# Supplementary material for: Chemical reversible crosslinking enables measurement of RNA 3D distances and alternative conformations in cells
Source: Nat Commun. 2022 Feb 17;13:911. doi: 10.1038/s41467-022-28602-3 (PMC8854666; doi:10.1038/s41467-022-28602-3)
Supplement: Supplementary file 3 — Source Data [file 41467_2022_28602_MOESM3_ESM.zip]

Archive with 279 entries (232 files):
- Source Data/Source Data Main Text/
- Source Data/Source Data Main Text/SHARC_source_data.xlsx
- Source Data/Source Data SI/
- Source Data/Source Data SI/fig3e/
- Source Data/Source Data SI/fig3e/28S,28S,178_5pyr0h_sorted.bam
- Source Data/Source Data SI/fig3e/28S,28S,178_5pyr0h_sorted.bam.bai
- Source Data/Source Data SI/fig3e/28S,28S,178_5pyr12h_sorted.bam
- Source Data/Source Data SI/fig3e/28S,28S,178_5pyr12h_sorted.bam.bai
- Source Data/Source Data SI/fig3h/
- Source Data/Source Data SI/fig3h/28S,5.8S,1_5pyr0h_sorted.bam
- Source Data/Source Data SI/fig3h/28S,5.8S,1_5pyr0h_sorted.bam.bai
- Source Data/Source Data SI/fig3h/28S,5.8S,1_5pyr12h_sorted.bam
- Source Data/Source Data SI/fig3h/28S,5.8S,1_5pyr12h_sorted.bam.bai
- Source Data/Source Data SI/fig4c/
- Source Data/Source Data SI/fig4c/Figure 4c no SHARC Source Data.txt
- Source Data/Source Data SI/fig4c/Figure 4c SHARC Source Data.txt
- Source Data/Source Data SI/fig4d/
- Source Data/Source Data SI/fig4d/Figure 4d no SHARC Top 200 Models Source Data.txt
- Source Data/Source Data SI/fig4d/Figure 4d SHARC Top 200 Models Source Data.txt
- Source Data/Source Data SI/fig4e/
- Source Data/Source Data SI/fig4e/fig4e_renumbered_crystalstructure_Source_Data.pdb
- Source Data/Source Data SI/fig4e/fig4e_ROSETTA_NoSHARC_Source_Data.pdb
- Source Data/Source Data SI/fig4f/
- Source Data/Source Data SI/fig4f/fig4f_renumbered_crystalstructure_Source_Data.pdb
- Source Data/Source Data SI/fig4f/fig4f_ROSETTA_SHARC_Source_Data.pdb
- Source Data/Source Data SI/fig5b/
- Source Data/Source Data SI/fig5b/18S,28S,3_5pyr12h_sorted.bam
- Source Data/Source Data SI/fig5b/18S,28S,3_5pyr12h_sorted.bam.bai
- Source Data/Source Data SI/fig5b/18S,28S,4_5pyr12h_sorted.bam
- Source Data/Source Data SI/fig5b/18S,28S,4_5pyr12h_sorted.bam.bai
- Source Data/Source Data SI/fig5b/28S,28S,109_5pyr12h_sorted.bam
- Source Data/Source Data SI/fig5b/28S,28S,109_5pyr12h_sorted.bam.bai
- Source Data/Source Data SI/fig5b/28S,28S,383_5pyr12h_sorted.bam
- Source Data/Source Data SI/fig5b/28S,28S,383_5pyr12h_sorted.bam.bai
- Source Data/Source Data SI/fig5b/28S,28S,406_5pyr12h_sorted.bam
- Source Data/Source Data SI/fig5b/28S,28S,406_5pyr12h_sorted.bam.bai
- Source Data/Source Data SI/fig5b/28S,28S,407_5pyr12h_sorted.bam
- Source Data/Source Data SI/fig5b/28S,28S,407_5pyr12h_sorted.bam.bai
- Source Data/Source Data SI/fig6d/
- Source Data/Source Data SI/fig6d/AMT_Mettl3_trim_nodup_bc01aligned_7SK_starhg38Aligned.outalt1_sorted.bam
- Source Data/Source Data SI/fig6d/AMT_Mettl3_trim_nodup_bc01aligned_7SK_starhg38Aligned.outalt1_sorted.bam.bai
- Source Data/Source Data SI/fig6d/AMT_Mettl3_trim_nodup_bc01aligned_7SK_starhg38Aligned.outalt2_sorted.bam
- Source Data/Source Data SI/fig6d/AMT_Mettl3_trim_nodup_bc01aligned_7SK_starhg38Aligned.outalt2_sorted.bam.bai
- Source Data/Source Data SI/fig6d/AMT_Mettl3_trim_nodup_bc01aligned_7SK_starhg38Aligned.outalt3_sorted.bam
- Source Data/Source Data SI/fig6d/AMT_Mettl3_trim_nodup_bc01aligned_7SK_starhg38Aligned.outalt3_sorted.bam.bai
- Source Data/Source Data SI/fig6d/AMT_Stress_trim_nodup_bc07_starhg38Aligned_prim_N_7SK_sorted_includealt1.bam
- Source Data/Source Data SI/fig6d/AMT_Stress_trim_nodup_bc07_starhg38Aligned_prim_N_7SK_sorted_includealt1.bam.bai
- Source Data/Source Data SI/fig6d/AMT_Stress_trim_nodup_bc07_starhg38Aligned_prim_N_7SK_sorted_includealt2.bam
- Source Data/Source Data SI/fig6d/AMT_Stress_trim_nodup_bc07_starhg38Aligned_prim_N_7SK_sorted_includealt2.bam.bai
- Source Data/Source Data SI/fig6d/AMT_Stress_trim_nodup_bc07_starhg38Aligned_prim_N_7SK_sorted_includealt3.bam
- Source Data/Source Data SI/fig6d/AMT_Stress_trim_nodup_bc07_starhg38Aligned_prim_N_7SK_sorted_includealt3.bam.bai
- Source Data/Source Data SI/fig6d/HepG2_LARP7_hg38_7SKN_sortedalt1.bam
- Source Data/Source Data SI/fig6d/HepG2_LARP7_hg38_7SKN_sortedalt1.bam.bai
- Source Data/Source Data SI/fig6d/HepG2_LARP7_hg38_7SKN_sortedalt2.bam
- Source Data/Source Data SI/fig6d/HepG2_LARP7_hg38_7SKN_sortedalt2.bam.bai
- Source Data/Source Data SI/fig6d/HepG2_LARP7_hg38_7SKN_sortedalt3.bam
- Source Data/Source Data SI/fig6d/HepG2_LARP7_hg38_7SKN_sortedalt3.bam.bai
- Source Data/Source Data SI/fig6d/K562_LARP7_hg38_7SKN_sortedalt1.bam
- Source Data/Source Data SI/fig6d/K562_LARP7_hg38_7SKN_sortedalt1.bam.bai
- Source Data/Source Data SI/fig6d/K562_LARP7_hg38_7SKN_sortedalt2.bam
- Source Data/Source Data SI/fig6d/K562_LARP7_hg38_7SKN_sortedalt2.bam.bai
- Source Data/Source Data SI/fig6d/K562_LARP7_hg38_7SKN_sortedalt3.bam
- Source Data/Source Data SI/fig6d/K562_LARP7_hg38_7SKN_sortedalt3.bam.bai
- Source Data/Source Data SI/fig6e/
- Source Data/Source Data SI/fig6e/RN7SK_hg38_gapm_tg.bam
- Source Data/Source Data SI/fig6e/RN7SK_hg38_gapm_tg.bam.bai
- Source Data/Source Data SI/S10c/
- Source Data/Source Data SI/S10c/Sfig 10c no SHARC Source Data.txt
- Source Data/Source Data SI/S10c/Sfig 10c SHARC Source Data.txt
- Source Data/Source Data SI/sfig10/
- Source Data/Source Data SI/sfig10/S10 P4-P6 mutant ribozyme crystal structure Source Data.pdb
- Source Data/Source Data SI/sfig10d/
- Source Data/Source Data SI/sfig10d/S10d Cluster 0 noSHARC Source Data.pdb
- Source Data/Source Data SI/sfig10d/S10d Cluster 0 SHARC Source Data.pdb
- Source Data/Source Data SI/sfig10d/S10d Cluster 1 noSHARC Source Data.pdb
- Source Data/Source Data SI/sfig10d/S10d Cluster 1 SHARC Source Data.pdb
- Source Data/Source Data SI/sfig10d/S10d Cluster 2 noSHARC Source Data.pdb
- Source Data/Source Data SI/sfig10d/S10d Cluster 2 SHARC Source Data.pdb
- Source Data/Source Data SI/sfig10d/S10d Cluster 3 noSHARC Source Data.pdb
- Source Data/Source Data SI/sfig10d/S10d Cluster 3 SHARC Source Data.pdb
- Source Data/Source Data SI/sfig10d/S10d Cluster 4 noSHARC Source Data.pdb
- Source Data/Source Data SI/sfig10d/S10d Cluster 4 SHARC Source Data.pdb
- Source Data/Source Data SI/sfig10d/sfig 10d 18s_920_1080_renumbered  Crystal Structure Source Data.pdb
- Source Data/Source Data SI/sfig10i/
- Source Data/Source Data SI/sfig10i/S10i P4-P6 mutant ribozyme crystal structure Source Data.pdb
- Source Data/Source Data SI/sfig10j/
- Source Data/Source Data SI/sfig10j/S10j P4-P6 mutant ribozyme crystal structure Source Data.pdb
- Source Data/Source Data SI/sfig10k/
- Source Data/Source Data SI/sfig10k/Supp fig 10k control SHARC  Top 100 models Source Data.txt
- Source Data/Source Data SI/sfig10k/Supp fig 10k control SHARC Source Data.txt
- Source Data/Source Data SI/sfig10k/supp fig 10k no SHARC Source Data.txt
- Source Data/Source Data SI/sfig10k/supp fig 10k no SHARC Top 100 models Source Data.txt
- Source Data/Source Data SI/sfig10k/supp fig 10k SHARC-exo Source Data.txt
- Source Data/Source Data SI/sfig10k/supp fig 10k SHARC-exo Top 100 models Source Data.txt
- Source Data/Source Data SI/sfig10l/
- Source Data/Source Data SI/sfig10l/S10l P4-P6 mutant ribozyme crystal structure Source Data.pdb
- Source Data/Source Data SI/sfig10m/
- Source Data/Source Data SI/sfig10m/S10m Cluster 0 Source Data.pdb
- Source Data/Source Data SI/sfig10m/S10m Cluster 1 Source Data.pdb
- Source Data/Source Data SI/sfig10m/S10m Cluster 2 Source Data.pdb
- Source Data/Source Data SI/sfig10m/S10m Cluster 3 Source Data.pdb
- Source Data/Source Data SI/sfig10m/S10m Cluster 4 Source Data.pdb
- Source Data/Source Data SI/sfig10n/
- Source Data/Source Data SI/sfig10n/S10n Cluster 0 Source Data.pdb
- Source Data/Source Data SI/sfig10n/S10n Cluster 1 Source Data.pdb
- Source Data/Source Data SI/sfig10n/S10n Cluster 2 Source Data.pdb
- Source Data/Source Data SI/sfig10n/S10n Cluster 3 Source Data.pdb
- Source Data/Source Data SI/sfig10n/S10n Cluster 4 Source Data.pdb
- Source Data/Source Data SI/sfig10o/
- Source Data/Source Data SI/sfig10o/S10o Cluster 0 Source Data.pdb
- Source Data/Source Data SI/sfig10o/S10o Cluster 1 Source Data.pdb
- Source Data/Source Data SI/sfig10o/S10o Cluster 2 Source Data.pdb
- Source Data/Source Data SI/sfig10o/S10o Cluster 3 Source Data.pdb
- Source Data/Source Data SI/sfig10o/S10o Cluster 4 Source Data.pdb
- Source Data/Source Data SI/sfig11g/
- Source Data/Source Data SI/sfig11g/HeLa5mM_12h_hub1_5pyr12h_sorted.bam
- Source Data/Source Data SI/sfig11g/HeLa5mM_12h_hub1_5pyr12h_sorted.bam.bai
- Source Data/Source Data SI/sfig12a/
- Source Data/Source Data SI/sfig12a/5mM_12h_58S28S_5pyr12h_sorted.bam
- Source Data/Source Data SI/sfig12a/5mM_12h_58S28S_5pyr12h_sorted.bam.bai
- Source Data/Source Data SI/sfig13a/
- Source Data/Source Data SI/sfig13a/5mM_12h_18S28S_top50_5pyr12h_sorted.bam
- Source Data/Source Data SI/sfig13a/5mM_12h_18S28S_top50_5pyr12h_sorted.bam.bai
- Source Data/Source Data SI/sfig14abc/
- Source Data/Source Data SI/sfig14abc/hsRN7SK.vienna
- Source Data/Source Data SI/sfig14fg/
- Source Data/Source Data SI/sfig14fg/_readme
- Source Data/Source Data SI/sfig15/
- Source Data/Source Data SI/sfig15/all_RN7SK_exo_genome_crssant/
- Source Data/Source Data SI/sfig15/all_RN7SK_exo_genome_crssant/all_RN7SK_SHARC_exo_prigap1_filtered_mod.cliques.t_o0.1.bam
- Source Data/Source Data SI/sfig15/all_RN7SK_exo_genome_crssant/all_RN7SK_SHARC_exo_prigap1_filtered_mod.cliques.t_o0.1.sam
- Source Data/Source Data SI/sfig15/all_RN7SK_exo_genome_crssant/all_RN7SK_SHARC_exo_prigap1_filtered_mod.cliques.t_o0.1_dg.bedpe
- Source Data/Source Data SI/sfig15/all_RN7SK_exo_genome_crssant/all_RN7SK_SHARC_exo_prigap1_filtered_mod.cliques.t_o0.1_sorted.bam
- Source Data/Source Data SI/sfig15/all_RN7SK_exo_genome_crssant/all_RN7SK_SHARC_exo_prigap1_filtered_mod.cliques.t_o0.1_sorted.bam.bai
- Source Data/Source Data SI/sfig15/all_RN7SK_exo_genome_crssant/all_RN7SK_SHARC_exo_vivo_minus.bedgraph
- Source Data/Source Data SI/sfig15/all_RN7SK_exo_genome_crssant/all_RN7SK_SHARC_exo_vivo_plus.bedgraph
- Source Data/Source Data SI/sfig15/all_RN7SK_exo_genome_crssant/all_RN7SK_SHARC_exo_vivo_pri_crssant.bam
- Source Data/Source Data SI/sfig15/all_RN7SK_exo_genome_crssant/all_RN7SK_SHARC_exo_vivo_pri_crssant_sorted.bam
- Source Data/Source Data SI/sfig15/all_RN7SK_exo_genome_crssant/all_RN7SK_SHARC_exo_vivo_pri_crssant_sorted.bam.bai
- Source Data/Source Data SI/sfig15/all_RN7SK_genome_crssant/
- Source Data/Source Data SI/sfig15/all_RN7SK_genome_crssant/all_RN7SK_SHARC_prigap1_filtered_mod.cliques.t_o0.1.bam
- Source Data/Source Data SI/sfig15/all_RN7SK_genome_crssant/all_RN7SK_SHARC_prigap1_filtered_mod.cliques.t_o0.1.sam
- Source Data/Source Data SI/sfig15/all_RN7SK_genome_crssant/all_RN7SK_SHARC_prigap1_filtered_mod.cliques.t_o0.1_dg.bedpe
- Source Data/Source Data SI/sfig15/all_RN7SK_genome_crssant/all_RN7SK_SHARC_prigap1_filtered_mod.cliques.t_o0.1_sorted.bam
- Source Data/Source Data SI/sfig15/all_RN7SK_genome_crssant/all_RN7SK_SHARC_prigap1_filtered_mod.cliques.t_o0.1_sorted.bam.bai
- Source Data/Source Data SI/sfig15/all_RN7SK_genome_crssant/all_RN7SK_SHARC_vivo_minus.bedgraph
- Source Data/Source Data SI/sfig15/all_RN7SK_genome_crssant/all_RN7SK_SHARC_vivo_plus.bedgraph
- Source Data/Source Data SI/sfig15/all_RN7SK_genome_crssant/all_RN7SK_SHARC_vivo_pri_crssant.bam
- Source Data/Source Data SI/sfig15/all_RN7SK_genome_crssant/all_RN7SK_SHARC_vivo_pri_crssant_sorted.bam
- Source Data/Source Data SI/sfig15/all_RN7SK_genome_crssant/all_RN7SK_SHARC_vivo_pri_crssant_sorted.bam.bai
- Source Data/Source Data SI/sfig16ab/
- Source Data/Source Data SI/sfig16ab/_readme
- Source Data/Source Data SI/sfig16cde/
- Source Data/Source Data SI/sfig16cde/AMTHEKbc10_7SK1000_CRSSANT.ghsRN7SK,hsRN7SK.cliques.t_o0.1_dg.bed
- Source Data/Source Data SI/sfig16cde/AMTHEKbc10_7SK1000_CRSSANT.ghsRN7SK,hsRN7SK.cliques.t_o0.1_sorted.bam
- Source Data/Source Data SI/sfig16cde/AMTHEKbc10_7SK1000_CRSSANT.ghsRN7SK,hsRN7SK.cliques.t_o0.1_sorted.bam.bai
- Source Data/Source Data SI/sfig17a/
- Source Data/Source Data SI/sfig17a/hsRN7SK_Marz_bp_color.bed
- Source Data/Source Data SI/sfig17a/hsRN7SK_Marz_bp_short.bed
- Source Data/Source Data SI/sfig17a/RN7SK.fa
- Source Data/Source Data SI/sfig17a/RN7SK.fa.fai
- Source Data/Source Data SI/sfig17a/RN7SK.genome
- Source Data/Source Data SI/sfig17b/
- Source Data/Source Data SI/sfig17b/HepG2_LARP7_hg38_7SK_0_include.bam
- Source Data/Source Data SI/sfig17b/HepG2_LARP7_hg38_7SK_0_include.bam.bai
- Source Data/Source Data SI/sfig17b/HepG2_LARP7_hg38_7SK_1_include.bam
- Source Data/Source Data SI/sfig17b/HepG2_LARP7_hg38_7SK_1_include.bam.bai
- Source Data/Source Data SI/sfig17b/HepG2_LARP7_hg38_7SK_2_include.bam
- Source Data/Source Data SI/sfig17b/HepG2_LARP7_hg38_7SK_2_include.bam.bai
- Source Data/Source Data SI/sfig17b/K562_LARP7_hg38_7SK_0_include.bam
- Source Data/Source Data SI/sfig17b/K562_LARP7_hg38_7SK_0_include.bam.bai
- Source Data/Source Data SI/sfig17b/K562_LARP7_hg38_7SK_1_include.bam
- Source Data/Source Data SI/sfig17b/K562_LARP7_hg38_7SK_1_include.bam.bai
- Source Data/Source Data SI/sfig17b/K562_LARP7_hg38_7SK_2_include.bam
- Source Data/Source Data SI/sfig17b/K562_LARP7_hg38_7SK_2_include.bam.bai
- Source Data/Source Data SI/sfig17cd/
- Source Data/Source Data SI/sfig17cd/HepG2_LARP7_hg38_7SKD2N_pri_crssant.cliques.t_o0.1_dg.bedpe
- Source Data/Source Data SI/sfig17cd/HepG2_LARP7_hg38_7SKD2N_pri_crssant.cliques.t_o0.1_sorted.bam
- Source Data/Source Data SI/sfig17cd/HepG2_LARP7_hg38_7SKD2N_pri_crssant.cliques.t_o0.1_sorted.bam.bai
- Source Data/Source Data SI/sfig17cd/HepG2_LARP7_hg38_7SKN_pri_crssant.cliques.t_o0.1_dg.bedpe
- Source Data/Source Data SI/sfig17cd/HepG2_LARP7_hg38_7SKN_pri_crssant.cliques.t_o0.1_sorted.bam
- Source Data/Source Data SI/sfig17cd/HepG2_LARP7_hg38_7SKN_pri_crssant.cliques.t_o0.1_sorted.bam.bai
- Source Data/Source Data SI/sfig17cd/K562_LARP7_hg38_7SKD2N_pri_crssant.cliques.t_o0.1_dg.bedpe
- Source Data/Source Data SI/sfig17cd/K562_LARP7_hg38_7SKD2N_pri_crssant.cliques.t_o0.1_sorted.bam
- Source Data/Source Data SI/sfig17cd/K562_LARP7_hg38_7SKD2N_pri_crssant.cliques.t_o0.1_sorted.bam.bai
- Source Data/Source Data SI/sfig17cd/K562_LARP7_hg38_7SKN_pri_crssant.cliques.t_o0.1_dg.bedpe
- Source Data/Source Data SI/sfig17cd/K562_LARP7_hg38_7SKN_pri_crssant.cliques.t_o0.1_sorted.bam
- Source Data/Source Data SI/sfig17cd/K562_LARP7_hg38_7SKN_pri_crssant.cliques.t_o0.1_sorted.bam.bai
- Source Data/Source Data SI/sfig18/
- Source Data/Source Data SI/sfig18/_readme
- Source Data/Source Data SI/sfig18/293_wt_vivo_14add.bedgraph
- Source Data/Source Data SI/sfig18/RMRP_hek_ch_vivo_minus.bedgraph
- Source Data/Source Data SI/sfig18/RPPH1_hek_np_vivo_minus.bedgraph
- Source Data/Source Data SI/sfig6a/
- Source Data/Source Data SI/sfig6a/28S,28S,98_5pyr0h_sorted.bam
- Source Data/Source Data SI/sfig6a/28S,28S,98_5pyr0h_sorted.bam.bai
- Source Data/Source Data SI/sfig6a/28S,28S,98_5pyr12h_sorted.bam
- Source Data/Source Data SI/sfig6a/28S,28S,98_5pyr12h_sorted.bam.bai
- Source Data/Source Data SI/sfig6b/
- Source Data/Source Data SI/sfig6b/28S,28S,529_5pyr0h_sorted.bam
- Source Data/Source Data SI/sfig6b/28S,28S,529_5pyr0h_sorted.bam.bai
- Source Data/Source Data SI/sfig6b/28S,28S,529_5pyr12h_sorted.bam
- Source Data/Source Data SI/sfig6b/28S,28S,529_5pyr12h_sorted.bam.bai
- Source Data/Source Data SI/sfig6c/
- Source Data/Source Data SI/sfig6c/28S,28S,178_5pyr0h_sorted.bam
- Source Data/Source Data SI/sfig6c/28S,28S,178_5pyr0h_sorted.bam.bai
- Source Data/Source Data SI/sfig6c/28S,28S,178_5pyr12h_sorted.bam
- Source Data/Source Data SI/sfig6c/28S,28S,178_5pyr12h_sorted.bam.bai
- Source Data/Source Data SI/sfig6d/
- Source Data/Source Data SI/sfig6d/28S,5.8S,1_5pyr0h_sorted.bam
- Source Data/Source Data SI/sfig6d/28S,5.8S,1_5pyr0h_sorted.bam.bai
- Source Data/Source Data SI/sfig6d/28S,5.8S,1_5pyr12h_sorted.bam
- Source Data/Source Data SI/sfig6d/28S,5.8S,1_5pyr12h_sorted.bam.bai
- Source Data/Source Data SI/sfig7d/
- Source Data/Source Data SI/sfig7d/RPPH1_all_prigap1_filtered_1.cliques.t_o0.1_ctrl_sorted.bam
- Source Data/Source Data SI/sfig7d/RPPH1_all_prigap1_filtered_1.cliques.t_o0.1_ctrl_sorted.bam.bai
- Source Data/Source Data SI/sfig7d/RPPH1_all_prigap1_filtered_1.cliques.t_o0.1_dg.bedpe
- Source Data/Source Data SI/sfig7d/RPPH1_all_prigap1_filtered_1.cliques.t_o0.1_exo_sorted.bam
- Source Data/Source Data SI/sfig7d/RPPH1_all_prigap1_filtered_1.cliques.t_o0.1_exo_sorted.bam.bai
- Source Data/Source Data SI/sfig7d/RPPH1_all_prigap1_filtered_1.cliques.t_o0.1_sorted.bam
- Source Data/Source Data SI/sfig7d/RPPH1_all_prigap1_filtered_1.cliques.t_o0.1_sorted.bam.bai
- Source Data/Source Data SI/sfig7e/
- Source Data/Source Data SI/sfig7e/_readme
- Source Data/Source Data SI/sfig8c/
- Source Data/Source Data SI/sfig8c/hs_7SL_alignments.txt
- Source Data/Source Data SI/sfig8c/hs_7SL_helix.helix
- Source Data/Source Data SI/sfig8c/hs_7SL1_helix.bed
- Source Data/Source Data SI/sfig8c/hs_7SL2_helix.bed
- Source Data/Source Data SI/sfig8c/RN7SL_chr1_301_bp.bed
- Source Data/Source Data SI/sfig8d/
- Source Data/Source Data SI/sfig8d/all_RN7SL_exo_genome_crssant/
- Source Data/Source Data SI/sfig8d/all_RN7SL_exo_genome_crssant/all_RN7SL_SHARC_exo_prigap1_filtered_mod.cliques.t_o0.1.bam
- Source Data/Source Data SI/sfig8d/all_RN7SL_exo_genome_crssant/all_RN7SL_SHARC_exo_prigap1_filtered_mod.cliques.t_o0.1.sam
- Source Data/Source Data SI/sfig8d/all_RN7SL_exo_genome_crssant/all_RN7SL_SHARC_exo_prigap1_filtered_mod.cliques.t_o0.1_dg.bedpe
- Source Data/Source Data SI/sfig8d/all_RN7SL_exo_genome_crssant/all_RN7SL_SHARC_exo_prigap1_filtered_mod.cliques.t_o0.1_DG0.bam
- Source Data/Source Data SI/sfig8d/all_RN7SL_exo_genome_crssant/all_RN7SL_SHARC_exo_prigap1_filtered_mod.cliques.t_o0.1_DG0.sam
- Source Data/Source Data SI/sfig8d/all_RN7SL_exo_genome_crssant/all_RN7SL_SHARC_exo_prigap1_filtered_mod.cliques.t_o0.1_DG0_sorted.bam
- Source Data/Source Data SI/sfig8d/all_RN7SL_exo_genome_crssant/all_RN7SL_SHARC_exo_prigap1_filtered_mod.cliques.t_o0.1_DG0_sorted.bam.bai
- Source Data/Source Data SI/sfig8d/all_RN7SL_exo_genome_crssant/all_RN7SL_SHARC_exo_prigap1_filtered_mod.cliques.t_o0.1_sorted.bam
- Source Data/Source Data SI/sfig8d/all_RN7SL_exo_genome_crssant/all_RN7SL_SHARC_exo_prigap1_filtered_mod.cliques.t_o0.1_sorted.bam.bai
- Source Data/Source Data SI/sfig8d/all_RN7SL_exo_genome_crssant/all_RN7SL_SHARC_exo_vivo_minus.bedgraph
- Source Data/Source Data SI/sfig8d/all_RN7SL_exo_genome_crssant/all_RN7SL_SHARC_exo_vivo_plus.bedgraph
- Source Data/Source Data SI/sfig8d/all_RN7SL_exo_genome_crssant/all_RN7SL_SHARC_exo_vivo_pri_crssant.bam
- Source Data/Source Data SI/sfig8d/all_RN7SL_exo_genome_crssant/all_RN7SL_SHARC_exo_vivo_pri_crssant_sorted.bam
- Source Data/Source Data SI/sfig8d/all_RN7SL_exo_genome_crssant/all_RN7SL_SHARC_exo_vivo_pri_crssant_sorted.bam.bai
- Source Data/Source Data SI/sfig8d/all_RN7SL_genome_crssant/
- Source Data/Source Data SI/sfig8d/all_RN7SL_genome_crssant/all_RN7SL_SHARC_prigap1_filtered_mod.cliques.t_o0.1.bam
- Source Data/Source Data SI/sfig8d/all_RN7SL_genome_crssant/all_RN7SL_SHARC_prigap1_filtered_mod.cliques.t_o0.1.sam
- Source Data/Source Data SI/sfig8d/all_RN7SL_genome_crssant/all_RN7SL_SHARC_prigap1_filtered_mod.cliques.t_o0.1_dg.bedpe
- Source Data/Source Data SI/sfig8d/all_RN7SL_genome_crssant/all_RN7SL_SHARC_prigap1_filtered_mod.cliques.t_o0.1_DG0.bam
- Source Data/Source Data SI/sfig8d/all_RN7SL_genome_crssant/all_RN7SL_SHARC_prigap1_filtered_mod.cliques.t_o0.1_DG0.sam
- Source Data/Source Data SI/sfig8d/all_RN7SL_genome_crssant/all_RN7SL_SHARC_prigap1_filtered_mod.cliques.t_o0.1_DG0_sorted.bam
- Source Data/Source Data SI/sfig8d/all_RN7SL_genome_crssant/all_RN7SL_SHARC_prigap1_filtered_mod.cliques.t_o0.1_DG0_sorted.bam.bai
- Source Data/Source Data SI/sfig8d/all_RN7SL_genome_crssant/all_RN7SL_SHARC_prigap1_filtered_mod.cliques.t_o0.1_DG4.bam
- Source Data/Source Data SI/sfig8d/all_RN7SL_genome_crssant/all_RN7SL_SHARC_prigap1_filtered_mod.cliques.t_o0.1_DG4.sam
- Source Data/Source Data SI/sfig8d/all_RN7SL_genome_crssant/all_RN7SL_SHARC_prigap1_filtered_mod.cliques.t_o0.1_DG4_sorted.bam
- Source Data/Source Data SI/sfig8d/all_RN7SL_genome_crssant/all_RN7SL_SHARC_prigap1_filtered_mod.cliques.t_o0.1_DG4_sorted.bam.bai
- Source Data/Source Data SI/sfig8d/all_RN7SL_genome_crssant/all_RN7SL_SHARC_prigap1_filtered_mod.cliques.t_o0.1_sorted.bam
- Source Data/Source Data SI/sfig8d/all_RN7SL_genome_crssant/all_RN7SL_SHARC_prigap1_filtered_mod.cliques.t_o0.1_sorted.bam.bai
- Source Data/Source Data SI/sfig8d/all_RN7SL_genome_crssant/all_RN7SL_SHARC_vivo_minus.bedgraph
- Source Data/Source Data SI/sfig8d/all_RN7SL_genome_crssant/all_RN7SL_SHARC_vivo_plus.bedgraph
- Source Data/Source Data SI/sfig8d/all_RN7SL_genome_crssant/all_RN7SL_SHARC_vivo_pri_crssant.bam
- Source Data/Source Data SI/sfig8d/all_RN7SL_genome_crssant/all_RN7SL_SHARC_vivo_pri_crssant_sorted.bam
- Source Data/Source Data SI/sfig8d/all_RN7SL_genome_crssant/all_RN7SL_SHARC_vivo_pri_crssant_sorted.bam.bai
- Source Data/Source Data SI/sfig9a/
- Source Data/Source Data SI/sfig9a/5mM_12h_crssant.cliques.t_o0.2_sorted.bam
- Source Data/Source Data SI/sfig9a/5mM_12h_crssant.cliques.t_o0.2_sorted.bam.bai
- Source Data/Source Data SI/sfigS10e/
- Source Data/Source Data SI/sfigS10e/S10e Cluster 0 noSHARC Source Data.pdb
- Source Data/Source Data SI/sfigS10e/S10e Cluster 0 SHARC Source Data.pdb
- Source Data/Source Data SI/sfigS10e/S10e Cluster 1 noSHARC Source Data.pdb
- Source Data/Source Data SI/sfigS10e/S10e Cluster 1 SHARC Source Data.pdb
- Source Data/Source Data SI/sfigS10e/S10e Cluster 2 noSHARC Source Data.pdb
- Source Data/Source Data SI/sfigS10e/S10e Cluster 2 SHARC Source Data.pdb
- Source Data/Source Data SI/sfigS10e/S10e Cluster 3 noSHARC Source Data.pdb
- Source Data/Source Data SI/sfigS10e/S10e Cluster 3 SHARC Source Data.pdb
- Source Data/Source Data SI/sfigS10e/S10e Cluster 4 noSHARC Source Data.pdb
- Source Data/Source Data SI/sfigS10e/S10e Cluster 4 SHARC Source Data.pdb
- Source Data/Source Data SI/source data_minjie_kongpan.xlsx
