# Supplementary material for: Chemical reversible crosslinking enables measurement of RNA 3D distances and alternative conformations in cells
Source: Nat Commun. 2022 Feb 17;13:911. doi: 10.1038/s41467-022-28602-3 (PMC8854666; doi:10.1038/s41467-022-28602-3)
Supplement: Supplementary file 3 — Source Data [file 41467_2022_28602_MOESM3_ESM.zip › Source Data/Source Data Main Text/SHARC_source_data.xlsx]

## Sheet: Figure 1e
Figure 1e		crosslink (%)	sd
	oxalic acid	6.05615	2.19298
	succinic acid	24.0436	3.82645
	glutaric acid	93.9735	1.04103
	diglycolic acid	27.2743	1.66297
	terephthalic acid	97.1119	1.57299
	isocinchomeronic acid	98.9654	0.887069
	dipicolonic acid	97.2825	2.61069
	bipyridine	31.2618	3.52103

## Sheet: Figure 1h
Figure 1h
	time	Compound 2	ApA
	3	24.2424	0
	6	31.5068	0
	10	38.6503	0
	15	51.2195	0
	20	59.0164	0
	25	61.9772	0
	30	69.8795	0
	60	85.6322	0
	120	94.7341	0
	240	100	0

## Sheet: Figure 1i
Figure 1i

## Sheet: Figure 2c
Figure 2c
	Position to 3' end	RNaseR 0h		RNaseR 12h
	15	0.48	0.38	0.41	0.39
	14	0.46	0.37	0.4	0.39
	13	0.45	0.38	0.39	0.41
	12	0.45	0.48	0.4	0.4
	11	0.44	0.42	0.4	0.38
	10	0.43	0.4	0.4	0.39
	9	0.45	0.51	0.41	0.4
	8	0.47	0.46	0.42	0.43
	7	0.46	0.4	0.46	0.51
	6	0.45	0.38	0.54	0.54
	5	0.44	0.38	0.62	0.58
	4	0.44	0.36	0.6	0.54
	3	0.4	0.36	0.54	0.47
	2	0.4	0.35	0.48	0.43
	1	0.39	0.36	0.42	0.42
	+1	0.42	0.38	0.38	0.47
	+2	0.43	0.37	0.4	0.47
	+3	0.45	0.47	0.37	0.45
	+4	0.45	0.52	0.38	0.47
	+5	0.44	0.5	0.35	0.43
	+6	0.44	0.41	0.37	0.42
	+7	0.44	0.39	0.35	0.41
	+8	0.42	0.39	0.34	0.41
	+9	0.39	0.4	0.36	0.38
	+10	0.41	0.41	0.33	0.39

## Sheet: Figure 2d
Figure 2d
	Position to 3' end	RNaseR 0h		RNaseR 12h
	15	0.07	0.06	0.11	0.13
	14	0.07	0.06	0.12	0.13
	13	0.06	0.07	0.1	0.12
	12	0.06	0.11	0.09	0.12
	11	0.06	0.11	0.1	0.12
	10	0.07	0.08	0.11	0.12
	9	0.06	0.14	0.1	0.13
	8	0.06	0.1	0.13	0.15
	7	0.06	0.08	0.14	0.18
	6	0.06	0.07	0.17	0.21
	5	0.06	0.07	0.24	0.24
	4	0.05	0.07	0.18	0.22
	3	0.05	0.07	0.16	0.19
	2	0.05	0.06	0.13	0.15
	1	0.05	0.07	0.11	0.15
	+1	0.05	0.06	0.11	0.14
	+2	0.06	0.06	0.1	0.14
	+3	0.05	0.06	0.1	0.13
	+4	0.07	0.08	0.09	0.12
	+5	0.06	0.06	0.08	0.12
	+6	0.06	0.06	0.09	0.12
	+7	0.06	0.07	0.08	0.11
	+8	0.06	0.06	0.08	0.11
	+9	0.06	0.07	0.07	0.11
	+10	0.06	0.06	0.08	0.11

## Sheet: Figure 2e
Figure 2e
		SHARC-exo	Shuffled
	distance(Å)	reads number	reads number
	3	67	141
	4	1227	540
	5	3941	571
	6	4475	793
	7	10053	832
	8	4304	502
	9	6021	568
	10	5418	626
	11	5879	487
	12	3080	529
	13	1789	336
	14	2652	441
	15	655	443
	16	2805	428
	17	619	464
	18	321	390
	19	1172	534
	20	403	527
	21	1414	485
	22	404	538
	23	451	595
	24	1532	517
	25	1129	696
	26	1370	578
	27	397	461
	28	744	608
	29	457	689
	30	483	637
	31	459	606
	32	336	697
	33	351	593
	34	616	616
	35	283	579
	36	449	691
	37	288	572
	38	437	693
	39	227	624
	40	689	741
	41	754	768
	42	390	606
	43	243	667
	44	330	848
	45	243	665
	46	212	701
	47	428	739
	48	434	726
	49	280	839
	50	238	776
	51	359	664
	52	238	755
	53	146	772
	54	137	827
	55	225	711
	56	241	825
	57	159	629
	58	634	759
	59	184	835
	60	338	815
	61	239	641
	62	288	775
	63	142	808
	64	503	745
	65	664	758
	66	359	740
	67	268	782
	68	207	657
	69	1515	640
	70	356	675
	71	479	708
	72	186	616
	73	1115	593
	74	252	705
	75	340	794
	76	187	609
	77	457	660
	78	293	575
	79	160	658
	80	259	630
	81	535	669
	82	424	597
	83	337	690
	84	283	633
	85	224	630
	86	632	658
	87	133	628
	88	666	619
	89	194	597
	90	227	533
	91	172	523
	92	121	557
	93	325	585
	94	343	523
	95	206	569
	96	130	612
	97	455	605
	98	158	459
	99	314	534
	100	1172	474
	101	575	533
	102	193	519
	103	214	489
	104	117	452
	105	153	506
	106	103	481
	107	150	483
	108	150	475
	109	205	427
	110	346	411
	111	482	442
	112	385	421
	113	145	369
	114	133	350
	115	488	388
	116	152	434
	117	127	394
	118	330	306
	119	140	358
	120	131	302
	121	184	326
	122	257	269
	123	194	279
	124	269	306
	125	110	332
	126	119	330
	127	150	341
	128	335	320
	129	424	242
	130	345	304
	131	241	243
	132	141	237
	133	172	263
	134	88	234
	135	155	229
	136	359	266
	137	253	170
	138	156	251
	139	203	213
	140	226	221
	141	78	181
	142	124	197
	143	136	172
	144	165	181
	145	212	176
	146	119	190
	147	127	138
	148	370	153
	149	572	134
	150	134	154
	151	207	136
	152	277	110
	153	376	152
	154	202	154
	155	251	165
	156	167	104
	157	91	119
	158	94	103
	159	94	162
	160	109	114
	161	64	109
	162	159	71
	163	76	64
	164	55	89
	165	29	61
	166	152	120
	167	141	107
	168	72	93
	169	42	82
	170	43	53
	171	79	76
	172	67	72
	173	19	60
	174	281	71
	175	50	49
	176	16	28
	177	186	67
	178	77	40
	179	151	56
	180	149	56
	181	75	49
	182	50	37
	183	86	32
	184	30	29
	185	23	34
	186	78	54
	187	51	51
	188	27	38
	189	6	28
	190	16	26
	191	57	40
	192	41	33
	193	11	18
	194	8	27
	195	15	27
	196	16	21
	197	7	19
	198	11	22
	199	17	17
	200	10	16
	201	8	23
	202	43	29
	203	309	17
	204	4	12
	205	31	18
	206	199	12
	207	6	6
	208	6	5
	209	1	7
	210	16	9
	211	3	6
	212	2	2
	213	4	4
	215	7	9
	216	1	10
	217	9	4
	218	4	5
	219	3	4
	220	2	1
	221	4	2
	222	9	4
	223	3	2
	225	17	9
	226	5	4
	228	3	2
	229	1	4
	231	3	2
	232	6	1
	237	1	3
	238	1	2

## Sheet: Figure 2f
Figure 2f
		reads number	ratio
	All reads	503460
	min distance within left arm [3,7] and right arm [3,7]	55733	0.1107

## Sheet: Figure 2g
Figure 2g
		SHARC-exo	Shuffled
	distance(Å)	reads number	reads number
	3	5	4
	4	221	13
	5	481	17
	6	2452	34
	7	1015	46
	8	958	44
	9	1313	45
	10	3021	40
	11	960	48
	12	1757	48
	13	1153	37
	14	1863	52
	15	698	47
	16	910	63
	17	583	54
	18	505	78
	19	902	60
	20	601	69
	21	804	104
	22	788	109
	23	659	99
	24	444	139
	25	365	124
	26	719	143
	27	535	145
	28	961	147
	29	530	168
	30	858	164
	31	442	159
	32	553	160
	33	520	175
	34	691	190
	35	393	200
	36	632	214
	37	585	195
	38	310	211
	39	542	217
	40	670	211
	41	440	262
	42	875	235
	43	344	246
	44	338	251
	45	657	283
	46	309	272
	47	831	273
	48	351	304
	49	299	273
	50	349	314
	51	607	282
	52	440	312
	53	224	346
	54	343	344
	55	697	319
	56	280	325
	57	429	319
	58	329	383
	59	438	377
	60	273	368
	61	377	418
	62	286	395
	63	229	360
	64	275	413
	65	259	398
	66	140	398
	67	298	418
	68	206	426
	69	709	382
	70	184	404
	71	192	472
	72	216	455
	73	367	422
	74	606	460
	75	350	420
	76	374	417
	77	563	412
	78	279	453
	79	189	454
	80	238	404
	81	216	436
	82	140	439
	83	185	448
	84	188	451
	85	191	421
	86	310	479
	87	190	454
	88	152	444
	89	236	483
	90	150	440
	91	143	455
	92	227	448
	93	120	475
	94	254	435
	95	167	474
	96	142	475
	97	165	470
	98	147	390
	99	159	434
	100	254	382
	101	161	406
	102	162	455
	103	176	431
	104	178	462
	105	137	451
	106	163	414
	107	197	417
	108	130	423
	109	178	434
	110	150	385
	111	139	342
	112	116	407
	113	117	396
	114	267	360
	115	102	372
	116	126	367
	117	142	349
	118	122	353
	119	109	381
	120	127	361
	121	201	327
	122	84	345
	123	107	339
	124	76	338
	125	204	338
	126	208	318
	127	94	331
	128	130	302
	129	106	327
	130	127	330
	131	135	288
	132	120	286
	133	124	276
	134	64	266
	135	92	309
	136	159	298
	137	71	257
	138	178	245
	139	86	272
	140	93	250
	141	89	258
	142	65	226
	143	86	239
	144	72	249
	145	82	238
	146	63	213
	147	56	215
	148	72	231
	149	61	230
	150	116	182
	151	253	187
	152	59	177
	153	91	186
	154	79	175
	155	81	156
	156	136	162
	157	263	160
	158	159	138
	159	86	169
	160	92	163
	161	161	156
	162	235	129
	163	66	143
	164	170	130
	165	48	121
	166	216	130
	167	74	119
	168	67	103
	169	101	123
	170	72	83
	171	59	100
	172	93	109
	173	73	97
	174	192	108
	175	72	83
	176	86	82
	177	82	70
	178	46	86
	179	109	76
	180	98	70
	181	91	81
	182	84	62
	183	76	74
	184	71	60
	185	53	54
	186	103	55
	187	57	49
	188	46	42
	189	35	38
	190	48	39
	191	69	50
	192	46	43
	193	50	55
	194	82	37
	195	40	38
	196	41	40
	197	56	36
	198	58	35
	199	91	23
	200	88	28
	201	36	26
	202	52	37
	203	43	20
	204	32	34
	205	32	20
	206	29	20
	207	22	23
	208	63	25
	209	26	17
	210	31	18
	211	38	20
	212	27	26
	213	16	18
	214	10	9
	215	26	13
	216	35	19
	217	14	13
	218	21	18
	219	17	7
	220	24	8
	221	12	9
	222	33	9
	223	17	7
	224	23	10
	225	21	6
	226	3	1
	227	18	4
	228	22	4
	229	5	5
	230	17	6
	231	7	3
	232	15	7
	233	14	6
	234	8	3
	235	9	2
	236	7	5
	237	1	5
	238	4	3
	239	20	3
	240	8	6
	241	7	4
	242	7	5
	243	4	1
	246	3	2
	248	2	1
	249	1	1
	250	1	1
	256	1	1
	257	1	1
	259	1	1

## Sheet: Figure 2j
Figure 2j
	distance (Å)
	dsRNA	core	expansion
	16.2575	10.8821	157.943
	10.8127	50.9415	203.817
	8.1416	25.9208	83.2167
	10.8127	16.2633	162.374
	8.42902	69.0378	44.528
	8.42902	54.0731	6.05605
	8.42902	15.6931	4.17194
	8.42902	4.30417	15.3092
	10.8127	35.5753	4.17194
	10.8127	58.0083	152.764
	4.23569	38.884	26.4623
	9.67377	57.9058	136.537
	4.23569	25.821	74.1363
	8.63015	4.30417	70.4227
	10.8763	58.0083	74.1363
	6.99074	15.6931	15.3092
	8.52285	58.2069	24.9908
	6.99074	4.30417	6.76902
	3.3264	36.0591	82.9701
	3.3264	25.5007	41.3521
	3.3264	32.7421	25.9564
	3.3264	47.6624	76.2167
	3.3264	15.6931	18.4466
	3.3264	3.77063	23.1358
	3.3264	15.6931	4.17194
	3.3264	35.5753	152.764
	8.87244	42.2628	149.591
	3.3264	35.3053	70.1693
	3.3264	13.3173	19.8323
	9.08651	6.9692	128.698
	3.3264	15.0091	22.1214
	18.0277	15.6931	50.4133
	3.3264	15.6931	9.35339
	3.3264	58.0083	78.8045
	3.3264	15.6931	115.359
	3.3264	15.6931	96.9606
	9.08651	49.5552	63.3287
	3.3264	25.5007	150.345
	3.3264	4.30417	86.4144
	3.3264	15.6931	116.609
	3.3264	38.6461	71.83
	3.3264	25.4937	71.83
	3.3264	4.30417	17.8763
	3.3264	32.9271	27.5349
	3.3264	56.1861	94.3335
	3.3264	15.6931	104.578
	3.3264	15.6931	45.3307
	3.3264	3.23319	30.3154
	9.08651	15.2674	78.7262
	3.3264	9.4899	9.35339
	3.3264	15.6931	84.8181
	3.3264	15.6931	84.9451
	3.3264	9.4899	94.3335
	3.3264	4.30417	39.952
	9.08651	15.2674	82.4035
	3.3264	25.5007	69.3852
	9.08651	46.819	17.8763
	9.08651	15.2674	26.7459
	3.3264	4.30417	77.5493
	9.08651	50.6288	4.30417
	18.0277	70.6646	57.0352
	9.08651	4.31086	33.7022
	3.3264	23.1802	75.2226
	3.3264	15.2674	71.107
	9.08651	12.8158	84.192
	3.3264	9.02984	34.9208
	18.0277	45.2119	95.7091
	18.0277	15.2674	34.9208
	3.3264	70.6646	97.6987
	9.08651	15.6931	94.3335
	9.08651	70.6646	78.8045
	3.3264	58.0083	71.107
	3.3264	25.5007	94.3335
	3.3264	15.6931	55.1777
	3.3264	9.02984	101.522
	18.0277	15.0091	96.2853
	3.3264	15.6931	73.5544
	3.3264	9.4899	94.3335
	3.3264	25.5007	95.7091
	3.3264	4.30417	78.8045
	3.3264	9.02984	67.4795
	3.3264	3.23319	34.9208
	3.3264	15.6931	84.8181
	3.3264	15.2674	71.83
	9.08651	45.2119	9.35339
	9.08651	20.4738	95.7091
	3.3264	39.7835	22.0636
	3.3264	25.5007	86.0119
	9.08651	39.7835	94.3335
	3.3264	12.8158	61.7165
	3.3264	8.6046	21.2249
	3.3264	17.7855	25.5007
	3.3264	76.4798	52.2036
	3.3264	70.6646	108.837
	3.3264	15.6931	94.3335
	3.3264	12.8158	94.3335
	9.08651	57.3299	56.8779
	3.3264	15.2674	94.3335
	9.08651	15.6931	94.3335
	3.3264	32.9271	17.8763
	3.3264	3.23319	17.8763
	3.3264	9.02984	84.192
	9.08651	15.6931	110.633
	3.3264	38.3538	80.0013
	3.3264	4.30417	39.952
	3.3264	4.30417	94.3335
	3.3264	15.6931	84.192
	9.08651	15.0091	84.192
	9.08651	49.1122	80.4415
	3.3264	14.7657	92.1374
	3.3264	58.0083	80.0013
	3.3264	14.4938	87.6176
	3.3264	70.6646	71.107
	3.3264	15.6931	80.0013
	3.3264	70.6646	84.9451
	3.3264	46.819	34.9208
	3.3264	25.5007	34.9208
	3.3264	15.2674	10.9291
	18.0277	70.8775	50.6273
	3.3264	20.4738	80.0013
	3.3264	25.8172	69.6167
	3.3264	25.5007	34.9208
	9.08651	25.5007	39.952
	3.3264	17.7855	4.30417
	9.08651	9.4899	81.6049
	3.3264	3.23319	50.6273
	3.3264	4.30417	80.0013
	3.3264	23.1802	70.272
	3.3264	6.9692	43.7107
	3.3264	4.30417	9.35339
	3.3264	22.0636	108.837
	3.3264	15.0091	83.0458
	18.0277	15.6931	79.6379
	3.3264	11.7885	68.9573
	3.3264	15.6931	31.4027
	3.3264	4.30417	84.192
	3.3264	31.4202	9.35339
	3.3264	15.6931	94.3943
	3.3264	25.4937	25.9806
	3.3264	22.0636	25.9806
	3.3264	15.6931	97.6987
	9.08651	29.4108	34.9208
	3.3264	9.02984	34.9208
	9.08651	77.2819	23.4691
	3.3264	15.6931	78.7262
	3.3264	70.6646	80.0013
	3.3264	17.7855	8.42234
	3.3264	15.6931	92.1374
	3.3264	15.536	25.9806
	3.3264	14.6808	56.8779
	3.3264	41.2341	92.1374
	3.3264	14.4938	25.9806
	3.3264	28.4987	9.35339
	3.3264	15.6931	79.683
	3.3264	35.5753	8.64041
	3.3264	43.0294	60.9067
	3.3264	48.1845	100.561
	18.0277	14.6808	34.9208
	3.3264	9.84685	34.9208
	3.3264	17.7855	71.107
	3.3264	15.6931	94.3335
	18.0277	15.6931	76.7585
	32.8593	15.2674	76.7585
	3.3264	9.4899	7.25287
	9.08651	58.0083	81.6232
	3.3264	15.6931	78.8045
	18.0277	25.5007	53.9802
	3.3264	33.9502	25.9806
	3.3264	9.02984	61.2564
	9.08651	18.7013	74.1012
	3.3264	9.02984	42.9239
	3.3264	77.2819	81.6232
	9.08651	15.6931	63.3479
	3.3264	71.4088	53.9802
	3.3264	9.02984	90.5534
	9.08651	15.0091	19.6812
	3.3264	26.3527	104.235
	3.3264	13.3173	71.107
	3.3264	33.9502	7.25287
	3.3264	19.9219	71.107
	3.3264	3.23319	25.9806
	3.3264	15.6931	57.1817
	3.3264	3.23319	37.2143
	3.3264	3.23319	25.9806
	3.3264	3.23319	8.42234
	18.0277	9.4899	8.42234
	8.87244	9.4899	76.7585
	3.3264	69.0378	58.6472
	3.3264	84.6436	31.0057
	13.871	58.7335	83.5124
	3.3264	3.23319	82.2519
	18.0277	15.2674	106.035
	6.52056	58.7335	71.9517
	6.52056	3.23319	121.452
	6.52056	3.23319	104.235
	8.87244	35.5753	83.4137
	3.3264	3.23319	104.235
	6.52056	61.1015	106.035
	18.0277	29.4108	107.322
	3.3264	9.4899	107.322
	3.3264	29.4108	108.688
	6.52056	36.2053	34.9668
	3.3264	9.02984	98.812
	18.0277	32.7421	42.9239
	8.87244	44.1489	70.3988
	6.52056	15.6931	94.796
	12.4953	9.4899	52.2651
	6.52056	21.9223	17.3808
	38.0714	32.7421	100.334
	6.52056	44.1489	81.4844
	6.52056	9.4899	126.152
	6.52056	9.02984	79.0505
	6.52056	9.4899	93.6692
	6.52056	11.7889	64.9049
	4.68511	3.23319	48.6559
	6.52056	56.2353	87.2132
	7.2365	20.2938	87.2132
	8.87244	47.6624	8.42234
	6.52056	9.4899	21.1695
	4.68511	9.4899	128.873
	6.52056	41.8628	52.7699
	6.52056	9.4899	64.7409
	38.0714	9.4899	14.6108
	6.52056	61.2564	87.2132
	38.0714	96.6783	77.0633
	4.68511	14.6199	113.146
	6.52056	9.4899	120.457
	12.4953	9.4899	88.397
	4.68511	15.7493	125.808
	4.68511	9.4899	8.77328
	6.52056	15.7493	24.2017
	38.0714	9.4899	24.2017
	4.68511	12.8158	71.8267
	6.52056	52.0018	90.5534
	6.52056	9.4899	70.7221
	18.0277	9.4899	70.7221
	8.03462	36.3243	102.957
	4.68511	9.92956	101.203
	6.52056	8.3121	127.275
	6.52056	52.7363	27.5668
	6.52056	44.1505	91.9715
	38.0714	71.6705	71.8267
	6.52056	9.92956	102.957
	6.52056	15.7755	71.6768
	6.52056	21.5699	102.957
	6.52056	10.7407	70.7221
	4.68511	9.92956	76.8039
	6.52056	25.9208	15.8435
	4.68511	52.7699	29.5819
	8.87244	10.7407	70.7221
	6.52056	37.1959	101.203
	6.52056	39.7976	67.3084
	7.2365	44.038	74.5782
	4.68511	10.7407	67.7617
	6.52056	11.7885	55.7038
	7.2365	10.7407	29.5819
	6.52056	10.7407	103.312
	6.52056	10.7407	9.94917
	4.68511	53.121	103.312
	4.68511	34.548	71.6768
	12.4953	11.4052	118.577
	6.52056	41.9105	64.4295
	6.52056	31.6625	45.8365
	6.52056	10.7407	7.27334
	6.52056	6.2538	60.4634
	6.52056	8.90029	89.5933
	6.52056	6.2538	76.8039
	6.52056	32.3479	71.4035
	4.68511	82.3319	80.9514
	4.68511	6.2538	70.7221
	8.03462	79.8369	9.08651
	6.52056	16.4942	13.2514
	6.52056	6.2538	47.7782
	6.52056	6.2538	36.3854
	6.52056	54.7984	60.9833
	4.68511	3.3264	15.8435
	8.03462	3.3264	29.5819
	6.52056	3.3264	70.7221
	4.68511	8.90029	76.8039
	12.4953	3.3264	19.4082
	8.87244	3.3264	138.088
	6.52056	16.4942	27.5668
	9.57076	78.8024	38.3818
	4.68511	18.7309	38.38
	4.68511	8.90029	47.7782
	6.52056	8.90029	48.5922
	6.52056	3.3264	73.1327
	12.4953	19.4082	70.3361
	6.52056	6.2538	75.5721
	6.52056	19.4082	70.7221
	8.87244	11.7602	64.2916
	6.52056	3.3264	127.275
	6.52056	6.2538	67.5073
	38.0714	3.3264	15.8435
	6.52056	6.2538	58.7045
	6.52056	71.7223	94.3438
	6.52056	32.8726	49.8772
	12.4953	6.2538	94.3438
	6.52056	3.3264	103.312
	4.68511	6.2538	48.5922
	4.68511	8.90029	70.7221
	6.52056	3.3264	67.3084
	6.52056	6.2538	70.7221
	8.87244	56.9852	77.084
	6.52056	18.7309	18.2514
	6.52056	58.9444	38.6753
	6.52056	6.2538	54.7984
	6.52056	18.7309	12.1989
	6.52056	6.2538	70.7221
	6.52056	53.6556	67.3084
	6.52056	77.5761	77.084
	6.52056	19.4082	16.4942
	12.4953	6.2538	103.312
	8.87244	8.90029	24.3553
	6.52056	105.674	24.9683
	6.52056	9.2069	83.0459
	6.52056	6.2538	70.7221
	6.52056	45.5492	28.8355
	6.52056	6.2538	33.1523
	8.87244	3.3264	32.1894
	6.52056	3.3264	71.8267
	6.52056	8.90029	53.7363
	6.52056	9.2069	33.1523
	4.68511	8.90029	103.312
	12.4953	3.3264	37.645
	6.52056	3.3264	57.6099
	6.52056	58.9444	29.6322
	6.52056	18.7309	127.275
	6.52056	69.1083	4.68511
	6.52056	3.3264	43.1957
	6.52056	6.2538	9.08651
	6.52056	8.90029	48.5922
	38.0714	3.3264	4.68511
	6.52056	3.3264	70.7221
	9.41145	113.372	32.1894
	6.52056	18.7309	80.9514
	12.4953	3.3264	60.3831
	4.68511	3.3264	97.3472
	6.52056	69.1083	66.2624
	6.52056	38.7385	83.904
	4.68511	11.4052	48.5922
	38.0714	24.8004	58.7045
	6.52056	45.1026	40.6436
	8.87244	19.4082	23.7796
	6.52056	3.3264	4.68511
	7.2365	34.2284	28.8355
	6.52056	6.2538	52.3955
	6.52056	8.51508	116.337
	6.52056	37.645	9.08651
	6.52056	6.2538	4.68511
	6.52056	8.90029	101.203
	6.52056	19.4082	28.8355
	12.4953	3.3264	70.7221
	6.52056	3.3264	52.3955
	8.87244	3.3264	110.668
	6.52056	3.3264	48.5922
	6.52056	33.125	97.3472
	4.68511	46.1487	35.2008
	6.52056	3.3264	44.8567
	6.52056	6.2538	84.995
	12.4953	19.4082	67.5073
	6.52056	18.7309	28.8355
	6.52056	3.3264	71.8267
	12.4953	3.3264	64.2916
	4.68511	30.2723	70.7221
	4.68511	16.4942	103.312
	6.52056	37.645	33.4245
	8.03462	18.7309	67.7617
	8.87244	3.3264	103.312
	6.52056	37.645	37.49
	8.87244	18.7309	36.1336
	6.52056	8.90029	53.2862
	12.4953	6.2538	7.27334
	4.68511	6.2538	37.645
	4.68511	19.4082	75.5721
	4.68511	6.2538	87.5459
	6.52056	3.3264	40.6436
	6.52056	3.3264	49.8772
	4.68511	8.90029	70.7221
	38.0714	3.3264	47.7782
	6.52056	3.3264	28.8355
	4.68511	32.8726	15.8435
	12.4953	3.3264	103.312
	6.52056	6.2538	4.68511
	4.68511	6.84526	38.3818
	6.52056	3.3264	5.6452
	8.03462	24.8004	9.08651
	4.68511	3.3264	24.2017
	6.52056	6.2538	67.3084
	6.52056	6.2538	127.275
	6.52056	6.2538	20.0678
	4.68511	3.3264	80.9514
	4.68511	99.5968	46.1719
	6.52056	89.5933	96.4261
	4.68511	50.2328	96.4261
	6.52056	3.3264	54.3744
	6.52056	80.8563	71.8267
	4.68511	3.3264	67.7617
	4.68511	3.3264	70.7423
	6.52056	19.4082	41.0729
	6.52056	6.2538	67.5073
	8.87244	6.2538	11.4052
	8.87244	42.398	48.0475
	6.52056	18.7309	33.1523
	12.4953	35.6658	94.3438
	6.52056	3.3264	70.7221
	4.68511	8.90029	75.5721
	6.52056	6.2538	40.6436
	6.52056	6.2538	33.1523
	4.68511	8.90029	71.6136
	4.68511	3.3264	127.275
	6.52056	8.90029	47.7782
	4.68511	6.2538	100.391
	6.52056	8.90029	127.275
	6.52056	8.90029	89.2779
	6.52056	8.90029	37.645
	38.0714	19.4082	70.7221
	6.52056	8.90029	101.203
	8.87244	58.4235	110.133
	6.52056	6.2538	96.4261
	6.52056	6.2538	53.815
	6.52056	8.90029	11.4052
	12.4953	8.90029	103.312
	6.52056	8.90029	71.6136
	6.52056	39.6927	70.7221
	8.03462	39.6927	97.2619
	8.87244	3.3264	55.7038
	12.4953	8.90029	43.1957
	6.52056	3.3264	37.645
	12.4953	45.1622	9.94917
	4.68511	6.2538	40.6436
	6.52056	8.90029	97.2619
	38.0714	37.6733	80.9514
	8.87244	8.90029	35.2008
	4.68511	8.90029	42.398
	6.52056	8.90029	40.6436
	4.68511	10.0071	70.7221
	6.52056	5.6452	71.8267
	6.52056	8.90029	75.5721
	4.68511	91.9715	38.3818
	6.52056	6.2538	70.7221
	12.4953	6.2538	33.1523
	6.52056	6.2538	70.7221
	6.52056	6.2538	106.738
	4.68511	6.2538	101.473
	6.52056	6.2538	34.9249
	4.68511	62.4326	45.8784
	8.03462	16.4942	67.5073
	6.52056	6.2538	27.5668
	12.4953	24.8004	20.0678
	6.52056	55.2043	70.7221
	8.03462	3.3264	24.2017
	6.52056	6.2538	42.8971
	4.68511	80.9615	80.9514
	4.68511	49.6184	101.203
	6.52056	6.2538	33.1523
	6.52056	6.2538	80.9514
	6.52056	19.4082	90.5534
	4.68511	6.2538	40.6436
	4.68511	6.2538	100.799
	6.52056	6.2538	48.5922
	6.52056	6.2538	9.94917
	6.52056	43.1044	67.7617
	4.68511	6.2538	76.8039
	6.52056	10.365	116.337
	6.52056	6.2538	37.645
	6.52056	6.2538	77.084
	6.52056	3.3264	67.7617
	10.2878	3.3264	101.187
	8.87244	85.629	40.6436
	6.52056	69.3244	39.059
	6.52056	69.3244	4.68511
	38.0714	8.03462	6.2538
	6.52056	8.03462	80.9514
	6.52056	43.4711	37.645
	6.52056	14.0135	37.645
	6.52056	94.7334	79.1636
	6.52056	94.7334	15.6125
	4.68511	85.629	116.337
	6.52056	97.516	40.6436
	6.52056	34.1063	12.1989
	6.52056	5.30704	48.5922
	4.68511	8.03462	77.084
	6.52056	109.976	127.275
	6.52056	40.1178	46.57
	6.52056	85.629	67.5073
	4.68511	5.30704	103.312
	38.0714	3.06411	48.5922
	6.52056	74.2836	76.8039
	6.52056	85.629	40.6436
	6.52056	119.657	19.4082
	6.52056	36.9392	70.7221
	7.2365	40.1178	70.7221
	4.68511	44.0848	46.1076
	6.52056	8.03462	70.7221
	6.52056	69.3244	80.9514
	8.87244	5.30704	37.645
	6.52056	34.1063	41.4351
	6.52056	5.30704	58.4235
	6.52056	34.1063	12.1989
	6.52056	48.6394	37.645
	6.52056	69.5161	70.7221
	8.87244	5.30704	75.5721
	38.0714	92.6002	20.0678
	6.52056	5.30704	71.8267
	6.52056	5.30704	70.7221
	12.4953	8.03462	80.9514
	6.52056	8.03462	61.6992
	8.03462	25.7463	37.645
	9.1174	39.9005	20.0678
	9.1174	85.629	36.3854
	38.0714	80.0375	77.084
	6.52056	14.2701	7.27334
	6.52056	5.30704	37.645
	6.52056	29.55	103.312
	6.52056	85.629	80.9514
	18.0277	85.629	25.687
	6.52056	5.30704	55.951
	6.52056	85.629	77.084
	6.52056	5.30704	4.68511
	8.03462	40.1178	70.7221
	8.26433	39.9005	54.3744
	9.1174	85.629	40.6436
	8.26433	16.7285	84.284
	8.03462	85.629	116.337
	8.26433	14.2701	100.799
	6.52056	61.7809	19.4082
	6.52056	3.06411	16.4942
	8.26433	74.2836	33.1523
	6.52056	69.3244	101.203
	6.52056	104.637	47.7782
	38.0714	85.629	58.9444
	8.03462	5.30704	103.312
	8.03462	85.629	76.8039
	6.52056	85.629	35.1793
	9.1174	57.0468	138.248
	8.03462	67.0215	118.503
	8.86089	20.6	5.6452
	8.03462	5.30704	77.084
	8.03462	8.03462	75.5721
	8.03462	35.7146	103.312
	8.03462	75.745	80.9514
	8.03462	16.7285	39.059
	20.6	5.30704	60.2664
	8.86089	69.3244	71.8267
	6.52056	71.0158	61.6992
	7.7022	72.1306	11.4052
	8.03462	5.30704	71.8267
	8.03462	69.3244	67.7617
	8.03462	5.30704	19.4082
	8.03462	85.629	116.337
	8.03462	41.5997	39.0649
	8.03462	5.30704	76.8039
	8.03462	8.03462	35.2008
	8.03462	74.2836	127.275
	4.27745	93.8444	106.999
	6.52056	50.7717	126.701
	8.03462	9.57076	46.0994
	8.26433	9.57076	68.4555
	6.52056	9.57076	70.7221
	6.52056	5.30704	103.84
	18.6432	69.3244	46.1076
	8.03462	85.629	97.2619
	40.1178	76.6728	129.21
	40.1178	39.9005	71.6768
	8.03462	8.03462	22.7256
	3.06411	86.0355	39.059
	11.6815	3.06411	43.1957
	6.52056	5.30704	12.1989
	8.03462	30.9594	42.398
	8.26433	85.629	34.2284
	8.26433	5.30704	70.7221
	8.03462	92.6002	71.8267
	8.03462	5.30704	70.7221
	8.03462	5.30704	36.1795
	8.03462	85.629	28.8355
	8.03462	5.30704	57.6099
	8.03462	12.1987	24.3553
	6.52056	71.9151	70.3263
	8.03462	5.30704	41.4351
	6.52056	5.30704	77.084
	8.03462	5.30704	63.0054
	8.03462	8.86089	70.7221
	8.26433	5.30704	70.7221
	8.03462	77.3805	67.3084
	6.52056	72.1306	40.6436
	8.03462	64.2384	80.6954
	8.03462	64.2384	27.5668
	8.03462	5.30704	71.8267
	8.03462	3.06411	9.08651
	8.03462	69.3244	67.7617
	8.03462	91.8778	42.8971
	8.03462	5.30704	42.8971
	6.52056	74.2836	44.8567
	8.03462	85.629	71.8267
	8.03462	5.30704	83.0639
	8.26433	35.7146	83.0639
	8.03462	5.30704	77.084
	8.03462	5.30704	94.3103
	8.03462	93.8444	4.68511
	8.03462	8.03462	103.312
	8.03462	16.7285	70.7221
	9.85508	14.4059	70.7221
	8.26433	16.7285	5.6452
	6.52056	68.6279	80.9514
	6.52056	5.30704	57.6099
	8.03462	77.5186	116.337
	8.03462	5.30704	43.1957
	8.03462	8.03462	40.6436
	3.06411	93.8444	101.203
	6.52056	69.3244	34.9072
	6.52056	51.2009	70.7221
	8.86089	68.5677	57.6099
	8.03462	69.3244	36.1795
	8.03462	8.03462	117.811
	3.06411	5.30704	3.3264
	8.03462	8.03462	110.668
	8.03462	3.06411	57.6099
	8.03462	5.30704	20.0678
	3.06411	5.30704	101.203
	8.03462	5.30704	80.9514
	8.03462	5.30704	15.8435
	8.03462	81.2856	127.275
	3.06411	5.30704	44.8567
	8.03462	8.03462	33.1523
	6.52056	85.629	33.0344
	3.06411	5.30704	57.6099
	8.03462	87.3826	20.0678
	8.03462	81.6208	80.9514
	8.03462	101.55	57.6099
	6.52056	5.30704	77.084
	8.03462	76.6728	67.7617
	8.03462	5.30704	70.7221
	6.52056	85.629	21.5005
	8.03462	5.30704	102.957
	6.52056	33.8151	90.5534
	8.03462	26.3537	74.5782
	8.03462	8.03462	47.7782
	8.03462	104.344	102.957
	8.03462	103.01	37.645
	6.52056	24.1999	67.5073
	6.52056	39.9005	71.8267
	6.52056	5.30704	35.1153
	8.03462	20.6	21.1492
	40.1178	85.629	24.2017
	6.52056	22.3702	24.3553
	6.52056	5.30704	79.8369
	6.52056	5.30704	71.8267
	8.03462	35.7146	127.275
	8.26433	5.30704	70.7221
	8.03462	33.0976	76.3318
	6.52056	77.3805	23.8101
	8.26433	90.4048	70.7221
	8.03462	5.30704	57.6099
	8.03462	5.30704	70.7221
	8.03462	39.7508	115.03
	6.52056	5.30704	70.7221
	6.52056	68.5677	45.8784
	6.52056	85.629	31.3467
	8.03462	5.30704	70.1002
	8.03462	82.9323	70.7221
	8.03462	9.57076	59.4919
	6.52056	68.5677	103.312
	6.52056	69.3244	77.084
	8.03462	72.6989	71.8267
	8.03462	87.3826	21.5005
	8.03462	5.30704	70.7221
	3.06411	5.30704	70.7221
	3.06411	8.03462	80.7749
	8.03462	5.30704	28.6771
	6.52056	8.86089	52.6996
	6.52056	95.542	106.999
	40.1178	18.9071	33.1523
	6.52056	5.30704	113.372
	8.26433	68.5677	55.7038
	8.03462	8.03462	43.1957
	6.52056	5.30704	8.51508
	6.52056	5.30704	80.7749
	6.52056	72.6989	55.7038
	8.03462	76.6728	77.1718
	6.52056	8.03462	77.1718
	6.52056	111.21	16.4942
	6.52056	5.30704	94.273
	8.03462	85.629	70.7221
	6.52056	5.30704	47.7782
	6.52056	77.3805	36.1795
	6.52056	85.629	80.9514
	40.1178	71.0158	83.5755
	6.52056	85.629	40.6436
	8.03462	5.30704	15.8435
	6.52056	82.9323	74.7291
	6.52056	82.9141	80.4957
	6.52056	67.395	90.5534
	6.52056	22.3702	6.2538
	6.52056	8.03462	102.957
	6.52056	5.30704	20.0678
	8.03462	5.30704	24.3553
	8.03462	8.03462	35.2008
	6.52056	77.3805	71.6136
	20.1525	5.30704	71.6136
	3.06411	5.30704	131.274
	6.52056	5.30704	53.5195
	6.52056	5.30704	57.5759
	6.52056	5.30704	83.5755
	6.52056	74.2836	83.5755
	8.03462	5.30704	72.6732
	6.52056	16.7285	72.6732
	3.06411	5.30704	32.3479
	6.52056	69.3244	33.1523
	6.52056	110.477	60.0855
	6.52056	36.9392	24.7177
	6.52056	5.30704	108.272
	6.52056	5.30704	29.4732
	6.52056	5.30704	83.0639
	6.52056	5.30704	42.8971
	6.52056	5.30704	97.2619
	6.52056	5.30704	98.7001
	8.03462	5.30704	77.015
	6.52056	8.03462	72.6732
	6.52056	94.0645	72.6732
	6.52056	69.8294	103.312
	6.52056	5.30704	83.5755
	8.03462	8.03462	83.5755
	6.52056	5.30704	80.4957
	8.03462	85.629	80.9615
	6.52056	30.9594	77.084
	6.52056	5.30704	51.4308
	6.52056	23.0294	76.7492
	6.52056	6.73977	100.459
	8.03462	14.2701	29.4732
	8.03462	8.03462	24.7177
	6.52056	85.629	24.7177
	6.52056	69.3244	72.6732
	6.52056	5.30704	129.801
	6.52056	85.629	4.68511
	6.52056	63.6276	4.68511
	6.52056	68.5677	6.2538
	6.52056	119.206	116.337
	8.03462	5.30704	84.6424
	6.52056	8.03462	40.6436
	3.06411	5.30704	123.931
	6.52056	8.03462	118.307
	6.52056	5.30704	34.499
	8.03462	104.97	15.8435
	6.52056	5.30704	84.8203
	6.52056	5.30704	30.389
	6.52056	75.745	24.3553
	6.52056	5.30704	63.8884
	6.52056	5.30704	80.4806
	6.52056	76.6728	35.2008
	6.52056	85.629	58.1067
	6.52056	33.0976	180.124
	6.52056	103.01	125.911
	5.28008	5.30704	64.49
	6.52056	5.30704	38.38
	6.52056	29.6391	81.8207
	8.03462	11.5308	81.8207
	6.52056	8.03462	55.6643
	6.52056	18.8323	48.5922
	6.52056	5.30704	15.8435
	6.52056	46.8242	32.1599
	8.03462	85.629	8.53983
	6.52056	16.7285	35.2008
	6.52056	81.2856	80.4806
	6.52056	82.1921	84.5618
	6.52056	87.3652	38.38
	8.03462	5.30704	48.5922
	6.52056	8.03462	138.59
	8.03462	5.30704	68.0781
	6.52056	103.01	15.8435
	6.52056	82.1921	55.6643
	6.52056	5.30704	81.1816
	6.52056	69.3244	130.965
	8.03462	5.30704	65.6385
	6.52056	5.30704	129.722
	6.52056	141.647	48.5922
	6.52056	87.3618	34.3337
	6.52056	5.30704	130.965
	6.52056	8.03462	84.5618
	8.03462	112.117	130.965
	6.52056	71.7412	68.0781
	6.52056	5.30704	81.8718
	6.52056	69.3244	9.41145
	6.52056	69.7047	64.49
	6.52056	94.7334	130.965
	8.03462	5.30704	68.0781
	6.52056	85.629	81.8207
	6.52056	11.5308	104.02
	10.5645	85.629	55.5645
	6.52056	85.629	130.965
	6.52056	5.30704	86.9197
	6.52056	5.30704	31.295
	6.52056	18.1217	180.124
	8.03462	103.725	81.8207
	3.06411	69.3244	33.1523
	6.52056	5.30704	40.6436
	6.52056	5.30704	180.124
	8.03462	5.30704	68.5022
	6.52056	5.30704	33.1523
	6.52056	5.30704	81.8207
	8.03462	5.30704	92.0653
	6.52056	5.30704	50.3455
	6.52056	5.30704	126.701
	6.52056	5.30704	84.9154
	3.06411	55.9095	64.49
	6.52056	5.30704	15.8435
	6.52056	5.30704	40.6436
	6.52056	85.629	180.124
	6.52056	69.3244	84.5618
	6.52056	9.25069	84.5618
	6.52056	77.3805	37.4761
	6.52056	5.30704	33.1523
	6.52056	5.30704	138.59
	8.03462	68.9548	48.5922
	6.52056	14.2701	16.1678
	6.52056	85.629	89.5482
	6.52056	5.30704	86.9197
	8.03462	5.30704	24.3553
	6.52056	5.30704	24.3553
	8.03462	5.30704	35.2008
	6.52056	5.30704	57.1112
	3.06411	5.30704	8.53983
	6.52056	8.03462	130.965
	6.52056	85.4415	38.38
	3.06411	27.5492	59.088
	3.06411	8.03462	84.5618
	6.52056	85.629	98.7004
	3.06411	5.30704	55.7038
	6.52056	5.30704	50.1573
	6.52056	31.868	64.49
	8.03462	5.30704	80.4806
	6.52056	5.30704	24.3553
	6.52056	87.3826	81.8207
	6.52056	22.3702	8.53983
	6.52056	155.152	53.8038
	8.03462	8.86089	58.3952
	8.03462	30.2427	101.2
	8.03462	22.3702	125.911
	8.03462	5.30704	53.7377
	8.03462	69.3244	130.965
	16.7285	22.3702	34.4248
	8.03462	4.07491	81.8207
	8.03462	30.9594	59.6659
	8.03462	5.30704	110.11
	8.03462	5.30704	102.277
	6.52056	101.843	64.49
	6.52056	90.6943	84.5618
	3.06411	5.30704	34.5859
	6.52056	34.734	78.4415
	8.03462	99.5854	35.2008
	3.06411	46.8242	90.9522
	8.03462	4.07491	80.4806
	8.03462	4.07491	40.6436
	8.03462	5.30704	15.8435
	6.52056	4.07491	56.1566
	8.03462	7.80106	92.0653
	3.06411	8.03462	101.262
	8.03462	5.30704	89.5482
	8.03462	22.3702	25.687
	8.03462	8.86089	84.9154
	8.03462	5.30704	78.7823
	8.03462	14.2701	80.4806
	5.28008	4.07491	37.4761
	8.03462	55.0966	92.0653
	6.52056	61.8424	117.056
	6.52056	5.30704	25.687
	8.03462	5.30704	53.8038
	6.52056	43.0241	45.6427
	8.03462	4.07491	81.8207
	8.03462	43.8522	40.6436
	3.06411	4.07491	36.0206
	3.06411	4.07491	78.7823
	8.03462	4.07491	84.9154
	8.03462	33.8151	68.3054
	8.86089	6.08148	29.1049
	8.03462	28.9735	133.456
	8.86089	66.707	80.8425
	8.03462	69.9826	130.965
	8.03462	63.2732	39.9595
	8.03462	72.6989	24.3553
	8.03462	3.06411	105.986
	8.03462	99.5854	40.6436
	8.03462	106.708	27.0239
	8.03462	68.5677	111.247
	8.03462	102.462	84.5618
	6.52056	3.37047	33.1523
	8.03462	4.07491	57.1112
	8.03462	52.151	33.1523
	3.06411	7.94287	31.295
	8.03462	4.07491	67.7054
	8.03462	77.5179	3.3264
	6.52056	3.37047	81.8207
	8.03462	52.151	68.7509
	8.03462	4.07491	7.2365
	8.03462	163.184	130.965
	8.03462	57.1848	4.68511
	3.06411	43.2133	64.49
	6.52056	22.1416	80.8592
	8.03462	77.5179	38.38
	8.03462	3.37047	39.9595
	2.90058	84.4567	64.49
	8.03462	20.2017	98.7004
	8.03462	57.1848	138.59
	8.03462	106.849	81.8207
	8.03462	30.8063	43.2538
	8.03462	52.5565	105.986
	8.03462	13.9376	111.247
	3.06411	4.07491	131.558
	3.06411	59.6421	117.056
	8.03462	2.90058	13.4173
	6.52056	100.766	84.9154
	8.03462	106.998	55.5645
	2.90058	4.07491	24.3553
	8.03462	64.1674	53.7621
	8.03462	11.5563	84.5618
	8.03462	3.06411	80.4806
	8.03462	104.818	68.7509
	8.03462	141.647	149.312
	8.03462	3.37047	27.0239
	8.03462	4.07491	81.8207
	8.03462	69.9602	73.7956
	8.03462	4.07491	162.9
	8.03462	3.37047	55.7038
	8.03462	64.2079	22.7585
	6.52056	111.926	33.1523
	8.03462	82.233	111.247
	8.03462	3.06411	64.49
	8.03462	93.3473	97.8823
	8.03462	4.07491	67.5405
	6.52056	111.926	81.8207
	8.03462	111.926	68.7509
	8.03462	127.027	25.687
	8.03462	57.1848	36.0206
	20.6	69.9602	64.49
	8.03462	19.7739	81.8207
	8.03462	63.6276	24.3553
	3.06411	48.7448	84.9154
	3.06411	54.769	49.1646
	8.03462	4.07491	39.9595
	8.03462	4.07491	53.8038
	8.03462	2.90058	81.8207
	8.03462	33.8151	124.062
	8.03462	59.8925	117.056
	8.03462	56.0123	138.59
	8.03462	16.2304	15.0682
	8.03462	4.07491	136.972
	8.03462	4.07491	81.8207
	8.03462	23.2823	24.3553
	8.03462	3.37047	40.6436
	8.03462	82.8441	82.0846
	8.03462	33.8151	92.0653
	6.52056	33.8151	84.9154
	8.03462	4.07491	136.972
	8.03462	60.52	130.965
	8.03462	3.06411	81.8207
	8.03462	81.3595	84.5618
	6.52056	3.06411	81.8207
	6.52056	72.1306	90.9522
	8.03462	4.07491	40.6436
	8.03462	61.1766	84.5618
	8.03462	93.3473	64.49
	8.03462	69.7047	91.413
	8.03462	3.37047	28.4286
	8.03462	4.07491	84.9154
	8.03462	48.7448	52.2783
	8.03462	59.1706	84.5618
	8.03462	73.5119	84.5618
	8.03462	4.07491	15.8435
	8.03462	4.07491	37.1481
	8.03462	57.1848	81.8207
	8.03462	69.5883	15.8435
	5.28008	48.9476	64.49
	8.03462	57.1848	84.5618
	8.03462	77.5179	13.1806
	8.03462	18.1217	24.3553
	8.03462	61.1766	136.972
	8.03462	150.503	68.7509
	8.03462	84.4755	180.426
	8.03462	3.37047	48.5922
	8.03462	20.2017	130.484
	8.03462	4.07491	33.1523
	8.03462	3.37047	180.426
	8.03462	90.4048	80.8425
	8.03462	32.3514	33.1523
	34.0738	3.37047	129.722
	8.03462	6.04191	124.062
	8.03462	25.2137	180.426
	8.03462	69.7047	40.6436
	8.03462	90.4048	68.7103
	2.90058	3.37047	52.2783
	8.03462	7.94287	31.295
	8.03462	3.37047	58.3952
	3.06411	69.7047	33.1523
	8.03462	59.6042	155.448
	8.03462	18.5338	67.2089
	3.06411	25.5446	24.3553
	8.03462	18.5338	129.722
	8.03462	71.7617	56.3372
	8.03462	2.90058	84.9154
	42.2215	76.4517	130.965
	2.90058	3.37047	76.1724
	2.90058	24.9332	138.59
	2.90058	8.575	117.056
	8.03462	91.9256	40.6436
	3.06411	30.8063	24.3553
	8.03462	6.04191	24.3553
	2.90058	7.65888	84.9154
	3.06411	101.843	130.484
	2.90058	51.8095	69.8105
	2.90058	7.65888	81.8207
	2.90058	60.0702	64.49
	2.90058	7.65888	129.21
	2.90058	60.0577	53.8038
	2.90058	100.466	80.4852
	16.2969	7.65888	81.8207
	2.90058	69.7047	126.42
	2.90058	39.6002	35.2008
	2.90058	7.65888	68.7509
	2.90058	3.37047	92.0653
	2.90058	3.37047	126.024
	2.90058	61.7294	68.7509
	2.90058	3.37047	84.5618
	2.90058	7.65888	84.5618
	2.90058	3.37047	64.49
	2.90058	67.395	68.7509
	2.90058	83.6395	31.295
	2.90058	30.8063	84.5618
	14.1234	69.7047	40.6436
	7.25065	69.9134	22.7585
	7.25065	48.7448	111.247
	3.23485	48.7448	108.656
	3.23485	68.5624	130.965
	3.23485	3.37047	136.972
	3.23485	39.6002	130.484
	3.23485	104.091	90.9522
	3.23485	7.65888	35.2008
	11.8496	141.647	84.7675
	8.99733	66.6719	55.7038
	11.8496	69.7047	40.6436
	8.99733	3.37047	68.7509
	8.99733	68.535	80.8425
	11.8496	7.65888	36.0206
	11.8496	83.5887	64.49
	12.5465	8.575	84.5618
	4.68274	3.37047	33.1523
	11.8496	3.37047	68.7509
	13.1499	7.65888	8.53983
	13.0342	40.135	98.7004
	13.1499	3.37047	64.49
	13.1499	3.37047	92.0653
	13.0342	3.37047	24.3553
	4.68274	39.4352	118.839
	13.1499	60.52	48.5922
	11.8496	7.65888	84.9154
	8.99733	72.0005	82.9481
	12.5465	69.7047	125.628
	13.1499	59.8925	53.8038
	13.1499	3.37047	49.1646
	8.99733	59.8925	82.0846
	8.99733	7.65888	136.972
	8.99733	69.7047	71.8579
	4.68274	30.8063	80.8425
	13.1499	3.37047	84.5618
	12.5465	52.7098	111.247
	8.99733	7.65888	138.59
	11.8496	90.2658	40.6436
	13.1499	7.65888	30.389
	11.8803	7.65888	80.4852
	13.1499	3.37047	75.0658
	11.8496	62.4723	40.6436
	4.68274	61.3549	92.2154
	12.5465	3.37047	84.5618
	8.99733	19.1956	84.5618
	4.68274	51.8095	89.5482
	13.1499	7.65888	43.1957
	4.68274	31.3296	130.965
	4.68274	11.5563	81.8207
	11.8496	3.37047	55.5645
	11.8496	49.6581	13.1806
	13.1499	6.73977	111.247
	8.99733	72.6989	84.9154
	8.99733	3.37047	110.11
	13.1499	6.04191	31.295
	13.1499	3.37047	43.1957
	11.8496	114.864	81.8207
	13.1499	6.04191	71.0279
	8.99733	12.8876	23.6981
	13.1499	7.65888	64.49
	4.68274	48.7448	138.59
	13.1499	69.0284	130.965
	11.8496	72.6989	48.5922
	12.5465	88.845	35.2008
	13.1499	7.65888	68.7509
	8.99733	3.37047	31.295
	8.99733	48.0553	59.088
	13.1499	59.2756	31.295
	8.99733	61.1622	124.062
	8.99733	101.843	37.4761
	20.3663	77.2206	40.6436
	14.6186	3.37047	24.3553
	11.8496	72.1408	129.474
	13.0342	69.7047	92.0653
	11.8803	43.0241	84.5618
	11.8496	13.9376	84.9154
	11.8496	69.7047	35.2008
	8.99733	9.95378	35.2008
	13.1499	59.6042	162.9
	13.1499	59.6042	181.075
	13.1499	39.6002	33.1523
	8.99733	6.04191	89.1962
	8.99733	88.845	30.0131
	8.99733	3.37047	42.8684
	11.8496	65.275	34.4248
	8.99733	48.7448	30.0131
	13.1499	3.37047	31.295
	12.5465	39.4352	31.295
	8.99733	3.37047	55.5645
	8.99733	3.37047	49.1646
	8.99733	56.0123	33.1523
	13.1499	30.5562	84.5618
	11.8803	61.8879	84.5618
	11.8496	61.5409	15.8435
	13.1499	6.04191	136.237
	12.5465	7.65888	117.056
	13.1499	46.4673	24.3553
	4.68274	7.65888	24.3553
	8.99733	94.2885	29.5538
	13.1499	59.2756	92.0653
	4.68274	87.1377	105.986
	11.8496	7.65888	36.0206
	13.1499	66.3768	84.9154
	8.99733	69.7047	86.9197
	11.8496	3.37047	9.41145
	13.0342	92.8543	80.8425
	13.1499	7.65888	31.295
	11.8496	65.9188	84.5618
	13.1499	17.4148	82.9481
	8.99733	62.4723	129.722
	14.6186	72.1408	138.59
	12.5465	7.65888	33.1523
	13.0342	102.778	68.7509
	13.1499	72.6989	136.972
	13.0342	3.37047	84.5618
	8.99733	52.5156	68.7509
	11.8803	87.7512	81.8207
	8.99733	87.5405	4.68511
	8.99733	3.37047	92.0653
	11.8496	94.0604	130.965
	8.99733	69.9602	40.6436
	13.1499	81.4444	24.3553
	13.1499	62.2425	130.965
	8.99733	59.2756	138.59
	13.1499	56.0123	24.3553
	13.1499	7.65888	34.5859
	11.8496	11.9758	81.8207
	13.1499	48.7448	130.965
	13.1499	11.5563	33.1523
	8.99733	14.4059	24.3553
	11.8496	7.65888	155.448
	12.5465	84.9035	15.8435
	13.1499	7.65888	25.687
	12.5465	3.37047	130.965
	11.8496	3.37047	22.7585
	11.8496	59.8925	69.0664
	11.8496	92.8543	81.8207
	8.99733	3.37047	33.1523
	11.8496	3.18191	37.4761
	8.99733	59.7747	180.426
	8.99733	7.65888	92.0653
	8.99733	52.7098	49.1646
	13.1499	3.37047	121.001
	13.1499	100.683	80.8425
	13.0342	83.6395	105.986
	8.99733	7.65888	81.8207
	12.5465	61.1622	81.8207
	8.99733	7.65888	82.3425
	11.8496	30.8063	82.9481
	4.68274	69.7047	48.5922
	8.99733	69.9134	98.3613
	8.99733	88.5016	64.49
	14.6186	87.1377	84.5618
	11.8496	7.65888	81.8207
	11.8496	56.0123	40.6436
	13.1499	7.65888	25.687
	11.8496	72.6989	80.8425
	4.68274	3.37047	35.2008
	8.99733	62.2425	81.8207
	8.99733	10.0061	66.4888
	13.1499	7.65888	38.38
	8.99733	72.6989	40.6436
	20.3663	3.37047	58.1067
	4.68274	7.65888	117.056
	12.5465	6.04191	33.1523
	8.99733	73.9121	8.53983
	11.8496	3.37047	35.2008
	13.1499	7.65888	181.075
	12.5465	7.65888	43.1957
	12.5465	3.37047	49.1646
	13.1499	101.843	81.8207
	8.99733	20.2017	68.3054
	12.5465	60.9351	64.49
	11.8496	69.7047	43.1957
	11.8496	7.65888	84.9154
	12.5465	48.7448	40.6436
	13.1499	7.65888	33.1523
	12.5465	65.3285	4.68511
	11.8496	7.65888	24.3553
	11.8496	93.3473	130.965
	11.8496	88.845	4.68511
	11.8496	90.2658	40.6436
	4.68274	95.1574	136.972
	11.8496	83.5887	37.4761
	13.1499	10.0061	130.965
	13.1499	30.9594	113.558
	12.5465	30.9594	37.4761
	11.8496	7.65888	40.6436
	8.99733	66.3768	75.0658
	12.5465	39.6002	81.8207
	8.99733	7.65888	130.484
	8.99733	43.0241	92.0653
	11.8496	7.65888	40.6436
	12.5465	69.9134	36.0206
	11.8496	98.1376	91.413
	13.1499	39.6002	49.1646
	11.8496	7.65888	49.1646
	11.8496	64.4607	35.2008
	11.8803	98.2006	181.075
	11.8496	17.4148	15.8435
	11.8496	14.4059	80.8425
	13.1499	50.0548	100.276
	8.99733	7.65888	102.946
	12.5465	20.2017	114.997
	12.5465	3.37047	37.1116
	11.8496	121.543	55.7038
	12.5465	56.0123	130.882
	13.1499	31.7722	139.21
	13.1499	101.843	49.1112
	11.8496	59.8925	33.1523
	11.8496	3.37047	85.1749
	11.8803	6.04191	53.0957
	11.8496	92.9032	130.965
	13.0342	79.4492	130.965
	4.68274	3.37047	130.965
	8.99733	62.3434	130.965
	13.1499	82.8441	33.1523
	11.8496	62.2425	57.1112
	13.1499	3.37047	58.5366
	11.8496	20.2017	80.8592
	11.8496	33.1984	86.9197
	11.8803	2.90058	102.738
	11.8496	7.65888	35.2008
	11.8496	40.248	130.965
	11.8496	20.2017	80.8592
	11.8496	2.90058	87.7507
	13.1499	7.65888	85.1749
	4.68274	3.37047	86.9197
	4.68274	69.9602	33.1523
	11.8496	71.0523	130.965
	11.8496	48.7448	130.965
	12.5465	65.3285	24.3553
	13.1499	61.1622	84.7675
	11.8803	48.7448	13.1806
	11.8496	39.6002	4.68511
	8.99733	10.0061	87.7507
	11.8496	50.4805	139.21
	13.1499	69.7047	41.0729
	8.99733	65.9188	86.9197
	4.68274	7.65888	88.4524
	8.99733	68.6301	87.7507
	4.68274	64.1674	98.3613
	4.68274	7.7612	85.1749
	11.8496	59.6042	130.965
	11.8496	86.358	24.3553
	11.8496	52.4877	51.7761
	11.8496	22.5108	3.3264
	11.8496	37.5151	130.965
	11.8496	51.3885	92.4448
	11.8496	11.4185	83.2193
	8.99733	43.1012	123.961
	13.1499	88.4513	80.8425
	11.8496	7.7612	26.4355
	13.1499	28.1454	74.5898
	11.8496	28.1454	9.41145
	11.8496	59.4754	135.66
	13.1499	23.7601	123.961
	8.99733	78.0399	126.199
	8.99733	61.3701	24.3553
	8.99733	85.7221	51.7761
	11.8496	64.1674	62.6809
	13.1499	7.7612	191
	8.99733	7.7612	24.3553
	8.99733	61.3701	90.5838
	11.8496	7.7612	106.096
	8.99733	13.9376	118.981
	11.8496	7.7612	142.784
	11.8496	7.7612	77.6441
	11.8496	65.275	37.4761
	8.99733	3.18191	49.4739
	14.0454	3.18191	142.986
	13.1499	7.7612	24.3553
	8.99733	7.7612	52.2783
	11.8496	74.9228	24.3553
	4.68274	22.5108	59.088
	13.1499	7.7612	80.8425
	11.8496	28.1454	33.1523
	11.8496	67.4959	31.295
	8.99733	7.7612	15.8435
	8.99733	28.1454	163.746
	11.8496	7.7612	89.9333
	4.68274	78.421	130.019
	8.99733	61.3701	15.8435
	13.1499	86.5566	153.527
	11.8496	55.6172	24.3553
	13.1499	22.5108	151.094
	11.8496	31.3296	148.946
	11.8496	7.7612	56.0988
	11.8496	7.7612	37.4761
	13.1499	25.7538	56.6529
	8.99733	25.7538	148.946
	8.99733	61.3701	46.2287
	13.1499	74.3842	14.0303
	11.8496	25.7538	80.4806
	8.99733	7.7612	79.2363
	8.99733	7.7612	130.019
	8.99733	32.5657	46.8242
	13.1499	72.8914	109.6
	8.99733	61.3701	52.2783
	13.1499	61.3701	153.867
	12.5465	61.3701	109.6
	8.99733	7.7612	24.3553
	4.68274	61.3701	24.3553
	11.8496	61.3701	34.734
	11.8496	19.1956	155.805
	4.68274	7.7612	113.871
	4.68274	86.3022	40.3153
	13.1499	66.9974	55.6055
	11.8496	27.6244	18.7965
	13.1499	11.5563	38.0714
	13.1499	11.5563	120.873
	13.1499	66.9974	82.9939
	13.0342	30.0472	144.816
	13.1499	128.694	29.0089
	11.8496	75.0595	15.8435
	11.8496	13.9376	99.9939
	11.8496	43.0833	56.0988
	4.68274	79.7063	29.1049
	11.8496	57.9883	54.7206
	11.8496	44.3202	15.8435
	13.1499	44.3202	80.4806
	11.8496	81.5263	153.965
	11.8496	138.707	48.5922
	8.99733	89.4786	113.262
	13.1499	118.734	146.238
	13.0342	22.5108	106.741
	11.8496	59.5989	72.6566
	11.8496	23.3152	130.019
	8.99733	51.3844	14.2701
	11.8496	47.3425	50.1729
	13.0342	35.054	10.2878
	8.99733	66.4339	144.816
	13.0342	80.068	18.7965
	4.68274	88.7211	14.9467
	13.1499	75.0595	38.0714
	13.1499	71.9531	120.336
	13.1499	22.5108	146.238
	11.8496	3.18191	38.0714
	11.8496	75.4846	50.1729
	11.8496	22.5108	48.5922
	13.1499	22.5108	155.805
	11.8496	75.0595	94.0537
	13.1499	22.9813	72.6566
	8.99733	74.3842	14.2701
	4.68274	22.5108	159.97
	11.8496	21.8657	106.741
	11.8496	22.5108	159.97
	14.6186	66.4339	24.3553
	14.6186	31.3354	107.995
	11.8496	3.18191	146.238
	13.0342	31.3354	8.03462
	11.8496	78.1061	78.0612
	11.8496	35.054	85.629
	11.8496	30.0472	78.0612
	4.68274	71.9531	84.9961
	13.1499	22.5108	46.2359
	13.0342	43.9045	58.9442
	11.8496	22.5108	93.3045
	11.8496	2.93745	49.4739
	12.5465	82.4204	14.2701
	11.8496	28.4357	78.8271
	11.8496	73.0786	113.262
	11.8496	52.9387	116.618
	13.1499	58.7639	33.0976
	13.1499	21.8657	113.262
	13.1499	47.9433	34.1063
	13.1499	72.2516	4.68511
	11.8496	22.5108	146.238
	11.8496	64.5161	24.3553
	13.1499	30.1635	179.058
	11.8496	30.1635	15.8435
	8.99733	22.5108	80.4806
	8.99733	22.5108	120.814
	12.5465	22.5108	130.019
	13.1499	6.61953	120.814
	11.8496	21.8508	48.5922
	13.1499	21.8508	72.6566
	11.8496	35.054	113.567
	8.99733	21.8657	148.946
	11.8496	21.8508	117.416
	11.8496	71.9531	51.4322
	11.8496	31.3354	120.814
	11.8496	22.5108	39.0649
	13.1499	22.5108	144.816
	12.5465	22.5108	105.973
	8.99733	31.7722	58.9442
	13.1499	65.4437	71.2913
	8.99733	78.1061	152.216
	11.8496	74.9788	150.691
	4.68274	58.0798	80.8425
	13.1499	22.5108	49.6105
	12.5465	39.5499	14.0303
	13.1499	39.5499	117.633
	4.68274	71.7583	46.2359
	13.1499	57.0552	40.3153
	11.8496	24.944	137.922
	4.68274	92.8924	159.97
	4.68274	30.1635	72.6566
	11.8496	2.93745	23.8081
	12.5465	3.18191	126.045
	13.1499	58.7639	80.8425
	13.1499	89.3321	80.6499
	12.5465	43.8587	148.572
	13.0342	57.0552	78.8271
	11.8496	25.7587	38.0714
	4.68274	21.8508	18.7965
	13.1499	66.4339	130.019
	4.68274	59.5989	33.1523
	11.8496	66.4339	80.8425
	13.1499	30.0472	24.3553
	11.8496	50.4805	129.325
	4.68274	32.0673	99.4358
	11.8496	43.3426	56.0988
	11.8803	30.1635	38.0714
	11.8496	58.7639	72.6566
	11.8496	9.2992	137.922
	11.8496	25.294	87.7744
	12.5465	71.7583	38.0714
	11.8496	58.7639	4.68511
	12.5465	3.18191	107.995
	8.99733	69.6164	34.1063
	11.8496	25.294	155.805
	13.1499	63.674	113.262
	12.5465	25.294	112.542
	11.8496	3.18191	24.7177
	11.8496	69.2124	13.4173
	11.8496	84.8839	85.9803
	12.5465	30.1635	55.7038
	11.8496	84.8839	13.871
	4.68274	25.294	39.2763
	12.5465	92.1486	4.68511
	12.5465	105.288	38.0714
	4.68274	25.294	48.5922
	13.1499	33.6849	22.3702
	12.5465	54.4447	86.0649
	11.8496	95.3127	79.1636
	12.5465	83.2786	80.8425
	8.99733	66.4339	144.816
	12.5465	75.6876	18.7965
	13.0342	42.7228	50.1729
	13.1499	81.1619	144.849
	11.8496	56.5406	55.7038
	13.0342	65.0329	113.871
	13.1499	98.7489	45.6374
	12.5465	2.93745	30.0131
	4.68274	66.7503	8.03462
	8.99733	65.2082	4.68511
	13.0342	56.4172	79.2059
	12.5465	47.9433	29.1049
	12.5465	31.4378	29.1049
	13.1499	100.077	22.3702
	13.1499	71.8916	94.0537
	12.5465	33.6385	96.5313
	13.1499	51.5964	80.8425
	13.1499	74.8998	33.1523
	13.1499	80.0806	50.1573
	8.99733	36.227	30.0131
	4.68274	96.0679	93.7909
	4.68274	49.8095	80.4806
	13.1499	88.4705	45.6374
	13.1499	51.5964	117.416
	4.68274	15.1286	78.8271
	8.99733	64.5126	106.741
	8.99733	105.346	95.9753
	13.1499	61.0165	22.3702
	4.68274	13.0819	22.3702
	4.68274	100.077	156.443
	4.68274	59.1083	106.741
	4.68274	21.3166	106.741
	11.8803	23.6801	30.0164
	4.68274	2.93745	65.8091
	4.68274	76.2361	34.1063
	12.5465	104.656	24.3553
	13.1499	47.4639	15.8435
	13.1499	51.5964	61.7951
	13.1499	15.1286	14.2701
	13.1499	94.1454	28.6771
	13.1499	52.8295	9.57076
	13.1499	15.1286	14.9467
	4.68274	100.343	46.2359
	13.1499	24.3613	97.6687
	12.5465	11.977	109.826
	13.1499	13.0819	45.6374
	13.1499	25.6408	124.018
	13.1499	7.25065	153.965
	4.68274	24.0863	79.0723
	8.99733	27.5986	112.006
	4.68274	7.25065	113.615
	35.8871	41.075	49.4739
	13.1499	28.8557	71.4035
	12.5465	39.4279	124.018
	13.1499	28.6961	144.885
	13.1499	17.6912	15.8435
	13.1499	83.1001	15.8435
	13.1499	7.25065	117.416
	13.1499	22.4547	33.1523
	13.1499	76.514	156.443
	12.5465	3.23485	31.295
	12.5465	8.87954	117.954
	13.0342	7.25065	31.2842
	12.5465	19.9991	97.3999
	12.5465	32.8063	144.74
	13.1499	32.8063	38.6631
	13.1499	3.32782	9.41145
	4.68274	8.87954	14.2701
	13.1499	15.1286	38.0714
	12.5465	8.87954	126.701
	12.5465	23.8741	155.805
	8.99733	15.1286	74.2836
	13.1499	24.3613	22.3702
	13.1499	17.6912	9.57076
	12.5465	7.25065	72.6566
	13.1499	28.8557	80.8425
	13.1499	60.767	43.2538
	13.1499	94.9295	106.741
	13.1499	61.0165	14.2701
	13.1499	7.25065	8.03462
	4.68274	26.0483	144.885
	12.5465	15.2116	44.8567
	12.5465	46.5664	34.1063
	13.1499	26.7204	106.741
	13.1499	55.291	40.4879
	8.99733	11.8012	22.3702
	8.99733	11.8012	35.7146
	13.0342	3.32782	56.0988
	13.1499	13.0864	48.5922
	4.68274	42.5617	113.262
	13.1499	10.41	4.68511
	13.1499	29.6481	8.03462
	13.1499	44.0985	33.1523
	13.1499	38.2723	106.741
	13.1499	21.0825	60.0694
	12.5465	11.977	9.41145
	13.1499	25.4722	33.0976
	13.1499	11.8012	24.3553
	13.1499	11.8012	48.4618
	12.5465	11.8012	34.1063
	13.1499	11.8012	78.3238
	13.1499	11.8012	144.816
	13.1499	11.8012	54.3838
	13.1499	3.32782	102.997
	13.0342	38.2723	67.6642
	13.1499	57.6025	48.5922
	4.68274	15.1286	149.461
	4.68274	45.7234	33.1523
	13.1499	3.23485	137.922
	13.1499	7.25065	117.416
	13.1499	94.9295	59.6659
	13.6474	22.1682	105.973
	13.1499	15.2116	58.9442
	13.1499	42.6311	46.2359
	13.1499	27.0282	151.854
	13.1499	27.0282	146.238
	13.1499	36.7358	144.816
	13.1499	3.23485	96.4591
	12.5465	15.1286	117.416
	13.1499	7.25065	144.816
	8.99733	29.5653	117.416
	13.1499	34.4908	139.398
	4.68274	8.12739	71.242
	13.1499	38.2723	71.0279
	12.5465	39.6763	72.6566
	13.1499	34.332	16.7285
	4.68274	65.3118	108.127
	4.68274	7.25065	38.0714
	13.1499	34.5113	80.8425
	13.1499	36.7358	92.3745
	13.1499	40.4968	33.1523
	8.99733	37.3955	20.7147
	8.99733	82.6473	46.8242
	13.1499	18.7514	38.0714
	12.5465	15.1286	106.741
	13.1499	3.32782	14.9467
	4.68274	81.0201	46.2359
	4.68274	3.23485	80.8425
	13.1499	16.1744	159.97
	13.1499	44.0985	113.615
	13.0342	28.6961	117.416
	4.68274	55.291	61.1029
	4.68274	44.0985	28.6771
	8.99733	40.4968	137.922
	4.68274	36.7358	9.41145
	8.99733	60.424	120.814
	13.1499	45.7234	80.8425
	8.99733	36.7358	72.6566
	13.1499	55.291	30.0131
	8.99733	22.538	50.7574
	13.1499	20.0585	72.6566
	8.99733	43.9677	77.4622
	4.68274	36.7358	29.8502
	13.1499	36.7358	59.7377
	12.6087	3.32782	151.094
	13.1499	32.4014	13.4173
	4.68274	7.25065	56.0988
	4.68274	7.25065	85.629
	4.68274	3.32782	28.6771
	8.99733	58.0728	63.4906
	8.99733	7.25065	84.3591
	4.68274	81.0201	104.765
	4.68274	3.23485	74.1462
	4.68274	3.32782	45.6374
	4.68274	6.90825	159.97
	4.68274	7.25065	49.7978
	4.68274	44.4879	113.615
	4.68274	6.90825	80.6499
	4.68274	36.7358	46.2359
	4.68274	10.41	96.5313
	4.68274	45.1703	137.858
	35.8871	50.2254	153.356
	4.68274	3.23485	46.2359
	4.68274	54.0068	94.0537
	4.68274	3.32782	40.3153
	4.68274	27.0282	138.231
	4.68274	46.9219	60.0694
	35.8871	86.4541	14.2701
	4.68274	26.7204	153.26
	4.68274	45.7508	120.336
	4.68274	3.23485	33.1523
	4.68274	26.4422	8.03462
	4.68274	81.0201	154.885
	4.68274	36.7358	126.701
	13.1499	82.6473	82.9939
	13.1499	13.4879	117.416
	4.68274	36.7358	101.049
	4.68274	26.7204	97.6687
	4.68274	3.32782	33.1523
	4.68274	36.7358	77.4622
	4.68274	37.3955	159.97
	8.99733	59.2051	48.5922
	13.1499	10.41	49.4841
	4.68274	10.41	80.4806
	13.1499	27.0282	117.531
	4.68274	32.8063	45.6374
	4.68274	29.6851	148.572
	4.68274	23.5084	78.0612
	4.68274	3.32782	104.765
	4.68274	7.25065	45.6374
	4.68274	3.32782	18.7965
	4.68274	3.32782	179.058
	4.68274	34.4908	120.336
	4.68274	58.0728	40.0549
	4.68274	45.7234	33.1523
	4.68274	33.4878	66.4483
	4.68274	38.2723	113.262
	4.68274	3.23485	80.4806
	4.68274	80.6795	97.3999
	10.0689	65.3118	58.9442
	4.68274	26.7204	15.8435
	4.68274	75.6437	144.816
	4.68274	63.2743	33.2392
	4.68274	3.23485	69.9782
	4.68274	15.2095	78.0612
	6.65058	3.32782	45.6374
	4.68274	32.4524	30.0131
	4.68274	37.3955	20.6
	4.68274	17.6912	22.3702
	4.68274	8.06282	130.019
	4.68274	3.32782	82.9939
	4.68274	36.7358	45.6374
	4.68274	29.4203	38.0714
	4.68274	49.9982	72.6566
	4.68274	10.3	98.3613
	4.68274	7.25065	73.2015
	4.68274	23.5084	33.0976
	4.68274	23.8741	89.413
	4.68274	34.8577	107.995
	4.68274	17.6912	61.7048
	8.99733	34.8577	130.019
	4.68274	10.5536	179.058
	4.68274	7.31652	134.804
	10.0689	6.90825	80.8425
	4.68274	9.7881	77.4622
	4.68274	10.5536	107.143
	4.68274	13.0864	22.3702
	4.68274	7.31652	24.7177
	8.48889	78.0994	162.847
	4.68274	49.9982	4.68511
	4.68274	94.4394	33.1523
	4.68274	34.332	159.97
	4.68274	9.7881	113.262
	4.68274	3.32782	101.049
	4.68274	60.767	77.4622
	4.68274	55.3587	38.0714
	4.68274	22.5653	9.41145
	4.68274	34.0101	77.4622
	4.68274	50.3186	159.97
	4.68274	65.3118	88.6237
	4.68274	41.7457	56.0988
	4.68274	3.32782	67.0235
	4.68274	44.0985	72.6566
	4.68274	3.23485	14.2701
	6.65058	23.611	60.0694
	13.6474	3.32782	71.4035
	8.42902	65.3118	77.3805
	8.42902	41.9917	117.416
	8.42902	41.7457	106.741
	8.42902	32.4524	9.41145
	6.65058	3.32782	97.6687
	8.42902	50.8471	38.0714
	8.42902	41.075	100.421
	8.42902	3.32782	58.9442
	8.42902	36.8981	38.0714
	5.43718	32.8509	45.6374
	8.42902	49.9686	71.242
	6.65058	50.8471	80.4806
	6.65058	15.2353	65.8068
	8.42902	7.25065	45.6374
	8.42902	65.3118	4.68511
	8.42902	45.7234	76.0779
	6.65058	54.4059	99.9939
	8.42902	43.9677	23.5455
	8.42902	33.2443	105.973
	8.42902	45.7234	55.6055
	8.42902	36.7358	48.5922
	8.42902	32.6772	117.416
	8.42902	36.7358	59.088
	8.42902	8.06282	38.0714
	8.42902	30.6203	123.524
	8.42902	60.767	77.3805
	8.42902	45.7234	63.5665
	8.42902	3.32782	33.1523
	8.42902	46.044	154.885
	8.42902	36.658	16.7285
	8.42902	36.7358	31.295
	8.42902	39.9376	80.4806
	8.42902	36.9731	45.6374
	8.42902	3.32782	134.804
	8.42902	43.5584	117.416
	6.65058	83.6415	41.8499
	8.42902	16.203	96.4591
	8.42902	94.4394	50.1553
	8.42902	46.9987	113.262
	8.42902	49.2955	45.6374
	8.42902	34.0639	77.4622
	8.42902	36.7358	124.062
	8.42902	59.2051	45.6214
	8.42902	45.7234	92.0614
	8.42902	41.7457	24.3553
	8.42902	5.78918	117.416
	8.42902	27.3527	20.6
	8.42902	24.6434	179.058
	8.42902	46.9987	46.8242
	6.65058	63.2743	130.019
	8.42902	10.5536	68.9178
	8.42902	86.9613	45.6374
	8.42902	29.3465	144.816
	8.42902	49.9982	134.804
	8.42902	5.07153	14.0303
	8.42902	83.2347	126.573
	6.65058	49.9427	144.816
	8.42902	30.124	140.579
	8.42902	31.5432	146.238
	8.42902	24.6434	55.7038
	8.42902	8.06282	72.6566
	8.42902	3.32782	50.7574
	8.42902	49.9982	33.0976
	8.42902	36.7358	80.8425
	8.42902	26.7204	62.1458
	8.42902	7.31652	86.0649
	8.42902	3.32782	93.7909
	8.42902	47.1649	52.4579
	8.42902	36.7358	77.4622
	8.42902	49.9982	144.816
	8.42902	3.32782	49.4739
	8.46385	39.3102	148.946
	8.42902	34.6214	126.69
	8.42902	15.2353	114.846
	8.42902	65.3118	97.6687
	8.42902	39.3102	77.4622
	8.42902	50.3186	130.019
	8.42902	31.5432	72.6566
	8.42902	34.6214	94.8472
	8.42902	21.0279	80.8425
	8.42902	16.7255	27.5492
	8.42902	35.3022	58.134
	8.42902	10.4869	46.8242
	8.42902	3.32782	94.0537
	8.42902	21.0261	113.615
	8.42902	36.7358	46.2359
	8.42902	13.4879	9.57076
	8.42902	65.3118	58.9442
	8.42902	65.2321	24.3553
	8.42902	3.23485	35.6322
	8.42902	46.2016	51.7761
	8.42902	61.5901	59.6659
	8.42902	36.7358	131.099
	8.42902	5.78918	106.741
	8.42902	59.2051	78.3238
	8.42902	36.7358	179.058
	8.42902	65.3118	48.5922
	8.42902	24.6434	162.847
	8.42902	44.0985	22.3702
	8.42902	23.8741	72.6566
	8.42902	3.23485	117.416
	8.42902	36.7358	72.6566
	8.42902	8.84704	121.001
	8.42902	26.0483	96.5313
	8.42902	6.90825	45.6374
	8.42902	35.2666	25.7463
	8.42902	44.0985	159.97
	8.42902	65.3118	6.52056
	8.42902	61.1979	141.742
	8.42902	64.2134	130.019
	8.42902	34.6214	80.4806
	8.42902	3.32782	106.741
	8.42902	81.0201	36.9392
	8.42902	60.9667	38.0714
	8.42902	45.7234	24.3553
	6.65058	83.2347	55.7038
	8.42902	39.3102	117.416
	8.42902	3.32782	49.4739
	5.43718	39.3102	89.9333
	8.42902	44.0241	51.0667
	8.42902	31.5432	113.262
	8.42902	3.23485	38.0714
	8.42902	31.4369	67.6642
	8.42902	39.3102	130.019
	8.42902	43.6792	120.336
	8.42902	61.5901	206.049
	8.42902	46.2016	109.6
	8.42902	3.23485	78.8271
	8.42902	60.767	144.816
	8.42902	34.4908	117.416
	8.42902	23.8741	48.5922
	8.42902	85.9671	144.816
	6.65058	65.3118	34.1063
	8.42902	31.5432	60.6514
	8.42902	65.3118	106.741
	8.42902	3.23485	58.9442
	8.42902	7.31652	72.6566
	8.42902	26.7204	4.68511
	8.42902	36.7358	24.3553
	6.65058	16.3797	148.946
	8.42902	30.6867	34.1063
	8.42902	7.31652	146.238
	8.42902	21.0261	149.461
	8.42902	36.7358	72.6566
	8.42902	26.6696	45.6374
	8.42902	10.4869	104.765
	8.42902	6.90825	97.3999
	8.42902	36.4305	144.816
	8.42902	3.32782	24.3553
	8.42902	30.124	137.922
	6.65058	7.31652	48.5922
	8.42902	78.096	45.6374
	8.42902	89.4703	40.3153
	6.65058	31.5432	96.5313
	8.42902	36.7358	96.5313
	8.42902	3.32782	106.741
	8.42902	6.90825	38.0714
	8.42902	49.9982	27.5492
	8.42902	49.9982	144.816
	8.42902	36.7358	148.572
	8.42902	6.90825	81.8942
	8.42902	15.2095	146.238
	8.42902	83.2347	35.6322
	8.42902	39.3102	51.7761
	8.42902	81.0201	40.4879
	8.42902	39.3102	100.271
	8.42902	60.9233	80.8425
	8.42902	23.5084	29.8502
	8.42902	48.0684	45.6374
	8.42902	49.9982	80.4806
	8.42902	23.611	58.9442
	8.42902	30.6867	4.68511
	8.42902	9.7881	59.2689
	8.42902	13.0864	77.4622
	8.42902	36.7358	35.7146
	8.42902	38.2723	137.922
	6.65058	38.2723	8.03462
	8.42902	38.1451	114.359
	8.42902	49.9982	46.8242
	8.42902	16.203	153.527
	7.65784	27.0282	72.6566
	8.42902	26.0483	29.1049
	8.42902	34.6214	155.805
	8.42902	16.203	144.816
	8.42902	44.6677	94.0537
	8.42902	36.658	152.216
	8.42902	48.5865	40.952
	8.42902	85.9671	105.973
	8.42902	34.4908	80.8425
	8.42902	45.1766	97.3999
	8.42902	49.9343	90.6571
	8.42902	23.611	136.924
	8.42902	21.0261	80.1468
	6.65058	53.9712	151.094
	6.65058	21.0261	46.2359
	8.42902	57.4643	106.741
	8.42902	54.0068	72.6566
	8.42902	53.9712	80.4806
	6.65058	76.0233	126.045
	8.42902	46.6217	85.629
	8.42902	92.4703	72.6566
	8.42902	48.4788	33.0976
	8.42902	9.16931	80.8425
	8.42902	98.039	97.6687
	6.65058	10.5536	93.7909
	7.65784	9.16931	33.2392
	8.42902	41.1205	24.3553
	8.42902	55.272	16.7285
	8.42902	53.9712	67.0235
	8.42902	61.4298	117.531
	8.42902	9.81905	130.019
	8.42902	9.16931	33.1523
	8.42902	68.0505	144.816
	8.42902	14.2879	144.816
	8.42902	49.9052	38.0714
	8.42902	9.16931	29.1049
	8.42902	9.16931	6.52056
	8.42902	16.203	92.0614
	8.42902	9.16931	14.2701
	8.42902	9.16931	117.416
	8.42902	9.16931	24.3553
	8.42902	9.16931	30.0131
	8.42902	9.16931	45.6374
	8.42902	16.203	38.0714
	8.42902	26.9765	24.3553
	8.42902	15.2095	130.019
	8.42902	29.242	55.7038
	8.42902	15.2095	14.9467
	8.42902	16.203	116.618
	8.42902	9.16931	93.3045
	7.65784	9.16931	117.416
	8.42902	12.5465	38.0714
	8.42902	15.2095	18.7965
	8.42902	9.16931	77.4622
	8.42902	9.16931	82.9939
	8.42902	20.1543	38.0714
	8.42902	16.2948	72.6566
	8.42902	11.8496	123.151
	8.42902	9.7881	48.5922
	8.42902	9.16931	105.973
	8.42902	9.16931	113.871
	8.42902	14.6186	37.4761
	8.42902	15.2095	144.816
	6.65058	9.16931	38.0714
	8.42902	9.16931	144.816
	8.42902	9.16931	146.238
	7.65784	15.2095	112.006
	8.42902	13.0342	34.1063
	8.42902	21.8576	58.9442
	8.42902	9.16931	117.416
	8.42902	9.16931	80.8425
	8.42902	9.16931	24.3553
	7.65784	9.16931	54.8394
	8.42902	9.16931	144.885
	8.42902	9.16931	80.4806
	6.65058	29.242	130.019
	8.42902	9.16931	162.847
	8.42902	9.16931	125.003
	6.65058	54.4219	38.0714
	8.42902	9.16931	4.68511
	8.42902	9.16931	24.3553
	7.65784	9.16931	118.578
	8.42902	9.16931	77.3805
	8.42902	9.16931	72.6566
	8.42902	9.16931	106.741
	8.42902	16.203	117.416
	8.42902	9.16931	179.058
	8.42902	9.16931	94.0537
	8.42902	15.2095	144.816
	8.42902	9.16931	40.4879
	8.42902	15.2095	74.2836
	8.42902	15.2095	46.2359
	17.8015	9.16931	155.805
	8.42902	9.16931	130.019
	6.65058	69.3783	58.9442
	8.42902	9.16931	103.711
[truncated: 172,999 more rows]

## Sheet: Figure 3l
Figure 3l
	RNA	position	nucleotide	SHAPE reactivity			RNA	position	nucleotide	SHAPE reactivity
	hs5.8S	119	C	0			hs28S	2540	C	0.000232435
	hs5.8S	120	G	0			hs28S	2541	G	0.00392492
	hs5.8S	121	G	0			hs28S	2542	G	0.0261379
	hs5.8S	122	G	0.00300741			hs28S	2543	A	0.197223
	hs5.8S	123	U	0.144409			hs28S	2544	G	0.727614
	hs5.8S	124	U	0.0336055			hs28S	2545	U	0.193667
	hs5.8S	125	C	0.020471			hs28S	2546	G	1
	hs5.8S	126	C	0.0730687			hs28S	2547	G	0.161301
	hs5.8S	127	U	0.0142652			hs28S	2548	C	0.0113563
	hs5.8S	128	C	0			hs28S	2549	G	0.0374839
	hs5.8S	129	C	0			hs28S	2550	G	0.0710306
	hs5.8S	130	C	0
	hs5.8S	131	G	0

[truncated: 3 more sheets: Figure 4cnotert, Figure 4ctert, Figure 5a]
