# Supplementary material for: Chemical reversible crosslinking enables measurement of RNA 3D distances and alternative conformations in cells
Source: Nat Commun. 2022 Feb 17;13:911. doi: 10.1038/s41467-022-28602-3 (PMC8854666; doi:10.1038/s41467-022-28602-3)
Supplement: Supplementary file 3 — Source Data [file 41467_2022_28602_MOESM3_ESM.zip › Source Data/Source Data SI/fig4c/Figure 4c no SHARC Source Data.txt]

SCORE:	score	fa_atr	fa_rep	fa_intra_rep	lk_nonpolar	fa_elec_rna_phos_phos	rna_torsion	suiteness_bonus	rna_sugar_close	fa_stack	stack_elec	geom_sol_fast	hbond_sr_bb_sc	hbond_lr_bb_sc	hbond_sc	ref	free_suite	free_2HOprime	intermol	other_pose	loop_close	linear_chainbreak	rms	rms_stem	N_WC	N_NWC	N_BS	N_BP	natWC	natNWC	natBP	f_natWC	f_natNWC	f_natBP	description
SCORE:	-127.488	-506.462	92.569	24.335	-17.54	0.053	85.237	-0.678	18.46	-336.912	-34.23	138.921	-11.551	-3.736	-162.956	582.8	0	0	0	0	0	4.2	25.53	23.05	27	3	157	30	28	18	46	0.964	0.167	0.652	S_000001_000
SCORE:	6.164	-476.504	144.568	22.184	-16.003	2.295	114.365	-2.42	19.783	-313.922	-29.687	132.071	-9.423	-2.442	-163.809	582.8	0	0	0	0	0	2.308	30.302	27.185	26	4	147	30	28	18	46	0.929	0.222	0.652	S_000002_000
SCORE:	-144.058	-501.562	95.386	11.031	-23.966	-0.648	90.503	-1.842	15.713	-344.445	-26.906	131.926	-11.635	0	-162.41	582.8	0	0	0	0	0	1.997	38.996	36.601	28	5	162	33	28	18	46	1	0.278	0.717	S_000003_000
SCORE:	45.597	-479.808	225.461	12.129	-18.604	-4.415	97.361	0	15.358	-314.83	-29.418	131.861	-12.1	-4.337	-158.152	582.8	0	0	0	0	0	2.292	36.147	33.596	28	2	144	30	28	18	46	1	0.111	0.652	S_000004_000
SCORE:	-13.558	-491.061	158.062	17.772	-18.027	4.002	100.598	-1.474	21.028	-324.478	-28.887	136.033	-10.093	-1.763	-162.45	582.8	0	0	0	0	0	4.379	25.75	25.057	23	3	147	26	28	18	46	0.821	0.167	0.565	S_000005_000
SCORE:	-67.414	-500.918	139.167	13.332	-18.715	2.478	109.184	-1.125	17.973	-326.283	-36.96	141.012	-11.635	-6.346	-177.114	582.8	0	0	0	0	0	5.736	27.122	27.33	26	6	149	32	28	18	46	0.929	0.333	0.696	S_000006_000
SCORE:	-92.773	-495.178	124.083	12.027	-21.731	0.234	103.421	-3.162	16.405	-334.246	-29.285	135.505	-18.232	-2.573	-164.638	582.8	0	0	0	0	0	1.796	28.618	27.465	24	3	153	27	28	18	46	0.857	0.167	0.587	S_000007_000
SCORE:	-155.405	-520.184	98.066	8.482	-19.528	-0.207	96.829	0	15.658	-342.972	-28.876	140.284	-8.293	-7.071	-172.479	582.8	0	0	0	0	0	2.085	27.582	27.434	26	5	155	31	28	18	46	0.929	0.278	0.674	S_000008_000
SCORE:	-160.829	-505.523	91.067	12.353	-23.857	-3.686	89.647	-1.401	16.276	-341.472	-30.129	140.551	-17.462	-3.61	-169.197	582.8	0	0	0	0	0	2.815	34.03	31.606	28	5	159	33	28	18	46	1	0.278	0.717	S_000009_000
SCORE:	-147.632	-498.245	85.261	6.306	-18.757	-0.319	86.197	-0.731	15.363	-331.499	-29.914	132.806	-9.517	-4.741	-163.839	582.8	0	0	0	0	0	1.198	32.279	29.115	21	2	152	23	28	18	46	0.75	0.111	0.5	S_000010_000
SCORE:	-110.456	-485.703	104.645	11.589	-21.3	-4.053	94.874	0	14.284	-330.831	-30.701	133.816	-13.551	-3.617	-166.187	582.8	0	0	0	0	0	3.477	27.525	23.392	28	3	151	31	28	18	46	1	0.167	0.674	S_000011_000
SCORE:	30.507	-508.121	253.59	11.705	-22.159	2.552	109.302	0	18.223	-335.737	-35.622	138.087	-6.001	-2.312	-179.775	582.8	0	0	0	0	0	3.975	33.171	31.335	28	6	153	34	28	18	46	1	0.333	0.739	S_000012_000
SCORE:	-90.274	-524.769	174.824	12.062	-20.76	1.768	92.879	0	16.979	-352.897	-30.212	140.124	-12.536	-4.63	-169.481	582.8	0	0	0	0	0	3.577	32.662	29.443	27	5	159	32	28	18	46	0.964	0.278	0.696	S_000013_000
SCORE:	-105.133	-486.365	91.943	11.635	-17.989	-1.803	100.626	-1.071	14.566	-321.116	-32.506	137.516	-9.94	-2.61	-174.977	582.8	0	0	0	0	0	4.158	34.783	33.011	23	3	153	26	28	18	46	0.821	0.167	0.565	S_000014_000
SCORE:	-154.71	-507.794	101.398	6.506	-22.103	-2.261	86.723	0	15.098	-343.336	-31.173	138.389	-8.595	-5.772	-170.373	582.8	0	0	0	0	0	5.782	27.485	25.958	25	6	159	31	28	18	46	0.893	0.333	0.674	S_000015_000
SCORE:	-121.107	-514.566	142.046	11.06	-22.933	2.692	94.381	-0.985	14.916	-349.428	-33.189	139.452	-17.378	-2.384	-169.672	582.8	0	0	0	0	0	2.081	26.932	26.707	26	5	158	31	28	18	46	0.929	0.278	0.674	S_000016_000
SCORE:	-136.23	-508.565	92.519	11.831	-18.431	5.448	84.854	-1.274	18.215	-336.386	-35.973	136.353	-8.105	-1.179	-159.517	582.8	0	0	0	0	0	1.18	21.322	20.45	25	3	151	28	28	18	46	0.893	0.167	0.609	S_000017_000
SCORE:	-91.588	-500.739	152.357	6.317	-20.431	-1.167	94.785	0	15.054	-334.255	-32.978	138.717	-11.899	-5.774	-176.421	582.8	0	0	0	0	0	2.047	31.061	29.984	28	6	159	34	28	18	46	1	0.333	0.739	S_000018_000
SCORE:	-123.519	-497.888	88.833	12.854	-20.142	-2.117	102.341	0	16.814	-324.264	-42.194	142.563	-21.975	-4.759	-158.579	582.8	0	0	0	0	0	2.195	32.18	28.656	26	3	149	29	28	18	46	0.929	0.167	0.63	S_000019_000
SCORE:	-66.984	-487.408	120.198	13.492	-19.166	0.587	110.07	-0.94	15.333	-322.002	-27.424	134.182	-13.274	-0.226	-175.659	582.8	0	0	0	0	0	2.451	34.209	33.251	26	4	142	30	28	18	46	0.929	0.222	0.652	S_000020_000
SCORE:	-96.728	-514.551	159.298	17.499	-24.038	-0.933	91.444	-0.945	17.393	-343.732	-35.776	139.419	-14.327	-2.266	-168.854	582.8	0	0	0	0	0	0.841	32.303	31.125	27	5	159	32	28	18	46	0.964	0.278	0.696	S_000021_000
SCORE:	-89.549	-510.855	143.003	12.676	-22.564	1.111	101.333	0	17.712	-343.142	-41.088	140.099	-10.952	-3.842	-159.573	582.8	0	0	0	0	0	3.733	34.416	31.652	27	2	154	29	28	18	46	0.964	0.111	0.63	S_000022_000
SCORE:	3.88	-493.853	197.396	7.601	-18.768	3.339	103.091	-3.633	15.042	-326.042	-33.313	135.923	-14.351	-2.905	-153.266	582.8	0	0	0	0	0	4.819	43.694	39.244	27	4	146	31	28	18	46	0.964	0.222	0.674	S_000001_001
SCORE:	11.066	-520.358	285.164	6.279	-21.075	0.434	91.576	-1.037	16.771	-340.464	-30.044	144.989	-14.357	-2.208	-190.393	582.8	0	0	0	0	0	2.991	23.637	19.744	28	6	155	34	28	18	46	1	0.333	0.739	S_000002_001
SCORE:	-140.397	-510.094	117.708	6.629	-22.902	3.518	92.449	0	14.765	-349.128	-30.655	137.428	-13.25	-2.145	-170.415	582.8	0	0	0	0	0	2.894	24.279	19.765	28	5	160	33	28	18	46	1	0.278	0.717	S_000003_001
SCORE:	-64.5	-509.333	176.707	5.861	-19.141	5.072	95.139	0	15.557	-333.358	-34.295	138.564	-11.364	-3.543	-175.797	582.8	0	0	0	0	0	2.63	24.543	21.388	25	5	153	30	28	18	46	0.893	0.278	0.652	S_000004_001
SCORE:	-152.231	-514.973	104.254	7.687	-22.766	3.394	91.683	0	17.311	-347.966	-32.515	136.718	-10.967	-1.177	-170.258	582.8	0	0	0	0	0	4.543	28.777	27.663	24	7	159	31	28	18	46	0.857	0.389	0.674	S_000005_001
SCORE:	-157.221	-519.633	102.717	6.226	-21.706	2.357	85.607	-1.334	16.257	-343.648	-33.412	140.755	-7.462	-4.875	-166.352	582.8	0	0	0	0	0	4.482	28.639	25.596	26	6	153	32	28	18	46	0.929	0.333	0.696	S_000006_001
SCORE:	-112.042	-519.854	161.639	6.014	-23.564	0.722	94.616	0	16.36	-356.391	-35.574	139.245	-15.138	-1.301	-163.942	582.8	0	0	0	0	0	2.326	25.376	24.135	27	5	164	32	28	18	46	0.964	0.278	0.696	S_000007_001
SCORE:	-115.856	-515.701	148.205	7.946	-23.659	2.169	94.311	-1.205	14.959	-344.569	-35.01	139.913	-13.999	-3.977	-170.85	582.8	0	0	0	0	0	2.812	22.67	20.117	26	4	161	30	28	18	46	0.929	0.222	0.652	S_000008_001
SCORE:	-161.776	-498.641	95.282	5.981	-25.659	-4.205	90.777	0	14.377	-340.377	-39.503	138.544	-9.958	-1.238	-170.577	582.8	0	0	0	0	0	0.621	23.676	22.564	28	4	157	32	28	18	46	1	0.222	0.696	S_000009_001
SCORE:	-147.887	-503.224	99.751	7.933	-24.372	-1.791	95.349	0	15.249	-343.098	-28.983	139.373	-7.877	-3.609	-180.365	582.8	0	0	0	0	0	4.976	27.561	25.869	26	5	156	31	28	18	46	0.929	0.278	0.674	S_000010_001
SCORE:	-192.847	-525.254	92.09	6.35	-20.815	0.436	86.862	-1.196	15.428	-350.014	-35.449	141.786	-11.918	-2.143	-173.274	582.8	0	0	0	0	0	1.464	26.983	24.321	27	5	160	32	28	18	46	0.964	0.278	0.696	S_000011_001
SCORE:	-168.419	-521.012	114.825	6.72	-24.767	0.752	88.162	0	15.296	-353.146	-33.208	140.855	-8.626	-1.71	-179.087	582.8	0	0	0	0	0	3.729	28.077	26.73	25	4	163	29	28	18	46	0.893	0.222	0.63	S_000012_001
SCORE:	-78.646	-483.405	125.719	5.846	-20.89	1.905	96.416	-0.132	14.549	-328.438	-31.271	132.821	-7.282	-2.552	-166.731	582.8	0	0	0	0	0	2	25.965	23.231	27	5	154	32	28	18	46	0.964	0.278	0.696	S_000013_001
SCORE:	-78.997	-489.998	137.96	7.003	-24.679	1.725	105.259	-1.178	16.692	-332.895	-35.335	140.92	-17.244	-1.36	-171.572	582.8	0	0	0	0	0	2.906	23.79	21.675	25	4	151	29	28	18	46	0.893	0.222	0.63	S_000014_001
SCORE:	-126.574	-510.119	117.146	7.463	-23.23	0.979	98.423	0	17.544	-344.526	-32.371	137.281	-11.891	-2.975	-167.092	582.8	0	0	0	0	0	3.993	30.033	26.35	27	3	158	30	28	18	46	0.964	0.167	0.652	S_000015_001
SCORE:	-64.996	-509.21	168.299	6.316	-21.037	-0.925	102.927	-1.273	14.575	-333.703	-35.084	140.029	-9.758	-2.9	-166.861	582.8	0	0	0	0	0	0.809	21.934	20.612	26	4	154	30	28	18	46	0.929	0.222	0.652	S_000016_001
SCORE:	-134.822	-495.666	100.2	6.353	-19.647	-1.08	94.732	-2.17	15.691	-328.485	-31.813	135.816	-10.1	-5.6	-177.546	582.8	0	0	0	0	0	1.691	28.54	27.997	25	5	158	30	28	18	46	0.893	0.278	0.652	S_000017_001
SCORE:	-152.245	-529.642	135.077	6.031	-27.151	-0.364	85.584	0	14.626	-355.906	-31.436	143.077	-12.525	-2.721	-160.463	582.8	0	0	0	0	0	0.768	26.751	26.142	26	3	164	29	28	18	46	0.929	0.167	0.63	S_000018_001
SCORE:	-147.974	-520.908	127.132	5.99	-24.237	-1.16	95.881	-0.733	16.771	-347.884	-36.372	141.745	-13.295	-4.556	-171.099	582.8	0	0	0	0	0	1.95	34.987	31.679	26	5	151	31	28	18	46	0.929	0.278	0.674	S_000019_001
SCORE:	-117.529	-524.329	166.378	6.99	-22.717	-1.986	88.948	0	15.294	-353.349	-32.445	144.065	-11.242	-1.245	-177.508	582.8	0	0	0	0	0	2.817	38.293	36.793	27	7	163	34	28	18	46	0.964	0.389	0.739	S_000020_001
SCORE:	-164.04	-519.7	101.136	9.49	-25.366	0.943	95.801	0	14.968	-354.839	-31.466	135.706	-11.489	-4.177	-160.618	582.8	0	0	0	0	0	2.771	30.444	28.831	28	4	167	32	28	18	46	1	0.222	0.696	S_000021_001
SCORE:	-133.243	-528.24	157.377	7.648	-25.457	7.966	83.171	0	16.265	-360.702	-28.626	135.801	-8.232	-1.33	-174.106	582.8	0	0	0	0	0	2.421	23.305	21.049	27	7	174	34	28	18	46	0.964	0.389	0.739	S_000022_001
SCORE:	-128.598	-500.672	88.666	5.969	-20.506	-0.439	100.419	0	17.36	-331.887	-31.11	134.451	-8.083	-4.986	-163.108	582.8	0	0	0	0	0	2.528	22.155	19.952	25	6	150	31	28	18	46	0.893	0.333	0.674	S_000023_001
SCORE:	-65.429	-503.637	172.545	5.756	-23.384	0.042	98.409	-1.461	15.152	-332.199	-31.397	139.266	-19.283	-3.658	-167.896	582.8	0	0	0	0	0	3.516	29.124	27.15	22	2	150	24	28	18	46	0.786	0.111	0.522	S_000024_001
SCORE:	-72.697	-496.969	175.751	5.926	-24.002	-1.876	90.783	-0.295	14.457	-341.5	-32.984	138.992	-13.499	-1.033	-171.048	582.8	0	0	0	0	0	1.799	28.058	27.638	26	4	161	30	28	18	46	0.929	0.222	0.652	S_000025_001
SCORE:	-81.603	-519.108	197.601	9.1	-24.229	3.969	86.148	-0.396	15.572	-350.553	-38.693	141.755	-11.507	-2.977	-174.753	582.8	0	0	0	0	0	3.668	24.993	22.085	26	8	160	34	28	18	46	0.929	0.444	0.739	S_000026_001
SCORE:	-137.447	-505.156	110.238	7.537	-25.882	-0.468	97.083	-0.531	16.972	-345.508	-34.583	138.852	-13.137	0	-168.022	582.8	0	0	0	0	0	2.359	40.222	38.223	28	1	160	29	28	18	46	1	0.056	0.63	S_000027_001
SCORE:	-137.491	-500.9	90.906	5.713	-20.356	0.568	98.768	-1.806	15.916	-333.691	-29.447	135.255	-11.566	-3.851	-167.956	582.8	0	0	0	0	0	2.154	25.735	25.714	24	4	151	28	28	18	46	0.857	0.222	0.609	S_000001_002
SCORE:	-60.945	-513.502	203.861	6.412	-23.167	2.89	92.457	0	15.712	-349.301	-29.059	139.443	-15.564	-2.622	-174.401	582.8	0	0	0	0	0	3.096	34.003	32.719	28	5	164	33	28	18	46	1	0.278	0.717	S_000002_002
SCORE:	-67.561	-520.311	194.551	6.98	-20.671	-1.612	92.872	0	14.888	-338.992	-33.286	145.675	-14.963	-4.86	-172.9	582.8	0	0	0	0	0	2.266	26.381	25.828	26	3	153	29	28	18	46	0.929	0.167	0.63	S_000003_002
SCORE:	-158.798	-502.229	88.985	7.084	-24.507	-3.299	94.198	-2.562	15.012	-340.184	-32.659	134.155	-12.676	-0.805	-166.359	582.8	0	0	0	0	0	4.246	31.577	28.503	28	6	157	34	28	18	46	1	0.333	0.739	S_000004_002
SCORE:	-142.568	-511.019	105.593	7.168	-21.901	-0.483	94.655	-1.155	15.617	-341.683	-30.457	140.896	-10.927	-4.67	-168.985	582.8	0	0	0	0	0	1.981	29.861	28.734	24	4	159	28	28	18	46	0.857	0.222	0.609	S_000005_002
SCORE:	-122.236	-510.14	124.696	6.173	-21.224	4.67	93.415	-0.582	16.066	-340.182	-25.816	135.248	-9.653	-4.26	-177.421	582.8	0	0	0	0	0	3.973	31.203	27.981	27	4	157	31	28	18	46	0.964	0.222	0.674	S_000006_002
SCORE:	-159.791	-515.935	101.433	8.065	-24.421	0.822	99.825	0	13.871	-343.331	-37.58	144.616	-9.81	-3.498	-178.974	582.8	0	0	0	0	0	2.327	31.669	28.379	23	4	156	27	28	18	46	0.821	0.222	0.587	S_000007_002
SCORE:	-156.062	-508.795	105.58	7.211	-25.733	-2.964	95.254	0	14.461	-352.056	-31.711	131.718	-9.764	-1.786	-161.707	582.8	0	0	0	0	0	1.432	28.932	27.602	26	6	164	32	28	18	46	0.929	0.333	0.696	S_000008_002
SCORE:	-138.783	-517.603	148.567	7.244	-27.859	-1.773	91.448	-0.953	13.938	-357.308	-32.433	136.82	-11.131	-1.206	-171.347	582.8	0	0	0	0	0	2.015	29.679	27.607	27	4	164	31	28	18	46	0.964	0.222	0.674	S_000009_002
SCORE:	-155.361	-504.503	83.46	6.331	-23.931	-4.118	112.24	-1.272	17.715	-340.207	-28.125	133.879	-9.413	-4.296	-177.62	582.8	0	0	0	0	0	1.699	30.561	30.043	27	3	159	30	28	18	46	0.964	0.167	0.652	S_000010_002
SCORE:	-167.243	-508.837	91.991	7.107	-20.467	-4.571	84.477	0	15.528	-340.618	-33.333	137.797	-11.962	-2.496	-167.409	582.8	0	0	0	0	0	2.749	23.375	23.187	26	2	158	28	28	18	46	0.929	0.111	0.609	S_000011_002
SCORE:	-90.486	-501.944	143.568	6.137	-21.6	-2.074	99.244	-1.396	14.568	-332.884	-35.361	137.13	-11.039	-2.783	-171.048	582.8	0	0	0	0	0	6.195	26.5	24.783	26	3	154	29	28	18	46	0.929	0.167	0.63	S_000012_002
SCORE:	-106.619	-506.459	148.073	6.276	-25.32	-3.126	95.103	0	16.678	-344.735	-34.023	138.092	-13.422	0	-170.016	582.8	0	0	0	0	0	3.46	37.344	32.85	25	5	160	30	28	18	46	0.893	0.278	0.652	S_000013_002
SCORE:	-140.809	-513.495	116.545	8.604	-23.336	-0.698	95.014	0	16.202	-354.522	-32.932	135.332	-12.302	-1.365	-159.237	582.8	0	0	0	0	0	2.581	37.768	35.653	28	3	157	31	28	18	46	1	0.167	0.674	S_000014_002
SCORE:	-51.568	-517.399	200.169	6.06	-18.867	0.42	93.238	-1.121	16.28	-337.684	-32.559	142.796	-16.048	-2.056	-171.474	582.8	0	0	0	0	0	3.878	27.765	26.7	25	4	162	29	28	18	46	0.893	0.222	0.63	S_000015_002
SCORE:	-68.987	-493.41	157.872	5.558	-23.539	3.969	91.879	-1.387	13.843	-332.001	-31.457	139.671	-11.673	-3.079	-172.401	582.8	0	0	0	0	0	4.37	24.386	19.927	24	4	156	28	28	18	46	0.857	0.222	0.609	S_000016_002
SCORE:	-123.931	-509.718	122.669	6.21	-22.725	5.033	99.635	0	15.477	-340.948	-32.437	140.41	-11.641	-3.986	-175.936	582.8	0	0	0	0	0	1.225	28.668	26.155	27	6	159	33	28	18	46	0.964	0.333	0.717	S_000017_002
SCORE:	-88.252	-504.894	167.504	5.573	-25.171	-0.698	91.507	0	14.51	-346.972	-31.938	137.147	-11.525	-0.911	-169.568	582.8	0	0	0	0	0	4.383	27.529	26.797	26	6	163	32	28	18	46	0.929	0.333	0.696	S_000018_002
SCORE:	-126.897	-503.097	95.612	6.535	-18.32	1.195	98.323	0	14.199	-326.267	-30.787	144.956	-17.238	-3.42	-175.225	582.8	0	0	0	0	0	3.838	23.631	22.998	27	4	147	31	28	18	46	0.964	0.222	0.674	S_000019_002
SCORE:	-132.45	-487.07	86.828	5.824	-23.616	-0.171	98.22	0	13.981	-331.433	-30.035	134.675	-6.481	-3.209	-173.773	582.8	0	0	0	0	0	1.009	30.34	29.099	25	3	158	28	28	18	46	0.893	0.167	0.609	S_000020_002
SCORE:	-88.275	-519.481	120.22	7.129	-21.457	2.927	136.847	-2.417	22.941	-351.572	-25.028	137.858	-9.117	-2.385	-174.571	582.8	0	0	0	0	0	7.032	33.5	32.564	27	5	161	32	28	18	46	0.964	0.278	0.696	S_000021_002
SCORE:	-104.702	-506.426	138.924	6.345	-22.094	0.477	92.071	-1.348	14.411	-338.856	-28.297	137.264	-7.991	-5.008	-171.614	582.8	0	0	0	0	0	4.641	28.898	25.041	28	5	159	33	28	18	46	1	0.278	0.717	S_000022_002
SCORE:	-101.137	-509.153	127.333	7.419	-20.653	0.865	100.604	-0.7	15.029	-335.559	-33.851	136.269	-12.637	-1.484	-162.995	582.8	0	0	0	0	0	5.576	26.907	24.166	24	3	155	27	28	18	46	0.857	0.167	0.587	S_000023_002
SCORE:	-64.954	-499.683	136.058	5.634	-19.554	2.037	117.885	-0.688	20.903	-332.132	-29.235	138.248	-12.532	-1.094	-174.878	582.8	0	0	0	0	0	1.273	24.809	24.166	25	3	152	28	28	18	46	0.893	0.167	0.609	S_000024_002
SCORE:	-58.688	-503.298	157.619	7.869	-17.809	1.194	106.844	-1.1	17.767	-326.076	-34.624	144.398	-11.578	-3.833	-181.973	582.8	0	0	0	0	0	3.112	26.749	25.48	24	5	152	29	28	18	46	0.857	0.278	0.63	S_000025_002
SCORE:	-111.2	-494.901	95.931	6.093	-21.016	3.645	106.503	0	14.515	-330.434	-25.281	135.018	-10.743	-6.238	-169.337	582.8	0	0	0	0	0	2.244	37.311	35.35	26	2	158	28	28	18	46	0.929	0.111	0.609	S_000026_002
SCORE:	-5.117	-501.271	223.087	7.831	-23.292	-2.193	99.947	-0.959	16.446	-337.768	-33.674	138.543	-11.552	-0.451	-164.946	582.8	0	0	0	0	0	2.336	34.026	29.181	26	4	154	30	28	18	46	0.929	0.222	0.652	S_000027_002
SCORE:	-133.5	-526.682	145.066	6.836	-26.072	1.589	89.495	0	16.423	-357.418	-31.966	138.479	-13.222	-1.796	-161.193	582.8	0	0	0	0	0	4.159	36.575	34.215	27	3	162	30	28	18	46	0.964	0.167	0.652	S_000028_002
SCORE:	-113.812	-505.802	137.647	5.777	-22.177	-2.978	91.928	0	15.782	-341.767	-28.632	136.198	-13.234	-2.433	-169.717	582.8	0	0	0	0	0	2.797	23.497	21.373	26	4	156	30	28	18	46	0.929	0.222	0.652	S_000029_002
SCORE:	-111.13	-512.269	148.782	7.464	-21.313	-2.362	93.42	0	14.726	-337.669	-33.228	143.635	-12.442	-5.846	-178.07	582.8	0	0	0	0	0	1.241	22.484	19.517	24	7	156	31	28	18	46	0.857	0.389	0.674	S_000030_002
SCORE:	-171.942	-501.493	87.654	6.2	-25.56	-3.563	96.218	-1.285	14.965	-341.853	-32.49	141.352	-17.118	-3.431	-175.168	582.8	0	0	0	0	0	0.83	21.995	18.05	23	4	159	27	28	18	46	0.821	0.222	0.587	S_000001_003
SCORE:	-172.461	-526.221	121.373	8.049	-25.959	6.288	87.04	0	17.075	-362.056	-27.482	142.825	-12.739	-2.795	-183.21	582.8	0	0	0	0	0	2.55	33.63	33.407	25	3	168	28	28	18	46	0.893	0.167	0.609	S_000002_003
SCORE:	-58.055	-513.405	181.417	6.987	-18.943	3.18	97.932	-0.344	18.795	-341.228	-35.136	136.813	-7.02	-5.411	-168.601	582.8	0	0	0	0	0	4.108	28.742	27.077	21	4	158	25	28	18	46	0.75	0.222	0.543	S_000003_003
SCORE:	-121.07	-503.428	128.077	7.748	-22.79	-0.604	92.984	0	15.597	-336.885	-41.32	140.752	-9.554	-3.151	-176.16	582.8	0	0	0	0	0	4.864	28.642	26.733	25	5	160	30	28	18	46	0.893	0.278	0.652	S_000004_003
SCORE:	-75.322	-498.258	161.206	6.424	-23.793	-1.407	94.507	-0.033	16.141	-335.523	-36.699	135.021	-15.909	-1.545	-159.343	582.8	0	0	0	0	0	1.09	34.157	33.578	28	6	162	34	28	18	46	1	0.333	0.739	S_000005_003
SCORE:	-151.914	-502.896	90.374	6.157	-21.074	0.976	95.838	-1.379	16.248	-335.774	-36.617	137.036	-13.013	-3.433	-169.259	582.8	0	0	0	0	0	2.102	26.672	25.551	27	5	153	32	28	18	46	0.964	0.278	0.696	S_000006_003
SCORE:	-193.286	-519.982	95.953	6.31	-26.524	-0.801	86.175	-1.047	16.116	-354.665	-31.38	138.825	-13.602	-1.096	-173.581	582.8	0	0	0	0	0	3.211	30.536	26.818	28	4	165	32	28	18	46	1	0.222	0.696	S_000007_003
SCORE:	-125.505	-518.354	154.035	5.779	-25.083	4.312	88.839	0	15.653	-351.845	-35.071	144.934	-17.243	-1.903	-173.741	582.8	0	0	0	0	0	1.384	29.661	28.079	27	4	165	31	28	18	46	0.964	0.222	0.674	S_000008_003
SCORE:	-102.689	-500.757	138.652	6.463	-21.371	4.974	96.929	0	15.062	-334.036	-34.038	142.089	-20.616	-2.565	-177.737	582.8	0	0	0	0	0	1.46	29.654	27.949	26	3	159	29	28	18	46	0.929	0.167	0.63	S_000009_003
SCORE:	-157.216	-506.982	94.595	5.753	-24.442	0.693	100.997	-1.062	16.73	-341.986	-33.717	137.799	-9.499	-3.171	-178.231	582.8	0	0	0	0	0	2.508	40.219	36.281	27	4	156	31	28	18	46	0.964	0.222	0.674	S_000010_003
SCORE:	-163.827	-510.93	100.991	5.933	-23.41	-0.779	89.875	0	14.225	-343.41	-30.58	135.974	-7.785	-6.048	-172.571	582.8	0	0	0	0	0	1.889	27.349	25.692	27	5	158	32	28	18	46	0.964	0.278	0.696	S_000011_003
SCORE:	-102.558	-496.231	131.909	6.436	-20.485	0.209	87.606	0	13.898	-335.929	-26.002	137.799	-13.408	-2.193	-171.421	582.8	0	0	0	0	0	2.455	31.062	29.054	28	2	154	30	28	18	46	1	0.111	0.652	S_000012_003
SCORE:	-173.659	-518.407	102.448	6.049	-23.838	1.71	91.131	0	15.1	-350.005	-37.17	139.046	-10.015	-2.797	-171.755	582.8	0	0	0	0	0	2.043	23.432	20.625	24	4	154	28	28	18	46	0.857	0.222	0.609	S_000013_003
SCORE:	-117.369	-517.202	150.959	6.062	-22.355	2.725	88.66	-0.867	14.721	-345.175	-37.635	142.012	-7.161	-3.637	-173.793	582.8	0	0	0	0	0	2.516	24.181	21.9	20	4	159	24	28	18	46	0.714	0.222	0.522	S_000014_003
SCORE:	-107.964	-505.072	119.545	7.862	-17.579	-0.128	94.327	-0.781	15.679	-328.618	-35.954	141.413	-12.936	-7.09	-162.525	582.8	0	0	0	0	0	1.094	28.336	26.388	28	4	148	32	28	18	46	1	0.222	0.696	S_000015_003
SCORE:	-124.696	-514.054	151.578	6.726	-23.372	-3.519	85.642	0	16.069	-348.342	-29.28	142.749	-11.857	-4.505	-179.456	582.8	0	0	0	0	0	4.123	26.752	25.006	25	7	156	32	28	18	46	0.893	0.389	0.696	S_000016_003
SCORE:	-108.686	-507.515	141.321	5.741	-24.763	5.422	99.459	0	14.654	-346.958	-31.389	133.389	-13.347	-1.382	-166.738	582.8	0	0	0	0	0	0.62	26.287	23.866	28	5	158	33	28	18	46	1	0.278	0.717	S_000017_003
SCORE:	-150.524	-504.173	87.541	6.063	-19.601	1.883	87.983	-1.226	16.315	-332.046	-35.903	136.59	-10.436	-3.836	-164.963	582.8	0	0	0	0	0	2.483	23.37	20.263	28	5	150	33	28	18	46	1	0.278	0.717	S_000018_003
SCORE:	-116.939	-513.181	146.482	6.671	-25.418	-1.384	95.275	0	15.93	-350.222	-34.363	139.267	-11.485	-0.354	-172.335	582.8	0	0	0	0	0	5.38	31.54	27.62	28	4	160	32	28	18	46	1	0.222	0.696	S_000019_003
SCORE:	-124.745	-503.202	94.192	6	-21.694	8.964	106.394	0	15.756	-335.074	-39.576	136.253	-14.567	-1.546	-162.925	582.8	0	0	0	0	0	3.48	35.969	36.17	26	6	158	32	28	18	46	0.929	0.333	0.696	S_000020_003
SCORE:	-151.822	-511.884	99.416	6.133	-20.918	1.526	93.541	-0.823	16.667	-334.464	-37.852	141.733	-10.445	-1.437	-178.369	582.8	0	0	0	0	0	2.555	25.248	21.84	24	5	158	29	28	18	46	0.857	0.278	0.63	S_000021_003
SCORE:	-198.501	-515.357	93.853	6.093	-26.728	-3.718	81.323	0	16.745	-360.92	-26.443	137.887	-12.178	-1.526	-173.067	582.8	0	0	0	0	0	2.736	24.626	22.663	25	4	170	29	28	18	46	0.893	0.222	0.63	S_000022_003
SCORE:	-76.693	-515.659	172.219	8.471	-20.775	8.084	98.615	0	17.467	-342.97	-29.355	138.692	-13.611	-4.656	-178.776	582.8	0	0	0	0	0	2.762	26.802	24.876	22	4	154	26	28	18	46	0.786	0.222	0.565	S_000023_003
SCORE:	-154.937	-507.021	99.3	7.572	-23.906	0.315	95.53	0	16.421	-344.049	-28.642	139.799	-14.28	-2.528	-178.073	582.8	0	0	0	0	0	1.825	31.853	27.472	26	4	160	30	28	18	46	0.929	0.222	0.652	S_000024_003
SCORE:	-76.487	-505.374	164.093	7.542	-23.982	-0.089	103.666	0	16.854	-342.715	-33.599	133.696	-8.208	-5.847	-167.363	582.8	0	0	0	0	0	2.039	24.073	20.657	27	4	159	31	28	18	46	0.964	0.222	0.674	S_000025_003
SCORE:	-151.017	-509.808	100.807	6.816	-23.158	1.072	95.336	-0.021	14.369	-339.795	-30.756	140.899	-16.33	-1.271	-175.895	582.8	0	0	0	0	0	3.921	32.57	30.388	25	5	157	30	28	18	46	0.893	0.278	0.652	S_000001_004
SCORE:	-162.128	-509.174	90.234	6.823	-22.875	-0.378	93.355	0	15.813	-342.317	-36.251	135.649	-12.736	-1.842	-163.341	582.8	0	0	0	0	0	2.113	28.704	25.394	26	5	159	31	28	18	46	0.929	0.278	0.674	S_000002_004
SCORE:	-120.108	-501.205	116.044	6.964	-24.995	-3.545	103.18	0	16.787	-345.194	-31.96	135.313	-8.983	-0.388	-168.846	582.8	0	0	0	0	0	3.92	34.362	32.586	26	5	161	31	28	18	46	0.929	0.278	0.674	S_000003_004
SCORE:	-139.531	-496.9	88.223	5.75	-21.757	0.132	97.895	-1.076	14.336	-332.42	-30.611	135.761	-10.6	-4.939	-170.047	582.8	0	0	0	0	0	3.922	33.712	31.073	25	3	155	28	28	18	46	0.893	0.167	0.609	S_000004_004
SCORE:	-173.01	-513.282	122.26	5.683	-30.137	-2.203	87.304	0	13.787	-360.298	-40.646	133.954	-7.655	0	-165.388	582.8	0	0	0	0	0	0.809	30.312	29.963	27	5	162	32	28	18	46	0.964	0.278	0.696	S_000005_004
SCORE:	-153.708	-510.359	88.057	8.722	-19.067	1.342	93.704	-0.552	14.759	-340.18	-27.991	135.732	-16.617	-3.349	-164.633	582.8	0	0	0	0	0	3.924	21.985	19.909	25	3	159	28	28	18	46	0.893	0.167	0.609	S_000006_004
SCORE:	-183.974	-509.356	90.792	5.989	-25.18	1.22	85.19	-1.122	17.019	-348.618	-31.389	137.915	-13.448	-2.468	-175.544	582.8	0	0	0	0	0	2.225	37.273	35.318	26	4	162	30	28	18	46	0.929	0.222	0.652	S_000007_004
SCORE:	-155.177	-516.268	95.348	6.48	-20.449	3.663	95.552	-0.289	15.238	-338.745	-30.157	139.98	-12.9	-3.156	-173.591	582.8	0	0	0	0	0	1.318	21.773	22.089	26	5	160	31	28	18	46	0.929	0.278	0.674	S_000008_004
SCORE:	-130.078	-505.034	121.017	6.526	-27.757	1.821	95.682	0	14.072	-350.401	-29.121	137.173	-9.788	-4.608	-165.67	582.8	0	0	0	0	0	3.21	29.114	27.207	26	5	159	31	28	18	46	0.929	0.278	0.674	S_000009_004
SCORE:	-45.143	-485.746	161.376	5.726	-19.591	-4.499	95.975	-1.245	17.027	-324.978	-29.618	131.058	-7.997	-2.84	-166.149	582.8	0	0	0	0	0	3.556	23.239	19.236	26	4	146	30	28	18	46	0.929	0.222	0.652	S_000010_004
SCORE:	-166.601	-507.102	89.507	6.232	-25.237	-0.443	92.364	-2.163	14.984	-346.156	-28.653	135.087	-9.09	-4.54	-168.352	582.8	0	0	0	0	0	4.162	30.872	29.27	28	6	162	34	28	18	46	1	0.333	0.739	S_000011_004
SCORE:	-110.155	-509.351	123.145	6.002	-17.298	3.533	94.256	-2.068	17.191	-334.057	-29.77	142.403	-13.122	-8.054	-168.655	582.8	0	0	0	0	0	2.891	32.234	30.154	24	3	149	27	28	18	46	0.857	0.167	0.587	S_000012_004
SCORE:	-150.906	-501.896	87.959	6.138	-22.222	-5.936	96.917	-2.139	16.179	-336.655	-30.265	132.851	-9.534	-0.793	-166.35	582.8	0	0	0	0	0	2.041	25.141	23.561	28	4	156	32	28	18	46	1	0.222	0.696	S_000013_004
SCORE:	-109.452	-505.264	142.708	7.269	-23.588	-2.099	96.192	0	14.729	-342.758	-33.446	141.7	-20.77	-2.553	-166.955	582.8	0	0	0	0	0	2.586	30.46	29.999	26	4	154	30	28	18	46	0.929	0.222	0.652	S_000014_004
SCORE:	-144.298	-523.517	132.544	8.129	-24.793	-0.396	98.176	-1.248	16.904	-350.741	-33.347	142.156	-9.369	-2.649	-180.787	582.8	0	0	0	0	0	1.84	30.343	29.276	26	6	160	32	28	18	46	0.929	0.333	0.696	S_000015_004
SCORE:	-109.808	-520.171	163.886	6.141	-22.975	2.813	89.926	0	15.549	-348.909	-27.587	141.751	-11.217	-2.133	-180.435	582.8	0	0	0	0	0	0.753	24.931	25.47	27	6	158	33	28	18	46	0.964	0.333	0.717	S_000016_004
SCORE:	-136.553	-510.126	116.517	6.779	-23.906	0.276	96.004	0	16.055	-343.715	-30.239	142.427	-15.142	-0.408	-178.685	582.8	0	0	0	0	0	4.811	38.558	34.792	24	4	161	28	28	18	46	0.857	0.222	0.609	S_000017_004
SCORE:	-166.811	-508.87	84.05	5.731	-21.786	-0.879	93.735	0	16.414	-337.592	-31.038	137.226	-10.85	-5.394	-171.513	582.8	0	0	0	0	0	1.154	32.171	28.917	27	8	158	35	28	18	46	0.964	0.444	0.761	S_000018_004
SCORE:	-126.695	-504.534	117.062	6.275	-22.72	-4.296	95.5	0	13.674	-335.658	-31.212	140.264	-16.143	-0.668	-170.509	582.8	0	0	0	0	0	3.47	30.456	28.035	25	4	158	29	28	18	46	0.893	0.222	0.63	S_000019_004
SCORE:	-154.724	-506.773	103.464	5.808	-22.236	1.694	88.993	0	14.876	-344.985	-31.076	137.015	-17.028	-3.857	-164.971	582.8	0	0	0	0	0	1.552	38.896	35.712	24	2	158	26	28	18	46	0.857	0.111	0.565	S_000020_004
SCORE:	-135.755	-503.586	108.744	7.088	-23.779	0.284	101.577	-0.974	16.563	-343.894	-32.195	137.585	-14.545	-1.65	-172.081	582.8	0	0	0	0	0	2.307	29.399	25.707	26	6	158	32	28	18	46	0.929	0.333	0.696	S_000021_004
SCORE:	-197.321	-523.578	100.38	7.535	-26.957	1.54	87.052	0	15.921	-362.915	-27.422	139.201	-14.183	-3.257	-177.392	582.8	0	0	0	0	0	3.955	25.501	21.809	28	7	174	35	28	18	46	1	0.389	0.761	S_000022_004
SCORE:	-82.929	-510.93	175.412	8.344	-23.881	1.963	91.902	-2.257	14.588	-352.012	-23.046	137.375	-10.767	-1.06	-173.956	582.8	0	0	0	0	0	2.596	31.982	27.719	26	6	158	32	28	18	46	0.929	0.333	0.696	S_000023_004
SCORE:	-167.239	-507.57	97.395	5.92	-26.11	1.832	87.925	-5.662	14.55	-344.264	-31.681	134.125	-11.292	0	-168.257	582.8	0	0	0	0	0	3.049	32.939	28.831	27	4	160	31	28	18	46	0.964	0.222	0.674	S_000024_004
SCORE:	-130.01	-510.184	109.615	7	-22.296	5.623	96.158	0	16.41	-334.71	-33.063	141.16	-16.528	-2.028	-171.112	582.8	0	0	0	0	0	1.145	22.538	19.92	24	5	155	29	28	18	46	0.857	0.278	0.63	S_000025_004
SCORE:	-163.699	-512.55	106.999	6.495	-26.16	-0.725	91.936	0	16.49	-354.158	-32.848	133.973	-11.826	-2.835	-163.265	582.8	0	0	0	0	0	1.976	33.235	32.584	28	4	163	32	28	18	46	1	0.222	0.696	S_000026_004
SCORE:	-139.492	-495.937	107.27	5.846	-23.558	2.099	87.922	-4.186	13.039	-337.468	-29.54	131.238	-6.154	-1.949	-172.528	582.8	0	0	0	0	0	1.615	29.268	25.122	27	7	156	34	28	18	46	0.964	0.389	0.739	S_000027_004
SCORE:	-160.528	-502.288	85.196	5.918	-23.238	-1.226	87.047	0	16.51	-335.44	-25.796	136.361	-16.507	-0.681	-172.038	582.8	0	0	0	0	0	2.854	33.777	32.727	25	3	158	28	28	18	46	0.893	0.167	0.609	S_000028_004
SCORE:	-130.206	-499.752	85.849	6.519	-19.052	1.063	98.219	-0.073	16.176	-331.415	-27.772	135.743	-9.762	-4.455	-165.851	582.8	0	0	0	0	0	1.557	24.879	24.116	25	6	145	31	28	18	46	0.893	0.333	0.674	S_000001_005
SCORE:	-119.37	-501.159	112.652	6.084	-24.319	3.932	97.051	-1.039	15.659	-339.307	-24.117	136.929	-7.583	-1.25	-178.399	582.8	0	0	0	0	0	2.696	34.987	33.091	28	4	156	32	28	18	46	1	0.222	0.696	S_000002_005
SCORE:	-114.544	-511.349	130.779	7.029	-22.194	2.375	99.675	0	15.356	-345.033	-32.486	135.986	-5.098	-1.907	-173.81	582.8	0	0	0	0	0	3.332	33.242	29.34	27	6	157	33	28	18	46	0.964	0.333	0.717	S_000003_005
SCORE:	-134.25	-505.77	96.15	10.012	-18.877	-0.604	90.891	-3.321	17.376	-330.177	-27.634	139.577	-15.115	-4.325	-168.47	582.8	0	0	0	0	0	3.238	32.704	29.533	19	4	159	23	28	18	46	0.679	0.222	0.5	S_000004_005
SCORE:	-75.925	-512.702	150.32	7.244	-21.533	3.729	108.441	0	16.882	-341.586	-33.637	142.19	-12.339	-1.721	-169.332	582.8	0	0	0	0	0	5.318	21.876	19.315	26	5	153	31	28	18	46	0.929	0.278	0.674	S_000005_005
SCORE:	-81.728	-515.37	173.067	6.211	-26.077	-2.614	99.821	0	17.073	-351.184	-37.855	138.441	-13.197	-0.499	-159.351	582.8	0	0	0	0	0	7.005	27.273	24.799	25	6	161	31	28	18	46	0.893	0.333	0.674	S_000006_005
SCORE:	-78.235	-506.638	159.272	6.692	-20.31	-0.771	93.806	-2.384	14.827	-333.895	-28.896	135.924	-7.904	-2.257	-172.07	582.8	0	0	0	0	0	3.569	21.881	20.222	27	3	155	30	28	18	46	0.964	0.167	0.652	S_000007_005
SCORE:	-155.874	-500.165	95.165	6.197	-20.972	-4.243	88.238	-0.906	15.307	-338.018	-31.314	136.512	-15.846	-2.825	-167.227	582.8	0	0	0	0	0	1.421	32.008	30.123	27	7	155	34	28	18	46	0.964	0.389	0.739	S_000008_005
SCORE:	-113.313	-500.52	138.102	5.477	-25.297	-2.245	90.574	0	14.253	-341.902	-26.675	136.908	-15.292	-2.961	-169.276	582.8	0	0	0	0	0	2.738	29.479	26.683	26	4	156	30	28	18	46	0.929	0.222	0.652	S_000009_005
SCORE:	17.64	-503.339	228.615	6.621	-17.517	7.996	102.775	-1.213	14.364	-329.105	-31.809	139.51	-11.164	-4.339	-169.623	582.8	0	0	0	0	0	3.07	27.159	25.913	24	4	148	28	28	18	46	0.857	0.222	0.609	S_000010_005
SCORE:	-102.036	-511.985	161.599	8.445	-25.923	-0.153	98.615	-1.24	14.74	-352.193	-28.727	141.726	-16.023	-3.037	-174.672	582.8	0	0	0	0	0	3.992	32.656	30.218	28	4	168	32	28	18	46	1	0.222	0.696	S_000011_005
SCORE:	-145.659	-502.611	104.563	6.922	-24.841	0.77	94.492	-0.579	15.778	-344.475	-31.777	134.827	-10.239	-1.646	-170.271	582.8	0	0	0	0	0	0.631	24.8	22.176	25	6	161	31	28	18	46	0.893	0.333	0.674	S_000012_005
SCORE:	-102.768	-509.986	131.378	6.03	-22.189	2.748	102.283	-1.41	16.21	-337.711	-31.123	139.249	-13.762	-2.795	-166.099	582.8	0	0	0	0	0	1.608	27.702	24.772	26	1	159	27	28	18	46	0.929	0.056	0.587	S_000013_005
SCORE:	-123.357	-514.993	140.498	6.557	-23.491	2.08	95.888	-0.898	16.373	-344.386	-31.196	145.387	-16.089	-1.005	-184.158	582.8	0	0	0	0	0	3.274	41.884	37.97	26	4	157	30	28	18	46	0.929	0.222	0.652	S_000014_005
SCORE:	-147.965	-517.851	135.175	5.96	-26.972	2.866	94.162	0	14.965	-357.36	-35.577	138.645	-13.825	-3.379	-171.315	582.8	0	0	0	0	0	3.741	29.099	25.951	27	3	165	30	28	18	46	0.964	0.167	0.652	S_000015_005
SCORE:	-113.93	-515.933	129.32	12.392	-19.236	-2.076	101.768	-0.481	16.173	-334.919	-39.558	143.923	-14.908	-3.503	-171.791	582.8	0	0	0	0	0	2.099	26.273	24.966	25	4	151	29	28	18	46	0.893	0.222	0.63	S_000016_005
SCORE:	-30.398	-495.483	191.016	6.418	-18.286	4.13	91.642	-1.172	15.005	-326.393	-32.039	132.228	-10.982	-6.88	-164.812	582.8	0	0	0	0	0	2.41	39.476	36.363	26	8	150	34	28	18	46	0.929	0.444	0.739	S_000017_005
SCORE:	-140.991	-515.318	116.501	7.085	-21.773	1.356	96.379	-1.164	16.14	-344.44	-37.876	139.153	-13.2	-6.063	-163.621	582.8	0	0	0	0	0	3.05	40.124	38.223	27	6	164	33	28	18	46	0.964	0.333	0.717	S_000018_005
SCORE:	-88.078	-495.423	103.899	13.142	-20.046	1.281	111.028	-1.63	17.994	-328.131	-28.125	135.35	-11.969	-3.148	-169.11	582.8	0	0	0	0	0	4.01	31.616	28.253	27	6	152	33	28	18	46	0.964	0.333	0.717	S_000019_005
SCORE:	-70.037	-520.562	185.157	8.741	-20.326	11.284	87.821	0	15.246	-341.584	-34.253	142.977	-9.718	-6.386	-175.239	582.8	0	0	0	0	0	4.006	30.354	26.527	26	6	155	32	28	18	46	0.929	0.333	0.696	S_000020_005
SCORE:	-57.259	-499.282	173.762	12.143	-22.917	-0.507	97.768	-0.003	16.36	-338.992	-33.618	143.987	-14.445	-2.135	-174.965	582.8	0	0	0	0	0	2.787	34.065	32.791	25	5	159	30	28	18	46	0.893	0.278	0.652	S_000021_005
SCORE:	-3.923	-510.359	243.424	6.624	-22.889	5.99	97.817	-1.854	18.872	-339.542	-35.611	142.009	-10.137	-3.543	-180.394	582.8	0	0	0	0	0	2.87	26.723	24.613	28	4	159	32	28	18	46	1	0.222	0.696	S_000022_005
SCORE:	-82.84	-501.948	138.481	7.856	-20.506	1.888	102.115	-2.54	16.191	-330.446	-32.105	137.908	-13.73	-3.611	-167.522	582.8	0	0	0	0	0	2.329	27.873	26.543	24	4	153	28	28	18	46	0.857	0.222	0.609	S_000023_005
SCORE:	-60.588	-498.009	171.3	6.583	-22.415	-1.25	102.689	0	14.869	-336.118	-37.731	140.06	-14.542	-2.533	-169.583	582.8	0	0	0	0	0	3.291	26.166	23.77	27	4	155	31	28	18	46	0.964	0.222	0.674	S_000024_005
SCORE:	-71.428	-502.913	154.702	8.164	-24.019	2.608	108.973	0	15.131	-339.891	-32.815	136.92	-11.576	-2.677	-171.138	582.8	0	0	0	0	0	4.302	24.747	23.514	27	3	156	30	28	18	46	0.964	0.167	0.652	S_000025_005
SCORE:	-73.173	-517.181	178.172	11.085	-23.729	2.075	99.819	-0.844	16.217	-353.185	-32.326	135.948	-10.333	-1.024	-164.175	582.8	0	0	0	0	0	3.508	29.976	26.625	27	7	160	34	28	18	46	0.964	0.389	0.739	S_000026_005
SCORE:	-132.189	-500.601	119.069	5.821	-24.479	-0.132	93.014	0	15.808	-343.406	-32.974	135.125	-5.187	-1.182	-177.3	582.8	0	0	0	0	0	1.435	24.53	22.202	27	4	159	31	28	18	46	0.964	0.222	0.674	S_000027_005
SCORE:	-123.913	-502.426	99.194	7.957	-21.253	-0.326	100.305	0	13.687	-334.439	-32.143	138.631	-7.296	-3.829	-170.07	582.8	0	0	0	0	0	5.295	26.906	24.259	25	2	156	27	28	18	46	0.893	0.111	0.587	S_000028_005
SCORE:	-128.446	-507.351	127.278	7.149	-23.457	-0.76	95.205	-0.628	13.097	-341.604	-27.623	135.912	-8.881	-2.445	-178.049	582.8	0	0	0	0	0	0.911	26.645	24.909	28	6	160	34	28	18	46	1	0.333	0.739	S_000029_005
SCORE:	-115.622	-513.14	129.142	7.349	-18.991	-1.492	92.789	-1.227	18.108	-334.22	-33.085	136.881	-5.262	-5.547	-171.845	582.8	0	0	0	0	0	2.119	32.542	33.125	26	4	157	30	28	18	46	0.929	0.222	0.652	S_000030_005
SCORE:	-117.963	-506.642	115.756	6.389	-18.899	2.794	102.552	-1.076	16.346	-333.404	-33.114	137.388	-12.325	-5.892	-173.706	582.8	0	0	0	0	0	3.069	37.163	34.115	26	4	150	30	28	18	46	0.929	0.222	0.652	S_000031_005
SCORE:	-105.406	-503.971	126.894	13.574	-20.299	-0.578	95.661	-0.177	15.371	-336.839	-29.137	138.975	-11.511	-4.661	-173.623	582.8	0	0	0	0	0	2.115	27.17	26.148	23	4	159	27	28	18	46	0.821	0.222	0.587	S_000032_005
SCORE:	-1.85	-496.945	226.993	6.142	-23.198	4.477	96.267	-3.822	16.027	-333.91	-34.845	139.74	-10.016	-1.538	-172.285	582.8	0	0	0	0	0	2.262	24.89	20.949	27	4	154	31	28	18	46	0.964	0.222	0.674	S_000033_005
SCORE:	-34.091	-500.137	205.852	6.896	-24.474	-1.021	95.923	-1.318	15.58	-339.542	-32.977	137.175	-10.497	-1.594	-168.689	582.8	0	0	0	0	0	1.931	29.926	28.037	27	5	159	32	28	18	46	0.964	0.278	0.696	S_000034_005
SCORE:	-167.597	-519.877	116.268	6.294	-24.604	1.513	88.248	0	15.946	-358.281	-36.58	140.373	-11.85	-4.993	-167.218	582.8	0	0	0	0	0	4.364	38.096	36.311	27	5	163	32	28	18	46	0.964	0.278	0.696	S_000035_005
SCORE:	-174.523	-527.424	109.96	10.063	-22.989	3.725	91.325	-0.051	17.167	-348.971	-34.283	146.442	-17.594	-4.44	-182.264	582.8	0	0	0	0	0	2.009	27.671	25.734	25	4	155	29	28	18	46	0.893	0.222	0.63	S_000036_005
SCORE:	-77.403	-526.733	212.688	6.481	-23.993	5.594	88.033	-1.223	16.274	-355.931	-36.148	143.671	-12.291	-4.55	-175.045	582.8	0	0	0	0	0	2.968	23.823	22.507	28	5	159	33	28	18	46	1	0.278	0.717	S_000037_005
SCORE:	-118.753	-506.527	122.458	7.538	-22.323	-3.654	94.371	-0.75	16.152	-338.719	-31.751	140.914	-11.951	-2.104	-168.435	582.8	0	0	0	0	0	3.228	30.535	28.847	28	2	159	30	28	18	46	1	0.111	0.652	S_000038_005
SCORE:	-122.08	-500.927	90.038	23.264	-19.697	2.32	95.684	-2.238	20.56	-340.912	-33.329	134.403	-11.194	-3.335	-160.301	582.8	0	0	0	0	0	0.784	37.438	35.315	26	4	156	30	28	18	46	0.929	0.222	0.652	S_000001_006
SCORE:	-67.022	-481.437	118.175	12.283	-20.355	-2.323	97.214	-2.015	16.698	-325.503	-28.737	131.536	-9.247	-5.642	-154.354	582.8	0	0	0	0	0	3.884	21.948	19.651	26	3	150	29	28	18	46	0.929	0.167	0.63	S_000002_006
SCORE:	-156.439	-518.172	95.144	11.411	-21.729	1.322	98.135	0	22.659	-346.343	-37.762	145.143	-14.325	-6.903	-169.821	582.8	0	0	0	0	0	2.002	28.209	27.025	25	3	158	28	28	18	46	0.893	0.167	0.609	S_000003_006
SCORE:	-155.32	-507.889	103.843	5.958	-22.63	-0.828	97.53	0	16.273	-342.15	-36.249	144.115	-21.692	-3.957	-172.039	582.8	0	0	0	0	0	1.595	47.084	44.472	27	5	156	32	28	18	46	0.964	0.278	0.696	S_000004_006
SCORE:	-125.052	-495.582	97.648	11.263	-20.909	-1.785	93.344	0	15.867	-327.512	-27.307	135.782	-8.597	-6.297	-175.4	582.8	0	0	0	0	0	1.634	25.885	24.12	26	4	151	30	28	18	46	0.929	0.222	0.652	S_000005_006
SCORE:	-124.126	-514.531	109.802	16.355	-22.047	4.398	101.617	0	18.189	-345.978	-34.575	139.868	-11.33	-3.997	-167.883	582.8	0	0	0	0	0	3.186	36.221	35.058	24	5	157	29	28	18	46	0.857	0.278	0.63	S_000006_006
SCORE:	-158.421	-511.208	91.731	5.864	-21.389	-1.349	97.735	0	15.807	-337.57	-33.311	135.311	-11.832	-3.772	-167.735	582.8	0	0	0	0	0	0.496	36.38	35.822	24	2	150	26	28	18	46	0.857	0.111	0.565	S_000007_006
SCORE:	-112.681	-500.627	95.089	15.252	-13.588	-1.189	87.002	-0.626	19.434	-320.787	-28.064	137.133	-10.253	-6.711	-169.052	582.8	0	0	0	0	0	1.506	21.082	20.682	27	4	145	31	28	18	46	0.964	0.222	0.674	S_000008_006
SCORE:	-58.304	-514.832	166.276	11.64	-18.712	18.198	88.512	0	16.027	-347.341	-24.021	140.509	-10.466	-2.619	-170.582	582.8	0	0	0	0	0	6.305	26.236	22.147	28	4	164	32	28	18	46	1	0.222	0.696	S_000009_006
SCORE:	-75.567	-491.69	120.969	14.414	-20.909	0.798	101.98	0	16.778	-329.039	-34.467	135.886	-9.671	-2.986	-162.312	582.8	0	0	0	0	0	1.883	39.233	38.053	28	4	153	32	28	18	46	1	0.222	0.696	S_000010_006
SCORE:	-61.19	-506.753	196.878	9.735	-21.856	-4.629	85.821	-0.752	15.684	-346.055	-26.69	141.418	-14.631	-2.002	-172.148	582.8	0	0	0	0	0	1.988	27.039	26.43	27	3	157	30	28	18	46	0.964	0.167	0.652	S_000011_006
SCORE:	-113.066	-495.437	129.211	5.759	-22.364	-1.919	86.423	-1.063	14.319	-336.019	-25.889	133.697	-15.738	0	-168.266	582.8	0	0	0	0	0	1.421	30.749	28.424	25	5	153	30	28	18	46	0.893	0.278	0.652	S_000012_006
SCORE:	-97.588	-485.375	84.182	12.794	-18.739	1.093	99.271	0	18.018	-313.588	-27.748	134.666	-10.152	-3.293	-173.241	582.8	0	0	0	0	0	1.725	31.032	27.403	25	4	145	29	28	18	46	0.893	0.222	0.63	S_000013_006
SCORE:	-115.684	-513.297	137.246	11.693	-21.005	0.293	94.442	-1.098	17.138	-344.625	-33.79	135.771	-7.257	-3.947	-171.535	582.8	0	0	0	0	0	1.486	24.518	21.284	25	5	161	30	28	18	46	0.893	0.278	0.652	S_000014_006
SCORE:	-157.1	-505.005	89.243	6.105	-22.261	0.14	95.431	-0.845	15.974	-338.775	-35.146	141.885	-9.825	-1.784	-178.173	582.8	0	0	0	0	0	3.136	28.01	25.557	26	7	155	33	28	18	46	0.929	0.389	0.717	S_000015_006
SCORE:	-118.128	-498.097	97.653	12.186	-19.488	-1.718	98.854	-0.477	15.665	-330.434	-32.394	137.962	-17.374	-2.875	-161.296	582.8	0	0	0	0	0	0.905	25.863	25.232	27	2	146	29	28	18	46	0.964	0.111	0.63	S_000016_006
SCORE:	-93.336	-496.013	119.478	12.222	-20.077	-1.563	97.562	0	17.7	-328.307	-35.348	138.623	-18.373	-4.354	-161.05	582.8	0	0	0	0	0	3.365	23.102	20.933	28	3	152	31	28	18	46	1	0.167	0.674	S_000017_006
SCORE:	-28.342	-524.567	253.853	5.906	-24.398	2.451	95.531	-2.215	15.017	-352.53	-42.793	143.491	-9.162	-4.916	-169.632	582.8	0	0	0	0	0	2.822	30.757	30.297	24	6	155	30	28	18	46	0.857	0.333	0.652	S_000018_006
SCORE:	-41.64	-505.618	170.931	12.262	-20.909	2.158	106.409	0	15.559	-331.45	-31.77	140.563	-11.005	-4.757	-170.809	582.8	0	0	0	0	0	3.995	38.919	34.786	27	5	156	32	28	18	46	0.964	0.278	0.696	S_000019_006
SCORE:	-126.328	-510.114	140.246	11.524	-22.885	0.185	82.658	-0.847	18.878	-347.318	-32.781	142.517	-17.556	-2.503	-172.369	582.8	0	0	0	0	0	1.238	30.406	27.205	23	5	163	28	28	18	46	0.821	0.278	0.609	S_000020_006
SCORE:	-97.023	-506.088	112.533	15.956	-17.908	3.712	101.897	-0.803	16.751	-326.799	-29.207	140.671	-19.639	-5.177	-168.365	582.8	0	0	0	0	0	2.644	30.414	29.42	25	3	148	28	28	18	46	0.893	0.167	0.609	S_000021_006
SCORE:	-132.007	-513.705	117.134	5.839	-19.471	1.884	91.232	-0.744	14.059	-334.245	-33.483	137.937	-7.293	-6.609	-170.583	582.8	0	0	0	0	0	3.242	41.492	39.596	27	4	149	31	28	18	46	0.964	0.222	0.674	S_000022_006
SCORE:	-165.447	-520.884	125.645	7.627	-23.366	-2.952	85.605	0	16.569	-356.883	-29.003	139.315	-17.468	-2.617	-171.123	582.8	0	0	0	0	0	1.288	44.549	39.953	27	4	165	31	28	18	46	0.964	0.222	0.674	S_000023_006
SCORE:	-134.491	-512.517	118.818	10.292	-23.536	2.98	94.303	0	15.892	-349.228	-30.645	136.148	-12.149	-2.676	-169.565	582.8	0	0	0	0	0	4.591	28.983	27.918	26	3	161	29	28	18	46	0.929	0.167	0.63	S_000024_006
SCORE:	-170.605	-516.263	96.204	6.555	-21.385	3.01	93.06	0	16.104	-343.625	-35.614	142.369	-14.749	-2.172	-179.233	582.8	0	0	0	0	0	2.335	32.057	27.806	28	5	157	33	28	18	46	1	0.278	0.717	S_000001_007
SCORE:	-105.316	-501.924	147.645	6.847	-21.145	-2.231	87.42	0	15.37	-341.908	-31.402	136.506	-11.605	-2.012	-170.963	582.8	0	0	0	0	0	1.285	24.035	23.257	22	4	155	26	28	18	46	0.786	0.222	0.565	S_000002_007
SCORE:	-141.347	-489.711	88.162	5.545	-21.41	0.207	88.268	-1.149	15.978	-332.926	-36.901	135.128	-8.774	-5.863	-161.724	582.8	0	0	0	0	0	1.022	29.38	25.329	27	2	152	29	28	18	46	0.964	0.111	0.63	S_000003_007
SCORE:	-149.785	-518.883	131.613	9.007	-25.897	-0.872	91.71	0	14.402	-352.175	-31.308	143.376	-15.666	-2.626	-176.78	582.8	0	0	0	0	0	1.514	27.34	26.705	27	4	161	31	28	18	46	0.964	0.222	0.674	S_000004_007
SCORE:	-143.254	-514.618	102.712	8.729	-20.907	-1.456	98.79	-1.174	14.879	-342.139	-27.773	139.567	-13.771	-7.611	-163.778	582.8	0	0	0	0	0	2.496	26.939	25.564	26	3	157	29	28	18	46	0.929	0.167	0.63	S_000005_007
SCORE:	-144.276	-505.674	102.446	6.208	-25.669	0.02	102.272	-4.183	19.784	-342.356	-39.515	134.354	-8.753	-0.183	-168.631	582.8	0	0	0	0	0	2.805	27.784	26.709	27	6	161	33	28	18	46	0.964	0.333	0.717	S_000006_007
SCORE:	-137.586	-501.249	87.176	5.911	-21.623	-0.85	103.72	0	15.909	-331.202	-30.765	136.676	-8.547	-2.241	-174.569	582.8	0	0	0	0	0	1.268	24.133	20.697	25	6	147	31	28	18	46	0.893	0.333	0.674	S_000007_007
SCORE:	-40.463	-497.366	186.524	5.844	-24.798	4.48	96.701	-2.529	15.169	-336.782	-32.52	136.662	-8.019	-0.288	-168.93	582.8	0	0	0	0	0	2.592	31.22	30.686	27	5	147	32	28	18	46	0.964	0.278	0.696	S_000008_007
SCORE:	-162.954	-508.402	88.435	5.893	-20.964	-2.805	92.72	0	15.562	-342.994	-27.281	138.565	-14.486	-1.929	-169.957	582.8	0	0	0	0	0	1.888	31.224	28.817	24	3	157	27	28	18	46	0.857	0.167	0.587	S_000009_007
SCORE:	-115.859	-499.691	134.281	5.633	-24.26	0.605	86.134	-1.251	16.013	-340.366	-23.723	132.178	-9.908	-2.061	-174.134	582.8	0	0	0	0	0	1.89	27.343	25.398	26	6	161	32	28	18	46	0.929	0.333	0.696	S_000010_007
SCORE:	-160.688	-510.934	101.296	6.627	-21.866	3.143	85.338	-0.923	13.538	-345.619	-27.337	136.843	-15.046	-2.083	-172.547	582.8	0	0	0	0	0	6.082	28.239	26.724	25	5	161	30	28	18	46	0.893	0.278	0.652	S_000011_007
SCORE:	-118.171	-502.691	109.557	11.277	-22.623	2.017	103.525	0	14.706	-335.461	-36.501	141.695	-12.126	-0.727	-180.147	582.8	0	0	0	0	0	6.529	20.475	18.167	24	4	151	28	28	18	46	0.857	0.222	0.609	S_000012_007
SCORE:	-157.318	-513.014	93.576	6.885	-22.517	1.693	102.895	0	16.005	-349.036	-33.302	139.851	-11.697	-5.52	-169.77	582.8	0	0	0	0	0	3.832	24.799	22.302	26	5	161	31	28	18	46	0.929	0.278	0.674	S_000013_007
SCORE:	-201.486	-508.475	91.13	6.018	-28.662	-4.944	85.871	0	16.477	-360.307	-30.846	140.219	-19.429	-1.471	-173.819	582.8	0	0	0	0	0	3.949	41.065	36.994	26	5	169	31	28	18	46	0.929	0.278	0.674	S_000014_007
SCORE:	-85.262	-513.842	134.588	8.185	-16.505	5.357	100.101	-3.483	16.385	-331.274	-33.077	139.572	-11.654	-5.081	-160.302	582.8	0	0	0	0	0	2.967	23.823	22.115	22	4	150	26	28	18	46	0.786	0.222	0.565	S_000015_007
SCORE:	-0.293	-509.43	218.794	6.787	-19.75	0.83	104.81	-3.574	15.324	-330.807	-36.539	139.646	-7.818	-5.762	-161.755	582.8	0	0	0	0	0	6.15	38.852	36.625	28	3	152	31	28	18	46	1	0.167	0.674	S_000016_007
SCORE:	-78.087	-524.192	171.44	6.569	-21.704	3.289	100.073	-2.098	16.197	-347.421	-29.773	144.209	-5.023	-3.268	-174.206	582.8	0	0	0	0	0	5.021	24.242	23.972	28	7	168	35	28	18	46	1	0.389	0.761	S_000017_007
SCORE:	-137.153	-506.28	97.117	6.03	-18.617	1.056	97.671	-1.111	14.768	-338.94	-32.909	135.636	-11.67	-2.805	-161.728	582.8	0	0	0	0	0	1.827	35.065	34.124	26	5	157	31	28	18	46	0.929	0.278	0.674	S_000018_007
SCORE:	-162.036	-514.654	99.918	6.277	-22.058	4.353	86.556	0	15.088	-344.568	-35.801	140.292	-16.347	-2.873	-163.78	582.8	0	0	0	0	0	2.762	24.949	21.992	27	7	159	34	28	18	46	0.964	0.389	0.739	S_000019_007
SCORE:	-125.365	-516.012	163.859	5.656	-23.825	0.817	84.043	0	15.329	-349.44	-35.557	144.927	-12.511	-7.846	-179.441	582.8	0	0	0	0	0	1.836	44.691	41.893	27	6	162	33	28	18	46	0.964	0.333	0.717	S_000020_007
SCORE:	-160.028	-517.288	114.582	6.167	-22.361	1.216	92.632	0	16.147	-349.937	-33.958	144.732	-18.164	-7.336	-171.662	582.8	0	0	0	0	0	2.401	35.074	31.353	28	2	163	30	28	18	46	1	0.111	0.652	S_000021_007
SCORE:	-103.925	-506.414	148.808	6.187	-23.537	-3.95	96.626	-1.075	16.962	-343.395	-32.629	140.996	-9.896	-3.234	-174.216	582.8	0	0	0	0	0	2.043	25.775	21.63	28	5	163	33	28	18	46	1	0.278	0.717	S_000022_007
SCORE:	-75.557	-511.994	176.921	6.65	-22.67	0.478	94.704	0	14.994	-345.817	-31.814	135.651	-5.913	-3.73	-166.81	582.8	0	0	0	0	0	0.996	26.827	23.525	27	2	156	29	28	18	46	0.964	0.111	0.63	S_000001_008
SCORE:	-68.408	-513.383	187.705	5.921	-18.263	5.04	88.983	0	15.345	-341.906	-30.222	140.958	-13.013	-2.19	-178.693	582.8	0	0	0	0	0	2.509	26.197	22.683	23	6	157	29	28	18	46	0.821	0.333	0.63	S_000002_008
SCORE:	-62.366	-511.018	191.479	5.484	-21.772	-0.439	94.092	0	15.611	-346.125	-28.88	135.614	-7.996	-1.089	-174.661	582.8	0	0	0	0	0	4.535	33.634	28.299	26	3	157	29	28	18	46	0.929	0.167	0.63	S_000003_008
SCORE:	-133.427	-509.546	106.646	6.929	-22.81	6.502	102.361	-0.973	16.011	-345.75	-35.206	144.721	-16.23	0	-171.197	582.8	0	0	0	0	0	2.315	29.104	25.345	28	5	161	33	28	18	46	1	0.278	0.717	S_000004_008
SCORE:	-83.555	-514.157	168.442	6.154	-18.329	6.168	86.048	0	15.476	-335.529	-37.37	142.104	-12.462	-2.219	-172.914	582.8	0	0	0	0	0	2.232	24.189	20.226	25	8	158	33	28	18	46	0.893	0.444	0.717	S_000005_008
SCORE:	-161.475	-524.426	110.04	6.066	-21.504	3.04	93.189	0	16.867	-348.03	-27.346	141.599	-9.883	-3.218	-186.021	582.8	0	0	0	0	0	5.35	36.587	33.289	26	3	159	29	28	18	46	0.929	0.167	0.63	S_000006_008
SCORE:	-3.151	-491.529	202.037	7.89	-20.822	9.926	95.943	-0.6	15.764	-332.479	-30.488	135.325	-10.525	-1.012	-168.339	582.8	0	0	0	0	0	2.958	27.725	25.652	28	5	153	33	28	18	46	1	0.278	0.717	S_000007_008
SCORE:	-156.101	-506.114	90.883	5.49	-22.396	0.965	92.404	0	14.627	-342.074	-27.112	134.409	-11.302	-2.634	-167.971	582.8	0	0	0	0	0	1.925	23.746	22.973	25	6	156	31	28	18	46	0.893	0.333	0.674	S_000008_008
SCORE:	-152.97	-507.946	93.629	6.186	-21.28	2.733	90.494	-0.028	16.317	-339.81	-30.142	137.19	-11.803	-4.76	-170.629	582.8	0	0	0	0	0	4.079	25.118	24.171	27	5	159	32	28	18	46	0.964	0.278	0.696	S_000009_008
SCORE:	-179.146	-521.281	104.939	8.182	-22.349	0.068	88.66	0	14.96	-352.356	-32.297	144.934	-11.678	-3.666	-180.826	582.8	0	0	0	0	0	0.763	30.854	28.573	24	6	165	30	28	18	46	0.857	0.333	0.652	S_000010_008
SCORE:	-104.066	-493.028	114.65	7.73	-23.15	1.425	97.228	-1.433	16.949	-331.258	-29.562	139.501	-11.01	-3.088	-174.607	582.8	0	0	0	0	0	2.787	22.963	21.914	26	5	153	31	28	18	46	0.929	0.278	0.674	S_000011_008
SCORE:	-98.45	-496.873	130.573	7.107	-24.012	-0.245	100.553	-2.086	14.884	-333.414	-41.026	135.338	-9.442	-2.987	-162.026	582.8	0	0	0	0	0	2.405	27.351	23.544	28	5	154	33	28	18	46	1	0.278	0.717	S_000012_008
SCORE:	-133.577	-498.435	93.928	7.176	-21.385	1.439	102.986	-0.589	14.483	-329.826	-32.26	136.468	-11.518	-5.03	-177.178	582.8	0	0	0	0	0	3.363	27.023	26.508	28	4	151	32	28	18	46	1	0.222	0.696	S_000013_008
SCORE:	-95.105	-498.534	116.061	5.932	-19.189	0.479	105.596	-0.992	14.582	-328.38	-29.641	139.635	-11.028	-5.175	-171.27	582.8	0	0	0	0	0	4.019	21.634	19.929	25	4	148	29	28	18	46	0.893	0.222	0.63	S_000014_008
SCORE:	-147.206	-516.418	125.686	6.958	-22.912	0.781	87.368	0	15.331	-348.429	-35.515	143.04	-10.136	-3.547	-175.421	582.8	0	0	0	0	0	3.208	31.666	30.519	26	3	160	29	28	18	46	0.929	0.167	0.63	S_000015_008
SCORE:	-127.158	-503.1	95.051	6.054	-18.225	4.394	99.888	-0.34	15.823	-329.96	-34.791	138.553	-12.132	-5.736	-167.346	582.8	0	0	0	0	0	1.911	25.56	23.958	25	4	146	29	28	18	46	0.893	0.222	0.63	S_000016_008
SCORE:	-153.199	-512.836	123.746	7.641	-26.363	-2.122	89.741	0	15.95	-350.275	-33.15	141.315	-18.409	-0.799	-172.844	582.8	0	0	0	0	0	2.408	22.215	18.367	27	3	155	30	28	18	46	0.964	0.167	0.652	S_000017_008
SCORE:	-150.928	-505.968	88.81	6.062	-22.99	1.961	94.589	-0.671	17.513	-341.124	-32.276	138.598	-7.637	-2.464	-171.431	582.8	0	0	0	0	0	3.301	25.531	22.496	27	4	159	31	28	18	46	0.964	0.222	0.674	S_000018_008
SCORE:	-184.063	-521.576	101.369	6.797	-23.562	3.287	86.772	0	15.42	-354.109	-34.089	144.081	-17.861	-1.9	-175.387	582.8	0	0	0	0	0	3.892	24.657	24.199	25	5	166	30	28	18	46	0.893	0.278	0.652	S_000019_008
SCORE:	-175.081	-522.095	101.475	6.093	-24.134	0.12	90.9	0	15.373	-356.081	-28.986	143.32	-13.036	-2.063	-174.649	582.8	0	0	0	0	0	5.882	20.193	18.873	25	6	163	31	28	18	46	0.893	0.333	0.674	S_000020_008
SCORE:	-74.914	-516.667	176.135	5.753	-23.362	6.25	100.533	-1.082	15.923	-346.095	-33.91	143.465	-12.269	-3.664	-171.358	582.8	0	0	0	0	0	2.634	26.576	24.541	24	6	159	30	28	18	46	0.857	0.333	0.652	S_000021_008
SCORE:	-150.146	-501.607	104.809	6.501	-23.678	-0.249	85.248	-0.931	15.244	-337.842	-31.359	136.797	-12.794	-4.236	-169.472	582.8	0	0	0	0	0	0.624	31.65	28.976	27	4	154	31	28	18	46	0.964	0.222	0.674	S_000022_008
SCORE:	-148.395	-523.663	126.959	6.448	-25.663	-0.573	89.674	-1.68	16.477	-352.542	-25.698	140.792	-6.751	-1.065	-177.413	582.8	0	0	0	0	0	3.503	37.767	36.281	27	5	160	32	28	18	46	0.964	0.278	0.696	S_000023_008
SCORE:	-68.849	-509.456	189.444	6.53	-23.515	1.126	92.574	-1.045	15.487	-344.435	-27.658	137.613	-11.002	-3.47	-178.156	582.8	0	0	0	0	0	4.314	36.876	34.563	28	6	157	34	28	18	46	1	0.333	0.739	S_000024_008
SCORE:	-168.012	-508.506	91.308	5.963	-21.648	3.627	89.494	0	13.221	-341.741	-31.93	135.991	-10.482	-4.299	-174.521	582.8	0	0	0	0	0	2.711	28.523	23.86	27	4	159	31	28	18	46	0.964	0.222	0.674	S_000025_008
SCORE:	-156.052	-507.349	94.257	5.67	-21.946	1.62	89.177	0	14.85	-340.977	-27.179	137.142	-8.852	-2.837	-173.905	582.8	0	0	0	0	0	1.476	28.873	28.26	27	6	156	33	28	18	46	0.964	0.333	0.717	S_000026_008
SCORE:	-131.356	-505.978	126.767	5.831	-24.339	-1.061	97.115	-1.635	14.242	-339.161	-26.175	137.692	-15.14	-4.057	-179.965	582.8	0	0	0	0	0	1.708	32.576	29.658	26	6	156	32	28	18	46	0.929	0.333	0.696	S_000027_008
SCORE:	-64.171	-499.057	168.627	6.249	-23.348	-3.297	100.51	-1.203	14.784	-338.145	-31.736	135.476	-11.457	-2.872	-164.979	582.8	0	0	0	0	0	3.477	26.796	23.769	27	7	155	34	28	18	46	0.964	0.389	0.739	S_000028_008
SCORE:	-129.398	-508.242	125.7	7.74	-25.759	0.975	90.734	-1.008	15.26	-348.074	-29.124	136.024	-8.114	-2.182	-168.33	582.8	0	0	0	0	0	2.202	22.855	21.691	27	1	164	28	28	18	46	0.964	0.056	0.609	S_000029_008
SCORE:	-213.526	-534.021	92.594	6.922	-21.493	0.042	90.207	-0.333	17.044	-359.099	-41.245	146.754	-14.848	-6.517	-174.453	582.8	0	0	0	0	0	2.118	25.398	24.72	25	4	163	29	28	18	46	0.893	0.222	0.63	S_000030_008
SCORE:	-137.737	-495.293	101.971	5.988	-23.382	-1.888	93.077	-1.218	15.996	-335.181	-32.277	137.533	-15.139	-1.436	-170.904	582.8	0	0	0	0	0	1.617	27.553	25.933	24	3	161	27	28	18	46	0.857	0.167	0.587	S_000031_008
SCORE:	-181.703	-513.134	97.685	6.237	-23.155	0.011	86.894	-1.419	14.983	-342.028	-33.192	138.901	-13.521	-8.581	-176.054	582.8	0	0	0	0	0	1.87	38.485	36.227	26	4	157	30	28	18	46	0.929	0.222	0.652	S_000032_008
SCORE:	-128.514	-502.796	113.385	6.869	-23.216	1.821	94.007	-1.253	15.486	-339.336	-31.221	137.958	-11.778	-2.653	-171.003	582.8	0	0	0	0	0	2.416	32.512	30.276	26	5	157	31	28	18	46	0.929	0.278	0.674	S_000033_008
SCORE:	-167.583	-510.137	89.713	5.968	-22.73	-1.022	88.274	0	16.089	-339.304	-30.05	134.771	-9.229	-2.468	-170.91	582.8	0	0	0	0	0	0.653	32.379	28.311	28	6	160	34	28	18	46	1	0.333	0.739	S_000001_009
SCORE:	-130.702	-510.141	104.153	7.858	-19.726	1.998	90.644	-1.422	14.651	-340.542	-29.011	138.926	-11.418	-2.354	-160.67	582.8	0	0	0	0	0	3.551	23.947	21.43	24	5	159	29	28	18	46	0.857	0.278	0.63	S_000002_009
SCORE:	-123.768	-507.857	138.445	6.694	-22.643	-0.685	83.864	0	14.747	-341.555	-30.119	140.061	-16.802	-1.39	-171.59	582.8	0	0	0	0	0	2.261	24.473	23.154	27	4	156	31	28	18	46	0.964	0.222	0.674	S_000003_009
SCORE:	-167.133	-518.507	95.497	6.577	-24.924	-1.588	95.574	-0.887	14.325	-345.54	-26.417	140.218	-8.757	-4.083	-174.768	582.8	0	0	0	0	0	3.344	26.055	24.596	25	2	161	27	28	18	46	0.893	0.111	0.587	S_000004_009
SCORE:	-121.484	-501.516	128.515	5.848	-23.306	-4.354	91.889	-2.307	14.065	-344.154	-31.699	133.407	-8.543	-1.166	-164.595	582.8	0	0	0	0	0	3.633	29.05	29.474	25	5	154	30	28	18	46	0.893	0.278	0.652	S_000005_009
SCORE:	-106.261	-521.115	168.249	7.274	-23.498	-3.225	97.141	0	14.771	-352.913	-33.17	142.69	-11.788	-3.31	-173.734	582.8	0	0	0	0	0	3.566	32.134	31.391	25	4	162	29	28	18	46	0.893	0.222	0.63	S_000006_009
SCORE:	-128.555	-496.668	90.133	7.728	-23.377	-0.676	100.623	0	17.729	-333.623	-24.342	135.163	-9.576	-2.435	-175.813	582.8	0	0	0	0	0	3.778	26.545	24.222	27	4	155	31	28	18	46	0.964	0.222	0.674	S_000007_009
SCORE:	-130.747	-513.922	133.787	6.222	-22.921	-2.165	98.402	-2.546	14.117	-340.065	-33.768	144.093	-18.034	-4.867	-172.789	582.8	0	0	0	0	0	0.911	29.372	28.834	22	3	155	25	28	18	46	0.786	0.167	0.543	S_000008_009
SCORE:	-164.523	-499.021	90.914	6.178	-22.668	-3.574	86.463	-1.263	15.924	-343.43	-31.689	140.971	-16.687	-2.166	-169.155	582.8	0	0	0	0	0	1.881	24.504	22.161	28	6	168	34	28	18	46	1	0.333	0.739	S_000009_009
SCORE:	-53.679	-494.259	176.654	6.644	-25.019	-5.657	100.915	-3.882	15.677	-338.341	-30.17	136.417	-10.887	-2.647	-164.275	582.8	0	0	0	0	0	2.35	43.004	39.566	28	6	159	34	28	18	46	1	0.333	0.739	S_000010_009
SCORE:	-115.693	-520.081	146.575	7.068	-20.541	-0.544	96.28	0	16.653	-345.031	-33.973	140.584	-14.307	-3.73	-168.659	582.8	0	0	0	0	0	1.212	35.938	33.341	27	4	159	31	28	18	46	0.964	0.222	0.674	S_000011_009
SCORE:	-159.481	-512.73	86.607	5.79	-20.18	2.614	93.561	-1.306	16.521	-333.15	-30.05	142.78	-12.372	-3.314	-177.799	582.8	0	0	0	0	0	0.747	25.864	21.356	28	4	151	32	28	18	46	1	0.222	0.696	S_000012_009
SCORE:	-174.504	-523.865	105.174	6.143	-20.23	-0.998	91.526	0	16.867	-350.105	-31.134	145.347	-17.766	-5.445	-173.799	582.8	0	0	0	0	0	0.981	27.508	24.948	26	1	162	27	28	18	46	0.929	0.056	0.587	S_000013_009
SCORE:	-148.133	-513.304	92.902	6.755	-19.953	3.481	92.807	0	15.368	-339.188	-29.517	143.389	-12.306	-1.599	-173.17	582.8	0	0	0	0	0	3.403	22.472	19.875	25	6	154	31	28	18	46	0.893	0.333	0.674	S_000014_009
SCORE:	-112.357	-506.839	140.879	5.777	-20.378	-0.611	87.24	-1.27	15.635	-334.178	-30.557	142.455	-8.643	-4.97	-180.575	582.8	0	0	0	0	0	0.877	25.948	22.305	27	4	153	31	28	18	46	0.964	0.222	0.674	S_000015_009
SCORE:	-115.063	-502.276	115.709	5.593	-22.922	2.145	100.199	-0.435	15.259	-333.498	-29.138	144.519	-14.897	-1.244	-180.743	582.8	0	0	0	0	0	3.866	39.262	35.867	28	6	154	34	28	18	46	1	0.333	0.739	S_000016_009
SCORE:	-131.743	-499.4	115.543	6.816	-22.418	-4.619	90.731	-1.328	17.068	-340.034	-28.171	137.66	-14.408	-3.146	-171.933	582.8	0	0	0	0	0	3.096	33.615	29.733	27	5	154	32	28	18	46	0.964	0.278	0.696	S_000017_009
SCORE:	-147.613	-513.515	125.289	7.206	-26.49	0.151	92.625	0	14.328	-348.322	-31.764	142.504	-17.801	-0.617	-176.071	582.8	0	0	0	0	0	2.065	30.234	27.166	26	4	166	30	28	18	46	0.929	0.222	0.652	S_000018_009
SCORE:	-146.926	-499.004	89.819	6.753	-19.906	0.844	86.283	0	15.706	-334.796	-26.62	136.055	-5.635	-6.211	-175.195	582.8	0	0	0	0	0	2.181	29.059	28.175	25	3	156	28	28	18	46	0.893	0.167	0.609	S_000019_009
SCORE:	-134.404	-498.878	99.069	7.147	-20.3	-0.975	94.673	-1.098	15.303	-331.576	-30.318	134.914	-11.733	-5.714	-168.122	582.8	0	0	0	0	0	0.403	27.722	27.88	26	3	155	29	28	18	46	0.929	0.167	0.63	S_000020_009
SCORE:	-146.456	-505.997	94.758	6.062	-20.662	-1.751	93.553	0	17.479	-337.813	-32.916	136.608	-11.504	-4.261	-164.239	582.8	0	0	0	0	0	1.427	31.229	28.623	26	6	153	32	28	18	46	0.929	0.333	0.696	S_000021_009
SCORE:	-169.845	-506.013	89.353	5.685	-23.525	0.819	85.983	-0.004	15.19	-343.253	-37.474	136.988	-7.212	-5.756	-164.881	582.8	0	0	0	0	0	1.454	28.721	24.493	27	4	165	31	28	18	46	0.964	0.222	0.674	S_000022_009
SCORE:	-131.872	-511.64	141.406	5.877	-24.553	-0.862	91.58	-2.064	15.492	-348.711	-35.121	135.11	-9.817	-3.979	-169.044	582.8	0	0	0	0	0	1.655	37.5	33.602	27	5	157	32	28	18	46	0.964	0.278	0.696	S_000023_009
SCORE:	-87.356	-506.391	174.465	6.123	-24.403	2.885	88.869	0	13.739	-346.127	-31.212	134.501	-9.852	-1.981	-172.285	582.8	0	0	0	0	0	1.511	31.169	29.503	27	5	161	32	28	18	46	0.964	0.278	0.696	S_000024_009
SCORE:	-183.71	-510.229	91.425	5.717	-24.727	-1.412	89.139	0	15.609	-347.044	-26.798	136.877	-7.346	-3.119	-185.426	582.8	0	0	0	0	0	0.824	33.39	31.316	26	4	159	30	28	18	46	0.929	0.222	0.652	S_000025_009
SCORE:	-115.187	-508.102	124.784	6.236	-21.658	-2.262	99.605	-1.269	15.866	-337.901	-29.521	136.602	-9.914	-2.362	-172.455	582.8	0	0	0	0	0	4.365	29.053	27.883	27	5	154	32	28	18	46	0.964	0.278	0.696	S_000026_009
SCORE:	-164.582	-523.482	126.129	5.884	-24.575	-0.505	84.865	-2.263	14.876	-356.444	-35.079	142.171	-9.01	-1.991	-174.479	582.8	0	0	0	0	0	6.522	31.744	29.801	26	6	170	32	28	18	46	0.929	0.333	0.696	S_000027_009
SCORE:	-86.465	-506.365	151.499	5.915	-21.1	8.369	90.673	-1.177	16.759	-342.152	-28.346	137.882	-11.317	-2.434	-168.997	582.8	0	0	0	0	0	1.525	27.26	25.652	19	3	154	22	28	18	46	0.679	0.167	0.478	S_000028_009
SCORE:	-156.655	-517.283	107.515	5.924	-21.409	-2.369	93.123	0	14.748	-346.544	-31.088	138.955	-13.19	-2.033	-169.128	582.8	0	0	0	0	0	3.328	32.866	29.132	27	4	156	31	28	18	46	0.964	0.222	0.674	S_000029_009
SCORE:	-117.182	-506.142	119.548	5.792	-22.119	-1.537	99.847	-0.022	15.038	-333.654	-35.295	142.301	-15.405	-2.153	-169.887	582.8	0	0	0	0	0	3.705	24.421	23.163	27	3	149	30	28	18	46	0.964	0.167	0.652	S_000030_009
SCORE:	-172.819	-515.413	103.796	5.719	-26.513	2.772	93.629	-0.022	16.373	-349.143	-41.284	142.028	-13.035	-4.052	-172.115	582.8	0	0	0	0	0	1.64	28.077	26.923	25	3	160	28	28	18	46	0.893	0.167	0.609	S_000031_009
SCORE:	-165.192	-518.34	124.418	6.467	-24.396	-2.222	89.404	0	13.526	-354.69	-35.581	139.968	-11.251	-6.519	-169.878	582.8	0	0	0	0	0	1.101	31.643	28.769	27	6	169	33	28	18	46	0.964	0.333	0.717	S_000032_009
SCORE:	-85.702	-526.366	160.685	6.326	-17.418	3.576	100.196	-1.305	15.35	-335.221	-37.644	145.455	-14.355	-7.497	-163.46	582.8	0	0	0	0	0	3.175	26.089	23.464	27	2	148	29	28	18	46	0.964	0.111	0.63	S_000001_010
SCORE:	-126.069	-506.61	119.247	5.845	-19.724	-1.95	91.5	0	14.651	-332.535	-33.936	140.517	-13.888	-7.301	-166.601	582.8	0	0	0	0	0	1.915	27.3	24.056	24	1	154	25	28	18	46	0.857	0.056	0.543	S_000002_010
SCORE:	11.614	-513.713	253.162	5.965	-23.454	2.907	106.988	-1.249	14.445	-337.218	-38.774	139.064	-7.826	-2.209	-170.585	582.8	0	0	0	0	0	1.311	27.25	27.435	27	5	152	32	28	18	46	0.964	0.278	0.696	S_000003_010
SCORE:	-129.177	-516.578	146.956	7.392	-26.305	1.923	89.915	0	16.599	-356.121	-35.293	142.345	-6.519	0	-178.492	582.8	0	0	0	0	0	2.202	31.061	30.132	28	5	166	33	28	18	46	1	0.278	0.717	S_000004_010
SCORE:	-173.243	-521.475	92.367	7.272	-24.299	-1.896	104.15	0	17.483	-352.258	-42.007	142.003	-10.002	-2.572	-167.115	582.8	0	0	0	0	0	2.305	25.387	25.43	25	5	166	30	28	18	46	0.893	0.278	0.652	S_000005_010
SCORE:	-155.041	-509.162	103.118	6.155	-24.235	-0.225	99.041	0	15.208	-340.311	-31.382	136.093	-12.042	-1.192	-180.531	582.8	0	0	0	0	0	1.624	26.066	24.39	27	7	162	34	28	18	46	0.964	0.389	0.739	S_000006_010
SCORE:	-155.758	-516.95	108.351	5.88	-21.629	-0.872	100.583	0	15.829	-340.778	-36.346	146.7	-17.804	-4.341	-178.799	582.8	0	0	0	0	0	1.619	28.05	25.919	25	4	159	29	28	18	46	0.893	0.222	0.63	S_000007_010
SCORE:	-105.236	-498.078	138.129	7.041	-21.801	-3.277	84.891	0	15.866	-336.645	-35.725	134.808	-10.332	-2.2	-163.119	582.8	0	0	0	0	0	2.405	25.218	24.622	28	3	153	31	28	18	46	1	0.167	0.674	S_000008_010
SCORE:	-127.808	-507.39	129.14	7.918	-25.491	0.508	91.35	-1.054	16.49	-344.457	-31.391	138.958	-13.274	-2.246	-170.96	582.8	0	0	0	0	0	1.292	39.962	38.011	28	5	157	33	28	18	46	1	0.278	0.717	S_000009_010
SCORE:	-132.855	-507.514	111.551	5.989	-20.386	1.586	89.729	-1.438	14.537	-332.754	-31.485	139.028	-11.195	-3.744	-171.744	582.8	0	0	0	0	0	2.185	30.641	28.062	26	7	155	33	28	18	46	0.929	0.389	0.717	S_000010_010
SCORE:	-121.711	-495.253	98.715	8.548	-21.924	0.45	92.899	-1.887	15.047	-331.805	-29.085	133.876	-4.878	-3.11	-167.602	582.8	0	0	0	0	0	1.499	31.532	30.47	28	4	155	32	28	18	46	1	0.222	0.696	S_000011_010
SCORE:	-124.478	-517.679	148.125	6.853	-24.038	-0.041	89.827	0	13.364	-349.432	-33.618	140.037	-9.97	-1.56	-171.56	582.8	0	0	0	0	0	2.414	20.976	18.182	26	5	161	31	28	18	46	0.929	0.278	0.674	S_000012_010
SCORE:	-133.754	-504.81	109.843	5.815	-24.175	4.748	97.531	-3.154	15.788	-343.05	-34.42	136.106	-13.924	-2.693	-161.982	582.8	0	0	0	0	0	1.823	27.704	23.943	24	5	160	29	28	18	46	0.857	0.278	0.63	S_000013_010
SCORE:	-123.251	-513.785	141.376	5.796	-22.257	0.177	91.694	-1.106	14.331	-343.565	-29.688	141.745	-19.811	-3.76	-169.511	582.8	0	0	0	0	0	2.315	34.612	31.912	27	4	166	31	28	18	46	0.964	0.222	0.674	S_000014_010
SCORE:	-102.905	-501.779	131.116	6.357	-23.085	3.686	102.536	0	17.333	-340.607	-34.979	135.361	-13.547	0	-170.865	582.8	0	0	0	0	0	2.768	38.604	36.502	28	3	158	31	28	18	46	1	0.167	0.674	S_000015_010
SCORE:	-159.906	-498.613	91.579	6.204	-21.822	-1.237	87.041	-2.245	16.193	-338.981	-31.119	132.765	-12.488	-3.73	-169.191	582.8	0	0	0	0	0	2.94	43.269	41.303	27	7	156	34	28	18	46	0.964	0.389	0.739	S_000016_010
SCORE:	-145.069	-509.656	118.461	6.472	-23.643	-5.44	96.815	0	14.674	-344.923	-37.497	136.54	-12.375	-2.762	-167.044	582.8	0	0	0	0	0	2.509	25.131	24.115	24	5	157	29	28	18	46	0.857	0.278	0.63	S_000017_010
SCORE:	-110.295	-501.571	115.77	6.458	-18.504	-1.089	101.17	-1.182	13.815	-328.782	-32.583	138.628	-12.529	-3.7	-172.422	582.8	0	0	0	0	0	3.428	24.849	22.924	28	6	147	34	28	18	46	1	0.333	0.739	S_000018_010
SCORE:	-142.853	-517.809	125.954	5.758	-24.446	3.54	101.461	-0.961	16.31	-347.302	-34.434	138.005	-16.012	-1.567	-177.758	582.8	0	0	0	0	0	3.609	30.197	29.122	27	4	166	31	28	18	46	0.964	0.222	0.674	S_000019_010
SCORE:	-122.608	-512.662	148.974	7.164	-25.739	0.212	93.952	-1.016	15.477	-349.892	-30.188	140.587	-17.9	-3.593	-172.387	582.8	0	0	0	0	0	1.602	20.808	20.834	27	4	165	31	28	18	46	0.964	0.222	0.674	S_000020_010
SCORE:	-128.646	-516.549	143.511	6.061	-22.248	2.956	86.178	-0.945	15.045	-346.955	-27.52	138.308	-9.583	-2.755	-179.581	582.8	0	0	0	0	0	2.629	23.326	20.857	25	5	158	30	28	18	46	0.893	0.278	0.652	S_000021_010
SCORE:	-127.276	-513.898	127.596	6.472	-23.587	-8.254	101.98	0	15.852	-345.211	-28.277	141.964	-13.141	-2	-171.937	582.8	0	0	0	0	0	2.365	17.969	14.885	24	4	160	28	28	18	46	0.857	0.222	0.609	S_000022_010
SCORE:	-70.266	-496.855	147.08	5.633	-20.988	-1.248	96.075	0	14.456	-323.517	-29.08	139.568	-9.114	-2.938	-175.314	582.8	0	0	0	0	0	3.174	29.974	26.244	27	3	146	30	28	18	46	0.964	0.167	0.652	S_000023_010
SCORE:	-106.599	-507.072	140.761	6.927	-25.332	-6.158	107.792	-1.351	15.688	-345.647	-36.176	141.31	-15.825	0	-166.538	582.8	0	0	0	0	0	2.221	27.128	25.526	27	4	157	31	28	18	46	0.964	0.222	0.674	S_000024_010
SCORE:	-142.333	-518.337	126.259	6.947	-21.638	0.63	91.213	-0.885	15.457	-346.557	-29.293	137.366	-4.438	-4.958	-178.569	582.8	0	0	0	0	0	1.667	25.972	22.322	27	7	163	34	28	18	46	0.964	0.389	0.739	S_000025_010
SCORE:	-113.357	-492.37	90.241	6.83	-18.372	-1.984	105.665	-2.658	14.925	-321.197	-35.794	137.359	-14.5	-5.661	-161.678	582.8	0	0	0	0	0	3.039	37.614	34.009	26	6	151	32	28	18	46	0.929	0.333	0.696	S_000026_010
SCORE:	-48.876	-502.639	187.034	6.714	-20.3	-4.944	92.401	0	15.95	-336.133	-24.385	136.803	-17.278	-2.345	-165.873	582.8	0	0	0	0	0	3.319	30.665	26.925	27	6	152	33	28	18	46	0.964	0.333	0.717	S_000027_010
SCORE:	-172.287	-515.291	99.707	6.64	-24.406	-0.011	91.447	-1.574	14.679	-346.836	-28.54	143.162	-12.289	-3.009	-181.571	582.8	0	0	0	0	0	2.805	26.256	25.223	28	2	155	30	28	18	46	1	0.111	0.652	S_000028_010
SCORE:	-150.285	-508.669	119.852	5.583	-26.901	-1.393	96.457	-1.306	13.999	-349.445	-27.86	135.19	-10.264	-1.525	-178.605	582.8	0	0	0	0	0	1.801	38.025	36.134	24	6	167	30	28	18	46	0.857	0.333	0.652	S_000029_010
SCORE:	-96.402	-511.312	156.154	5.688	-20.845	1.378	88.859	0	16.433	-336.335	-36.435	139.835	-16.363	-3.371	-165.855	582.8	0	0	0	0	0	2.967	26.336	24.055	26	2	156	28	28	18	46	0.929	0.111	0.609	S_000030_010
SCORE:	-172.494	-495.948	82.714	6.193	-24.555	-0.463	86.293	-3.54	14.733	-336.56	-33.72	136.207	-18.515	-1.828	-168.195	582.8	0	0	0	0	0	1.888	25.799	25.969	25	7	160	32	28	18	46	0.893	0.389	0.696	S_000001_011
SCORE:	-43.762	-498.439	189.092	6.814	-20.249	3.332	86.759	-1.364	14.689	-334.17	-32.757	135.159	-10.184	-0.321	-168.177	582.8	0	0	0	0	0	3.253	26.234	24.953	28	4	154	32	28	18	46	1	0.222	0.696	S_000002_011
SCORE:	-59.307	-518.93	196.405	8.25	-21.166	2.355	96.983	0	14.254	-348.869	-32.808	142.831	-15.791	-5.525	-164.249	582.8	0	0	0	0	0	4.153	25.432	24.853	27	4	157	31	28	18	46	0.964	0.222	0.674	S_000003_011
SCORE:	-83.521	-512.112	176.545	5.887	-23.097	-2.532	92.121	0	15.564	-350.757	-27.971	136.528	-9.39	-2.156	-168.191	582.8	0	0	0	0	0	3.239	26.437	24.907	28	4	162	32	28	18	46	1	0.222	0.696	S_000004_011
SCORE:	-163.739	-517.397	108.588	6.15	-25.758	7.088	94.47	0	15.157	-357.548	-31.221	139.801	-16.898	-1.073	-171.707	582.8	0	0	0	0	0	3.809	37.577	34.355	26	9	165	35	28	18	46	0.929	0.5	0.761	S_000005_011
SCORE:	-191.465	-525.182	100.115	6.265	-23.152	-3.261	90.316	0	14.469	-351.341	-33.574	144.322	-14.131	-4.053	-178.835	582.8	0	0	0	0	0	3.777	26.72	22.625	27	4	162	31	28	18	46	0.964	0.222	0.674	S_000006_011
SCORE:	-115.347	-512.895	140.555	6.602	-24.667	-1.535	100.815	0	14.169	-345.649	-30.487	143.028	-17.34	-2.954	-171.767	582.8	0	0	0	0	0	3.978	32.26	31.938	27	3	160	30	28	18	46	0.964	0.167	0.652	S_000007_011
SCORE:	-92.981	-489.1	107.78	7.231	-20.218	-2.65	104.179	-1.071	16.788	-324.363	-28.08	136.68	-8.074	-3.576	-173.734	582.8	0	0	0	0	0	2.426	26.354	24.395	26	6	152	32	28	18	46	0.929	0.333	0.696	S_000008_011
SCORE:	-55.831	-495.72	153.002	5.721	-22.864	3.615	99.074	0	15.699	-336.506	-32.536	135.046	-10.267	-3.144	-155.441	582.8	0	0	0	0	0	5.692	27.652	24.335	24	2	156	26	28	18	46	0.857	0.111	0.565	S_000009_011
SCORE:	-130.84	-504.501	105.961	6.312	-21.59	-2.678	92.904	0	15.53	-336.639	-36.181	141.313	-8.258	-2.787	-165.656	582.8	0	0	0	0	0	2.633	30.507	27.726	22	1	148	23	28	18	46	0.786	0.056	0.5	S_000010_011
SCORE:	-137.579	-511.058	131.007	8.384	-23.935	-1.245	92.489	-3.993	14.853	-343.098	-33.931	140.456	-13.372	-3.001	-176.217	582.8	0	0	0	0	0	2.283	39.556	38.686	28	8	158	36	28	18	46	1	0.444	0.783	S_000011_011
SCORE:	-107.885	-510.5	148.512	5.922	-25.65	3.816	93.862	0	15.107	-346.89	-31.289	139.403	-10.181	-2.834	-173.171	582.8	0	0	0	0	0	3.209	32.852	27.424	24	6	164	30	28	18	46	0.857	0.333	0.652	S_000012_011
SCORE:	-101.608	-503.953	139.244	6.946	-20.723	-0.566	94.017	0	18.807	-344.645	-31.227	137.066	-7.409	-5.598	-171.2	582.8	0	0	0	0	0	4.833	31.501	30.275	25	5	164	30	28	18	46	0.893	0.278	0.652	S_000013_011
SCORE:	-133.588	-504.267	96.789	8.69	-17.404	3.347	92.106	-2.539	15.189	-331.381	-34.043	138.438	-9.81	-7.747	-168.219	582.8	0	0	0	0	0	4.463	31.428	29.944	27	4	153	31	28	18	46	0.964	0.222	0.674	S_000014_011
SCORE:	-178.421	-510.582	93.547	6.83	-23.949	2.278	89.518	-1.281	16.637	-346.922	-35.231	140.111	-14.739	-3.309	-175.743	582.8	0	0	0	0	0	1.615	27.297	25.722	28	6	163	34	28	18	46	1	0.333	0.739	S_000015_011
SCORE:	-131.622	-508.16	113.967	7.225	-21.11	3.474	92.341	-3.382	14.918	-336.608	-38.871	138.852	-15.543	-3.174	-162.328	582.8	0	0	0	0	0	3.976	29.55	27.992	25	2	157	27	28	18	46	0.893	0.111	0.587	S_000016_011
SCORE:	-156.51	-507.766	86.622	6.965	-18.772	-0.201	90.743	-2.087	13.286	-336.059	-34.016	132.74	-9.623	-3.209	-159.303	582.8	0	0	0	0	0	1.371	37.661	34.894	27	6	157	33	28	18	46	0.964	0.333	0.717	S_000017_011
SCORE:	-160.773	-507.486	97.155	5.799	-22.949	-2.636	97.292	-0.831	16.406	-342.652	-34.177	141.513	-21.466	-2.21	-169.042	582.8	0	0	0	0	0	1.712	26.884	24.013	26	6	164	32	28	18	46	0.929	0.333	0.696	S_000018_011
SCORE:	-98.106	-496.689	117.696	5.766	-16.281	-1.694	90.548	0	15.991	-322.762	-28.994	134.105	-7.466	-3.836	-169.952	582.8	0	0	0	0	0	2.665	32.189	28.244	27	6	148	33	28	18	46	0.964	0.333	0.717	S_000019_011
SCORE:	-123.43	-502.104	113.504	5.95	-22.094	-2.774	91.067	-1.237	17.214	-334.387	-32.879	135.709	-13.015	-1.024	-163.172	582.8	0	0	0	0	0	3.011	29.179	26.08	27	4	153	31	28	18	46	0.964	0.222	0.674	S_000020_011
SCORE:	-174.154	-508.938	85.477	6.254	-25.313	3.924	95.887	-2.122	17.585	-348.557	-37.105	136.558	-10.522	-3.868	-166.923	582.8	0	0	0	0	0	0.71	21.381	18.825	25	5	162	30	28	18	46	0.893	0.278	0.652	S_000021_011
SCORE:	-147.299	-506.397	108.044	5.705	-25.553	-2.026	95.702	0	15.313	-342.871	-29.262	134.484	-8.557	-1.697	-174.137	582.8	0	0	0	0	0	1.151	25.232	25.074	27	5	158	32	28	18	46	0.964	0.278	0.696	S_000022_011
SCORE:	-131.52	-510.88	101.58	6.838	-20.198	6.568	107.051	-1.205	17.852	-334.347	-36.426	142.163	-11.782	-7.836	-177.441	582.8	0	0	0	0	0	3.742	26.105	22.629	28	7	148	35	28	18	46	1	0.389	0.761	S_000023_011
SCORE:	-136.331	-508	109.44	6.088	-22.193	0.318	98.642	0	14.944	-345.914	-28.187	138.517	-14.215	-1.594	-170.181	582.8	0	0	0	0	0	3.205	27.65	24.758	25	8	161	33	28	18	46	0.893	0.444	0.717	S_000024_011
SCORE:	-157.57	-516.938	111.814	7.125	-23.675	-1.066	97.012	0	15.606	-347.872	-34.178	145.08	-19.437	-1.639	-173.621	582.8	0	0	0	0	0	1.422	26.267	23.096	27	2	152	29	28	18	46	0.964	0.111	0.63	S_000025_011
SCORE:	-119.158	-493.14	91.874	5.984	-18.715	0.162	101.321	-2.327	15.641	-329.472	-31.748	133.517	-13.485	-6.543	-157.408	582.8	0	0	0	0	0	2.381	24.97	22.217	28	4	156	32	28	18	46	1	0.222	0.696	S_000026_011
SCORE:	-158.426	-519.632	106.004	6.116	-18.265	10.447	82.214	-1.305	14.409	-348.553	-28.003	139.517	-10.411	-3.456	-173.531	582.8	0	0	0	0	0	3.223	24.507	23.14	25	8	160	33	28	18	46	0.893	0.444	0.717	S_000027_011
SCORE:	-113.034	-504.822	113.87	18.22	-19.004	0.77	86.644	-1.423	18.636	-339.64	-24.921	131.961	-9.804	-2.066	-166.501	582.8	0	0	0	0	0	2.247	28.545	26.886	26	5	154	31	28	18	46	0.929	0.278	0.674	S_000001_012
SCORE:	-155.218	-521.203	133.028	5.636	-21.485	-0.319	81.526	-1.256	16.077	-349.988	-30.814	143.991	-16.141	-2.897	-174.908	582.8	0	0	0	0	0	0.736	28.561	28.759	26	7	165	33	28	18	46	0.929	0.389	0.717	S_000002_012
SCORE:	-169.381	-519.437	99.511	6.416	-23.86	4.572	93.759	0	17.027	-350.421	-30.179	142.242	-11.071	-1.504	-181.247	582.8	0	0	0	0	0	2.013	33.48	30.188	27	7	156	34	28	18	46	0.964	0.389	0.739	S_000003_012
SCORE:	-1.841	-497.568	196.374	8.119	-18.844	6.789	100.576	0	15.061	-324.249	-27.21	138.543	-8.277	-3.543	-173.668	582.8	0	0	0	0	0	3.257	39.63	35.54	27	8	151	35	28	18	46	0.964	0.444	0.761	S_000004_012
SCORE:	-112.36	-513.394	157.268	7.077	-24.296	2.35	92.45	-2.817	14.619	-353.118	-27.636	139.698	-13.204	-1.81	-174.658	582.8	0	0	0	0	0	2.312	17.897	15.121	26	4	161	30	28	18	46	0.929	0.222	0.652	S_000005_012
SCORE:	-176.051	-513.858	90.771	9.711	-22.642	-0.707	89.163	0	15.413	-347.262	-28.776	144.403	-17.693	-3.772	-176.314	582.8	0	0	0	0	0	2.71	19.498	18.333	22	4	162	26	28	18	46	0.786	0.222	0.565	S_000006_012
SCORE:	-117.629	-511.246	144.093	5.63	-24.156	-1.777	92.445	-1.46	16.306	-344.69	-33.632	133.928	-10.746	-2.02	-164.749	582.8	0	0	0	0	0	1.647	32.293	28.541	26	6	162	32	28	18	46	0.929	0.333	0.696	S_000007_012
SCORE:	-68.03	-513.756	186.88	6.113	-21.126	1.055	96.029	0	15.603	-337.392	-38.165	143.935	-14.478	-5.039	-176.645	582.8	0	0	0	0	0	6.155	34.564	31.959	26	7	152	33	28	18	46	0.929	0.389	0.717	S_000008_012
SCORE:	-128.909	-503.164	101.11	6.731	-19.755	3.398	91.123	-0.445	14.612	-331.225	-27.561	138.505	-13.231	-4.827	-168.842	582.8	0	0	0	0	0	1.863	26.899	23.946	26	4	157	30	28	18	46	0.929	0.222	0.652	S_000009_012
SCORE:	-174.37	-510.797	90.25	5.836	-21.615	-1.141	84.195	-1.02	15.608	-336.029	-31.589	140.857	-13.184	-2.563	-177.373	582.8	0	0	0	0	0	1.396	23.929	22.118	26	5	158	31	28	18	46	0.929	0.278	0.674	S_000010_012
SCORE:	-109.754	-506.71	133.216	7.207	-21.903	4.475	100.962	-2.534	15.249	-337.326	-38.094	143.88	-12.994	-3.303	-175.507	582.8	0	0	0	0	0	0.828	21.347	18.765	24	2	155	26	28	18	46	0.857	0.111	0.565	S_000011_012
SCORE:	-72.505	-507.433	169.897	10.201	-19.301	0.001	84.697	-1.078	16.411	-332.677	-33.311	140.768	-12.226	-2.656	-171.882	582.8	0	0	0	0	0	3.284	26.3	25.796	25	6	153	31	28	18	46	0.893	0.333	0.674	S_000012_012
SCORE:	-119.921	-504.437	143.182	6.258	-23.664	0.549	87.269	0	14.966	-341.648	-38.908	141.521	-17.838	-3.349	-168.355	582.8	0	0	0	0	0	1.733	31.767	28.87	25	5	155	30	28	18	46	0.893	0.278	0.652	S_000013_012
SCORE:	-37.38	-522.597	241.487	6.01	-23.992	2.659	90.547	0	14.5	-353.063	-33.146	144.212	-10.246	-1.405	-178.626	582.8	0	0	0	0	0	3.477	24.823	22.937	27	4	161	31	28	18	46	0.964	0.222	0.674	S_000014_012
SCORE:	-12.859	-514.503	240.908	6.934	-21.353	4.292	92.951	-1.224	14.864	-343.618	-30.528	142.517	-8.013	-1.949	-179.77	582.8	0	0	0	0	0	2.831	34.145	32.838	28	5	154	33	28	18	46	1	0.278	0.717	S_000015_012
SCORE:	-165.105	-524.821	114.235	11.363	-24.772	-0.045	95.254	0	14.835	-354.692	-32.479	144.156	-10.631	-2.136	-179.48	582.8	0	0	0	0	0	1.307	30.141	29.59	25	4	164	29	28	18	46	0.893	0.222	0.63	S_000016_012
SCORE:	-23.733	-474.154	155.202	6.789	-19.085	-4.367	103.661	-2.973	14.354	-313.646	-32.442	130.569	-9.646	-4.842	-160.742	582.8	0	0	0	0	0	4.789	31.092	31.045	27	5	143	32	28	18	46	0.964	0.278	0.696	S_000017_012
SCORE:	-113.824	-516.394	135.796	6.156	-21.585	-1.666	90.136	-1.431	15.713	-334.426	-35.335	141.945	-9.21	-2.998	-164.676	582.8	0	0	0	0	0	1.352	39.833	37.327	27	7	153	34	28	18	46	0.964	0.389	0.739	S_000018_012
SCORE:	-138.087	-511.743	98.92	5.915	-17.146	1.375	94.736	-1.218	15.776	-332.782	-30.898	145.088	-14.068	-3.716	-173.252	582.8	0	0	0	0	0	2.125	26.642	21.774	28	6	152	34	28	18	46	1	0.333	0.739	S_000019_012
SCORE:	-143.945	-506.525	90.604	11.854	-22.922	-0.005	97.736	-1.141	16.577	-337.893	-33.865	139.258	-7.598	-4.457	-171.687	582.8	0	0	0	0	0	3.32	22.478	19.451	23	3	154	26	28	18	46	0.821	0.167	0.565	S_000020_012
SCORE:	-141.613	-509.587	110.403	7.3	-24.177	6.57	100.986	-0.799	16.01	-338.647	-34.24	140.388	-11.022	-6.502	-181.776	582.8	0	0	0	0	0	0.68	30.011	27.142	27	3	153	30	28	18	46	0.964	0.167	0.652	S_000021_012
SCORE:	-119.333	-492.046	112.149	5.649	-22.593	-3.377	92.032	0	15.075	-335.622	-33.328	134.505	-10.532	-5.87	-158.857	582.8	0	0	0	0	0	0.682	27.971	25.35	26	4	155	30	28	18	46	0.929	0.222	0.652	S_000022_012
SCORE:	-173.783	-513.799	95.908	6.59	-25.592	0.162	90.393	-1.109	15.301	-355.26	-32.351	136.661	-14.143	-6.376	-156.31	582.8	0	0	0	0	0	3.341	31.95	27.713	26	7	162	33	28	18	46	0.929	0.389	0.717	S_000023_012
SCORE:	-149.717	-515.627	103.459	6.346	-23.56	2.728	99.487	-1.174	16.396	-338.378	-38.379	147.594	-13.76	-1.963	-181.695	582.8	0	0	0	0	0	6.009	25.348	24.509	23	6	154	29	28	18	46	0.821	0.333	0.63	S_000024_012
SCORE:	-123.071	-498.091	106.578	12.28	-19.071	0.464	95.378	0	14.7	-334.294	-37.294	136.9	-13.124	-5.798	-168.318	582.8	0	0	0	0	0	3.819	25.116	23.231	27	6	160	33	28	18	46	0.964	0.333	0.717	S_000025_012
SCORE:	-128.788	-510.579	123.101	6.73	-22.24	2.015	93.67	-0.654	14.25	-346.024	-24.596	135.082	-10.756	-5.052	-168.381	582.8	0	0	0	0	0	1.845	28.818	26.974	25	3	159	28	28	18	46	0.893	0.167	0.609	S_000026_012
SCORE:	-155.343	-512.575	94.026	12.344	-21.395	-2.287	100.537	0	16.788	-342.174	-32.543	140.945	-9.641	-8.172	-175.465	582.8	0	0	0	0	0	1.468	27.067	24.863	26	5	153	31	28	18	46	0.929	0.278	0.674	S_000027_012
SCORE:	-134.569	-517.286	116.44	11.757	-15.729	-0.631	88.449	-1.264	15.603	-335.547	-37.175	139.233	-11.885	-6.402	-164.732	582.8	0	0	0	0	0	1.801	22.733	20.471	23	6	157	29	28	18	46	0.821	0.333	0.63	S_000028_012
SCORE:	-123.317	-509.982	112.912	8.233	-22.653	-2.6	105.113	0	16.937	-337.645	-39.717	135.636	-5.899	-3.601	-167.563	582.8	0	0	0	0	0	4.713	35.291	34.035	27	4	157	31	28	18	46	0.964	0.222	0.674	S_000029_012
SCORE:	-152.528	-517.19	109.08	9.768	-21.33	3.986	89.261	-2.574	15.719	-346.659	-31.075	139.636	-10.562	-5.846	-169.668	582.8	0	0	0	0	0	2.125	28.357	29.348	25	7	159	32	28	18	46	0.893	0.389	0.696	S_000030_012
SCORE:	-189.199	-520.697	91.777	5.999	-23.641	-4.063	86.413	0	15.733	-352.934	-28.271	140.641	-12.72	-1.68	-169.174	582.8	0	0	0	0	0	0.619	31.449	29.592	27	5	166	32	28	18	46	0.964	0.278	0.696	S_000031_012
SCORE:	-99.743	-490.778	123.673	5.542	-20.924	4.598	92.381	0	13.159	-326.331	-32.572	136.813	-15.1	-5.454	-168.945	582.8	0	0	0	0	0	1.395	33	33.341	28	3	154	31	28	18	46	1	0.167	0.674	S_000032_012
SCORE:	-133.112	-502.732	91.194	5.852	-16.796	5.15	95.078	0	14.961	-332.5	-29.072	137.602	-8.928	-3.416	-174.496	582.8	0	0	0	0	0	2.191	28.845	27.905	25	6	157	31	28	18	46	0.893	0.333	0.674	S_000001_013
SCORE:	-161.229	-501.909	93.02	5.991	-22.9	-0.415	87.491	-1.12	15.322	-337.389	-27.494	139.248	-15.988	-1.797	-176.726	582.8	0	0	0	0	0	0.638	35.817	35.544	23	4	156	27	28	18	46	0.821	0.222	0.587	S_000002_013
SCORE:	-179.099	-515.625	98.426	6.625	-23.799	0.973	87.59	0	15.552	-350.23	-35.443	145.853	-23.979	-2.949	-166.958	582.8	0	0	0	0	0	2.066	28.966	30.167	25	3	163	28	28	18	46	0.893	0.167	0.609	S_000003_013
SCORE:	-165.116	-509.009	87.755	6.341	-23.174	1.71	90.754	0	16.102	-340.991	-33.781	135.576	-9.027	-3.27	-168.112	582.8	0	0	0	0	0	1.209	25.644	23.061	25	5	155	30	28	18	46	0.893	0.278	0.652	S_000004_013
SCORE:	-96.032	-494.4	126.279	5.939	-21.24	-0.402	93.987	0	14.149	-330.888	-25.487	134.149	-11.864	-2.951	-169.46	582.8	0	0	0	0	0	3.356	26.153	23.928	26	3	151	29	28	18	46	0.929	0.167	0.63	S_000005_013
SCORE:	-130.496	-506.748	117.858	5.489	-24.753	-2.009	98.795	0	15.669	-340.679	-34.371	134.574	-8.16	-1.753	-168.762	582.8	0	0	0	0	0	1.553	25.741	21.9	25	5	160	30	28	18	46	0.893	0.278	0.652	S_000006_013
SCORE:	-173.184	-521.666	115.834	5.702	-21.129	-0.935	82.39	0	16.136	-351.732	-34.782	139.749	-19.051	-1.6	-166.55	582.8	0	0	0	0	0	1.65	21.998	19.703	28	5	160	33	28	18	46	1	0.278	0.717	S_000007_013
SCORE:	-125.576	-503.6	124.349	8.141	-23.982	-1.648	95.099	-1.943	16.769	-338.664	-33.275	140.165	-13.872	-1.346	-177.012	582.8	0	0	0	0	0	2.445	30.033	28.527	28	3	154	31	28	18	46	1	0.167	0.674	S_000008_013
SCORE:	-68.599	-514.18	203.147	6.191	-22.142	2.38	89.928	0	14.436	-343.416	-35.814	146.608	-12.301	-5.061	-185.569	582.8	0	0	0	0	0	4.394	21.463	17.862	26	6	151	32	28	18	46	0.929	0.333	0.696	S_000009_013
SCORE:	-114.272	-511.261	145.243	5.88	-24.993	-0.949	92.43	0	15.056	-345.656	-30.533	141.83	-15.081	-2.617	-169.14	582.8	0	0	0	0	0	2.719	30.527	28.779	23	4	163	27	28	18	46	0.821	0.222	0.587	S_000010_013
SCORE:	-120.908	-507.833	124.07	6.061	-23.065	0.44	100.692	-1.336	17.495	-340.06	-36.457	138.325	-9.925	-2.519	-172.15	582.8	0	0	0	0	0	2.554	30.595	28.492	28	6	158	34	28	18	46	1	0.333	0.739	S_000011_013
SCORE:	-147.885	-522.797	119.902	6.454	-21.857	4.289	91.864	0	16.487	-348.082	-38.412	141.658	-9.996	-2.14	-170.039	582.8	0	0	0	0	0	1.984	26.1	24.164	25	6	159	31	28	18	46	0.893	0.333	0.674	S_000012_013
SCORE:	-175.484	-526.108	112.67	5.672	-23.26	4.446	85.596	0	16.113	-358.067	-27.418	139.07	-11.758	-3.685	-172.638	582.8	0	0	0	0	0	1.082	23.826	22.251	27	6	163	33	28	18	46	0.964	0.333	0.717	S_000013_013
SCORE:	-89.927	-505.128	153.71	6.629	-21.63	1.34	98.156	0	15.937	-336.293	-36.891	143.163	-11.385	-3.351	-178.921	582.8	0	0	0	0	0	1.937	29.321	27.692	27	6	158	33	28	18	46	0.964	0.333	0.717	S_000014_013
SCORE:	-55.025	-498.913	197.267	7.227	-25.608	0.934	86.085	-0.444	14.612	-346.618	-28.801	134.234	-10.84	-1.179	-168.853	582.8	0	0	0	0	0	3.072	37.009	34.853	25	2	159	27	28	18	46	0.893	0.111	0.587	S_000015_013
SCORE:	-129.098	-514.419	140.855	7.965	-28.068	-0.075	93.186	0	15.348	-351.88	-32.477	137.142	-11	-0.858	-171.716	582.8	0	0	0	0	0	4.1	34.952	34.169	27	5	164	32	28	18	46	0.964	0.278	0.696	S_000016_013
SCORE:	-119.945	-506.651	124.589	6.442	-24.462	3.083	96.034	0	16.826	-344.526	-28.062	137.668	-14.896	-0.637	-172.292	582.8	0	0	0	0	0	4.14	29.59	28.263	26	6	166	32	28	18	46	0.929	0.333	0.696	S_000017_013
SCORE:	-114.68	-500.017	132.068	5.978	-24.104	-1.343	97.342	0	14.809	-338.536	-29.642	136.321	-8.568	-3.095	-180.042	582.8	0	0	0	0	0	1.346	25.111	24.254	26	5	154	31	28	18	46	0.929	0.278	0.674	S_000018_013
SCORE:	-64.746	-502.206	163.907	5.893	-23.53	1.824	97.427	-1.598	16.762	-330.538	-38.938	141.429	-13.428	-1.199	-165.447	582.8	0	0	0	0	0	2.096	33.766	32.187	23	4	152	27	28	18	46	0.821	0.222	0.587	S_000019_013
SCORE:	-107.129	-520.809	158.888	6.249	-18.339	5.238	83.773	0	14.997	-345.473	-24.716	141.045	-14.06	-5.311	-172.952	582.8	0	0	0	0	0	1.542	21.445	20.129	25	4	158	29	28	18	46	0.893	0.222	0.63	S_000020_013
SCORE:	-116.436	-522.014	135.66	9.587	-23.071	0.084	101.741	-0.089	14.986	-348.351	-34.378	143.668	-6.24	-4.873	-171.587	582.8	0	0	0	0	0	5.64	32.592	30.948	25	5	160	30	28	18	46	0.893	0.278	0.652	S_000021_013
SCORE:	-175.768	-517.249	95.652	6.392	-24.756	0.197	97.433	0	15.11	-347.523	-34.74	147.812	-16.068	-6.169	-176.957	582.8	0	0	0	0	0	2.297	29.447	26.802	27	6	160	33	28	18	46	0.964	0.333	0.717	S_000022_013
SCORE:	-121.565	-502.345	105.031	6.479	-16.716	-2.106	94.884	-1.098	15.818	-322.969	-34.377	139.145	-12.082	-6.379	-168.802	582.8	0	0	0	0	0	1.153	29.932	26.576	22	6	152	28	28	18	46	0.786	0.333	0.609	S_000023_013
SCORE:	-109.811	-495.467	115.154	5.698	-23.779	0.44	97.526	-1.094	14.45	-329.229	-34.276	134.459	-7.317	-0.982	-169.259	582.8	0	0	0	0	0	1.064	34.777	29.746	28	4	144	32	28	18	46	1	0.222	0.696	S_000001_014
SCORE:	-57.915	-502.14	161.843	6.05	-19.997	0.006	99.281	-1.25	16.367	-333.209	-33.542	135.173	-9.769	-4.921	-156.232	582.8	0	0	0	0	0	1.625	25.908	25.207	25	1	154	26	28	18	46	0.893	0.056	0.565	S_000002_014
SCORE:	-152.19	-509.778	103.533	7.226	-21.786	-2.754	94.727	0	15.131	-340.492	-35.032	142.241	-18.411	-2.269	-170.165	582.8	0	0	0	0	0	2.839	33.983	33.556	28	5	156	33	28	18	46	1	0.278	0.717	S_000003_014
SCORE:	-93.498	-502.667	140.389	5.735	-21.509	-0.547	94.498	-1.443	15.735	-332.934	-31.552	136.568	-9.387	-3.34	-167.799	582.8	0	0	0	0	0	1.956	23.551	22.412	26	4	155	30	28	18	46	0.929	0.222	0.652	S_000004_014
SCORE:	-162.596	-510.788	97.418	5.748	-22.93	-1.068	90.445	0	14.715	-345.423	-32.851	138.362	-13.172	-2.463	-166.733	582.8	0	0	0	0	0	3.345	25.315	21.817	26	3	160	29	28	18	46	0.929	0.167	0.63	S_000005_014
SCORE:	-84.194	-521.371	174.758	6.006	-21.159	8.505	95.247	-2.151	15.655	-349.222	-29.953	141.393	-12.214	-2.233	-174.18	582.8	0	0	0	0	0	3.925	26.666	22.949	22	4	158	26	28	18	46	0.786	0.222	0.565	S_000006_014
SCORE:	-204.148	-525.462	97.808	5.608	-27.646	0.411	85.225	0	16.002	-361.299	-35.231	141.82	-12.109	0	-173.212	582.8	0	0	0	0	0	1.137	30.068	27.093	28	6	165	34	28	18	46	1	0.333	0.739	S_000007_014
SCORE:	-175.572	-518.751	96.28	6.793	-23.937	-1.307	92.367	0	16.885	-351.81	-29.114	149.067	-19.541	-0.548	-180.329	582.8	0	0	0	0	0	5.573	23.532	22.066	25	5	162	30	28	18	46	0.893	0.278	0.652	S_000008_014
SCORE:	-78.84	-498.434	136.209	5.862	-20.497	7.794	101.187	0	18.192	-332.872	-35.649	138.64	-19.175	-1.698	-163.321	582.8	0	0	0	0	0	2.121	18.716	17.262	27	5	154	32	28	18	46	0.964	0.278	0.696	S_000009_014
SCORE:	-160.309	-519.365	119.511	6.819	-22.907	4.351	84.602	0	16.184	-351.194	-30.792	145.327	-17.658	-4.643	-177.306	582.8	0	0	0	0	0	3.961	22.556	18.387	28	5	163	33	28	18	46	1	0.278	0.717	S_000010_014
SCORE:	-183.943	-528.586	103.355	7.01	-20.629	2.971	87.985	0	15.822	-351.623	-34.944	147.134	-14.729	-4.973	-177.071	582.8	0	0	0	0	0	1.534	30.345	29.149	22	2	161	24	28	18	46	0.786	0.111	0.522	S_000011_014
SCORE:	-108.099	-520.962	157.59	5.843	-22.518	2.181	93.007	-0.871	16.559	-346.842	-29.499	142.806	-10.966	-1.639	-177.584	582.8	0	0	0	0	0	1.996	31.538	29.49	25	6	163	31	28	18	46	0.893	0.333	0.674	S_000012_014
SCORE:	-99.62	-504.266	139.007	8.435	-20.526	-4.348	92.165	-0.687	15.676	-333.198	-33.68	139.663	-11.363	-4.637	-165.912	582.8	0	0	0	0	0	1.251	23.749	21.965	25	2	152	27	28	18	46	0.893	0.111	0.587	S_000013_014
SCORE:	-189.129	-526.712	89.303	6.582	-23.224	3.614	95.818	-1.445	15.636	-349.951	-36.557	146.338	-7.18	-6.727	-179.264	582.8	0	0	0	0	0	1.84	29.295	25.63	23	5	162	28	28	18	46	0.821	0.278	0.609	S_000014_014
SCORE:	-188.855	-530.298	113.371	7.172	-24.5	-3.389	84.065	-0.046	17.041	-363.61	-30.274	145.003	-16.755	-4.716	-167.388	582.8	0	0	0	0	0	2.671	28.791	27.463	21	6	165	27	28	18	46	0.75	0.333	0.587	S_000015_014
SCORE:	-77.508	-506.354	166.761	6.867	-22.68	-0.056	102.011	0	15.856	-342.754	-27.461	140.651	-16.95	-4.153	-173.61	582.8	0	0	0	0	0	1.565	23.22	21.892	24	1	162	25	28	18	46	0.857	0.056	0.543	S_000016_014
SCORE:	-136.174	-515.805	138.313	5.828	-21.592	-1.609	85.766	0	14.791	-344.477	-29.351	142.234	-11.299	-4.623	-177.913	582.8	0	0	0	0	0	0.762	26.816	25.192	26	5	164	31	28	18	46	0.929	0.278	0.674	S_000017_014
SCORE:	-135.062	-521.453	115.634	7.314	-21.104	1.603	98.367	-1.264	15.066	-337.008	-35.635	149.197	-14.103	-2.427	-178.401	582.8	0	0	0	0	0	6.353	22.13	20.801	26	4	156	30	28	18	46	0.929	0.222	0.652	S_000018_014
SCORE:	-31.165	-505.099	210.508	5.913	-24.274	0.728	103.352	0	15.645	-338.295	-36.895	137.333	-8.23	-3.165	-175.162	582.8	0	0	0	0	0	3.677	31.814	29.532	28	4	158	32	28	18	46	1	0.222	0.696	S_000019_014
SCORE:	-171.612	-507.354	86.293	6.865	-23.785	1.468	81.232	-1.52	14.336	-343.046	-31.478	138.199	-9.603	-2.638	-164.751	582.8	0	0	0	0	0	1.369	38.568	34.424	28	5	158	33	28	18	46	1	0.278	0.717	S_000020_014
SCORE:	-155.354	-508.35	106.529	6.491	-25.355	2.438	94.836	-0.838	14.95	-347.47	-38.32	136.728	-9.669	0	-171.312	582.8	0	0	0	0	0	1.187	25.786	24.65	26	2	157	28	28	18	46	0.929	0.111	0.609	S_000021_014
SCORE:	-155.474	-506.657	88.916	7.286	-21.67	-1.3	91.551	0	15.575	-342.413	-26.644	134.565	-8.175	-0.707	-169.196	582.8	0	0	0	0	0	0.594	25.611	25.276	25	2	156	27	28	18	46	0.893	0.111	0.587	S_000022_014
SCORE:	-190.085	-527.604	103.92	6.413	-24.514	2.694	90.625	0	16.748	-359.424	-32.318	143.864	-19.952	-3.778	-171.663	582.8	0	0	0	0	0	2.104	30.673	28.346	28	6	166	34	28	18	46	1	0.333	0.739	S_000001_015
SCORE:	-83.997	-517.213	189.705	5.626	-22.932	1.677	85.354	-1.353	14.498	-351.731	-25.975	135.301	-6.831	-4.079	-170.726	582.8	0	0	0	0	0	1.88	27.342	25.97	28	5	163	33	28	18	46	1	0.278	0.717	S_000002_015
SCORE:	-176.596	-509.543	89.889	5.863	-23.048	2.443	82.193	-1.703	13.719	-345.701	-28.467	136.005	-12.775	-2.266	-168.375	582.8	0	0	0	0	0	2.371	28.341	26.104	28	6	160	34	28	18	46	1	0.333	0.739	S_000003_015
SCORE:	-161.246	-508.322	95.719	7.925	-24.232	-3.564	97.752	0	14.57	-346.72	-39.301	133.668	-5.383	-2.813	-166.482	582.8	0	0	0	0	0	3.138	35.709	31.536	28	3	157	31	28	18	46	1	0.167	0.674	S_000004_015
SCORE:	-161.624	-509.595	92.736	6.08	-24.807	0.88	94.797	-1.364	15.237	-344.273	-28.374	136.85	-9.025	-2.211	-173.667	582.8	0	0	0	0	0	2.312	26.302	23.735	27	5	156	32	28	18	46	0.964	0.278	0.696	S_000005_015
SCORE:	-92.219	-502.387	158.021	8.107	-27.575	0.539	101.972	-1.124	15.246	-340.895	-32.161	138.722	-12.57	-1.959	-181.039	582.8	0	0	0	0	0	2.083	27.809	26.536	25	2	156	27	28	18	46	0.893	0.111	0.587	S_000006_015
SCORE:	-131.533	-505.296	120.244	6.05	-24.347	-0.641	96.643	0	14.927	-349.044	-28.57	133.691	-10.521	-0.668	-170.315	582.8	0	0	0	0	0	3.513	20.02	19.014	24	4	160	28	28	18	46	0.857	0.222	0.609	S_000007_015
SCORE:	-161.584	-510.785	93.756	5.832	-22.064	0.655	91.539	-1.094	16.302	-339.1	-31.703	142.74	-12.738	-1.644	-178.041	582.8	0	0	0	0	0	1.961	28.611	26.102	27	4	151	31	28	18	46	0.964	0.222	0.674	S_000008_015
SCORE:	-88.002	-496.318	116.907	5.753	-19.107	-1.327	105.692	-0.853	16.003	-326.528	-33.588	134.544	-10.459	-3.493	-162.996	582.8	0	0	0	0	0	4.967	24.34	23.113	25	7	148	32	28	18	46	0.893	0.389	0.696	S_000009_015
SCORE:	-125.644	-512.05	127.31	6.96	-21.729	1.176	100.904	-0.418	15.12	-345.587	-31.467	141.877	-13.988	-5.447	-174.829	582.8	0	0	0	0	0	3.724	30.636	28.809	25	3	154	28	28	18	46	0.893	0.167	0.609	S_000010_015
SCORE:	-153.495	-504.652	92.414	5.76	-23.358	4.63	91.766	-1.385	15.342	-337.281	-29.34	138.39	-8.728	-2.657	-179.803	582.8	0	0	0	0	0	2.608	25.501	23.713	23	5	153	28	28	18	46	0.821	0.278	0.609	S_000011_015
SCORE:	-130.003	-507.255	111.166	10.327	-19.285	-0.381	97.231	-0.536	15.673	-335.169	-34.087	143.813	-13.338	-3.431	-179.728	582.8	0	0	0	0	0	2.197	26.163	23.584	22	6	159	28	28	18	46	0.786	0.333	0.609	S_000012_015
SCORE:	-191.267	-511.671	94.467	7.144	-27.035	0.285	88.355	-1.248	16.158	-352.306	-31.127	138.52	-9.553	-4.952	-184.808	582.8	0	0	0	0	0	3.703	33.471	30.725	28	6	162	34	28	18	46	1	0.333	0.739	S_000013_015
SCORE:	-125.513	-519.338	141.088	7.745	-27.201	-0.302	91.062	-0.865	16.601	-341.447	-37.077	145.485	-12.109	-0.538	-171.999	582.8	0	0	0	0	0	0.581	34.098	29.156	27	2	166	29	28	18	46	0.964	0.111	0.63	S_000014_015
SCORE:	-163.219	-508.054	85.987	8.065	-24.859	-0.785	96.647	0	14.453	-344.145	-29.068	137.084	-6.379	-2.512	-174.024	582.8	0	0	0	0	0	1.572	30.692	28.343	27	6	152	33	28	18	46	0.964	0.333	0.717	S_000015_015
SCORE:	-50.223	-496.373	166.05	5.734	-19.76	0.278	94.179	0	15.887	-324.884	-26.095	138.135	-10.191	-3.472	-176.374	582.8	0	0	0	0	0	3.861	33.743	28.919	28	4	155	32	28	18	46	1	0.222	0.696	S_000016_015
SCORE:	-172.998	-514.748	92.889	6.379	-22.151	-0.992	91.582	-1.159	17.286	-350.132	-34.814	136.09	-14.301	-1.81	-161.721	582.8	0	0	0	0	0	1.804	37.531	34.625	27	5	161	32	28	18	46	0.964	0.278	0.696	S_000017_015
SCORE:	30.608	-500.184	231.418	8.435	-18.464	3.1	100.568	0	15.767	-333.384	-30.582	136.95	-11.285	-4.437	-167.41	582.8	0	0	0	0	0	17.318	32.178	28.553	26	5	153	31	28	18	46	0.929	0.278	0.674	S_000018_015
SCORE:	-198.369	-522.299	95.946	5.983	-26.493	1.276	89.104	-2.109	15.123	-352.484	-32.631	146.156	-12.557	-3.557	-184.622	582.8	0	0	0	0	0	1.993	43.01	41.274	27	5	160	32	28	18	46	0.964	0.278	0.696	S_000019_015
SCORE:	-69.253	-507.611	165.691	6.349	-23.066	5.13	100.266	-2.929	15.99	-338.775	-31.423	135.618	-9.323	-2.007	-169.949	582.8	0	0	0	0	0	3.989	26.561	24.937	28	4	158	32	28	18	46	1	0.222	0.696	S_000020_015
SCORE:	-153.248	-515.761	103.357	6.24	-23.7	0.021	101.073	0	15.056	-342.422	-36.908	147.166	-15.618	-4.235	-177.854	582.8	0	0	0	0	0	7.538	35.54	30.719	28	5	154	33	28	18	46	1	0.278	0.717	S_000021_015
SCORE:	-190.993	-521.632	101.015	5.839	-26.37	2.17	88.406	-0.923	15.435	-353.27	-34.107	146.018	-17.933	-4.197	-179.31	582.8	0	0	0	0	0	5.066	38.937	37.075	28	5	166	33	28	18	46	1	0.278	0.717	S_000022_015
SCORE:	-174.197	-507.556	87.285	7.422	-25.52	-0.536	82.506	0	15.228	-348.401	-31.178	134.96	-6.875	-2.649	-162.328	582.8	0	0	0	0	0	0.645	23.961	22.504	27	4	161	31	28	18	46	0.964	0.222	0.674	S_000023_015
SCORE:	-104.661	-524.418	186.057	5.368	-25.085	-2.967	90.21	0	15.916	-351.847	-35.416	144.52	-13.734	-2.749	-177.621	582.8	0	0	0	0	0	4.304	29.659	30.26	25	4	159	29	28	18	46	0.893	0.222	0.63	S_000024_015
SCORE:	-58.274	-506.022	201.763	5.955	-25.421	-1.196	97.141	-1.408	16.284	-345.344	-32.735	138.733	-15.194	-1.458	-173.465	582.8	0	0	0	0	0	1.293	30.559	28.824	26	4	160	30	28	18	46	0.929	0.222	0.652	S_000025_015
SCORE:	-110.005	-499.316	142.117	10.25	-25.978	-6.152	93.585	-1.334	15.559	-342.895	-34.603	139.725	-12.135	-2.178	-170.645	582.8	0	0	0	0	0	1.196	34.765	35.691	28	5	162	33	28	18	46	1	0.278	0.717	S_000026_015
SCORE:	-103.383	-511.415	147.448	6.947	-22.82	-2.085	98.471	-1.393	15.957	-341.521	-30.237	137.299	-6.707	-4.149	-173.944	582.8	0	0	0	0	0	1.967	23.72	22.066	25	6	157	31	28	18	46	0.893	0.333	0.674	S_000027_015
SCORE:	-82.147	-511.316	155.145	10.335	-21.32	5.104	92.4	0	14.779	-335.967	-35.089	139.729	-5.865	-4.99	-172.494	582.8	0	0	0	0	0	4.602	28.973	28.848	27	6	156	33	28	18	46	0.964	0.333	0.717	S_000028_015
SCORE:	-164.176	-514.202	111.307	6.99	-25.309	-0.64	87.309	0	14.565	-354.761	-37.791	138.248	-9.635	-2.736	-163.794	582.8	0	0	0	0	0	3.473	37.297	33.385	28	4	166	32	28	18	46	1	0.222	0.696	S_000029_015
SCORE:	-134.343	-499.991	90.857	5.739	-23.471	-0.567	97.292	0	16.285	-331.727	-28.837	138.616	-13.902	-4.096	-166.583	582.8	0	0	0	0	0	3.244	32.709	28.245	27	1	148	28	28	18	46	0.964	0.056	0.609	S_000030_015
SCORE:	-159.708	-510.43	111.922	5.681	-22.422	1.265	78.394	0	15.568	-350.293	-28.132	134.877	-14.599	-4.828	-160.175	582.8	0	0	0	0	0	0.664	33.322	31.078	27	6	162	33	28	18	46	0.964	0.333	0.717	S_000031_015
SCORE:	-116.902	-502.846	111.852	5.813	-23.633	2.394	99.013	-2.697	15.762	-339.857	-34.195	137.38	-13.475	-1.273	-156.835	582.8	0	0	0	0	0	2.895	24.955	24.291	26	4	152	30	28	18	46	0.929	0.222	0.652	S_000001_016
SCORE:	-15.935	-510.109	218.133	6.171	-20.149	5.623	103.821	0	17.364	-340.166	-33.125	137.093	-10.017	-4.375	-173.39	582.8	0	0	0	0	0	4.393	28.624	26.588	25	6	159	31	28	18	46	0.893	0.333	0.674	S_000002_016
SCORE:	-90.425	-512.386	156.725	5.665	-21.472	0.487	96.229	0	15.588	-337.45	-28.924	141.158	-17.214	-4.204	-172.097	582.8	0	0	0	0	0	4.67	18.963	16.56	22	6	156	28	28	18	46	0.786	0.333	0.609	S_000003_016
SCORE:	-130.399	-508.066	126.492	7.281	-25.468	-1.609	93.171	0	15.65	-342.275	-33.601	139.351	-11.199	-1.532	-173.604	582.8	0	0	0	0	0	2.208	28.001	26.356	27	5	155	32	28	18	46	0.964	0.278	0.696	S_000004_016
SCORE:	-103.265	-510.487	133.489	7.249	-22.152	1.026	101.124	-0.592	16.778	-338.617	-31.313	139.444	-13.343	-4.295	-168.205	582.8	0	0	0	0	0	3.83	31.458	26.572	28	4	160	32	28	18	46	1	0.222	0.696	S_000005_016
SCORE:	-152.514	-501.469	99.935	5.783	-23.123	-1.839	93.114	0	14.583	-337.326	-30.019	139.916	-12.665	-2.942	-181.259	582.8	0	0	0	0	0	1.997	30.339	29.696	28	4	158	32	28	18	46	1	0.222	0.696	S_000006_016
SCORE:	-143.825	-496.935	98.855	7.467	-22.967	-1.12	89.145	-0.004	13.928	-336.371	-26.21	138.375	-12.68	-3.316	-176.865	582.8	0	0	0	0	0	2.075	35.2	31.367	28	4	158	32	28	18	46	1	0.222	0.696	S_000007_016
SCORE:	-79.847	-506.025	134.897	7.523	-16.902	1.285	105.599	-0.728	17.479	-331.665	-33.148	142.521	-11.57	-8.634	-166.284	582.8	0	0	0	0	0	3.008	28.704	24.667	27	4	156	31	28	18	46	0.964	0.222	0.674	S_000008_016
SCORE:	-129.352	-509.03	119.135	6.484	-21.973	-3.073	93.751	-2.738	17.605	-345.893	-32.321	133.483	-6.777	-2.912	-160.873	582.8	0	0	0	0	0	2.979	37.243	34.846	25	3	159	28	28	18	46	0.893	0.167	0.609	S_000009_016
SCORE:	-106.784	-499.875	101.591	10.125	-18.345	-0.605	104.735	-1.404	16.599	-324.714	-36.185	138.694	-8.478	-4.107	-173.858	582.8	0	0	0	0	0	6.244	23.988	22.125	24	5	155	29	28	18	46	0.857	0.278	0.63	S_000010_016
SCORE:	-136.578	-509.129	104.099	6.001	-21.047	2.462	98.278	-1.471	15.381	-335.317	-35.143	145.394	-16.054	-3.684	-171.109	582.8	0	0	0	0	0	1.961	22.788	19.84	24	4	157	28	28	18	46	0.857	0.222	0.609	S_000011_016
SCORE:	-121.947	-502.518	99.865	6.775	-19.019	-1.907	104.335	-2.186	15.102	-330.068	-40.77	140.454	-15.508	-3.29	-161.508	582.8	0	0	0	0	0	5.497	20.335	17.117	27	2	151	29	28	18	46	0.964	0.111	0.63	S_000012_016
SCORE:	-99.536	-511.979	161.095	6.956	-25.961	1.949	99.444	-0.595	14.496	-349.559	-28.653	141.743	-16.562	-4.92	-171.544	582.8	0	0	0	0	0	1.754	38.453	37.725	28	4	160	32	28	18	46	1	0.222	0.696	S_000013_016
SCORE:	-118.053	-516.373	140.337	8.876	-21.99	-1.269	96.028	0	14.702	-345.584	-37.211	136.913	-6.373	-3.627	-169.644	582.8	0	0	0	0	0	4.361	30.354	29.613	26	5	163	31	28	18	46	0.929	0.278	0.674	S_000014_016
SCORE:	-132.206	-515.122	132.291	6.166	-23.879	3.769	87.736	0	15.142	-348.676	-33.989	137.346	-7.96	-0.71	-168.621	582.8	0	0	0	0	0	1.501	20.145	17.64	24	4	162	28	28	18	46	0.857	0.222	0.609	S_000015_016
SCORE:	-131.759	-496.685	98.682	5.501	-21.326	-0.862	96.42	-2.653	16.252	-332.015	-35.784	137.138	-17.19	-3.935	-158.962	582.8	0	0	0	0	0	0.858	18.935	17.153	23	0	156	23	28	18	46	0.821	0	0.5	S_000016_016
SCORE:	-150.791	-504.628	108.333	6.055	-21.698	-0.887	83.646	-2.189	14	-338.37	-32.41	136.397	-15.693	-2.837	-164.828	582.8	0	0	0	0	0	1.517	24.499	21.014	24	3	160	27	28	18	46	0.857	0.167	0.587	S_000017_016
SCORE:	-128.273	-522.759	136.069	5.397	-23.629	-5.967	96.184	-2.902	15.324	-332.987	-32.17	150.472	-11.728	-1.439	-181.348	582.8	0	0	0	0	0	0.411	26.666	25.8	27	3	157	30	28	18	46	0.964	0.167	0.652	S_000018_016
SCORE:	-119.369	-506.636	124.507	7.015	-19.462	-2.325	87.736	0	13.782	-336.243	-36.048	139.906	-10.932	-2.514	-164.102	582.8	0	0	0	0	0	3.15	32.781	32.928	28	9	154	37	28	18	46	1	0.5	0.804	S_000019_016
SCORE:	-138.249	-514.442	127.48	5.958	-26.238	0.631	92.824	0	15.587	-348.777	-28.777	138.201	-12.398	-4.389	-170.464	582.8	0	0	0	0	0	3.755	44.79	44.535	28	5	163	33	28	18	46	1	0.278	0.717	S_000020_016
SCORE:	-163.558	-501.104	88.903	6.684	-25.459	-1.962	98.974	-1.27	14.608	-340.874	-29.173	138.355	-11.463	-1.416	-181.951	582.8	0	0	0	0	0	0.79	27.246	26.773	26	6	161	32	28	18	46	0.929	0.333	0.696	S_000021_016
SCORE:	-50.813	-488.676	152.18	5.97	-17.743	-4.99	99.665	-0.699	14.017	-317.522	-33.582	132.367	-10.209	-4.647	-161.725	582.8	0	0	0	0	0	1.982	35.565	36.218	24	2	150	26	28	18	46	0.857	0.111	0.565	S_000022_016
SCORE:	-75.355	-500.407	136.466	5.711	-20.698	5.584	101.798	-0.608	15.432	-328.655	-31.211	135.459	-6.529	-3.222	-168.54	582.8	0	0	0	0	0	1.266	25.915	26.016	26	4	146	30	28	18	46	0.929	0.222	0.652	S_000023_016
SCORE:	-181.578	-516.12	93.66	5.642	-22.866	3.482	81.74	0	16.051	-347.701	-24.174	138.324	-10.166	-5.305	-178.731	582.8	0	0	0	0	0	1.786	42.96	39.906	28	6	162	34	28	18	46	1	0.333	0.739	S_000024_016
SCORE:	-124.889	-496.749	93.723	5.65	-21.13	3.336	100.519	0	14.854	-329.166	-31.121	135.105	-13.125	-2.253	-169.846	582.8	0	0	0	0	0	2.514	34.132	32.957	26	6	156	32	28	18	46	0.929	0.333	0.696	S_000025_016
SCORE:	-175.724	-528.283	99.128	7.86	-25.382	0.485	100.921	-0.992	18.433	-354.358	-32.551	144.37	-12.957	-5.237	-173.411	582.8	0	0	0	0	0	3.449	27.952	25.163	27	5	165	32	28	18	46	0.964	0.278	0.696	S_000026_016
SCORE:	-133.372	-497.843	86.776	5.787	-18.22	2.66	97.616	-1.216	13.71	-326.137	-29.603	132.944	-9.423	-1.965	-173.407	582.8	0	0	0	0	0	2.149	26.67	25.115	27	6	152	33	28	18	46	0.964	0.333	0.717	S_000027_016
SCORE:	-117.783	-510.353	150.019	6.066	-25.068	3.869	92.983	-2.584	15.632	-350.631	-35.287	138.336	-13.78	-4.579	-167.857	582.8	0	0	0	0	0	2.652	25.043	24.035	25	5	166	30	28	18	46	0.893	0.278	0.652	S_000028_016
SCORE:	-121.898	-509.156	121.91	5.868	-23.98	3.305	97.7	0	15.389	-341.404	-31.576	136.237	-11.224	-3.172	-167.371	582.8	0	0	0	0	0	2.775	24.328	22.035	25	3	161	28	28	18	46	0.893	0.167	0.609	S_000029_016
SCORE:	-64.513	-515.135	200.459	7.266	-23.461	4.603	85.246	0	15.23	-351.036	-32.438	136.143	-10.536	-3.648	-164.051	582.8	0	0	0	0	0	4.045	24.944	22.969	21	4	157	25	28	18	46	0.75	0.222	0.543	S_000030_016
SCORE:	-166.283	-498.215	82.014	7.066	-25.18	-2.013	85.861	0	15.615	-346.508	-23.138	129.643	-10.427	-0.862	-164.224	582.8	0	0	0	0	0	1.286	41.48	39.947	27	3	157	30	28	18	46	0.964	0.167	0.652	S_000031_016
SCORE:	-160.865	-511.045	92.739	8.397	-23.125	-1.047	97.755	0	15.015	-343.012	-34.897	142.174	-11.313	-1.731	-176.656	582.8	0	0	0	0	0	3.081	34.451	31.731	28	5	154	33	28	18	46	1	0.278	0.717	S_000032_016
SCORE:	-184.484	-516.693	100.431	5.7	-26.049	0.774	81.997	-0.264	14.522	-356.49	-26.378	138.048	-9.105	-4.461	-171.084	582.8	0	0	0	0	0	1.768	25.406	23.914	26	6	162	32	28	18	46	0.929	0.333	0.696	S_000033_016
SCORE:	-131.115	-504.071	119.777	6.091	-24.767	-2.095	99.732	0	15.293	-340.129	-32.544	138.962	-18.466	-0.841	-174.76	582.8	0	0	0	0	0	3.902	37.667	37.115	27	5	158	32	28	18	46	0.964	0.278	0.696	S_000034_016
SCORE:	-228.946	-530.852	93.746	5.95	-27.053	-0.551	81.279	0	15.117	-365.007	-41.559	142.922	-13.553	-2.385	-170.168	582.8	0	0	0	0	0	0.371	24.659	24.483	27	2	167	29	28	18	46	0.964	0.111	0.63	S_000035_016
SCORE:	-74.913	-497.888	160.769	8.779	-25.006	-0.503	99.218	-2.373	15.646	-338.903	-34.269	136.785	-14.033	-1.735	-166.286	582.8	0	0	0	0	0	2.086	37.307	33.467	28	5	160	33	28	18	46	1	0.278	0.717	S_000036_016
SCORE:	-157.935	-496.601	86.681	6.495	-23.375	-0.233	86.29	0	13.835	-341.113	-30.837	130.252	-8.087	-1.465	-163.979	582.8	0	0	0	0	0	1.402	26.581	23.328	26	5	158	31	28	18	46	0.929	0.278	0.674	S_000037_016
SCORE:	-139.868	-507.79	118.501	6.165	-21.913	-3.951	93.798	-1.306	15.666	-337.49	-30.954	135.856	-12.427	-4.642	-174.101	582.8	0	0	0	0	0	1.921	26.287	24.044	23	3	156	26	28	18	46	0.821	0.167	0.565	S_000038_016
SCORE:	-151.454	-519.595	134.575	6.859	-24.613	3.598	89.076	-2.657	15.065	-350.881	-37.184	147.194	-12.61	-1.769	-183.744	582.8	0	0	0	0	0	2.434	26.101	23.705	25	7	162	32	28	18	46	0.893	0.389	0.696	S_000039_016
SCORE:	-128.932	-511.485	132.243	6.825	-24.956	-2.424	96.022	0	14.9	-347.116	-32.793	142.208	-13.477	-2.865	-172.281	582.8	0	0	0	0	0	3.465	28.001	28.532	24	6	156	30	28	18	46	0.857	0.333	0.652	S_000001_017
SCORE:	-110.756	-509.315	125.107	14.139	-21.681	-1.12	93.591	-0.534	17.741	-340.7	-33.785	142.199	-9.862	-3.155	-169.302	582.8	0	0	0	0	0	3.121	31.496	26.886	26	6	164	32	28	18	46	0.929	0.333	0.696	S_000002_017
SCORE:	-103.577	-505.868	137.961	5.728	-24.56	5.973	98.371	0	15.136	-342.545	-40.03	134.829	-10.373	-2.72	-165.533	582.8	0	0	0	0	0	7.253	30.372	30.698	27	5	154	32	28	18	46	0.964	0.278	0.696	S_000003_017
SCORE:	-159.609	-509.908	107.073	5.501	-25.047	-0.776	91.841	0	14.623	-347.603	-32.382	136.044	-15.766	-1.768	-166.341	582.8	0	0	0	0	0	2.1	24.208	21.668	27	5	160	32	28	18	46	0.964	0.278	0.696	S_000004_017
SCORE:	-145.167	-508.612	102.264	6.837	-23.93	-0.978	95.919	-2.226	17.133	-337.273	-35.59	142.157	-8.893	-2.014	-175.762	582.8	0	0	0	0	0	2.999	27.876	25.752	26	3	159	29	28	18	46	0.929	0.167	0.63	S_000005_017
SCORE:	-75.738	-497.201	146.499	7.242	-20.671	-1.391	95.5	0	14.994	-330.632	-35.502	137.606	-9.16	-3.44	-165.581	582.8	0	0	0	0	0	3.198	27.1	26.378	25	4	150	29	28	18	46	0.893	0.222	0.63	S_000006_017
SCORE:	-63.908	-510.754	184.449	6.818	-21.369	5.059	95.189	-1.102	15.087	-336.574	-39.128	140.056	-12.852	-3.445	-170.89	582.8	0	0	0	0	0	2.75	21.813	20.741	26	7	159	33	28	18	46	0.929	0.389	0.717	S_000007_017
SCORE:	-127.332	-510.584	96.549	18.138	-18.176	-1.15	101.121	0	18.077	-334.726	-36.824	138.746	-11.384	-7.673	-163.069	582.8	0	0	0	0	0	0.823	21.896	19.933	26	3	159	29	28	18	46	0.929	0.167	0.63	S_000008_017
SCORE:	-103.9	-502.99	131.552	10.908	-20.858	-2.086	95.445	-1.353	16.729	-333.518	-33.026	142.481	-16.83	-6.65	-169.473	582.8	0	0	0	0	0	2.968	34.384	33.509	27	2	154	29	28	18	46	0.964	0.111	0.63	S_000009_017
SCORE:	-36.38	-496.695	173.157	6.442	-23.655	2.008	110.332	0	18.343	-333.611	-32.825	133.925	-6.585	-1.777	-171.897	582.8	0	0	0	0	0	3.659	23.064	21.367	26	3	155	29	28	18	46	0.929	0.167	0.63	S_000010_017
SCORE:	-86.364	-504.58	148.464	5.917	-24.133	-1.981	106.284	-0.75	13.916	-341.001	-31.206	139.176	-13.732	0	-168.842	582.8	0	0	0	0	0	3.303	26.469	24.775	24	4	165	28	28	18	46	0.857	0.222	0.609	S_000011_017
SCORE:	-103.06	-513.98	148.76	6.111	-18.938	-1.879	91.435	0	16.037	-342.706	-28.573	138.274	-10.366	-4.513	-171.995	582.8	0	0	0	0	0	6.474	22.947	23.301	27	5	156	32	28	18	46	0.964	0.278	0.696	S_000012_017
SCORE:	-81.769	-508.329	147.253	17.256	-21.423	3.331	107.298	0	17.893	-336.712	-34.062	141.432	-13.636	-5.755	-181.638	582.8	0	0	0	0	0	2.523	27.527	24.869	28	6	155	34	28	18	46	1	0.333	0.739	S_000013_017
SCORE:	-120.26	-511.148	129.104	6.545	-23.034	3.539	103.623	-1.073	16.859	-342.47	-30.998	137.942	-9.458	-2.803	-182.938	582.8	0	0	0	0	0	3.25	29.575	26.361	25	5	159	30	28	18	46	0.893	0.278	0.652	S_000014_017
SCORE:	-134.476	-506.856	107.435	6.576	-22.735	-1.531	101.432	0	15.169	-336.674	-40.464	140.227	-12.168	-4.559	-166.046	582.8	0	0	0	0	0	2.92	24.217	22.889	27	5	156	32	28	18	46	0.964	0.278	0.696	S_000015_017
SCORE:	-158.617	-501.366	97.067	5.748	-27.11	-0.8	94.483	-1.317	15.06	-347.459	-32.34	134.794	-14.403	-1.091	-164.011	582.8	0	0	0	0	0	1.325	38.09	38.757	27	4	158	31	28	18	46	0.964	0.222	0.674	S_000016_017
SCORE:	-138.718	-503.661	97.856	10.976	-24.897	0.552	94.819	-0.892	17.584	-343.36	-37.645	140.351	-10.501	-0.858	-163.283	582.8	0	0	0	0	0	1.44	37.3	34.629	28	3	155	31	28	18	46	1	0.167	0.674	S_000017_017
SCORE:	-94.583	-496.562	126.903	10.494	-21.445	-1.496	97.307	-0.942	15.018	-328.656	-35.553	135.802	-10.767	-1.564	-166.902	582.8	0	0	0	0	0	0.982	31.835	29.94	27	3	149	30	28	18	46	0.964	0.167	0.652	S_000018_017
SCORE:	-57.792	-503.078	182.472	5.814	-21.64	2.672	89.219	-0.723	15.006	-338.172	-29.073	135.49	-9.674	-1.942	-172.353	582.8	0	0	0	0	0	5.39	28.718	24.421	26	5	157	31	28	18	46	0.929	0.278	0.674	S_000019_017
SCORE:	-99.684	-488.937	97.816	10.436	-19.356	3.646	93.732	-1.158	15.86	-328.233	-25.876	133.288	-11.229	-2.023	-164.174	582.8	0	0	0	0	0	3.725	29.235	26.764	27	3	146	30	28	18	46	0.964	0.167	0.652	S_000020_017
SCORE:	-186.19	-510.454	89.45	5.965	-25.133	0.203	84.899	-1.207	14.621	-344.283	-34.285	144.787	-16.675	-3.005	-175.207	582.8	0	0	0	0	0	1.334	36.847	35.494	27	5	162	32	28	18	46	0.964	0.278	0.696	S_000021_017
SCORE:	-178.051	-504.016	87.573	6.168	-23.93	-4.179	82.96	0	15.216	-351.677	-30.107	133.844	-11.007	-2.718	-160.757	582.8	0	0	0	0	0	1.78	25.373	22.925	28	3	164	31	28	18	46	1	0.167	0.674	S_000022_017
SCORE:	-196.002	-523.273	101.93	5.496	-23.976	-3.715	83.966	-1.118	17.615	-353.285	-36.807	142.248	-19.066	-1.382	-168.27	582.8	0	0	0	0	0	0.836	23.322	22.775	26	2	163	28	28	18	46	0.929	0.111	0.609	S_000023_017
SCORE:	-133.035	-499.906	101.047	6	-23.292	-0.859	99.644	0	15.003	-339.974	-32.37	135.882	-12.577	0	-167.554	582.8	0	0	0	0	0	3.121	33.213	29.515	26	5	157	31	28	18	46	0.929	0.278	0.674	S_000024_017
SCORE:	-96.055	-505.325	98.789	16.928	-18.785	4.909	97.435	-1.176	20.052	-331.565	-30.923	140.502	-10.815	-2.992	-161.71	582.8	0	0	0	0	0	5.82	26.04	22.385	26	4	158	30	28	18	46	0.929	0.222	0.652	S_000001_018
SCORE:	-68.697	-512.503	168.215	12.478	-18.037	-2.929	99.834	0	18.001	-335.043	-38.258	138.307	-9.629	-5.848	-167.933	582.8	0	0	0	0	0	1.847	30.979	28.467	23	7	152	30	28	18	46	0.821	0.389	0.652	S_000002_018
SCORE:	-114.111	-487.428	90.936	18.785	-21.521	-0.582	93.65	-0.031	18.374	-329.276	-36.641	136.774	-12.562	-2.325	-165.826	582.8	0	0	0	0	0	0.762	36.608	31.261	27	3	150	30	28	18	46	0.964	0.167	0.652	S_000003_018
SCORE:	-66.536	-503.042	144.63	16.382	-19.969	0.099	99.914	-1.211	17.315	-333.949	-25.356	139.513	-9.235	-3.319	-173.168	582.8	0	0	0	0	0	2.058	27.679	26.235	25	5	143	30	28	18	46	0.893	0.278	0.652	S_000004_018
SCORE:	-139.179	-508.073	86.426	12.156	-18.202	0.775	93.361	-1.385	18.273	-331.432	-37.193	133.889	-7.353	-5.031	-159.05	582.8	0	0	0	0	0	0.861	27.576	25.359	24	4	154	28	28	18	46	0.857	0.222	0.609	S_000005_018
SCORE:	-124.285	-515.56	120.602	11.928	-19.411	1.723	93.666	-1.161	17.423	-336.849	-40.648	144.142	-10.852	-2.492	-171.362	582.8	0	0	0	0	0	1.766	35.051	32.161	26	7	155	33	28	18	46	0.929	0.389	0.717	S_000006_018
SCORE:	-94.112	-502.069	138.583	11.766	-21.274	-0.596	92.627	-0.899	17.255	-341.24	-34.439	138.486	-13.321	-2.235	-164.575	582.8	0	0	0	0	0	5.02	29.654	26.099	27	5	154	32	28	18	46	0.964	0.278	0.696	S_000007_018
SCORE:	-106.444	-491.272	93.312	10.881	-19.511	-0.863	108.753	-1.366	16.281	-328.281	-38.277	134.902	-10.896	-1.206	-166.236	582.8	0	0	0	0	0	4.534	27.274	23.283	21	3	148	24	28	18	46	0.75	0.167	0.522	S_000008_018
SCORE:	-132.228	-495.491	103.096	9.921	-21.974	-2.739	85.007	0	15.721	-332.981	-30.401	132.796	-13.008	-1.534	-165.516	582.8	0	0	0	0	0	2.076	31.269	28.543	28	4	146	32	28	18	46	1	0.222	0.696	S_000009_018
SCORE:	-86.04	-493.614	136.229	9.87	-17.465	0.891	94.878	-2.487	18.237	-325.579	-36.919	137.162	-19.929	-6.315	-166.262	582.8	0	0	0	0	0	2.463	25.503	22.679	27	4	150	31	28	18	46	0.964	0.222	0.674	S_000010_018
SCORE:	-120.132	-491.93	85.916	10.976	-18.879	3.693	96.077	-1.762	15.018	-320.124	-35.602	136.781	-9.349	-1.533	-174.378	582.8	0	0	0	0	0	2.163	24.987	21.716	25	3	150	28	28	18	46	0.893	0.167	0.609	S_000011_018
SCORE:	-103.428	-520.648	152.706	15.981	-18.977	2.491	89.013	0	20.081	-341.793	-32.112	145.156	-14.537	-7.096	-177.252	582.8	0	0	0	0	0	0.758	37.825	36.069	27	4	153	31	28	18	46	0.964	0.222	0.674	S_000012_018
SCORE:	-59.798	-507.542	123.121	16.413	-15.053	3.919	109.166	0	18.258	-324.666	-34.685	144.105	-4.725	-4.434	-170.806	582.8	0	0	0	0	0	4.33	24.946	22.905	27	5	152	32	28	18	46	0.964	0.278	0.696	S_000013_018
SCORE:	-77.625	-512.8	155.639	16.942	-18.544	0.804	93.829	0	16.86	-334.65	-37.925	141.313	-9.654	-5.282	-169.128	582.8	0	0	0	0	0	2.17	31.107	30.696	24	2	157	26	28	18	46	0.857	0.111	0.565	S_000014_018
SCORE:	-13.694	-500.676	212.118	12.22	-22.39	-1.194	98.303	-1.31	16.648	-336.271	-29.264	135.363	-14.581	-3.555	-165.179	582.8	0	0	0	0	0	3.274	45.132	44.794	28	5	153	33	28	18	46	1	0.278	0.717	S_000015_018
SCORE:	-124.463	-505.03	96.856	10.571	-20.026	-1.418	101.684	0	15.69	-330.022	-31.509	142.527	-11.739	-5.343	-173.488	582.8	0	0	0	0	0	3.982	26.021	26.483	28	5	152	33	28	18	46	1	0.278	0.717	S_000016_018
SCORE:	-69.701	-504.026	143.933	11.448	-18.852	-0.356	103.125	0	16.174	-339.101	-31.161	136.776	-10.407	-4.606	-162.878	582.8	0	0	0	0	0	7.428	40.485	37.188	26	4	150	30	28	18	46	0.929	0.222	0.652	S_000017_018
SCORE:	-138.816	-511.929	94.561	10.084	-17.814	1.408	92.331	-0.986	15.901	-338.566	-30.991	140.356	-14.461	-1.3	-164.649	582.8	0	0	0	0	0	4.44	31.145	30.074	26	3	151	29	28	18	46	0.929	0.167	0.63	S_000018_018
SCORE:	-96.555	-510.474	112.603	17.766	-16.294	5.468	101.597	-0.055	16.45	-333.349	-32.175	140.11	-16.691	-3.254	-165.155	582.8	0	0	0	0	0	4.099	20.9	16.878	25	4	153	29	28	18	46	0.893	0.222	0.63	S_000019_018
SCORE:	-113.079	-510.793	117.951	17.756	-18.976	1.255	94.164	-1.395	17.976	-333.918	-35.175	143.239	-12.428	-2.512	-176.765	582.8	0	0	0	0	0	3.74	36.255	35.086	27	6	153	33	28	18	46	0.964	0.333	0.717	S_000020_018
SCORE:	-151.507	-519.843	98.229	12.96	-20.771	0.285	102.415	0	16.24	-343.163	-33.001	145.25	-15.241	-4.56	-175.47	582.8	0	0	0	0	0	2.365	23.911	21.704	24	4	159	28	28	18	46	0.857	0.222	0.609	S_000021_018
SCORE:	-63.899	-491.479	144.285	7.241	-15.525	-3.337	93.935	-3.755	16.376	-322.158	-28.443	136.27	-9.52	-5.104	-169.698	582.8	0	0	0	0	0	4.212	22.168	18.367	27	4	150	31	28	18	46	0.964	0.222	0.674	S_000001_019
SCORE:	-101.242	-515.457	158.947	5.994	-23.895	2.07	91.885	0	16.481	-343.992	-31.403	139.141	-8.976	-1.411	-174.278	582.8	0	0	0	0	0	0.853	37.4	34.207	27	4	159	31	28	18	46	0.964	0.222	0.674	S_000002_019
SCORE:	-116.703	-494.058	97.037	6.04	-19.432	0.835	94.29	-1.372	16.118	-328.475	-32.452	136.71	-10.287	-4.406	-162.65	582.8	0	0	0	0	0	2.601	40.114	37.657	26	4	153	30	28	18	46	0.929	0.222	0.652	S_000003_019
SCORE:	-86.84	-497.489	144.408	6.891	-20.705	-1.985	101.068	0	14.691	-335.614	-31.652	135.041	-10.66	-0.693	-174.497	582.8	0	0	0	0	0	1.556	30.227	28.533	22	6	159	28	28	18	46	0.786	0.333	0.609	S_000004_019
SCORE:	-164.316	-513.979	101.411	6.061	-20.719	4.308	87.539	-1.445	15.964	-338.001	-36.808	142.43	-11.877	-3.978	-179.885	582.8	0	0	0	0	0	1.864	22.636	20.225	25	2	160	27	28	18	46	0.893	0.111	0.587	S_000005_019
SCORE:	-133.174	-517.687	118.688	9.934	-23.174	0.803	95.772	-1.265	17.935	-341.368	-27.454	140.22	-10.663	-2.443	-181.436	582.8	0	0	0	0	0	6.164	24.896	23.611	27	4	157	31	28	18	46	0.964	0.222	0.674	S_000006_019
SCORE:	-108.583	-509.35	148.934	5.867	-22.825	-0.276	88.482	-1.404	15.674	-341.321	-32.853	137.882	-13.192	-2.248	-168.324	582.8	0	0	0	0	0	3.57	22.822	20.483	27	4	160	31	28	18	46	0.964	0.222	0.674	S_000007_019
SCORE:	-112.478	-504.55	130.18	5.977	-20.028	1.462	90.706	0	18.134	-342.064	-24.901	136.713	-12.579	-5.01	-171.825	582.8	0	0	0	0	0	2.508	24.773	24.551	24	5	147	29	28	18	46	0.857	0.278	0.63	S_000008_019
SCORE:	-97.836	-505.616	152.87	6.426	-26.5	2.944	95.495	-0.413	14.981	-343.469	-27.551	136.686	-8.273	-3.013	-179.925	582.8	0	0	0	0	0	4.722	24.365	22.981	27	5	152	32	28	18	46	0.964	0.278	0.696	S_000009_019
SCORE:	-113.986	-524.792	134.134	7.217	-18.665	8.987	101.324	0	15.216	-342.554	-36.594	144.106	-12.797	-4.021	-170.733	582.8	0	0	0	0	0	2.386	35.4	33.202	27	1	157	28	28	18	46	0.964	0.056	0.609	S_000010_019
SCORE:	-119.305	-518.24	138.72	5.99	-20.717	10.103	86.261	0	16.415	-344.675	-31.678	141.605	-14.273	-4.31	-171.11	582.8	0	0	0	0	0	3.803	33.098	32.8	28	7	160	35	28	18	46	1	0.389	0.761	S_000011_019
SCORE:	-86.698	-529.803	190.683	6.764	-20.299	1.324	93.154	0	14.985	-348.782	-35.107	144.612	-11.727	-4.757	-173.544	582.8	0	0	0	0	0	3	24.104	21.965	26	5	155	31	28	18	46	0.929	0.278	0.674	S_000012_019
SCORE:	-102.684	-506.569	153.117	6.261	-25.275	1.517	93.356	-1.402	14.878	-344.069	-31.801	134.854	-8.277	-2.102	-172.273	582.8	0	0	0	0	0	2.3	33.606	32.852	28	7	163	35	28	18	46	1	0.389	0.761	S_000013_019
SCORE:	-184.661	-524.908	99.409	8.957	-24.049	-0.337	90.375	0	14.414	-356.608	-32.255	141.627	-14.817	-1.593	-168.914	582.8	0	0	0	0	0	1.239	28.025	25.899	22	4	160	26	28	18	46	0.786	0.222	0.565	S_000014_019
SCORE:	-112.495	-510.635	137.978	6.157	-20.096	0.991	87.817	0	15.675	-339.614	-35.065	139.4	-13.206	-4.241	-163.72	582.8	0	0	0	0	0	3.264	35.004	33.158	27	3	156	30	28	18	46	0.964	0.167	0.652	S_000015_019
SCORE:	-181.679	-517.908	102.235	8.138	-25.061	-2.783	88.756	0	15.192	-352.196	-31.756	145.046	-13.97	-4.269	-178.85	582.8	0	0	0	0	0	2.948	36.899	34.274	27	5	159	32	28	18	46	0.964	0.278	0.696	S_000016_019
SCORE:	-96.798	-508.512	149.204	5.749	-22.938	-0.65	90.759	-1.41	15.029	-341.23	-24.627	137.837	-15.018	-2.502	-164.665	582.8	0	0	0	0	0	3.377	21.481	18.709	28	3	155	31	28	18	46	1	0.167	0.674	S_000017_019
SCORE:	-100.312	-522.07	176.173	6.578	-24.808	0.245	93.39	0	16.287	-352.044	-34.96	143.793	-13.453	-3.824	-171.323	582.8	0	0	0	0	0	2.904	33.754	29.679	28	5	163	33	28	18	46	1	0.278	0.717	S_000018_019
SCORE:	-157.065	-513.014	96.937	6.054	-23.416	0.052	96.093	0	17.015	-343.502	-36.894	141.017	-14.61	-2.689	-166.555	582.8	0	0	0	0	0	3.646	34.379	31.308	28	9	162	37	28	18	46	1	0.5	0.804	S_000019_019
SCORE:	-60.396	-510.352	168.484	7.805	-19.343	0.508	104.951	-0.29	16.375	-334.472	-31.354	146.284	-14.752	-8.962	-172.541	582.8	0	0	0	0	0	4.462	29.927	28.666	26	7	152	33	28	18	46	0.929	0.389	0.717	S_000020_019
SCORE:	-154.906	-525.409	136.055	6.839	-25.855	2.345	91.565	-0.476	15.92	-360.008	-34.454	143.538	-14.941	-3.479	-170.598	582.8	0	0	0	0	0	1.252	23.209	22.336	22	5	166	27	28	18	46	0.786	0.278	0.587	S_000021_019
SCORE:	-48.016	-488.818	171.745	6.322	-22.54	0.859	96.561	-0.887	15.493	-329.835	-32.464	137.155	-10.46	-6.735	-170.298	582.8	0	0	0	0	0	3.087	34.735	30.803	24	7	153	31	28	18	46	0.857	0.389	0.674	S_000001_020
SCORE:	-156.457	-511.269	89.26	7.507	-21.228	-0.591	94.253	0	17.449	-340.524	-33.349	141.712	-12.802	-2.689	-168.103	582.8	0	0	0	0	0	1.119	30.526	26.741	24	2	157	26	28	18	46	0.857	0.111	0.565	S_000002_020
SCORE:	-164.757	-508.777	93.038	7.874	-24.486	-2.928	96.024	-1.102	14.947	-352.528	-27.314	137.306	-13.148	-1.138	-169.998	582.8	0	0	0	0	0	4.674	22.698	21.73	26	4	161	30	28	18	46	0.929	0.222	0.652	S_000003_020
SCORE:	-189.37	-533.186	111.719	7.294	-23.976	2.43	87.126	0	14.763	-350.892	-38.427	143.842	-13.327	-3.095	-180.237	582.8	0	0	0	0	0	3.796	36.444	34.908	27	6	163	33	28	18	46	0.964	0.333	0.717	S_000004_020
SCORE:	-149.003	-507.345	114.834	6.635	-26.1	-0.393	89.629	0	15.889	-350.767	-31.49	138.018	-14.151	-3.617	-165.63	582.8	0	0	0	0	0	2.685	22.622	22.198	24	5	162	29	28	18	46	0.857	0.278	0.63	S_000005_020
SCORE:	-158.934	-516.901	114.452	6.727	-23.124	1.902	88.016	0	15.487	-350.12	-29.112	138.524	-9.593	-3.105	-176.19	582.8	0	0	0	0	0	1.303	32.016	31.529	25	8	157	33	28	18	46	0.893	0.444	0.717	S_000006_020
SCORE:	-93.607	-501.391	135.413	5.872	-21.49	1.964	95.433	0	15.634	-333.91	-28.309	138.633	-13.56	-4.424	-170.048	582.8	0	0	0	0	0	3.776	28.656	26.8	28	5	149	33	28	18	46	1	0.278	0.717	S_000007_020
SCORE:	-141.729	-512.559	117.872	6.169	-24.322	2.67	97.939	0	14.591	-346.239	-33.521	135.943	-10.367	-1.213	-175.658	582.8	0	0	0	0	0	4.168	44.13	40.281	27	8	160	35	28	18	46	0.964	0.444	0.761	S_000008_020
SCORE:	-158.799	-503.631	89.479	9.344	-23.214	-2.46	96.444	0	16.065	-339.036	-39.008	139.258	-15.768	-2.048	-169.021	582.8	0	0	0	0	0	1.997	31.752	28.653	28	6	155	34	28	18	46	1	0.333	0.739	S_000009_020
SCORE:	-132.213	-500.505	96.863	5.667	-21.575	0.701	102.309	0	16.47	-333.47	-35.315	140.13	-14.22	-4.527	-171.354	582.8	0	0	0	0	0	3.813	36.829	34.434	28	2	151	30	28	18	46	1	0.111	0.652	S_000010_020
SCORE:	-111.836	-500.665	124.406	8.056	-22.229	-1.837	90.231	-2.054	16.31	-336.624	-33.219	140.997	-17.324	-3.001	-162.367	582.8	0	0	0	0	0	4.684	34.758	32.198	28	4	156	32	28	18	46	1	0.222	0.696	S_000011_020
SCORE:	-170.848	-510.702	89.006	6.383	-22.519	-1.12	91.849	-0.896	15.179	-348.145	-26.193	136.609	-8.009	-3.726	-173.854	582.8	0	0	0	0	0	2.488	34.652	30.816	28	6	165	34	28	18	46	1	0.333	0.739	S_000012_020
SCORE:	-167.183	-529.076	103.607	8.232	-19.281	1.576	90.127	0	14.598	-346.108	-32.839	139.141	-5.106	-6.597	-172.989	582.8	0	0	0	0	0	4.731	36.639	34.63	28	7	165	35	28	18	46	1	0.389	0.761	S_000013_020
SCORE:	-156.249	-514.301	118.868	7.24	-23.92	-1.822	88.25	0	14.908	-349.345	-31.947	141.259	-16.532	-0.443	-172.669	582.8	0	0	0	0	0	1.404	19.416	17.392	26	6	160	32	28	18	46	0.929	0.333	0.696	S_000014_020
SCORE:	-108.201	-504.241	140.62	6.689	-24.881	1.939	96.755	-1.68	15.341	-345.799	-32.131	138.581	-14.354	-2.152	-168.8	582.8	0	0	0	0	0	3.113	33.659	32.676	19	3	152	22	28	18	46	0.679	0.167	0.478	S_000015_020
SCORE:	-98.671	-504.619	123.637	6.64	-20.737	0.205	97.639	0	15.028	-337.523	-27.593	136.408	-9.819	-3.181	-161.805	582.8	0	0	0	0	0	4.25	23.668	20.966	27	4	159	31	28	18	46	0.964	0.222	0.674	S_000016_020
SCORE:	-121.161	-500.14	93.34	6.51	-21.655	6.112	99.331	0	14.865	-332.543	-31.6	141.362	-12.433	-1.564	-167.996	582.8	0	0	0	0	0	2.449	38.789	35.091	26	4	149	30	28	18	46	0.929	0.222	0.652	S_000017_020
SCORE:	-137.028	-506.436	102.933	7.769	-20.848	-3.78	97.145	0	16.061	-337.444	-32.171	137.679	-12.622	-5.158	-166.13	582.8	0	0	0	0	0	3.173	26.698	23.815	28	4	162	32	28	18	46	1	0.222	0.696	S_000018_020
SCORE:	-148.19	-514.925	130.918	5.787	-23.758	-0.606	87.396	0	17.068	-344.597	-39.306	145.655	-18.861	-2.577	-174.26	582.8	0	0	0	0	0	1.078	37.618	33.295	28	7	159	35	28	18	46	1	0.389	0.761	S_000019_020
SCORE:	-115.305	-513.541	149.952	8.36	-23.341	-4.221	102.691	-2.327	15.604	-351.639	-32.327	144.49	-22.848	-4.653	-166.791	582.8	0	0	0	0	0	2.487	26.857	24.524	26	5	164	31	28	18	46	0.929	0.278	0.674	S_000020_020
SCORE:	-98.82	-507.177	145.777	6.487	-21.164	1.939	95.117	-1.136	15.526	-339.485	-34.098	140.762	-12.925	-2.372	-171.788	582.8	0	0	0	0	0	2.916	23.218	21.379	27	4	148	31	28	18	46	0.964	0.222	0.674	S_000001_021
SCORE:	-179.873	-525.356	105.347	7.416	-24.808	-2.913	99.404	0	16.165	-355.806	-33.352	146.592	-17.627	-4.637	-174.405	582.8	0	0	0	0	0	1.306	27.083	24.019	24	3	153	27	28	18	46	0.857	0.167	0.587	S_000002_021
SCORE:	-165.764	-514.17	92.382	7.138	-21.198	3.175	96.027	-1.057	17.99	-344.773	-33.631	136.464	-12.99	-1.586	-174.591	582.8	0	0	0	0	0	2.258	26.185	23.368	26	6	158	32	28	18	46	0.929	0.333	0.696	S_000003_021
SCORE:	-137.008	-520.918	133.005	5.844	-20.349	4.648	89.153	0	15.578	-344.222	-34.238	143.856	-18.724	-5.029	-169.723	582.8	0	0	0	0	0	1.31	22.897	20.32	28	5	157	33	28	18	46	1	0.278	0.717	S_000004_021
SCORE:	-80.659	-499.926	136.718	7.272	-21.884	-2.316	109.657	-0.948	15.44	-330.396	-38.803	136.078	-5.023	-1.697	-172.587	582.8	0	0	0	0	0	4.955	36.094	31.518	26	6	153	32	28	18	46	0.929	0.333	0.696	S_000005_021
SCORE:	-169.752	-510.248	95.964	6.158	-23.11	0.269	89.625	0	14.874	-346.298	-30.916	136.15	-11.156	-1.631	-174.832	582.8	0	0	0	0	0	2.598	38.546	34.66	26	5	161	31	28	18	46	0.929	0.278	0.674	S_000006_021
SCORE:	-100.799	-517.508	153.879	9.469	-23.923	7.517	90.707	0	17.44	-347.849	-34.592	138.841	-5.314	-6.324	-168.979	582.8	0	0	0	0	0	3.038	29.046	25.414	27	4	162	31	28	18	46	0.964	0.222	0.674	S_000007_021
SCORE:	-134.782	-516.091	138.289	5.6	-22.675	1.16	88.49	-0.079	15.707	-351.452	-29.346	142.82	-15.562	-3.916	-171.904	582.8	0	0	0	0	0	1.375	24.848	21.22	27	4	160	31	28	18	46	0.964	0.222	0.674	S_000008_021
SCORE:	-123.168	-512.249	155.12	5.852	-27.838	-1.53	89.359	-0.59	14.728	-353.261	-38.303	139.151	-8.583	-4.72	-165.403	582.8	0	0	0	0	0	2.299	32.654	30.868	28	5	165	33	28	18	46	1	0.278	0.717	S_000009_021
SCORE:	-125.18	-505.602	113.279	7.043	-20.268	-1.297	98.627	0	14.73	-333.861	-37.072	141.045	-11.431	-5.8	-173.774	582.8	0	0	0	0	0	6.402	30.597	29.421	24	6	156	30	28	18	46	0.857	0.333	0.652	S_000010_021
SCORE:	-154.222	-510.746	99.001	7.52	-21.542	-0.343	95.344	0	15.237	-343.556	-32.907	140.8	-8.641	-6.508	-172.762	582.8	0	0	0	0	0	2.081	32.154	29.033	23	5	156	28	28	18	46	0.821	0.278	0.609	S_000011_021
SCORE:	-154.877	-503.305	101.339	7.551	-24.233	-0.795	91.063	-0.247	15.032	-340.037	-29.096	138.506	-13.842	-4.622	-176.258	582.8	0	0	0	0	0	1.268	30.665	27.388	27	4	158	31	28	18	46	0.964	0.222	0.674	S_000012_021
SCORE:	-116.636	-509.521	129.087	6.163	-20.938	1.271	91.256	-1.201	18.603	-343.541	-35.133	134.438	-11.428	-1.19	-159.016	582.8	0	0	0	0	0	1.715	39.11	36.62	25	4	158	29	28	18	46	0.893	0.222	0.63	S_000013_021
SCORE:	-168.43	-519.858	103.166	6.078	-22.116	3.25	91.557	0	15.907	-351.354	-33.868	140.878	-16.882	-4.452	-166.694	582.8	0	0	0	0	0	3.158	21.602	18.931	27	6	155	33	28	18	46	0.964	0.333	0.717	S_000014_021
SCORE:	-81.414	-513.47	164.015	6.114	-20.122	3.466	94.55	0	14.588	-335.969	-29.009	139.928	-8.165	-3.701	-178.146	582.8	0	0	0	0	0	1.71	29.622	27.172	27	5	154	32	28	18	46	0.964	0.278	0.696	S_000015_021
SCORE:	-162.135	-504.334	91.032	5.744	-24.103	-1.705	96.238	-0.531	14.587	-336.68	-36.015	138.922	-11.914	-3.724	-173.925	582.8	0	0	0	0	0	1.475	38.915	37.522	27	7	154	34	28	18	46	0.964	0.389	0.739	S_000016_021
SCORE:	-161.032	-505.161	101.282	7.228	-26.24	-0.691	91.701	-1.701	15.314	-346.537	-32.222	139.553	-15.284	-2.768	-171.882	582.8	0	0	0	0	0	3.576	26.978	25.651	28	3	154	31	28	18	46	1	0.167	0.674	S_000017_021
SCORE:	-119.429	-511.654	146.315	8.552	-25.053	-0.821	94.536	-1.084	15.035	-352.44	-26.669	138.891	-15.872	-0.617	-174.531	582.8	0	0	0	0	0	3.184	23.8	21.118	23	6	161	29	28	18	46	0.821	0.333	0.63	S_000018_021
SCORE:	-181.256	-514.499	94.758	6.916	-23.982	-0.728	87.872	-0.114	15.904	-350.744	-36.602	139.961	-12.376	-3.175	-169.303	582.8	0	0	0	0	0	2.056	28.396	26.458	23	6	157	29	28	18	46	0.821	0.333	0.63	S_000019_021
SCORE:	-77.065	-518.578	192.735	6.263	-22.693	0.873	92.301	-1.059	17.298	-346.108	-33.566	138.909	-11.653	-3.209	-173.023	582.8	0	0	0	0	0	1.645	22.608	20.589	24	5	157	29	28	18	46	0.857	0.278	0.63	S_000020_021
SCORE:	-117.211	-502.817	99.091	5.874	-16.872	-0.244	100.889	-0.995	15.943	-333.268	-27.543	133.972	-10.55	-1.918	-164.555	582.8	0	0	0	0	0	2.984	26.789	23.19	25	6	156	31	28	18	46	0.893	0.333	0.674	S_000021_021
SCORE:	-8.711	-504.7	204.075	7.317	-16.709	7.624	101.457	0	17.174	-325.055	-34.375	136.64	-7.614	-3.678	-178.749	582.8	0	0	0	0	0	5.083	22.018	19.545	26	7	151	33	28	18	46	0.929	0.389	0.717	S_000022_021
SCORE:	-79.849	-507.983	136.035	6.86	-17.99	-1.899	119.261	-1.128	18.1	-333.82	-29.005	144.439	-13.797	-6.395	-177.644	582.8	0	0	0	0	0	2.318	28.784	23.772	26	4	154	30	28	18	46	0.929	0.222	0.652	S_000023_021
SCORE:	-111.363	-509.749	139.11	6.778	-23.623	1.491	94.213	0	15.569	-343.045	-32.248	135.525	-10.364	-5.867	-165.204	582.8	0	0	0	0	0	3.251	27.064	25.388	26	4	157	30	28	18	46	0.929	0.222	0.652	S_000024_021
SCORE:	-130.752	-512.512	129.841	7.669	-23.091	-4.886	91.642	0	15.249	-342.893	-33.53	144.218	-15.807	-3.22	-171.114	582.8	0	0	0	0	0	4.883	25.344	24.868	28	4	165	32	28	18	46	1	0.222	0.696	S_000025_021
SCORE:	-175.421	-501.667	83.833	6.614	-26.799	-4.201	92.049	0	15.105	-344.213	-31.213	135.988	-14.332	-1.449	-169.075	582.8	0	0	0	0	0	1.138	27.63	24.355	27	5	161	32	28	18	46	0.964	0.278	0.696	S_000026_021
SCORE:	-154.014	-512.067	103.904	6.279	-21.496	-0.346	95.577	0	16.812	-349.969	-30.607	136.581	-11.179	-2.623	-169.109	582.8	0	0	0	0	0	1.429	17.186	14.966	27	6	162	33	28	18	46	0.964	0.333	0.717	S_000027_021
SCORE:	-71.575	-505.599	166.363	15.851	-20.481	-0.826	87.373	-1.284	15.136	-338.344	-27.833	136.5	-13.71	-8.314	-160.516	582.8	0	0	0	0	0	1.31	31.512	27.898	27	5	162	32	28	18	46	0.964	0.278	0.696	S_000001_022
SCORE:	-74.728	-512.421	173.875	11.33	-25.274	0.517	98.869	-2.216	13.755	-349.378	-25.768	139.142	-13.628	-1.903	-168.993	582.8	0	0	0	0	0	4.564	25.012	23.116	28	5	166	33	28	18	46	1	0.278	0.717	S_000002_022
SCORE:	-136.915	-502.487	88.209	12.861	-18.543	-1.997	95.777	-2.729	16.966	-336.393	-30.182	136.992	-16.039	-2.16	-161.054	582.8	0	0	0	0	0	1.065	33.525	30.87	25	3	157	28	28	18	46	0.893	0.167	0.609	S_000003_022
SCORE:	-125.705	-513.437	132.195	6.989	-24.368	0.418	95.154	0	14.648	-351.493	-27.35	141.2	-13.715	-3.727	-171.053	582.8	0	0	0	0	0	6.034	37.087	34.459	23	4	162	27	28	18	46	0.821	0.222	0.587	S_000004_022
SCORE:	-151.508	-498.354	90.729	8.243	-21.119	-2.553	83.359	0	14.688	-339.881	-32.676	135.81	-9.133	-0.854	-166.43	582.8	0	0	0	0	0	3.865	34.235	31.076	27	6	161	33	28	18	46	0.964	0.333	0.717	S_000005_022
SCORE:	-134.712	-509.864	136.731	6.849	-25.345	-1.754	87.513	0	14.777	-349.881	-31.025	135.233	-12.569	-2.91	-167.444	582.8	0	0	0	0	0	2.177	34.148	31.344	27	4	162	31	28	18	46	0.964	0.222	0.674	S_000006_022
SCORE:	-156.804	-528.029	117.698	12.427	-24.182	-0.253	97.762	-0.9	17.83	-356.065	-38.853	142.503	-8.379	-7.078	-165.106	582.8	0	0	0	0	0	1.022	25.452	23.165	26	6	161	32	28	18	46	0.929	0.333	0.696	S_000007_022
SCORE:	-106.256	-502.597	128.844	11.352	-18.979	4.488	90.599	-1.038	17.28	-331.573	-36.641	136.366	-10.106	-4.197	-175.749	582.8	0	0	0	0	0	2.895	25.513	23.237	28	6	152	34	28	18	46	1	0.333	0.739	S_000008_022
SCORE:	12.946	-499.475	219.424	12.157	-19.915	4.174	95.414	-1.259	19.2	-331.963	-29.915	134.244	-8.034	-1.173	-164.917	582.8	0	0	0	0	0	2.185	31.521	31.008	27	3	150	30	28	18	46	0.964	0.167	0.652	S_000009_022
SCORE:	-158.385	-511.466	101.902	11.741	-21.852	1.975	84.382	0	14.744	-341.652	-29.677	141.162	-16.961	-2.494	-173.754	582.8	0	0	0	0	0	0.762	22.801	19.279	28	3	157	31	28	18	46	1	0.167	0.674	S_000010_022
SCORE:	-142.451	-509.899	112.561	11.927	-22.62	-0.857	92.881	0	15.148	-345.771	-27.451	136.49	-10.863	-3.534	-177.675	582.8	0	0	0	0	0	4.413	33.341	30.445	28	7	161	35	28	18	46	1	0.389	0.761	S_000011_022
SCORE:	-140.666	-511.448	127.784	6.007	-26.133	1.525	95.117	0	15.877	-350.321	-33.492	142.198	-15.739	-1.712	-174.468	582.8	0	0	0	0	0	1.338	39.937	37.729	28	7	158	35	28	18	46	1	0.389	0.761	S_000012_022
SCORE:	-116.49	-509.122	95.164	20.384	-18.334	-2.471	104.809	-1.486	20.338	-330.313	-33.614	140.288	-10.91	-2.02	-174.952	582.8	0	0	0	0	0	2.951	31.502	26.263	23	4	148	27	28	18	46	0.821	0.222	0.587	S_000013_022
SCORE:	-100.432	-504.181	129.488	10.746	-19.593	1.666	104.441	-2.185	17.316	-332.573	-32.748	143.708	-20.069	-5.373	-179.158	582.8	0	0	0	0	0	5.283	31.2	29.675	22	3	148	25	28	18	46	0.786	0.167	0.543	S_000014_022
SCORE:	-104.989	-506.553	150.599	6.394	-22.543	3.65	87.623	-0.084	13.273	-342.259	-36.804	132.962	-9.105	-3.171	-165.9	582.8	0	0	0	0	0	4.13	28.876	25.395	24	7	153	31	28	18	46	0.857	0.389	0.674	S_000015_022
SCORE:	-43.583	-486.861	176.263	10.719	-23.436	4.197	87.769	-1.616	15.274	-328.313	-32.503	136.341	-13.801	-2.223	-169.261	582.8	0	0	0	0	0	1.068	25.286	24.302	27	3	151	30	28	18	46	0.964	0.167	0.652	S_000016_022
SCORE:	-57.071	-498.834	143.203	11.47	-18.31	2.866	103.53	0	16.612	-323.337	-30.162	136.339	-11.186	-5.12	-171.776	582.8	0	0	0	0	0	4.833	26.045	23.698	25	3	152	28	28	18	46	0.893	0.167	0.609	S_000017_022
SCORE:	-145.068	-503.498	91.907	11.354	-20.294	2.601	90.853	-1.419	15.28	-337.478	-37.602	137.084	-8.197	-2.563	-168.148	582.8	0	0	0	0	0	2.252	27.723	26.128	27	4	154	31	28	18	46	0.964	0.222	0.674	S_000018_022
SCORE:	-133.867	-507.131	90.923	10.787	-20.565	1.515	101.195	0	18.686	-330.469	-35.882	138.797	-12.974	-1.871	-172.686	582.8	0	0	0	0	0	3.008	37.143	35.316	27	3	150	30	28	18	46	0.964	0.167	0.652	S_000019_022
SCORE:	-114.925	-502.817	113.991	12.278	-21.939	2.039	95.684	-1.217	16.303	-334.894	-31.667	137.347	-8.412	-5.62	-173.451	582.8	0	0	0	0	0	4.65	30.566	25.992	26	5	154	31	28	18	46	0.929	0.278	0.674	S_000020_022
SCORE:	-139.675	-519.838	134.479	6.046	-26.667	-1.656	95.607	0	14.705	-352.522	-30.469	138.525	-7.187	-1.979	-172.892	582.8	0	0	0	0	0	1.374	28.392	25.76	27	4	163	31	28	18	46	0.964	0.222	0.674	S_000021_022
SCORE:	-36.188	-506.293	190.154	6.023	-21.179	5.09	111.586	-2.013	14.691	-332.789	-33.919	143.902	-12.355	-5.565	-179.673	582.8	0	0	0	0	0	3.352	20.263	17.688	27	5	154	32	28	18	46	0.964	0.278	0.696	S_000022_022
SCORE:	-94.454	-496.165	124.205	10.374	-22.343	-1.053	97.11	0	18.442	-334.794	-32.017	140.249	-15.757	-0.84	-167.966	582.8	0	0	0	0	0	3.302	25.098	22.849	26	3	159	29	28	18	46	0.929	0.167	0.63	S_000023_022
SCORE:	-129.756	-489.006	91.778	11.235	-21.539	-1.531	85.638	-0.952	15.414	-336.055	-26.775	134.03	-14.864	-2.508	-160.408	582.8	0	0	0	0	0	2.986	25.458	22.232	25	1	156	26	28	18	46	0.893	0.056	0.565	S_000024_022
SCORE:	-38.065	-498.308	159.222	24.023	-18.474	-3.775	104.531	-1.111	18.489	-325.237	-38.066	143.463	-19.142	-3.252	-165.122	582.8	0	0	0	0	0	1.894	26.643	24.159	28	2	152	30	28	18	46	1	0.111	0.652	S_000025_022
SCORE:	-172.379	-511.526	85.614	11.488	-22.413	-0.065	90.742	0	15.755	-346.341	-29.763	138.616	-7.714	-0.968	-179.425	582.8	0	0	0	0	0	0.823	27.802	24.243	25	6	157	31	28	18	46	0.893	0.333	0.674	S_000026_022
SCORE:	-53.165	-495.132	139.694	16.888	-22.065	-1.636	109.299	-3.326	18.164	-321.112	-37.88	135.917	-14.391	-2.928	-160.548	582.8	0	0	0	0	0	3.093	17.708	14.36	25	2	146	27	28	18	46	0.893	0.111	0.587	S_000027_022
SCORE:	-160.26	-494.27	82.45	5.717	-22.438	-1.08	85.994	-1.029	15.423	-341.007	-24.471	134.943	-15.551	-2	-166.74	582.8	0	0	0	0	0	1	25.143	24.234	27	4	155	31	28	18	46	0.964	0.222	0.674	S_000001_023
SCORE:	-119.182	-500.06	109.198	6.367	-22.306	7.073	100.998	-1.38	14.986	-338.067	-31.856	133.406	-6.604	-3.694	-171.32	582.8	0	0	0	0	0	1.277	29.907	26.485	22	4	156	26	28	18	46	0.786	0.222	0.565	S_000002_023
SCORE:	88.563	-513.787	334.042	6.87	-18.514	2.056	91.326	-2.191	17.172	-331.043	-32.707	144.533	-11.793	-2.828	-179.406	582.8	0	0	0	0	0	2.032	33.569	32.444	23	6	153	29	28	18	46	0.821	0.333	0.63	S_000003_023
SCORE:	-143.235	-512.287	125.419	6.856	-24.686	1.602	95.881	0	14.396	-348.292	-42.661	138.26	-10.145	-4.745	-167.01	582.8	0	0	0	0	0	1.375	22.517	21.302	28	4	165	32	28	18	46	1	0.222	0.696	S_000004_023
SCORE:	-158.549	-508.878	106.694	7.16	-22.298	-4.846	92.186	0	14.299	-341.244	-36.804	139.804	-16.601	-4.32	-168.098	582.8	0	0	0	0	0	1.597	26.829	25.228	25	4	157	29	28	18	46	0.893	0.222	0.63	S_000005_023
SCORE:	-153.249	-510.045	106.867	7.028	-23.593	0.489	85.376	0	15.033	-347.841	-27.068	133.752	-10.512	-2.403	-165.706	582.8	0	0	0	0	0	2.575	30.2	28.276	26	6	163	32	28	18	46	0.929	0.333	0.696	S_000006_023
SCORE:	-128.623	-508.773	109.723	7.555	-21.274	-3.107	100.742	-0.778	15.134	-338.603	-33.701	137.759	-12.42	-4.841	-161.799	582.8	0	0	0	0	0	2.963	19.926	17.574	25	2	155	27	28	18	46	0.893	0.111	0.587	S_000007_023
SCORE:	-22.454	-498.835	209.878	7.064	-21.733	1.151	93.622	-1.224	15.139	-338.856	-29.296	132.658	-7.874	-4.269	-164.726	582.8	0	0	0	0	0	2.047	20.696	16.703	25	6	159	31	28	18	46	0.893	0.333	0.674	S_000008_023
SCORE:	-158.378	-509.664	93.314	5.839	-25.569	2.802	99.45	-2.071	16.8	-343.433	-31.326	137.643	-13.046	-1.363	-173.803	582.8	0	0	0	0	0	3.249	28.092	27.818	24	6	160	30	28	18	46	0.857	0.333	0.652	S_000009_023
SCORE:	-190.964	-520.107	94.453	6.448	-25.74	-2.412	89.722	0	14.724	-356.126	-34.019	139.868	-15.014	-0.404	-167.747	582.8	0	0	0	0	0	2.592	24.021	21.559	23	4	166	27	28	18	46	0.821	0.222	0.587	S_000010_023
SCORE:	-55.067	-517.32	205.007	10.227	-25.182	3.476	96.986	-0.875	14.388	-354.783	-27.275	140.902	-11.268	-1.782	-173.166	582.8	0	0	0	0	0	2.798	30.224	29.738	25	6	165	31	28	18	46	0.893	0.333	0.674	S_000011_023
SCORE:	-145.544	-519.81	124.372	6.974	-20.868	5.317	80.36	-1.134	15.855	-346.848	-35.197	140.769	-17.071	-2.402	-163.175	582.8	0	0	0	0	0	4.516	23.69	21.693	22	3	155	25	28	18	46	0.786	0.167	0.543	S_000012_023
SCORE:	-59.131	-514.748	203.095	7.043	-24.111	6.284	92.374	0	14.994	-347.349	-29.209	140.107	-11.327	-1.52	-181.196	582.8	0	0	0	0	0	3.631	24.567	22.027	25	6	161	31	28	18	46	0.893	0.333	0.674	S_000013_023
SCORE:	-144.199	-516.738	124.662	6.392	-23.045	-1.907	92.437	0	13.875	-340.049	-35.236	146.347	-12.656	-3.619	-180.532	582.8	0	0	0	0	0	3.071	33.585	30.249	26	5	154	31	28	18	46	0.929	0.278	0.674	S_000014_023
SCORE:	-151.269	-499.383	88.92	5.788	-20.295	-2.521	91.349	-2.118	15.681	-330.446	-27.028	135.72	-13.791	-6.26	-171.194	582.8	0	0	0	0	0	1.508	30.729	27.803	23	4	160	27	28	18	46	0.821	0.222	0.587	S_000015_023
SCORE:	-144.26	-520.83	137.351	6.391	-25.831	-0.437	93.657	-2.093	15.694	-356.651	-33.038	144.609	-15.195	-4.103	-171.961	582.8	0	0	0	0	0	5.38	31.087	28.97	27	4	166	31	28	18	46	0.964	0.222	0.674	S_000016_023
SCORE:	-177.948	-504.675	86.506	6.754	-25.602	-2.393	85.313	-1.095	15.366	-343.616	-31.885	135.462	-12.574	-3.734	-166.717	582.8	0	0	0	0	0	2.142	32.819	32.639	28	5	164	33	28	18	46	1	0.278	0.717	S_000017_023
SCORE:	-72.516	-510.493	181.784	7.657	-20.777	-2.538	93.305	0	15.738	-337.792	-29.387	138.017	-19.927	-7.341	-165.12	582.8	0	0	0	0	0	1.558	32.366	31.003	27	1	155	28	28	18	46	0.964	0.056	0.609	S_000018_023
SCORE:	-122.789	-509.514	123.779	6.704	-24.389	0.299	97.533	0	16.112	-347.643	-29.586	141.226	-13.869	-3.586	-167.473	582.8	0	0	0	0	0	4.817	31.795	29.763	23	4	162	27	28	18	46	0.821	0.222	0.587	S_000019_023
SCORE:	-66.218	-509.113	186.504	5.9	-21.858	-0.124	86.092	0	15.48	-344.606	-27.084	137.071	-9.621	-3.239	-166.867	582.8	0	0	0	0	0	2.445	29.979	28.558	26	6	160	32	28	18	46	0.929	0.333	0.696	S_000020_023
SCORE:	-96.249	-516.762	144.708	10.916	-22.212	4.254	98.726	-0.851	15.941	-344.208	-30.652	139.807	-11.533	-3.645	-170.224	582.8	0	0	0	0	0	6.685	25.289	24.817	28	3	159	31	28	18	46	1	0.167	0.674	S_000021_023
SCORE:	-104.034	-506.513	126.402	7.015	-21.64	2.18	99.67	0	14.716	-336.436	-34.7	133.871	-8.348	-2.235	-165.645	582.8	0	0	0	0	0	4.83	26.877	24.933	27	3	156	30	28	18	46	0.964	0.167	0.652	S_000022_023
SCORE:	-164.702	-516.088	103.242	6.144	-21.215	3.528	83.847	0	16.681	-348.641	-34.496	138.014	-14.971	-4.198	-160.699	582.8	0	0	0	0	0	1.348	23.052	20.856	26	8	159	34	28	18	46	0.929	0.444	0.739	S_000023_023
SCORE:	-95.488	-522.33	178.446	9.366	-25.674	2.551	97.87	-0.589	15.359	-357.366	-30.172	142.77	-8.276	-4.24	-182.126	582.8	0	0	0	0	0	6.122	35.357	32.788	25	5	167	30	28	18	46	0.893	0.278	0.652	S_000024_023
SCORE:	-92.507	-498.367	105.18	6.504	-20.683	0.775	110.633	-2.479	15.94	-328.98	-27.852	138.208	-11.554	-1.125	-167.928	582.8	0	0	0	0	0	6.42	22.707	21.95	25	3	152	28	28	18	46	0.893	0.167	0.609	S_000025_023
SCORE:	-94.961	-522.992	192.825	5.933	-26.843	0.839	86.971	0	14.698	-356.095	-33.673	144.929	-15.202	-2.305	-169.597	582.8	0	0	0	0	0	2.751	24.525	22.506	23	3	165	26	28	18	46	0.821	0.167	0.565	S_000026_023
SCORE:	-131.383	-512.169	146.856	8.546	-25.193	-5.248	91.536	0	14.48	-352.168	-30.209	135.267	-9.037	-2.648	-176.805	582.8	0	0	0	0	0	2.609	28.039	24.462	27	5	162	32	28	18	46	0.964	0.278	0.696	S_000027_023
SCORE:	-75.078	-497.481	158.466	5.713	-18.595	-3.11	99.106	-1.247	15.085	-332.871	-33.466	139.123	-21.84	-1.841	-166.754	582.8	0	0	0	0	0	1.833	33.493	31.985	21	4	151	25	28	18	46	0.75	0.222	0.543	S_000028_023
SCORE:	-150.307	-512.769	119.353	7.876	-24.414	3.323	91.987	0	16.269	-353.28	-27.317	139.212	-12.59	-2.542	-182.164	582.8	0	0	0	0	0	3.949	32.592	31.484	27	7	162	34	28	18	46	0.964	0.389	0.739	S_000029_023
SCORE:	192.691	-500.77	419.447	9.331	-19.516	-18.199	86.248	-1.209	16.301	-333.31	-35.641	135.156	-9.147	-3.888	-157.366	582.8	0	0	0	0	0	22.455	26.046	22.917	27	3	154	30	28	18	46	0.964	0.167	0.652	S_000030_023
SCORE:	-139.433	-503.788	96.703	6.095	-20.376	5.609	87.291	-0.573	17.072	-336.692	-26.541	131.293	-5.643	-2.248	-172.603	582.8	0	0	0	0	0	2.168	36.551	35.279	27	6	153	33	28	18	46	0.964	0.333	0.717	S_000031_023
SCORE:	-142.28	-504.078	107.352	5.946	-23.567	-1.906	101.336	-0.929	16.723	-341.514	-34.098	137.806	-13.579	-5.023	-171.278	582.8	0	0	0	0	0	1.727	25.75	23.2	27	4	154	31	28	18	46	0.964	0.222	0.674	S_000032_023
SCORE:	-176.712	-504.237	89.236	6.857	-22.872	-4.48	83.939	-1.367	14.894	-347.497	-26.262	142.882	-14.342	-3.366	-174.192	582.8	0	0	0	0	0	1.295	31.718	28.135	28	7	163	35	28	18	46	1	0.389	0.761	S_000033_023
SCORE:	-87.335	-494.88	134.817	7.799	-20.478	0.934	91.502	0	14.72	-329.582	-29.357	137.838	-11.104	-3.199	-172.566	582.8	0	0	0	0	0	3.42	37.225	35.242	28	4	154	32	28	18	46	1	0.222	0.696	S_000034_023
SCORE:	-168.823	-532.414	128.25	5.81	-22.821	6.93	89.403	0	15.626	-348.439	-37.307	149.198	-12.412	-5.216	-192.29	582.8	0	0	0	0	0	4.06	31.694	29.79	27	7	157	34	28	18	46	0.964	0.389	0.739	S_000035_023
SCORE:	-110.033	-499.665	115.382	6.863	-23.619	1.434	103.441	-1.584	16.861	-334.954	-31.595	138.476	-14.351	-3.203	-167.771	582.8	0	0	0	0	0	1.452	32.521	30.359	27	3	153	30	28	18	46	0.964	0.167	0.652	S_000001_024
SCORE:	-81.461	-515.226	164.048	6.729	-20.989	6.882	99.667	-0.113	15.222	-344.213	-29.629	137.395	-9.335	-2.625	-176.497	582.8	0	0	0	0	0	4.423	38.892	36.674	28	5	159	33	28	18	46	1	0.278	0.717	S_000002_024
SCORE:	-131.782	-530.432	152.421	6.52	-24.509	-2.607	87.51	0	15.206	-350.176	-35.306	142.793	-11.05	-1.61	-166.273	582.8	0	0	0	0	0	2.932	26.641	24.212	28	6	160	34	28	18	46	1	0.333	0.739	S_000003_024
SCORE:	-134.382	-503.606	108.622	5.679	-23.621	0.185	99.177	0	16.344	-338.057	-32.801	138.52	-7.895	-3.331	-178.341	582.8	0	0	0	0	0	1.946	27.4	25.405	21	5	155	26	28	18	46	0.75	0.278	0.565	S_000004_024
SCORE:	-146.539	-504.211	104.851	5.919	-23.225	-3.656	95.249	0	16.466	-340.433	-32.484	136.586	-13.482	-1.244	-170.904	582.8	0	0	0	0	0	1.228	32.39	32.709	26	4	154	30	28	18	46	0.929	0.222	0.652	S_000005_024
SCORE:	-166.955	-523.562	110.285	7.761	-23.516	-3.096	90.844	0	16.049	-354.318	-29.689	139.964	-15.969	-2.633	-165.927	582.8	0	0	0	0	0	4.053	35.044	31.284	27	2	157	29	28	18	46	0.964	0.111	0.63	S_000006_024
SCORE:	-152.763	-514.898	94.022	6.832	-21.485	0.007	107.75	-1.013	15.763	-338.706	-37.668	141.042	-11.051	-1.781	-175.497	582.8	0	0	0	0	0	1.119	24.76	23.406	26	3	147	29	28	18	46	0.929	0.167	0.63	S_000007_024
SCORE:	-160.656	-519.667	95.789	7.736	-21.935	2.647	98.792	0	16.86	-350.573	-25.572	141.366	-14.887	-4.389	-174.922	582.8	0	0	0	0	0	5.3	23.276	21.734	25	4	159	29	28	18	46	0.893	0.222	0.63	S_000008_024
SCORE:	-145.797	-502.194	93.524	6.004	-23.59	-4.643	96.075	0	16.193	-341.915	-36.838	135.8	-11.013	-2.127	-155.722	582.8	0	0	0	0	0	1.848	32.416	29.147	24	4	153	28	28	18	46	0.857	0.222	0.609	S_000009_024
SCORE:	-141.867	-515.113	122.303	6.176	-22.885	3.341	96.497	-1.282	14.123	-346.636	-34.688	141.03	-8.907	-5.377	-176.109	582.8	0	0	0	0	0	2.86	31.907	29.785	28	6	163	34	28	18	46	1	0.333	0.739	S_000010_024
SCORE:	-141.38	-513.238	106.611	7.721	-25.149	-1.848	102.641	-1.406	14.524	-339.427	-35.08	138.937	-7.421	-4.123	-170.712	582.8	0	0	0	0	0	3.791	21.052	19.844	25	7	149	32	28	18	46	0.893	0.389	0.696	S_000011_024
SCORE:	-40.201	-525.564	224.525	8.054	-20.498	0.609	97.358	-0.299	16.323	-346.312	-41.673	147.62	-13.098	-4.291	-169.124	582.8	0	0	0	0	0	3.369	22.749	21.128	25	5	157	30	28	18	46	0.893	0.278	0.652	S_000012_024
SCORE:	-135.965	-498.419	91.509	6.634	-22.512	-2.934	103.078	-1.365	15.319	-333.339	-34.67	137.955	-15.128	-2.076	-164.857	582.8	0	0	0	0	0	2.039	25.078	22.872	28	3	156	31	28	18	46	1	0.167	0.674	S_000013_024
SCORE:	-142.693	-519.714	132.525	6.456	-21.361	-1.127	94.101	0	15.837	-348.052	-34.799	141.967	-12.492	-4.844	-175.012	582.8	0	0	0	0	0	1.02	21.191	18.767	25	9	169	34	28	18	46	0.893	0.5	0.739	S_000014_024
SCORE:	-143.882	-511.432	105.824	7.588	-22.05	2.041	94.862	-0.294	17.017	-338.1	-32.096	137.973	-12.719	-4.279	-172.725	582.8	0	0	0	0	0	1.711	33.053	30.915	28	5	154	33	28	18	46	1	0.278	0.717	S_000015_024
SCORE:	-177.819	-528.732	128.892	7.587	-24.656	-2.43	82.363	0	16.621	-360.533	-33.125	145.571	-17.14	-6.139	-171.004	582.8	0	0	0	0	0	2.105	32.846	28.719	28	7	167	35	28	18	46	1	0.389	0.761	S_000016_024
SCORE:	-189.396	-513.925	91.301	6.191	-23.662	0.903	84.754	0	15.697	-356.313	-28.915	139.929	-15.894	-3.374	-169.714	582.8	0	0	0	0	0	0.825	28.182	26.259	28	6	164	34	28	18	46	1	0.333	0.739	S_000017_024
SCORE:	-126.287	-496.98	90.975	6.854	-19.244	-1.133	101.074	0	15.453	-327.187	-33.001	136.138	-11.544	-0.86	-171.513	582.8	0	0	0	0	0	1.881	25.373	21.055	25	1	151	26	28	18	46	0.893	0.056	0.565	S_000018_024
SCORE:	-24.145	-495.878	190.725	11.537	-19.374	-2.839	105.853	-1.851	14.451	-328.777	-36.336	137.678	-13.3	-2.16	-169.107	582.8	0	0	0	0	0	2.433	23.028	20.207	27	5	154	32	28	18	46	0.964	0.278	0.696	S_000019_024
SCORE:	-131.174	-513.171	134.405	6.647	-23.598	4.498	93.693	0	15.428	-347.493	-38.359	143.747	-19.347	-2.806	-168.402	582.8	0	0	0	0	0	0.785	26.994	25.91	26	4	162	30	28	18	46	0.929	0.222	0.652	S_000020_024
SCORE:	-113.904	-506.031	120.574	5.703	-20.806	5.456	99.181	0	14.949	-339.269	-38.018	135.222	-9.266	-4.154	-165.395	582.8	0	0	0	0	0	5.149	29.515	28.118	25	5	156	30	28	18	46	0.893	0.278	0.652	S_000021_024
SCORE:	-58.221	-505.798	199.291	5.956	-24.754	-3.338	94.025	-1.242	16.161	-340.801	-31.974	141.152	-10.952	-4.943	-175.246	582.8	0	0	0	0	0	1.442	31.493	29.091	27	5	156	32	28	18	46	0.964	0.278	0.696	S_000022_024
SCORE:	-186.193	-518.18	88.802	5.558	-21.283	0.564	92.374	-1.343	15.518	-346.498	-36.08	136.084	-7.45	-3.419	-174.103	582.8	0	0	0	0	0	0.463	25.677	24.066	27	6	164	33	28	18	46	0.964	0.333	0.717	S_000023_024
SCORE:	-154.089	-507.885	105.037	6.352	-22.767	-3.49	93.223	0	14.801	-343.005	-38.457	137.32	-15.342	-3.115	-162.944	582.8	0	0	0	0	0	3.383	31.739	28.714	27	6	155	33	28	18	46	0.964	0.333	0.717	S_000024_024
SCORE:	-139.822	-507.395	119.981	5.737	-25.574	-2.524	97.833	0	16.321	-345.541	-40.38	138.414	-16.054	-1.87	-163.546	582.8	0	0	0	0	0	1.976	24.012	22.996	28	6	165	34	28	18	46	1	0.333	0.739	S_000025_024
SCORE:	-138.179	-509.329	103.396	5.771	-18.621	5.374	94.411	0	17.549	-332.977	-36.415	142.404	-13.221	-4.143	-178.082	582.8	0	0	0	0	0	2.905	20.891	19.938	26	6	157	32	28	18	46	0.929	0.333	0.696	S_000026_024
SCORE:	-89.191	-510.694	157.977	6.391	-21.804	2.539	101.545	0	14.011	-339.273	-34.409	138.923	-13.546	-5.476	-171.166	582.8	0	0	0	0	0	2.991	31.84	29.295	25	8	161	33	28	18	46	0.893	0.444	0.717	S_000027_024
SCORE:	-156.296	-519.688	112.79	5.81	-23.966	4.719	93.454	0	15.477	-350.476	-35.302	144.592	-15.998	-0.541	-171.222	582.8	0	0	0	0	0	1.253	31.664	28.285	28	3	163	31	28	18	46	1	0.167	0.674	S_000028_024
SCORE:	-178.523	-516.717	102.236	5.498	-23.568	1.866	85.441	-0.827	15.63	-349.399	-34.351	138.588	-12.172	-4.539	-170.973	582.8	0	0	0	0	0	1.966	29.904	28.622	28	6	159	34	28	18	46	1	0.333	0.739	S_000029_024
SCORE:	-97.669	-507.829	140.859	8.598	-23.58	-1.012	99.834	0	15.672	-339.783	-37.588	142.409	-10.48	-2.048	-171.704	582.8	0	0	0	0	0	6.184	25.125	21.875	24	5	156	29	28	18	46	0.857	0.278	0.63	S_000001_025
SCORE:	-106.315	-491.255	121.27	10.58	-22.062	0.95	89.091	-1.645	15.483	-334.189	-24.743	139.365	-15.442	-4.141	-174.739	582.8	0	0	0	0	0	2.363	26.203	24.142	27	5	157	32	28	18	46	0.964	0.278	0.696	S_000002_025
SCORE:	-110.784	-501.431	133.969	5.503	-24.841	-3.696	103.504	-0.919	16.833	-339.245	-34.235	139.151	-15.169	-3.153	-175.051	582.8	0	0	0	0	0	5.195	26.082	24.066	27	5	151	32	28	18	46	0.964	0.278	0.696	S_000003_025
SCORE:	-134.648	-523.576	149.805	5.757	-21.465	-2.311	89.003	0	15.254	-353.477	-34.944	143.631	-15.661	-1.949	-170.615	582.8	0	0	0	0	0	3.099	23.828	21.687	25	4	165	29	28	18	46	0.893	0.222	0.63	S_000004_025
SCORE:	-20.021	-506.191	220.56	7.573	-21.987	3.726	95.095	-2.76	15.972	-339.196	-34.794	138.913	-12.808	-2.891	-168.849	582.8	0	0	0	0	0	4.815	25.712	22.099	25	5	160	30	28	18	46	0.893	0.278	0.652	S_000005_025
SCORE:	-116.92	-516.808	113.883	7.918	-16.659	0.446	95.494	-1.081	16.407	-332.496	-30.955	143.561	-15.99	-2.09	-166.935	582.8	0	0	0	0	0	5.586	32.817	30.077	25	1	154	26	28	18	46	0.893	0.056	0.565	S_000006_025
SCORE:	-107.703	-507.417	147.061	7.531	-23.135	0.225	96.961	0	15.231	-344.007	-34.151	137.927	-10.203	-3.423	-175.217	582.8	0	0	0	0	0	2.115	27.483	25.758	26	6	156	32	28	18	46	0.929	0.333	0.696	S_000007_025
SCORE:	-160.247	-504.451	90.165	7.962	-23.026	-2.113	98.616	-1.19	16.447	-341.306	-29.509	138.621	-10.652	-4.409	-179.704	582.8	0	0	0	0	0	1.503	31.365	31.558	28	5	160	33	28	18	46	1	0.278	0.717	S_000008_025
SCORE:	-121.137	-495.308	106.799	6.01	-19.7	-4.495	90.988	0	14.579	-331.153	-29.862	136.229	-8.994	-2.437	-169.148	582.8	0	0	0	0	0	2.554	25.711	23.918	24	4	155	28	28	18	46	0.857	0.222	0.609	S_000009_025
SCORE:	-146.393	-520.753	121.463	8.064	-24.332	0.935	100.16	-0.988	15.068	-349.773	-32.594	141.62	-7.677	-3.046	-179.772	582.8	0	0	0	0	0	2.431	33.267	28.687	26	6	157	32	28	18	46	0.929	0.333	0.696	S_000010_025
SCORE:	-114.032	-529.307	182.449	7.057	-27.088	7.343	84.797	0	15.523	-359.098	-38.307	142.564	-11.028	-1.535	-172.586	582.8	0	0	0	0	0	2.383	30.312	26.386	25	5	166	30	28	18	46	0.893	0.278	0.652	S_000011_025
SCORE:	-73.014	-501.217	177.681	7.356	-20.059	-4.394	88.675	-0.802	14.214	-340.815	-25.125	133.439	-10.497	-2.359	-174.38	582.8	0	0	0	0	0	2.469	40.173	38.699	27	5	161	32	28	18	46	0.964	0.278	0.696	S_000012_025
SCORE:	-167.666	-508.891	93.615	6.423	-24.365	-0.248	87.28	-2.578	12.482	-347.831	-27.43	134.089	-11.504	-1.844	-162.593	582.8	0	0	0	0	0	2.929	28.006	25.813	24	3	162	27	28	18	46	0.857	0.167	0.587	S_000013_025
SCORE:	-159.456	-514.187	100.376	7.307	-23.367	-1.318	96.074	-0.558	15.776	-347.087	-29.878	140.251	-10.852	-3.826	-172.696	582.8	0	0	0	0	0	1.729	34.698	31.175	25	4	158	29	28	18	46	0.893	0.222	0.63	S_000014_025
SCORE:	-117.976	-497.869	102.676	6.37	-20.355	-3.587	100.849	0	17.028	-327.024	-31.986	139.852	-12.431	-2.394	-175.201	582.8	0	0	0	0	0	3.296	27.859	27.477	28	3	150	31	28	18	46	1	0.167	0.674	S_000015_025
SCORE:	-158.898	-514.894	96.453	6.427	-22.024	0.183	93.778	0	17.502	-349.293	-28.25	137.795	-10.448	-4.311	-166.876	582.8	0	0	0	0	0	2.26	32.288	31.034	28	6	161	34	28	18	46	1	0.333	0.739	S_000016_025
SCORE:	-178.435	-513.616	89.595	6.5	-23.619	-4.27	94.078	0	14.429	-351.064	-29.502	143.462	-13.713	-3.668	-170.888	582.8	0	0	0	0	0	1.042	39.879	38.613	28	5	154	33	28	18	46	1	0.278	0.717	S_000017_025
SCORE:	-151.08	-517.088	127.553	5.712	-26.271	-0.503	89.358	-0.897	15.004	-354.444	-31.209	134.748	-7.268	-1.97	-168.193	582.8	0	0	0	0	0	1.589	30.185	27.258	24	5	158	29	28	18	46	0.857	0.278	0.63	S_000001_026
SCORE:	-47.841	-507.988	178.386	9.453	-20.842	1.163	102.101	-1.395	15.701	-337.751	-30.86	139.119	-16.669	-3.21	-163.683	582.8	0	0	0	0	0	5.834	31.881	28.782	27	5	157	32	28	18	46	0.964	0.278	0.696	S_000002_026
SCORE:	-125.755	-498.111	110.374	6.249	-22.103	-1.399	90.957	0	15.124	-333.857	-29.52	135.278	-10.356	-4.122	-168.735	582.8	0	0	0	0	0	1.666	34.942	32.176	27	7	152	34	28	18	46	0.964	0.389	0.739	S_000003_026
SCORE:	-190.323	-516.726	93.933	5.67	-25.617	-1.393	86.923	-1.293	15.586	-353.003	-26.071	140.33	-12.106	-1.131	-180.373	582.8	0	0	0	0	0	2.148	28.395	25.747	27	5	160	32	28	18	46	0.964	0.278	0.696	S_000004_026
SCORE:	-34.061	-504.339	208.09	6.43	-22.15	-1.828	95.654	-1.322	13.474	-340.077	-29.692	133.205	-9.912	-0.321	-166.881	582.8	0	0	0	0	0	2.809	16.708	13.372	25	4	152	29	28	18	46	0.893	0.222	0.63	S_000005_026
SCORE:	-70.735	-504.503	165.754	5.669	-20.923	9.242	93.522	-1.18	15.065	-343.083	-27.535	137.13	-9.973	-3.862	-173.198	582.8	0	0	0	0	0	4.341	30.52	27.655	25	3	156	28	28	18	46	0.893	0.167	0.609	S_000006_026
SCORE:	-157.874	-506.044	95.855	10.042	-24.512	0.767	89.676	-2.867	15.811	-341.678	-34.72	139.872	-12.933	-0.986	-171.313	582.8	0	0	0	0	0	2.355	25.788	25.635	27	6	151	33	28	18	46	0.964	0.333	0.717	S_000007_026
SCORE:	-125.567	-509.357	124.301	6.02	-21.968	-1.697	98.153	-1.139	15.173	-340.939	-32.623	137.861	-12.542	-0.738	-170.866	582.8	0	0	0	0	0	1.994	33.026	30.214	28	3	152	31	28	18	46	1	0.167	0.674	S_000008_026
SCORE:	-111.897	-505.436	105.795	5.981	-19.217	2.802	99.132	0	15.23	-340.563	-23.945	130.862	-10.802	-2.813	-155.281	582.8	0	0	0	0	0	3.557	29.417	27.842	21	6	157	27	28	18	46	0.75	0.333	0.587	S_000009_026
SCORE:	-168.866	-511.861	94.31	5.815	-24.002	2.806	92.66	-1.946	15.142	-344.378	-33.847	143.341	-14.533	-4.158	-173.605	582.8	0	0	0	0	0	2.591	34.437	32.718	27	5	160	32	28	18	46	0.964	0.278	0.696	S_000010_026
SCORE:	-86.494	-511.518	147.905	6.499	-19.163	1.176	105.551	-0.065	15.961	-332.939	-41.21	145.835	-17.195	-7.456	-167.278	582.8	0	0	0	0	0	4.603	20.686	18.587	27	3	144	30	28	18	46	0.964	0.167	0.652	S_000011_026
SCORE:	-151.019	-502.22	98.732	5.979	-23.368	-0.61	95.549	-2.933	15.353	-335.426	-37.178	142.675	-12.764	-2.86	-176.461	582.8	0	0	0	0	0	1.713	22.948	22.186	25	3	151	28	28	18	46	0.893	0.167	0.609	S_000012_026
SCORE:	-147.638	-517.871	140.844	5.551	-24.966	0.837	83.34	0	14.436	-353.885	-27.726	141.016	-18.958	-1.541	-173.355	582.8	0	0	0	0	0	1.839	39.457	35.908	27	5	166	32	28	18	46	0.964	0.278	0.696	S_000013_026
SCORE:	-134.71	-514.912	111.617	9.186	-22.734	2.241	106.369	-2.468	14.703	-345.049	-32.413	140.17	-15.732	-1.79	-169.007	582.8	0	0	0	0	0	2.311	29.144	29.078	27	6	158	33	28	18	46	0.964	0.333	0.717	S_000014_026
SCORE:	-150.406	-499.694	85.018	7.195	-23.862	0.525	92.745	-1.339	15.271	-338.052	-25.16	135.798	-12.136	-2.093	-168.553	582.8	0	0	0	0	0	1.131	28.71	25.531	27	5	150	32	28	18	46	0.964	0.278	0.696	S_000015_026
SCORE:	-141.624	-496.264	96.265	6.095	-22.459	-1.371	95.786	-1.001	16.889	-337.998	-31.84	138.993	-19.084	-5.086	-165.307	582.8	0	0	0	0	0	1.958	28.356	27.652	25	2	156	27	28	18	46	0.893	0.111	0.587	S_000016_026
SCORE:	-28.353	-495.582	181.397	6.148	-20.159	-0.811	103.988	-2.022	15.399	-326.715	-30.65	138.56	-15.133	-1.958	-168.112	582.8	0	0	0	0	0	4.496	33.613	29.875	25	6	152	31	28	18	46	0.893	0.333	0.674	S_000017_026
SCORE:	-136.382	-505.808	107.146	6.621	-24.256	0.067	95.934	-1.324	16.404	-340.715	-34.409	135.346	-12.369	-1.846	-162.807	582.8	0	0	0	0	0	2.834	45.673	41.481	27	5	156	32	28	18	46	0.964	0.278	0.696	S_000018_026
SCORE:	-144.061	-517.382	98.783	5.999	-20.268	3.563	101.531	0	14.432	-336.402	-32.101	142.326	-6.526	-7.576	-174.117	582.8	0	0	0	0	0	0.877	31.826	28.643	28	5	153	33	28	18	46	1	0.278	0.717	S_000019_026
SCORE:	-127.562	-513.435	122.148	6.497	-22.038	1.236	92.095	0	15.066	-350.961	-27.446	135.777	-11.986	-1.903	-158.115	582.8	0	0	0	0	0	2.702	25.691	23.204	27	3	159	30	28	18	46	0.964	0.167	0.652	S_000020_026
SCORE:	-98.09	-514.112	174.696	7.357	-26.14	-1.778	91.278	0	18.959	-359.127	-31.855	136.049	-13.595	-0.867	-164.73	582.8	0	0	0	0	0	2.977	37.895	35.371	24	4	166	28	28	18	46	0.857	0.222	0.609	S_000001_027
SCORE:	-159.998	-505.249	95.026	6.041	-24.072	1.395	86.133	0	15.992	-344.621	-32.827	140.23	-17.604	-3.65	-162.543	582.8	0	0	0	0	0	2.948	32.761	28.684	28	5	160	33	28	18	46	1	0.278	0.717	S_000002_027
SCORE:	-79.973	-502.111	150.541	7.61	-20.976	-2.8	98.457	0	15.934	-335.005	-31.516	137.686	-12.456	-3.727	-166.697	582.8	0	0	0	0	0	2.287	31.239	27.888	28	5	150	33	28	18	46	1	0.278	0.717	S_000003_027
SCORE:	-152.201	-513.936	94.478	5.574	-18.273	3.237	96.482	-0.329	14.469	-339.811	-35.621	139.82	-16.286	-6.767	-160.983	582.8	0	0	0	0	0	2.944	24.179	22.21	28	5	155	33	28	18	46	1	0.278	0.717	S_000004_027
SCORE:	-163.364	-514.809	108.569	5.837	-23.113	-1.53	92.776	-1.39	16.809	-347.25	-38.576	141.787	-24.789	-3.394	-158.69	582.8	0	0	0	0	0	1.599	22.258	21.085	23	3	157	26	28	18	46	0.821	0.167	0.565	S_000005_027
SCORE:	-133.969	-518.346	147.061	6.176	-26.135	-0.941	90.125	0	15.159	-355.569	-30.441	141.274	-14.156	-3.77	-169.448	582.8	0	0	0	0	0	2.243	30.064	28.879	23	2	168	25	28	18	46	0.821	0.111	0.543	S_000006_027
SCORE:	-60.583	-513.53	177.984	6.327	-15.815	2.22	92.223	-0.704	14.309	-330.522	-30.35	135.571	-11.102	-7.633	-163.462	582.8	0	0	0	0	0	1.1	22.507	20.236	25	5	151	30	28	18	46	0.893	0.278	0.652	S_000007_027
SCORE:	-99.338	-497.174	132.412	7.09	-22.419	1.896	90.446	0	14.627	-336.395	-30.283	136.463	-12.382	-5.02	-165.027	582.8	0	0	0	0	0	3.63	28.427	25.121	28	7	156	35	28	18	46	1	0.389	0.761	S_000008_027
SCORE:	-165.404	-512.032	87.487	6.719	-19.831	-1.95	99.111	-2.203	15.634	-336.082	-29.664	144.727	-14.533	-4.548	-183.877	582.8	0	0	0	0	0	2.839	30.273	27.859	24	3	158	27	28	18	46	0.857	0.167	0.587	S_000009_027
SCORE:	-134.897	-503.777	107.297	7.334	-22.719	-4.53	92.784	0	14.493	-339.232	-31.243	134.157	-10.756	-1.133	-163.479	582.8	0	0	0	0	0	3.109	24.048	20.377	27	2	153	29	28	18	46	0.964	0.111	0.63	S_000010_027
SCORE:	-115.825	-515.858	145.578	5.962	-25.643	5.369	95.122	-0.903	17.214	-350.138	-28.458	139.904	-9.428	-2.429	-177.977	582.8	0	0	0	0	0	3.06	19.114	14.944	26	4	160	30	28	18	46	0.929	0.222	0.652	S_000011_027
SCORE:	-12.693	-520.065	259.624	6.666	-22.976	-2.132	95.85	0	16.844	-342.389	-30.647	143.814	-18.612	-3.677	-180.585	582.8	0	0	0	0	0	2.794	28.946	27.611	24	5	153	29	28	18	46	0.857	0.278	0.63	S_000012_027
SCORE:	-150.578	-507.93	98.224	5.833	-21.312	1.094	88.127	-1.146	16.13	-341.356	-27.62	142.046	-10.508	-4.563	-174.295	582.8	0	0	0	0	0	3.898	24.187	22.273	27	4	159	31	28	18	46	0.964	0.222	0.674	S_000013_027
SCORE:	-134.684	-517.707	129.365	5.699	-20.146	1.231	94.325	-1.24	15.95	-340.803	-34.747	139.486	-14.976	-6.902	-171.689	582.8	0	0	0	0	0	4.669	37.121	35.55	28	7	155	35	28	18	46	1	0.389	0.761	S_000014_027
SCORE:	-108.248	-509.438	147.204	5.916	-24.018	-0.632	96.34	-1.162	14.96	-342.492	-31.678	143.067	-13.652	-2.925	-179.158	582.8	0	0	0	0	0	6.62	32.947	30.105	28	5	154	33	28	18	46	1	0.278	0.717	S_000015_027
SCORE:	-138.335	-509.174	95.166	6.271	-20.794	0.56	109.649	-0.238	16.502	-338.227	-34.888	138.994	-10.083	-4.396	-172.546	582.8	0	0	0	0	0	2.068	26.964	26.831	24	4	157	28	28	18	46	0.857	0.222	0.609	S_000016_027
SCORE:	-53.235	-511.827	193.889	5.904	-22.3	2.589	97.596	-0.983	15.45	-341.382	-30.326	140.547	-10.365	-2.066	-174.746	582.8	0	0	0	0	0	1.985	29.821	24.72	27	8	162	35	28	18	46	0.964	0.444	0.761	S_000017_027
SCORE:	-105.328	-511.203	127.247	6.273	-20.593	5.473	94.129	0	14.334	-341.692	-30.641	135.036	-6.244	-1.399	-163.919	582.8	0	0	0	0	0	5.071	25.636	22.979	25	4	158	29	28	18	46	0.893	0.222	0.63	S_000018_027
SCORE:	-105.325	-518.544	153.541	5.618	-21.281	4.966	94.242	0	15.459	-342.478	-34.934	139.957	-10.154	-2.754	-176.777	582.8	0	0	0	0	0	5.014	22.74	20.81	26	4	158	30	28	18	46	0.929	0.222	0.652	S_000019_027
SCORE:	-109.257	-516.097	150.822	13.455	-22.034	-1.41	88.322	0	15.277	-348.637	-29.54	135.506	-10.851	-1.207	-168.195	582.8	0	0	0	0	0	2.532	27.347	26.96	25	6	160	31	28	18	46	0.893	0.333	0.674	S_000001_028
SCORE:	-98.19	-504.051	147.361	11.452	-23.1	-2.131	98.678	-1.427	14.92	-339.596	-28.725	138.934	-13.965	-4.811	-176.517	582.8	0	0	0	0	0	1.987	29.169	27.502	26	5	154	31	28	18	46	0.929	0.278	0.674	S_000002_028
SCORE:	-85.161	-509.772	105.188	12.176	-23.34	1.832	145.695	0	24.125	-346.1	-30.785	135.688	-12.516	-2.543	-169.023	582.8	0	0	0	0	0	1.414	27.48	25.812	25	4	157	29	28	18	46	0.893	0.222	0.63	S_000003_028
SCORE:	-66.379	-519.203	186.918	5.757	-20.061	0.554	97.225	0	15.728	-339.556	-31.037	145.149	-9.785	-2.788	-181.913	582.8	0	0	0	0	0	3.831	20.739	20.455	24	7	153	31	28	18	46	0.857	0.389	0.674	S_000004_028
SCORE:	-139.806	-519.549	135.413	6.368	-26.716	-4.412	85.234	-1.314	14.866	-340.796	-44.08	141.049	-8.581	-1.596	-159.715	582.8	0	0	0	0	0	1.224	34.86	32.731	27	7	165	34	28	18	46	0.964	0.389	0.739	S_000005_028
SCORE:	-125.927	-522.887	149.95	5.796	-22.116	-0.798	92.596	0	15.498	-350.896	-32.294	143.088	-15.3	-3.413	-170.233	582.8	0	0	0	0	0	2.28	33.263	31.062	27	5	160	32	28	18	46	0.964	0.278	0.696	S_000006_028
SCORE:	-140.374	-496.225	93.106	5.686	-19.091	-2.066	93.567	-0.872	14.995	-328.139	-31.508	143.279	-12.653	-6.235	-178.872	582.8	0	0	0	0	0	1.854	23.485	21.603	26	6	145	32	28	18	46	0.929	0.333	0.696	S_000007_028
SCORE:	-78.755	-511.232	180.073	7.961	-23.384	-2.906	94.094	-1.995	15.309	-338.781	-38.07	140.349	-13.653	-0.932	-170.791	582.8	0	0	0	0	0	2.405	25.614	23.745	27	3	156	30	28	18	46	0.964	0.167	0.652	S_000008_028
SCORE:	-129.303	-511.846	135.412	7.398	-22.243	2.031	92.825	0	14.159	-346.938	-33.356	138.272	-12.037	-6.065	-173.048	582.8	0	0	0	0	0	3.333	29.164	26.747	26	7	165	33	28	18	46	0.929	0.389	0.717	S_000009_028
SCORE:	-47.731	-508.082	211.042	6.166	-23.458	-0.323	86.763	-1.338	15.331	-341.449	-36.846	136.791	-10.636	-1.504	-164.912	582.8	0	0	0	0	0	1.923	36.927	33.95	26	2	150	28	28	18	46	0.929	0.111	0.609	S_000010_028
SCORE:	-144.381	-504.043	100.524	5.732	-22.197	3.316	87.7	0	15.396	-341.397	-29.123	134.4	-13.66	-1.918	-165.025	582.8	0	0	0	0	0	3.114	29.848	28.976	27	5	160	32	28	18	46	0.964	0.278	0.696	S_000011_028
SCORE:	-100.486	-504.877	124.096	11.229	-17.857	1.423	91.189	0	17.084	-327.474	-28.219	132.92	-7.874	-6.002	-169.947	582.8	0	0	0	0	0	1.021	32.057	29.481	27	5	150	32	28	18	46	0.964	0.278	0.696	S_000012_028
SCORE:	-182.147	-517.236	89.424	6.218	-24.001	-1.502	89.399	0	14.995	-350.658	-29.207	137.387	-12.871	-3.216	-166.536	582.8	0	0	0	0	0	2.858	44.682	40.503	28	5	157	33	28	18	46	1	0.278	0.717	S_000013_028
SCORE:	-137.452	-523.746	124.899	12.245	-20.357	0.195	96.572	0	15.047	-348.514	-31.774	142.985	-10.251	-3.655	-177.553	582.8	0	0	0	0	0	3.655	32.075	31.954	25	4	161	29	28	18	46	0.893	0.222	0.63	S_000014_028
SCORE:	-139.703	-499.836	96.481	6.496	-21.074	0.124	88.14	0	14.929	-333.934	-35.092	143.106	-15.393	-3.616	-165.055	582.8	0	0	0	0	0	2.221	29.049	27.861	27	5	154	32	28	18	46	0.964	0.278	0.696	S_000015_028
SCORE:	-150.287	-518.065	111.333	6.801	-20.092	3.504	86.766	-2.136	16.055	-343.77	-31.351	140.363	-6.208	-5.555	-171.91	582.8	0	0	0	0	0	1.18	24.246	20.842	28	4	156	32	28	18	46	1	0.222	0.696	S_000016_028
SCORE:	-156.155	-510.378	98.953	5.624	-20.674	-0.981	91.048	0	15.187	-341.147	-34.862	140.887	-16.504	-6.125	-162.704	582.8	0	0	0	0	0	2.72	21.293	19.203	26	6	158	32	28	18	46	0.929	0.333	0.696	S_000017_028
SCORE:	-162.982	-515.025	92.122	5.845	-22.101	3.247	89.653	-0.569	14.602	-345.175	-30.483	136.191	-8.976	-2.627	-165.462	582.8	0	0	0	0	0	2.974	22.825	22.317	25	4	163	29	28	18	46	0.893	0.222	0.63	S_000018_028
SCORE:	-199.302	-527.216	107.515	9.83	-23.978	1.215	78.571	-1.963	15.913	-361.718	-32.682	140.48	-12.441	-5.957	-172.709	582.8	0	0	0	0	0	3.037	35.543	33.62	26	8	167	34	28	18	46	0.929	0.444	0.739	S_000019_028
SCORE:	-120.789	-505.001	112.45	11.603	-22.389	-0.893	96.323	0	16.557	-332.762	-41.877	143.683	-14.325	-2.708	-168.963	582.8	0	0	0	0	0	4.714	33.542	28.654	28	4	156	32	28	18	46	1	0.222	0.696	S_000020_028
SCORE:	-42.477	-514.979	191.162	13.191	-22.604	1.27	102.061	-0.013	16.715	-338.794	-39.295	143.609	-11.93	-3.224	-168.492	582.8	0	0	0	0	0	6.044	41.602	36.922	27	7	148	34	28	18	46	0.964	0.389	0.739	S_000021_028
SCORE:	-167.254	-503.406	92.863	5.573	-23.836	-4.303	92.592	-1.181	14.19	-347.055	-29.131	138.528	-10.86	-5.321	-171.773	582.8	0	0	0	0	0	3.064	27.664	26.39	26	2	163	28	28	18	46	0.929	0.111	0.609	S_000022_028
SCORE:	-180.865	-524.29	100.591	7.365	-22.468	-0.602	91.988	0	16.457	-349.333	-41.456	145.833	-12.473	-6.026	-171.626	582.8	0	0	0	0	0	2.376	22.684	22.285	24	6	160	30	28	18	46	0.857	0.333	0.652	S_000023_028
SCORE:	-115.423	-503.678	109.818	6.276	-22.76	2.649	109.684	0	16.423	-339.528	-35.164	141.934	-20.806	-3.182	-165.337	582.8	0	0	0	0	0	5.449	27.703	27.717	24	5	151	29	28	18	46	0.857	0.278	0.63	S_000024_028
SCORE:	-156.879	-518.372	99.984	6.202	-19.598	0.943	92.099	-0.912	15.962	-342.75	-32.49	139.972	-8.446	-4.498	-172.952	582.8	0	0	0	0	0	5.176	37.577	33.031	24	6	154	30	28	18	46	0.857	0.333	0.652	S_000025_028
SCORE:	-110.745	-508.321	152.903	5.884	-21.958	-4.078	88.694	-2.267	14.516	-343.52	-35.076	137.136	-10.164	-4.149	-164.67	582.8	0	0	0	0	0	1.526	23.082	23.225	26	2	159	28	28	18	46	0.929	0.111	0.609	S_000026_028
SCORE:	-57.248	-513.471	183.986	5.819	-20.357	1.984	96.398	0	16.232	-338.501	-28.825	140.851	-11.991	-1.842	-174.006	582.8	0	0	0	0	0	3.676	26.54	25.35	24	4	158	28	28	18	46	0.857	0.222	0.609	S_000027_028
SCORE:	-161.105	-510.43	98.866	5.968	-23.554	-2.157	94.681	0	14.425	-337.256	-31.912	138.702	-10.3	-3.766	-181.2	582.8	0	0	0	0	0	4.028	30.013	28.496	28	5	161	33	28	18	46	1	0.278	0.717	S_000028_028
SCORE:	-124.853	-518.296	144.013	5.778	-22.036	3.536	85.888	-0.993	15.216	-349.915	-28.976	139.795	-10.844	-3.743	-170.024	582.8	0	0	0	0	0	2.948	22.462	22.34	24	5	163	29	28	18	46	0.857	0.278	0.63	S_000029_028
SCORE:	-111.142	-496.112	124.642	5.788	-21.315	-3.916	92.916	-1.047	14.364	-335.602	-30.389	135.151	-12.708	-3.101	-163.633	582.8	0	0	0	0	0	1.021	33.75	30.757	27	5	154	32	28	18	46	0.964	0.278	0.696	S_000001_029
SCORE:	-116.767	-517.157	149.567	5.899	-23.356	-0.724	96.503	-0.718	14.994	-343.167	-30.916	143.834	-13.451	-1.499	-182.534	582.8	0	0	0	0	0	3.158	26.429	24.119	28	5	159	33	28	18	46	1	0.278	0.717	S_000002_029
SCORE:	-80.603	-503.933	154.957	6.803	-22.982	1.552	97.894	-1.941	15.343	-340.514	-31.458	134.553	-11.193	-2.435	-163.078	582.8	0	0	0	0	0	3.031	24.16	23.821	25	6	158	31	28	18	46	0.893	0.333	0.674	S_000003_029
SCORE:	-127.039	-517.445	135.847	7.597	-24.414	0.83	94.926	0	14.968	-345.393	-37.12	140.229	-11.369	-3.217	-169.05	582.8	0	0	0	0	0	3.774	36.132	33.135	25	4	157	29	28	18	46	0.893	0.222	0.63	S_000004_029
SCORE:	-121.041	-527.004	142.465	5.623	-19.213	0.455	101.03	0	15.556	-345.347	-31.003	139.404	-10.796	-3.326	-174.17	582.8	0	0	0	0	0	2.485	21.076	18.28	26	6	153	32	28	18	46	0.929	0.333	0.696	S_000005_029
SCORE:	-105.92	-504.885	145.154	5.645	-22.999	-1.615	93.094	-0.097	15.642	-341.148	-34.239	137.536	-14.803	-3.731	-163.196	582.8	0	0	0	0	0	0.921	21.293	18.885	25	5	163	30	28	18	46	0.893	0.278	0.652	S_000006_029
SCORE:	-153.138	-511.114	115.548	6.402	-23.945	-0.165	82.612	-1.978	14.023	-343.036	-25.05	136.67	-12.191	-1.932	-173.689	582.8	0	0	0	0	0	1.906	24.979	23.822	27	4	153	31	28	18	46	0.964	0.222	0.674	S_000007_029
SCORE:	-186.326	-519.738	97.71	5.931	-24.846	-1.397	93.206	0	14.611	-350.226	-33.222	137.597	-16.279	-4.61	-169.831	582.8	0	0	0	0	0	1.969	37.156	34.266	24	6	162	30	28	18	46	0.857	0.333	0.652	S_000008_029
SCORE:	-126.356	-511.301	129.417	9.587	-23.986	2.426	101.711	-0.8	16.035	-341.686	-37.225	146.513	-18.47	-3.534	-180.211	582.8	0	0	0	0	0	2.368	27.822	25.492	25	5	159	30	28	18	46	0.893	0.278	0.652	S_000009_029
SCORE:	-153.826	-503.496	90.582	7.028	-23.304	2.583	94.439	0	15.514	-347.488	-26.374	137.374	-10.618	-1.571	-173.468	582.8	0	0	0	0	0	2.175	29.291	26.594	28	6	156	34	28	18	46	1	0.333	0.739	S_000010_029
SCORE:	-159.705	-511.413	94.011	5.516	-21.006	-2.181	86.032	0	14.679	-340.591	-26.155	141.858	-12.377	-2.122	-172.77	582.8	0	0	0	0	0	4.014	29.157	28	23	2	159	25	28	18	46	0.821	0.111	0.543	S_000011_029
SCORE:	-88.415	-500.071	140.67	7.108	-19.175	-1.268	92.492	0	16.081	-331.116	-32.497	137.992	-13.243	-2.517	-170.547	582.8	0	0	0	0	0	4.877	27.852	27.901	27	4	152	31	28	18	46	0.964	0.222	0.674	S_000012_029
SCORE:	-87.614	-520.063	177.198	5.828	-22.908	2.609	96.267	0	15.493	-351.703	-35.032	138.202	-8.382	-4.088	-166.889	582.8	0	0	0	0	0	3.054	19.842	16.337	28	7	158	35	28	18	46	1	0.389	0.761	S_000013_029
SCORE:	-86.469	-503.755	161.513	5.704	-20.298	2.39	87.324	-1.901	14.328	-334.759	-36.823	137.637	-10.513	-0.97	-171.798	582.8	0	0	0	0	0	2.651	31.246	28.261	28	5	162	33	28	18	46	1	0.278	0.717	S_000014_029
SCORE:	-177.494	-517.671	99.218	9.811	-23.463	1.2	85.674	0	14.225	-350.832	-32.498	142.719	-12.974	-1.042	-175.765	582.8	0	0	0	0	0	1.103	23.013	20.643	25	5	161	30	28	18	46	0.893	0.278	0.652	S_000015_029
SCORE:	-146.752	-513.46	117.862	5.722	-23.817	0.209	89.343	-1.08	15.772	-338.331	-36.566	141.146	-7.427	-4.392	-175.522	582.8	0	0	0	0	0	0.989	35.913	32.451	27	4	158	31	28	18	46	0.964	0.222	0.674	S_000016_029
SCORE:	-64.182	-516.336	205.42	6.97	-21.619	-3.602	92.54	0	14.926	-341.868	-33.329	143.194	-18.526	-3.52	-175.673	582.8	0	0	0	0	0	4.443	30.081	28.677	21	4	156	25	28	18	46	0.75	0.222	0.543	S_000017_029
SCORE:	-132.989	-506.924	109.064	6.105	-21.702	0.491	99.659	0	15.104	-338.949	-27.091	134.692	-10.033	-1.104	-179.383	582.8	0	0	0	0	0	4.281	27.169	24.115	27	3	154	30	28	18	46	0.964	0.167	0.652	S_000018_029
SCORE:	-167.43	-514.469	90.437	5.69	-21.013	0.035	88.535	0	16.048	-337.157	-28.538	139.021	-13.249	-2.738	-173.791	582.8	0	0	0	0	0	0.958	28.241	27.052	26	5	159	31	28	18	46	0.929	0.278	0.674	S_000019_029
SCORE:	-113.817	-499.862	94.654	7.714	-20.102	-3.158	104.204	-2.364	16.719	-326.186	-31.578	139.959	-12.424	-4.436	-164.331	582.8	0	0	0	0	0	4.575	29.874	29.175	27	4	154	31	28	18	46	0.964	0.222	0.674	S_000020_029
SCORE:	-169.926	-511.415	89.851	5.918	-21.419	-1.327	90.164	-1.336	15.239	-343.369	-32.581	137.965	-11.793	-2.837	-167.787	582.8	0	0	0	0	0	2.001	31.418	30.617	25	3	156	28	28	18	46	0.893	0.167	0.609	S_000021_029
SCORE:	-119.98	-505.954	118.866	7.782	-19.429	2.819	88.279	-1.205	16.184	-331.354	-28.261	142.228	-11.116	-3.985	-182.766	582.8	0	0	0	0	0	5.131	22.533	17.921	27	4	155	31	28	18	46	0.964	0.222	0.674	S_000022_029
SCORE:	-150.204	-505.174	98	6.025	-24.18	-1.033	97.349	-0.949	16.806	-340.69	-34.758	134.023	-11.104	-2.667	-166.401	582.8	0	0	0	0	0	1.747	34.301	31.75	27	7	158	34	28	18	46	0.964	0.389	0.739	S_000001_030
SCORE:	-131.18	-513.318	111.805	6.165	-21.458	-0.1	105.693	-2.457	15.43	-343.284	-32.891	138.276	-9.668	-4.765	-165.763	582.8	0	0	0	0	0	2.357	25.149	22.114	25	5	153	30	28	18	46	0.893	0.278	0.652	S_000002_030
SCORE:	-158.185	-512.335	101.457	6.333	-22.53	-0.906	95.909	0	16.112	-339.5	-38.543	142.023	-12.003	-3.491	-176.115	582.8	0	0	0	0	0	2.605	24.072	22.762	24	6	159	30	28	18	46	0.857	0.333	0.652	S_000003_030
SCORE:	-159.552	-506.02	89.92	5.817	-21.706	-3.033	97.104	-1.205	17.194	-335.333	-34.864	137.431	-10.599	-4.106	-173.905	582.8	0	0	0	0	0	0.954	34.957	33.146	27	5	152	32	28	18	46	0.964	0.278	0.696	S_000004_030
SCORE:	-133.145	-511.729	124.718	6.062	-19.99	2.23	91.769	0	15.598	-337.893	-38.196	142.06	-12.67	-3.363	-177.597	582.8	0	0	0	0	0	3.055	22.032	20.101	25	6	153	31	28	18	46	0.893	0.333	0.674	S_000005_030
SCORE:	-139.161	-497.575	96.713	5.973	-20.968	1.815	88.342	0	15.557	-338.861	-33.869	133.387	-9.265	-1.458	-163.931	582.8	0	0	0	0	0	2.181	25.537	24.695	27	5	156	32	28	18	46	0.964	0.278	0.696	S_000006_030
SCORE:	-95.118	-507.11	139.056	5.625	-19.533	3.519	91.526	0	14.569	-335.962	-30.906	139.661	-12.595	-3.055	-166.561	582.8	0	0	0	0	0	3.848	26.405	27.685	26	3	153	29	28	18	46	0.929	0.167	0.63	S_000007_030
SCORE:	-161.856	-516.414	91.645	8.461	-19.246	1.691	90.351	0	16.796	-344.298	-31.875	140.87	-11.132	-3.125	-171.009	582.8	0	0	0	0	0	2.629	22.594	20.006	26	6	155	32	28	18	46	0.929	0.333	0.696	S_000008_030
SCORE:	-108.832	-507.595	111.98	5.675	-18.26	2.482	106.172	0	16.24	-331.755	-29.269	136.825	-7.559	-4.004	-174.658	582.8	0	0	0	0	0	2.093	19.891	17.608	27	5	155	32	28	18	46	0.964	0.278	0.696	S_000009_030
SCORE:	-120.593	-506.377	129.37	6.722	-21.838	2.075	90.41	-1.196	15.026	-336.107	-28.644	143.212	-16.561	-5.888	-177.562	582.8	0	0	0	0	0	3.966	27.32	25.241	27	6	155	33	28	18	46	0.964	0.333	0.717	S_000010_030
SCORE:	-163.563	-499.274	85.972	5.579	-22.432	-4.761	90.651	-0.903	14.567	-332.097	-35.546	136.987	-9.161	-1.684	-174.677	582.8	0	0	0	0	0	0.416	35.09	32.634	27	4	153	31	28	18	46	0.964	0.222	0.674	S_000011_030
SCORE:	-193.951	-519.267	94.744	6.147	-25.414	0.442	87.529	0	15.148	-354.233	-33.561	143.181	-14.063	-2.207	-179.368	582.8	0	0	0	0	0	4.172	28.762	28.958	25	4	169	29	28	18	46	0.893	0.222	0.63	S_000012_030
SCORE:	-193.5	-516.404	87.646	5.879	-23.885	0.023	84.945	0	15.462	-355.612	-26.367	140.473	-15.721	-6.05	-168.525	582.8	0	0	0	0	0	1.836	38.217	35.695	28	5	165	33	28	18	46	1	0.278	0.717	S_000013_030
SCORE:	-172.433	-512.574	100.676	6.642	-25.417	-2.153	83.548	-2.095	16.509	-349.732	-32.244	138.652	-8.693	-2.471	-167.328	582.8	0	0	0	0	0	1.448	36.357	32.178	27	5	163	32	28	18	46	0.964	0.278	0.696	S_000014_030
SCORE:	-129.596	-520.639	132.368	8.323	-21.427	1.786	86.511	-1.032	17.102	-346.172	-32.299	142.641	-17.569	-1.052	-165.843	582.8	0	0	0	0	0	4.907	32.8	28.854	26	5	158	31	28	18	46	0.929	0.278	0.674	S_000015_030
SCORE:	-121.876	-514.433	134.469	5.738	-21.433	-2.893	99.291	-1.099	15.362	-345.683	-32.733	142.35	-15.19	-4.581	-167.509	582.8	0	0	0	0	0	3.667	38.253	35.025	28	4	158	32	28	18	46	1	0.222	0.696	S_000016_030
SCORE:	-144.357	-496.349	94.288	5.431	-21.661	-2.953	94.902	0	14.72	-335.124	-27.526	137.305	-14.356	-1.835	-177.119	582.8	0	0	0	0	0	3.12	32.892	32.017	28	5	156	33	28	18	46	1	0.278	0.717	S_000017_030
SCORE:	-85.589	-500.906	158.473	6.27	-23.433	0.991	90.577	-1.36	17.231	-342.592	-34.515	135.279	-11.079	-2.819	-162.21	582.8	0	0	0	0	0	1.705	21.723	20.424	28	3	156	31	28	18	46	1	0.167	0.674	S_000018_030
SCORE:	-150.987	-522.441	129.048	6.341	-23.282	-0.302	89.842	-0.948	15.43	-350.758	-29.864	142.752	-12.767	-3.15	-179.306	582.8	0	0	0	0	0	5.617	25.883	24.71	26	7	159	33	28	18	46	0.929	0.389	0.717	S_000019_030
SCORE:	-155.321	-505.571	112.509	6.839	-23.713	-7.777	86.66	-2.261	14.824	-341.408	-29.337	142.593	-17.779	-2.565	-174.054	582.8	0	0	0	0	0	2.919	21.751	20.96	25	4	155	29	28	18	46	0.893	0.222	0.63	S_000020_030
SCORE:	-137.194	-504.473	93.745	7.147	-15.919	0.623	87.792	-1.425	15.307	-326.636	-35.034	140.539	-6.783	-6.052	-170.967	582.8	0	0	0	0	0	2.141	23.726	19.61	26	6	150	32	28	18	46	0.929	0.333	0.696	S_000021_030
SCORE:	-53.346	-493.709	148.652	5.571	-18.895	3.258	100.806	0	16.479	-323.536	-34.635	140.25	-12.001	-2.471	-171.477	582.8	0	0	0	0	0	5.563	26.962	25.399	26	6	154	32	28	18	46	0.929	0.333	0.696	S_000022_030
SCORE:	-119.002	-514.189	128.026	6.02	-24.124	0.685	103.489	0	15.177	-342.651	-35.268	144.191	-17.405	-2.706	-168.724	582.8	0	0	0	0	0	5.679	37.986	33.34	26	3	158	29	28	18	46	0.929	0.167	0.63	S_000023_030
SCORE:	-121.694	-517.527	156.63	8.665	-25.771	1.971	89.355	0	15.063	-358.272	-36.455	141.812	-13.666	-1.699	-168.21	582.8	0	0	0	0	0	3.609	27.086	24.248	27	5	162	32	28	18	46	0.964	0.278	0.696	S_000024_030
SCORE:	-112.088	-514.682	149.142	5.977	-21.192	2.708	91.65	0	13.362	-344.78	-33.643	142.842	-15.167	-2.918	-171.697	582.8	0	0	0	0	0	3.51	25.267	22.238	28	4	164	32	28	18	46	1	0.222	0.696	S_000025_030
SCORE:	-160.903	-512.028	111.85	5.84	-23.298	1.634	89.659	-0.936	15.584	-346.636	-37.501	141.925	-13.11	-1.274	-177.561	582.8	0	0	0	0	0	2.148	23.827	23.001	27	4	161	31	28	18	46	0.964	0.222	0.674	S_000026_030
SCORE:	-147.187	-514.585	118.038	6.124	-24.778	-3.654	92.038	0	16.565	-352.089	-34.747	137.614	-12.577	-2.715	-157.594	582.8	0	0	0	0	0	2.375	30.454	26.926	27	2	157	29	28	18	46	0.964	0.111	0.63	S_000027_030
SCORE:	-126.327	-510.687	122.33	5.679	-19.374	4.155	85.684	0	15.077	-340.053	-24.823	136.068	-11.938	-3.686	-169.26	582.8	0	0	0	0	0	1.698	29.621	26.473	26	4	158	30	28	18	46	0.929	0.222	0.652	S_000028_030
SCORE:	-26.849	-489.99	158	17.817	-19.69	2.799	99.747	-1.265	18.018	-330.462	-28.292	133.545	-7.689	-2.999	-162.766	582.8	0	0	0	0	0	3.576	26.027	23.984	26	5	152	31	28	18	46	0.929	0.278	0.674	S_000001_031
SCORE:	-24.334	-506.61	191.093	11.699	-21.999	3.14	105.177	-2.041	15.651	-335.289	-30.689	137.431	-14.854	-2.082	-160.156	582.8	0	0	0	0	0	2.396	32.889	29.5	20	3	147	23	28	18	46	0.714	0.167	0.5	S_000002_031
SCORE:	-169.917	-520.281	98.324	12.795	-23.209	1.473	91.52	0	18.272	-348.973	-38.494	143.089	-16.79	-2.52	-170.44	582.8	0	0	0	0	0	2.516	28.36	26.256	23	2	160	25	28	18	46	0.821	0.111	0.543	S_000003_031
SCORE:	-17.072	-486.666	147.387	16.821	-17.059	0.253	110.096	-2.513	17.495	-307.836	-37.035	136.981	-1.571	-4.605	-175.383	582.8	0	0	0	0	0	3.763	28.697	25.742	26	4	142	30	28	18	46	0.929	0.222	0.652	S_000004_031
SCORE:	-168.017	-507.151	88.611	15.989	-24.9	-4.502	89.945	-1.103	16.947	-342.918	-34.426	143.069	-16.554	-4.088	-171.046	582.8	0	0	0	0	0	1.313	27.278	24.433	27	4	161	31	28	18	46	0.964	0.222	0.674	S_000005_031
SCORE:	-25.352	-497.805	175.979	17.867	-19.536	4.681	100.231	-1.304	16.761	-327.635	-32.966	138.399	-11.299	-1.746	-174.013	582.8	0	0	0	0	0	4.235	28.846	26.85	28	6	148	34	28	18	46	1	0.333	0.739	S_000006_031
SCORE:	-133.868	-504.859	96.284	12.008	-24.431	-1.159	93.917	0	17.763	-344.299	-29.87	137.28	-10.788	-1.162	-161.514	582.8	0	0	0	0	0	4.163	36.854	32.586	26	3	159	29	28	18	46	0.929	0.167	0.63	S_000007_031
SCORE:	-73.574	-495.461	105.035	22.362	-16.73	-0.657	99.448	-0.193	17.735	-321.187	-25.911	139.278	-11.781	-7.124	-167.189	582.8	0	0	0	0	0	6.002	27.7	25.448	27	1	148	28	28	18	46	0.964	0.056	0.609	S_000008_031
SCORE:	-114.29	-505.969	137.876	5.96	-23.939	1.887	95.936	-1.166	14.324	-340.37	-34.251	138.421	-16.04	-2.119	-170.418	582.8	0	0	0	0	0	2.779	32.908	31.665	28	3	163	31	28	18	46	1	0.167	0.674	S_000009_031
SCORE:	-150.24	-512.598	99.428	12.845	-19.018	-0.373	92.281	-1.023	16.901	-339.744	-36.791	144.922	-11.533	-8.447	-173.807	582.8	0	0	0	0	0	3.917	33.01	30.747	27	7	157	34	28	18	46	0.964	0.389	0.739	S_000010_031
SCORE:	-0.808	-500.746	251.336	6.244	-24.408	-4.369	90.447	0	14.371	-339.263	-33.18	141.271	-11.958	-0.484	-174.11	582.8	0	0	0	0	0	1.24	29.425	24.798	25	4	161	29	28	18	46	0.893	0.222	0.63	S_000011_031
SCORE:	-149.918	-505.502	93.334	5.814	-23.734	-1.55	100.296	0	15.179	-337.285	-31.35	140.008	-8.365	-5.822	-176.707	582.8	0	0	0	0	0	2.968	43.912	41.128	28	6	162	34	28	18	46	1	0.333	0.739	S_000012_031
SCORE:	-68.823	-522.001	178.75	15.788	-21.573	-2.442	103.252	0	19.098	-345.773	-28.48	143.732	-11.166	-3.286	-181.902	582.8	0	0	0	0	0	4.38	23.929	22.235	27	5	163	32	28	18	46	0.964	0.278	0.696	S_000013_031
SCORE:	-97.198	-505.797	127.756	14.323	-20.344	-1.308	97.47	-1.248	18.437	-332.836	-27.393	145.191	-15.734	-4.263	-179.185	582.8	0	0	0	0	0	4.933	32.521	31.416	27	3	155	30	28	18	46	0.964	0.167	0.652	S_000014_031
SCORE:	-174.689	-510.941	98.234	5.936	-27.44	-2.584	89.153	0	14.428	-350.327	-28.671	137.24	-10.7	-1.268	-172.08	582.8	0	0	0	0	0	1.531	20.659	19.128	26	5	162	31	28	18	46	0.929	0.278	0.674	S_000015_031
SCORE:	-2.788	-512.544	252.965	5.878	-21.223	0.246	105.824	-1.972	15.323	-342.972	-31.69	146.165	-26	-3.157	-174.65	582.8	0	0	0	0	0	2.218	25.401	24.394	26	2	155	28	28	18	46	0.929	0.111	0.609	S_000016_031
SCORE:	-155.2	-511.666	89.539	14.437	-24.39	-3.843	102.279	0	16.935	-348.363	-29.12	138.483	-10.502	-6.916	-169.218	582.8	0	0	0	0	0	4.345	27.655	26.588	28	4	162	32	28	18	46	1	0.222	0.696	S_000017_031
SCORE:	-116.18	-508.097	117.323	12.667	-20.78	4.391	94.829	0	15.754	-337.384	-31.61	139.828	-15.245	-1.77	-170.96	582.8	0	0	0	0	0	2.075	25.965	25.302	27	4	153	31	28	18	46	0.964	0.222	0.674	S_000018_031
SCORE:	-142.65	-507.101	96.323	6.981	-24.923	-0.955	110.641	0	15.363	-342.323	-36.698	135.498	-8.426	-2.939	-168.254	582.8	0	0	0	0	0	1.362	26.694	24.512	28	6	164	34	28	18	46	1	0.333	0.739	S_000019_031
SCORE:	-90.802	-515.096	126.24	19.16	-19.547	4.301	105.697	-1.341	21.376	-347.408	-26.25	137.737	-9.44	-5.034	-166.975	582.8	0	0	0	0	0	2.978	25.237	22.827	26	5	156	31	28	18	46	0.929	0.278	0.674	S_000020_031
SCORE:	-155.771	-521.876	113.246	13.196	-23.661	3.657	96.081	0	16.612	-356.477	-36.64	139.548	-16.479	-4.114	-164.041	582.8	0	0	0	0	0	2.378	27.019	25.091	28	4	166	32	28	18	46	1	0.222	0.696	S_000021_031
SCORE:	-128.174	-497.439	106.914	12.503	-25.761	1.138	93.623	-1.54	15.265	-337.724	-37.54	135.6	-9.246	-1.421	-167.59	582.8	0	0	0	0	0	2.243	33.264	31.015	26	3	160	29	28	18	46	0.929	0.167	0.63	S_000022_031
SCORE:	-100.278	-506.414	118.097	11.733	-20.543	2.523	104.258	-1.032	19.406	-332.235	-40.609	142.824	-10.856	-2.127	-171.386	582.8	0	0	0	0	0	3.283	29.88	27.693	22	2	157	24	28	18	46	0.786	0.111	0.522	S_000023_031
SCORE:	-112.489	-501.809	105.427	14.893	-22.617	-2.602	99.955	-1.061	17.156	-333.72	-35.638	138.032	-12.631	-3.039	-163.232	582.8	0	0	0	0	0	5.596	24.731	23.371	24	4	150	28	28	18	46	0.857	0.222	0.609	S_000024_031
SCORE:	-103.022	-490.158	99.78	11.402	-19.896	1.721	93.966	0	16.766	-326.245	-34.408	134.504	-15.076	-3.262	-158.074	582.8	0	0	0	0	0	3.157	34.021	32.175	26	4	149	30	28	18	46	0.929	0.222	0.652	S_000025_031
SCORE:	-75.455	-504.343	138.874	18.287	-20.686	1.796	99.705	-0.193	18.082	-342.13	-29.275	134.754	-11.943	-3.14	-161.329	582.8	0	0	0	0	0	3.287	32.653	31.957	28	2	159	30	28	18	46	1	0.111	0.652	S_000026_031
SCORE:	-145.341	-507.273	92.099	17.963	-21.986	-2.295	93.985	-1.017	17.535	-334.066	-36.4	142.924	-18.948	-4.192	-167.653	582.8	0	0	0	0	0	1.183	25.687	23.562	26	4	151	30	28	18	46	0.929	0.222	0.652	S_000027_031
SCORE:	-123.172	-493.068	86.531	16.254	-21.152	-1.254	89.854	0	16.79	-331.543	-29.104	132.958	-6.188	-1.057	-166.934	582.8	0	0	0	0	0	1.941	21.978	17.65	28	6	149	34	28	18	46	1	0.333	0.739	S_000028_031
SCORE:	-50.249	-524.944	207.505	7.17	-17.598	2.118	95.935	-1.226	16.573	-344.959	-35.756	139.67	-10.197	-5.174	-166.517	582.8	0	0	0	0	0	4.351	22.045	19.721	27	3	155	30	28	18	46	0.964	0.167	0.652	S_000029_031
SCORE:	-88.425	-494.444	118.753	11.909	-22.527	-0.836	103.344	-0.02	17.427	-329.79	-31.077	138.699	-9.774	-2.078	-172.469	582.8	0	0	0	0	0	1.659	37.747	32.685	28	3	154	31	28	18	46	1	0.167	0.674	S_000030_031
SCORE:	-146.106	-497.867	98.967	10.52	-23.019	1.067	91.966	-0.99	15.583	-341.932	-33.301	135.884	-14.457	-3.837	-169.303	582.8	0	0	0	0	0	1.814	26.775	22.303	26	7	153	33	28	18	46	0.929	0.389	0.717	S_000031_031
SCORE:	-62.385	-487.963	121.512	16.421	-17.338	4.339	96.019	-2.723	17.365	-321.393	-30.218	133.453	-8.891	-2.716	-166.649	582.8	0	0	0	0	0	3.597	25.395	25.173	25	3	147	28	28	18	46	0.893	0.167	0.609	S_000001_032
SCORE:	-157.863	-511.666	92.806	11.578	-24.288	0.634	94.993	-1.213	17.201	-339.989	-42.177	141.243	-9.438	-4.001	-169.096	582.8	0	0	0	0	0	2.75	28.292	28.255	27	2	152	29	28	18	46	0.964	0.111	0.63	S_000002_032
SCORE:	30.048	-488.293	193.858	12.245	-12.748	-0.435	109.644	-0.95	16.525	-306.463	-32.466	141.516	-11.846	-6.969	-170.621	582.8	0	0	0	0	0	4.251	27.032	25.122	27	5	142	32	28	18	46	0.964	0.278	0.696	S_000003_032
SCORE:	-119.687	-518.392	137.195	5.695	-23.567	-4.878	93.88	-0.815	14.34	-336.041	-34.369	140.287	-9.776	-4.139	-162.679	582.8	0	0	0	0	0	0.771	30.747	28.534	27	3	159	30	28	18	46	0.964	0.167	0.652	S_000004_032
SCORE:	-21.049	-503.366	206.54	10.259	-20.986	2.242	103.072	-1.046	16.703	-337.645	-33.244	137.447	-15.87	-1.864	-170.507	582.8	0	0	0	0	0	4.418	27.746	24.707	24	4	156	28	28	18	46	0.857	0.222	0.609	S_000005_032
SCORE:	-87.353	-507.906	128.55	16.5	-20.101	6.096	99.247	-1.088	18.242	-331.663	-32.117	147.498	-13.967	-8.779	-175.836	582.8	0	0	0	0	0	5.171	28.422	26.068	28	4	151	32	28	18	46	1	0.222	0.696	S_000006_032
SCORE:	-116.721	-485.772	94.601	6.662	-21.308	1.076	97.282	-0.909	13.649	-320.395	-25.833	135.766	-19.353	-1.583	-176.409	582.8	0	0	0	0	0	3.005	31.046	29.368	28	2	146	30	28	18	46	1	0.111	0.652	S_000007_032
SCORE:	-137.049	-498.596	100.3	9.711	-22.189	-2.135	91.454	-3.094	13.894	-331.182	-30.593	137.235	-11.091	-2.138	-172.916	582.8	0	0	0	0	0	1.492	28.019	27.023	27	2	153	29	28	18	46	0.964	0.111	0.63	S_000008_032
SCORE:	-66.48	-493.486	152.402	11.503	-22.999	-4.196	102.885	0	16.774	-335.873	-30.656	133.888	-20.594	-1.347	-159.859	582.8	0	0	0	0	0	2.28	28.538	26.204	26	5	160	31	28	18	46	0.929	0.278	0.674	S_000009_032
SCORE:	-35.924	-507.344	222.616	8.345	-26.704	-3.34	94.045	0	15.254	-348.784	-31.708	137.131	-11.518	-2.892	-167.965	582.8	0	0	0	0	0	4.14	33.187	33.055	28	4	166	32	28	18	46	1	0.222	0.696	S_000010_032
SCORE:	-83.564	-511.158	161.882	5.578	-19.87	2.45	95.454	-0.808	14.32	-337.091	-26.312	136.554	-9.589	-5.865	-174.368	582.8	0	0	0	0	0	2.46	25.548	23.889	27	5	156	32	28	18	46	0.964	0.278	0.696	S_000011_032
SCORE:	-172.847	-515.661	89.432	14.491	-19.949	-4.318	76.631	-0.138	18.559	-346.396	-38.42	141.824	-8.026	-3.012	-162.459	582.8	0	0	0	0	0	1.795	23.346	20.576	24	2	161	26	28	18	46	0.857	0.111	0.565	S_000012_032
SCORE:	-148.897	-512.268	105.492	12.196	-22.284	0.07	94.39	0	17.507	-344.327	-31.452	140.85	-15.6	-6.176	-173.564	582.8	0	0	0	0	0	3.469	22.818	20.819	28	6	156	34	28	18	46	1	0.333	0.739	S_000013_032
SCORE:	-142.099	-512.029	108.698	11.147	-23.286	-2.966	98.608	-1.138	16.611	-342.196	-33.287	141.297	-10.326	-5.063	-172.58	582.8	0	0	0	0	0	1.612	25.669	23.597	26	6	157	32	28	18	46	0.929	0.333	0.696	S_000014_032
SCORE:	-42.014	-517.678	229.13	6.436	-23.537	3.461	94.392	-1.519	15.101	-352.345	-31.99	141.795	-10.354	-5.385	-176.276	582.8	0	0	0	0	0	3.954	24.509	21.709	28	5	157	33	28	18	46	1	0.278	0.717	S_000015_032
SCORE:	-160.268	-522.998	96.91	11.998	-21.273	5.904	93.261	0	16.289	-351.713	-23.063	140.451	-13.046	-5.5	-172.967	582.8	0	0	0	0	0	2.679	32.795	30.878	28	5	151	33	28	18	46	1	0.278	0.717	S_000016_032
SCORE:	-77.866	-496.507	117.388	17.352	-16.19	0.596	93.467	-1.175	17.36	-323.986	-36.248	134.203	-5.193	-4.441	-159.95	582.8	0	0	0	0	0	2.659	36.34	33.524	28	2	151	30	28	18	46	1	0.111	0.652	S_000017_032
SCORE:	-94.421	-500.916	139.759	12.371	-22.607	-1.087	94.221	-1.46	14.268	-340.767	-30.236	133.011	-10.412	-1.739	-163.812	582.8	0	0	0	0	0	2.187	27.86	25.039	27	5	157	32	28	18	46	0.964	0.278	0.696	S_000018_032
SCORE:	-158.915	-502.232	85.287	9.847	-22.37	0.996	91.71	-0.217	15.497	-338.707	-32.934	137.392	-10.663	-2.961	-173.219	582.8	0	0	0	0	0	0.859	23.45	21.545	28	6	159	34	28	18	46	1	0.333	0.739	S_000019_032
SCORE:	-171.329	-514.691	106.932	7.157	-25.373	0.403	84.933	0	13.865	-361.933	-29.89	136.292	-7.032	-0.454	-167.148	582.8	0	0	0	0	0	2.81	27.275	27.516	27	6	166	33	28	18	46	0.964	0.333	0.717	S_000020_032
SCORE:	-53.384	-491.171	124.199	21.765	-19.317	0.274	100.254	-1.231	16.927	-329.795	-28.409	132.913	-9.02	-1.464	-155.681	582.8	0	0	0	0	0	3.572	21.75	18.619	28	6	149	34	28	18	46	1	0.333	0.739	S_000021_032
SCORE:	-126.717	-512.88	111.031	7.117	-21.193	-0.71	102.3	-0.921	16.9	-342.273	-33.305	142.07	-12.451	-4.154	-165.33	582.8	0	0	0	0	0	4.282	18.113	15.444	23	3	155	26	28	18	46	0.821	0.167	0.565	S_000022_032
SCORE:	-50.455	-507.086	198.984	5.853	-24.679	0.808	100.597	0	15.092	-345.482	-27.529	137.834	-13.384	-1.139	-177.162	582.8	0	0	0	0	0	4.037	33.459	31.215	24	4	165	28	28	18	46	0.857	0.222	0.609	S_000023_032
SCORE:	-121.605	-513.669	121.471	17.407	-19.285	0.972	93.022	0	16.962	-339.56	-37.111	138.357	-11.152	-4.65	-169.306	582.8	0	0	0	0	0	2.137	26.615	23.565	25	6	152	31	28	18	46	0.893	0.333	0.674	S_000024_032
SCORE:	-98.392	-501.667	135.789	10.213	-25.196	0.881	102.597	-1.054	16.841	-339.193	-30.034	136.641	-15.324	-2.407	-171.31	582.8	0	0	0	0	0	2.033	30.181	28.08	27	6	152	33	28	18	46	0.964	0.333	0.717	S_000025_032
SCORE:	-150.183	-508.917	108.769	9.296	-25.574	-1.888	92.903	-3.705	16.201	-348.907	-30.19	140.119	-10.091	-4.086	-168.292	582.8	0	0	0	0	0	1.379	33.688	31.607	28	4	155	32	28	18	46	1	0.222	0.696	S_000026_032
SCORE:	-85.526	-512.53	143.668	12.031	-18.53	3.738	104.556	0	18.332	-335.408	-31.13	140.446	-10.773	-7.342	-178.003	582.8	0	0	0	0	0	2.62	26.95	24.418	28	4	156	32	28	18	46	1	0.222	0.696	S_000027_032
SCORE:	-70.074	-496.801	137.687	13.253	-24.532	-0.152	101.213	0	15.22	-333.374	-35.823	133.065	-10.259	-2.431	-156.438	582.8	0	0	0	0	0	6.498	36.327	34.304	23	2	158	25	28	18	46	0.821	0.111	0.543	S_000028_032
SCORE:	-168.072	-515.134	99.531	8.938	-25.062	1.243	89.843	-1.166	16.551	-356.224	-28.856	139.405	-11.701	-0.567	-169.82	582.8	0	0	0	0	0	2.146	32.504	30.752	25	5	160	30	28	18	46	0.893	0.278	0.652	S_000029_032
SCORE:	-120.078	-504.465	113.087	6.029	-21.167	3.728	96.945	-0.872	16.884	-338.96	-25.925	141.661	-11.698	-8.055	-173.539	582.8	0	0	0	0	0	3.469	26.644	24.844	25	6	158	31	28	18	46	0.893	0.333	0.674	S_000001_033
SCORE:	-60.408	-505.635	182.078	6.023	-22.693	0.555	101.452	-3.617	16.356	-339.005	-34.268	138.556	-12.779	-2.553	-169.581	582.8	0	0	0	0	0	1.903	30.755	27.824	26	5	163	31	28	18	46	0.929	0.278	0.674	S_000002_033
SCORE:	-164.613	-508.861	95.719	7.388	-23.9	-1.964	89.514	-1.231	15.709	-345.207	-29.622	138.883	-13.019	-1.424	-170.36	582.8	0	0	0	0	0	0.961	25.089	24.723	27	6	157	33	28	18	46	0.964	0.333	0.717	S_000003_033
SCORE:	-151.09	-523.402	120.399	5.912	-21.817	2.413	90.272	0	17.202	-341.804	-33.784	142.507	-7.514	-6.793	-180.803	582.8	0	0	0	0	0	3.322	31.393	29.981	27	7	160	34	28	18	46	0.964	0.389	0.739	S_000004_033
SCORE:	-125.201	-502.216	117.364	5.531	-23.136	-1.896	94.961	-1.197	15.097	-335.399	-27.809	137.955	-13.34	-4.162	-171.841	582.8	0	0	0	0	0	2.086	29.809	29.225	27	5	154	32	28	18	46	0.964	0.278	0.696	S_000005_033
SCORE:	-69.516	-499.853	135.879	12.644	-16.793	-2.39	105.121	0	18.314	-328.284	-25.207	137.745	-12.978	-9.84	-168.591	582.8	0	0	0	0	0	1.916	37.14	32.29	27	2	144	29	28	18	46	0.964	0.111	0.63	S_000006_033
SCORE:	-157.009	-519.997	103.782	7.753	-24.598	3.381	98.405	-0.605	15.856	-349.094	-32.969	138.949	-11.383	-1.247	-170.694	582.8	0	0	0	0	0	2.65	24.351	23.001	26	4	155	30	28	18	46	0.929	0.222	0.652	S_000007_033
SCORE:	-156.618	-519.253	108.036	12.172	-18.953	2.202	84.908	0	18.912	-341.981	-37.544	149.249	-20.525	-4.397	-173.855	582.8	0	0	0	0	0	1.612	38.619	36.502	27	5	157	32	28	18	46	0.964	0.278	0.696	S_000008_033
SCORE:	-139.17	-503.328	105.971	5.859	-22.736	1.775	93.952	-1.106	15.307	-336.948	-32.308	139.954	-10.745	-4.706	-176.087	582.8	0	0	0	0	0	3.176	34.569	33.756	28	5	156	33	28	18	46	1	0.278	0.717	S_000009_033
SCORE:	-129.518	-514.217	158.289	5.648	-27.289	-0.701	85.376	-1.094	15.677	-355.05	-27.931	143.164	-13.308	-3.607	-179.751	582.8	0	0	0	0	0	2.475	24.122	23.247	23	6	165	29	28	18	46	0.821	0.333	0.63	S_000010_033
SCORE:	0.817	-498.629	197.173	8.698	-17.507	3.621	106.065	0	17.245	-325.413	-27.371	136.521	-11.458	-3.91	-169.103	582.8	0	0	0	0	0	2.085	26.899	22.889	26	4	150	30	28	18	46	0.929	0.222	0.652	S_000011_033
SCORE:	-151.641	-514.114	104.253	11.751	-23.347	-3.883	94.166	0	17.899	-344.295	-31.871	140.377	-13.014	-2.919	-172.254	582.8	0	0	0	0	0	2.812	31.014	29.799	25	7	160	32	28	18	46	0.893	0.389	0.696	S_000012_033
SCORE:	-191.042	-522.403	99.023	7.724	-26.067	4.861	92.863	0	14.955	-359.096	-29.08	141.067	-16.103	-1.083	-182.503	582.8	0	0	0	0	0	2	34.936	33.562	28	6	166	34	28	18	46	1	0.333	0.739	S_000013_033
SCORE:	-132.647	-513.233	107.482	14.478	-20.317	3.156	85.616	-0.039	16.605	-338.733	-30.281	135.965	-5.427	-6.021	-165.599	582.8	0	0	0	0	0	0.902	18.563	16.197	26	5	152	31	28	18	46	0.929	0.278	0.674	S_000014_033
SCORE:	20.08	-507.071	254.593	6.649	-21.239	5.743	97.387	-1.255	17.604	-334.307	-41.332	138.442	-9.412	-2.312	-169.686	582.8	0	0	0	0	0	3.477	32.171	27.976	27	5	155	32	28	18	46	0.964	0.278	0.696	S_000015_033
SCORE:	-173.133	-506.292	83.223	6.109	-23.115	-0.983	88.093	0	15.398	-335.57	-32.091	139.426	-9.14	-2.532	-180.093	582.8	0	0	0	0	0	1.636	17.794	15.317	27	5	152	32	28	18	46	0.964	0.278	0.696	S_000016_033
SCORE:	-167.8	-505.101	94.868	5.524	-25.212	-0.481	82.158	0	15.434	-346.275	-26.747	132.737	-8.777	-4.032	-166.286	582.8	0	0	0	0	0	1.591	32.308	28.885	26	6	159	32	28	18	46	0.929	0.333	0.696	S_000017_033
SCORE:	-61.546	-498.906	140.372	11.046	-17.106	1.765	103.536	-0.774	18.251	-321.943	-35.897	144.237	-15.091	-2.085	-176.253	582.8	0	0	0	0	0	4.503	26.328	25.356	28	3	157	31	28	18	46	1	0.167	0.674	S_000018_033
SCORE:	-131.726	-510.148	115.439	12.519	-19.89	4.154	85.689	0	15.366	-343.331	-29.754	133.193	-7.688	-3.128	-169.583	582.8	0	0	0	0	0	2.635	24.804	22.687	25	8	161	33	28	18	46	0.893	0.444	0.717	S_000019_033
SCORE:	-169.29	-509.801	100.794	10.059	-26.117	-4.28	87.226	0	15.119	-347.005	-28.345	137.819	-12.643	-0.583	-175.793	582.8	0	0	0	0	0	1.46	29.128	29.863	26	6	163	32	28	18	46	0.929	0.333	0.696	S_000020_033
SCORE:	-146.824	-513.95	95.294	11.573	-20.394	0.575	95.994	0	16.081	-342.526	-29.933	140.59	-8.592	-4.543	-170.783	582.8	0	0	0	0	0	0.992	23.101	20.514	25	4	159	29	28	18	46	0.893	0.222	0.63	S_000021_033
SCORE:	-154.712	-506.245	93.284	6.852	-23.739	1.004	93.123	-1.435	15.021	-344.144	-34.29	135.112	-8.061	-2.518	-164.361	582.8	0	0	0	0	0	2.886	30.785	28.378	26	4	156	30	28	18	46	0.929	0.222	0.652	S_000022_033
SCORE:	-125.941	-496.003	99.529	6.363	-21.306	-3.039	99.787	-1.001	16.082	-335.253	-30.162	131.76	-14.872	-0.579	-162.347	582.8	0	0	0	0	0	2.3	27.394	24.501	28	3	154	31	28	18	46	1	0.167	0.674	S_000023_033
SCORE:	-186.001	-521.94	93.621	6.292	-25.509	0.087	99.276	-1.358	18.66	-355.073	-32.931	141.11	-10.922	-1.863	-181.799	582.8	0	0	0	0	0	3.549	28.91	26.602	28	5	163	33	28	18	46	1	0.278	0.717	S_000024_033
SCORE:	-75.097	-492.451	89.52	11.548	-18.838	-0.091	141.877	-1.687	22.218	-320.277	-33.795	137.299	-15.044	-3.789	-176.028	582.8	0	0	0	0	0	1.639	35.28	35.641	27	6	147	33	28	18	46	0.964	0.333	0.717	S_000025_033
SCORE:	-132.59	-510.931	121.109	6.231	-23.837	3.395	100.757	-0.117	15.463	-350.042	-29.055	141.252	-16.181	-1.766	-177.04	582.8	0	0	0	0	0	5.373	37.175	35.353	25	4	161	29	28	18	46	0.893	0.222	0.63	S_000026_033
SCORE:	-150.219	-521.926	118.962	5.849	-21.312	-0.818	96.056	-2.381	17.012	-352.692	-34.15	146.5	-14.645	-2.112	-172.179	582.8	0	0	0	0	0	4.817	25.666	23.619	26	5	161	31	28	18	46	0.929	0.278	0.674	S_000027_033
SCORE:	-79.695	-499.641	145.951	11.906	-21.511	2.081	91.251	-2.21	16.636	-334.053	-31.795	139.612	-14.207	-0.593	-169.171	582.8	0	0	0	0	0	3.248	32.031	26.561	28	6	153	34	28	18	46	1	0.333	0.739	S_000028_033
SCORE:	-120.24	-509.105	122.715	5.906	-20.817	-0.641	96.008	-1.112	15.953	-331.608	-31.497	142.157	-13.776	-4.729	-175.019	582.8	0	0	0	0	0	2.526	23.928	21.142	28	6	158	34	28	18	46	1	0.333	0.739	S_000029_033
SCORE:	-108.779	-511.654	179.435	6.82	-28.335	-2.502	80.769	-1.147	14.1	-362.116	-28.776	133.821	-6.502	0	-167.356	582.8	0	0	0	0	0	1.863	25.483	23.493	28	5	166	33	28	18	46	1	0.278	0.717	S_000030_033
SCORE:	-101.752	-513.752	175.16	5.712	-24.305	-1.645	88.275	-1.183	15.543	-352.95	-26.994	138.924	-13.208	-4.476	-171.766	582.8	0	0	0	0	0	2.114	22.738	20.331	26	4	163	30	28	18	46	0.929	0.222	0.652	S_000031_033
SCORE:	-90.547	-516.807	144.929	7.63	-20.73	0.228	104.278	0	15.625	-345.972	-27.488	133.603	-9.052	-2.148	-163.009	582.8	0	0	0	0	0	5.565	24.921	21.064	26	5	159	31	28	18	46	0.929	0.278	0.674	S_000001_034
SCORE:	-196.435	-524.533	92.346	5.96	-21.821	-2.876	92.049	-1.358	15.225	-350.547	-32.283	143.352	-17.569	-2.864	-175.998	582.8	0	0	0	0	0	1.682	24.568	22.073	27	6	166	33	28	18	46	0.964	0.333	0.717	S_000002_034
SCORE:	-96.005	-499.572	140.498	6.132	-24.555	0.398	95.213	0	16.205	-340.128	-30.654	138.231	-19.896	-0.761	-164.629	582.8	0	0	0	0	0	4.713	28.525	25.497	27	5	158	32	28	18	46	0.964	0.278	0.696	S_000003_034
SCORE:	-170.088	-515.84	97.441	6.033	-23.358	2.877	97.259	-1.147	14.351	-341.35	-36.273	143.875	-11.628	-3.987	-183.289	582.8	0	0	0	0	0	2.148	29.612	28.272	26	2	159	28	28	18	46	0.929	0.111	0.609	S_000004_034
SCORE:	-92.089	-504.497	143.313	5.979	-19.813	-1.058	99.534	-0.783	15.601	-329.26	-39.964	141.691	-11.833	-1.049	-174.653	582.8	0	0	0	0	0	1.904	22.443	20.349	25	4	156	29	28	18	46	0.893	0.222	0.63	S_000005_034
SCORE:	-84.712	-511.018	173.185	7.556	-26.545	0.119	93.016	0	15.093	-348.917	-31.368	137.467	-8.864	-2.323	-168.103	582.8	0	0	0	0	0	3.19	35.173	31.684	26	1	155	27	28	18	46	0.929	0.056	0.587	S_000006_034
SCORE:	-115.015	-520.396	134.459	9.707	-22.255	-1.152	105.353	0	16.924	-341.619	-37.996	142.204	-8.437	-1.851	-177.292	582.8	0	0	0	0	0	4.537	23.165	22.157	28	4	150	32	28	18	46	1	0.222	0.696	S_000007_034
SCORE:	-90.336	-518.394	176.603	5.91	-21.721	3.79	91.856	0	16.344	-350.596	-29.568	141.317	-13.271	-3.704	-174.614	582.8	0	0	0	0	0	2.913	26.966	23.377	25	6	159	31	28	18	46	0.893	0.333	0.674	S_000008_034
SCORE:	-168.321	-512.957	92.734	5.862	-22.281	-0.697	96.979	0	15.889	-344.431	-25.656	140.77	-13.898	-1.536	-184.036	582.8	0	0	0	0	0	2.136	36.552	32.54	27	5	167	32	28	18	46	0.964	0.278	0.696	S_000009_034
SCORE:	-139.952	-510.394	94.861	5.468	-19.029	5.435	97.683	-1.326	15.532	-330.611	-30.069	142.169	-14.297	-7.469	-173.718	582.8	0	0	0	0	0	3.013	30.605	30.12	24	5	148	29	28	18	46	0.857	0.278	0.63	S_000010_034
SCORE:	-132.706	-513.702	132.908	7.081	-24.74	1.358	90.171	-1.024	15.334	-344.333	-29.246	141.448	-13.451	-1.469	-177.737	582.8	0	0	0	0	0	1.897	34.84	31.233	27	5	155	32	28	18	46	0.964	0.278	0.696	S_000011_034
SCORE:	-135.518	-519.096	145.646	5.845	-25.575	0.853	83.502	-1.191	16.477	-352.494	-35.676	138.475	-10.804	-0.907	-166.842	582.8	0	0	0	0	0	3.469	25.261	24.604	28	5	161	33	28	18	46	1	0.278	0.717	S_000012_034
SCORE:	-89.747	-504.5	121.6	7.339	-21.431	0.846	116.125	0	17.798	-332.191	-29.245	139.5	-13.467	-5.511	-173.293	582.8	0	0	0	0	0	3.882	29.542	26.761	27	3	155	30	28	18	46	0.964	0.167	0.652	S_000013_034
SCORE:	-98.175	-515.842	162.151	5.828	-24.802	-1.13	97.535	-0.038	16.769	-351.097	-31.846	136.925	-11.093	-2.506	-165.016	582.8	0	0	0	0	0	3.188	28.863	26.639	21	2	163	23	28	18	46	0.75	0.111	0.5	S_000014_034
SCORE:	-104.743	-511.724	126.867	5.787	-16.844	0.159	92.289	-1.299	14.329	-331.804	-31.712	142.934	-5.847	-7.536	-167.387	582.8	0	0	0	0	0	4.245	18.064	14.832	25	2	150	27	28	18	46	0.893	0.111	0.587	S_000015_034
SCORE:	-127.506	-504.168	126.572	5.952	-24.176	-1.631	92.479	-0.757	14.667	-342.895	-30.302	138.921	-18.396	-0.747	-167.506	582.8	0	0	0	0	0	1.681	24.328	21.667	27	5	159	32	28	18	46	0.964	0.278	0.696	S_000016_034
SCORE:	-169.565	-506.719	87.268	6.12	-20.139	-4.326	91.931	-2.642	15.561	-338.765	-30.701	143.547	-15.766	-5.447	-174.709	582.8	0	0	0	0	0	2.424	28.556	27.16	24	4	154	28	28	18	46	0.857	0.222	0.609	S_000017_034
SCORE:	-131.943	-502.871	111.753	6.837	-24.647	-0.501	99.069	0	15.796	-344.982	-33.023	135.03	-13.398	-1.005	-166.129	582.8	0	0	0	0	0	3.327	44.856	42.028	28	7	156	35	28	18	46	1	0.389	0.761	S_000018_034
SCORE:	-165.507	-523.707	128.209	5.898	-23.539	1.033	86.57	0	15.278	-358.786	-30.454	142.645	-14.538	-3.445	-175.077	582.8	0	0	0	0	0	1.605	34.604	33.825	26	6	163	32	28	18	46	0.929	0.333	0.696	S_000019_034
SCORE:	-136.287	-527.077	158.285	6.721	-26.553	2.559	87.729	-0.626	18.05	-360.747	-29.035	139.929	-9.245	-4.34	-177.802	582.8	0	0	0	0	0	3.063	31.073	29.532	28	6	166	34	28	18	46	1	0.333	0.739	S_000020_034
SCORE:	-150.821	-500.718	102.451	5.728	-23.095	3.302	87.865	0	15.673	-339.801	-39.735	138.393	-14.947	-0.58	-173.408	582.8	0	0	0	0	0	5.252	36.037	33.778	27	6	161	33	28	18	46	0.964	0.333	0.717	S_000021_034
SCORE:	-152.795	-505.899	111.342	6.154	-24.566	-0.303	83.591	-1.697	14.805	-346.444	-30.287	136.581	-5.752	-1.344	-173.08	582.8	0	0	0	0	0	1.305	25.436	23.324	28	5	162	33	28	18	46	1	0.278	0.717	S_000022_034
SCORE:	-131.952	-502.927	98.508	5.935	-16.88	-3.205	95.601	0	15.1	-328.345	-35.744	143.775	-19.871	-3.123	-166.6	582.8	0	0	0	0	0	3.024	37.864	35.395	27	7	156	34	28	18	46	0.964	0.389	0.739	S_000023_034
SCORE:	-53.99	-505.867	176.547	6.412	-19.507	8.39	100.019	-1.399	13.995	-335.567	-29.346	140.063	-16.338	-2.108	-174.302	582.8	0	0	0	0	0	2.217	29.684	28.939	27	4	159	31	28	18	46	0.964	0.222	0.674	S_000024_034
SCORE:	-150.368	-525.906	115.806	5.705	-19.201	1.301	90.324	0	16.728	-342.668	-37.227	146.338	-12.759	-6.648	-170.28	582.8	0	0	0	0	0	5.318	24.47	22.652	27	5	158	32	28	18	46	0.964	0.278	0.696	S_000025_034
SCORE:	-151.043	-501.046	86.488	7.628	-21.654	-1.981	93.389	-0.21	15.634	-336.549	-31.474	135.875	-11.543	-1.195	-168.127	582.8	0	0	0	0	0	0.923	19.635	18.072	25	2	155	27	28	18	46	0.893	0.111	0.587	S_000026_034
SCORE:	-144.961	-504.197	87.019	8.244	-19.624	-1.133	94.632	-1.101	15.48	-328.636	-35.802	136.843	-6.333	-4.813	-169.727	582.8	0	0	0	0	0	1.387	27.317	25.779	26	6	154	32	28	18	46	0.929	0.333	0.696	S_000027_034
SCORE:	-171.264	-508.848	87.867	7.413	-21.615	-0.295	85.066	-2.208	16.438	-339.368	-30.62	139.158	-14.615	-3.738	-170.594	582.8	0	0	0	0	0	1.895	28.84	27.246	26	7	159	33	28	18	46	0.929	0.389	0.717	S_000028_034
SCORE:	-159.73	-511.101	93.944	6.507	-20.54	1.8	93.867	-0.423	17.583	-342.414	-33.755	137.874	-14.228	-3.762	-168.622	582.8	0	0	0	0	0	0.74	26.696	25.571	23	7	157	30	28	18	46	0.821	0.389	0.652	S_000029_034
SCORE:	-178.139	-517.781	95.408	6.431	-25.668	4.441	93.247	0	15.193	-351.556	-33	141.754	-17.978	-1.345	-173.026	582.8	0	0	0	0	0	2.941	40.759	38.864	28	5	160	33	28	18	46	1	0.278	0.717	S_000001_035
SCORE:	-147.87	-508.676	95.446	6.559	-22.698	-0.041	97.29	-0.026	17.355	-346.797	-27.087	140.722	-13.195	-2.008	-173.973	582.8	0	0	0	0	0	6.458	32.632	28.605	28	6	155	34	28	18	46	1	0.333	0.739	S_000002_035
SCORE:	-155.658	-505.684	109.126	6.637	-26.944	-0.807	90.048	0	15.51	-350.166	-27.391	135.895	-16.16	-1.472	-169.849	582.8	0	0	0	0	0	2.798	27.325	26.804	27	2	157	29	28	18	46	0.964	0.111	0.63	S_000003_035
SCORE:	-149.121	-507.474	97.951	7.47	-23.23	-4.423	96.124	-0.469	16.145	-337.37	-35.676	138.554	-9.474	-2.003	-171.915	582.8	0	0	0	0	0	3.868	22.301	21.184	24	3	154	27	28	18	46	0.857	0.167	0.587	S_000004_035
SCORE:	-115.909	-505.77	136.259	5.588	-23.468	2.599	93.277	-0.122	14.808	-338.122	-33.012	137.989	-14.469	-4.309	-173.447	582.8	0	0	0	0	0	3.489	30.808	29.378	25	5	153	30	28	18	46	0.893	0.278	0.652	S_000005_035
SCORE:	-123.543	-511.651	138.548	7.91	-21.488	-2.132	94.639	-0.905	16.597	-347.524	-36.676	138.237	-14.023	-1.917	-168.762	582.8	0	0	0	0	0	2.805	25.299	23.045	26	6	159	32	28	18	46	0.929	0.333	0.696	S_000006_035
SCORE:	-146.737	-506.194	107.501	7.495	-26.307	2.644	97.681	0	14.506	-351.043	-40.47	135.635	-8.286	-2.463	-162.429	582.8	0	0	0	0	0	2.192	38.76	34.821	27	6	163	33	28	18	46	0.964	0.333	0.717	S_000007_035
SCORE:	-190.711	-511.562	82.419	8.291	-23.506	-1.825	87.363	0	13.618	-348.677	-27.053	141.817	-17.485	-3.823	-174.812	582.8	0	0	0	0	0	1.724	27.532	24.303	25	3	165	28	28	18	46	0.893	0.167	0.609	S_000008_035
SCORE:	-129.621	-513.899	131.904	7.764	-25.275	-0.187	97.223	-1.381	17.433	-348.048	-34.157	143.342	-15.862	-2.774	-172.865	582.8	0	0	0	0	0	4.362	29.929	29.065	27	5	159	32	28	18	46	0.964	0.278	0.696	S_000009_035
SCORE:	-132.735	-507.855	122.162	5.663	-23.485	-1.386	97.14	-1.338	15.732	-342.108	-38.886	135.23	-9.216	-3.714	-167.49	582.8	0	0	0	0	0	4.016	28.742	26.924	25	5	165	30	28	18	46	0.893	0.278	0.652	S_000010_035
SCORE:	-130.721	-501.281	109.861	5.673	-20.117	-3.138	85.031	0	15.533	-333.792	-27.781	134.699	-12.757	-4.093	-163.239	582.8	0	0	0	0	0	1.882	30.233	29.607	28	3	156	31	28	18	46	1	0.167	0.674	S_000011_035
SCORE:	-98.732	-511.701	145.316	6.492	-24.937	1.834	99.346	0	15.9	-340.28	-31.702	143.089	-11.179	-1.212	-177.949	582.8	0	0	0	0	0	5.451	20.839	18.998	25	1	156	26	28	18	46	0.893	0.056	0.565	S_000012_035
SCORE:	-124.425	-515.453	161.177	6.018	-26.939	0.059	86.721	0	15.256	-355.974	-29.904	136.83	-13.024	-0.715	-173.981	582.8	0	0	0	0	0	2.704	24.564	23.839	28	5	160	33	28	18	46	1	0.278	0.717	S_000013_035
SCORE:	-121.604	-507.87	133.119	6.157	-21.178	-1.034	86.994	-0.146	17.278	-341.826	-30.509	140.922	-12.131	-1.254	-177.52	582.8	0	0	0	0	0	4.595	25.031	21.963	24	3	158	27	28	18	46	0.857	0.167	0.587	S_000014_035
SCORE:	-118.759	-518.194	155.275	6.736	-22.886	-3.066	95.417	-1.131	15.28	-351.142	-35.862	144.137	-12.86	-2.861	-171.607	582.8	0	0	0	0	0	1.206	32.579	33.27	27	5	163	32	28	18	46	0.964	0.278	0.696	S_000015_035
SCORE:	-106.941	-506.31	125.372	5.739	-21.082	-0.807	92.298	0	16.136	-336.671	-33.422	137.49	-10.213	-1.372	-159.151	582.8	0	0	0	0	0	2.252	20.803	18.079	28	1	158	29	28	18	46	1	0.056	0.63	S_000016_035
SCORE:	-132.399	-501.629	123.041	6.073	-22.612	0.393	90.838	-2.7	15.146	-335.889	-39.859	139.411	-17.042	-4.547	-167.662	582.8	0	0	0	0	0	1.84	22.121	20.39	25	1	157	26	28	18	46	0.893	0.056	0.565	S_000017_035
SCORE:	-111.829	-512.306	139.948	6.031	-20.538	0.493	91.008	0	14.398	-340.558	-32.63	141.555	-18.951	-1.459	-163.169	582.8	0	0	0	0	0	1.549	30.742	29.624	26	5	161	31	28	18	46	0.929	0.278	0.674	S_000018_035
SCORE:	-175.749	-521.583	104.265	7.638	-20.602	-1.449	88.349	0	13.792	-346.397	-33.919	142.8	-13.649	-5.468	-173.444	582.8	0	0	0	0	0	1.119	34.641	33.934	28	4	155	32	28	18	46	1	0.222	0.696	S_000019_035
SCORE:	-135.085	-497.791	105.167	5.616	-23.742	-0.86	90.95	-1.176	14.249	-343.491	-23.293	136.858	-15.972	0	-169.021	582.8	0	0	0	0	0	4.621	26.3	25.126	28	5	156	33	28	18	46	1	0.278	0.717	S_000020_035
SCORE:	-96.112	-495.473	104.909	7.187	-18.866	1.516	108.453	0	16.904	-332.377	-26.01	134.987	-9.181	-2.841	-172.491	582.8	0	0	0	0	0	4.372	25.458	22.825	23	3	148	26	28	18	46	0.821	0.167	0.565	S_000021_035
SCORE:	-107.317	-509.928	124.501	5.975	-18.741	2.262	100.375	-0.38	13.145	-327.654	-33.071	139.963	-17.025	-4.341	-167.789	582.8	0	0	0	0	0	2.59	26.797	24.634	19	4	147	23	28	18	46	0.679	0.222	0.5	S_000022_035
SCORE:	-135.54	-517.858	134.309	6.454	-24.123	5.294	89.626	-0.655	15.101	-348.054	-41.246	138.518	-14.279	-1.598	-162.31	582.8	0	0	0	0	0	2.482	20.582	18.225	27	5	156	32	28	18	46	0.964	0.278	0.696	S_000023_035
SCORE:	-35.53	-511.843	222.585	6.953	-21.593	-1.552	94.634	0	17.428	-343.184	-40.41	138.38	-7.447	-1.362	-172.835	582.8	0	0	0	0	0	1.917	32.248	28.63	28	4	160	32	28	18	46	1	0.222	0.696	S_000024_035
SCORE:	-94.767	-502.135	145.777	6.634	-24.061	-1.109	98.563	0	14.389	-339.288	-36.36	133.933	-7.902	-2.879	-166.214	582.8	0	0	0	0	0	3.085	32.309	30.346	27	4	155	31	28	18	46	0.964	0.222	0.674	S_000025_035
SCORE:	-132.957	-502.488	97.3	6.837	-20.002	-1.281	99.461	0	14.089	-334.528	-34.225	133.645	-5.176	-3.448	-167.095	582.8	0	0	0	0	0	1.153	23.663	23.263	27	6	150	33	28	18	46	0.964	0.333	0.717	S_000026_035
SCORE:	-64.953	-496.437	157.083	6.934	-22.236	0.126	98.297	0	13.92	-330.852	-31.656	133.705	-10.072	-0.121	-170.16	582.8	0	0	0	0	0	3.717	35.673	30.845	28	5	152	33	28	18	46	1	0.278	0.717	S_000027_035
SCORE:	-107.975	-507.409	140.289	6.724	-22.058	1.807	93.081	-1.083	15.269	-336.941	-31.508	143.128	-13.619	-2.723	-177.261	582.8	0	0	0	0	0	1.527	23.85	20.24	26	4	155	30	28	18	46	0.929	0.222	0.652	S_000028_035
SCORE:	-142.625	-511.191	124.488	5.911	-23.9	-0.616	91.227	-1.117	14.629	-344.78	-38.307	140.214	-13.864	-3.517	-166.103	582.8	0	0	0	0	0	1.5	23.247	21.431	25	2	160	27	28	18	46	0.893	0.111	0.587	S_000029_035
SCORE:	-82.971	-515.793	195.345	7.235	-25.851	-0.6	88.08	0	14.866	-352.859	-28.104	141.367	-20.002	-2.401	-168.941	582.8	0	0	0	0	0	1.886	25.558	23.571	23	4	168	27	28	18	46	0.821	0.222	0.587	S_000030_035
SCORE:	-11.946	-491.962	206.27	8.305	-24.845	-1.27	98.716	0	16.795	-335.418	-27.686	134.71	-17.556	-1.161	-162.877	582.8	0	0	0	0	0	3.234	24.716	22.292	28	3	156	31	28	18	46	1	0.167	0.674	S_000031_035
SCORE:	-108.083	-503.692	118.096	10.173	-22.053	0.251	99.529	-0.42	16.6	-335.781	-28.534	140.3	-9.087	-0.37	-178.89	582.8	0	0	0	0	0	2.994	22.276	20.486	24	6	152	30	28	18	46	0.857	0.333	0.652	S_000032_035
SCORE:	-144.387	-519.758	118.475	5.574	-19.9	0.131	91.395	-1.004	16.18	-342.319	-26.959	139.962	-7.615	-6.606	-178.419	582.8	0	0	0	0	0	3.676	20.91	19.26	28	8	158	36	28	18	46	1	0.444	0.783	S_000001_036
SCORE:	-82.612	-491.036	130.824	6.141	-20.969	2.039	98.75	-3.255	15.602	-326.429	-29.584	135.603	-10.159	-3.012	-171.798	582.8	0	0	0	0	0	1.871	20.92	17.725	27	4	148	31	28	18	46	0.964	0.222	0.674	S_000002_036
SCORE:	-113.191	-518.449	140.349	6.762	-25.405	-1.969	98.374	-0.439	15.068	-343.287	-36.179	142.728	-10.738	-3.818	-160.745	582.8	0	0	0	0	0	1.757	32.24	31.771	28	6	160	34	28	18	46	1	0.333	0.739	S_000003_036
SCORE:	-118.291	-496.464	118.74	6.173	-23.844	-3.13	92.584	-3.429	13.634	-332.794	-29.019	132.503	-10.216	-1.861	-166.582	582.8	0	0	0	0	0	2.615	29.069	25.846	27	3	157	30	28	18	46	0.964	0.167	0.652	S_000004_036
SCORE:	-125.452	-513.814	124.505	6.433	-23.604	3.503	97.046	0	16.195	-344.942	-34.717	139.132	-11.281	-3.332	-168.624	582.8	0	0	0	0	0	5.248	39.129	37.354	27	4	160	31	28	18	46	0.964	0.222	0.674	S_000005_036
SCORE:	-157.226	-503.364	88.599	7.626	-23.154	0.437	93.82	-1.17	17.419	-340.322	-34.127	143.568	-15.114	-1.527	-175.03	582.8	0	0	0	0	0	2.311	26.017	22.134	27	7	157	34	28	18	46	0.964	0.389	0.739	S_000006_036
SCORE:	-174.983	-513.178	97.171	6.041	-24.696	1.371	85.835	-1.023	14.993	-348.085	-33.517	139.024	-14.632	-0.988	-168.681	582.8	0	0	0	0	0	2.582	32.836	28.314	28	5	163	33	28	18	46	1	0.278	0.717	S_000007_036
SCORE:	-114.347	-498.674	105.176	6.958	-19.046	-1.792	99.152	0	15.128	-328.804	-33.677	136.097	-13.036	-1.691	-166.539	582.8	0	0	0	0	0	3.6	25.383	22.529	25	2	147	27	28	18	46	0.893	0.111	0.587	S_000008_036
SCORE:	-31.7	-517.639	219.992	6.016	-18.634	0.088	90.819	-0.989	13.797	-334.16	-32.754	148.378	-12.25	-4.314	-176.619	582.8	0	0	0	0	0	3.77	28.264	28.528	26	3	157	29	28	18	46	0.929	0.167	0.63	S_000009_036
SCORE:	-50.709	-497.808	167.978	7.375	-22.258	-0.274	105.417	0	17.25	-335.833	-32.687	135.938	-12.55	-2.862	-166.841	582.8	0	0	0	0	0	3.648	38.606	35.407	28	6	152	34	28	18	46	1	0.333	0.739	S_000010_036
SCORE:	-62.46	-514.42	201.227	5.812	-22.31	-0.746	85.632	0	15.156	-345.348	-27.732	140.132	-13.983	-2.972	-170.141	582.8	0	0	0	0	0	4.434	39.277	37.36	28	5	159	33	28	18	46	1	0.278	0.717	S_000011_036
SCORE:	-36.461	-520.542	223.243	5.684	-23.914	7.969	95.565	-1.039	16.225	-350.669	-34.727	135.862	-11.027	-1.645	-161.776	582.8	0	0	0	0	0	1.529	34.93	32.485	28	4	162	32	28	18	46	1	0.222	0.696	S_000012_036
SCORE:	-64.198	-503.123	166.837	6.408	-21.051	0.277	98.874	0	15.035	-338.35	-32.956	133.175	-9.674	-4.958	-160.631	582.8	0	0	0	0	0	3.14	28.066	26.916	28	6	156	34	28	18	46	1	0.333	0.739	S_000013_036
SCORE:	-154.771	-515.36	117.317	6.282	-25.333	-2.424	92.701	0	14.438	-350.477	-35.882	140.989	-19.995	-2.815	-160.943	582.8	0	0	0	0	0	3.932	33.849	30.556	27	3	159	30	28	18	46	0.964	0.167	0.652	S_000014_036
SCORE:	-85.085	-506.302	137.194	6.452	-17.014	2.588	102.745	0	15.798	-329.981	-33.837	136.385	-11.575	-7.699	-166.334	582.8	0	0	0	0	0	3.695	26.368	25.752	27	5	152	32	28	18	46	0.964	0.278	0.696	S_000015_036
SCORE:	-163.805	-510.839	94.46	5.854	-22.116	-0.095	94.587	-1.826	17.09	-338.994	-34.837	136.865	-6.751	-2.612	-178.767	582.8	0	0	0	0	0	1.376	26.231	23.61	28	6	157	34	28	18	46	1	0.333	0.739	S_000016_036
SCORE:	-194.626	-515.946	88.636	5.81	-22.631	-0.913	87.426	-1.71	14.32	-345.515	-33.025	138.419	-12.49	-0.694	-181.091	582.8	0	0	0	0	0	1.979	23.675	21.305	25	6	157	31	28	18	46	0.893	0.333	0.674	S_000017_036
SCORE:	-104.836	-502.565	124.038	8.665	-23.308	-1.742	105.242	0	14.02	-342.631	-24.705	138.394	-9.977	-4.571	-171.217	582.8	0	0	0	0	0	2.72	31.939	30.219	26	4	154	30	28	18	46	0.929	0.222	0.652	S_000018_036
SCORE:	-93.227	-508.587	172.341	5.521	-24.314	-1.247	87.957	0	14.567	-348.018	-33.582	140.307	-20.053	-2.769	-161.069	582.8	0	0	0	0	0	2.92	24.704	22.076	26	7	164	33	28	18	46	0.929	0.389	0.717	S_000019_036
SCORE:	-136.664	-502.43	93.802	6.616	-21.432	4.474	100.832	-1.65	15.74	-332.736	-40.515	141.891	-19.51	-1.227	-166.311	582.8	0	0	0	0	0	2.992	31.933	29.348	26	2	149	28	28	18	46	0.929	0.111	0.609	S_000020_036
SCORE:	-158.049	-510.917	99.072	6.732	-23.816	1.297	91.669	-0.889	14.409	-351.844	-25.578	135.647	-10.199	-1.076	-169.497	582.8	0	0	0	0	0	4.14	30.866	28.273	24	7	161	31	28	18	46	0.857	0.389	0.674	S_000021_036
SCORE:	-184.692	-513.585	94.255	6.178	-25.363	-0.681	94.557	0	15.101	-353.666	-28.232	141.347	-16.103	-6.758	-175.883	582.8	0	0	0	0	0	1.342	49.757	47.589	28	5	162	33	28	18	46	1	0.278	0.717	S_000022_036
SCORE:	-81.516	-507.088	155.951	6.031	-22.038	-2.811	105.334	0	15.306	-338.863	-34.114	143.989	-12.383	-4.436	-172.787	582.8	0	0	0	0	0	3.593	25.836	25.014	26	4	152	30	28	18	46	0.929	0.222	0.652	S_000023_036
SCORE:	-66.848	-508.348	163.728	6.441	-22.994	1.843	100.713	0	17.057	-335.917	-35.388	140.217	-9.906	-3.242	-168.2	582.8	0	0	0	0	0	4.348	24.137	21.094	25	5	156	30	28	18	46	0.893	0.278	0.652	S_000024_036
SCORE:	-38.755	-490.891	162.943	5.982	-21.252	3.505	105.921	-0.565	17.271	-326.766	-32.025	137.923	-12.049	-2.989	-169.492	582.8	0	0	0	0	0	0.927	24.557	21.613	28	4	151	32	28	18	46	1	0.222	0.696	S_000025_036
SCORE:	-107.277	-514.155	174.069	5.905	-25.24	-0.819	92.328	0	16.875	-352.058	-34.564	145.377	-24.815	-1.776	-172.349	582.8	0	0	0	0	0	1.146	23.861	21.013	26	3	158	29	28	18	46	0.929	0.167	0.63	S_000026_036
SCORE:	-102.661	-521.844	166.682	5.791	-22.14	-0.548	100.304	-2.852	16.216	-350.168	-34.072	143.738	-11.362	-6.13	-171.356	582.8	0	0	0	0	0	2.279	31.787	30.742	24	4	166	28	28	18	46	0.857	0.222	0.609	S_000027_036
SCORE:	-135.481	-497.222	96.67	6.008	-22.634	-1.376	91.506	-1.015	15.523	-333.326	-30.002	136.074	-14.13	-2.866	-165.886	582.8	0	0	0	0	0	4.396	24.768	23.904	26	5	151	31	28	18	46	0.929	0.278	0.674	S_000028_036
SCORE:	-85.201	-506.13	156.354	5.676	-19.797	0.982	97.411	-1.684	14.804	-337.069	-43.315	140.958	-16.091	-4.752	-157.189	582.8	0	0	0	0	0	1.841	27.859	27.757	27	4	155	31	28	18	46	0.964	0.222	0.674	S_000029_036
SCORE:	-67.66	-491.748	152.81	5.478	-21.197	-1.826	99.064	-2.216	15.227	-324.39	-27.114	138.951	-9.739	-4.485	-182.914	582.8	0	0	0	0	0	3.639	28.08	27.134	25	3	150	28	28	18	46	0.893	0.167	0.609	S_000030_036
SCORE:	-115.081	-500.54	103.95	6.871	-23.675	1.46	105.012	-0.513	16.812	-334.555	-30.716	138.023	-10.083	-2.457	-170.256	582.8	0	0	0	0	0	2.785	35.338	33.267	27	4	153	31	28	18	46	0.964	0.222	0.674	S_000031_036
SCORE:	-97.153	-497.831	133.351	5.872	-20.759	-1.434	91.525	-1.371	16.062	-334.858	-29.864	136.659	-12.623	-2.165	-168.697	582.8	0	0	0	0	0	6.181	33.302	33.468	27	6	159	33	28	18	46	0.964	0.333	0.717	S_000032_036
SCORE:	-162.666	-502.833	85.516	6.614	-22.365	-4.811	99.864	0	16.969	-334.531	-34.856	138.536	-14.588	-5.021	-175.146	582.8	0	0	0	0	0	1.186	32.177	32.961	26	2	153	28	28	18	46	0.929	0.111	0.609	S_000033_036
SCORE:	-125.756	-502.299	110.198	5.916	-22.472	-0.411	100.139	-1.492	16.442	-339.262	-31.457	135.762	-4.848	-3.709	-173.236	582.8	0	0	0	0	0	2.173	28.458	29.182	28	6	155	34	28	18	46	1	0.333	0.739	S_000034_036
SCORE:	-148.407	-522.224	120.847	6.97	-22.06	1.752	94.58	0	15.464	-354.828	-27.118	139.75	-14.479	-2.753	-171.878	582.8	0	0	0	0	0	4.769	24.622	22.145	28	3	164	31	28	18	46	1	0.167	0.674	S_000035_036
SCORE:	-140.329	-515.921	134.132	5.86	-24.96	3.49	89.346	0	13.647	-347.636	-36.368	138.884	-9.399	-0.35	-176.165	582.8	0	0	0	0	0	2.309	29.433	28.573	28	5	151	33	28	18	46	1	0.278	0.717	S_000036_036
SCORE:	-114.848	-508.366	128.488	6.112	-20.164	2.682	94.816	0	16.376	-336.131	-31.279	138.964	-15.275	-2.688	-174.252	582.8	0	0	0	0	0	3.068	35.492	32.331	26	4	146	30	28	18	46	0.929	0.222	0.652	S_000037_036
SCORE:	-121.412	-519.698	169.866	5.343	-22.323	-2.657	80.242	-0.027	14.276	-351.556	-32.79	140.491	-13.276	-1.59	-172.579	582.8	0	0	0	0	0	2.066	29.239	28.018	27	6	161	33	28	18	46	0.964	0.333	0.717	S_000001_037
SCORE:	-190.208	-514.371	94.42	9.319	-26.887	-2.618	94.2	-2.623	15.681	-347.639	-39.617	144.45	-17.081	-1.722	-181.603	582.8	0	0	0	0	0	3.083	26.213	23.508	26	4	158	30	28	18	46	0.929	0.222	0.652	S_000002_037
SCORE:	-178.424	-509.733	93.298	5.656	-24.766	-3.309	92.682	0	14.574	-350.192	-26.636	139.616	-12.438	-5.749	-175.033	582.8	0	0	0	0	0	0.806	39.657	37.911	27	4	159	31	28	18	46	0.964	0.222	0.674	S_000003_037
SCORE:	-42.633	-496.858	178.482	6.111	-22.248	1.294	103.004	0	16.2	-326.46	-33.459	140.798	-11.772	0	-181.777	582.8	0	0	0	0	0	1.253	23.327	20.888	26	4	147	30	28	18	46	0.929	0.222	0.652	S_000004_037
SCORE:	-109.768	-506.792	144.477	7.829	-23.584	-0.071	87.468	0	15.324	-346.66	-24.684	133.861	-11.498	-2.937	-169.905	582.8	0	0	0	0	0	4.604	31.809	29.333	27	6	159	33	28	18	46	0.964	0.333	0.717	S_000005_037
SCORE:	-153.106	-512.197	108.696	6.198	-23.713	-5.252	90.85	0	16.097	-342.483	-32.313	139.95	-9.424	-3.525	-170.41	582.8	0	0	0	0	0	1.621	41.66	38.355	26	3	161	29	28	18	46	0.929	0.167	0.63	S_000006_037
SCORE:	-92.87	-491.782	101.825	8.047	-17.944	4.203	108.997	-0.919	15.691	-321.888	-28.813	140.383	-13.08	-2.448	-180.654	582.8	0	0	0	0	0	2.712	25.388	26.184	26	6	151	32	28	18	46	0.929	0.333	0.696	S_000007_037
SCORE:	-129.584	-510.344	148.641	5.949	-28.471	-1.812	91.86	-0.575	13.846	-356.745	-29.795	139.291	-8.125	-2.462	-175.518	582.8	0	0	0	0	0	1.875	36.367	32.661	27	6	166	33	28	18	46	0.964	0.333	0.717	S_000008_037
SCORE:	-89.521	-504.003	140.395	6.194	-18.697	1.066	97.716	-2.52	15.387	-326.758	-32.435	140.733	-9.824	-5.201	-177.479	582.8	0	0	0	0	0	3.104	22.697	22.565	26	3	151	29	28	18	46	0.929	0.167	0.63	S_000009_037
SCORE:	-158.32	-512.534	112.15	6.502	-21.914	-0.81	88.47	-0.226	15.066	-341.918	-41.388	141.851	-12.744	-5.937	-169.73	582.8	0	0	0	0	0	2.041	34.976	34.742	28	4	158	32	28	18	46	1	0.222	0.696	S_000010_037
SCORE:	-126.032	-504.877	94.523	8.626	-19.641	3.304	103.478	0	16.952	-340.926	-30.329	133.423	-10.063	-1.919	-165.13	582.8	0	0	0	0	0	3.746	30.807	26.005	28	3	156	31	28	18	46	1	0.167	0.674	S_000011_037
SCORE:	-149.037	-515.27	128.537	6.524	-27.963	1.993	97.288	0	16.216	-360.739	-29.998	139.809	-13.446	-3.045	-175.773	582.8	0	0	0	0	0	4.029	24.021	23.154	26	5	162	31	28	18	46	0.929	0.278	0.674	S_000012_037
SCORE:	-184.954	-524.036	100.866	7.086	-23.785	0.058	90.954	-0.894	16.716	-357.707	-30.328	142.794	-16.129	-2.281	-173.783	582.8	0	0	0	0	0	2.715	34.255	31.531	27	6	167	33	28	18	46	0.964	0.333	0.717	S_000013_037
SCORE:	-147.017	-511.076	110.149	6.13	-23.243	-1.289	91.671	0	13.82	-341.474	-30.636	137.484	-10.663	-1.179	-173.249	582.8	0	0	0	0	0	3.74	28.87	26.208	28	5	153	33	28	18	46	1	0.278	0.717	S_000014_037
SCORE:	-145.021	-503.388	106.84	5.906	-26.238	0.902	90.824	-0.293	15.202	-344.806	-36.6	139.874	-12.052	-3.019	-163.918	582.8	0	0	0	0	0	2.946	30.33	27.852	28	4	158	32	28	18	46	1	0.222	0.696	S_000015_037
SCORE:	-133.149	-504.649	115.21	5.551	-23.329	-0.748	92.495	-1.999	15.679	-343.999	-24.631	139.388	-9.989	-2.044	-177.043	582.8	0	0	0	0	0	4.161	35.417	33.962	23	4	154	27	28	18	46	0.821	0.222	0.587	S_000016_037
SCORE:	-144.255	-504.915	118.273	7.473	-24.205	-1.156	94.645	-0.498	15.444	-343.45	-39.499	144.177	-12.095	-1.788	-182.149	582.8	0	0	0	0	0	2.688	30.202	27.447	23	7	162	30	28	18	46	0.821	0.389	0.652	S_000017_037
SCORE:	-162.622	-507.123	105.464	6.004	-26	-3.078	88.184	0	17.257	-346.649	-34.378	144.643	-14.268	-1.714	-175.473	582.8	0	0	0	0	0	1.709	25.701	24.273	28	4	159	32	28	18	46	1	0.222	0.696	S_000018_037
SCORE:	-113.164	-507.462	132.065	5.815	-20.343	0.601	91.227	0	15.415	-341.601	-26.558	137.935	-14.036	-5.211	-166.715	582.8	0	0	0	0	0	2.905	25.839	23.622	27	3	161	30	28	18	46	0.964	0.167	0.652	S_000019_037
SCORE:	-105.216	-512.031	133.87	7.638	-22.047	1.644	100.222	0	15.035	-334.94	-32.26	139.3	-11.245	-3.157	-173.09	582.8	0	0	0	0	0	3.044	30.706	28.511	28	3	160	31	28	18	46	1	0.167	0.674	S_000020_037
SCORE:	-139.767	-522.229	131.009	8.3	-23.624	4.037	86.276	0	13.89	-351.015	-32.231	139.049	-10.931	-2.343	-165.163	582.8	0	0	0	0	0	2.409	25.716	23.583	21	5	160	26	28	18	46	0.75	0.278	0.565	S_000021_037
SCORE:	-182.541	-510.61	92.266	5.985	-24.216	2.112	82.361	0	16.442	-353.314	-31.724	139.081	-12.707	-0.734	-171.292	582.8	0	0	0	0	0	1.01	26.282	25.622	26	5	161	31	28	18	46	0.929	0.278	0.674	S_000022_037
SCORE:	-62.86	-510.036	180.426	6.288	-25.434	-1.07	101.236	-0.337	16.214	-342.76	-32.263	137.355	-10.294	-3.323	-166.984	582.8	0	0	0	0	0	5.323	27.482	26.866	23	4	154	27	28	18	46	0.821	0.222	0.587	S_000023_037
SCORE:	-129.562	-517.754	111.831	5.658	-15.024	5.587	92.309	0	15.546	-337.233	-28.534	138.271	-9.405	-6.925	-170.792	582.8	0	0	0	0	0	4.103	20.611	19.276	24	6	163	30	28	18	46	0.857	0.333	0.652	S_000024_037
SCORE:	-110.999	-516.73	172.118	6.54	-23.251	-1.592	85.608	-3.748	15.328	-345.686	-33.066	140.222	-8.268	-6.166	-177.17	582.8	0	0	0	0	0	2.061	20.696	17.923	28	7	157	35	28	18	46	1	0.389	0.761	S_000025_037
SCORE:	-60.895	-507.49	197.087	5.987	-25.453	0.847	92.591	0	17.847	-347.773	-36.344	140.419	-9.681	-3.054	-171.485	582.8	0	0	0	0	0	2.806	42.645	39.663	28	6	156	34	28	18	46	1	0.333	0.739	S_000026_037
SCORE:	-125.837	-505.091	109.415	6.382	-23.057	0.49	100.343	-1.527	17.89	-341.054	-32.59	137.747	-10.511	-1.064	-169.309	582.8	0	0	0	0	0	3.298	23.537	21.304	27	5	153	32	28	18	46	0.964	0.278	0.696	S_000027_037
SCORE:	-73.712	-506.889	158.008	7.32	-23.936	-1.639	107.191	0	15.674	-340.788	-27.651	135.821	-13.199	-2.463	-169.264	582.8	0	0	0	0	0	5.304	32.397	30.578	27	3	155	30	28	18	46	0.964	0.167	0.652	S_000028_037
SCORE:	-150.858	-527.639	141.607	6.292	-23.579	3.294	87.367	-1.169	15.757	-353.495	-33.378	147.25	-15.504	-4.083	-178.426	582.8	0	0	0	0	0	2.049	31.25	30.812	27	6	155	33	28	18	46	0.964	0.333	0.717	S_000029_037
SCORE:	-129.608	-518.734	137.49	8.164	-26.009	-4.06	101.679	0	16.04	-344.273	-36.768	141.431	-11.94	-3.353	-177.014	582.8	0	0	0	0	0	4.939	34.851	30.193	27	7	156	34	28	18	46	0.964	0.389	0.739	S_000030_037
SCORE:	-42.515	-508.785	211.764	7.27	-21.661	3.485	90.904	-2.364	15.346	-343.802	-34.35	137.544	-11.666	-3.327	-168.523	582.8	0	0	0	0	0	2.849	21.327	18.076	26	5	160	31	28	18	46	0.929	0.278	0.674	S_000031_037
SCORE:	-150.775	-515.459	108.237	6.723	-22.964	0.05	101.541	-2.528	16.314	-345.515	-39.723	142.492	-9.485	-4.092	-172.565	582.8	0	0	0	0	0	3.4	37.656	33.913	27	5	161	32	28	18	46	0.964	0.278	0.696	S_000032_037
SCORE:	-60	-494.698	166.56	6.855	-22.278	-3.351	91.766	0	15.65	-333.747	-32.931	136.476	-14.511	-2.149	-158.822	582.8	0	0	0	0	0	2.382	27.689	25.519	28	4	154	32	28	18	46	1	0.222	0.696	S_000001_038
SCORE:	-75.591	-510.959	169.286	5.568	-20.905	0.309	93.205	-1.375	14.806	-339.46	-34.561	139.362	-11.771	-3.232	-163.097	582.8	0	0	0	0	0	4.434	28.066	26.799	27	3	157	30	28	18	46	0.964	0.167	0.652	S_000002_038
SCORE:	-98.757	-510.151	164.558	5.709	-21.204	0.66	92.735	-1.329	16.7	-335.536	-31.335	139.869	-17.804	-4.387	-180.903	582.8	0	0	0	0	0	0.862	26.554	25.358	26	8	161	34	28	18	46	0.929	0.444	0.739	S_000003_038
SCORE:	-101.954	-492.51	112.809	6.336	-20.469	-0.276	99.425	-3.774	13.529	-328.739	-25.822	134.26	-13.434	-2.348	-164.935	582.8	0	0	0	0	0	1.195	30.991	30.57	25	1	156	26	28	18	46	0.893	0.056	0.565	S_000004_038
SCORE:	-130.168	-503.541	101.505	6.667	-21.636	1.044	99.951	-0.543	13.783	-338.758	-32.16	134.196	-12.199	-4.924	-158.761	582.8	0	0	0	0	0	2.409	27.498	25.99	26	2	155	28	28	18	46	0.929	0.111	0.609	S_000005_038
SCORE:	-98.616	-514.296	173.547	5.735	-25.077	2.847	86.688	-2.072	16.914	-355.559	-31.33	138.854	-10.402	-3.229	-169.033	582.8	0	0	0	0	0	4.997	30.267	27.6	28	6	161	34	28	18	46	1	0.333	0.739	S_000006_038
SCORE:	-128.79	-516.743	146.903	6.697	-24.771	-2.953	96.322	0	15.737	-353.589	-34.687	140.823	-15.112	-0.993	-171.632	582.8	0	0	0	0	0	2.408	23.577	23.236	24	3	162	27	28	18	46	0.857	0.167	0.587	S_000007_038
SCORE:	-149.621	-503.795	90.9	5.53	-20.863	2.503	85.946	-0.601	16.215	-334.994	-36.127	141.05	-15.252	-4.366	-162.043	582.8	0	0	0	0	0	3.477	27.303	25.097	25	4	160	29	28	18	46	0.893	0.222	0.63	S_000008_038
SCORE:	-80.344	-512.559	164.554	5.986	-20.919	5.937	97.038	-0.434	16.429	-345.473	-28.379	138.584	-6.126	-2.694	-179.577	582.8	0	0	0	0	0	4.489	32.816	31.263	27	4	162	31	28	18	46	0.964	0.222	0.674	S_000009_038
SCORE:	-143.806	-498.027	91.565	6.038	-19.095	-0.746	87.123	0	15.914	-331.348	-30.937	137.082	-12.791	-4.991	-170.655	582.8	0	0	0	0	0	4.262	31.653	28.772	26	5	154	31	28	18	46	0.929	0.278	0.674	S_000010_038
SCORE:	-182.113	-516.267	93.789	6.169	-27.105	1.202	94.802	-2.482	15.789	-352.246	-32.042	136.728	-15.492	-1.553	-167.419	582.8	0	0	0	0	0	1.214	30.021	29.76	25	4	166	29	28	18	46	0.893	0.222	0.63	S_000011_038
SCORE:	-202.294	-524.004	87.282	9.172	-23.488	-2.366	90.289	-2.612	14.422	-351.701	-34.215	141.382	-9.063	-6.009	-175.584	582.8	0	0	0	0	0	1.4	25.129	24.384	27	7	158	34	28	18	46	0.964	0.389	0.739	S_000012_038
SCORE:	-147.236	-503.733	88.825	6.184	-16.113	4.85	80.756	-2.668	15.465	-332.099	-30.685	133.413	-6.952	-2.859	-165.893	582.8	0	0	0	0	0	1.474	37.28	34.638	26	5	151	31	28	18	46	0.929	0.278	0.674	S_000013_038
SCORE:	-89.549	-504.726	149.195	6.304	-23.27	-3.47	101.422	0	14.518	-338.488	-29.922	142.014	-19.738	-3.84	-166.335	582.8	0	0	0	0	0	3.986	25.459	24.307	26	5	156	31	28	18	46	0.929	0.278	0.674	S_000014_038
SCORE:	-191.509	-521.167	100.343	6.295	-25.869	-0.863	89.692	0	16.375	-356.005	-34.466	142.139	-15.365	-1.16	-176.692	582.8	0	0	0	0	0	2.433	31.535	28.694	27	5	164	32	28	18	46	0.964	0.278	0.696	S_000015_038
SCORE:	-139.241	-506.953	113.197	6.566	-23.075	-2.187	99.008	0	15.706	-341.773	-30.101	137.908	-12.679	-3.494	-175.828	582.8	0	0	0	0	0	1.665	35.096	32.524	28	6	161	34	28	18	46	1	0.333	0.739	S_000016_038
SCORE:	-102.064	-500.545	143.959	9.947	-26.006	-0.193	97.861	0	15.608	-343.33	-38.124	137.404	-11.807	-1.954	-168.922	582.8	0	0	0	0	0	1.237	22.406	20.161	27	4	160	31	28	18	46	0.964	0.222	0.674	S_000017_038
SCORE:	-127.637	-512.164	120.054	7.475	-20.123	-3.494	92.626	-1.312	14.851	-341.107	-30.981	139.594	-11.937	-3.334	-167.448	582.8	0	0	0	0	0	6.864	27.107	24.564	26	2	164	28	28	18	46	0.929	0.111	0.609	S_000018_038
SCORE:	9.855	-506.249	244.121	7.345	-21.748	-0.189	101.767	0	14.278	-337.541	-32.084	137.157	-13.005	-0.593	-168.108	582.8	0	0	0	0	0	1.906	24.925	24.099	26	4	155	30	28	18	46	0.929	0.222	0.652	S_000019_038
SCORE:	-133.115	-499.148	109.459	6.726	-25.347	-1.722	92.836	0	13.166	-344.391	-26.355	128.968	-6.75	-1.712	-162.685	582.8	0	0	0	0	0	1.04	38.066	35.154	28	2	158	30	28	18	46	1	0.111	0.652	S_000020_038
SCORE:	-75.073	-521.242	209.767	5.62	-24.132	7.907	96.039	-1.393	14.905	-351.749	-38.685	144.845	-12.894	-4.626	-183.718	582.8	0	0	0	0	0	1.484	29.374	26.21	26	4	167	30	28	18	46	0.929	0.222	0.652	S_000021_038
SCORE:	-158.149	-506.734	105.59	5.873	-23.339	0.226	86.794	0	15.929	-347.366	-33.354	140.626	-13.167	-2.984	-170.439	582.8	0	0	0	0	0	1.395	29.37	27.671	28	6	160	34	28	18	46	1	0.333	0.739	S_000022_038
SCORE:	14.137	-494.391	214.071	6.598	-18.688	5.69	101.221	0	14.348	-324.204	-32.875	138.237	-11.347	-2.88	-166.409	582.8	0	0	0	0	0	1.964	27.046	26.794	26	3	150	29	28	18	46	0.929	0.167	0.63	S_000023_038
SCORE:	-104.78	-523.807	186.626	6.335	-25.528	1.712	82.73	-1.182	15.475	-360.176	-36.027	139.82	-10.924	-4.192	-161.681	582.8	0	0	0	0	0	3.239	37.378	32.877	26	5	169	31	28	18	46	0.929	0.278	0.674	S_000024_038
SCORE:	-110.133	-508.722	141.196	6.236	-23.416	0.731	89.165	0	15.369	-345.479	-26.195	135.898	-7.925	-4.047	-168.969	582.8	0	0	0	0	0	3.224	30.503	27.242	27	4	156	31	28	18	46	0.964	0.222	0.674	S_000025_038
SCORE:	-165.655	-515.936	86.111	6.796	-23.351	2.295	103.55	0	14.552	-348.91	-32.994	140.177	-11.519	-5.313	-166.674	582.8	0	0	0	0	0	2.762	31.884	31.001	27	4	160	31	28	18	46	0.964	0.222	0.674	S_000026_038
SCORE:	-83.931	-498.431	133.38	5.481	-16.472	-1.369	93.969	-1.194	14.542	-318.944	-26.807	142.297	-9.726	-5.964	-179.699	582.8	0	0	0	0	0	2.208	32.93	31.832	22	4	152	26	28	18	46	0.786	0.222	0.565	S_000027_038
SCORE:	-143.577	-507.762	106.766	6.175	-21.984	1.329	97.111	0	13.217	-338.941	-37.105	142.646	-18.764	-4.055	-167.733	582.8	0	0	0	0	0	2.721	32.662	30.784	23	2	164	25	28	18	46	0.821	0.111	0.543	S_000028_038
SCORE:	-63.284	-503.921	121.636	11.268	-21.402	-3.128	143.668	-0.491	21.88	-343.986	-29.558	136.594	-6.518	-4.795	-172.049	582.8	0	0	0	0	0	4.719	29.433	27.841	28	7	159	35	28	18	46	1	0.389	0.761	S_000029_038
SCORE:	-105.872	-520.585	157.041	9.583	-26.277	0.643	94.991	0	16.324	-350.192	-34.932	145.187	-11.866	-2.92	-168.373	582.8	0	0	0	0	0	2.704	39.398	35.149	25	5	161	30	28	18	46	0.893	0.278	0.652	S_000030_038
SCORE:	-148.451	-521.342	135.212	5.981	-24.867	5.051	90.023	-2.277	15.877	-351.975	-35.496	146.076	-15.516	-2.037	-177.718	582.8	0	0	0	0	0	1.757	26.554	24.534	26	5	164	31	28	18	46	0.929	0.278	0.674	S_000031_038
SCORE:	-169.712	-518.965	118.423	6.182	-23.83	1.376	82.895	0	15.824	-350.644	-30.868	138.862	-11.573	-2.871	-178.258	582.8	0	0	0	0	0	0.934	22.297	18.84	25	7	167	32	28	18	46	0.893	0.389	0.696	S_000032_038
SCORE:	5.674	-500.55	229.05	6.591	-18.516	-4.17	99.843	-1.22	17.045	-325.088	-28.439	138.093	-13.212	-1.781	-176.768	582.8	0	0	0	0	0	1.995	27.339	24.62	23	3	147	26	28	18	46	0.821	0.167	0.565	S_000001_039
SCORE:	-71.338	-496.796	165.307	5.738	-20.529	-0.531	94.747	0	14.124	-338.326	-29.367	135.184	-12.691	-3.443	-169.935	582.8	0	0	0	0	0	2.38	25.163	23.974	28	6	158	34	28	18	46	1	0.333	0.739	S_000002_039
SCORE:	-101.947	-513.038	129.713	12.725	-17.463	-0.227	100.162	-1.067	18.662	-331.175	-35.484	138.934	-11.106	-4.649	-172.708	582.8	0	0	0	0	0	1.974	27.602	26.621	28	6	153	34	28	18	46	1	0.333	0.739	S_000003_039
SCORE:	-97.678	-502.102	133.156	7.963	-22.512	-0.073	97.302	0	14.211	-339.859	-29.928	135.347	-12.783	-0.977	-162.595	582.8	0	0	0	0	0	2.372	36.135	32.271	28	5	160	33	28	18	46	1	0.278	0.717	S_000004_039
SCORE:	-67.38	-501.295	142.59	16.579	-24.256	2.188	110.094	0	18.645	-338.472	-33.368	136.24	-14.922	-5.409	-162.708	582.8	0	0	0	0	0	3.915	30.909	29.036	26	6	151	32	28	18	46	0.929	0.333	0.696	S_000005_039
SCORE:	-109.965	-493.766	86.848	10.385	-20.216	0.385	104.832	-1.14	17.846	-327.586	-31.491	133.802	-8.826	-2.661	-164.513	582.8	0	0	0	0	0	3.337	29.34	26.039	28	4	153	32	28	18	46	1	0.222	0.696	S_000006_039
SCORE:	-130.135	-497.056	114.756	11.205	-22.872	-2.433	88.228	-1.403	16.196	-335.031	-37.266	138.244	-8.674	-0.672	-177.876	582.8	0	0	0	0	0	1.72	30.905	30.272	25	2	154	27	28	18	46	0.893	0.111	0.587	S_000007_039
SCORE:	-153.105	-512.108	101.816	10.573	-24.294	-4.316	95.179	0	14.669	-348.396	-37.139	134.84	-8.474	-1.714	-160.202	582.8	0	0	0	0	0	3.66	30.09	30.625	26	3	156	29	28	18	46	0.929	0.167	0.63	S_000008_039
SCORE:	-23.889	-513.582	218.193	11.709	-21.066	4.538	98.454	-0.93	16.741	-338.477	-33.313	139.259	-8.082	-2.242	-179.93	582.8	0	0	0	0	0	2.038	23.47	23.282	25	3	160	28	28	18	46	0.893	0.167	0.609	S_000009_039
SCORE:	-114.779	-486.958	86.806	6.654	-20.333	2.609	101.069	0	17.265	-318.525	-37.238	139.84	-15.097	-4.521	-172.577	582.8	0	0	0	0	0	3.428	29.465	26.239	27	6	144	33	28	18	46	0.964	0.333	0.717	S_000010_039
SCORE:	-112.544	-515.474	135.458	6.886	-21.537	5.608	94.587	-2.367	17.362	-344.758	-30.891	140.766	-12.483	-2.98	-167.977	582.8	0	0	0	0	0	2.456	27.243	22.541	26	5	157	31	28	18	46	0.929	0.278	0.674	S_000011_039
SCORE:	-124.472	-501.072	106.226	12.11	-20.537	-0.605	93.369	-0.114	13.916	-332.383	-32.832	135.848	-13.321	-0.922	-170.333	582.8	0	0	0	0	0	3.376	32.323	28.78	27	4	154	31	28	18	46	0.964	0.222	0.674	S_000012_039
SCORE:	-159.302	-517.711	95.24	11.719	-21.929	3.061	90.907	0	18.025	-346.997	-38.332	139.97	-9.475	-3.428	-166.339	582.8	0	0	0	0	0	3.187	30.527	28.431	28	4	156	32	28	18	46	1	0.222	0.696	S_000013_039
SCORE:	-132.856	-521.978	129.099	16.962	-21.585	-0.326	87.647	0	18.946	-351.221	-32.146	143.216	-14.702	-2.061	-170.522	582.8	0	0	0	0	0	3.016	28.783	24.939	26	5	163	31	28	18	46	0.929	0.278	0.674	S_000014_039
SCORE:	-135.338	-490.597	95.187	12.219	-23.417	-4.214	89.314	0	14.112	-333.846	-29.992	135.533	-12.903	-1.667	-170.453	582.8	0	0	0	0	0	2.587	19.276	15.657	25	3	155	28	28	18	46	0.893	0.167	0.609	S_000015_039
SCORE:	-99.408	-515.218	154.101	16.338	-20.948	2.305	87.287	-0.264	16.81	-346.082	-30.964	139.51	-13.996	-1.545	-171.519	582.8	0	0	0	0	0	1.975	26.098	22.969	26	6	159	32	28	18	46	0.929	0.333	0.696	S_000016_039
SCORE:	-106.581	-507.95	140.494	15.773	-23.538	-1.879	90.738	0	17.639	-343.19	-32.307	144.021	-17.801	-2.168	-173.566	582.8	0	0	0	0	0	4.352	42.639	39.297	28	6	156	34	28	18	46	1	0.333	0.739	S_000017_039
SCORE:	-147.997	-520.762	127.867	6.712	-20.573	3.38	89.072	0	14.924	-346.246	-39.251	148.54	-19.365	-5.176	-175.955	582.8	0	0	0	0	0	6.037	30.301	29.303	27	2	156	29	28	18	46	0.964	0.111	0.63	S_000018_039
SCORE:	-87.605	-503.073	130.438	12.305	-20.58	-4.223	105.859	0	17.271	-335.128	-29.659	138.055	-18.226	-2.857	-162.714	582.8	0	0	0	0	0	2.128	26.161	24.078	27	6	154	33	28	18	46	0.964	0.333	0.717	S_000019_039
SCORE:	-158.91	-511.319	105.718	9.908	-23.653	-3.251	97.749	-0.701	14.292	-349.916	-30.32	139.644	-17.643	-3.537	-170.751	582.8	0	0	0	0	0	2.07	32.747	31.344	24	6	161	30	28	18	46	0.857	0.333	0.652	S_000020_039
SCORE:	-166.302	-529.137	119.355	6.458	-24.048	2.082	96.48	-1.164	15.208	-354.837	-34.396	148.203	-15.743	-3.926	-177.894	582.8	0	0	0	0	0	4.257	27.211	25.515	28	6	155	34	28	18	46	1	0.333	0.739	S_000021_039
SCORE:	-110.708	-503.049	106.121	13.402	-17.054	0.985	96.314	0	15.698	-335.069	-30.843	135.588	-16.248	-2.451	-159.144	582.8	0	0	0	0	0	2.242	24.99	22.803	25	2	154	27	28	18	46	0.893	0.111	0.587	S_000022_039
SCORE:	-135.344	-513.868	110.255	5.823	-22.822	3.692	98.577	0	14.843	-339.546	-28.523	141.658	-13.444	-3.68	-176.77	582.8	0	0	0	0	0	5.66	28.658	27.369	27	5	156	32	28	18	46	0.964	0.278	0.696	S_000001_040
SCORE:	-128.12	-500.717	114.271	5.618	-20.684	1.911	89.696	0	16.336	-335.589	-29.396	144.621	-14.151	-4.641	-180.786	582.8	0	0	0	0	0	2.589	27.285	25.589	27	5	158	32	28	18	46	0.964	0.278	0.696	S_000002_040
SCORE:	-64.379	-508.528	168.965	5.531	-20.628	4.387	97.957	-0.094	15.968	-333.551	-32.248	142.656	-11.831	0	-178.085	582.8	0	0	0	0	0	2.32	31.149	29.404	26	3	154	29	28	18	46	0.929	0.167	0.63	S_000003_040
SCORE:	-152.921	-521.498	109.499	6.374	-20.252	-0.267	101.5	-0.58	18.077	-340.493	-39.651	147.502	-17.528	-7.923	-172.475	582.8	0	0	0	0	0	1.993	25.172	22.377	27	7	157	34	28	18	46	0.964	0.389	0.739	S_000004_040
SCORE:	-84.768	-497.996	126.025	10.504	-19.011	0.191	99.736	-4.507	18.074	-333.837	-30.668	137.45	-13.212	-0.917	-167.662	582.8	0	0	0	0	0	8.26	18.518	14.218	26	5	157	31	28	18	46	0.929	0.278	0.674	S_000005_040
SCORE:	-181.219	-525.205	97.795	6.777	-21.793	-0.305	94.77	-1.314	16.895	-348.059	-36.285	143.406	-13.538	-7.774	-172.63	582.8	0	0	0	0	0	3.241	18.463	15.764	23	5	166	28	28	18	46	0.821	0.278	0.609	S_000006_040
SCORE:	-108.874	-497.871	130.92	9.132	-22.022	-2.576	93.191	-2.677	13.904	-337.777	-28.163	135.002	-7.039	-3.269	-176.222	582.8	0	0	0	0	0	3.792	30.738	26.991	26	5	159	31	28	18	46	0.929	0.278	0.674	S_000007_040
SCORE:	-165.205	-525.192	114.959	6.741	-24.077	-1.954	91.327	-1.342	15.87	-354.516	-28.671	142.749	-16.453	-1.292	-166.925	582.8	0	0	0	0	0	0.77	25.072	23.425	27	6	162	33	28	18	46	0.964	0.333	0.717	S_000008_040
SCORE:	-139.436	-512.179	125.029	5.64	-21.542	-2.137	83.544	0	16.142	-346.321	-24.632	136.491	-6.064	-4.139	-173.446	582.8	0	0	0	0	0	1.377	20.212	17.92	26	8	160	34	28	18	46	0.929	0.444	0.739	S_000009_040
SCORE:	-165.371	-513.666	105.026	7.079	-25.912	-2.365	93.5	0	16.453	-352.87	-29.471	137.828	-13.333	-0.725	-171.968	582.8	0	0	0	0	0	2.255	34.805	29.879	25	4	167	29	28	18	46	0.893	0.222	0.63	S_000010_040
SCORE:	-125.66	-505.217	136.889	6.68	-25.889	-1.28	94.726	-0.57	15.795	-351.59	-36.771	138.871	-14.449	-4.936	-163.446	582.8	0	0	0	0	0	2.726	31.104	29.32	22	5	162	27	28	18	46	0.786	0.278	0.587	S_000011_040
SCORE:	-68.81	-513.869	181.05	6.301	-23.163	7.473	97.546	0	15.354	-348.289	-35.442	140.043	-12.906	-0.971	-167.046	582.8	0	0	0	0	0	2.307	29.341	25.842	27	4	159	31	28	18	46	0.964	0.222	0.674	S_000012_040
SCORE:	-157.36	-503.079	94.676	7.788	-22.564	-5.584	97.54	0	15.848	-338.522	-32.798	140.938	-16.434	-3.443	-177.149	582.8	0	0	0	0	0	2.622	28.285	26.708	27	5	160	32	28	18	46	0.964	0.278	0.696	S_000013_040
SCORE:	-160.199	-510.595	97.888	5.708	-24.084	1.505	99.536	-3.405	17.034	-343.868	-29.083	137.272	-11.248	-7.982	-174.783	582.8	0	0	0	0	0	3.105	37.744	35.742	28	4	152	32	28	18	46	1	0.222	0.696	S_000014_040
SCORE:	-158.773	-514.259	98.591	5.666	-22.131	2.373	100.19	-0.518	15.753	-345.734	-29.428	143.61	-12.708	-3.885	-181.519	582.8	0	0	0	0	0	2.427	25.455	24.016	28	7	159	35	28	18	46	1	0.389	0.761	S_000015_040
SCORE:	-120.05	-502.264	122.953	6.002	-21.027	2.936	93.105	-2.368	15.564	-335.514	-31.164	136.274	-12.54	-4.86	-171.883	582.8	0	0	0	0	0	1.935	32.183	30.205	28	5	152	33	28	18	46	1	0.278	0.717	S_000016_040
SCORE:	-147.057	-513.193	100.102	8.905	-21.563	-1.03	97.656	0	15.351	-342.329	-31.641	140.326	-11.027	-5.448	-170.848	582.8	0	0	0	0	0	4.883	36.681	34.188	27	5	148	32	28	18	46	0.964	0.278	0.696	S_000017_040
SCORE:	-176.314	-524.285	88.907	6.877	-20.582	2.277	95.053	0	15.501	-350.466	-30.611	138.996	-11.526	-4.495	-167.716	582.8	0	0	0	0	0	2.954	25.892	25.46	27	5	156	32	28	18	46	0.964	0.278	0.696	S_000018_040
SCORE:	-146.426	-504.192	95.691	6.21	-23.37	2.456	92.226	-1.232	14.519	-340.899	-37.146	140.213	-14.221	-1.35	-161.604	582.8	0	0	0	0	0	3.473	24.831	23.349	25	2	158	27	28	18	46	0.893	0.111	0.587	S_000019_040
SCORE:	-143.124	-523.292	133.94	6.24	-24.622	6.131	90.127	0	18.687	-352.366	-36.852	144.09	-19.525	-2.462	-167.968	582.8	0	0	0	0	0	1.948	27.534	27.175	27	4	161	31	28	18	46	0.964	0.222	0.674	S_000020_040
SCORE:	-145.458	-501.969	96.726	6.807	-23.27	-2.506	95.291	-0.951	17.099	-339.934	-35.947	135.424	-13.056	-4.064	-159.463	582.8	0	0	0	0	0	1.556	29.695	30.006	25	2	159	27	28	18	46	0.893	0.111	0.587	S_000021_040
SCORE:	-73.301	-500.354	156.101	6.129	-23.631	1.564	94.522	0	15.808	-339.74	-25.36	134.931	-11.839	-0.409	-168.391	582.8	0	0	0	0	0	4.567	29.804	27.289	26	6	164	32	28	18	46	0.929	0.333	0.696	S_000022_040
SCORE:	-157.385	-510.657	90.919	9.824	-17.843	1.437	90.363	-3.926	15.505	-335.617	-41.934	141.088	-15.042	-4.77	-164.845	582.8	0	0	0	0	0	5.313	21.775	20.328	26	7	154	33	28	18	46	0.929	0.389	0.717	S_000023_040
SCORE:	-122.297	-505.862	123.225	5.931	-19.456	0.025	90.958	-0.249	15.893	-330.334	-36.034	142.547	-15.7	-6.846	-171.308	582.8	0	0	0	0	0	2.112	29.456	27.931	27	4	154	31	28	18	46	0.964	0.222	0.674	S_000024_040
SCORE:	-155.141	-516.884	110.023	6.265	-24.255	-0.198	104.814	0	15.041	-349.263	-39.174	138.63	-10.083	-4.549	-171.396	582.8	0	0	0	0	0	3.089	19.85	19.757	24	3	157	27	28	18	46	0.857	0.167	0.587	S_000025_040
SCORE:	-161.418	-515.552	95.606	7.109	-22.135	2.784	91.201	-1.349	15.666	-341.366	-32.69	136.611	-6.23	-4.008	-173.037	582.8	0	0	0	0	0	3.173	29.559	30.157	26	5	159	31	28	18	46	0.929	0.278	0.674	S_000026_040
SCORE:	-86.827	-507.314	154.205	5.886	-22.268	2.526	97.313	0	16.081	-337.878	-36.599	137.881	-11.344	-2.961	-168.42	582.8	0	0	0	0	0	3.264	25.047	22.356	21	4	160	25	28	18	46	0.75	0.222	0.543	S_000001_041
SCORE:	-71.718	-513.215	188.546	5.893	-20.409	-2.546	92.052	-0.548	19.223	-343.568	-33.882	140.795	-12.551	-2.543	-173.19	582.8	0	0	0	0	0	1.424	23.936	22.38	26	5	155	31	28	18	46	0.929	0.278	0.674	S_000002_041
SCORE:	-32.309	-522.896	210.323	6.369	-20.842	10.106	99.488	-0.838	16.667	-338.457	-36.505	138.272	-10.341	-6.501	-163.817	582.8	0	0	0	0	0	3.86	20.904	18.536	28	3	153	31	28	18	46	1	0.167	0.674	S_000003_041
SCORE:	-124.866	-494.176	102.674	7.124	-24.979	-3.414	103.985	-2.227	15.884	-333.375	-35.578	136.144	-10.838	-0.45	-173.124	582.8	0	0	0	0	0	4.685	27.158	25.825	25	5	162	30	28	18	46	0.893	0.278	0.652	S_000004_041
SCORE:	-120.307	-515.051	132.88	6.095	-23.102	-3.095	92.458	0	15.702	-336.095	-30.324	140.793	-7.644	-2.191	-174.411	582.8	0	0	0	0	0	0.878	25.726	22.466	27	7	159	34	28	18	46	0.964	0.389	0.739	S_000005_041
SCORE:	-163.135	-514.698	96.528	5.873	-20.76	2.911	88.993	0	16.275	-341.765	-32.765	137.532	-12.204	-3.546	-170.899	582.8	0	0	0	0	0	2.59	27.138	25.387	23	6	153	29	28	18	46	0.821	0.333	0.63	S_000006_041
SCORE:	-130.834	-513.059	132.836	8.397	-22.474	-3.398	98.844	-1.345	16.404	-344.919	-33.336	142.17	-15.191	-2.401	-179.244	582.8	0	0	0	0	0	3.082	35.945	31.804	26	5	162	31	28	18	46	0.929	0.278	0.674	S_000007_041
SCORE:	-94.964	-515.586	177.621	6.236	-22.857	2.383	96.364	-0.883	14.605	-346.356	-39.986	140.451	-14.14	-5.259	-172.36	582.8	0	0	0	0	0	2.002	37.236	34.687	28	6	158	34	28	18	46	1	0.333	0.739	S_000008_041
SCORE:	-110.189	-516.664	146.12	6.969	-23.191	1.623	103.416	0	16.347	-345.763	-28.936	142.341	-17.79	-3.97	-176.202	582.8	0	0	0	0	0	2.711	25.955	24.78	26	5	156	31	28	18	46	0.929	0.278	0.674	S_000009_041
SCORE:	-138.652	-509.995	111.483	7.176	-24.698	0.529	95.774	0	13.993	-341.089	-29.76	136.369	-10.876	-2.445	-171.538	582.8	0	0	0	0	0	3.627	23.446	22.206	27	3	156	30	28	18	46	0.964	0.167	0.652	S_000010_041
SCORE:	-119.892	-506.305	126.076	5.827	-23.289	0.574	99.408	0	15.884	-341.513	-36.241	139.446	-13.835	-3.838	-169.401	582.8	0	0	0	0	0	4.515	25.363	21.951	26	4	159	30	28	18	46	0.929	0.222	0.652	S_000011_041
SCORE:	-100.355	-501.293	153.477	6.17	-23.141	-5.796	86.861	0	13.706	-337.244	-31.795	136.628	-10.53	-2.335	-170.932	582.8	0	0	0	0	0	3.068	33.136	27.889	27	5	162	32	28	18	46	0.964	0.278	0.696	S_000012_041
SCORE:	-88.626	-509.111	165.938	7.194	-21.49	-1.133	91.32	-1.431	13.715	-341.963	-33.967	136.277	-5.889	-6.133	-168.759	582.8	0	0	0	0	0	4.005	24.962	24.199	27	7	160	34	28	18	46	0.964	0.389	0.739	S_000013_041
SCORE:	-73.026	-509.47	190.205	7.056	-24.864	-3.815	102.083	-1.811	15.24	-348.798	-33.683	136.352	-16.038	-1.142	-169.926	582.8	0	0	0	0	0	2.784	30.614	30.654	27	5	162	32	28	18	46	0.964	0.278	0.696	S_000014_041
SCORE:	-89.17	-503.186	142.142	6.572	-19.358	3.046	93.588	-0.811	17.424	-334.777	-32.562	141.619	-10.683	-7.135	-169.566	582.8	0	0	0	0	0	1.717	23.11	19.856	24	6	156	30	28	18	46	0.857	0.333	0.652	S_000015_041
SCORE:	-80.893	-506.343	167.843	6.533	-24.768	3.235	90.283	-2.304	15.108	-345.096	-32.688	139.064	-13.418	-3.779	-160.832	582.8	0	0	0	0	0	3.468	40.548	38.977	28	5	159	33	28	18	46	1	0.278	0.717	S_000016_041
SCORE:	-139.202	-504.916	92.216	6.008	-23.18	2.329	101.706	0	16.115	-335.034	-32.869	135.485	-9.635	-4.744	-168.012	582.8	0	0	0	0	0	2.528	22.726	20.407	20	3	155	23	28	18	46	0.714	0.167	0.5	S_000017_041
SCORE:	-178.997	-512.297	89.44	6.568	-23.202	1.339	90.551	0	13.041	-343.736	-32.381	139.679	-12.55	-3.898	-176.342	582.8	0	0	0	0	0	1.992	28.468	27.301	24	5	159	29	28	18	46	0.857	0.278	0.63	S_000018_041
SCORE:	-149.274	-520.749	133.636	5.913	-23.801	5.322	87.408	-1.075	14.734	-352.736	-32.002	143.689	-10.427	-4.743	-179.932	582.8	0	0	0	0	0	2.687	29.133	26.886	26	4	162	30	28	18	46	0.929	0.222	0.652	S_000019_041
SCORE:	-155.416	-515.605	96.999	8.885	-21.543	1.952	91.714	-1.36	16.36	-345.302	-25.899	137.292	-9.775	-4.312	-169.481	582.8	0	0	0	0	0	1.862	38.482	35.324	28	5	154	33	28	18	46	1	0.278	0.717	S_000020_041
SCORE:	-100.132	-497.057	107.412	7.614	-17.988	-4.134	100.875	-1.496	17.605	-323.243	-29.764	136.186	-7.102	-2.966	-171.681	582.8	0	0	0	0	0	2.806	19.659	16.489	28	5	143	33	28	18	46	1	0.278	0.717	S_000021_041
SCORE:	-162.307	-508.217	90.896	9.475	-22.74	0.372	88.481	0	16.293	-343.297	-26.659	137.227	-12.831	-2.941	-172.881	582.8	0	0	0	0	0	1.716	30.836	29.454	27	5	166	32	28	18	46	0.964	0.278	0.696	S_000022_041
SCORE:	-165.052	-514.025	86.183	7.901	-20.427	-0.888	93.492	-1.496	13.926	-335.123	-32.561	137.262	-8.589	-1.207	-173.666	582.8	0	0	0	0	0	1.366	26.425	25.82	27	8	157	35	28	18	46	0.964	0.444	0.761	S_000023_041
SCORE:	-135.309	-503.399	120.909	6.795	-24.238	0.643	91.253	0	13.834	-342.309	-36.82	132.067	-7.93	-3.515	-166.653	582.8	0	0	0	0	0	1.254	19.058	16.625	25	2	161	27	28	18	46	0.893	0.111	0.587	S_000024_041
SCORE:	-85.031	-509.38	136.369	6.149	-18.337	5.069	103.578	-1.254	16.97	-332.426	-30.769	140.121	-13.23	-5.931	-168.028	582.8	0	0	0	0	0	3.269	32.783	29.508	25	7	151	32	28	18	46	0.893	0.389	0.696	S_000025_041
SCORE:	-179.117	-516.883	90.177	6.825	-24.336	-1.137	91.581	-0.05	14.662	-347.946	-27.682	143.695	-11.381	-0.879	-181.457	582.8	0	0	0	0	0	2.893	18.943	17.622	28	2	158	30	28	18	46	1	0.111	0.652	S_000026_041
SCORE:	-154.675	-518.073	116.636	6.793	-20.432	-0.826	85.543	-3.924	15.552	-341.904	-29.443	138.445	-5.433	-6.153	-176.81	582.8	0	0	0	0	0	2.552	32.654	30.196	27	3	160	30	28	18	46	0.964	0.167	0.652	S_000027_041
SCORE:	37.928	-508.803	277.865	6.993	-19.84	-2.261	106.552	-1.697	14.468	-337.105	-30.597	145.14	-20.129	-6.227	-173.141	582.8	0	0	0	0	0	3.909	27.852	25.132	27	4	151	31	28	18	46	0.964	0.222	0.674	S_000028_041
SCORE:	-24.82	-488.809	189.621	5.964	-20.067	-4.851	93.557	-0.279	13.925	-323.899	-28.402	133.054	-9.08	-5.884	-164.584	582.8	0	0	0	0	0	2.115	32.285	29.759	25	4	152	29	28	18	46	0.893	0.222	0.63	S_000029_041
SCORE:	-92.166	-505.09	130.807	6.227	-21.558	1.198	106.693	0	15.431	-339.016	-35.664	139.031	-12.875	-2.308	-160.025	582.8	0	0	0	0	0	2.182	29.359	27.963	26	3	156	29	28	18	46	0.929	0.167	0.63	S_000030_041
SCORE:	-151.355	-514.681	110.755	5.832	-23.95	-1.258	89.359	-0.612	16.511	-345.432	-32.469	140.658	-7.741	-3.747	-169.489	582.8	0	0	0	0	0	2.111	37.248	36.568	25	5	154	30	28	18	46	0.893	0.278	0.652	S_000001_042
SCORE:	-127.842	-514.794	124.281	5.991	-20.068	3.667	87.901	-2.252	14.282	-335.771	-35.403	140.962	-11.843	-2.953	-169.333	582.8	0	0	0	0	0	4.693	30.429	27.65	24	2	155	26	28	18	46	0.857	0.111	0.565	S_000002_042
SCORE:	-125.692	-500.093	104.729	5.982	-21.604	-0.472	97.101	0	15.503	-332.455	-31.007	134.198	-10.452	-2.796	-169.804	582.8	0	0	0	0	0	2.68	37.446	35.158	26	6	153	32	28	18	46	0.929	0.333	0.696	S_000003_042
SCORE:	-92.241	-506.17	165.289	6.103	-21.368	-2.76	91.579	0	14.461	-339.633	-31.27	144.723	-19.789	-5.544	-173.604	582.8	0	0	0	0	0	2.943	29.019	25.955	28	5	161	33	28	18	46	1	0.278	0.717	S_000004_042
SCORE:	-142.795	-491.649	86.584	6.337	-19.412	0.695	88.764	-0.894	13.492	-328.385	-29.668	137.221	-11.559	-5.25	-172.314	582.8	0	0	0	0	0	0.445	20.056	18.077	22	2	148	24	28	18	46	0.786	0.111	0.522	S_000005_042
SCORE:	-107.566	-508.805	139.025	7.084	-20.336	-0.146	96.534	-2.297	15.234	-332.046	-38.734	142.383	-15.02	-3.218	-172.259	582.8	0	0	0	0	0	2.234	29.882	26.615	25	3	155	28	28	18	46	0.893	0.167	0.609	S_000006_042
SCORE:	-100.382	-498.121	128.027	6.249	-22.301	0.583	97.281	-1.381	16.144	-335.462	-34.417	138.746	-14.147	-1.573	-166.606	582.8	0	0	0	0	0	3.795	25.018	22.128	28	7	156	35	28	18	46	1	0.389	0.761	S_000007_042
SCORE:	-160.825	-509.775	96.358	5.738	-23.751	-1.348	92.644	0	14.757	-347.15	-31.397	138.054	-14.673	-2.075	-161.954	582.8	0	0	0	0	0	0.949	37.637	34.625	28	5	162	33	28	18	46	1	0.278	0.717	S_000008_042
SCORE:	-98.425	-496.679	125.724	6.5	-25.577	-4.764	108.373	-2.612	16	-334.798	-33.097	140.14	-12.874	-1.376	-169.475	582.8	0	0	0	0	0	3.291	31.076	29.952	26	3	146	29	28	18	46	0.929	0.167	0.63	S_000009_042
SCORE:	-95.436	-518.207	171.761	5.914	-25.683	4.703	100.038	-2.501	16.888	-349.012	-29.622	142.948	-9.202	-1.651	-186.621	582.8	0	0	0	0	0	2.011	28.062	24.593	24	5	156	29	28	18	46	0.857	0.278	0.63	S_000010_042
SCORE:	-175.912	-511.289	95.087	6.044	-26.064	-1.97	94.128	0	14.98	-348.676	-35.557	141.533	-11.264	-5.144	-173.184	582.8	0	0	0	0	0	2.664	36.493	32.845	27	6	153	33	28	18	46	0.964	0.333	0.717	S_000011_042
SCORE:	-144.262	-496.834	85.949	7.137	-22.795	-1.997	87.045	0	15.562	-332.819	-26.972	129.079	-6.147	0	-165.13	582.8	0	0	0	0	0	0.859	25.709	23.218	25	3	159	28	28	18	46	0.893	0.167	0.609	S_000012_042
SCORE:	-127.014	-508.073	138.53	8.085	-24.716	-3.925	93.326	-2.51	16.586	-348.261	-28.907	138.852	-13.233	-2.638	-174.424	582.8	0	0	0	0	0	1.492	26.425	24.259	28	4	166	32	28	18	46	1	0.222	0.696	S_000013_042
SCORE:	-92.116	-515.491	172.569	6.205	-22.469	3.185	92.462	-0.799	13.983	-347.974	-31.574	137.724	-5.698	-2.65	-178.986	582.8	0	0	0	0	0	4.597	22.052	19.54	25	4	161	29	28	18	46	0.893	0.222	0.63	S_000014_042
SCORE:	-105.387	-506.894	131.146	7.148	-26.886	1.84	99.818	-0.639	13.949	-347.536	-24.716	133.175	-5.002	0	-167.626	582.8	0	0	0	0	0	4.036	32.043	29.141	27	4	165	31	28	18	46	0.964	0.222	0.674	S_000015_042
SCORE:	-135.384	-504.786	111.528	6.042	-21.832	0.094	92.962	0	14.543	-341.375	-34.092	136.753	-12.348	-2.291	-167.902	582.8	0	0	0	0	0	4.519	38.984	34.962	28	6	157	34	28	18	46	1	0.333	0.739	S_000016_042
SCORE:	-126.073	-504.651	123.11	5.494	-22.646	3.012	88.447	0	16.018	-343.456	-28.133	136.723	-13.804	-1.448	-169.88	582.8	0	0	0	0	0	2.34	35.239	34.845	27	5	161	32	28	18	46	0.964	0.278	0.696	S_000017_042
SCORE:	-161.335	-506.576	88.462	5.864	-21.765	-0.008	90.846	0	14.632	-336.864	-29.551	134.332	-8.715	-0.572	-176.496	582.8	0	0	0	0	0	2.275	33.982	31.684	26	6	155	32	28	18	46	0.929	0.333	0.696	S_000018_042
SCORE:	-175.438	-517.486	96.32	5.748	-24.526	-1.037	91.754	0	15.326	-348.241	-36.711	143.17	-15.02	-2.76	-166.401	582.8	0	0	0	0	0	1.627	28.863	27.286	25	6	163	31	28	18	46	0.893	0.333	0.674	S_000019_042
SCORE:	-84.506	-514.012	173.665	6.783	-18.763	-1.595	84.615	0	16.159	-342.348	-36.492	139.19	-9.247	-1.001	-169.226	582.8	0	0	0	0	0	4.968	24.573	23.633	26	5	163	31	28	18	46	0.929	0.278	0.674	S_000020_042
SCORE:	-104.543	-496.66	107.313	5.67	-20.511	0.341	103.33	-1.334	16.34	-333.43	-33.932	132.85	-9.736	-1.373	-160.184	582.8	0	0	0	0	0	3.973	29.562	26.972	26	3	153	29	28	18	46	0.929	0.167	0.63	S_000021_042
SCORE:	-112.416	-506.142	126	5.653	-22.176	2.606	96.006	-1.313	16.156	-335.133	-36.635	138.799	-12.518	-3.004	-164.82	582.8	0	0	0	0	0	1.307	30.582	25.325	24	5	155	29	28	18	46	0.857	0.278	0.63	S_000022_042
SCORE:	-169.16	-539.028	153.954	5.965	-24.519	-1.483	81.469	-0.768	14.463	-362.616	-33.031	148.93	-10.311	-4.648	-181.777	582.8	0	0	0	0	0	1.441	23.011	21.835	26	5	161	31	28	18	46	0.929	0.278	0.674	S_000023_042
SCORE:	-95.549	-502.017	126.535	7.068	-21.084	4.633	99.734	0	14.896	-337.229	-30.488	134.228	-11.418	-4.549	-162.712	582.8	0	0	0	0	0	4.055	29.452	28.19	24	2	155	26	28	18	46	0.857	0.111	0.565	S_000024_042
SCORE:	-166.468	-510.83	87.781	7.384	-21.618	-1.452	93.449	-1.228	16.516	-343.848	-33.919	135.965	-12.184	-4.571	-163.268	582.8	0	0	0	0	0	2.554	23.366	22.348	27	4	156	31	28	18	46	0.964	0.222	0.674	S_000025_042
SCORE:	-131.395	-517.392	137.403	6.133	-21.789	-0.949	84.96	-0.469	15.371	-350.347	-25.722	140.985	-12.68	-2.634	-170.453	582.8	0	0	0	0	0	3.387	28.57	26.771	26	3	152	29	28	18	46	0.929	0.167	0.63	S_000026_042
SCORE:	-176.535	-513.066	88.253	6.317	-22.401	-1.044	88.28	-0.902	15.81	-341.285	-31.5	140.907	-12.929	-3.318	-173.372	582.8	0	0	0	0	0	0.915	31.316	29.912	22	4	150	26	28	18	46	0.786	0.222	0.565	S_000027_042
SCORE:	-131.562	-514.434	122.278	6.105	-21.757	2.234	94.24	0	16.113	-344.196	-31.779	142.928	-12.397	-5.952	-171.425	582.8	0	0	0	0	0	3.679	27.675	26.207	27	5	158	32	28	18	46	0.964	0.278	0.696	S_000028_042
SCORE:	-164.538	-532.107	130.562	5.551	-24.184	6.307	90.061	0	16.156	-361.602	-30.255	142.28	-16.764	-3.24	-172.962	582.8	0	0	0	0	0	2.858	32.448	30.373	26	6	166	32	28	18	46	0.929	0.333	0.696	S_000029_042
SCORE:	-87.591	-485.505	110.024	6.321	-16.371	0.443	96.129	0	14.278	-319.061	-33.505	133.229	-10.467	-3.634	-163.918	582.8	0	0	0	0	0	1.642	27.12	23.284	22	1	159	23	28	18	46	0.786	0.056	0.5	S_000001_043
SCORE:	-127.16	-516.41	122.13	10.565	-20.48	3.098	100.913	-0.93	16.466	-345.32	-34.84	138.843	-10.973	-4.047	-173.198	582.8	0	0	0	0	0	4.223	25.323	24.109	24	6	157	30	28	18	46	0.857	0.333	0.652	S_000002_043
SCORE:	-175.348	-518.362	90.813	12.623	-20.679	-3.114	85.522	0	17.081	-341.774	-32.287	144.869	-16.788	-5.781	-173.022	582.8	0	0	0	0	0	2.753	23.088	20.81	27	4	159	31	28	18	46	0.964	0.222	0.674	S_000003_043
SCORE:	-90.103	-484.629	117.512	5.756	-20.496	-0.507	98.909	-2.877	13.407	-316.758	-35.865	135.125	-13.611	-6.253	-163.717	582.8	0	0	0	0	0	1.099	26.038	26.461	26	4	150	30	28	18	46	0.929	0.222	0.652	S_000004_043
SCORE:	-104.979	-525.318	163.683	7.021	-22.789	13.647	88.653	-2.209	15.592	-353.741	-34.154	142.233	-13.433	-4.512	-166.947	582.8	0	0	0	0	0	4.495	34.036	29.535	27	6	159	33	28	18	46	0.964	0.333	0.717	S_000005_043
SCORE:	-127.656	-504.618	108.882	6.041	-25.373	-1.626	107.339	0	17.117	-347.455	-34.659	138.594	-15.689	-2.69	-160.168	582.8	0	0	0	0	0	3.847	23.146	21.24	26	6	161	32	28	18	46	0.929	0.333	0.696	S_000006_043
SCORE:	-70.678	-502.864	165.035	12.246	-22.994	0.201	94.69	-1.23	16.258	-335.212	-35.624	138.174	-9.304	-2.44	-173.852	582.8	0	0	0	0	0	3.438	33.469	32.038	28	5	161	33	28	18	46	1	0.278	0.717	S_000007_043
SCORE:	-151.59	-508.114	92.665	5.84	-22.073	2.306	99.019	0	17.051	-335.983	-37.33	140.116	-8.423	-1.043	-179.555	582.8	0	0	0	0	0	1.132	27.972	28.284	27	2	153	29	28	18	46	0.964	0.111	0.63	S_000008_043
SCORE:	-115.14	-500.149	112.496	6.804	-20.176	1.117	89.264	-1.512	14.628	-332.979	-34.938	132.095	-9.087	-2.723	-154.874	582.8	0	0	0	0	0	2.093	29.449	25.909	25	6	158	31	28	18	46	0.893	0.333	0.674	S_000009_043
SCORE:	-68.262	-493.705	125.051	6.521	-21.388	1.593	110.905	-1.876	16.937	-321.874	-30.07	134.775	-10.213	-3.631	-168.722	582.8	0	0	0	0	0	4.637	40.761	35.255	28	3	142	31	28	18	46	1	0.167	0.674	S_000010_043
SCORE:	-151.857	-515.568	102.06	10.893	-21.164	-0.055	90.209	-0.907	15.832	-351.227	-29.71	138.079	-13.429	-4.485	-158.506	582.8	0	0	0	0	0	3.321	26.778	26.354	25	5	156	30	28	18	46	0.893	0.278	0.652	S_000011_043
SCORE:	-93.272	-520.548	176.465	5.508	-20.914	0.503	88.354	-1.074	16.112	-348.298	-30.863	143.864	-13.445	-1.703	-173.606	582.8	0	0	0	0	0	3.572	28.347	27.75	27	4	165	31	28	18	46	0.964	0.222	0.674	S_000012_043
SCORE:	-77.871	-493.977	129.025	11.378	-19.69	6.582	88.142	0	13.508	-331.361	-27.421	132.465	-8.275	-4.696	-159.373	582.8	0	0	0	0	0	3.023	31.3	27.966	28	5	150	33	28	18	46	1	0.278	0.717	S_000013_043
SCORE:	-179.165	-516.836	89.316	10.133	-19.751	-2.308	91.219	0	18.098	-345.2	-31.553	146.352	-20.356	-4.191	-179.3	582.8	0	0	0	0	0	2.412	21.383	18.495	27	4	152	31	28	18	46	0.964	0.222	0.674	S_000014_043
SCORE:	-98.825	-504.004	144.889	6.109	-23.042	1.776	94.238	-1.197	14.794	-340.567	-32.742	140.398	-11.407	-1.165	-172.862	582.8	0	0	0	0	0	3.156	25.438	24.298	27	4	160	31	28	18	46	0.964	0.222	0.674	S_000015_043
SCORE:	-124.202	-510.637	103.29	7.947	-19.419	1.852	100.986	-2.222	17.218	-337.995	-32.419	140.399	-14.327	-1.084	-164.2	582.8	0	0	0	0	0	3.607	19.601	17.223	27	6	156	33	28	18	46	0.964	0.333	0.717	S_000016_043
SCORE:	-93.2	-519.012	149.518	12.924	-20.607	5.9	95.826	0	15.255	-338.662	-33.039	147.101	-11.591	-7.193	-177.597	582.8	0	0	0	0	0	5.178	31.397	27.184	27	4	155	31	28	18	46	0.964	0.222	0.674	S_000017_043
SCORE:	-142.289	-498.992	92.415	12.095	-24.22	-0.261	95.715	-2.176	16.281	-338.63	-30.501	137.318	-7.979	-4.505	-172.275	582.8	0	0	0	0	0	0.627	34.139	34.053	27	4	152	31	28	18	46	0.964	0.222	0.674	S_000018_043
SCORE:	-143.575	-514.025	126.193	6.647	-22.033	-1.82	80.817	-1.316	14.465	-347.138	-26.724	133.461	-7.093	-4.921	-165.973	582.8	0	0	0	0	0	3.084	31.559	28.435	26	5	158	31	28	18	46	0.929	0.278	0.674	S_000019_043
SCORE:	-72.439	-509.279	183.75	8.322	-22.487	-1.531	90.044	-1.015	15.882	-343.416	-32.6	142.405	-18.703	-5.03	-163.133	582.8	0	0	0	0	0	1.554	27.937	26.253	27	2	158	29	28	18	46	0.964	0.111	0.63	S_000020_043
SCORE:	-147.319	-518.121	105.216	13.176	-23.308	0.349	96.902	0	17.279	-349.074	-35.503	141.241	-13.748	-2.474	-164.48	582.8	0	0	0	0	0	2.425	31.789	28.824	26	4	158	30	28	18	46	0.929	0.222	0.652	S_000021_043
SCORE:	-188.668	-517.345	90.987	9.274	-25.296	0.903	87.135	0	16.048	-353.793	-35.924	142.899	-15.37	-2.139	-171.191	582.8	0	0	0	0	0	2.343	43.055	38.536	28	6	158	34	28	18	46	1	0.333	0.739	S_000022_043
SCORE:	-58.65	-511.221	147.11	13.16	-19.59	-1.736	111.595	-1.358	18.822	-331.351	-34.499	140.871	-10.06	-2.073	-165.869	582.8	0	0	0	0	0	4.749	26.827	25.126	26	4	152	30	28	18	46	0.929	0.222	0.652	S_000023_043
SCORE:	-157.246	-517.277	93.491	13.539	-25.279	5.949	96.078	0	16.811	-350.004	-34.852	142.087	-7.243	-4.267	-172.928	582.8	0	0	0	0	0	3.849	40.243	37.294	28	5	161	33	28	18	46	1	0.278	0.717	S_000024_043
SCORE:	-164.91	-505.057	89.28	7.588	-25.19	-2.16	90.255	0	17.14	-340.646	-31.788	138.452	-11.652	-1.983	-175.061	582.8	0	0	0	0	0	3.113	39.704	35.735	26	3	159	29	28	18	46	0.929	0.167	0.63	S_000025_043
SCORE:	-126.502	-513.505	124.939	7.927	-19.894	1.253	96.636	-0.644	15.213	-338.399	-35.951	140.614	-16.867	-4.391	-169.127	582.8	0	0	0	0	0	2.897	39.066	34.55	28	5	153	33	28	18	46	1	0.278	0.717	S_000026_043
SCORE:	-167.733	-516.93	88.635	11.751	-23.639	5.949	86.653	-0.957	17.788	-348.583	-27.616	136.223	-7.708	-2.668	-171.167	582.8	0	0	0	0	0	1.737	33.081	31.742	25	5	158	30	28	18	46	0.893	0.278	0.652	S_000027_043
SCORE:	-144.532	-498.751	86.742	7.055	-19.903	-0.988	94.175	-1.648	16.034	-330.529	-33.9	137.558	-12.279	-4.128	-169.44	582.8	0	0	0	0	0	2.669	24.406	20.385	28	2	152	30	28	18	46	1	0.111	0.652	S_000028_043
SCORE:	-149.398	-519.722	106.805	10.956	-24.142	0.301	96.613	-0.898	17.219	-353.964	-32.331	139.221	-13.133	-2.295	-162.815	582.8	0	0	0	0	0	5.987	34.628	30.275	28	4	163	32	28	18	46	1	0.222	0.696	S_000029_043
SCORE:	-99.879	-508.421	146.053	6.193	-22.883	-0.376	95.331	-1.145	17.092	-341.4	-39.42	139.384	-15.515	-3.863	-156.611	582.8	0	0	0	0	0	2.903	22.37	22.2	25	4	161	29	28	18	46	0.893	0.222	0.63	S_000001_044
SCORE:	-135.421	-499.758	102.93	5.671	-20.928	0.11	90.49	-1.307	15.367	-328.853	-34.306	141.751	-13.719	-2.251	-175.216	582.8	0	0	0	0	0	1.798	21.984	21.719	27	6	151	33	28	18	46	0.964	0.333	0.717	S_000002_044
SCORE:	-78.083	-505.584	170.02	6.333	-23.074	-5.957	97.933	0	15.493	-336.756	-34.801	136.166	-11.62	-1.947	-169.732	582.8	0	0	0	0	0	2.643	34.235	34.852	27	5	158	32	28	18	46	0.964	0.278	0.696	S_000003_044
SCORE:	-150.678	-506.228	100.956	5.84	-23.047	0.626	87.087	-2.377	17.479	-342.18	-30.348	134.341	-5.214	-4.055	-169.53	582.8	0	0	0	0	0	3.171	23.803	22.092	26	5	153	31	28	18	46	0.929	0.278	0.674	S_000004_044
SCORE:	-149.691	-506.082	108.56	6.862	-21.896	0.582	87.43	0	16.13	-342.802	-29.17	136.181	-10.755	-1.767	-178.604	582.8	0	0	0	0	0	2.839	25.953	22.023	23	2	159	25	28	18	46	0.821	0.111	0.543	S_000005_044
SCORE:	-184.848	-515.327	85.809	6.671	-21.74	0.709	85.382	-0.519	15.8	-349.046	-32.672	134.901	-6.399	-4.202	-167.917	582.8	0	0	0	0	0	0.904	32.099	31.782	25	3	159	28	28	18	46	0.893	0.167	0.609	S_000006_044
SCORE:	-173.267	-507.577	89.658	6.284	-23.808	-1.968	89.459	0	14.571	-351.571	-27.725	134.021	-10.385	-3.432	-165.948	582.8	0	0	0	0	0	2.352	24.615	23.167	27	4	159	31	28	18	46	0.964	0.222	0.674	S_000007_044
SCORE:	-51.079	-484.064	147.23	6.007	-19.02	-1.993	95.721	-0.201	15.091	-322.507	-27.393	132.847	-11.329	-0.197	-164.917	582.8	0	0	0	0	0	0.847	27.231	25.913	27	5	145	32	28	18	46	0.964	0.278	0.696	S_000008_044
SCORE:	-70.364	-507.332	179.145	9.376	-24.469	4.35	93.284	0	15.846	-343.649	-24.207	137.134	-9.602	-3.432	-181.215	582.8	0	0	0	0	0	1.607	34.33	32.291	26	7	157	33	28	18	46	0.929	0.389	0.717	S_000009_044
SCORE:	-131.859	-506.016	108.587	6.395	-19.056	1.673	91.066	0	17.139	-344.907	-28.316	137.964	-15.58	-1.745	-165.445	582.8	0	0	0	0	0	3.583	31.981	29.991	27	2	156	29	28	18	46	0.964	0.111	0.63	S_000010_044
SCORE:	-121.95	-513.376	135.314	6.395	-22.264	1.716	96.366	-1.863	14.831	-342.156	-35.106	136.056	-10.429	-3.131	-169.252	582.8	0	0	0	0	0	2.149	29.094	28.357	27	7	158	34	28	18	46	0.964	0.389	0.739	S_000011_044
SCORE:	-150.437	-501.86	92.293	6.488	-23.582	1.759	95.294	-0.393	15.26	-340.463	-29.442	140.462	-19.884	-0.869	-170.997	582.8	0	0	0	0	0	2.698	38.772	34.092	28	4	159	32	28	18	46	1	0.222	0.696	S_000012_044
SCORE:	-123.89	-514.859	130.821	8.543	-20.76	0.217	98.145	-1.512	15.891	-341.189	-30.067	141.708	-13.797	-2.271	-180.475	582.8	0	0	0	0	0	2.915	40.83	37.944	27	7	157	34	28	18	46	0.964	0.389	0.739	S_000013_044
SCORE:	-95.573	-493.992	141.62	6.368	-27.21	-2.377	95.937	0	16.998	-344.348	-29.442	133.22	-12.808	-1.191	-164.941	582.8	0	0	0	0	0	3.793	31.85	29.714	26	6	159	32	28	18	46	0.929	0.333	0.696	S_000014_044
SCORE:	-140.841	-508.112	98.006	6.492	-24.498	-1.292	107.674	0	18.199	-340.91	-35.585	138.435	-13.283	-3.014	-168.646	582.8	0	0	0	0	0	2.891	38.141	34.937	28	3	162	31	28	18	46	1	0.167	0.674	S_000015_044
SCORE:	-184.207	-512.299	89.698	7.026	-26.65	-0.305	91.338	0	15.047	-343.644	-35.832	143.637	-19.068	-0.95	-176.495	582.8	0	0	0	0	0	1.49	29.76	27.372	27	6	162	33	28	18	46	0.964	0.333	0.717	S_000016_044
SCORE:	-142.005	-518.659	137.82	7.773	-23.563	0.087	90.809	-1.058	15.234	-347.872	-36.458	142.717	-12.121	-4.117	-176.264	582.8	0	0	0	0	0	0.866	23.315	22.18	26	7	159	33	28	18	46	0.929	0.389	0.717	S_000017_044
SCORE:	-36.939	-518.151	225.727	5.729	-22.756	4.919	93.831	-1.368	17.263	-350.959	-33.005	141.608	-13.43	-3.704	-168.815	582.8	0	0	0	0	0	3.372	22.926	21.607	26	7	158	33	28	18	46	0.929	0.389	0.717	S_000018_044
SCORE:	-161.752	-517.61	99.73	7.917	-23.18	-4.35	99.896	0	15.748	-346.101	-29.47	143.591	-15.969	-1.356	-180.762	582.8	0	0	0	0	0	7.364	28.052	25.9	23	5	157	28	28	18	46	0.821	0.278	0.609	S_000019_044
SCORE:	-41.38	-499.207	199.999	6.854	-24.044	1.173	94.297	-1.124	15.827	-334.112	-29.258	138.74	-18.592	-3.369	-172.634	582.8	0	0	0	0	0	1.271	27.353	26.736	25	5	152	30	28	18	46	0.893	0.278	0.652	S_000020_044
SCORE:	-92.454	-506.74	160.456	6.136	-22.057	-0.099	91.006	0	15.895	-345.117	-26.932	138.276	-10.246	-5.095	-172.49	582.8	0	0	0	0	0	1.753	17.833	16.077	23	4	158	27	28	18	46	0.821	0.222	0.587	S_000021_044
SCORE:	-35.079	-513.642	236.096	5.968	-24.821	3.556	91.969	-0.946	15.354	-353.012	-31.382	136.788	-12.202	-1.523	-174.621	582.8	0	0	0	0	0	4.539	21.549	19.152	28	6	164	34	28	18	46	1	0.333	0.739	S_000022_044
SCORE:	-78.024	-498.876	162.425	6.378	-25.117	-1.877	95.675	-0.094	15.794	-339.145	-29.499	141.65	-13.745	-4.43	-174.271	582.8	0	0	0	0	0	4.308	45.343	43.596	28	6	160	34	28	18	46	1	0.333	0.739	S_000023_044
SCORE:	-186.278	-522.032	93.466	6.343	-24.518	1.446	94.443	-1.264	15.626	-352.842	-33.131	137.278	-13.858	-1.92	-171.385	582.8	0	0	0	0	0	3.27	26.274	26.71	25	6	159	31	28	18	46	0.893	0.333	0.674	S_000024_044
SCORE:	-120.254	-512.315	136.445	7.118	-24.304	0.086	98.285	-1.75	16.457	-344.353	-34.702	143.032	-15.096	-2.727	-172.864	582.8	0	0	0	0	0	3.635	34.711	32.848	27	5	162	32	28	18	46	0.964	0.278	0.696	S_000025_044
SCORE:	-171.063	-516.578	98.255	5.774	-25.084	1.584	90.156	0	17.422	-351.967	-30.808	136.711	-7.827	-2.468	-170.829	582.8	0	0	0	0	0	1.797	37.987	33.069	26	4	161	30	28	18	46	0.929	0.222	0.652	S_000026_044
SCORE:	-170.409	-501.462	86.582	6.368	-23.698	-0.345	92.847	-1.116	14.325	-336.64	-27.747	140.102	-13.298	-5.393	-185.582	582.8	0	0	0	0	0	1.848	23.489	19.399	25	4	158	29	28	18	46	0.893	0.222	0.63	S_000027_044
SCORE:	-25.386	-509.642	222.408	6.028	-23.313	0.924	105.139	-1.747	15.689	-338.494	-28.975	146.335	-17.921	-1.526	-186.306	582.8	0	0	0	0	0	3.217	23.536	22.909	27	5	154	32	28	18	46	0.964	0.278	0.696	S_000028_044
SCORE:	-142.533	-513.804	127.193	6.301	-24.638	-1.455	89.188	-0.637	16.332	-347.425	-36.04	138.597	-10.87	-3.026	-166.639	582.8	0	0	0	0	0	1.59	34.016	29.681	28	6	162	34	28	18	46	1	0.333	0.739	S_000029_044
SCORE:	-174.502	-512.477	103.05	5.835	-25.665	-1.398	79.991	0	15.202	-346.941	-34.265	140.508	-11.915	-2.922	-167.935	582.8	0	0	0	0	0	1.628	23.494	21.867	28	6	154	34	28	18	46	1	0.333	0.739	S_000030_044
SCORE:	-25.216	-515.177	226.9	6.505	-25.761	4.339	105.662	0	16.118	-351.26	-34.856	137.373	-11.136	-1.279	-169.633	582.8	0	0	0	0	0	4.19	32.319	27.82	26	6	158	32	28	18	46	0.929	0.333	0.696	S_000031_044
SCORE:	-92.446	-511.109	142.676	6.772	-20.701	2.256	101.381	0	16.57	-344.016	-27.81	143.015	-12.335	-4.951	-168.847	582.8	0	0	0	0	0	1.854	23.371	19.731	27	5	154	32	28	18	46	0.964	0.278	0.696	S_000032_044
SCORE:	-126.912	-495.926	109.777	6.02	-24.121	-3.688	97.167	-1.337	15.321	-335.738	-30.982	138.415	-15.596	-4.523	-168.466	582.8	0	0	0	0	0	3.964	30.345	30.631	22	4	157	26	28	18	46	0.786	0.222	0.565	S_000033_044
SCORE:	-136.073	-493.139	94.427	6.766	-22.979	0.13	90.51	-0.371	15.293	-331.061	-28.77	137.404	-11.671	-3.052	-174.538	582.8	0	0	0	0	0	2.18	40.214	34.415	26	6	149	32	28	18	46	0.929	0.333	0.696	S_000034_044
SCORE:	-26.48	-506.613	215.028	5.782	-26.549	8.534	96.606	0	16.141	-346.535	-29.156	135.812	-8.414	-1.288	-172.739	582.8	0	0	0	0	0	4.11	29.181	28.595	26	5	154	31	28	18	46	0.929	0.278	0.674	S_000035_044
SCORE:	-185.033	-515.422	89.847	7.174	-26.677	-0.901	93.074	-2.223	15.351	-353.188	-29.99	141.533	-16.469	-2.413	-171.062	582.8	0	0	0	0	0	3.532	27.245	25.495	27	4	162	31	28	18	46	0.964	0.222	0.674	S_000036_044
SCORE:	-37.593	-505.887	189.944	10.431	-21.046	3.635	95.96	0	17.378	-334.652	-36.601	145.329	-17.322	-2.835	-168.752	582.8	0	0	0	0	0	4.022	41.533	37.397	28	3	148	31	28	18	46	1	0.167	0.674	S_000001_045
SCORE:	-121.969	-490.252	88.627	6.267	-19.435	-0.039	94.215	0	14.113	-327.121	-30.38	134.632	-14.082	-3.002	-159.408	582.8	0	0	0	0	0	1.095	32.601	29.9	24	2	150	26	28	18	46	0.857	0.111	0.565	S_000002_045
SCORE:	-52.55	-491.926	132.394	14.745	-17.797	1.363	101.905	-1.362	17.002	-326.643	-31.186	135.992	-6.42	-3.142	-164.64	582.8	0	0	0	0	0	4.365	34.472	31.372	28	5	153	33	28	18	46	1	0.278	0.717	S_000003_045
SCORE:	-74.385	-506.073	165.104	7.811	-23.638	4.198	102.059	-0.525	15.118	-339.885	-25.865	141.353	-12.649	-1.55	-185.422	582.8	0	0	0	0	0	2.778	28.433	27.627	26	5	154	31	28	18	46	0.929	0.278	0.674	S_000004_045
SCORE:	-122.491	-513.336	140.325	11.169	-25.655	-0.501	91.955	-0.007	18.587	-349.007	-36.58	135.464	-16.976	-2.836	-160.181	582.8	0	0	0	0	0	2.288	37.258	35.213	28	6	162	34	28	18	46	1	0.333	0.739	S_000005_045
SCORE:	-111.238	-495.188	111.016	11.206	-21.081	-1.297	90.446	0	16.517	-333.328	-32.904	134.636	-9.329	-1.136	-167.428	582.8	0	0	0	0	0	3.833	26.9	25.046	27	6	157	33	28	18	46	0.964	0.333	0.717	S_000006_045
SCORE:	-119.642	-505.989	120.062	6.133	-19.599	2.646	92.989	-1.096	15.444	-331.847	-37.725	136.987	-6.28	-3.728	-172.33	582.8	0	0	0	0	0	1.89	23.507	21.567	26	4	155	30	28	18	46	0.929	0.222	0.652	S_000007_045
SCORE:	76.157	-506.156	292.398	7.477	-19.175	3.242	102.906	-2.506	15.827	-328.136	-29.429	142.037	-11.341	-4.114	-174.23	582.8	0	0	0	0	0	4.557	24.492	21.868	28	8	149	36	28	18	46	1	0.444	0.783	S_000008_045
SCORE:	-105.861	-509.517	133.663	10.55	-19.509	3.359	95.007	-0.52	16.517	-342.438	-29.764	138.263	-11.105	-2.31	-174.015	582.8	0	0	0	0	0	3.158	23.736	21.782	28	5	155	33	28	18	46	1	0.278	0.717	S_000009_045
SCORE:	-152.165	-495.194	89.108	11.781	-20.39	-4.476	83.699	0	14.594	-329.044	-34.48	138.135	-15.41	-3.834	-170.523	582.8	0	0	0	0	0	1.068	29.119	24.683	25	6	152	31	28	18	46	0.893	0.333	0.674	S_000010_045
SCORE:	-163.896	-505.582	95.928	6.307	-24.814	-1.092	88.944	0	15.987	-348.086	-27.719	140.156	-15.701	-2.685	-172.19	582.8	0	0	0	0	0	3.851	31.768	29.024	28	3	161	31	28	18	46	1	0.167	0.674	S_000011_045
SCORE:	-107.365	-512.702	148.647	5.844	-23.962	0.029	93.912	-1.32	16.891	-345.877	-29.542	139.868	-14.8	-0.379	-169.691	582.8	0	0	0	0	0	2.915	38.415	38.144	28	3	159	31	28	18	46	1	0.167	0.674	S_000012_045
SCORE:	-81.196	-496.504	130.966	7.137	-18.976	-4.311	94.167	0	15.519	-332.759	-23.152	130.144	-8.304	-3.251	-157.694	582.8	0	0	0	0	0	3.022	28.598	25.586	26	4	148	30	28	18	46	0.929	0.222	0.652	S_000013_045
SCORE:	-120.18	-500.28	103.125	6.521	-21.232	2.252	96.586	-1.428	15.506	-333.052	-34.032	134.579	-4.027	-1.244	-169.241	582.8	0	0	0	0	0	2.988	26.798	24.123	27	6	153	33	28	18	46	0.964	0.333	0.717	S_000014_045
SCORE:	-145.123	-532.314	96.108	19.08	-18.066	6.701	106.599	0	18.641	-347.816	-35.537	146.244	-12.491	-4.45	-176.117	582.8	0	0	0	0	0	5.494	38.749	36.573	28	5	157	33	28	18	46	1	0.278	0.717	S_000015_045
SCORE:	-22.257	-498.654	185.659	10.341	-22.214	0.301	111.828	-0.47	14.631	-337.447	-30.463	137.498	-13.106	-3.152	-163.52	582.8	0	0	0	0	0	3.71	28.048	26.933	28	4	153	32	28	18	46	1	0.222	0.696	S_000016_045
SCORE:	-75.824	-499.273	164.712	5.645	-19.756	1.238	94.292	0	14.184	-333.785	-34.01	141.062	-15.995	-5.06	-175.461	582.8	0	0	0	0	0	3.586	27.033	24.937	26	3	158	29	28	18	46	0.929	0.167	0.63	S_000017_045
SCORE:	28.317	-504.866	255.032	5.896	-22.739	2.314	106.072	0	14.548	-336.646	-29.734	138.808	-12.548	-0.946	-173.503	582.8	0	0	0	0	0	3.83	22.066	20.161	27	6	154	33	28	18	46	0.964	0.333	0.717	S_000018_045
SCORE:	-88.742	-506.174	145.49	7.934	-19.334	3.053	97.099	-1.542	15.662	-329.633	-38.906	140.136	-10.03	-7.541	-169.222	582.8	0	0	0	0	0	1.465	34.088	30.754	27	6	155	33	28	18	46	0.964	0.333	0.717	S_000019_045
SCORE:	-143.248	-523.617	113.799	7.396	-22.763	2.676	103.071	-1.568	17.899	-346.764	-39.104	145.546	-18.713	-1.581	-166.965	582.8	0	0	0	0	0	4.639	32.104	28.41	28	3	156	31	28	18	46	1	0.167	0.674	S_000020_045
SCORE:	-145.902	-508.886	104.638	15.604	-23.752	-0.829	92.176	-0.659	17.198	-348.543	-33.324	138.715	-13.138	-1.378	-168.927	582.8	0	0	0	0	0	2.403	33.749	30.178	26	4	156	30	28	18	46	0.929	0.222	0.652	S_000021_045
SCORE:	-132.001	-516.919	146.349	6.377	-26.785	3.558	95.985	-2.305	15.476	-351.301	-37.872	140.517	-17.453	-0.647	-171.015	582.8	0	0	0	0	0	1.234	24.102	23.162	25	4	155	29	28	18	46	0.893	0.222	0.63	S_000022_045
SCORE:	-160.159	-508.071	89.895	7.312	-22.153	5.431	88.584	0	15.313	-339.322	-28.169	138.762	-12.043	-2.495	-177.587	582.8	0	0	0	0	0	1.583	32.636	29.458	25	3	157	28	28	18	46	0.893	0.167	0.609	S_000023_045
SCORE:	-97.049	-486.25	93.856	11.7	-16.535	-1.105	102.308	-1.288	17.388	-320.309	-38.005	140.905	-13.045	-6.521	-166.509	582.8	0	0	0	0	0	3.561	41.459	37.608	26	6	145	32	28	18	46	0.929	0.333	0.696	S_000024_045
SCORE:	-161.865	-516.967	99.204	8.423	-19.231	0.168	88.33	-2.358	15.802	-342.017	-34.895	144.619	-17.793	-2.91	-167.281	582.8	0	0	0	0	0	2.241	23.649	21.607	25	5	157	30	28	18	46	0.893	0.278	0.652	S_000025_045
SCORE:	-142.106	-502.28	84.918	10.759	-20.727	3.069	93.386	-1.133	14.776	-340.03	-25.632	132.884	-9.505	-2.974	-166.185	582.8	0	0	0	0	0	3.769	25.713	22.757	27	6	157	33	28	18	46	0.964	0.333	0.717	S_000026_045
SCORE:	-162.067	-511.711	97.044	6.79	-19.725	1.505	89.634	-1.075	14.058	-340.738	-26.371	145.689	-14.061	-7.259	-182.448	582.8	0	0	0	0	0	3.801	39.526	34.884	28	6	151	34	28	18	46	1	0.333	0.739	S_000027_045
SCORE:	-125.798	-499.29	109.457	14.049	-23.468	-0.245	96.491	-2.753	16.071	-339.438	-32.1	136.173	-13.762	-2.122	-168.877	582.8	0	0	0	0	0	1.213	34.521	33.617	27	6	155	33	28	18	46	0.964	0.333	0.717	S_000028_045
SCORE:	-151.58	-503.875	87.696	11.435	-22.61	-0.336	104.169	-0.647	15.757	-337.078	-34.67	141.364	-16.199	-2.728	-179.576	582.8	0	0	0	0	0	2.919	25.997	24.41	27	8	156	35	28	18	46	0.964	0.444	0.761	S_000029_045
SCORE:	-142.709	-511.783	95.641	9.014	-21.695	6.56	99.822	0	14.995	-344.309	-28.186	136.814	-10.581	-5.851	-168.645	582.8	0	0	0	0	0	2.697	21.608	19.235	27	5	160	32	28	18	46	0.964	0.278	0.696	S_000030_045
SCORE:	-153.054	-503.962	86.651	9.889	-19.14	-1.526	89.081	-1.289	16.456	-331.198	-29.964	136.198	-7.457	-3.042	-178.577	582.8	0	0	0	0	0	2.028	22.913	21.038	26	3	154	29	28	18	46	0.929	0.167	0.63	S_000031_045
SCORE:	-120.375	-505.783	121.362	10.187	-24.687	-5.087	99.072	0	15.195	-340.83	-36.331	138.163	-13.865	-3.645	-160.219	582.8	0	0	0	0	0	3.294	23.919	20.875	24	3	155	27	28	18	46	0.857	0.167	0.587	S_000032_045
SCORE:	-175.982	-512.405	90.791	9.998	-22.143	-1.186	81.455	0	15.989	-350.669	-29.732	137.46	-16.865	-2.832	-160.862	582.8	0	0	0	0	0	2.217	34.885	32.722	26	1	161	27	28	18	46	0.929	0.056	0.587	S_000033_045
SCORE:	-104.847	-499.492	127.707	9.47	-23.563	2.214	93.533	-1.224	14.899	-339.034	-33.462	139.108	-9.921	-2.107	-167.889	582.8	0	0	0	0	0	2.116	27.438	27.309	26	5	144	31	28	18	46	0.929	0.278	0.674	S_000001_046
SCORE:	-149.202	-496.357	92.662	5.73	-23.139	-3.426	96.112	-1.792	14.81	-334.658	-33.497	139.356	-15.214	-0.78	-174.797	582.8	0	0	0	0	0	2.985	34.544	34.035	26	3	151	29	28	18	46	0.929	0.167	0.63	S_000002_046
SCORE:	13.744	-514.724	271.916	6.737	-23.409	-0.677	100.333	-0.826	14.869	-345.496	-32.544	138.379	-9.258	-1.174	-175.515	582.8	0	0	0	0	0	2.334	27.628	28.969	26	4	155	30	28	18	46	0.929	0.222	0.652	S_000003_046
SCORE:	-53.008	-496.728	156.902	7.76	-16.649	0.307	102.689	-1.874	15.142	-326.7	-29.995	133.257	-9.773	-5.427	-168.751	582.8	0	0	0	0	0	4.031	36.696	35.166	23	5	144	28	28	18	46	0.821	0.278	0.609	S_000004_046
SCORE:	-165.678	-512.356	91.723	6.899	-22.97	0.853	98.034	0	15.436	-347.315	-32.071	139.183	-15.478	-1.311	-170.969	582.8	0	0	0	0	0	1.864	24.149	23.063	26	6	162	32	28	18	46	0.929	0.333	0.696	S_000005_046
SCORE:	-42.364	-483.569	140.503	7.837	-17.359	1.115	97.733	-0.108	16.391	-320.43	-26.213	130.508	-8.712	-3.05	-164	582.8	0	0	0	0	0	4.189	33.531	30.412	25	7	146	32	28	18	46	0.893	0.389	0.696	S_000006_046
SCORE:	-136.849	-503.898	115.415	5.901	-22.592	0.605	92.178	-1.33	14.871	-341.892	-32.951	139.137	-14.402	-3.208	-171.639	582.8	0	0	0	0	0	4.157	26.331	22.034	28	6	162	34	28	18	46	1	0.333	0.739	S_000007_046
SCORE:	-131.509	-493.007	92.455	7.424	-22.045	3.013	95.247	-1.305	16.294	-337.784	-28.389	137.487	-9.411	-1.041	-174.631	582.8	0	0	0	0	0	1.384	28.733	26.52	27	5	160	32	28	18	46	0.964	0.278	0.696	S_000008_046
SCORE:	-161.367	-523.959	132.236	6.133	-24.457	-1.354	78.021	0	16.196	-361.329	-28.678	141.425	-13.762	-3.545	-165.306	582.8	0	0	0	0	0	4.21	27.815	27.79	28	5	171	33	28	18	46	1	0.278	0.717	S_000009_046
SCORE:	-125.126	-506.601	93.229	6.673	-21.982	1.429	119.334	-1.945	19.221	-343.422	-28.962	139.767	-16.617	-2.875	-169.024	582.8	0	0	0	0	0	3.848	23.979	19.859	25	6	158	31	28	18	46	0.893	0.333	0.674	S_000010_046
SCORE:	-146.581	-503.791	95.557	6.303	-23.603	4.078	88.541	0	16.033	-340.884	-27.244	137.155	-13.954	-1.426	-171.447	582.8	0	0	0	0	0	5.301	23.564	21.169	28	4	157	32	28	18	46	1	0.222	0.696	S_000011_046
SCORE:	-125.426	-514.518	121.021	5.995	-15.553	1.105	86.242	0	15.23	-334.028	-32.229	146.33	-16.38	-4.777	-167.63	582.8	0	0	0	0	0	0.966	27.48	24.404	21	4	152	25	28	18	46	0.75	0.222	0.543	S_000012_046
SCORE:	-135.109	-504.51	84.615	11.498	-17.48	0.807	93.834	-2.28	15.369	-328.14	-32.034	139.435	-10.637	-5.259	-166.351	582.8	0	0	0	0	0	3.223	30.175	26.922	26	6	152	32	28	18	46	0.929	0.333	0.696	S_000013_046
SCORE:	-90.999	-512.638	148.164	8.548	-21.513	4.685	95.776	0	14.816	-340.34	-29.232	139.033	-13.874	-4.38	-164.915	582.8	0	0	0	0	0	2.071	39.106	34.784	24	2	155	26	28	18	46	0.857	0.111	0.565	S_000014_046
SCORE:	-78.26	-498.177	157.654	5.913	-20.755	0.406	96.254	-1.67	16.18	-332.453	-33.348	142.266	-17.894	-5.927	-173.905	582.8	0	0	0	0	0	4.396	27.061	25.912	26	5	157	31	28	18	46	0.929	0.278	0.674	S_000015_046
SCORE:	-173.091	-516.906	113.245	6.549	-24.57	-4.175	88.259	0	14.651	-351.116	-32.311	140.133	-13.893	-1.775	-175.277	582.8	0	0	0	0	0	1.295	29.166	27.1	28	4	166	32	28	18	46	1	0.222	0.696	S_000016_046
SCORE:	-103.543	-494.764	109.219	7.115	-21.521	3.763	97.466	-1.409	16.065	-332.859	-33.818	135.317	-17.346	-1.649	-155.398	582.8	0	0	0	0	0	3.475	29.377	27.283	25	7	148	32	28	18	46	0.893	0.389	0.696	S_000017_046
SCORE:	-162.111	-506.437	87.18	5.948	-19.377	-0.889	87.422	-1.189	15.533	-337.326	-30.971	139.702	-11.522	-7.357	-166.701	582.8	0	0	0	0	0	1.075	29.008	24.147	27	7	156	34	28	18	46	0.964	0.389	0.739	S_000018_046
SCORE:	-123.693	-505.219	129.864	6.104	-26.195	-2.575	97.418	0	15.423	-346.599	-32.339	137.925	-14.602	-1.731	-166.904	582.8	0	0	0	0	0	2.936	28.176	25.592	28	3	160	31	28	18	46	1	0.167	0.674	S_000019_046
SCORE:	-124.841	-506.446	124.981	5.74	-23.23	-0.818	95.165	0	16.772	-339.298	-31.173	140.466	-14.648	-3.376	-174.222	582.8	0	0	0	0	0	2.446	29.955	27.997	27	4	154	31	28	18	46	0.964	0.222	0.674	S_000020_046
SCORE:	-186.834	-518.295	94.411	6.52	-24.466	-0.281	85.111	0	15.712	-353.06	-33.149	140.523	-15.178	-3.143	-166.326	582.8	0	0	0	0	0	1.986	45.865	43.379	28	4	162	32	28	18	46	1	0.222	0.696	S_000021_046
SCORE:	-131.434	-515.476	124.494	5.566	-22.441	2.283	100.217	-1.046	14.58	-341.962	-33.255	140.742	-9.134	-7.012	-174.36	582.8	0	0	0	0	0	2.57	34.035	30.546	28	9	159	37	28	18	46	1	0.5	0.804	S_000022_046
SCORE:	-106.371	-516.365	150.956	6.723	-20.623	4.896	95.659	0	16.016	-343.965	-34.285	142.207	-9.147	-3.061	-180.383	582.8	0	0	0	0	0	2.202	31.199	28.568	27	4	154	31	28	18	46	0.964	0.222	0.674	S_000023_046
SCORE:	-119.658	-497.139	84.136	5.858	-23.106	-2.209	115.936	0	18.462	-328.483	-27.206	136.482	-12.955	-1.904	-171.762	582.8	0	0	0	0	0	1.433	26.687	23.671	26	2	156	28	28	18	46	0.929	0.111	0.609	S_000024_046
SCORE:	-144.464	-503.51	106.788	6.096	-21.585	0.104	99.031	-2.351	14.614	-340.366	-33.047	139.625	-18.709	-4.852	-172.41	582.8	0	0	0	0	0	3.308	31.111	27.062	27	6	152	33	28	18	46	0.964	0.333	0.717	S_000025_046
SCORE:	-133.244	-497.382	92.117	7.02	-23.311	0.097	95.71	0	15.551	-336.471	-26.942	135.616	-12.571	-1.851	-167.57	582.8	0	0	0	0	0	3.943	29.441	28.604	24	6	154	30	28	18	46	0.857	0.333	0.652	S_000026_046
SCORE:	-118.607	-502.307	119.082	6.226	-21.213	1.19	90.44	0	15.764	-340.307	-28.166	133.169	-11.333	-0.564	-164.299	582.8	0	0	0	0	0	0.911	25.039	22.184	27	2	161	29	28	18	46	0.964	0.111	0.63	S_000027_046
SCORE:	-131.34	-514.151	133.166	5.842	-24.816	1.673	90.514	0	16.83	-355.816	-31.635	137.136	-11.271	-5.484	-159.048	582.8	0	0	0	0	0	2.918	28.048	26.368	26	5	167	31	28	18	46	0.929	0.278	0.674	S_000028_046
SCORE:	-150.939	-517.539	110.975	5.927	-22.548	1.499	94.798	0	16.778	-350.956	-31.888	136.934	-9.992	-3.214	-166.881	582.8	0	0	0	0	0	2.367	48.248	43.716	28	4	157	32	28	18	46	1	0.222	0.696	S_000029_046
SCORE:	-158.803	-515.764	118.816	5.853	-22.634	-0.914	88.442	0	17.281	-349.077	-30.3	139.053	-12.379	-2.614	-178.939	582.8	0	0	0	0	0	1.575	25.858	23.429	26	5	156	31	28	18	46	0.929	0.278	0.674	S_000030_046
SCORE:	-120.971	-510.092	127.594	6.31	-21.856	-0.598	91.431	0	19.33	-348.56	-29.334	134.883	-13.848	-3.552	-157.823	582.8	0	0	0	0	0	2.344	38.77	38.062	28	5	163	33	28	18	46	1	0.278	0.717	S_000001_047
SCORE:	-150.36	-509.477	97.092	7.564	-23.749	-3.657	101.142	0	13.707	-341.247	-35.154	142.691	-9.446	-3.142	-176.039	582.8	0	0	0	0	0	6.556	27.097	25.995	28	5	160	33	28	18	46	1	0.278	0.717	S_000002_047
SCORE:	-132.61	-505.994	105.902	6.499	-24.827	-0.225	109.053	0	15.82	-345.063	-26.795	138.919	-13.148	-1.889	-176.324	582.8	0	0	0	0	0	2.663	31.598	28.453	25	4	157	29	28	18	46	0.893	0.222	0.63	S_000003_047
SCORE:	-98.648	-511.153	168.142	7.887	-24.736	0.84	90.623	-0.705	15.086	-347.288	-34.491	143.991	-18.701	-2.561	-171.57	582.8	0	0	0	0	0	3.19	28.903	26.503	27	6	163	33	28	18	46	0.964	0.333	0.717	S_000004_047
SCORE:	-105.829	-520.171	161.583	7.12	-25.474	5.984	93.258	0	15.347	-353.125	-30.789	139.231	-10.661	-0.454	-175.715	582.8	0	0	0	0	0	5.237	23.906	21.081	28	6	164	34	28	18	46	1	0.333	0.739	S_000005_047
SCORE:	-120.661	-502.661	121.052	5.862	-21.909	-3.124	91.558	-2.09	14.699	-338.91	-31.66	132.342	-10.088	-4.571	-156.876	582.8	0	0	0	0	0	2.914	30.984	31.154	27	4	155	31	28	18	46	0.964	0.222	0.674	S_000006_047
SCORE:	-164.126	-498.902	86.315	5.993	-21.493	2.037	83.839	-0.83	13.929	-336.171	-29.739	135.046	-18.122	-6.281	-162.971	582.8	0	0	0	0	0	0.425	26.689	24.501	28	7	160	35	28	18	46	1	0.389	0.761	S_000007_047
SCORE:	-105.033	-503.937	148.323	5.707	-22.148	3.354	91.308	-0.004	14.723	-336.404	-29.253	138.937	-9.606	-5.209	-184.958	582.8	0	0	0	0	0	1.333	24.362	23.827	28	4	161	32	28	18	46	1	0.222	0.696	S_000008_047
SCORE:	-110.187	-497.546	124.139	8.443	-22.844	3.553	88.62	-1.169	15.233	-341.296	-26.88	134.223	-9.716	-4.095	-167.724	582.8	0	0	0	0	0	4.073	20.727	19.26	25	5	158	30	28	18	46	0.893	0.278	0.652	S_000009_047
SCORE:	-150.88	-516.828	128.65	5.507	-26.179	0.171	85.428	-1.192	14.44	-353.583	-22.767	138.948	-11.672	-7.037	-171.561	582.8	0	0	0	0	0	3.996	23.268	22.612	26	4	159	30	28	18	46	0.929	0.222	0.652	S_000010_047
SCORE:	-119.223	-520.903	146.696	6.593	-25.178	1.066	93.486	0	14.804	-354.801	-34.331	137.74	-8.947	-3.067	-159.69	582.8	0	0	0	0	0	4.508	25.774	23.715	25	1	166	26	28	18	46	0.893	0.056	0.565	S_000011_047
SCORE:	-102.385	-500.247	123.391	6.139	-22.365	-1.526	95.101	0	15.487	-334.85	-30.837	135.842	-10.722	-0.98	-161.949	582.8	0	0	0	0	0	2.331	35.844	31.01	28	2	157	30	28	18	46	1	0.111	0.652	S_000012_047
SCORE:	-71.033	-504.991	158.186	8.158	-18.324	1.064	92.576	-1.657	17.982	-335.299	-32.649	139.373	-14.705	-3.846	-165.434	582.8	0	0	0	0	0	5.732	17.41	15.022	28	6	159	34	28	18	46	1	0.333	0.739	S_000013_047
SCORE:	-159.078	-517.88	102.24	6.714	-25.028	-3.672	105.468	-0.706	16.435	-344.585	-33.306	142.927	-14.557	-0.949	-178.702	582.8	0	0	0	0	0	3.721	26.682	26.566	26	3	157	29	28	18	46	0.929	0.167	0.63	S_000014_047
SCORE:	-167.925	-509.801	96.028	6.011	-24.267	2.278	93.291	-1.186	16.21	-349.453	-31.751	140.75	-13.952	-5.5	-170.334	582.8	0	0	0	0	0	0.949	24.274	22.676	28	6	163	34	28	18	46	1	0.333	0.739	S_000015_047
SCORE:	-100.924	-504.669	135.183	6.271	-19.923	0.005	97.996	0	13.906	-334.486	-31.346	138.628	-9.022	-4.634	-174.031	582.8	0	0	0	0	0	2.4	36.45	33.181	26	4	155	30	28	18	46	0.929	0.222	0.652	S_000016_047
SCORE:	-135.549	-519.079	130.1	6.484	-19.344	-2.631	89.665	0	17.771	-346.184	-32.89	140.889	-13.972	-3.743	-166.393	582.8	0	0	0	0	0	0.978	26.962	26.31	22	2	157	24	28	18	46	0.786	0.111	0.522	S_000017_047
SCORE:	-156.289	-505.74	113.596	6.18	-26.711	-3.199	84.096	0	14.744	-348.68	-29.614	135.837	-15.827	0	-164.33	582.8	0	0	0	0	0	0.559	37.635	34.035	28	4	161	32	28	18	46	1	0.222	0.696	S_000018_047
SCORE:	-155.09	-510.818	95.9	5.387	-24.066	2.775	97.049	-0.251	15.025	-344.732	-34.024	140.56	-9.932	-2.275	-171.598	582.8	0	0	0	0	0	3.109	28.546	28.708	25	5	155	30	28	18	46	0.893	0.278	0.652	S_000019_047
SCORE:	-119.959	-509.848	134.606	5.981	-20.451	3.952	84.841	-1.217	14.029	-338.734	-35.935	138.082	-8.61	-2.342	-168.209	582.8	0	0	0	0	0	1.096	29.18	26.023	28	7	163	35	28	18	46	1	0.389	0.761	S_000020_047
SCORE:	-96.04	-509.736	159.899	6.306	-23.222	1.516	83.674	0	15.723	-342.794	-31.711	136.585	-8.412	-3.838	-167.373	582.8	0	0	0	0	0	4.544	22.314	18.525	24	6	159	30	28	18	46	0.857	0.333	0.652	S_000021_047
SCORE:	-104.149	-506.848	152.985	5.654	-24.981	-0.038	97.719	-2.615	15.856	-340.403	-31.475	138.472	-9.545	-3.1	-181.333	582.8	0	0	0	0	0	2.703	34.103	31.701	27	6	159	33	28	18	46	0.964	0.333	0.717	S_000022_047
SCORE:	-119.105	-495.57	115.879	8.83	-24.931	-2.384	100.616	-0.993	15.353	-339.569	-31.677	137.69	-10.455	0	-176.568	582.8	0	0	0	0	0	1.875	26.341	25.411	28	5	154	33	28	18	46	1	0.278	0.717	S_000023_047
SCORE:	-113.695	-491.683	92.865	5.933	-19.693	-2.982	101.706	-2.209	15.629	-323.236	-30.766	138.004	-12.064	-4.589	-164.428	582.8	0	0	0	0	0	1.019	28.212	26.639	28	6	153	34	28	18	46	1	0.333	0.739	S_000024_047
SCORE:	-112.68	-523.615	166.576	7.166	-27.436	0.434	99.134	-1.767	15.913	-354.395	-34.268	142.467	-12.556	-1.878	-176.832	582.8	0	0	0	0	0	5.577	30.212	28.653	27	7	159	34	28	18	46	0.964	0.389	0.739	S_000025_047
SCORE:	-134.189	-491.1	89.931	5.648	-20.69	-3.5	95.341	-1.003	13.753	-326.692	-36.083	138.824	-16.638	-4.992	-165.092	582.8	0	0	0	0	0	5.303	22.375	18.399	27	4	157	31	28	18	46	0.964	0.222	0.674	S_000026_047
SCORE:	-130.63	-512.436	132.155	5.556	-22.919	2.581	84.317	-1.07	16.027	-350.664	-34.119	137.017	-13.018	-1.924	-157.993	582.8	0	0	0	0	0	3.06	28.317	24.982	24	4	157	28	28	18	46	0.857	0.222	0.609	S_000027_047
SCORE:	-122.968	-523.914	156.503	7.006	-23.971	4.245	91.237	-1.161	15.308	-352.567	-29.748	140.071	-13.682	-1.27	-176.255	582.8	0	0	0	0	0	2.433	31.725	28.914	24	4	163	28	28	18	46	0.857	0.222	0.609	S_000028_047
SCORE:	-49.518	-504.133	179.18	6.493	-22.263	2.741	99.879	0	14.286	-338.161	-33.578	135.165	-11.387	-1.89	-162.27	582.8	0	0	0	0	0	3.621	28.369	26.597	24	2	155	26	28	18	46	0.857	0.111	0.565	S_000029_047
SCORE:	22.785	-500.993	263.229	7.667	-23.826	-3.67	108.894	0	15.261	-342.814	-31.977	144.697	-17.112	-3.877	-179.538	582.8	0	0	0	0	0	4.044	20.792	17.432	27	4	153	31	28	18	46	0.964	0.222	0.674	S_000001_048
SCORE:	-138.124	-511.843	114.957	7.723	-21.312	-5.195	98.837	0	16.327	-345.727	-36.185	142.313	-10.98	-2.492	-170.344	582.8	0	0	0	0	0	2.998	25.711	24.686	26	4	165	30	28	18	46	0.929	0.222	0.652	S_000002_048
SCORE:	-41.793	-511.844	216.486	5.61	-22.025	7.244	91.9	-2.416	16.877	-340.749	-33.51	141.854	-17.942	-2.78	-175.853	582.8	0	0	0	0	0	2.553	28.96	27.729	26	4	159	30	28	18	46	0.929	0.222	0.652	S_000003_048
SCORE:	-71.814	-514.67	175.8	7.523	-19.286	-2.891	94.77	0	15.288	-342.232	-30.7	139.045	-4.649	-6.176	-169.963	582.8	0	0	0	0	0	3.526	24.917	22.398	25	6	166	31	28	18	46	0.893	0.333	0.674	S_000004_048
SCORE:	-123.589	-493.989	98.764	6.078	-23.772	1.964	99.127	0	16.134	-340.524	-33.759	131.689	-9.426	-1.855	-158.86	582.8	0	0	0	0	0	2.041	23.704	23.55	24	3	159	27	28	18	46	0.857	0.167	0.587	S_000005_048
SCORE:	-134.988	-503.646	104.797	7.025	-20.709	-1.665	97.321	0	17.267	-331.045	-37.916	138.879	-15.413	-1.334	-173.028	582.8	0	0	0	0	0	1.679	25.604	24.989	27	2	148	29	28	18	46	0.964	0.111	0.63	S_000006_048
SCORE:	-124.113	-529.906	143.917	7.201	-14.681	2.983	92.228	0	15.379	-343.471	-37.972	143.756	-11.189	-6.71	-171.726	582.8	0	0	0	0	0	3.28	29.345	27.972	25	7	159	32	28	18	46	0.893	0.389	0.696	S_000007_048
SCORE:	-109.452	-513.314	125.923	6.752	-21.287	5.959	102.789	-1.196	16.443	-339.348	-34.489	143.038	-10.387	-3.943	-171.935	582.8	0	0	0	0	0	2.741	22.962	20.174	27	5	158	32	28	18	46	0.964	0.278	0.696	S_000008_048
SCORE:	-12.679	-509.867	246.526	6.259	-26.658	0.919	98.686	0	14.164	-351.852	-30.488	138.819	-11.214	-0.539	-174.15	582.8	0	0	0	0	0	3.917	29.756	27.724	28	4	161	32	28	18	46	1	0.222	0.696	S_000009_048
SCORE:	-165.731	-504.111	96.494	5.767	-26.905	0.776	87.004	-1.513	15.035	-347.044	-38.464	138.348	-11.983	-0.265	-167.189	582.8	0	0	0	0	0	5.519	25.282	24.626	25	6	162	31	28	18	46	0.893	0.333	0.674	S_000010_048
SCORE:	-119.283	-528.244	149.254	7.134	-17.716	3.504	91.378	0	15.363	-341.6	-35.114	148.941	-12.86	-8.646	-176.151	582.8	0	0	0	0	0	2.675	25.613	21.215	27	7	156	34	28	18	46	0.964	0.389	0.739	S_000011_048
SCORE:	-132.942	-496.034	96.197	6.936	-21.478	1.337	100.679	0	15.127	-331.125	-35.906	139.968	-12.13	-4.916	-178.828	582.8	0	0	0	0	0	4.43	31.092	28.057	28	5	149	33	28	18	46	1	0.278	0.717	S_000012_048
SCORE:	-202.733	-523.488	92.423	6.186	-26.189	-2.59	88.795	-0.601	15.022	-361.882	-36.778	138.931	-12.434	-2.365	-161.715	582.8	0	0	0	0	0	1.153	29.946	25.948	25	3	166	28	28	18	46	0.893	0.167	0.609	S_000013_048
SCORE:	-109.416	-506.636	126.932	8.558	-24.306	-0.505	98.441	-1.308	17.151	-337.82	-32.922	139.709	-10.121	-1.139	-170.787	582.8	0	0	0	0	0	2.539	36.809	35.21	26	2	154	28	28	18	46	0.929	0.111	0.609	S_000014_048
SCORE:	-31.227	-500.08	181.35	5.761	-17.835	2.714	109.29	-2.582	15.84	-321.902	-39.565	142.196	-12.055	-6.286	-178.072	582.8	0	0	0	0	0	7.199	30.056	27.158	27	4	149	31	28	18	46	0.964	0.222	0.674	S_000015_048
SCORE:	-135.126	-511.847	121.166	6.623	-22.932	2.038	94.654	0	14.639	-348.726	-37.537	139.625	-16.909	-1.222	-161.33	582.8	0	0	0	0	0	3.834	26.211	26.287	26	2	159	28	28	18	46	0.929	0.111	0.609	S_000016_048
SCORE:	-145.711	-507.733	92.652	10.365	-23.661	0.735	96.897	0	14.148	-346.342	-28.222	137.588	-13.605	-1.645	-163.044	582.8	0	0	0	0	0	3.355	31.147	28.833	24	2	158	26	28	18	46	0.857	0.111	0.565	S_000017_048
SCORE:	-99.259	-530.344	188.251	6.101	-25.136	4.464	100.165	0	16.652	-355.441	-33.492	147.349	-12.987	-5.291	-184.371	582.8	0	0	0	0	0	2.02	39.823	37.637	26	5	165	31	28	18	46	0.929	0.278	0.674	S_000018_048
SCORE:	-83.521	-493.31	144.445	5.408	-23.613	4.247	94.499	0	15.655	-340.457	-31.04	133.67	-11.207	-2.023	-164.964	582.8	0	0	0	0	0	2.368	25.425	23.772	25	5	158	30	28	18	46	0.893	0.278	0.652	S_000019_048
SCORE:	-170.81	-510.284	92.671	7.133	-24.952	2.313	93.672	0	13.101	-345.491	-32.053	138.716	-12.652	-5.478	-173.417	582.8	0	0	0	0	0	3.112	32.294	30.705	27	4	158	31	28	18	46	0.964	0.222	0.674	S_000020_048
SCORE:	-140.605	-514.109	108.184	5.758	-20.358	0.389	99.477	0	14.981	-338.235	-29.464	144.047	-9.851	-8.046	-181.432	582.8	0	0	0	0	0	5.254	37.471	35.942	28	5	155	33	28	18	46	1	0.278	0.717	S_000021_048
SCORE:	-143.554	-525.021	131.627	6.421	-24.273	6.284	94.573	-0.172	16.232	-354.635	-34.688	143.658	-10.748	-4.716	-173.685	582.8	0	0	0	0	0	2.79	31.731	29.526	24	7	161	31	28	18	46	0.857	0.389	0.674	S_000022_048
SCORE:	-142.873	-510.764	98.649	5.827	-22.343	-0.404	104.32	-0.856	15.239	-334.339	-33.114	142.187	-11.158	-1.708	-180.638	582.8	0	0	0	0	0	3.43	22.952	22.475	28	3	153	31	28	18	46	1	0.167	0.674	S_000023_048
SCORE:	-40.652	-505.102	201.577	5.535	-19.43	0.816	87.458	-0.941	15.734	-337.17	-25.864	140.449	-17.848	-2.042	-169.636	582.8	0	0	0	0	0	3.011	33.099	30.526	26	5	152	31	28	18	46	0.929	0.278	0.674	S_000024_048
SCORE:	-94.495	-517.299	142.594	5.685	-18.518	0.464	85.159	-2.03	16.31	-332.196	-34.108	146.064	-9.205	-6.332	-167.862	582.8	0	0	0	0	0	13.978	28.525	24.875	25	8	155	33	28	18	46	0.893	0.444	0.717	S_000025_048
SCORE:	-142.506	-494.768	91.54	7.245	-23.192	-3.464	89.8	0	15.458	-336.826	-28.609	133.958	-10.991	-3.44	-164.013	582.8	0	0	0	0	0	1.998	28.738	29.584	28	6	162	34	28	18	46	1	0.333	0.739	S_000026_048
SCORE:	-97.815	-493.464	136.551	5.619	-23.467	0.198	90.3	0	14.706	-331.151	-34.143	142.52	-13.942	-1.29	-176.616	582.8	0	0	0	0	0	3.565	26.57	23.294	28	3	154	31	28	18	46	1	0.167	0.674	S_000027_048
SCORE:	-106.824	-516.559	155.269	6.082	-21.149	1.181	92.442	0	15.507	-344.971	-25.181	143.714	-12.944	-2.604	-182.027	582.8	0	0	0	0	0	1.617	23.978	21.19	27	4	157	31	28	18	46	0.964	0.222	0.674	S_000028_048
SCORE:	-209.371	-524.338	97.328	6.811	-27.074	0.015	82.182	0	15.577	-357.353	-36.279	141.799	-10.068	-2.742	-179.468	582.8	0	0	0	0	0	1.44	29.375	27.376	25	4	165	29	28	18	46	0.893	0.222	0.63	S_000029_048
SCORE:	-112.317	-512.623	150.408	8.28	-22.43	-2.749	90.719	0	15.919	-348.573	-32.306	140.245	-10.768	-2.125	-171.487	582.8	0	0	0	0	0	2.373	28.96	28.145	24	1	160	25	28	18	46	0.857	0.056	0.543	S_000030_048
SCORE:	-150.982	-512.719	100.119	6.728	-20.866	4.176	97.041	-0.853	15.915	-339.515	-32.503	141.197	-9.428	-2.432	-184.197	582.8	0	0	0	0	0	3.554	34.562	30.723	28	5	155	33	28	18	46	1	0.278	0.717	S_000031_048
SCORE:	-95.926	-508.827	130.037	7.128	-20.916	2.206	110.958	-0.875	15.797	-341.007	-35.094	136.48	-11.12	-3.078	-163.269	582.8	0	0	0	0	0	2.851	28.224	25.19	24	5	155	29	28	18	46	0.857	0.278	0.63	S_000001_049
SCORE:	-121.596	-500.384	97.357	9.448	-22.265	-3.52	103.954	-2.1	15.53	-335.854	-35.147	132.156	-7.668	-1.676	-158.913	582.8	0	0	0	0	0	4.685	24.988	23.692	27	3	155	30	28	18	46	0.964	0.167	0.652	S_000002_049
SCORE:	-121.289	-503.005	138.863	6.228	-27.242	-2.872	101.254	-0.002	14.657	-349.136	-31.142	139.7	-19.125	0	-176.449	582.8	0	0	0	0	0	4.18	40.531	36.287	28	6	159	34	28	18	46	1	0.333	0.739	S_000003_049
SCORE:	-66.869	-516.209	197.364	6.46	-21.69	1.28	93.907	0	15.077	-345.312	-31.544	137.271	-12.591	-2.603	-173.946	582.8	0	0	0	0	0	2.868	26.521	24.23	27	7	159	34	28	18	46	0.964	0.389	0.739	S_000004_049
SCORE:	-177.108	-515.367	99.476	5.926	-25.671	-0.276	92.571	0	14.969	-354.499	-31.789	139.238	-11.547	-2.167	-172.881	582.8	0	0	0	0	0	2.108	31.604	30.755	27	6	159	33	28	18	46	0.964	0.333	0.717	S_000005_049
SCORE:	-118.11	-513.514	151.813	5.745	-23.763	1.523	84.44	-3.25	15.566	-346.382	-33.105	138.858	-14.772	-3.549	-164.867	582.8	0	0	0	0	0	4.348	21.875	19.357	28	2	162	30	28	18	46	1	0.111	0.652	S_000006_049
SCORE:	-72.816	-501.185	165.352	5.988	-23.035	-4.091	102.14	-2.601	16.52	-334.821	-36.66	136.209	-8.397	-2.083	-170.294	582.8	0	0	0	0	0	1.34	27.618	25.899	28	5	152	33	28	18	46	1	0.278	0.717	S_000007_049
SCORE:	-174.461	-512.982	92.87	5.93	-22.863	3.16	96.566	-1.773	14.754	-343.767	-33.814	140.677	-10.769	-4.206	-182.822	582.8	0	0	0	0	0	1.776	35.571	32.146	28	3	154	31	28	18	46	1	0.167	0.674	S_000008_049
SCORE:	-154.849	-506.123	89.179	6.337	-21.942	-1.591	90.932	-0.495	14.356	-339.938	-24.261	135.503	-10.792	-4.347	-166.17	582.8	0	0	0	0	0	1.702	26.649	24.775	26	4	156	30	28	18	46	0.929	0.222	0.652	S_000009_049
SCORE:	-92.078	-504.501	145.446	5.81	-21.102	1.427	98.526	0	14.961	-338.044	-33.029	135.511	-10.349	-4.307	-168.309	582.8	0	0	0	0	0	3.082	27.602	24.085	27	7	156	34	28	18	46	0.964	0.389	0.739	S_000010_049
SCORE:	-53.901	-511.168	207.844	7.45	-22.751	3.134	91.958	-2.739	15.143	-339.436	-37.288	143.784	-17.707	-1.673	-177.133	582.8	0	0	0	0	0	3.88	23.884	22.562	24	4	158	28	28	18	46	0.857	0.222	0.609	S_000011_049
SCORE:	-109.223	-489.338	97.873	6.77	-18.963	-1.633	93.262	-1.932	14.956	-322.231	-30.037	133.704	-8.969	-3.241	-167.524	582.8	0	0	0	0	0	5.28	31.534	30.221	26	6	152	32	28	18	46	0.929	0.333	0.696	S_000012_049
SCORE:	-98.271	-509.822	148.195	6.047	-22.433	0.007	96.917	-0.58	16.458	-334.954	-40.408	138.598	-16.919	-2.673	-163.349	582.8	0	0	0	0	0	3.845	24.394	22.945	28	5	153	33	28	18	46	1	0.278	0.717	S_000013_049
SCORE:	-154.127	-512.257	90.671	7.034	-21.798	-0.347	102.903	0	15.434	-342.813	-33.554	141.413	-10.768	-2.661	-172.066	582.8	0	0	0	0	0	1.879	27.135	24.448	26	6	156	32	28	18	46	0.929	0.333	0.696	S_000014_049
SCORE:	-183.484	-527.413	92.768	8.765	-20.33	1.108	92.729	-1.198	15.411	-345.527	-32.923	140.802	-11.064	-6.599	-174.737	582.8	0	0	0	0	0	1.925	29.446	28.178	26	5	152	31	28	18	46	0.929	0.278	0.674	S_000015_049
SCORE:	-175.179	-516.611	106.78	7.982	-23.617	-5.161	90.621	0	14.812	-351.681	-34.847	142.838	-14.527	-4.577	-173.61	582.8	0	0	0	0	0	3.62	42.316	39.137	28	4	158	32	28	18	46	1	0.222	0.696	S_000016_049
SCORE:	-59.819	-507.001	172.656	5.859	-20.798	4.461	95.328	0	16.718	-337.853	-31.649	136.674	-7.004	-0.667	-170.428	582.8	0	0	0	0	0	1.086	24.533	24.897	28	6	155	34	28	18	46	1	0.333	0.739	S_000017_049
SCORE:	0.631	-500.182	242.051	5.643	-22.318	-0.31	93.283	-1.136	14.604	-340.187	-34.037	137.599	-14.654	-5.425	-159.734	582.8	0	0	0	0	0	2.635	29.7	28.069	28	5	157	33	28	18	46	1	0.278	0.717	S_000018_049
SCORE:	-99.391	-502.111	154.777	6.399	-24.251	-4.382	92.154	0	13.583	-343.247	-34.922	141.632	-18.002	-1.636	-164.595	582.8	0	0	0	0	0	2.409	24.865	20.611	27	4	155	31	28	18	46	0.964	0.222	0.674	S_000019_049
SCORE:	-138.657	-519.767	136.142	6.084	-24.326	-0.213	95.296	-2.417	13.524	-345.427	-38.016	144.755	-12.851	-4.013	-172.956	582.8	0	0	0	0	0	2.728	29.856	29.261	24	5	163	29	28	18	46	0.857	0.278	0.63	S_000020_049
SCORE:	-107.208	-507.647	129.311	7.068	-21.892	0.535	98.702	0	16.435	-337.421	-29.648	138.056	-12.345	-4.411	-169.627	582.8	0	0	0	0	0	2.876	24.621	22.897	24	4	153	28	28	18	46	0.857	0.222	0.609	S_000021_049
SCORE:	-79.919	-501.048	179.051	6.426	-21.522	-4.711	86.706	-1.215	15.283	-345.509	-33.088	133.377	-13.454	-1.006	-164.018	582.8	0	0	0	0	0	2.01	34.757	32.771	27	3	158	30	28	18	46	0.964	0.167	0.652	S_000022_049
SCORE:	-163.814	-507.296	89.899	6.957	-24.446	1.984	87.648	0	15.139	-346.521	-33.289	137.241	-8.032	-3.698	-164.235	582.8	0	0	0	0	0	2.035	28.345	28.653	25	5	167	30	28	18	46	0.893	0.278	0.652	S_000023_049
SCORE:	-120.105	-510.681	140.656	5.561	-23.145	-3.309	94.37	0	17.136	-346.76	-33.949	137.504	-14.115	-2.43	-165.114	582.8	0	0	0	0	0	1.372	23.477	23.466	28	4	165	32	28	18	46	1	0.222	0.696	S_000024_049
SCORE:	-155.653	-507.801	96.571	7.212	-24.916	1.711	91.407	-0.121	14.246	-344.086	-31.988	137.48	-7.64	-2.654	-171.356	582.8	0	0	0	0	0	3.48	21.895	22.135	26	6	154	32	28	18	46	0.929	0.333	0.696	S_000025_049
SCORE:	-153.471	-523.807	107.913	6.486	-21.066	1.777	97.41	-0.347	16.103	-346.339	-33.489	143.58	-11.72	-6.749	-171.508	582.8	0	0	0	0	0	5.487	26.496	22.759	26	5	163	31	28	18	46	0.929	0.278	0.674	S_000026_049
SCORE:	-130.517	-507.941	100.488	6.987	-17.45	-7.81	98.764	-1.278	16.134	-330.742	-32.707	143.228	-13.542	-4.143	-165.669	582.8	0	0	0	0	0	2.366	23.906	23.282	23	7	154	30	28	18	46	0.821	0.389	0.652	S_000027_049
SCORE:	-110.09	-518.851	164.636	7.849	-22.839	2.538	89.805	0	15.247	-353.616	-31.652	137.81	-13.214	-3.132	-169.14	582.8	0	0	0	0	0	1.673	29.954	27.922	27	7	158	34	28	18	46	0.964	0.389	0.739	S_000028_049
SCORE:	-53.85	-496.045	168.862	5.81	-24.242	2.744	98.975	-0.455	16.885	-328.681	-39.657	140.024	-10.563	-4.147	-170.827	582.8	0	0	0	0	0	4.668	35.773	35.195	27	5	153	32	28	18	46	0.964	0.278	0.696	S_000029_049
SCORE:	-198.409	-522.524	91.335	6.234	-25.44	3.062	91.055	-1.114	15.638	-356.605	-35.154	144.113	-18.062	-0.587	-176.368	582.8	0	0	0	0	0	3.209	17.243	13.766	26	5	157	31	28	18	46	0.929	0.278	0.674	S_000030_049
SCORE:	-160.861	-505.025	95.607	5.573	-24.536	2.913	90.742	-1.807	15.64	-344.81	-31.099	141.483	-18.57	-3.866	-170.826	582.8	0	0	0	0	0	4.922	31.13	27.038	28	3	163	31	28	18	46	1	0.167	0.674	S_000031_049
SCORE:	-139.597	-515.314	108.384	9.843	-24.214	2.222	101.197	-0.211	17.068	-343.317	-35.002	145.432	-16.522	-3.525	-172.704	582.8	0	0	0	0	0	4.267	22.534	22.587	27	4	155	31	28	18	46	0.964	0.222	0.674	S_000032_049
SCORE:	-119.682	-497.178	90.764	7.888	-19.604	4.213	99.557	0	16.2	-336.092	-30.444	131.698	-10.979	-3.538	-155.879	582.8	0	0	0	0	0	0.912	21.914	19.012	27	3	154	30	28	18	46	0.964	0.167	0.652	S_000033_049
SCORE:	-132.766	-517.812	141.751	5.948	-20.85	-1.616	86.361	0	15.918	-345.487	-32.495	142.226	-14.729	-3.287	-173.116	582.8	0	0	0	0	0	1.623	37.229	34.173	26	6	157	32	28	18	46	0.929	0.333	0.696	S_000034_049
SCORE:	-138.775	-503.652	90.071	11.481	-20.607	0.59	96.685	0	14.948	-334.606	-41.525	136.157	-14.722	-3.463	-155.638	582.8	0	0	0	0	0	2.706	24.199	20.43	28	6	153	34	28	18	46	1	0.333	0.739	S_000001_050
SCORE:	-131.145	-521.212	152.108	6.187	-23.784	2.522	89.933	-2.55	14.773	-348.148	-34.017	144.558	-13.742	-2.719	-178.923	582.8	0	0	0	0	0	1.07	25.877	22.853	26	4	160	30	28	18	46	0.929	0.222	0.652	S_000002_050
SCORE:	-93.349	-517.469	161.064	5.613	-20.783	-0.895	97.311	0	16.53	-344.29	-32.923	142.123	-11.663	-3.878	-168.206	582.8	0	0	0	0	0	1.317	26.509	24.657	26	2	158	28	28	18	46	0.929	0.111	0.609	S_000003_050
SCORE:	-73.773	-499.23	158.63	6.432	-21.85	-1.718	94.598	0	14.285	-331.1	-36.125	136.813	-9.319	-1.498	-168.248	582.8	0	0	0	0	0	1.756	25.03	20.754	27	4	147	31	28	18	46	0.964	0.222	0.674	S_000004_050
SCORE:	-120.499	-494.859	89.841	6.025	-20.371	-2.521	104.379	-1.029	20.808	-328.462	-33.117	137.078	-17.053	-2.648	-163.501	582.8	0	0	0	0	0	2.13	24.155	22.291	23	5	155	28	28	18	46	0.821	0.278	0.609	S_000005_050
SCORE:	-54.654	-510.667	188.265	12.11	-20.033	3.081	94.43	-1.415	14.783	-336.192	-33.872	141.669	-11.979	-3.918	-177.049	582.8	0	0	0	0	0	3.333	25.011	22.886	28	5	157	33	28	18	46	1	0.278	0.717	S_000006_050
SCORE:	-122.543	-505.913	129.994	7.216	-18.826	-5.11	87.171	-1.303	15.592	-339.136	-29.384	137.908	-14.348	-2.814	-168.076	582.8	0	0	0	0	0	1.685	28.03	25.713	25	3	155	28	28	18	46	0.893	0.167	0.609	S_000007_050
SCORE:	-117.158	-521.497	146.443	10.225	-22.066	3.35	86.555	-0.347	15.664	-344.77	-34.088	140.88	-9.639	-5.437	-169.93	582.8	0	0	0	0	0	4.7	22.55	20.865	22	4	160	26	28	18	46	0.786	0.222	0.565	S_000008_050
SCORE:	-169.77	-522.976	96.705	7.37	-21.397	-1.376	94.561	-0.696	16.809	-352.962	-29.805	134.107	-9.141	-1.607	-165	582.8	0	0	0	0	0	2.836	21.274	19.489	26	5	162	31	28	18	46	0.929	0.278	0.674	S_000009_050
SCORE:	-85.759	-510.776	188.35	6.069	-24.094	0.896	86.831	-2.68	14.084	-349.838	-33.85	138.392	-14.21	-0.292	-171.062	582.8	0	0	0	0	0	3.622	33.368	30.535	27	6	161	33	28	18	46	0.964	0.333	0.717	S_000010_050
SCORE:	-178.239	-515.779	97.271	11.06	-25.431	-1.234	93.506	-1.116	15.601	-351.991	-39.105	138.44	-13.273	-4.174	-165.832	582.8	0	0	0	0	0	1.019	30.252	30.573	28	4	164	32	28	18	46	1	0.222	0.696	S_000011_050
SCORE:	-117.632	-508.268	142.669	6.9	-25.596	-0.029	88.481	0	14.962	-350.179	-30.387	137.847	-10.192	-4.937	-165.54	582.8	0	0	0	0	0	3.838	28.586	26.782	27	4	155	31	28	18	46	0.964	0.222	0.674	S_000012_050
SCORE:	-132.402	-514.229	130.442	14.406	-19.591	-0.311	81.756	0	16.588	-344.795	-31.896	136.06	-9.434	-3.163	-173.482	582.8	0	0	0	0	0	2.447	27.32	24.898	21	3	156	24	28	18	46	0.75	0.167	0.522	S_000013_050
SCORE:	-77.377	-496.038	169.304	5.765	-23.239	2.984	85.869	-1.226	18.23	-339.24	-29.376	136.538	-14.543	-0.835	-176.517	582.8	0	0	0	0	0	2.149	25.937	24.146	27	4	163	31	28	18	46	0.964	0.222	0.674	S_000014_050
SCORE:	-89.403	-511.786	128.503	5.999	-21.612	0.657	122.386	-3.049	23.276	-331.04	-34.18	141.63	-15.102	-4.189	-177.081	582.8	0	0	0	0	0	3.385	37.526	35.721	28	3	153	31	28	18	46	1	0.167	0.674	S_000015_050
SCORE:	-139.936	-500.86	103.714	7.727	-21.326	-4.101	88.078	-1.179	14.856	-338.722	-31.313	137.178	-15.095	-2.608	-161.512	582.8	0	0	0	0	0	2.427	33.681	30.065	28	7	158	35	28	18	46	1	0.389	0.761	S_000016_050
SCORE:	-143.069	-512.239	125.805	5.769	-21.799	2.327	84.604	0	15.329	-346.22	-28.774	141.543	-13.146	-3.079	-178.29	582.8	0	0	0	0	0	2.301	29.427	29.009	25	6	159	31	28	18	46	0.893	0.333	0.674	S_000017_050
SCORE:	-19.792	-508.506	219.26	11.783	-21.922	-1.374	94.128	0	16.642	-338.441	-35.954	140.618	-11.078	-2.793	-168.113	582.8	0	0	0	0	0	3.157	31.038	27.368	27	4	160	31	28	18	46	0.964	0.222	0.674	S_000018_050
SCORE:	-156.927	-510.382	104.772	6.532	-23.144	0.164	93.878	0	15.086	-343.753	-30.531	144.936	-13.107	-3.995	-181.694	582.8	0	0	0	0	0	1.512	32.799	30.077	27	5	160	32	28	18	46	0.964	0.278	0.696	S_000019_050
SCORE:	-192.044	-519.101	89.68	5.439	-20.586	1.305	78.939	0	16.164	-347.018	-32.71	143.143	-18.982	-7.386	-164.293	582.8	0	0	0	0	0	0.56	37.831	34.734	28	4	157	32	28	18	46	1	0.222	0.696	S_000020_050
SCORE:	-145.948	-503.225	88.569	6.59	-22.765	4.519	98.548	-2.682	15.519	-335.589	-30.397	140.725	-12.523	-4.33	-175.162	582.8	0	0	0	0	0	3.455	30.166	30.341	24	6	153	30	28	18	46	0.857	0.333	0.652	S_000021_050
SCORE:	-109.372	-514.576	137.65	7.741	-23.046	-5.332	101.951	0	15.566	-347.564	-32.35	138.711	-8.546	-4.395	-161.199	582.8	0	0	0	0	0	3.216	34.606	31.987	26	3	157	29	28	18	46	0.929	0.167	0.63	S_000022_050
SCORE:	-197.419	-528.858	92.227	13.526	-21.236	2.297	80.703	-1.219	15.455	-355.49	-32.808	144.74	-15.189	-2.508	-172.455	582.8	0	0	0	0	0	0.597	25.554	23.92	27	6	160	33	28	18	46	0.964	0.333	0.717	S_000023_050
SCORE:	-117.611	-500.042	111.99	6.187	-20.821	-0.596	97.658	0	14.948	-329.587	-27.168	140.437	-11.97	-4.953	-178.269	582.8	0	0	0	0	0	1.774	29.787	27.742	26	2	152	28	28	18	46	0.929	0.111	0.609	S_000024_050
SCORE:	-142.479	-515.742	117.094	6.215	-24.39	2.243	97.777	0	15.192	-349.265	-29.506	137.722	-9.403	-2.496	-174.273	582.8	0	0	0	0	0	3.552	44.579	41.219	28	5	162	33	28	18	46	1	0.278	0.717	S_000025_050
SCORE:	-172.913	-515.295	95.74	6.098	-23.751	3.282	88.235	0	14.707	-348.782	-29.402	139.547	-11.371	-3.759	-173.51	582.8	0	0	0	0	0	2.549	26.506	23.82	27	6	157	33	28	18	46	0.964	0.333	0.717	S_000026_050
SCORE:	-87.325	-514.932	150.087	16.185	-18.954	4.747	100.963	-0.98	17.928	-337.353	-32.307	146.566	-16.32	-5.285	-182.429	582.8	0	0	0	0	0	1.96	28.529	24.845	26	6	150	32	28	18	46	0.929	0.333	0.696	S_000027_050
SCORE:	-144.971	-504.742	98.117	6.642	-22.828	4.452	84.485	0	15.913	-344.933	-28.965	129.912	-5.677	-3.725	-157.871	582.8	0	0	0	0	0	1.448	25.316	23.711	23	4	154	27	28	18	46	0.821	0.222	0.587	S_000028_050
SCORE:	-55.383	-498.417	164.962	6.428	-21.348	0.81	107.154	0	14.616	-329.911	-36.292	136.109	-9.941	-1.441	-172.69	582.8	0	0	0	0	0	1.779	29.12	26.801	23	1	153	24	28	18	46	0.821	0.056	0.522	S_000029_050
SCORE:	-110.147	-531.988	178.353	7.899	-25.962	0.688	102.04	0	14.98	-360.53	-37.251	144.026	-8.606	-2.75	-177.299	582.8	0	0	0	0	0	3.454	31.312	29.31	28	6	165	34	28	18	46	1	0.333	0.739	S_000030_050
SCORE:	-104.112	-492.928	104.694	16.39	-18.742	-6.335	98.53	-2.095	15.283	-325.1	-34.361	137.587	-14.261	-6.016	-162.448	582.8	0	0	0	0	0	2.89	28.741	25.737	27	3	152	30	28	18	46	0.964	0.167	0.652	S_000031_050
SCORE:	-131.171	-497.21	93.265	8.082	-21.919	-1.854	99.125	0	14.721	-331.52	-32.797	137.419	-11.034	-1.233	-170.613	582.8	0	0	0	0	0	1.596	27.193	25.952	28	5	149	33	28	18	46	1	0.278	0.717	S_000032_050
SCORE:	-154.95	-510.656	108.13	8.569	-23.705	-1.662	85.917	0	16.592	-346.892	-30.751	137.939	-10.908	-2.29	-169.636	582.8	0	0	0	0	0	1.603	31.537	27.647	26	2	162	28	28	18	46	0.929	0.111	0.609	S_000001_051
SCORE:	-171.475	-507.823	92.516	6.074	-25.627	-3.02	90.599	0	14.15	-351.032	-29.495	136.39	-9.509	-2.545	-168.227	582.8	0	0	0	0	0	3.274	28.938	25.472	26	5	154	31	28	18	46	0.929	0.278	0.674	S_000002_051
SCORE:	-156.788	-509.521	94.93	6.662	-22.534	-3.597	92.145	0	15.556	-336.415	-33.154	143.936	-16.228	-2.791	-173.034	582.8	0	0	0	0	0	4.457	28.434	26.749	25	3	154	28	28	18	46	0.893	0.167	0.609	S_000003_051
SCORE:	-133.282	-494.398	83.028	5.742	-18.264	0.912	102.556	0	15.694	-322.603	-34.594	139.472	-17.787	-8.351	-171.245	582.8	0	0	0	0	0	3.757	24.826	22.389	25	4	152	29	28	18	46	0.893	0.222	0.63	S_000004_051
SCORE:	-23.191	-502.781	229.036	6.466	-26.127	-1.59	94.02	0	16.532	-344.155	-27.584	138.945	-17.225	-0.767	-174.227	582.8	0	0	0	0	0	3.466	33.1	30.494	28	4	158	32	28	18	46	1	0.222	0.696	S_000005_051
SCORE:	-150.876	-502.843	88.497	6.248	-22.387	0.773	93.007	-1.85	14.61	-340.1	-26.161	138.031	-12.071	-3.226	-169.055	582.8	0	0	0	0	0	2.852	25.176	22.688	27	2	152	29	28	18	46	0.964	0.111	0.63	S_000006_051
SCORE:	-92.278	-500.145	122.13	6.423	-19.921	11.918	97.677	0	14.616	-330.257	-30.522	141.875	-13.031	-5.036	-175.699	582.8	0	0	0	0	0	4.893	31.012	31.374	24	7	154	31	28	18	46	0.857	0.389	0.674	S_000007_051
SCORE:	-65.102	-510.039	169.75	6.687	-20.383	4.394	101.774	0	14.336	-335.186	-34.643	138.157	-9.49	-2.666	-174.761	582.8	0	0	0	0	0	4.169	21.738	20.084	27	4	160	31	28	18	46	0.964	0.222	0.674	S_000008_051
SCORE:	23.391	-514.443	279.631	6.039	-23.328	6.715	92.641	-4.162	13.868	-343.325	-35.824	140.042	-12.732	-1.682	-167.743	582.8	0	0	0	0	0	4.892	29.721	28.037	28	3	157	31	28	18	46	1	0.167	0.674	S_000009_051
SCORE:	-160.172	-508.394	93.139	6.376	-22.658	0.085	89.696	-1.14	14.419	-341.413	-33.886	138.52	-8.532	-6.909	-164.316	582.8	0	0	0	0	0	2.042	29.724	27.502	25	4	161	29	28	18	46	0.893	0.222	0.63	S_000010_051
SCORE:	-170.393	-521.127	100.229	6.108	-22.963	1.156	94.62	0	14.532	-345.348	-35.662	140.481	-11.342	-2.56	-175.293	582.8	0	0	0	0	0	3.977	32.791	29.151	27	7	158	34	28	18	46	0.964	0.389	0.739	S_000011_051
SCORE:	-124.137	-507.926	114.297	7.519	-19.097	1.242	96.336	0	15.72	-327.892	-41.381	139.824	-12.66	-8.032	-166.947	582.8	0	0	0	0	0	2.06	24.816	24.161	26	4	154	30	28	18	46	0.929	0.222	0.652	S_000012_051
SCORE:	-149.626	-502.262	90.602	5.907	-22.471	3.052	95.709	-0.23	13.964	-335.513	-34.334	138.93	-14.077	-1.656	-171.504	582.8	0	0	0	0	0	1.457	18.113	15.397	25	6	159	31	28	18	46	0.893	0.333	0.674	S_000013_051
SCORE:	-163.412	-508.571	89.392	5.537	-23.431	-0.887	96.422	0	14.871	-338.418	-36.236	135.143	-13.587	-3.093	-163.84	582.8	0	0	0	0	0	0.486	27.039	23.048	25	6	164	31	28	18	46	0.893	0.333	0.674	S_000014_051
SCORE:	-139.395	-501.129	106.735	6.384	-25.082	-1.551	88.973	-0.531	14.78	-346.015	-33.343	132.742	-7.643	-3.122	-157.47	582.8	0	0	0	0	0	4.076	38.332	36.176	28	3	157	31	28	18	46	1	0.167	0.674	S_000015_051
SCORE:	-176.309	-516.809	93.43	6.105	-26.064	4.493	92.954	-0.696	15.977	-353.026	-28.473	144.963	-16.993	-2.856	-178.182	582.8	0	0	0	0	0	6.069	25.604	22.319	26	6	162	32	28	18	46	0.929	0.333	0.696	S_000016_051
SCORE:	-150.684	-512.417	99.699	6.526	-24.751	0.004	96.308	-1.074	16.204	-345.559	-29.053	134.036	-10.21	-4.032	-163.484	582.8	0	0	0	0	0	4.319	25.803	26.079	22	3	157	25	28	18	46	0.786	0.167	0.543	S_000017_051
SCORE:	-102.893	-516.814	132.702	8.218	-17.759	2.529	104.523	0	16.961	-342.094	-33.799	145.064	-14.055	-4.663	-170.785	582.8	0	0	0	0	0	4.279	33.799	31.203	26	5	155	31	28	18	46	0.929	0.278	0.674	S_000018_051
SCORE:	-84.803	-511.475	158.134	5.895	-19.384	7.685	94.089	0	15.13	-337.066	-35.811	142.403	-16.914	-3.344	-172.119	582.8	0	0	0	0	0	5.173	27.585	25.745	25	3	157	28	28	18	46	0.893	0.167	0.609	S_000019_051
SCORE:	-120.774	-504.094	134.916	6.634	-24.013	-0.263	93.682	0	13.955	-343.022	-34.229	140.657	-15.551	-2.158	-172.162	582.8	0	0	0	0	0	2.077	26.476	22.843	28	6	163	34	28	18	46	1	0.333	0.739	S_000020_051
SCORE:	-133.05	-516.157	129.294	7.877	-23.96	3.727	97.417	-1.039	16.798	-348.525	-36.666	141.45	-16.164	-3.558	-168.781	582.8	0	0	0	0	0	2.438	40.468	35.323	27	4	161	31	28	18	46	0.964	0.222	0.674	S_000021_051
SCORE:	-81.147	-523.097	170.964	7.485	-24.94	5.035	109.976	0	16.613	-349.367	-36.894	142.724	-14.62	-3.493	-166.86	582.8	0	0	0	0	0	2.527	25.935	23.844	28	5	155	33	28	18	46	1	0.278	0.717	S_000022_051
SCORE:	-112.942	-505.373	134.25	6.13	-24.706	2.13	101.396	-1.295	15.176	-343.56	-37.169	138.592	-12.26	-4.311	-165.546	582.8	0	0	0	0	0	0.803	44.237	42.573	28	6	158	34	28	18	46	1	0.333	0.739	S_000023_051
SCORE:	-143.548	-508.999	114.429	5.772	-23.842	-1.719	91.222	0	14.612	-344.023	-29.797	138.735	-9.309	-6.815	-168.534	582.8	0	0	0	0	0	1.919	21.269	16.709	25	3	159	28	28	18	46	0.893	0.167	0.609	S_000024_051
SCORE:	-117.381	-505.907	129.907	5.576	-22.127	0.416	92.223	-1.172	14.436	-338.294	-30.837	137.228	-11.871	-4.029	-168.91	582.8	0	0	0	0	0	3.177	19.555	16.944	27	4	157	31	28	18	46	0.964	0.222	0.674	S_000025_051
SCORE:	-163.99	-511.413	107.963	6.007	-26.85	3.117	87.643	-1.304	13.676	-349.226	-38.666	143.253	-10.866	-3.499	-170.641	582.8	0	0	0	0	0	4.015	26.904	25.27	27	4	157	31	28	18	46	0.964	0.222	0.674	S_000026_051
SCORE:	-100.583	-513.988	183.555	6.669	-25.282	-3.198	84.001	-1.217	13.818	-355.692	-30.053	141.672	-11.244	-1.05	-173.579	582.8	0	0	0	0	0	2.207	32.168	32.012	26	5	160	31	28	18	46	0.929	0.278	0.674	S_000027_051
SCORE:	-184.783	-519.981	89.179	7.812	-20.816	2.21	81.237	0	16.818	-347.157	-31.694	140.88	-10.474	-3.961	-172.219	582.8	0	0	0	0	0	0.585	26.867	23.725	27	7	159	34	28	18	46	0.964	0.389	0.739	S_000028_051
SCORE:	-175.951	-515.516	89.982	8.241	-24.959	-0.592	102.305	-0.26	16.854	-348.743	-33.085	138.885	-9.17	-3.338	-180.127	582.8	0	0	0	0	0	0.773	38.1	33.859	25	6	157	31	28	18	46	0.893	0.333	0.674	S_000029_051
SCORE:	-135.891	-509.642	114.617	5.805	-24.299	2.678	99.384	0	15.646	-347.385	-30.416	142.295	-12.222	-4.705	-176.082	582.8	0	0	0	0	0	5.635	29.695	28.258	25	5	153	30	28	18	46	0.893	0.278	0.652	S_000030_051
SCORE:	-122.551	-509.858	101.693	6.586	-15.87	-1.213	102.596	0	15.124	-329.198	-32.883	145.67	-20.717	-3.932	-168.082	582.8	0	0	0	0	0	4.735	30.955	27.757	28	3	156	31	28	18	46	1	0.167	0.674	S_000031_051
SCORE:	-97.443	-509.62	146.899	5.822	-22.716	-2.226	101.678	-1.265	15.257	-340.111	-28.694	139.512	-11.772	-4.616	-171.654	582.8	0	0	0	0	0	3.262	26.337	25.364	26	7	161	33	28	18	46	0.929	0.389	0.717	S_000001_052
SCORE:	-166.773	-508.853	91.103	5.639	-22.7	-1.171	85.425	-0.003	16.306	-343.242	-28.583	137.122	-11.306	-1.468	-169.844	582.8	0	0	0	0	0	2	22.701	21.501	23	5	153	28	28	18	46	0.821	0.278	0.609	S_000002_052
SCORE:	-126.162	-516.58	139.781	7.022	-23.403	0.979	88.703	0	13.279	-350.918	-29.009	138.089	-7.893	-3.548	-169.969	582.8	0	0	0	0	0	4.504	29.65	26.68	24	4	161	28	28	18	46	0.857	0.222	0.609	S_000003_052
SCORE:	-48.678	-516.972	203.504	6.461	-18.679	-1.101	92.649	-1.259	14.051	-335.362	-30.668	137.974	-9.898	-4.897	-170.509	582.8	0	0	0	0	0	3.229	31.934	28.672	26	2	155	28	28	18	46	0.929	0.111	0.609	S_000004_052
SCORE:	-108.554	-501.425	133.462	6.18	-23.491	0.044	97.617	-1.175	15.47	-341.822	-30.257	141.131	-17.2	0	-171.99	582.8	0	0	0	0	0	2.102	42.233	41.827	28	6	154	34	28	18	46	1	0.333	0.739	S_000005_052
SCORE:	-173.466	-513.194	90.351	6.799	-24.555	-0.809	96.652	0	14.309	-345.948	-30.976	140.078	-13.864	-4.623	-172.069	582.8	0	0	0	0	0	1.583	29.922	29.362	28	3	158	31	28	18	46	1	0.167	0.674	S_000006_052
SCORE:	-43.745	-519.342	205.249	6.592	-20.894	10.848	96.948	-2.929	16.489	-346.92	-32.421	145.985	-11.852	-3.8	-174.54	582.8	0	0	0	0	0	4.042	19.866	16.603	26	6	163	32	28	18	46	0.929	0.333	0.696	S_000007_052
SCORE:	-146.838	-524.323	120.134	6.473	-24.17	4.339	94.888	-0.153	16.683	-351.047	-36.702	141.733	-13.523	-0.022	-168.107	582.8	0	0	0	0	0	4.16	28.088	25.927	27	3	161	30	28	18	46	0.964	0.167	0.652	S_000008_052
SCORE:	-118.346	-511.923	133.246	6.266	-25.851	-1.669	103.389	0	14.638	-345.67	-32.023	138.731	-13.928	-3.748	-165.633	582.8	0	0	0	0	0	3.029	36.447	31.258	28	5	165	33	28	18	46	1	0.278	0.717	S_000009_052
SCORE:	-154.806	-508.582	94.683	7.037	-22.407	-3.809	99.122	0	15.437	-343.482	-33.606	134.394	-7.093	-6.201	-164.497	582.8	0	0	0	0	0	1.398	31.929	29.819	27	8	161	35	28	18	46	0.964	0.444	0.761	S_000010_052
SCORE:	-172.63	-512.82	95.69	5.829	-27.534	2.394	93.441	-1.265	17.206	-360.063	-29.735	140.25	-18.043	-1.557	-162.556	582.8	0	0	0	0	0	3.333	27.21	24.637	28	5	163	33	28	18	46	1	0.278	0.717	S_000011_052
SCORE:	-145.511	-511.683	99.008	5.957	-22.008	-1.965	99.373	-1.069	19.112	-345.408	-25.691	135.796	-11.169	-3.457	-167.002	582.8	0	0	0	0	0	1.894	28.666	27.841	28	4	159	32	28	18	46	1	0.222	0.696	S_000012_052
SCORE:	-50.164	-491.58	164.011	7.395	-23.631	-0.013	98.978	-2.548	14.851	-326.597	-36.563	132.309	-14.423	-1.704	-155.524	582.8	0	0	0	0	0	2.077	25.79	22.854	26	4	150	30	28	18	46	0.929	0.222	0.652	S_000013_052
SCORE:	-149.419	-519.434	111.453	5.424	-19.28	-0.716	92.897	0	16.652	-341.938	-30.533	137.609	-10.378	-6.179	-169.826	582.8	0	0	0	0	0	2.031	23.343	21.623	27	7	160	34	28	18	46	0.964	0.389	0.739	S_000014_052
SCORE:	-124.473	-505.632	104.317	5.902	-20.729	-0.426	104.16	-1.472	16.444	-334.579	-34.827	140.867	-11.002	-2.003	-174.993	582.8	0	0	0	0	0	6.7	27.082	26.25	27	7	155	34	28	18	46	0.964	0.389	0.739	S_000015_052
SCORE:	-94.807	-510.363	156.514	8.397	-24.936	1.817	102.774	0	17.542	-343.216	-31.214	141.422	-14.973	0	-182.905	582.8	0	0	0	0	0	1.535	24.228	23.772	26	3	154	29	28	18	46	0.929	0.167	0.63	S_000016_052
SCORE:	-155.368	-515.348	109.257	6.278	-21.861	-3.023	94.574	0	16.696	-350.431	-32.429	134.213	-7.647	-3.973	-166.693	582.8	0	0	0	0	0	2.219	22.3	21.199	27	4	160	31	28	18	46	0.964	0.222	0.674	S_000017_052
SCORE:	-111.541	-509.155	132.141	7.318	-22.126	1.568	100.062	-0.682	15.659	-339.229	-32.132	142.268	-14.1	-5.879	-170.841	582.8	0	0	0	0	0	0.787	27.931	25.4	27	6	153	33	28	18	46	0.964	0.333	0.717	S_000018_052
SCORE:	-152.047	-512.839	100.389	5.902	-20.542	2.966	93.412	0	16.238	-345.126	-28.723	137.691	-13.394	-6.725	-165.615	582.8	0	0	0	0	0	1.518	26.547	25.966	28	6	157	34	28	18	46	1	0.333	0.739	S_000019_052
SCORE:	-155.299	-505.291	92.431	8.202	-22.676	-1.106	87.766	0	14.981	-339.508	-29.072	134.434	-9.179	-1.966	-170.468	582.8	0	0	0	0	0	3.353	31.637	28.447	26	5	154	31	28	18	46	0.929	0.278	0.674	S_000020_052
SCORE:	-78.814	-508.589	171.388	6.179	-22.521	-1.281	94.056	0	16.194	-342.159	-37.686	136.505	-9.624	-2.456	-165.766	582.8	0	0	0	0	0	4.147	23.087	20.718	25	5	157	30	28	18	46	0.893	0.278	0.652	S_000021_052
SCORE:	-135.038	-515.176	120.865	5.79	-21.852	2.826	91.957	0	15.69	-343.465	-33.768	141.618	-10.768	-5.974	-166.484	582.8	0	0	0	0	0	0.902	23.674	21.178	28	3	157	31	28	18	46	1	0.167	0.674	S_000022_052
SCORE:	-131.346	-519.07	125.504	6.95	-20.293	0.957	98.522	0	14.571	-339.539	-38.785	140.304	-9.017	-5.957	-171.314	582.8	0	0	0	0	0	3.02	30.134	28.852	26	4	158	30	28	18	46	0.929	0.222	0.652	S_000023_052
SCORE:	-107.91	-500.321	116.904	5.851	-22.812	2.269	98.276	-1.135	16.556	-337.018	-27.487	134.926	-11.87	-5.673	-162.791	582.8	0	0	0	0	0	3.613	35.2	33.407	22	3	157	25	28	18	46	0.786	0.167	0.543	S_000024_052
SCORE:	-108.01	-505.799	125.317	5.53	-18.256	4.564	90.006	0	14.514	-330.661	-32.072	134.313	-6.737	-4.396	-167.861	582.8	0	0	0	0	0	0.729	25.179	24.4	27	7	158	34	28	18	46	0.964	0.389	0.739	S_000025_052
SCORE:	-126.501	-504.811	101.694	7.131	-21.472	1.631	104.913	-0.12	14.756	-331.179	-36.401	138.516	-14.323	-2.955	-168.776	582.8	0	0	0	0	0	2.095	22.628	19.253	28	4	154	32	28	18	46	1	0.222	0.696	S_000026_052
SCORE:	-149.848	-502.279	93.03	8.729	-22.321	0.923	96.206	-1.998	15.447	-340.935	-31.434	141.671	-12.704	-4.611	-175.182	582.8	0	0	0	0	0	2.812	29.102	27.047	26	2	163	28	28	18	46	0.929	0.111	0.609	S_000027_052
SCORE:	-132.795	-522.471	136.609	5.685	-22.045	5.188	84.677	0	16.957	-349.649	-28.814	139.364	-7.255	-3.523	-171.75	582.8	0	0	0	0	0	1.431	29.611	28.568	26	8	162	34	28	18	46	0.929	0.444	0.739	S_000028_052
SCORE:	-180.238	-509.927	86.804	7.517	-23.064	-2.128	90.497	-0.571	15.506	-341.851	-35.937	140.625	-14.972	-3.166	-174.732	582.8	0	0	0	0	0	2.361	30.371	26.773	25	6	156	31	28	18	46	0.893	0.333	0.674	S_000029_052
SCORE:	-141.97	-505.38	94.4	6.271	-19.534	-1.131	100.084	0	15.657	-334.117	-32.184	144.063	-16.814	-5.631	-174.937	582.8	0	0	0	0	0	4.483	27.868	25.61	22	3	153	25	28	18	46	0.786	0.167	0.543	S_000030_052
SCORE:	-101.026	-514.165	150.424	6.802	-19.734	0.034	95.628	-1.315	14.74	-341.02	-34.704	138.417	-12.161	-7.153	-162.301	582.8	0	0	0	0	0	2.683	19.04	16.355	27	5	152	32	28	18	46	0.964	0.278	0.696	S_000001_053
SCORE:	-83.177	-494.906	107.76	8.086	-21.398	-4.912	125.452	-1.224	18.529	-329.296	-31.085	134.556	-8.022	-4.659	-167.983	582.8	0	0	0	0	0	3.125	32.601	31.064	27	5	152	32	28	18	46	0.964	0.278	0.696	S_000002_053
SCORE:	-163.981	-503.443	102.217	6.168	-24.379	-5.918	86.061	0	14.024	-346.238	-27.822	132.961	-11.436	-0.813	-170.14	582.8	0	0	0	0	0	1.979	37.356	36.031	25	4	165	29	28	18	46	0.893	0.222	0.63	S_000003_053
SCORE:	-95.959	-493.112	130.317	6.752	-20.97	-4.909	86.99	0	17.05	-332.931	-29.59	131.445	-9.159	-0.859	-161.534	582.8	0	0	0	0	0	1.752	27.597	25.719	26	5	156	31	28	18	46	0.929	0.278	0.674	S_000004_053
SCORE:	-135.29	-509.848	121.278	6	-24.197	1.152	84.572	0	15.346	-346.261	-30.556	135.907	-6.568	-2.732	-164.21	582.8	0	0	0	0	0	2.026	22.239	19.484	26	7	154	33	28	18	46	0.929	0.389	0.717	S_000005_053
SCORE:	-159.67	-512.123	102.759	6.157	-23.966	-4.738	96.132	0	15.431	-344.272	-31.12	139.877	-5.773	-2.639	-180.481	582.8	0	0	0	0	0	2.287	22.839	21.971	27	5	161	32	28	18	46	0.964	0.278	0.696	S_000006_053
SCORE:	-135.287	-509.631	132.479	5.879	-24.882	-3.791	88.576	-1.073	15.683	-345.632	-31.012	134.81	-10.26	-4.341	-165.844	582.8	0	0	0	0	0	0.95	28.412	24.899	28	5	156	33	28	18	46	1	0.278	0.717	S_000007_053
SCORE:	-125.037	-501.536	128.537	6.688	-27.548	-2.274	94.52	0	15.849	-341.797	-34.034	136.998	-9.543	-1.708	-173.209	582.8	0	0	0	0	0	1.221	25.73	23.502	26	3	160	29	28	18	46	0.929	0.167	0.63	S_000008_053
SCORE:	-174.825	-509.707	92.31	6.83	-25.645	-0.756	94.494	0	15.154	-353.36	-33.913	137.922	-10.319	-0.971	-171.814	582.8	0	0	0	0	0	2.15	36.204	34.45	28	8	168	36	28	18	46	1	0.444	0.783	S_000009_053
SCORE:	-131.56	-511.461	114.421	6.24	-21.866	-1.918	103.338	0	14.983	-340.241	-32.719	146.356	-15.185	-2.662	-178.051	582.8	0	0	0	0	0	4.406	31.361	29.248	24	2	159	26	28	18	46	0.857	0.111	0.565	S_000010_053
SCORE:	-199.707	-524.462	92.425	6.057	-24.654	1.246	86.078	0	15.38	-358.005	-34.439	142.2	-14.025	-4.18	-166.856	582.8	0	0	0	0	0	0.728	27.288	23.586	27	7	165	34	28	18	46	0.964	0.389	0.739	S_000011_053
SCORE:	-64.118	-522.195	193.769	7.203	-19.914	3.386	97.733	-1.538	17.212	-339.467	-33.921	148.936	-13.5	-8.521	-178.084	582.8	0	0	0	0	0	1.982	19.925	18.353	24	2	154	26	28	18	46	0.857	0.111	0.565	S_000012_053
SCORE:	-174.53	-522.808	106.714	5.722	-21.273	0.873	90.098	-0.88	14.365	-347.204	-36.802	143.997	-13.884	-2.832	-173.974	582.8	0	0	0	0	0	0.554	25.427	24.259	25	6	159	31	28	18	46	0.893	0.333	0.674	S_000013_053
SCORE:	-174.667	-517.055	108.587	6.011	-24.466	-3.288	90.813	-2.145	14.561	-347.418	-39.624	138.438	-13.106	-1.388	-170.588	582.8	0	0	0	0	0	3.202	25.893	25.79	27	5	159	32	28	18	46	0.964	0.278	0.696	S_000014_053
SCORE:	-134.171	-507.439	99.918	6.065	-22.184	1.939	100.316	-1.079	18.711	-340.919	-32.015	136.174	-8.68	-3.61	-170.039	582.8	0	0	0	0	0	5.87	29.403	28.211	27	6	151	33	28	18	46	0.964	0.333	0.717	S_000015_053
SCORE:	-160.012	-520.256	122.947	5.817	-21.748	3.633	81.051	0	17.254	-353.494	-29.585	142.077	-11.992	-2.909	-176.669	582.8	0	0	0	0	0	1.063	20.554	17.483	27	6	158	33	28	18	46	0.964	0.333	0.717	S_000016_053
SCORE:	-121.167	-501.214	124.211	7.18	-24.65	-2.281	97.939	-1.351	16.488	-339.474	-29.58	139.584	-19.007	-3.722	-170.514	582.8	0	0	0	0	0	2.425	29.937	28.424	25	6	156	31	28	18	46	0.893	0.333	0.674	S_000017_053
SCORE:	-32.321	-508.209	200.457	6.825	-22.109	4.616	100.312	0	14.316	-341.131	-25.998	135.195	-12.708	-3.073	-167.211	582.8	0	0	0	0	0	3.598	27.027	26.334	23	6	154	29	28	18	46	0.821	0.333	0.63	S_000018_053
SCORE:	-135.024	-492.977	83.467	5.921	-17.388	-2.51	92.131	-0.224	15.137	-318.594	-31.818	135.251	-15.195	-2.751	-169.497	582.8	0	0	0	0	0	1.224	25.986	23.817	24	1	147	25	28	18	46	0.857	0.056	0.543	S_000019_053
SCORE:	-128.785	-512.118	88.672	6.229	-13.466	10.592	100.24	0	15.097	-330.99	-33.203	143.355	-16.135	-5.329	-165.557	582.8	0	0	0	0	0	1.026	21.935	20.051	27	3	154	30	28	18	46	0.964	0.167	0.652	S_000020_053
SCORE:	-122.134	-517.985	125.366	7.019	-20.845	2.976	97.481	0	16.368	-341.778	-29.896	136.024	-9.175	-2.634	-169.626	582.8	0	0	0	0	0	1.772	21.93	20.8	24	2	153	26	28	18	46	0.857	0.111	0.565	S_000021_053
SCORE:	-24.812	-489.982	190.042	5.974	-19.293	1.842	96.747	-1.321	16.385	-322.676	-40.991	134.173	-11.543	-1.78	-166.757	582.8	0	0	0	0	0	1.569	29.306	26.849	28	6	147	34	28	18	46	1	0.333	0.739	S_000022_053
SCORE:	-124.852	-520.34	149.579	7.457	-25.866	-0.427	93.728	0	14.984	-353.912	-30.574	135.209	-7.787	-2.833	-169.033	582.8	0	0	0	0	0	2.164	29.645	28.754	25	5	162	30	28	18	46	0.893	0.278	0.652	S_000023_053
SCORE:	-154.754	-502.162	93.452	7.123	-25.935	3.378	96.396	-1.656	14.601	-345.183	-34.589	135.452	-16.34	-2.237	-160.622	582.8	0	0	0	0	0	0.769	31.923	33.025	27	6	158	33	28	18	46	0.964	0.333	0.717	S_000001_054
SCORE:	-109.594	-505.049	148.847	7.933	-24.883	-2.512	96.153	-1.966	13.88	-348.186	-33.021	138.443	-13.835	-5.086	-168.57	582.8	0	0	0	0	0	5.457	22.907	20.126	26	4	160	30	28	18	46	0.929	0.222	0.652	S_000002_054
SCORE:	-177.838	-510.657	91.177	5.637	-24.59	-1.018	91.231	0	16.597	-341.387	-38.227	145.85	-20.105	-6.422	-169.8	582.8	0	0	0	0	0	1.078	37.15	33.552	28	4	154	32	28	18	46	1	0.222	0.696	S_000003_054
SCORE:	-44.81	-496.512	185.571	5.9	-22.182	4.674	96.118	-1.566	13.749	-333.765	-32.266	134.381	-10.698	-1.975	-171.14	582.8	0	0	0	0	0	2.1	39.238	36.597	22	4	158	26	28	18	46	0.786	0.222	0.565	S_000004_054
SCORE:	-139.663	-506.511	89.076	6.225	-17.003	0.285	101.59	-3.42	15.599	-328.785	-37.401	137.525	-9.58	-4.737	-166.314	582.8	0	0	0	0	0	0.987	24.938	22.871	26	4	154	30	28	18	46	0.929	0.222	0.652	S_000005_054
SCORE:	-67.172	-499.849	149.075	5.641	-21.002	1.516	98.353	0	16.629	-330.647	-27.393	140.18	-14.375	-0.466	-171.591	582.8	0	0	0	0	0	3.957	18.889	17.28	26	5	146	31	28	18	46	0.929	0.278	0.674	S_000006_054
SCORE:	-165.028	-508.959	88.259	8.706	-22.379	-2.144	95.856	0	15.385	-344.84	-33.991	138.345	-12.609	-3.516	-169.974	582.8	0	0	0	0	0	4.034	30.43	29.055	28	4	159	32	28	18	46	1	0.222	0.696	S_000007_054
SCORE:	-132.867	-505.014	120.655	6.197	-27.299	-2.466	94.969	0	17.199	-349.376	-30.663	138.869	-10.135	0	-171.447	582.8	0	0	0	0	0	2.844	27.704	25.651	26	4	165	30	28	18	46	0.929	0.222	0.652	S_000008_054
SCORE:	-134.924	-504.025	94.257	6.648	-21.851	3.134	98.724	0	18.898	-340.801	-29.918	138.605	-13.59	-3.005	-167.07	582.8	0	0	0	0	0	2.271	26.584	22.467	26	5	152	31	28	18	46	0.929	0.278	0.674	S_000009_054
SCORE:	-130.273	-519.23	136.481	5.855	-24.425	-1.009	93.993	-1.305	16.665	-350.135	-32.826	142.333	-12.443	-2.419	-169.482	582.8	0	0	0	0	0	4.873	26.418	26.034	25	6	163	31	28	18	46	0.893	0.333	0.674	S_000010_054
SCORE:	-136.829	-508.88	92.749	6.736	-19.831	4.811	89.218	0	15.931	-332.564	-28.734	135.708	-6.633	-2.251	-166.839	582.8	0	0	0	0	0	0.949	25.686	21.672	28	5	155	33	28	18	46	1	0.278	0.717	S_000011_054
SCORE:	-62.304	-510.345	199.045	5.728	-25.232	-1.427	89.702	0	14.371	-345.211	-30.532	143.349	-15.476	-1.785	-171.409	582.8	0	0	0	0	0	4.119	22.994	22.24	27	2	157	29	28	18	46	0.964	0.111	0.63	S_000012_054
SCORE:	-179.705	-532.75	109.162	6.461	-25.571	2.939	94.483	0	17.254	-354.75	-34.699	142.186	-16.413	-1.055	-174.282	582.8	0	0	0	0	0	4.53	24.656	22.576	26	5	164	31	28	18	46	0.929	0.278	0.674	S_000013_054
SCORE:	-102.821	-506.449	137.782	6.633	-22.255	2.265	95.484	0	16.24	-337.338	-29.442	139.596	-13.285	-5.746	-170.668	582.8	0	0	0	0	0	1.562	31.442	29.113	27	4	154	31	28	18	46	0.964	0.222	0.674	S_000014_054
SCORE:	-59.208	-516.833	203.649	5.439	-23.69	3.327	92.265	-1.296	14.491	-347.42	-32.553	139.378	-10.349	-5.424	-167.625	582.8	0	0	0	0	0	4.634	38.506	37.458	26	4	161	30	28	18	46	0.929	0.222	0.652	S_000015_054
SCORE:	-49.797	-518.733	218.733	5.848	-20.977	1.589	90.19	-1.259	14.301	-341.925	-35.18	141.868	-8.004	-3.369	-178.248	582.8	0	0	0	0	0	2.569	30.03	29.378	24	6	158	30	28	18	46	0.857	0.333	0.652	S_000016_054
SCORE:	-76.275	-506.01	151.058	6.494	-22.234	2.002	103.464	-1.097	17.72	-339.321	-30.869	137.102	-12.326	-3.739	-165.97	582.8	0	0	0	0	0	4.65	36.669	34.221	27	5	159	32	28	18	46	0.964	0.278	0.696	S_000017_054
SCORE:	-35.062	-496.806	145.687	6.573	-22.545	-0.708	149.128	-1.257	19.461	-335.115	-34.827	136.447	-12.93	-1.873	-174.036	582.8	0	0	0	0	0	4.939	36.448	32.984	28	7	161	35	28	18	46	1	0.389	0.761	S_000018_054
SCORE:	-110.028	-508.223	123.169	6.899	-22.355	1.793	100.181	-2.065	16.261	-334.645	-35.587	137.323	-10.254	-4.138	-164.166	582.8	0	0	0	0	0	2.979	24.28	22.836	26	4	153	30	28	18	46	0.929	0.222	0.652	S_000019_054
SCORE:	-139.944	-500.989	104.047	6.672	-23.378	-3.603	95.554	-1.343	14.537	-343.921	-26.722	137.217	-11.836	-2.548	-169.935	582.8	0	0	0	0	0	3.504	28.476	25.973	26	4	159	30	28	18	46	0.929	0.222	0.652	S_000020_054
SCORE:	-22.67	-497.285	208.476	6.94	-23.75	-4.059	98.653	0	17.011	-339.242	-29.733	137.344	-11.693	-0.586	-170.085	582.8	0	0	0	0	0	2.54	35.046	30.153	27	4	158	31	28	18	46	0.964	0.222	0.674	S_000021_054
SCORE:	-71.749	-504.773	170.669	6.604	-21.809	1.633	93.321	-0.976	16.858	-335.154	-33.494	139.615	-8.781	-4.584	-176.909	582.8	0	0	0	0	0	3.232	26.824	23.269	28	4	155	32	28	18	46	1	0.222	0.696	S_000022_054
SCORE:	1.144	-512.787	243.617	6.177	-23.406	2.766	100.219	-0.651	16.651	-340.949	-35.609	139.862	-11.423	-3.47	-166.826	582.8	0	0	0	0	0	4.175	39.832	36.336	28	6	157	34	28	18	46	1	0.333	0.739	S_000023_054
SCORE:	-88.681	-513.743	176.115	5.743	-19.787	2.591	85.664	-1.179	14.54	-343.422	-28.257	140.664	-14.99	-5.408	-170.83	582.8	0	0	0	0	0	0.818	25.414	21.854	24	6	162	30	28	18	46	0.857	0.333	0.652	S_000024_054
SCORE:	-77.105	-511.888	181.37	6.34	-23.624	1.433	94.431	-1.829	15.762	-344.197	-33.424	139.515	-15.133	-2.543	-168.008	582.8	0	0	0	0	0	1.89	23.348	21.643	28	5	157	33	28	18	46	1	0.278	0.717	S_000025_054
SCORE:	-122.925	-510.144	157.555	5.756	-23.134	-1.084	80.43	-2.163	14.881	-348.703	-30.459	141.246	-12.295	-3.728	-176.768	582.8	0	0	0	0	0	2.886	34.261	30.061	26	5	163	31	28	18	46	0.929	0.278	0.674	S_000026_054
SCORE:	-89.846	-510.372	128.043	9.832	-16.802	0.011	105.813	-1.174	14.893	-331.22	-34.275	141.225	-12.733	-8.904	-160.894	582.8	0	0	0	0	0	3.909	22.189	18.675	25	4	154	29	28	18	46	0.893	0.222	0.63	S_000027_054
SCORE:	-53.791	-511.44	215.372	5.9	-24.531	3.759	87.329	0	15.254	-353.004	-34.054	139.288	-12.53	-2.295	-169.394	582.8	0	0	0	0	0	3.755	38.508	34.866	27	6	163	33	28	18	46	0.964	0.333	0.717	S_000028_054
SCORE:	-172.61	-511.529	97.25	5.843	-21.685	-2.909	93.489	-0.162	15.81	-339.533	-38.059	146.245	-19.045	-2.433	-181.89	582.8	0	0	0	0	0	3.199	27.544	25.049	25	4	154	29	28	18	46	0.893	0.222	0.63	S_000029_054
SCORE:	-140.265	-507.152	113.183	6.985	-28.033	0.063	101.157	-1.015	15.578	-346.545	-34.352	137.03	-8.816	-1.329	-172.808	582.8	0	0	0	0	0	2.988	24.559	21.1	28	3	162	31	28	18	46	1	0.167	0.674	S_000030_054
SCORE:	-28.866	-507.561	201.912	6.434	-21.263	-0.836	102.473	-1.046	17.088	-334.087	-26.301	141.936	-14.759	-5.078	-174.445	582.8	0	0	0	0	0	3.867	26.343	22.824	28	6	155	34	28	18	46	1	0.333	0.739	S_000031_054
SCORE:	-155.345	-509.017	118.866	6.653	-27.208	-3.634	90.779	0	14.472	-352.79	-33.253	139.345	-8.382	0	-176.492	582.8	0	0	0	0	0	2.514	33.344	29.114	27	5	157	32	28	18	46	0.964	0.278	0.696	S_000032_054
SCORE:	-187.821	-513.447	87.069	8.23	-24.058	2.121	83.725	-0.456	13.719	-353.526	-26.796	135.602	-9.138	-1.55	-173.322	582.8	0	0	0	0	0	1.206	33.402	31.504	28	4	161	32	28	18	46	1	0.222	0.696	S_000033_054
SCORE:	-13.19	-501.57	232.285	6.255	-22.995	2.747	83.761	0	16.143	-342.542	-30.73	140.483	-12.884	-2.97	-168.051	582.8	0	0	0	0	0	4.079	25.173	24.289	24	3	161	27	28	18	46	0.857	0.167	0.587	S_000001_055
SCORE:	-121.663	-495.727	109.953	6.207	-21.653	0.961	92.044	-1.117	14.682	-334.415	-31.332	134.369	-12.367	-5.134	-163.033	582.8	0	0	0	0	0	2.099	33.138	30.938	27	5	160	32	28	18	46	0.964	0.278	0.696	S_000002_055
SCORE:	-67.098	-498.079	156.305	6.863	-18.765	-5.071	102.615	-0.973	16.32	-328.213	-36.535	144.055	-18.955	-7.727	-164.313	582.8	0	0	0	0	0	2.575	26.937	23.328	24	4	147	28	28	18	46	0.857	0.222	0.609	S_000003_055
SCORE:	-28.105	-502.56	209.571	8.502	-22.147	2.644	94.486	-1.384	15.478	-336.767	-33.39	141.372	-16.53	-3.168	-171.327	582.8	0	0	0	0	0	4.315	36.069	33.602	25	4	155	29	28	18	46	0.893	0.222	0.63	S_000004_055
SCORE:	-73.133	-507.918	179.082	6.172	-21.372	3.235	87.718	-1.049	15.261	-338.755	-28.086	137.873	-16.739	-2.834	-171.645	582.8	0	0	0	0	0	3.125	21.765	19.827	24	1	156	25	28	18	46	0.857	0.056	0.543	S_000005_055
SCORE:	-138.417	-524.268	148.116	6.365	-26.678	-0.304	89.903	-0.825	15.965	-361.328	-30.803	140.201	-10.509	-1.76	-168.393	582.8	0	0	0	0	0	3.101	23.256	22.151	26	4	160	30	28	18	46	0.929	0.222	0.652	S_000006_055
SCORE:	-148.746	-523.485	136.665	5.75	-22.621	1.67	89.622	-0.209	14.581	-351.159	-35.3	139.721	-11.955	-4.355	-172.571	582.8	0	0	0	0	0	2.1	34.66	31.54	27	6	159	33	28	18	46	0.964	0.333	0.717	S_000007_055
SCORE:	-122.181	-515.792	149.209	5.799	-25.326	-1.413	88.932	0	14.749	-355.09	-27.842	136.258	-9.622	-2.233	-168.413	582.8	0	0	0	0	0	5.803	28.841	26.161	27	3	163	30	28	18	46	0.964	0.167	0.652	S_000008_055
SCORE:	-114.278	-512.03	140.795	6.554	-22.243	-2.36	88.206	0	17.794	-343.473	-28.649	137.572	-11.104	-1.621	-167.182	582.8	0	0	0	0	0	0.663	32.413	32.075	25	4	157	29	28	18	46	0.893	0.222	0.63	S_000009_055
SCORE:	-114.361	-507.192	140.747	5.799	-21.444	-3.805	90.756	-1.173	17.58	-341.607	-31.626	137.653	-13.756	-4.144	-167.103	582.8	0	0	0	0	0	2.156	21.559	19.4	25	3	162	28	28	18	46	0.893	0.167	0.609	S_000010_055
SCORE:	-130.611	-497.078	90.463	7.954	-19.374	-1.033	99.096	-0.996	16.23	-328.368	-33.04	138.657	-11.417	-3.543	-172.454	582.8	0	0	0	0	0	1.492	26.114	24.546	22	3	153	25	28	18	46	0.786	0.167	0.543	S_000011_055
SCORE:	-163.893	-512.485	96.382	9.458	-24.529	1.749	96.488	0	14.324	-349.533	-30.956	133.235	-6.341	-0.776	-175.486	582.8	0	0	0	0	0	1.775	24.221	22.92	27	5	165	32	28	18	46	0.964	0.278	0.696	S_000012_055
SCORE:	-129.599	-512.843	122.58	7.491	-22.501	0.403	99.916	0	15.084	-344.201	-31.784	140.934	-15.715	-5.046	-168.821	582.8	0	0	0	0	0	2.105	38.901	35.035	28	5	157	33	28	18	46	1	0.278	0.717	S_000013_055
SCORE:	-139.831	-516.115	130.678	6.442	-23.33	-0.128	91.715	-1.549	18.069	-357.528	-31.22	138.457	-9.431	-0.829	-169.156	582.8	0	0	0	0	0	1.293	35.425	32.67	22	6	163	28	28	18	46	0.786	0.333	0.609	S_000014_055
SCORE:	-120.682	-515.644	134.193	5.846	-17.357	3.978	84.672	-0.616	14.393	-342.723	-31.413	141.529	-10.312	-4.517	-166.151	582.8	0	0	0	0	0	0.642	26.336	22.944	24	5	160	29	28	18	46	0.857	0.278	0.63	S_000015_055
SCORE:	-166.664	-517.366	96.141	7.337	-22.066	-2.552	90.967	-1.082	14.623	-350.9	-25.814	136.684	-9.965	-2.559	-168.334	582.8	0	0	0	0	0	5.423	28.711	25.193	26	4	163	30	28	18	46	0.929	0.222	0.652	S_000016_055
SCORE:	-177.755	-518.778	90.855	5.959	-22.662	0.422	95.117	-1.135	14.597	-345.935	-33.035	144.365	-14.889	-4.081	-173.584	582.8	0	0	0	0	0	2.229	28.069	27.344	25	6	157	31	28	18	46	0.893	0.333	0.674	S_000017_055
SCORE:	-124.018	-507.429	126.598	7.19	-22.78	4.312	98.003	-2.646	15.322	-340.456	-37.86	138.852	-12.629	-2.331	-173.203	582.8	0	0	0	0	0	2.241	22.519	20.594	24	6	158	30	28	18	46	0.857	0.333	0.652	S_000018_055
SCORE:	-91.369	-507.826	152.663	5.869	-21.202	3.438	89.815	-0.709	16.056	-344.294	-25.517	137.703	-11.435	-1.994	-171.504	582.8	0	0	0	0	0	4.767	31.67	30.83	26	4	159	30	28	18	46	0.929	0.222	0.652	S_000019_055
SCORE:	-150.019	-500.383	85.133	6.939	-21.24	-1.739	89.886	0	14.741	-333.938	-31.348	136.383	-13.524	-2.974	-162.153	582.8	0	0	0	0	0	1.398	24.095	23.174	25	3	149	28	28	18	46	0.893	0.167	0.609	S_000020_055
SCORE:	-139.404	-507.24	85.063	6.378	-18.026	2.778	98.973	0	15.303	-328.873	-32.173	136.726	-8.642	-4.654	-168.625	582.8	0	0	0	0	0	0.809	23.891	19.175	25	6	151	31	28	18	46	0.893	0.333	0.674	S_000021_055
SCORE:	-190.701	-516.912	94.117	6.115	-28.078	2.054	87.083	-1.391	15.82	-352.428	-28.743	142.086	-12.397	-4.364	-178.957	582.8	0	0	0	0	0	2.495	37.113	34.46	28	8	159	36	28	18	46	1	0.444	0.783	S_000022_055
SCORE:	-138.708	-501.823	129.34	5.869	-22.939	-1.854	80.556	0	16.041	-342.52	-30.645	137.656	-14.474	-1.368	-175.805	582.8	0	0	0	0	0	0.458	23.126	21.051	27	5	161	32	28	18	46	0.964	0.278	0.696	S_000023_055
SCORE:	32.622	-498.819	249.66	7.992	-22.003	10.314	105.61	-2.103	16.508	-342.682	-35.929	136.329	-10.522	-3.97	-164.649	582.8	0	0	0	0	0	4.087	30.603	28.917	23	3	154	26	28	18	46	0.821	0.167	0.565	S_000024_055
SCORE:	-177.176	-510.666	105.801	5.758	-23.824	-2.435	81.056	0	15.465	-350.425	-32.76	136.053	-13.272	-5.974	-165.852	582.8	0	0	0	0	0	1.098	21.67	19.684	26	4	163	30	28	18	46	0.929	0.222	0.652	S_000025_055
SCORE:	-161.261	-503.422	87.523	6.049	-23.091	2.567	87.921	-0.33	14.915	-340.394	-33.145	137.475	-10.796	-0.068	-170.364	582.8	0	0	0	0	0	1.1	28.977	29.09	26	1	157	27	28	18	46	0.929	0.056	0.587	S_000026_055
SCORE:	-122.893	-494.232	101.802	6.487	-23.098	-0.393	97.87	0	14.921	-333.405	-30.696	140.582	-17.016	-3.002	-166.647	582.8	0	0	0	0	0	1.136	32.283	31.917	24	1	159	25	28	18	46	0.857	0.056	0.543	S_000027_055
SCORE:	-45.769	-508.976	179.809	5.628	-22.24	-1.732	107.552	-0.601	15.715	-338.208	-26.682	137.926	-13.224	-2.734	-166.599	582.8	0	0	0	0	0	5.795	21.173	18.965	25	3	155	28	28	18	46	0.893	0.167	0.609	S_000028_055
SCORE:	-188.944	-523.526	108.461	5.516	-23.445	0.427	85.169	0	14.447	-349.898	-32.896	145.738	-20.093	-5.468	-177.439	582.8	0	0	0	0	0	1.264	31.536	30.56	27	4	161	31	28	18	46	0.964	0.222	0.674	S_000029_055
SCORE:	-176.034	-504.999	87.901	6.435	-23.672	2.095	88.793	-4.812	15.286	-348.791	-27.11	135.96	-8.735	-3.316	-176.129	582.8	0	0	0	0	0	2.259	50.597	48.216	28	5	158	33	28	18	46	1	0.278	0.717	S_000030_055
SCORE:	-147.699	-505.769	120.337	5.955	-27.06	-1.965	88.607	-1.126	15.425	-351.433	-30.702	138.485	-14.33	-2.026	-167.886	582.8	0	0	0	0	0	2.987	26.305	24.188	22	5	161	27	28	18	46	0.786	0.278	0.587	S_000031_055
SCORE:	-16.278	-507.116	224.582	6.287	-23.279	3.168	103.372	-1.855	16.567	-339.379	-34.45	143.374	-11.946	-2.055	-178.802	582.8	0	0	0	0	0	2.454	26.817	25.044	23	2	164	25	28	18	46	0.821	0.111	0.543	S_000032_055
SCORE:	-128.907	-507.232	116.757	5.715	-24.237	4.273	95.351	0	15.318	-345.05	-34.293	137.011	-13.126	-2.133	-163.387	582.8	0	0	0	0	0	3.326	25.716	25.193	26	6	155	32	28	18	46	0.929	0.333	0.696	S_000033_055
SCORE:	-153.546	-505.786	104.23	6.724	-20.147	-2.877	89.724	-1.027	15.484	-338.694	-34.608	136.992	-11.39	-1.099	-174.906	582.8	0	0	0	0	0	1.034	33.478	32.923	28	6	158	34	28	18	46	1	0.333	0.739	S_000001_056
SCORE:	-147.376	-512.057	99.003	6.697	-21.562	2.874	95.418	-1.338	16.717	-338.386	-30.599	141.078	-12.836	-4.574	-172.919	582.8	0	0	0	0	0	2.308	26.625	22.84	27	4	156	31	28	18	46	0.964	0.222	0.674	S_000002_056
SCORE:	-170.732	-512.822	101.504	5.944	-21.357	-3.145	89.628	0	16.066	-345.534	-31.651	139.989	-17.746	-6.55	-169.651	582.8	0	0	0	0	0	1.792	33.685	30.642	27	7	160	34	28	18	46	0.964	0.389	0.739	S_000003_056
SCORE:	-134.281	-501.942	104.067	6.488	-23.627	-2.267	97.999	0	15.481	-335.61	-38.385	135.826	-7.713	-2.578	-167.392	582.8	0	0	0	0	0	2.572	27.206	27.953	25	6	158	31	28	18	46	0.893	0.333	0.674	S_000004_056
SCORE:	54.452	-510.22	300.585	7.038	-23.285	7.325	91.583	0	17.816	-347.867	-30.293	140.043	-18.441	-1.029	-165.229	582.8	0	0	0	0	0	3.627	24.656	21.983	27	3	161	30	28	18	46	0.964	0.167	0.652	S_000005_056
SCORE:	-89.074	-502.819	122.585	6.514	-21.089	3.447	103.646	0	16.883	-334.051	-31.606	138.734	-8.267	-3.962	-166.774	582.8	0	0	0	0	0	4.884	29.121	28.498	27	4	150	31	28	18	46	0.964	0.222	0.674	S_000006_056
SCORE:	-142.35	-504.302	113.773	5.56	-21.337	-3.074	89.111	0	14.958	-341.114	-32.907	136.888	-16.73	-2.528	-164.24	582.8	0	0	0	0	0	0.792	23.135	20.865	23	7	152	30	28	18	46	0.821	0.389	0.652	S_000007_056
SCORE:	-134.143	-501.708	100.177	5.833	-17.814	-0.379	91.026	-1.065	15.92	-329.135	-37.629	137.86	-10.783	-5.654	-166.456	582.8	0	0	0	0	0	2.863	26.705	24.201	26	4	151	30	28	18	46	0.929	0.222	0.652	S_000008_056
SCORE:	-174.927	-510.668	100.763	5.455	-24.672	1.304	82.779	0	14.606	-350.452	-28.117	140.239	-14.991	-1.165	-174.901	582.8	0	0	0	0	0	2.093	28.794	24.042	27	5	154	32	28	18	46	0.964	0.278	0.696	S_000009_056
SCORE:	-167.046	-518.628	101.459	7.121	-24.528	0.166	92.098	-0.692	16.769	-352.829	-34.35	141.265	-8.484	-5.236	-170.588	582.8	0	0	0	0	0	6.611	29.518	27.3	27	5	166	32	28	18	46	0.964	0.278	0.696	S_000010_056
SCORE:	-116.923	-504.872	126.025	7.239	-24.2	0.866	97.123	0	15.403	-337.886	-36.986	137.339	-12.629	-1.177	-168.76	582.8	0	0	0	0	0	2.793	28.133	25.108	27	5	156	32	28	18	46	0.964	0.278	0.696	S_000011_056
SCORE:	-131.179	-519.312	138.485	5.734	-22.673	-1.868	94.473	0	17.497	-347.079	-28.703	144.617	-15.345	-2.499	-179.1	582.8	0	0	0	0	0	1.794	22.57	18.274	27	5	160	32	28	18	46	0.964	0.278	0.696	S_000012_056
SCORE:	-164.286	-507.819	106.19	7.172	-27.392	-1.94	88.706	-1.288	15.186	-348.714	-32.664	144.074	-17.898	-3.163	-172.179	582.8	0	0	0	0	0	4.645	38.817	36.541	27	2	161	29	28	18	46	0.964	0.111	0.63	S_000013_056
SCORE:	-166.445	-514.01	94.78	6.281	-27.089	-2.044	100.118	-0.923	17.941	-353.505	-29.058	137.202	-8.027	-1.084	-173.119	582.8	0	0	0	0	0	3.292	28.99	29.2	28	7	164	35	28	18	46	1	0.389	0.761	S_000014_056
SCORE:	-154.783	-500.42	90.01	5.954	-21.241	-1.629	92.369	-1.836	15.234	-329.796	-32.532	140.31	-16.524	-3.702	-174.904	582.8	0	0	0	0	0	1.124	26.804	24.375	24	6	154	30	28	18	46	0.857	0.333	0.652	S_000015_056
SCORE:	-162.665	-512.019	87.826	7.441	-17.697	-3.546	86.546	-1.098	13.834	-335.361	-28.542	135.931	-9.091	-4.511	-167.403	582.8	0	0	0	0	0	2.226	28.973	30.358	22	3	155	25	28	18	46	0.786	0.167	0.543	S_000016_056
SCORE:	-168.357	-516	130.956	6.318	-27.502	-0.712	83.877	0	15.135	-358.179	-29.475	140.745	-13.056	-0.551	-183.449	582.8	0	0	0	0	0	0.735	33.976	32.319	27	4	164	31	28	18	46	0.964	0.222	0.674	S_000017_056
SCORE:	-177.537	-512.874	110.145	5.536	-28.045	-1.721	82.698	0	14.854	-354.381	-31.129	140.297	-9.924	-3.346	-174.797	582.8	0	0	0	0	0	2.35	45.095	43.08	27	4	163	31	28	18	46	0.964	0.222	0.674	S_000018_056
SCORE:	-81.882	-509.429	156.937	5.889	-21.175	0.4	102.297	0	17.399	-340.49	-37.726	135.807	-9.567	-3.389	-163.677	582.8	0	0	0	0	0	2.042	24.094	21.858	27	6	157	33	28	18	46	0.964	0.333	0.717	S_000019_056
SCORE:	-76.608	-503.454	159.092	5.744	-23.414	2.357	95.238	-1.374	15.247	-338.367	-32.165	134.384	-5.444	-1.865	-168.809	582.8	0	0	0	0	0	3.421	29.163	27.018	25	4	163	29	28	18	46	0.893	0.222	0.63	S_000020_056
SCORE:	-170.936	-512.352	93.578	6.389	-23.693	1.273	84.315	0	14.496	-346.44	-25.72	135.617	-10.334	-3.097	-170.997	582.8	0	0	0	0	0	3.23	26.845	24.244	24	7	159	31	28	18	46	0.857	0.389	0.674	S_000021_056
SCORE:	-124.77	-505.051	147.184	5.765	-27.834	1.433	93.889	-1.364	13.45	-350.569	-29.069	134.445	-10.047	-1.282	-180.468	582.8	0	0	0	0	0	1.947	28.167	26.212	26	3	156	29	28	18	46	0.929	0.167	0.63	S_000022_056
SCORE:	-146.354	-515.319	105.442	6.007	-22.758	7.95	94.372	0	15.727	-348.473	-34.25	140.293	-15.752	-1.417	-164.276	582.8	0	0	0	0	0	3.3	38.123	35.835	27	4	157	31	28	18	46	0.964	0.222	0.674	S_000023_056
SCORE:	-156.825	-495.931	87.027	6.551	-26.622	-3.784	95.796	-1.037	14.08	-341.495	-35.799	132.942	-9.547	-0.495	-163.515	582.8	0	0	0	0	0	2.205	32.5	28.704	28	3	163	31	28	18	46	1	0.167	0.674	S_000024_056
SCORE:	-114.239	-512.624	153.078	5.905	-23.416	-0.483	87.457	-2.015	14.191	-343.657	-30.189	143.427	-19.968	-2.731	-169.501	582.8	0	0	0	0	0	3.486	30.216	27.872	25	7	156	32	28	18	46	0.893	0.389	0.696	S_000025_056
SCORE:	-154.151	-516.91	98.56	6.377	-19.404	3.521	96.622	0	16.439	-342.636	-34.84	144.944	-17.164	-4.546	-172.92	582.8	0	0	0	0	0	5.006	29.26	26.185	24	2	158	26	28	18	46	0.857	0.111	0.565	S_000026_056
SCORE:	-162.565	-505.791	86.606	7.284	-23.34	-0.442	91.769	-0.349	16.701	-343.409	-25.341	135.476	-12.182	-1.733	-173.044	582.8	0	0	0	0	0	2.43	25.479	23.897	26	4	153	30	28	18	46	0.929	0.222	0.652	S_000027_056
SCORE:	-89.447	-524.645	185.787	7.916	-23.855	0.041	97.215	0	15.158	-352.201	-33.686	140.533	-11.371	-5.831	-170.812	582.8	0	0	0	0	0	3.503	32.174	29.236	26	5	159	31	28	18	46	0.929	0.278	0.674	S_000028_056
SCORE:	-111.881	-510.583	128.959	5.88	-23.212	-0.859	104.978	0	16.186	-340.034	-33.305	142.657	-16.554	-6.291	-167.427	582.8	0	0	0	0	0	4.923	27.074	25.236	26	3	155	29	28	18	46	0.929	0.167	0.63	S_000029_056
SCORE:	-140.887	-501.396	96.639	5.84	-25.168	-1.672	98.539	-1.596	16.333	-334.703	-35.741	138.892	-12.171	-1.022	-168.475	582.8	0	0	0	0	0	2.013	35.691	31.801	28	3	156	31	28	18	46	1	0.167	0.674	S_000030_056
SCORE:	-141.277	-515.839	121.793	7.765	-23.844	-1.395	97.123	-0.151	15.447	-352.706	-30.481	140.639	-12.552	-2.452	-170.178	582.8	0	0	0	0	0	2.754	23.898	21.648	28	6	162	34	28	18	46	1	0.333	0.739	S_000031_056
SCORE:	-26.741	-495.689	219.562	5.527	-24.891	-0.084	89.201	0	14.927	-340.388	-31.747	137.561	-12.357	-0.999	-171.806	582.8	0	0	0	0	0	1.641	19.878	17.728	28	5	161	33	28	18	46	1	0.278	0.717	S_000032_056
SCORE:	-123.179	-508.042	123.641	6.762	-23.151	0.84	93.849	-2.248	13.996	-338.795	-34.117	138.64	-13.459	-4.802	-161.52	582.8	0	0	0	0	0	2.428	25.724	24.666	27	5	159	32	28	18	46	0.964	0.278	0.696	S_000033_056
SCORE:	-87.421	-512.233	179.257	7.613	-22.75	2.989	85.886	-0.563	15.073	-342.662	-32.301	140.991	-11.127	-1.981	-180.029	582.8	0	0	0	0	0	1.617	28.422	28.279	25	7	158	32	28	18	46	0.893	0.389	0.696	S_000034_056
SCORE:	-140.681	-509.508	93.729	5.575	-17.462	3.153	89.6	-3.094	14.672	-326.763	-34.961	137.686	-13.702	-5.264	-159.791	582.8	0	0	0	0	0	2.649	27.921	27.486	27	2	149	29	28	18	46	0.964	0.111	0.63	S_000001_057
SCORE:	-120.869	-515.582	141.931	6.67	-21.851	0.982	88.285	-1.479	16.138	-345.337	-28.664	142.886	-14.475	-5.097	-171.325	582.8	0	0	0	0	0	3.25	26.663	25.233	28	5	154	33	28	18	46	1	0.278	0.717	S_000002_057
SCORE:	-182.548	-513.536	95.585	5.576	-23.885	-1.768	88.872	-1.262	16.064	-350.675	-34.488	143.11	-12.786	-2.211	-178.41	582.8	0	0	0	0	0	4.466	30.044	25.882	28	5	157	33	28	18	46	1	0.278	0.717	S_000003_057
SCORE:	-135.76	-498.952	87.635	6.803	-20.421	-1.599	97.32	-0.536	16.27	-331.916	-33.172	139.94	-18.559	-1.711	-160.632	582.8	0	0	0	0	0	0.969	27.111	25.636	25	4	150	29	28	18	46	0.893	0.222	0.63	S_000004_057
SCORE:	-177.673	-513.84	90.843	7.924	-24.21	1.213	94.795	0	15.692	-353.157	-31.636	141.716	-14.759	-1.26	-176.718	582.8	0	0	0	0	0	2.924	38.101	36.186	27	6	161	33	28	18	46	0.964	0.333	0.717	S_000005_057
SCORE:	-195.142	-523.426	91.829	6.401	-22.952	-0.93	88.743	0	15.405	-357.379	-30.117	141.749	-16.472	-3.387	-170.317	582.8	0	0	0	0	0	2.912	22.715	21.289	28	5	165	33	28	18	46	1	0.278	0.717	S_000006_057
SCORE:	-73.94	-506.093	166.579	5.848	-19.195	4.153	92.72	0	16.945	-335.192	-27.86	136.988	-12.77	-4.261	-175.79	582.8	0	0	0	0	0	1.188	23.605	22.045	25	4	153	29	28	18	46	0.893	0.222	0.63	S_000007_057
SCORE:	-47.999	-503.912	198.456	7.298	-23.49	2.006	91.662	-1.249	14.808	-339.971	-28.203	134.604	-9.759	-3.444	-170.774	582.8	0	0	0	0	0	1.168	36.772	36.09	26	4	154	30	28	18	46	0.929	0.222	0.652	S_000008_057
SCORE:	-104.144	-507.049	133.743	9.217	-23.079	0.892	93.6	-0.772	15.838	-339.521	-37.635	134.031	-9.992	-5.706	-158.007	582.8	0	0	0	0	0	7.496	27.233	25.185	27	6	161	33	28	18	46	0.964	0.333	0.717	S_000009_057
SCORE:	-168.637	-516.64	91.789	6.026	-20.56	-0.775	91.048	0	14.217	-339.451	-36.206	140.887	-12.037	-6.4	-166.496	582.8	0	0	0	0	0	3.163	25.636	25.463	27	6	158	33	28	18	46	0.964	0.333	0.717	S_000010_057
SCORE:	-79.759	-509.381	171.549	6.16	-20.69	5.039	95.585	-0.736	14.67	-342.715	-34.7	140.934	-13.074	-3.539	-175.049	582.8	0	0	0	0	0	3.39	29.804	27.136	25	5	160	30	28	18	46	0.893	0.278	0.652	S_000011_057
SCORE:	0.994	-520.959	264.795	5.632	-23.569	0.553	92.589	0	15.135	-354.108	-27.762	137.969	-10.06	-1.28	-167.187	582.8	0	0	0	0	0	6.445	25.04	24.599	27	4	167	31	28	18	46	0.964	0.222	0.674	S_000012_057
SCORE:	-197.32	-521.846	90.802	5.796	-24.281	1.572	84.828	0	15.004	-358.214	-28.81	144.816	-9.492	-4.318	-180.168	582.8	0	0	0	0	0	4.188	28.27	26.436	24	7	166	31	28	18	46	0.857	0.389	0.674	S_000013_057
SCORE:	-140.946	-503.809	99.372	7.242	-22.638	-0.188	98.571	0	14.86	-337.336	-38.143	135.206	-13.233	-2.102	-163.536	582.8	0	0	0	0	0	1.987	34.897	31.642	24	7	160	31	28	18	46	0.857	0.389	0.674	S_000014_057
SCORE:	-187.164	-525.979	101.793	6.07	-21.357	-3.016	86.207	0	15.988	-351.05	-39.91	143.751	-10.42	-4.436	-171.403	582.8	0	0	0	0	0	3.799	27.425	25.726	27	4	160	31	28	18	46	0.964	0.222	0.674	S_000015_057
SCORE:	-158.673	-513.326	107.525	6.195	-22.265	-1.51	93.282	-1.375	16.108	-345.206	-28.014	142.27	-14.546	-4.942	-177.266	582.8	0	0	0	0	0	1.598	24.552	21.108	25	5	157	30	28	18	46	0.893	0.278	0.652	S_000016_057
SCORE:	-130.713	-507.398	112.198	6.97	-20.661	4.487	90.919	-0.684	15.17	-338.847	-26.063	134.54	-11.269	-4.238	-169.916	582.8	0	0	0	0	0	1.279	38.794	37.392	27	5	160	32	28	18	46	0.964	0.278	0.696	S_000017_057
SCORE:	-124.434	-510.38	107.84	8.665	-22.286	1.692	99.876	0	16.285	-342.229	-27.192	129.983	-9.991	-1.444	-164.098	582.8	0	0	0	0	0	6.044	31.028	28.4	25	5	156	30	28	18	46	0.893	0.278	0.652	S_000018_057
SCORE:	-132.375	-507.696	118.301	6.078	-24.283	0.86	87.964	-0.799	15.454	-349.242	-30.906	136.239	-9.437	-1.737	-157.692	582.8	0	0	0	0	0	1.722	26.791	26.087	25	3	160	28	28	18	46	0.893	0.167	0.609	S_000019_057
SCORE:	-29.056	-509.051	208.588	6.977	-21.932	1.858	98.632	0	15.053	-336.94	-31.449	139.28	-16.72	-0.648	-170.053	582.8	0	0	0	0	0	4.548	34.742	32.52	26	3	152	29	28	18	46	0.929	0.167	0.63	S_000020_057
SCORE:	-22.181	-504.243	228.166	6.848	-24.249	2.18	91.83	-1.286	14.327	-345.062	-34.338	131.979	-8.329	-1.449	-164.395	582.8	0	0	0	0	0	3.041	33.233	30.344	28	4	161	32	28	18	46	1	0.222	0.696	S_000021_057
SCORE:	-134.247	-526.026	122.246	6.432	-20.121	4.106	97.685	0	16.361	-347.123	-29.485	142.094	-12.588	-2.575	-173.44	582.8	0	0	0	0	0	5.386	32.858	29.132	23	3	159	26	28	18	46	0.821	0.167	0.565	S_000022_057
SCORE:	-153.525	-506.39	120.164	5.94	-22.638	-3.668	84.826	0	14.244	-346.223	-33.755	138.926	-18.513	-3.504	-167.693	582.8	0	0	0	0	0	1.958	25.612	23.703	26	5	155	31	28	18	46	0.929	0.278	0.674	S_000023_057
SCORE:	-80.406	-503.779	148.15	7.659	-18.703	1.29	96.777	0	14.462	-325.843	-34.17	136.78	-10.522	-6.944	-169.915	582.8	0	0	0	0	0	1.551	21.905	18.243	25	6	152	31	28	18	46	0.893	0.333	0.674	S_000024_057
SCORE:	-89.179	-493.477	132.996	6.513	-19.405	-3.988	96.958	-1.381	15.923	-326.331	-34.853	136.275	-12.726	-3.823	-167.241	582.8	0	0	0	0	0	2.579	37.353	35.785	26	4	151	30	28	18	46	0.929	0.222	0.652	S_000025_057
SCORE:	-28.689	-487.1	160.549	7.216	-17.823	7.437	96.558	-0.983	16.725	-318.103	-35.007	136.213	-6.873	-4.464	-167.061	582.8	0	0	0	0	0	1.228	27.246	25.071	27	4	146	31	28	18	46	0.964	0.222	0.674	S_000026_057
SCORE:	-139.121	-511.103	125.327	6.049	-22.437	-1.758	90.468	-1.072	14.693	-341.073	-33.904	135.047	-8.873	-2.725	-172.303	582.8	0	0	0	0	0	1.741	28.654	28.099	24	5	161	29	28	18	46	0.857	0.278	0.63	S_000027_057
SCORE:	-124.989	-498.307	125.589	6.167	-23.497	-4.002	96.59	-1.438	17.175	-344.789	-32.206	137.42	-15.273	-5.193	-167.423	582.8	0	0	0	0	0	1.397	29.456	26.34	28	5	160	33	28	18	46	1	0.278	0.717	S_000028_057
SCORE:	-73.071	-493.024	146.602	7.34	-21.295	-1.65	93.571	-1.999	16.34	-333.303	-29.812	127.067	-10.741	-1.505	-155.354	582.8	0	0	0	0	0	1.892	31.317	29.015	24	4	156	28	28	18	46	0.857	0.222	0.609	S_000001_058
SCORE:	-91.967	-507.741	125.365	7.241	-20.075	2.373	105.015	0	15.711	-326.492	-28.987	140.802	-13.393	-4.301	-172.848	582.8	0	0	0	0	0	2.564	33.61	29.545	27	4	145	31	28	18	46	0.964	0.222	0.674	S_000002_058
SCORE:	-149.638	-502.793	95.285	6.332	-23.506	-4.794	88.5	-0.438	14.091	-336.027	-29.309	135.214	-9.646	-0.751	-167.291	582.8	0	0	0	0	0	2.697	27.781	25.7	28	5	156	33	28	18	46	1	0.278	0.717	S_000003_058
SCORE:	-64.729	-521.062	206.136	6.351	-25.12	5.541	97.166	0	15.451	-345.485	-40.303	144.18	-16.231	-6.196	-172.531	582.8	0	0	0	0	0	4.574	29.755	29.016	26	5	160	31	28	18	46	0.929	0.278	0.674	S_000004_058
SCORE:	-29.261	-490.9	198.953	8.613	-21.055	3.08	92.973	-3.066	13.529	-334.953	-32.742	137.84	-9.612	-2.738	-174.438	582.8	0	0	0	0	0	2.456	34.181	32.937	28	6	153	34	28	18	46	1	0.333	0.739	S_000005_058
SCORE:	-135.274	-506.964	98.678	6.733	-22.414	3.997	99.406	0	16.497	-338.278	-29.222	143.634	-12.469	-4.826	-176.279	582.8	0	0	0	0	0	3.433	33.364	29.879	26	6	158	32	28	18	46	0.929	0.333	0.696	S_000006_058
SCORE:	-111.193	-509.917	139.378	6.96	-23.736	0.952	89.791	0	14.936	-346.529	-30.38	135.657	-9.593	0	-163.317	582.8	0	0	0	0	0	1.805	32.547	27.891	27	5	160	32	28	18	46	0.964	0.278	0.696	S_000007_058
SCORE:	-119.7	-519.504	164.01	7.086	-26.158	2.115	87.578	-1.428	14.845	-349.099	-33.106	145.742	-6.919	-3.172	-185.982	582.8	0	0	0	0	0	1.491	24.559	21.377	25	5	164	30	28	18	46	0.893	0.278	0.652	S_000008_058
SCORE:	-204.482	-519.265	87.646	5.598	-22.375	-1.386	82.545	0	14.978	-353.216	-32.015	137.661	-17.1	-2.986	-167.853	582.8	0	0	0	0	0	0.486	21.459	20.403	26	5	165	31	28	18	46	0.929	0.278	0.674	S_000009_058
SCORE:	-124.549	-506.386	124.954	6.192	-22.256	-5.145	98.965	0	15.902	-335.457	-35.913	141.453	-13.321	-3.559	-173.711	582.8	0	0	0	0	0	0.934	41.743	40.805	26	5	155	31	28	18	46	0.929	0.278	0.674	S_000010_058
SCORE:	-161.059	-503.513	89.689	9.397	-23.492	-0.009	96.407	0	15.663	-342.524	-31.034	141.104	-16.385	-2.086	-178.524	582.8	0	0	0	0	0	1.448	32.083	30.078	26	4	158	30	28	18	46	0.929	0.222	0.652	S_000011_058
SCORE:	-122.433	-500.352	111.853	8.679	-20.251	-0.315	97.734	-1.04	13.987	-333.365	-30.735	138.382	-14.65	-3.268	-174.468	582.8	0	0	0	0	0	2.576	30.73	27.454	27	5	152	32	28	18	46	0.964	0.278	0.696	S_000012_058
SCORE:	-126.558	-516.843	149.493	6.601	-23.856	1.11	88.889	0	14.684	-354.858	-29.679	138.537	-13.885	-3.892	-168.702	582.8	0	0	0	0	0	3.044	25.987	24.347	27	5	155	32	28	18	46	0.964	0.278	0.696	S_000013_058
SCORE:	-125.966	-513.617	141.392	6.139	-23.017	-1.104	89.763	-1.226	15.718	-349.037	-26.394	139.165	-12.266	-4.639	-173.64	582.8	0	0	0	0	0	3.999	26.826	25.057	28	3	158	31	28	18	46	1	0.167	0.674	S_000014_058
SCORE:	-124.737	-502.445	97.222	6.036	-20.727	6.65	101.323	-0.441	14.628	-328.254	-37.571	139.125	-17.883	-3.915	-162.855	582.8	0	0	0	0	0	1.569	39.996	38.285	28	2	154	30	28	18	46	1	0.111	0.652	S_000015_058
SCORE:	-98.511	-506.242	124.295	7.297	-20.575	-2.093	116.898	0	17.752	-334.764	-33.728	139.91	-14.634	-4.287	-175.228	582.8	0	0	0	0	0	4.088	26.031	24.232	27	7	156	34	28	18	46	0.964	0.389	0.739	S_000016_058
SCORE:	-77.513	-503.581	161.634	6.333	-22.276	6.397	95.07	-0.829	16.777	-341.354	-33.653	136.857	-12.904	-2.061	-168.088	582.8	0	0	0	0	0	1.365	34.201	33.467	26	5	160	31	28	18	46	0.929	0.278	0.674	S_000017_058
SCORE:	-165.122	-512.679	99.469	7.543	-24.404	-1.932	97.893	0	15.709	-353.383	-33.694	135.275	-11.811	-0.778	-167.048	582.8	0	0	0	0	0	1.917	34.778	32.617	27	8	160	35	28	18	46	0.964	0.444	0.761	S_000018_058
SCORE:	-130.986	-521.185	138.679	7.695	-22.887	0.857	92.364	-1.25	15.721	-351.863	-33.165	137.758	-10.694	-3.172	-165.277	582.8	0	0	0	0	0	2.633	24.582	23.334	24	6	162	30	28	18	46	0.857	0.333	0.652	S_000019_058
SCORE:	-99.461	-502.442	148.684	6.923	-22.445	-2.829	96.674	0	14.229	-340.97	-31.654	141.051	-13.259	-5.426	-173.428	582.8	0	0	0	0	0	2.63	32.33	27.678	27	6	155	33	28	18	46	0.964	0.333	0.717	S_000020_058
SCORE:	-89.397	-508.074	184.866	5.617	-23.325	-0.666	81.669	-1.05	13.779	-347.904	-28.423	135.558	-11.894	-4.327	-170.566	582.8	0	0	0	0	0	2.542	25.566	22.654	28	8	161	36	28	18	46	1	0.444	0.783	S_000021_058
SCORE:	-185.45	-525.393	101.134	7.314	-20.055	-0.575	86.802	0	15.893	-355.332	-34.16	144.843	-13.016	-5.348	-172.52	582.8	0	0	0	0	0	2.163	21.151	20.122	25	5	168	30	28	18	46	0.893	0.278	0.652	S_000022_058
SCORE:	-162.888	-503.031	92.249	6.407	-22.796	-1.638	90.195	-1.127	14.745	-338.559	-33.522	136.173	-13.692	-0.802	-172.515	582.8	0	0	0	0	0	2.224	37.791	32.644	27	6	156	33	28	18	46	0.964	0.333	0.717	S_000023_058
SCORE:	-108.581	-504.487	114.787	6.443	-19.909	7.542	101.061	-0.053	15.316	-336.214	-32.909	139.877	-13.543	-1.709	-170.573	582.8	0	0	0	0	0	2.991	23.695	21.792	25	5	152	30	28	18	46	0.893	0.278	0.652	S_000024_058
SCORE:	-80.983	-506.963	172.298	5.686	-24.652	-1.971	98.327	-1.795	16.316	-338.879	-36.838	141.801	-13.322	-0.177	-175.424	582.8	0	0	0	0	0	1.81	29.99	27.234	25	4	156	29	28	18	46	0.893	0.222	0.63	S_000025_058
SCORE:	-120.18	-498.125	110.058	6.139	-20.618	-3.804	96.347	0	14.781	-333.974	-30.497	135.723	-12.74	-3.582	-164.16	582.8	0	0	0	0	0	1.472	28.067	27.654	22	5	154	27	28	18	46	0.786	0.278	0.587	S_000026_058
SCORE:	-181.476	-523.859	96.449	6.308	-17.671	-1.349	86.689	-0.195	15.074	-345.767	-33.421	144.286	-10.782	-6.338	-175.434	582.8	0	0	0	0	0	1.733	22.007	21.108	26	3	155	29	28	18	46	0.929	0.167	0.63	S_000027_058
SCORE:	-92.442	-495.387	142.933	6.135	-22.358	-1.432	95.744	0	15.058	-335.815	-30.612	137.558	-15.53	-3.107	-171.696	582.8	0	0	0	0	0	3.269	33.913	32.369	26	3	159	29	28	18	46	0.929	0.167	0.63	S_000028_058
SCORE:	-154.101	-507.072	89.356	6.587	-21.19	-4.141	93.999	-0.219	13.999	-336.38	-34.202	139.871	-12.805	-2.68	-163.321	582.8	0	0	0	0	0	1.296	27.185	26.726	27	3	155	30	28	18	46	0.964	0.167	0.652	S_000029_058
SCORE:	-148.398	-519.101	94.626	8.667	-20.484	1.745	97.055	0	15.899	-341.299	-33.675	139.004	-8.865	-0.649	-167.925	582.8	0	0	0	0	0	3.804	25.048	23.941	26	3	156	29	28	18	46	0.929	0.167	0.63	S_000030_058
SCORE:	-119.547	-503.118	131.909	5.331	-23.799	2.285	87.788	-0.116	13.963	-338.01	-27.432	138.965	-16.828	-2.652	-172.34	582.8	0	0	0	0	0	1.707	21.197	19.02	28	5	160	33	28	18	46	1	0.278	0.717	S_000031_058
SCORE:	-68.542	-487.086	123.12	5.958	-18.605	0.36	102.957	-1.451	15.207	-317.484	-25.506	135.928	-8.437	-3.34	-175.788	582.8	0	0	0	0	0	2.828	27.791	23.668	26	1	147	27	28	18	46	0.929	0.056	0.587	S_000001_059
SCORE:	-78.207	-496.576	113.632	5.791	-15.688	7.508	106.316	-2.985	16.788	-315.194	-32.066	137.082	-14.503	-5.327	-168.621	582.8	0	0	0	0	0	2.836	37.837	35.643	27	4	147	31	28	18	46	0.964	0.222	0.674	S_000002_059
SCORE:	-132.554	-504.635	105.429	7.064	-21.238	-0.006	91.581	0	15.586	-337.426	-26.523	136.354	-5.898	-2.669	-175.74	582.8	0	0	0	0	0	2.768	32.503	29.614	27	5	152	32	28	18	46	0.964	0.278	0.696	S_000003_059
SCORE:	-167.237	-517.129	99.115	6.229	-24.641	-0.904	95.964	-2.423	16.671	-351.227	-34.934	142.317	-13.301	-2.996	-165.695	582.8	0	0	0	0	0	2.919	30.058	27.943	27	4	164	31	28	18	46	0.964	0.222	0.674	S_000004_059
SCORE:	-77.947	-512.126	157.549	6.135	-24.359	3.901	112.622	-1.263	19.236	-347.817	-32.679	136.034	-10.137	-2.6	-167.623	582.8	0	0	0	0	0	2.381	27.36	27.106	25	3	162	28	28	18	46	0.893	0.167	0.609	S_000005_059
SCORE:	-186.608	-532.221	101.667	7.045	-24.233	1.3	100.795	0	15.04	-358.084	-33.195	147.282	-14.878	-2.656	-179.689	582.8	0	0	0	0	0	2.418	23.801	20.985	27	4	161	31	28	18	46	0.964	0.222	0.674	S_000006_059
SCORE:	-131.799	-512.437	123.258	5.916	-22.822	-1.393	98.844	0	14.897	-346.191	-34.823	139.526	-12.291	-1.299	-169.219	582.8	0	0	0	0	0	3.434	30.626	29.084	27	7	158	34	28	18	46	0.964	0.389	0.739	S_000007_059
SCORE:	-133.284	-520.323	128.676	6.34	-20.906	3.233	87.903	-0.718	16.739	-353.607	-33.877	143.993	-12.704	-3.054	-163.676	582.8	0	0	0	0	0	5.898	28.343	25.941	26	5	162	31	28	18	46	0.929	0.278	0.674	S_000008_059
SCORE:	-177.074	-519.636	98.264	6.098	-22.729	4.02	90.809	0	15.71	-350.719	-31.047	141.178	-12.558	-4.598	-177.413	582.8	0	0	0	0	0	2.746	31.051	28.973	26	5	161	31	28	18	46	0.929	0.278	0.674	S_000009_059
SCORE:	-111.75	-497.633	118.211	5.682	-25.172	0.929	97.216	-0.794	15.306	-337.735	-33.748	136.166	-12.591	-0.839	-163.271	582.8	0	0	0	0	0	3.722	37.663	34.056	28	5	154	33	28	18	46	1	0.278	0.717	S_000010_059
SCORE:	-172.496	-516.73	94.636	5.893	-22.784	1.36	88.116	0	15.704	-347.046	-33.611	139.546	-12.707	-2.676	-166.181	582.8	0	0	0	0	0	1.186	24.312	22.881	25	1	154	26	28	18	46	0.893	0.056	0.565	S_000011_059
SCORE:	-159.111	-513.983	96.122	6.185	-22.26	2.608	98.495	-1.288	15.536	-343.606	-39.047	144.054	-15.397	-1.734	-171.735	582.8	0	0	0	0	0	4.139	31.183	29.244	28	3	159	31	28	18	46	1	0.167	0.674	S_000012_059
SCORE:	-135.038	-515.222	124.704	6.032	-25.403	4.01	102.083	0	16.748	-347.205	-28.867	139.689	-11.64	-1.699	-183.621	582.8	0	0	0	0	0	2.554	37.509	34.112	28	7	160	35	28	18	46	1	0.389	0.761	S_000013_059
SCORE:	-165.806	-508.396	92.383	5.659	-22.305	3.776	86.637	-1.401	13.423	-340.055	-29.24	139.671	-11.096	-4.009	-175.834	582.8	0	0	0	0	0	2.182	26.799	26.149	25	3	162	28	28	18	46	0.893	0.167	0.609	S_000014_059
SCORE:	-114.906	-495.597	122.204	5.74	-25.317	2.284	92.776	-1.774	14.546	-334.11	-35.543	138.314	-6.84	-1.706	-174.418	582.8	0	0	0	0	0	1.736	43.963	40.738	28	6	152	34	28	18	46	1	0.333	0.739	S_000015_059
SCORE:	-177.749	-518.016	101.49	6.578	-26.996	0.923	96.43	-0.827	15.756	-354.668	-35.187	140.049	-11.212	-1.803	-175.727	582.8	0	0	0	0	0	2.66	24.05	23.389	26	6	160	32	28	18	46	0.929	0.333	0.696	S_000016_059
SCORE:	-179.917	-520.586	92.153	5.851	-23.977	-1.919	93.352	-0.483	16.256	-346.527	-37.29	143.992	-13.953	-3.095	-169.865	582.8	0	0	0	0	0	3.372	37.051	35.102	28	6	162	34	28	18	46	1	0.333	0.739	S_000017_059
SCORE:	-143.196	-516.8	133.028	8.032	-27.27	1.779	85.916	0	16.76	-360.398	-29.081	140.771	-11.233	0	-172.854	582.8	0	0	0	0	0	5.356	23.079	22.504	26	2	160	28	28	18	46	0.929	0.111	0.609	S_000018_059
SCORE:	-161.01	-510.181	102.008	5.589	-23.965	0.405	93.062	-0.586	13.989	-343.751	-38.753	141.813	-16.773	-5.152	-166.441	582.8	0	0	0	0	0	4.924	30.584	28.194	28	4	158	32	28	18	46	1	0.222	0.696	S_000019_059
SCORE:	-43.646	-503.063	178.606	8.051	-20.141	1.14	97.378	-2.469	17.535	-333.167	-28.331	139.646	-14.307	-3.857	-166.145	582.8	0	0	0	0	0	2.68	23.901	22.764	25	4	154	29	28	18	46	0.893	0.222	0.63	S_000020_059
SCORE:	-123.175	-511.151	135.511	6.569	-23.444	-0.957	94.007	0	15.398	-349.624	-30.202	135.269	-13.478	-2.663	-163.369	582.8	0	0	0	0	0	2.158	31.495	28.673	27	6	161	33	28	18	46	0.964	0.333	0.717	S_000021_059
SCORE:	-146.013	-506.017	112.019	6.233	-24.149	3.396	96.791	-1.043	15.179	-343.025	-34.51	137.417	-11.715	-2.637	-178.305	582.8	0	0	0	0	0	1.554	46.091	42.62	26	4	161	30	28	18	46	0.929	0.222	0.652	S_000022_059
SCORE:	-162.815	-519.28	120.834	5.536	-25.564	-1.305	87.436	0	15.768	-355.299	-36.396	133.447	-6.337	-2.19	-165.346	582.8	0	0	0	0	0	3.078	25.884	25.181	25	7	165	32	28	18	46	0.893	0.389	0.696	S_000023_059
SCORE:	-95.34	-500.842	143.698	5.831	-18.969	0.927	88.006	-1.401	14.558	-332.726	-36.468	138.894	-11.496	-5.322	-165.144	582.8	0	0	0	0	0	2.312	26.031	25.198	26	6	151	32	28	18	46	0.929	0.333	0.696	S_000024_059
SCORE:	-68.609	-499.55	149.437	6.745	-22.935	-0.826	103.549	-0.884	15.105	-334.668	-29.675	138.798	-11.458	-1.914	-167.289	582.8	0	0	0	0	0	4.156	31.029	31.102	27	4	156	31	28	18	46	0.964	0.222	0.674	S_000025_059
SCORE:	-73.65	-510.142	171.14	5.58	-17.137	2.796	94.266	-2.221	13.568	-339.296	-32.977	138.216	-13.824	-9.723	-161.299	582.8	0	0	0	0	0	4.604	39.907	37.029	26	3	157	29	28	18	46	0.929	0.167	0.63	S_000026_059
SCORE:	-94.719	-530.966	187.713	5.696	-19.882	0.717	88.738	0	15.953	-351.388	-32.036	145.122	-12.93	-2.208	-174.495	582.8	0	0	0	0	0	2.446	20.766	18.982	23	5	160	28	28	18	46	0.821	0.278	0.609	S_000027_059
SCORE:	-156.215	-511.516	115.312	6.289	-24.416	0.844	83.988	-2.196	14.359	-347.168	-33.075	136.682	-10.248	-3.486	-165.551	582.8	0	0	0	0	0	1.166	23.685	21.552	26	4	160	30	28	18	46	0.929	0.222	0.652	S_000028_059
SCORE:	-139.791	-513.876	94.371	6.416	-21.787	-0.478	102.301	0	16.063	-339.577	-29.762	142.091	-9.789	-3.127	-172.436	582.8	0	0	0	0	0	6.998	33.298	32.246	26	4	156	30	28	18	46	0.929	0.222	0.652	S_000029_059
SCORE:	-116.109	-510.33	137.366	5.708	-20.697	2.686	91.155	0	14.769	-340.972	-35.191	141.824	-16.254	-3.422	-169.814	582.8	0	0	0	0	0	4.262	27.78	25.946	24	5	156	29	28	18	46	0.857	0.278	0.63	S_000001_060
SCORE:	-89.545	-485.602	129.784	6.387	-24.277	-1.594	91.419	-1.219	14.499	-328.488	-28.901	133.644	-7.944	-1.368	-171.996	582.8	0	0	0	0	0	3.313	38.127	37.589	27	4	152	31	28	18	46	0.964	0.222	0.674	S_000002_060
SCORE:	-56.815	-529.473	207.722	6.639	-21.995	-0.715	102.565	0	16.993	-353.782	-34.274	143.972	-8.894	-5.335	-165.838	582.8	0	0	0	0	0	2.8	24.119	22.609	27	4	160	31	28	18	46	0.964	0.222	0.674	S_000003_060
SCORE:	-157.681	-510.65	93.981	6.314	-20.812	-1.373	94.654	0	13.63	-338.346	-36.936	142.86	-14.15	-2.83	-168.339	582.8	0	0	0	0	0	1.514	24.293	22.405	27	4	160	31	28	18	46	0.964	0.222	0.674	S_000004_060
SCORE:	-34.828	-517.303	229.141	7.088	-24.698	2.92	95.377	0	15.105	-358.738	-26.985	137.489	-8.429	-1.981	-168.29	582.8	0	0	0	0	0	1.675	33.233	30.461	25	6	165	31	28	18	46	0.893	0.333	0.674	S_000005_060
SCORE:	-141.54	-517.912	138.278	6.152	-24.985	2.756	93.413	-1.319	16.966	-350.897	-37.188	137.776	-13.612	-1.015	-174.237	582.8	0	0	0	0	0	1.484	41.178	36.269	28	6	162	34	28	18	46	1	0.333	0.739	S_000006_060
SCORE:	-158.588	-513.375	99.085	6.296	-20.118	0.954	91.733	0	14.514	-334.37	-31.008	142.934	-15.519	-3.444	-179.846	582.8	0	0	0	0	0	0.776	26.876	24.652	22	3	158	25	28	18	46	0.786	0.167	0.543	S_000007_060
SCORE:	-157.718	-529.05	149.667	9.676	-26.889	-0.702	86.545	0	12.994	-360.706	-38.386	145.556	-21.482	-1.954	-167.505	582.8	0	0	0	0	0	1.716	25.179	23.199	25	2	154	27	28	18	46	0.893	0.111	0.587	S_000008_060
SCORE:	-137.668	-505.539	91.761	7.141	-20.207	0.536	99.015	-0.356	17.515	-330.205	-36.462	138.253	-10.564	-3.652	-169.003	582.8	0	0	0	0	0	1.299	28.247	26.755	25	5	153	30	28	18	46	0.893	0.278	0.652	S_000009_060
SCORE:	-169.03	-510.269	88.546	6.103	-23.762	-1.959	87.984	0	16.567	-343.218	-35.928	134.786	-2.783	-3.006	-166.706	582.8	0	0	0	0	0	1.816	29.925	27.348	24	4	156	28	28	18	46	0.857	0.222	0.609	S_000010_060
SCORE:	-108.817	-520.394	163.143	5.959	-21.126	-2.718	88.434	0	15.048	-348.211	-30.882	141.762	-14.335	-4.25	-166.839	582.8	0	0	0	0	0	2.792	24.006	21.244	25	2	156	27	28	18	46	0.893	0.111	0.587	S_000011_060
SCORE:	-153.225	-505.872	94.725	7.468	-20.794	-2.627	92.275	-0.786	16.545	-337.248	-33.985	140.563	-16.197	-2.911	-169.581	582.8	0	0	0	0	0	2.401	35.372	34.608	24	5	161	29	28	18	46	0.857	0.278	0.63	S_000012_060
SCORE:	-88.622	-501.609	136.569	7.866	-19.986	2.316	94.587	-0.637	16.312	-330.931	-28.828	134.44	-8.871	-5.198	-168.725	582.8	0	0	0	0	0	1.273	25.595	24.169	27	4	150	31	28	18	46	0.964	0.222	0.674	S_000013_060
SCORE:	-150.465	-505.819	115.545	6.86	-26.572	3.497	89.627	-1.032	14.811	-345.764	-36.874	140.202	-10.677	0	-179.881	582.8	0	0	0	0	0	2.812	43.228	40.471	26	4	159	30	28	18	46	0.929	0.222	0.652	S_000014_060
SCORE:	-61.075	-506.505	181.823	8.431	-21.28	-1.363	101.021	-1.071	14.881	-337.198	-37.99	139.021	-15.678	-2.376	-168.581	582.8	0	0	0	0	0	2.989	34.301	31.588	25	4	150	29	28	18	46	0.893	0.222	0.63	S_000015_060
SCORE:	-141.867	-521.772	146.35	6.05	-26.442	-0.999	91.065	-1.1	14.343	-355.002	-33.469	143.233	-15.089	-1.657	-171.75	582.8	0	0	0	0	0	1.573	22.634	20.767	24	7	161	31	28	18	46	0.857	0.389	0.674	S_000016_060
SCORE:	-110.03	-488.901	95.049	11.671	-22.723	-0.662	108.747	-4.158	16.96	-329.775	-31.865	130.198	-9.058	-1.975	-167.641	582.8	0	0	0	0	0	1.302	21.61	18.573	27	4	147	31	28	18	46	0.964	0.222	0.674	S_000017_060
SCORE:	-128.816	-495.965	110.679	7.066	-23.526	-2.248	93.405	-2.779	13.832	-337.333	-26.222	132.813	-8.415	-2.073	-173.693	582.8	0	0	0	0	0	2.844	40.848	39.673	28	6	160	34	28	18	46	1	0.333	0.739	S_000018_060
SCORE:	-156.77	-514.681	103.331	7.03	-19.547	0.51	88.074	0	16.157	-344.62	-28.996	139.38	-8.529	-7.716	-172.368	582.8	0	0	0	0	0	2.404	31.316	29.09	27	6	159	33	28	18	46	0.964	0.333	0.717	S_000019_060
SCORE:	-143.493	-500.592	91.667	5.746	-18.721	7.895	79.552	-1.008	15.064	-344.397	-26.353	136.489	-14.097	-4.249	-156.463	582.8	0	0	0	0	0	3.175	23.642	23.111	24	3	161	27	28	18	46	0.857	0.167	0.587	S_000020_060
SCORE:	-161.662	-501.261	85.56	7.046	-23.806	-2.144	93.145	-1.168	16.439	-341.301	-29.175	134.181	-10.273	-3.728	-172.007	582.8	0	0	0	0	0	4.032	24.129	22.093	28	2	159	30	28	18	46	1	0.111	0.652	S_000021_060
SCORE:	-100.936	-503.953	144.97	6.437	-23.467	-1.146	95.981	-1.162	14.652	-338.12	-32.971	138.314	-10.018	-6.298	-168.724	582.8	0	0	0	0	0	1.769	30.084	30.505	23	5	160	28	28	18	46	0.821	0.278	0.609	S_000022_060
SCORE:	-152.547	-523.714	121.563	6.735	-21.068	1.714	95.544	-1.279	15.932	-350.821	-29.103	145.372	-16.612	-6.638	-176.494	582.8	0	0	0	0	0	3.522	34.624	33.627	28	4	158	32	28	18	46	1	0.222	0.696	S_000023_060
SCORE:	-92.755	-520.206	165.614	6.215	-24.122	4.679	103.65	0	15.235	-345.629	-36.225	143.013	-13.741	-2.457	-176.854	582.8	0	0	0	0	0	5.273	35.042	32.234	27	4	161	31	28	18	46	0.964	0.222	0.674	S_000024_060
SCORE:	-99.307	-515.089	170.35	7.526	-23.76	2.602	85.465	0	15.132	-350.572	-33.386	132.867	-9.042	-1.844	-164.232	582.8	0	0	0	0	0	1.874	37.205	35.349	28	6	162	34	28	18	46	1	0.333	0.739	S_000025_060
SCORE:	-163.975	-508.732	96.239	7.404	-22.683	-2.707	83.632	0	13.205	-345.717	-29.413	135.974	-12.362	-2.013	-163.613	582.8	0	0	0	0	0	4.012	22.37	21.507	24	5	158	29	28	18	46	0.857	0.278	0.63	S_000026_060
SCORE:	-192.456	-518.28	97.691	5.932	-23.16	-1.492	86.593	0	15.457	-349.355	-31.303	142.586	-21.689	-1.613	-177.709	582.8	0	0	0	0	0	1.085	28.824	24.915	25	6	161	31	28	18	46	0.893	0.333	0.674	S_000027_060
SCORE:	-72.36	-497.722	151.666	6.531	-20.509	3.965	95.847	-3.187	16.499	-330.821	-33.466	136.458	-16.498	-3.04	-163.137	582.8	0	0	0	0	0	2.254	25.389	23.601	23	5	154	28	28	18	46	0.821	0.278	0.609	S_000028_060
SCORE:	-17.393	-504.559	216.43	7.367	-21.78	0.47	94.932	0	14.107	-331.2	-34.033	136.855	-10.203	-1.828	-170.23	582.8	0	0	0	0	0	3.477	28.072	27.551	26	7	155	33	28	18	46	0.929	0.389	0.717	S_000029_060
SCORE:	-54.399	-497.051	148.737	8.869	-18.541	-0.082	107.917	-1.132	16.768	-325.589	-32.508	136.234	-12.559	-7.631	-163.439	582.8	0	0	0	0	0	2.809	35.3	31.841	26	3	148	29	28	18	46	0.929	0.167	0.63	S_000001_061
SCORE:	-117.91	-499.239	90.377	18.727	-18.208	2.719	96.599	-0.963	17.195	-332.76	-33.784	136.127	-10.17	-6.348	-164.61	582.8	0	0	0	0	0	3.628	27.943	27.054	28	4	151	32	28	18	46	1	0.222	0.696	S_000002_061
SCORE:	-103.672	-507.424	143.678	13.704	-23.447	0.938	94.794	-1.167	16.69	-343.875	-30.669	137.515	-10.843	-4.032	-176.116	582.8	0	0	0	0	0	3.781	27.903	25.73	27	4	161	31	28	18	46	0.964	0.222	0.674	S_000003_061
SCORE:	-128.09	-509.65	137.598	5.831	-24.429	-4.848	91.241	0	16.34	-348.511	-29.703	139.243	-16.798	-1.425	-168.259	582.8	0	0	0	0	0	2.48	40.721	36.584	28	6	162	34	28	18	46	1	0.333	0.739	S_000004_061
SCORE:	-82.486	-486.006	86.753	16.48	-13.041	-0.281	97.862	0	17.552	-308.411	-32.837	137.736	-14.938	-3.92	-165.836	582.8	0	0	0	0	0	3.603	29.964	27.696	27	2	144	29	28	18	46	0.964	0.111	0.63	S_000005_061
SCORE:	-59.259	-498.074	156.955	11.579	-19.846	0.795	95.429	0	17.877	-331.159	-31.663	138.947	-12.834	-3.874	-168.022	582.8	0	0	0	0	0	1.83	30.627	27.733	28	6	148	34	28	18	46	1	0.333	0.739	S_000006_061
SCORE:	-100.35	-510.335	114.024	24.452	-18.145	0.799	96.844	0	21.909	-336.184	-36.938	140.169	-9.46	-4.885	-169.077	582.8	0	0	0	0	0	3.677	29.425	27.076	28	2	147	30	28	18	46	1	0.111	0.652	S_000007_061
SCORE:	-67.666	-490.336	91.83	25.119	-16.33	0.948	106.863	0	18.365	-321.139	-26.296	137.242	-19.015	-4.289	-158.14	582.8	0	0	0	0	0	4.712	28.616	25.637	26	4	150	30	28	18	46	0.929	0.222	0.652	S_000008_061
SCORE:	-161.797	-510.891	96.928	6.342	-21.661	2.053	87.069	0	15.038	-342.909	-35.126	136.018	-13.43	-3.335	-163.329	582.8	0	0	0	0	0	2.636	26.528	23.804	26	4	161	30	28	18	46	0.929	0.222	0.652	S_000009_061
SCORE:	12.239	-514.19	253.448	6.324	-23.914	8.286	100.052	-0.013	13.981	-346.566	-32.917	138.379	-8.661	-1.027	-167.549	582.8	0	0	0	0	0	3.807	41.351	38.886	28	3	157	31	28	18	46	1	0.167	0.674	S_000010_061
SCORE:	19.331	-501.278	202.567	17.85	-16.447	1.205	113.789	-1.296	19.119	-321.512	-32.321	145.295	-16.376	-5.088	-172.25	582.8	0	0	0	0	0	3.274	25.324	24.121	28	4	142	32	28	18	46	1	0.222	0.696	S_000011_061
SCORE:	-71.602	-501.702	156.771	11.852	-21.14	2.71	88.74	0	17.242	-335.869	-33.433	137.741	-11.889	-2.646	-165.506	582.8	0	0	0	0	0	2.725	29.023	26.597	27	4	154	31	28	18	46	0.964	0.222	0.674	S_000012_061
SCORE:	-40.19	-494.578	184.727	12.178	-19.693	0.284	92.743	-1.051	16.984	-331.326	-35.304	136.473	-16.019	-5.174	-166.795	582.8	0	0	0	0	0	3.563	20.909	19.929	26	5	156	31	28	18	46	0.929	0.278	0.674	S_000013_061
SCORE:	-85.772	-491.344	124.354	11.866	-22.243	-0.028	94.122	-1.976	16.762	-329.212	-30.831	136.184	-11.12	-4.832	-164.519	582.8	0	0	0	0	0	4.244	28.958	27.066	26	5	150	31	28	18	46	0.929	0.278	0.674	S_000014_061
SCORE:	-134.476	-523.212	138.265	15.565	-23.311	1.159	86.468	0	15.157	-353.805	-30.911	140.96	-12.263	-2.976	-173.197	582.8	0	0	0	0	0	4.825	36.797	34.674	27	7	158	34	28	18	46	0.964	0.389	0.739	S_000015_061
SCORE:	-125.699	-520.454	131.427	17.648	-24.219	1.418	93.022	0	18.958	-352.128	-33.615	139.199	-11.674	-1.831	-171.53	582.8	0	0	0	0	0	5.28	31.908	28.984	28	7	153	35	28	18	46	1	0.389	0.761	S_000016_061
SCORE:	-112.763	-493.184	120.682	6.334	-22.466	1.032	88.417	-2.695	14.825	-333.643	-31.633	138.977	-10.517	-2.654	-171.765	582.8	0	0	0	0	0	2.726	31.261	30.373	27	7	153	34	28	18	46	0.964	0.389	0.739	S_000017_061
SCORE:	-73.944	-508.86	184.166	5.594	-22.633	1.094	87.469	-1.599	14.14	-341.23	-29.239	138.479	-10.706	-3.646	-172.161	582.8	0	0	0	0	0	2.387	26.181	24.875	23	4	157	27	28	18	46	0.821	0.222	0.587	S_000018_061
SCORE:	-101.375	-492.12	112.621	8.167	-20.301	-2.399	97.969	-0.303	16.739	-330.473	-35.47	138.623	-16.823	-2.013	-162.003	582.8	0	0	0	0	0	3.61	25.566	22.472	26	5	155	31	28	18	46	0.929	0.278	0.674	S_000019_061
SCORE:	-70.172	-502.26	156.53	14.624	-21.631	-0.427	88.245	-1.187	17.119	-331.599	-28.706	139.328	-10.44	-1.925	-171.947	582.8	0	0	0	0	0	1.306	25.702	24.103	25	3	147	28	28	18	46	0.893	0.167	0.609	S_000020_061
SCORE:	-136.281	-506.838	96.558	6.032	-18.844	-0.892	94.688	0	16.068	-331.993	-28.139	141.435	-16.564	-2.46	-171.758	582.8	0	0	0	0	0	3.627	36.181	34.253	26	5	149	31	28	18	46	0.929	0.278	0.674	S_000021_061
SCORE:	0.922	-509.457	220.953	16.314	-20.318	4.019	98.174	0	19.253	-340.8	-31.614	137.293	-11.517	-4.479	-163.509	582.8	0	0	0	0	0	3.81	26.157	25.69	26	2	154	28	28	18	46	0.929	0.111	0.609	S_000022_061
SCORE:	-134.057	-504.451	91.52	16.084	-22.201	1.477	90.439	0	16.169	-330.69	-37.157	139.472	-8.768	-1.983	-169.072	582.8	0	0	0	0	0	2.305	23.134	20.138	26	2	156	28	28	18	46	0.929	0.111	0.609	S_000023_061
SCORE:	-122.471	-497.1	95.135	10.972	-20.847	-1.573	100.455	-1.118	19.705	-328.264	-33.515	137.828	-11.717	-4.293	-173.586	582.8	0	0	0	0	0	2.647	24.934	21.113	27	4	151	31	28	18	46	0.964	0.222	0.674	S_000024_061
SCORE:	-104.818	-483.204	85.662	12.11	-19.66	0.956	98.249	-3.099	15.12	-315.065	-33.002	133.922	-7.794	-2.296	-170.909	582.8	0	0	0	0	0	1.392	33.427	33.014	25	4	147	29	28	18	46	0.893	0.222	0.63	S_000025_061
SCORE:	-127.509	-519.464	107.818	19.358	-21.437	0.873	102.124	-0.006	17.875	-342.782	-33.329	144.274	-11.026	-3.616	-173.873	582.8	0	0	0	0	0	2.901	28.221	23.812	26	5	160	31	28	18	46	0.929	0.278	0.674	S_000026_061
SCORE:	-135.689	-513.29	111.368	14.027	-21.841	2.302	94.045	-1.25	17.207	-343.326	-40.704	140.028	-10.165	-2.797	-165.685	582.8	0	0	0	0	0	1.594	33.58	31.26	26	3	160	29	28	18	46	0.929	0.167	0.63	S_000027_061
SCORE:	-81.572	-490.493	120.623	15.492	-19.014	-2.987	95.069	0	14.957	-319.695	-23.62	141.317	-15.099	-3.715	-178.656	582.8	0	0	0	0	0	1.447	35.533	35.348	21	4	149	25	28	18	46	0.75	0.222	0.543	S_000028_061
SCORE:	-44.683	-492.56	148.709	12.674	-19.935	1.928	103.93	-1.677	17.149	-325.5	-31.595	136.664	-10.307	-2.402	-168.865	582.8	0	0	0	0	0	4.304	34.866	32.945	22	3	143	25	28	18	46	0.786	0.167	0.543	S_000029_061
SCORE:	-66.278	-514.912	214.975	6.521	-23.94	-3.357	94.794	0	14.174	-351.892	-26.111	140.461	-22.072	-1.389	-177.566	582.8	0	0	0	0	0	1.237	28.178	25.733	27	4	159	31	28	18	46	0.964	0.222	0.674	S_000030_061
SCORE:	-6.218	-495.041	198.226	11.914	-20.796	-2.799	99.457	0	15.673	-328.59	-31.463	138.365	-6.781	-1.478	-169.413	582.8	0	0	0	0	0	3.708	24.064	22.171	22	4	155	26	28	18	46	0.786	0.222	0.565	S_000031_061
SCORE:	-144.372	-499.538	88.155	10.013	-23.714	-0.309	96.568	-1.37	14.708	-333.533	-34.179	142.366	-8.517	-4.069	-175.31	582.8	0	0	0	0	0	1.557	39.448	38.381	26	3	154	29	28	18	46	0.929	0.167	0.63	S_000032_061
SCORE:	-159.553	-506.593	95.133	6.356	-25.345	-0.117	96.199	-1.022	15.709	-345.329	-33.655	136.614	-12.046	-2.24	-168.006	582.8	0	0	0	0	0	1.989	38.231	35.477	28	6	156	34	28	18	46	1	0.333	0.739	S_000001_062
SCORE:	-75.867	-507.854	171.002	5.746	-23.256	4.553	97.744	0	16.188	-342.723	-38.893	142.162	-16.367	-4.55	-165.559	582.8	0	0	0	0	0	3.14	21.194	19.188	26	4	163	30	28	18	46	0.929	0.222	0.652	S_000002_062
SCORE:	-189.604	-515.27	91.968	5.64	-25.913	-1.629	84.799	-1.314	15.014	-354.63	-32.397	134.999	-12.43	-4.122	-159.528	582.8	0	0	0	0	0	2.406	25.609	22.029	28	7	163	35	28	18	46	1	0.389	0.761	S_000003_062
SCORE:	-143.744	-503.924	91.981	6.169	-22.769	2.005	95.019	0	16.2	-341.172	-33.661	138.8	-12.558	0	-167.606	582.8	0	0	0	0	0	4.974	32.517	30	25	6	158	31	28	18	46	0.893	0.333	0.674	S_000004_062
SCORE:	-127.78	-508.281	93.667	6.316	-19.455	1.083	107.894	0	15.668	-337.504	-27.758	140.371	-10.422	-3.089	-171.652	582.8	0	0	0	0	0	2.582	27.99	25.759	28	4	158	32	28	18	46	1	0.222	0.696	S_000005_062
SCORE:	-125.286	-488.622	86.619	6.089	-20.927	0.204	91.939	-1.303	14.308	-328.125	-28.917	132.717	-7.887	-1.851	-164.229	582.8	0	0	0	0	0	1.899	28.703	27.757	26	5	154	31	28	18	46	0.929	0.278	0.674	S_000006_062
SCORE:	-173.174	-521.463	94.955	5.851	-21.256	4.6	88.115	0	14.905	-347.478	-30.243	145.751	-14.607	-4.744	-173.799	582.8	0	0	0	0	0	3.439	29.049	27.809	24	5	156	29	28	18	46	0.857	0.278	0.63	S_000007_062
SCORE:	-118.17	-508.566	129.05	6.127	-24.252	-0.308	97.294	-1.04	13.607	-340.917	-33.297	138.145	-13.779	-2.219	-165.031	582.8	0	0	0	0	0	4.215	21.16	17.711	27	6	152	33	28	18	46	0.964	0.333	0.717	S_000008_062
SCORE:	-100.559	-513.75	165.937	5.439	-24.75	-2.379	93.624	0	15.537	-346.782	-31.313	143.511	-19.478	-2.72	-168.082	582.8	0	0	0	0	0	1.846	26.826	22.471	23	4	161	27	28	18	46	0.821	0.222	0.587	S_000009_062
SCORE:	-175.513	-521.434	93.627	8.037	-21.301	2.972	89.663	0	16.443	-357.635	-27.608	138.267	-12.34	-1.941	-171.099	582.8	0	0	0	0	0	6.037	25.525	22.934	28	6	159	34	28	18	46	1	0.333	0.739	S_000010_062
SCORE:	-143.138	-504.909	90.943	7.325	-20.106	0.818	92.436	-0.611	16.603	-336.053	-30.648	137.473	-12.62	-2.983	-168.356	582.8	0	0	0	0	0	4.75	31.376	31.839	25	5	156	30	28	18	46	0.893	0.278	0.652	S_000011_062
SCORE:	-91.836	-506.605	145.088	6.302	-20.533	2.132	96.362	0	17.49	-339.863	-34.658	137.832	-11.47	-7.095	-163.592	582.8	0	0	0	0	0	3.975	22.331	19.737	26	4	160	30	28	18	46	0.929	0.222	0.652	S_000012_062
SCORE:	-114.372	-514.664	119.89	8.402	-16.268	0.064	102.246	-2.279	17.913	-340.786	-31.985	139.619	-18.089	-2.89	-160.017	582.8	0	0	0	0	0	1.671	27.948	25.909	24	3	155	27	28	18	46	0.857	0.167	0.587	S_000013_062
SCORE:	-35.773	-506.729	207.529	6.068	-23.131	-4.194	95.063	0	15.898	-341.325	-29.531	140.22	-12.3	-2.138	-167.336	582.8	0	0	0	0	0	3.334	21.212	18.429	26	5	154	31	28	18	46	0.929	0.278	0.674	S_000014_062
SCORE:	-80.423	-511.411	178.242	5.974	-23.635	-2.648	94.626	-0.93	14.377	-343.058	-29.105	139.056	-13.895	-7.743	-165.991	582.8	0	0	0	0	0	2.918	38.533	35.087	27	6	160	33	28	18	46	0.964	0.333	0.717	S_000015_062
SCORE:	-57.944	-502.276	173.666	6.029	-23.423	3.437	97.518	-1.367	16.793	-337.232	-34.356	138.705	-13.706	-3.046	-165.548	582.8	0	0	0	0	0	4.063	24.294	22.913	28	4	154	32	28	18	46	1	0.222	0.696	S_000016_062
SCORE:	-107.85	-509.059	137.51	7.385	-22.422	1.538	94.352	0	15.754	-339.849	-26.977	141.582	-9.808	-5.255	-177.331	582.8	0	0	0	0	0	1.929	45.614	45.326	27	2	157	29	28	18	46	0.964	0.111	0.63	S_000017_062
SCORE:	-181.955	-505.017	89.752	6.312	-25.535	-0.568	85.111	-1.197	14.984	-347.019	-31.888	139.438	-19.776	-0.372	-171.779	582.8	0	0	0	0	0	2.798	39.771	34.858	28	5	161	33	28	18	46	1	0.278	0.717	S_000018_062
SCORE:	-141.147	-507.894	97.191	7.585	-23.113	-1.755	106.521	0	14.671	-335.89	-35.817	138.261	-13.958	-1.601	-170.88	582.8	0	0	0	0	0	2.734	25.901	21.955	27	6	149	33	28	18	46	0.964	0.333	0.717	S_000019_062
SCORE:	-114.232	-503.642	129.853	5.475	-21.211	-2.226	94.063	-0.092	16.82	-339.243	-31.612	137.31	-15.274	-0.389	-169.92	582.8	0	0	0	0	0	3.055	29.681	27.953	27	6	158	33	28	18	46	0.964	0.333	0.717	S_000020_062
SCORE:	-153.317	-502.535	83.726	8.417	-22.074	-1.246	96.514	-0.394	15.45	-333.489	-27.267	134.884	-11.864	-5.578	-171.892	582.8	0	0	0	0	0	1.231	31.125	29.017	24	5	157	29	28	18	46	0.857	0.278	0.63	S_000021_062
SCORE:	-175.647	-519.18	92.22	5.998	-18.593	-1.069	85.301	0	16.76	-342.469	-30.753	142.777	-11.156	-7.142	-173.488	582.8	0	0	0	0	0	2.348	23.685	19.309	25	5	156	30	28	18	46	0.893	0.278	0.652	S_000022_062
SCORE:	-127.994	-514.169	131.82	6.089	-24.652	1.554	94.487	-0.009	15.939	-347.273	-36.843	137.67	-10.34	-5.573	-161.771	582.8	0	0	0	0	0	2.277	37.024	33.75	27	3	163	30	28	18	46	0.964	0.167	0.652	S_000023_062
SCORE:	-172.322	-512.32	89.705	6.312	-24.619	1.701	95.758	-1.11	15.33	-345.383	-33.775	142.07	-9.759	-3.331	-179.373	582.8	0	0	0	0	0	3.673	32.531	31.857	26	6	157	32	28	18	46	0.929	0.333	0.696	S_000024_062
SCORE:	-16.844	-517.128	251.995	6.271	-26.748	1.58	101.493	0	13.536	-353.937	-29.959	141.885	-12.762	-0.261	-180.079	582.8	0	0	0	0	0	4.47	25.841	24.61	27	4	164	31	28	18	46	0.964	0.222	0.674	S_000025_062
SCORE:	-109.87	-506.849	154.847	5.928	-25.366	-1.552	88.066	-1.162	14.262	-345.994	-27.555	138.238	-8.71	-1.778	-175.605	582.8	0	0	0	0	0	0.56	40.569	34.982	28	5	149	33	28	18	46	1	0.278	0.717	S_000026_062
SCORE:	-156.707	-504.748	107.964	6.29	-23.834	-2.454	84.164	-1.185	16.857	-346.56	-27.601	135	-16.133	-0.147	-169.225	582.8	0	0	0	0	0	2.103	34.605	34.407	25	4	162	29	28	18	46	0.893	0.222	0.63	S_000027_062
SCORE:	-131.464	-509.5	115.804	8.159	-21.648	-6.115	96.615	-0.315	14.496	-342.307	-30.186	139.313	-16.964	-1.42	-162.018	582.8	0	0	0	0	0	1.821	39.222	36.84	27	4	164	31	28	18	46	0.964	0.222	0.674	S_000028_062
SCORE:	-134.83	-500.322	120.15	5.893	-21.962	-1.044	85.336	-1.429	14.41	-339.147	-33.431	134.864	-12.716	-7.181	-162.107	582.8	0	0	0	0	0	1.056	37.195	32.202	26	3	157	29	28	18	46	0.929	0.167	0.63	S_000029_062
SCORE:	-74.201	-503.677	164.404	5.952	-22.051	2.04	93.507	-2.306	15.007	-332.175	-31.514	137.568	-9.571	-1.816	-174.838	582.8	0	0	0	0	0	2.471	25.698	22.359	28	4	156	32	28	18	46	1	0.222	0.696	S_000030_062
SCORE:	-143.512	-505.5	101.189	7.832	-25.184	-0.539	103.111	-0.886	14.969	-345.979	-37.822	135.051	-15.28	0	-159.847	582.8	0	0	0	0	0	2.572	23.854	22.561	27	5	158	32	28	18	46	0.964	0.278	0.696	S_000031_062
SCORE:	-92.852	-522.352	163.786	6.004	-19.438	0.484	98.768	0	14.026	-340.818	-35.945	139.573	-9.917	-4.983	-166.969	582.8	0	0	0	0	0	2.13	33.082	30.854	28	4	154	32	28	18	46	1	0.222	0.696	S_000032_062
SCORE:	-141.437	-509.779	128.638	8.92	-28.676	-7.167	100.559	0	14.578	-351.654	-33.572	140.275	-13.526	-1.025	-175.278	582.8	0	0	0	0	0	3.469	34.593	33.137	25	4	162	29	28	18	46	0.893	0.222	0.63	S_000033_062
SCORE:	-139.735	-505.955	107.533	7.258	-26.312	1.763	103.191	0	14.894	-344.494	-36.627	136.086	-9.84	-3.341	-170.258	582.8	0	0	0	0	0	3.568	43.513	38.161	28	8	161	36	28	18	46	1	0.444	0.783	S_000034_062
SCORE:	-26.32	-512.072	215.421	7.522	-20.518	0.407	98.578	-1.249	15.278	-335.964	-39.515	142.222	-10.168	-1.509	-171.978	582.8	0	0	0	0	0	4.426	20.453	17.891	28	5	159	33	28	18	46	1	0.278	0.717	S_000035_062
SCORE:	-132.918	-515.88	106.469	6.817	-20.387	4.604	105.89	-1.173	17.697	-338.886	-33.658	146.059	-15.109	-0.588	-180.668	582.8	0	0	0	0	0	3.095	29.067	27.56	27	3	155	30	28	18	46	0.964	0.167	0.652	S_000001_063
SCORE:	-181.3	-518.177	92.903	7.355	-23.534	-0.934	96.714	-1.317	15.146	-348.043	-33.194	141.564	-13.834	-4.286	-176.585	582.8	0	0	0	0	0	2.124	30.304	26.885	27	6	160	33	28	18	46	0.964	0.333	0.717	S_000002_063
SCORE:	-162.488	-519.536	101.428	6.88	-24.049	1.696	96.833	-1.292	15.238	-349.062	-36.196	144.652	-13.162	-5.476	-169.02	582.8	0	0	0	0	0	5.78	24.706	23.232	24	5	159	29	28	18	46	0.857	0.278	0.63	S_000003_063
SCORE:	-133.459	-499.992	96.678	6.368	-19.854	4.637	92.801	-1.098	14.351	-333.789	-32.106	135.48	-9.319	-4.462	-167.983	582.8	0	0	0	0	0	2.029	21.984	19.477	26	4	152	30	28	18	46	0.929	0.222	0.652	S_000004_063
SCORE:	-103.168	-511.041	142.964	6.862	-21.371	1.411	96.585	-0.188	14.605	-339.895	-34.777	137.716	-8.588	-3.314	-169.434	582.8	0	0	0	0	0	2.498	26.526	25.023	26	6	155	32	28	18	46	0.929	0.333	0.696	S_000005_063
SCORE:	-81.94	-521.352	194.715	6.452	-19.47	4.267	89.162	0	15.029	-347.621	-34.912	142.41	-15.359	-2.723	-178.535	582.8	0	0	0	0	0	3.197	25.742	24.148	25	6	166	31	28	18	46	0.893	0.333	0.674	S_000006_063
SCORE:	-150.06	-506.083	93.139	6.55	-19.35	2.182	88.717	-1.236	14.551	-333.655	-29.046	137.573	-14.142	-0.628	-175.76	582.8	0	0	0	0	0	4.329	29.912	25.604	26	4	151	30	28	18	46	0.929	0.222	0.652	S_000007_063
SCORE:	-95.15	-510.939	156.751	7.369	-21.359	0.673	96.784	0	14.601	-338.558	-36.853	142.533	-13.731	-2.582	-175.026	582.8	0	0	0	0	0	2.386	26.945	25.276	25	6	152	31	28	18	46	0.893	0.333	0.674	S_000008_063
SCORE:	-146.969	-526.361	149.756	7.537	-26.775	4.345	86.781	-1.564	14.956	-360.316	-30.48	140.094	-12.141	-2.39	-174.947	582.8	0	0	0	0	0	1.735	40.001	39.464	28	6	163	34	28	18	46	1	0.333	0.739	S_000009_063
SCORE:	-59.142	-514.297	195.377	5.867	-22.975	4.966	89.251	0	15.24	-342.769	-29.081	139.505	-10.029	-3.129	-174.236	582.8	0	0	0	0	0	4.368	25.378	23.361	28	6	163	34	28	18	46	1	0.333	0.739	S_000010_063
SCORE:	-158.802	-507.542	93.124	7.353	-23.571	0.81	96.827	-0.199	15.881	-341.059	-29.008	135.657	-10.974	-3.25	-177.777	582.8	0	0	0	0	0	2.125	27.752	24.594	25	6	155	31	28	18	46	0.893	0.333	0.674	S_000011_063
SCORE:	-161.212	-510.627	88.555	5.912	-17.792	1.534	96.427	-0.786	17.126	-340.336	-29.267	135.965	-13.283	-6.613	-172.163	582.8	0	0	0	0	0	1.336	23.364	21.092	24	5	152	29	28	18	46	0.857	0.278	0.63	S_000012_063
SCORE:	-130.475	-523.303	156.49	5.517	-21.358	1.355	88.682	-1.057	15.759	-350.884	-34.764	144.9	-15.72	-3.099	-176.855	582.8	0	0	0	0	0	1.062	27.632	24.36	26	6	162	32	28	18	46	0.929	0.333	0.696	S_000013_063
SCORE:	-140.431	-516.557	125.909	6.795	-23.31	-5.987	99.816	-1.065	17.066	-346.807	-35.034	143.924	-15.616	-2.015	-174.091	582.8	0	0	0	0	0	3.741	25.516	21.197	27	5	156	32	28	18	46	0.964	0.278	0.696	S_000014_063
SCORE:	-70.35	-502.333	168.516	5.841	-21.041	0.322	93.283	-1.081	13.707	-336.044	-34.803	138.085	-12.368	-2.537	-163.646	582.8	0	0	0	0	0	0.948	21.665	19.268	26	3	157	29	28	18	46	0.929	0.167	0.63	S_000015_063
SCORE:	-54.483	-504.684	186.411	6.98	-22.967	-0.455	95.674	0	14.717	-338.719	-28.836	139.937	-5.169	-3.661	-181.273	582.8	0	0	0	0	0	4.761	23.369	20.636	26	5	160	31	28	18	46	0.929	0.278	0.674	S_000016_063
SCORE:	-127.639	-501.499	119.331	6.339	-23.955	-1.571	93.562	0	15.805	-342.044	-34.956	137.999	-13.726	-3.494	-165.058	582.8	0	0	0	0	0	2.828	44.62	39.224	27	4	156	31	28	18	46	0.964	0.222	0.674	S_000017_063
SCORE:	-137.901	-511.057	139.077	6.151	-25.406	1.039	82.239	0	16.008	-346.008	-32.289	140.507	-14.648	-4.767	-173.624	582.8	0	0	0	0	0	2.075	36.457	35.21	28	5	162	33	28	18	46	1	0.278	0.717	S_000018_063
SCORE:	-173.943	-510.493	92.611	5.803	-26.433	-1.041	91.258	0	16.349	-353.252	-27.893	138.801	-10.943	-1.734	-171.69	582.8	0	0	0	0	0	1.915	33.329	32.132	26	5	160	31	28	18	46	0.929	0.278	0.674	S_000019_063
SCORE:	-60.224	-501.876	182.439	5.953	-24.323	-3.44	95.843	0	14.628	-342.252	-34.043	137.077	-13.692	-2.32	-161.986	582.8	0	0	0	0	0	4.968	39.238	36.232	28	2	158	30	28	18	46	1	0.111	0.652	S_000020_063
SCORE:	-70.18	-502.75	181.695	8.052	-23.945	-0.032	88.298	-1.399	13.311	-339.189	-26.889	133.545	-8.154	-1.798	-176.079	582.8	0	0	0	0	0	2.354	33.765	32.131	27	4	158	31	28	18	46	0.964	0.222	0.674	S_000021_063
SCORE:	-154.564	-512.513	109.868	6.085	-22.107	-2.842	95.227	0	14.554	-339.407	-35.399	144.719	-15.413	-3.833	-177.494	582.8	0	0	0	0	0	1.19	32.697	28.017	27	3	155	30	28	18	46	0.964	0.167	0.652	S_000022_063
SCORE:	-26.087	-507.199	208.367	5.917	-19.424	3.596	100.197	-1.257	15.502	-337.945	-29.158	144.508	-11.819	-5.304	-177.356	582.8	0	0	0	0	0	2.489	28.445	25.452	28	6	157	34	28	18	46	1	0.333	0.739	S_000023_063
SCORE:	-85.73	-525.101	191.043	6.175	-23.036	2.21	93.605	0	14.684	-352.844	-33.759	141.873	-12.081	-1.808	-172.637	582.8	0	0	0	0	0	3.147	29.543	27.738	27	6	160	33	28	18	46	0.964	0.333	0.717	S_000024_063
SCORE:	-114.174	-509.336	130.853	7.138	-25.586	-0.506	108.227	-3.526	16.451	-342.924	-34.473	142.459	-15.173	-2.717	-171.381	582.8	0	0	0	0	0	3.522	29.223	27.553	25	4	159	29	28	18	46	0.893	0.222	0.63	S_000025_063
SCORE:	-113.448	-511.665	120.173	9.866	-16.357	5.471	86.89	-0.662	15.051	-330.112	-31.735	137.762	-10.949	-3.394	-170.406	582.8	0	0	0	0	0	3.819	27	24.936	24	5	148	29	28	18	46	0.857	0.278	0.63	S_000026_063
SCORE:	-101.529	-502.891	160.006	6.52	-24.628	-2.726	92.128	-0.768	13.56	-342.479	-27.49	143.507	-16.725	-3.374	-182.924	582.8	0	0	0	0	0	3.955	28.758	26.947	26	0	159	26	28	18	46	0.929	0	0.565	S_000001_064
SCORE:	-96.953	-494.066	117.521	5.773	-21.255	4.727	95.642	-1.437	14.739	-331.423	-30.149	133.294	-8.114	-1.08	-166.236	582.8	0	0	0	0	0	2.312	23.118	20.451	25	4	155	29	28	18	46	0.893	0.222	0.63	S_000002_064
SCORE:	-166.165	-531.341	122.402	5.863	-22.306	2.249	93.167	0	14.06	-355.583	-30.01	143.727	-15.599	-1.987	-175.838	582.8	0	0	0	0	0	2.232	33.658	30.611	26	4	161	30	28	18	46	0.929	0.222	0.652	S_000003_064
SCORE:	-156.319	-521.633	129.598	7.263	-24.376	-4.612	85.143	-1.934	15.43	-351.765	-34.497	139.005	-6.212	-2.262	-170.589	582.8	0	0	0	0	0	2.323	30.767	27.428	27	3	165	30	28	18	46	0.964	0.167	0.652	S_000004_064
SCORE:	-113.113	-514.105	142.814	7.394	-21.821	2.443	104.435	-0.746	14.334	-345.171	-30.968	142.325	-17.482	-2.677	-180.887	582.8	0	0	0	0	0	4.198	25.401	23.324	20	7	160	27	28	18	46	0.714	0.389	0.587	S_000005_064
SCORE:	-180.55	-512.728	96.004	5.382	-22.836	-4.763	88.047	-1.198	14.038	-341.705	-33.326	137.872	-11.98	-1.419	-175.604	582.8	0	0	0	0	0	0.866	19.335	17.658	27	2	161	29	28	18	46	0.964	0.111	0.63	S_000006_064
SCORE:	-207.662	-519.247	90.072	5.928	-26.55	1.563	86.136	0	13.032	-360.582	-28.629	136.184	-7.911	-1.694	-182.214	582.8	0	0	0	0	0	3.451	30.799	27.164	26	3	167	29	28	18	46	0.929	0.167	0.63	S_000007_064
SCORE:	-136.1	-507.208	115.047	6.587	-25.65	0.388	96.193	-0.906	14.862	-343.065	-31.645	138.135	-8.679	-0.281	-175.262	582.8	0	0	0	0	0	2.584	26.422	23.931	23	4	162	27	28	18	46	0.821	0.222	0.587	S_000008_064
SCORE:	-111.066	-503.867	141.525	5.715	-23.375	1.734	92.79	-1.373	15.351	-342.841	-32.966	143.149	-18.97	-2.57	-172.887	582.8	0	0	0	0	0	4.718	25.34	21.928	28	5	159	33	28	18	46	1	0.278	0.717	S_000009_064
SCORE:	-211.875	-527.948	88.999	5.932	-20.926	0.775	79.948	0	14.354	-357.89	-28.058	144.601	-14.117	-5.144	-175.991	582.8	0	0	0	0	0	0.788	35.231	33.01	27	5	165	32	28	18	46	0.964	0.278	0.696	S_000010_064
SCORE:	-171.19	-514.942	103.921	6.697	-26.455	0.433	95.175	-1.106	15.725	-353.844	-28.177	144.003	-19.974	-2.135	-176.709	582.8	0	0	0	0	0	3.397	30.268	29.347	22	3	166	25	28	18	46	0.786	0.167	0.543	S_000011_064
SCORE:	-89.325	-499.112	124.758	8.803	-20.133	-1.259	101.45	-1.827	15.248	-329.908	-25.229	137.247	-14.303	-2.692	-167.973	582.8	0	0	0	0	0	2.806	24.041	22.48	25	4	157	29	28	18	46	0.893	0.222	0.63	S_000012_064
SCORE:	-133.028	-510.598	137.568	6.289	-25.788	-1.885	92.351	0	14.168	-348.672	-29.811	138.399	-10.184	-4.794	-175.752	582.8	0	0	0	0	0	2.881	29.9	28.142	28	4	157	32	28	18	46	1	0.222	0.696	S_000013_064
SCORE:	-111.952	-501.426	98.379	5.944	-19.025	4.644	103.505	-2.65	15.255	-324.937	-32.876	140.844	-9.445	-7.141	-168.211	582.8	0	0	0	0	0	2.387	21.306	19.643	28	5	149	33	28	18	46	1	0.278	0.717	S_000014_064
SCORE:	-105.544	-510.875	145.737	5.817	-24.822	5.235	94.692	-1.135	16.133	-342.743	-33.284	144.462	-12.041	-1.221	-176.914	582.8	0	0	0	0	0	2.612	28.128	24.609	26	3	154	29	28	18	46	0.929	0.167	0.63	S_000015_064
SCORE:	-160.359	-512.233	94.381	6.968	-23.095	1.382	98.437	-1.242	15.199	-342.673	-35.073	139.408	-11.317	-4.913	-170.426	582.8	0	0	0	0	0	2.04	32.149	29.377	25	6	154	31	28	18	46	0.893	0.333	0.674	S_000016_064
SCORE:	-156.016	-501.182	96.179	5.708	-26.317	1.496	89.741	0	16.218	-343.385	-27.854	135.712	-12.571	-1.937	-173.649	582.8	0	0	0	0	0	3.025	29.86	28.908	26	3	160	29	28	18	46	0.929	0.167	0.63	S_000017_064
SCORE:	-139.471	-502.373	92.314	7.63	-20.625	-1.582	98.851	-0.725	15.019	-332.905	-39.171	137.299	-8.291	-1.602	-168.132	582.8	0	0	0	0	0	2.023	31.694	28.766	27	4	156	31	28	18	46	0.964	0.222	0.674	S_000018_064
SCORE:	-150.764	-514.772	132.978	7.037	-23.494	-2.211	82.125	0	15.188	-353.953	-30.915	138.932	-16.059	-1.48	-169.967	582.8	0	0	0	0	0	3.028	23.118	21.398	27	4	163	31	28	18	46	0.964	0.222	0.674	S_000019_064
SCORE:	-169.491	-513.656	95.621	8.541	-19.96	2.191	88.878	-0.74	15.151	-341.651	-31.891	142.791	-22.322	-5.819	-170.953	582.8	0	0	0	0	0	1.529	30.741	29.285	27	4	156	31	28	18	46	0.964	0.222	0.674	S_000020_064
SCORE:	-133.185	-504.691	106.512	7.726	-19.908	-7.08	100.829	-1.235	17.108	-331.624	-35.132	135.813	-8.156	-1.586	-178.065	582.8	0	0	0	0	0	3.503	28.8	28.856	27	5	153	32	28	18	46	0.964	0.278	0.696	S_000021_064
SCORE:	-124.445	-508.642	113.194	5.99	-20.034	-0.443	98.152	0	14.243	-342.284	-28.372	138.236	-12.636	-1.672	-165.215	582.8	0	0	0	0	0	2.238	28.626	28.765	26	4	158	30	28	18	46	0.929	0.222	0.652	S_000022_064
SCORE:	-181.908	-505.391	85.408	6.319	-24.726	-1.521	80.689	0	13.817	-346.744	-24.478	141.573	-15.901	-1.158	-175.355	582.8	0	0	0	0	0	2.761	42.21	39.072	28	8	160	36	28	18	46	1	0.444	0.783	S_000023_064
SCORE:	-98.708	-511.863	143.735	7.902	-22.792	0.686	101.525	0	16.459	-341.072	-35.606	140.493	-10.342	-1.867	-171.669	582.8	0	0	0	0	0	2.904	25.507	25.423	26	7	159	33	28	18	46	0.929	0.389	0.717	S_000024_064
SCORE:	-117.849	-505.715	124.051	7.102	-21.042	-3.987	93.951	0	15.693	-340.498	-28.882	137.129	-13.819	-2.819	-164.515	582.8	0	0	0	0	0	2.703	23.38	20.78	27	4	151	31	28	18	46	0.964	0.222	0.674	S_000001_065
SCORE:	-90.552	-501.75	138.262	5.729	-19.686	-0.664	93.8	-0.719	17.687	-335.858	-24.321	134.798	-5.783	-6.188	-172.164	582.8	0	0	0	0	0	3.504	40.515	35.577	26	6	155	32	28	18	46	0.929	0.333	0.696	S_000002_065
SCORE:	-191.858	-514.296	97.726	5.942	-27.092	0.189	82.269	-0.865	14.465	-354.08	-30.859	137.633	-15.714	-4.609	-167.091	582.8	0	0	0	0	0	1.723	33.734	31.689	26	6	161	32	28	18	46	0.929	0.333	0.696	S_000003_065
SCORE:	-156.763	-530.833	134.841	7.269	-22.653	0.391	90.53	0	15.353	-356.166	-29.766	147.263	-11.954	-6.672	-178.073	582.8	0	0	0	0	0	0.908	25.222	20.652	22	5	159	27	28	18	46	0.786	0.278	0.587	S_000004_065
SCORE:	-128.205	-509.639	135.024	7.196	-21.992	-4.954	91.45	0	14.219	-342.766	-32.655	140.667	-14.16	-2.071	-173.382	582.8	0	0	0	0	0	2.06	18.985	15.66	25	5	152	30	28	18	46	0.893	0.278	0.652	S_000005_065
SCORE:	-170.593	-507.648	94.218	5.795	-23.917	-0.987	89.411	-1.233	15.494	-344.977	-33.436	136.284	-12.031	-1.925	-169.933	582.8	0	0	0	0	0	1.491	34.84	32.335	25	6	161	31	28	18	46	0.893	0.333	0.674	S_000006_065
SCORE:	-121.548	-504.883	111.638	7.284	-22.279	-0.728	101.005	-1.238	15.491	-341.761	-34.754	138.18	-16.052	-3.029	-156.047	582.8	0	0	0	0	0	2.824	28.548	28.773	27	3	154	30	28	18	46	0.964	0.167	0.652	S_000007_065
SCORE:	-165.513	-516.012	90.899	6.244	-21.582	-0.297	100.889	-2.566	14.727	-343.073	-32.436	140.232	-6.881	-4.78	-175.481	582.8	0	0	0	0	0	1.802	29.496	28.198	26	7	158	33	28	18	46	0.929	0.389	0.717	S_000008_065
SCORE:	-189.49	-521.162	91.458	5.692	-21.959	-0.322	91.155	0	14.415	-350.73	-39.357	139.779	-18.733	-3.085	-160.298	582.8	0	0	0	0	0	0.857	29.63	27.23	27	6	163	33	28	18	46	0.964	0.333	0.717	S_000009_065
SCORE:	-121.111	-513.397	146.512	5.647	-24.532	-1.008	93.684	-1.068	14.456	-346.017	-28.304	135.628	-7.606	-3.355	-176.292	582.8	0	0	0	0	0	1.742	30.351	28.824	26	3	160	29	28	18	46	0.929	0.167	0.63	S_000010_065
SCORE:	-67.092	-512.471	202.412	5.662	-22.789	1.186	86.749	-1.351	14.896	-350.31	-30.905	139.783	-14.079	-0.407	-171.692	582.8	0	0	0	0	0	3.424	25.011	24.042	26	8	160	34	28	18	46	0.929	0.444	0.739	S_000011_065
SCORE:	-30.79	-515.412	213.927	6.758	-20.463	2.569	103.484	0	15.579	-341.074	-33.632	143.049	-13.058	-5.646	-174.829	582.8	0	0	0	0	0	5.157	21.96	18.855	26	5	154	31	28	18	46	0.929	0.278	0.674	S_000012_065
SCORE:	-150.631	-518.012	113.513	6.922	-19.264	2.544	90.957	-1.343	14.052	-343.068	-29.533	140.495	-10.5	-4.193	-177.313	582.8	0	0	0	0	0	1.311	36.13	33.59	27	3	152	30	28	18	46	0.964	0.167	0.652	S_000013_065
SCORE:	-138.536	-508.473	124.965	6.432	-26.205	2.867	89.5	-0.348	15.917	-347.677	-33.128	140.719	-9.478	-4.431	-174.205	582.8	0	0	0	0	0	2.21	24.551	21.534	26	5	155	31	28	18	46	0.929	0.278	0.674	S_000014_065
SCORE:	-123.192	-512.467	137.699	8.305	-24.068	1.654	91.051	0	13.524	-349.746	-34.247	139.704	-15.742	-2.056	-162.009	582.8	0	0	0	0	0	2.406	27.01	27.036	27	3	158	30	28	18	46	0.964	0.167	0.652	S_000015_065
SCORE:	-161.585	-510.143	100.092	6.216	-22.63	0.494	98.498	-0.764	13.566	-353.778	-32.243	137.694	-20.744	-1.968	-160.543	582.8	0	0	0	0	0	1.869	25.816	25.197	27	6	159	33	28	18	46	0.964	0.333	0.717	S_000016_065
SCORE:	-131.375	-517.046	138.148	5.974	-24.571	0.522	91.779	0	14.854	-351.574	-31.403	137.753	-11.976	-2.367	-164.813	582.8	0	0	0	0	0	0.544	27.578	25.19	22	3	161	25	28	18	46	0.786	0.167	0.543	S_000017_065
SCORE:	-158.661	-527.319	145.342	6.833	-25.922	2.933	88.381	0	15.664	-363.65	-37.948	147.142	-16.076	-2.577	-177.634	582.8	0	0	0	0	0	3.371	29.984	27.207	28	6	167	34	28	18	46	1	0.333	0.739	S_000018_065
SCORE:	-115.97	-510.201	133.23	6.889	-23.117	1.178	96.144	-0.252	16.431	-344.998	-28.046	140.679	-11.887	-2.43	-175.944	582.8	0	0	0	0	0	3.554	32.633	30.284	26	5	162	31	28	18	46	0.929	0.278	0.674	S_000019_065
SCORE:	-132.289	-504.832	98.588	6.257	-20.922	-2.7	100.257	0	14.832	-335.724	-32.265	138.899	-13.727	-3.859	-165.115	582.8	0	0	0	0	0	5.224	22.136	19.729	27	5	157	32	28	18	46	0.964	0.278	0.696	S_000020_065
SCORE:	-133.003	-493.229	95.764	5.823	-20.438	-1.167	95.996	0	14.708	-334.646	-29.21	129.855	-12.432	-3.943	-165.521	582.8	0	0	0	0	0	2.635	38.956	38.345	28	5	155	33	28	18	46	1	0.278	0.717	S_000021_065
SCORE:	-139.736	-502.842	99.219	6.895	-21.479	-3.684	100.15	-1.195	15.7	-335.891	-31.756	141.15	-17.926	-3.528	-168.653	582.8	0	0	0	0	0	1.305	27.775	24.399	28	4	153	32	28	18	46	1	0.222	0.696	S_000022_065
SCORE:	-124.783	-512.648	131.277	8.893	-23.254	0.357	102.467	0	16.968	-344.325	-32.951	142.158	-8.814	-3.93	-186.525	582.8	0	0	0	0	0	2.744	39.241	35.172	27	6	159	33	28	18	46	0.964	0.333	0.717	S_000023_065
SCORE:	-115.024	-514.096	129.948	7.218	-18.9	0.042	97.934	0	15.969	-337.423	-34.103	139.013	-11.097	-5.108	-169.537	582.8	0	0	0	0	0	2.317	28.01	27.315	27	4	160	31	28	18	46	0.964	0.222	0.674	S_000024_065
SCORE:	-47.499	-503.267	172.115	6.76	-22.414	2.431	112.312	-0.654	15.314	-336.554	-36.036	139.181	-9.812	-2.173	-169.734	582.8	0	0	0	0	0	2.234	33.634	29.685	28	3	157	31	28	18	46	1	0.167	0.674	S_000025_065
SCORE:	-74.427	-513.99	165.963	7.972	-20.88	2.816	96.365	-1.116	16.089	-331.45	-40.722	143.222	-10.869	-4.462	-169.624	582.8	0	0	0	0	0	3.459	26.815	24.843	27	4	147	31	28	18	46	0.964	0.222	0.674	S_000026_065
SCORE:	-194.546	-515.152	91.579	5.439	-22.881	-0.517	81.7	0	14.871	-350.614	-33.072	137.736	-11.604	-2.141	-174.399	582.8	0	0	0	0	0	1.706	21.137	17.14	26	5	165	31	28	18	46	0.929	0.278	0.674	S_000027_065
SCORE:	-96.551	-524.022	191.768	6.277	-26.167	-0.608	96.776	-1.123	16.025	-356.915	-30.532	142.736	-12.946	-6.583	-178.161	582.8	0	0	0	0	0	4.125	25.967	24.079	27	6	158	33	28	18	46	0.964	0.333	0.717	S_000028_065
SCORE:	-23.444	-514.133	226.041	7.662	-25.164	3.88	96.748	-0.621	15.967	-351.444	-27.081	140.789	-13.622	-3.35	-165.3	582.8	0	0	0	0	0	3.385	21.045	18.153	25	2	162	27	28	18	46	0.893	0.111	0.587	S_000029_065
SCORE:	-93.213	-493.835	134.661	5.714	-20.169	0.447	83.445	-1.221	14.776	-329.618	-27.168	134.7	-8.714	-3.368	-166.722	582.8	0	0	0	0	0	1.06	22.986	21.512	25	3	150	28	28	18	46	0.893	0.167	0.609	S_000030_065
SCORE:	-85.243	-519.86	185.76	6.433	-22.096	1.496	88.985	-1.449	15.281	-349.895	-32.309	141.151	-13.168	-4.553	-167.084	582.8	0	0	0	0	0	3.265	37.453	33.261	28	5	161	33	28	18	46	1	0.278	0.717	S_000001_066
SCORE:	-32.784	-505.242	173.278	7.322	-18.652	1.428	111.964	0	15.454	-329.607	-30.945	139.871	-16.618	-5.559	-163.15	582.8	0	0	0	0	0	4.872	19.494	17.31	24	6	149	30	28	18	46	0.857	0.333	0.652	S_000002_066
SCORE:	-71.891	-499.533	160.51	6.916	-21.83	1.847	94.888	-1.094	14.549	-341.248	-30.155	133.532	-8.86	-2.707	-164.554	582.8	0	0	0	0	0	3.047	26.09	22.053	26	2	158	28	28	18	46	0.929	0.111	0.609	S_000003_066
SCORE:	-116.247	-513.974	146.851	7.611	-20.793	-3.121	93.284	-1.982	15.166	-339.673	-36.079	138.975	-11.011	-4.255	-170.876	582.8	0	0	0	0	0	0.832	24.467	22.741	25	4	155	29	28	18	46	0.893	0.222	0.63	S_000004_066
SCORE:	-101.71	-505.341	131.752	5.659	-18.649	3.063	91.939	0	14.594	-335.836	-30.467	137.64	-11.073	-4.321	-164.393	582.8	0	0	0	0	0	0.924	28.406	26.381	27	5	154	32	28	18	46	0.964	0.278	0.696	S_000005_066
SCORE:	-111.752	-518.324	143.516	7.356	-21.773	1.837	93.564	0	15.413	-344.525	-33.178	140.859	-10.425	-3.931	-168.67	582.8	0	0	0	0	0	3.73	20.467	17.673	25	4	158	29	28	18	46	0.893	0.222	0.63	S_000006_066
SCORE:	-95.876	-517.712	165.892	6.597	-22.472	-5.657	97.556	0	14.153	-342.202	-29.31	145.163	-16.547	-1.856	-178.196	582.8	0	0	0	0	0	5.917	32.005	28.978	26	4	161	30	28	18	46	0.929	0.222	0.652	S_000007_066
SCORE:	-76.269	-499.618	139.031	8.76	-20.511	-1.654	106.473	0	15.625	-331.952	-31.16	137.422	-7.365	-5.349	-170.718	582.8	0	0	0	0	0	1.947	36.283	33.552	27	6	153	33	28	18	46	0.964	0.333	0.717	S_000008_066
SCORE:	-164.291	-514.884	112.764	7.505	-24.218	-3.957	86.142	0	16.611	-348.656	-33.355	141.758	-16.228	-3.172	-169.79	582.8	0	0	0	0	0	2.389	23.174	22.357	27	4	158	31	28	18	46	0.964	0.222	0.674	S_000009_066
SCORE:	-80.898	-490.229	120.386	7.199	-14.511	0.578	98.754	-2.273	14.38	-320.766	-27.394	133.455	-8.837	-5.905	-169.447	582.8	0	0	0	0	0	0.912	23.446	20.167	28	4	148	32	28	18	46	1	0.222	0.696	S_000010_066
SCORE:	-79.46	-518.408	189.388	6.785	-26.57	7.212	91.883	0	15.51	-358.033	-31.806	134.26	-3.597	-2.448	-169.295	582.8	0	0	0	0	0	2.859	19.87	19.197	23	7	164	30	28	18	46	0.821	0.389	0.652	S_000011_066
SCORE:	-173.765	-513.434	93.39	5.908	-23.017	-2.338	93.091	0	15.409	-338.753	-40.479	142.251	-15.419	-1.352	-173.286	582.8	0	0	0	0	0	1.466	25.696	24.803	26	6	164	32	28	18	46	0.929	0.333	0.696	S_000012_066
SCORE:	-92.69	-492.11	122.429	6.203	-19.933	1.13	88.012	-0.163	13.974	-330.426	-29.268	129.639	-5.653	-1.808	-160.5	582.8	0	0	0	0	0	2.984	22.01	20.239	23	4	154	27	28	18	46	0.821	0.222	0.587	S_000013_066
SCORE:	-135.694	-511.31	120.709	6.566	-22.662	-2.362	101.563	-0.402	15.496	-341.343	-35.839	136.42	-14.533	-1.467	-170.751	582.8	0	0	0	0	0	1.421	36.212	33.768	26	3	161	29	28	18	46	0.929	0.167	0.63	S_000014_066
SCORE:	-134.152	-496.099	91.799	6.493	-20.541	0.673	97.424	-0.952	15.368	-329.248	-39.108	136.159	-13.446	-1.448	-166.003	582.8	0	0	0	0	0	1.975	24.948	24.72	27	4	154	31	28	18	46	0.964	0.222	0.674	S_000015_066
SCORE:	-114.69	-508.876	127.08	5.705	-21.114	2.724	95.433	0	15.586	-339.487	-31.149	137.958	-17.92	-2.693	-161.803	582.8	0	0	0	0	0	1.066	30.17	28.525	28	6	159	34	28	18	46	1	0.333	0.739	S_000016_066
SCORE:	-70.548	-515.443	169.417	6.907	-21.13	4.645	101.869	0	15.133	-343.775	-33.655	143.187	-13.018	-2.503	-168.068	582.8	0	0	0	0	0	3.086	29.506	25.87	26	4	154	30	28	18	46	0.929	0.222	0.652	S_000017_066
SCORE:	-3.855	-510.171	247.185	5.771	-21.592	2.019	94.919	0	15.349	-339.575	-31.297	139.248	-13.656	-0.559	-176.571	582.8	0	0	0	0	0	2.276	30.513	26.674	27	5	160	32	28	18	46	0.964	0.278	0.696	S_000018_066
SCORE:	-13.258	-489.713	203.987	5.848	-21.423	-2.285	97.09	-1.434	13.421	-330.734	-29.841	133.563	-13.514	-1.24	-162.061	582.8	0	0	0	0	0	2.278	36.94	34.011	26	6	151	32	28	18	46	0.929	0.333	0.696	S_000019_066
SCORE:	7.769	-514.969	225.413	7.307	-19.859	0.44	110.617	0	15.963	-332.059	-30.442	143.783	-13.097	-3.993	-168.009	582.8	0	0	0	0	0	3.873	29.685	28.211	23	3	149	26	28	18	46	0.821	0.167	0.565	S_000020_066
SCORE:	-107.168	-507.642	109.723	7.237	-22.035	8.869	104.813	-2.294	15.049	-333.576	-31.489	136.272	-7.803	-2.464	-169.489	582.8	0	0	0	0	0	4.861	25.296	23.356	25	6	157	31	28	18	46	0.893	0.333	0.674	S_000021_066
SCORE:	-172.553	-520.017	122.547	6.061	-24.995	-1.592	87.441	0	15.349	-360	-29.83	140.817	-15.312	-2.695	-174.849	582.8	0	0	0	0	0	1.722	30.03	26.148	27	8	164	35	28	18	46	0.964	0.444	0.761	S_000022_066
SCORE:	-79.107	-510.814	155.486	6.191	-17.716	6.645	93.18	-1.854	16.3	-332.048	-31.28	141.251	-11.04	-5.866	-172.741	582.8	0	0	0	0	0	2.398	25.409	21.999	25	5	156	30	28	18	46	0.893	0.278	0.652	S_000023_066
SCORE:	-142.028	-506.087	105.409	8.125	-24.325	-0.255	92.629	-0.254	17.727	-346.266	-37.522	138.441	-10.904	-3.123	-162.465	582.8	0	0	0	0	0	4.043	26.64	23.148	25	3	161	28	28	18	46	0.893	0.167	0.609	S_000024_066
SCORE:	-94.543	-524.677	177.905	6.624	-21.882	-1.767	89.349	0	18.408	-351.384	-26.635	145.501	-18.174	-1.408	-175.68	582.8	0	0	0	0	0	6.477	27.103	24.059	27	5	158	32	28	18	46	0.964	0.278	0.696	S_000025_066
SCORE:	-113.736	-506.792	119.368	7.026	-23.765	1.583	103.304	0	16.619	-340.714	-35.144	137.411	-6.659	-4.999	-165.868	582.8	0	0	0	0	0	2.095	32.351	29.218	28	6	158	34	28	18	46	1	0.333	0.739	S_000026_066
SCORE:	-107.439	-502.428	130	6.08	-18.092	5.755	90.706	-3.722	15.497	-327.521	-35.899	144.109	-15.464	-6.313	-174.014	582.8	0	0	0	0	0	1.066	34.234	31.128	24	6	156	30	28	18	46	0.857	0.333	0.652	S_000001_067
SCORE:	-80.005	-498.856	126.4	7.31	-16.279	-0.852	100.413	-4.424	15.616	-326.677	-27.764	135.16	-12.093	-3.713	-161.697	582.8	0	0	0	0	0	4.652	32.391	30.792	28	3	151	31	28	18	46	1	0.167	0.674	S_000002_067
SCORE:	-94.267	-498.025	115.683	6.653	-20.229	5.89	103.566	0	14.641	-326.522	-34.818	134.269	-9.863	-2.863	-169.085	582.8	0	0	0	0	0	3.636	44.99	43.432	25	5	146	30	28	18	46	0.893	0.278	0.652	S_000003_067
SCORE:	-128.392	-513.848	120.261	6.495	-20.956	-2.606	97.11	0	15.952	-344.412	-33.171	135.308	-8.189	-4.3	-162.222	582.8	0	0	0	0	0	3.384	48.661	46.703	28	5	158	33	28	18	46	1	0.278	0.717	S_000004_067
SCORE:	-151.51	-507.311	95.432	5.752	-24.951	3.257	92.621	-1.272	14.522	-344.728	-30.972	136.159	-10.914	-4.572	-160.626	582.8	0	0	0	0	0	3.293	16.706	14.13	26	5	161	31	28	18	46	0.929	0.278	0.674	S_000005_067
SCORE:	-117.419	-523.927	170.034	5.874	-23.429	1.754	93.334	0	15.258	-358.108	-35.854	143.537	-18.792	-3.251	-167.967	582.8	0	0	0	0	0	1.318	32.267	31.641	24	5	157	29	28	18	46	0.857	0.278	0.63	S_000006_067
SCORE:	-197.165	-530.628	94.647	8.736	-22.32	-0.208	85.535	-0.529	15.861	-353.564	-29.671	145.936	-9.454	-11.921	-175.127	582.8	0	0	0	0	0	2.743	40.317	37.752	27	7	159	34	28	18	46	0.964	0.389	0.739	S_000007_067
SCORE:	-144.632	-511.853	121.356	5.521	-25.339	4.175	90	0	15.339	-349.847	-33.031	140.177	-13.69	0	-172.75	582.8	0	0	0	0	0	2.512	23.929	21.987	26	3	162	29	28	18	46	0.929	0.167	0.63	S_000008_067
SCORE:	-159.744	-512.825	115.535	5.884	-25.472	0.251	87.642	-1.335	16.566	-355.55	-27.118	135.68	-8.507	-1.196	-173.79	582.8	0	0	0	0	0	1.694	33.746	31.962	27	4	159	31	28	18	46	0.964	0.222	0.674	S_000009_067
SCORE:	-190.851	-519.956	87.742	7.038	-22.914	2.329	88.452	0	15.151	-351.698	-32.032	143.532	-12.818	-2.259	-178.415	582.8	0	0	0	0	0	2.198	25.892	24.904	25	7	156	32	28	18	46	0.893	0.389	0.696	S_000010_067
SCORE:	-131.319	-532.474	144.444	7.337	-22.915	1.981	98.236	-0.967	17.293	-354.326	-29.213	146.978	-14.939	-5.62	-173.676	582.8	0	0	0	0	0	3.742	22.63	19.596	27	4	165	31	28	18	46	0.964	0.222	0.674	S_000011_067
SCORE:	-114.693	-510.22	168.173	5.75	-25.209	-1.415	79.039	-2.053	15.535	-345.377	-33.927	139.859	-15.274	-4.052	-172.117	582.8	0	0	0	0	0	3.794	34.974	33.105	25	4	158	29	28	18	46	0.893	0.222	0.63	S_000012_067
[truncated: 18,470 more rows]
