# Supplementary material for: Chemical reversible crosslinking enables measurement of RNA 3D distances and alternative conformations in cells
Source: Nat Commun. 2022 Feb 17;13:911. doi: 10.1038/s41467-022-28602-3 (PMC8854666; doi:10.1038/s41467-022-28602-3)
Supplement: Supplementary file 3 — Source Data [file 41467_2022_28602_MOESM3_ESM.zip › Source Data/Source Data SI/fig4c/Figure 4c SHARC Source Data.txt]

SCORE:	score	fa_atr	fa_rep	fa_intra_rep	lk_nonpolar	fa_elec_rna_phos_phos	rna_torsion	suiteness_bonus	rna_sugar_close	fa_stack	stack_elec	geom_sol_fast	hbond_sr_bb_sc	hbond_lr_bb_sc	hbond_sc	ref	free_suite	free_2HOprime	intermol	other_pose	loop_close	linear_chainbreak	rms	rms_stem	N_WC	N_NWC	N_BS	N_BP	natWC	natNWC	natBP	f_natWC	f_natNWC	f_natBP	description
SCORE:	-177.406	-504.235	86.721	5.374	-24.902	-1.158	93.809	0	16.293	-343.751	-31.148	143.261	-16.737	-2.888	-182.586	582.8	0	0	0	0	0	1.741	27.491	23.187	27	4	156	31	28	18	46	0.964	0.222	0.674	S_000001_000
SCORE:	-72.467	-502.765	165.848	8.185	-24.267	0.187	101.218	-1.207	15.462	-338.835	-36.976	139.717	-11.176	-1.347	-172.214	582.8	0	0	0	0	0	2.903	29.609	25.877	28	5	160	33	28	18	46	1	0.278	0.717	S_000002_000
SCORE:	-137.186	-499.369	94.584	5.704	-20.516	-3.25	91.132	0	15.148	-336.359	-34.079	133.566	-7.828	-4.673	-155.587	582.8	0	0	0	0	0	1.541	20.194	17.574	27	4	161	31	28	18	46	0.964	0.222	0.674	S_000003_000
SCORE:	-151.216	-505.538	95.354	6.322	-22.049	3.554	92.111	0	16.486	-341.647	-30.403	140.253	-15.137	-3.608	-172.445	582.8	0	0	0	0	0	2.732	20.435	18.574	28	4	157	32	28	18	46	1	0.222	0.696	S_000004_000
SCORE:	-59.909	-500.04	153.883	5.559	-18.379	3.747	90.259	-1.411	15.43	-335.971	-28.292	135.453	-12.892	-3.293	-156.147	582.8	0	0	0	0	0	9.383	23.719	19.748	27	5	163	32	28	18	46	0.964	0.278	0.696	S_000005_000
SCORE:	-148.671	-521.487	119.774	6.425	-20.322	6.727	92.298	-1.139	16.038	-344.414	-38.339	139.524	-13.165	-6.609	-168.773	582.8	0	0	0	0	0	1.991	22.529	19.903	26	6	157	32	28	18	46	0.929	0.333	0.696	S_000006_000
SCORE:	-164.32	-521.614	95.887	5.78	-19.085	2.715	94.38	-1.677	14.609	-339.676	-33.715	141.445	-10.035	-6.116	-171.841	582.8	0	0	0	0	0	1.823	28.725	24.054	24	3	156	27	28	18	46	0.857	0.167	0.587	S_000007_000
SCORE:	-124.355	-512.671	117.232	5.761	-18.453	2.844	94.154	-1.339	16.819	-335.045	-31.635	136.807	-14.542	-4.233	-163.26	582.8	0	0	0	0	0	0.407	23.525	22.926	26	4	155	30	28	18	46	0.929	0.222	0.652	S_000008_000
SCORE:	-156.113	-513.021	107.099	7.978	-24.382	4.051	89.208	0	16.09	-350.618	-32.395	139.798	-18.438	-0.66	-165.951	582.8	0	0	0	0	0	2.327	26.594	23.932	26	3	154	29	28	18	46	0.929	0.167	0.63	S_000009_000
SCORE:	-67.567	-505.116	171.287	7.524	-19.853	4.087	90.259	0	15.739	-338.618	-33.531	136.536	-11.25	-2.525	-165.755	582.8	0	0	0	0	0	0.849	27.072	24.281	22	5	157	27	28	18	46	0.786	0.278	0.587	S_000010_000
SCORE:	-62.879	-503.6	161.017	6.654	-21.26	4.502	97.838	-1.443	19.74	-333.591	-34.03	139.726	-9.803	-3.477	-170.229	582.8	0	0	0	0	0	2.276	19.906	16.689	26	3	155	29	28	18	46	0.929	0.167	0.63	S_000011_000
SCORE:	-44.322	-498.479	182.013	5.987	-18.618	-0.731	99.769	-1.276	15.329	-328.445	-33.461	138.43	-10.759	-1.689	-176.846	582.8	0	0	0	0	0	1.654	23.309	20.273	27	5	150	32	28	18	46	0.964	0.278	0.696	S_000012_000
SCORE:	-83.104	-501.083	123.991	6.391	-17.091	1.149	100.48	0	17.727	-330.128	-33.201	138.686	-10.855	-6.385	-161.841	582.8	0	0	0	0	0	6.256	22.075	19.574	25	3	155	28	28	18	46	0.893	0.167	0.609	S_000013_000
SCORE:	5.93	-497.891	214.392	6.729	-19.164	1.347	101.647	-3.326	16.319	-325.67	-28.232	137.178	-14.097	-6.64	-167.405	582.8	0	0	0	0	0	7.943	22.76	19.23	27	3	152	30	28	18	46	0.964	0.167	0.652	S_000014_000
SCORE:	-166.652	-514.273	100.875	6.119	-23.729	3.19	96.76	-1.852	15.925	-348.16	-32.983	140.59	-12.592	-1.212	-180.834	582.8	0	0	0	0	0	2.724	25.191	22.015	27	6	163	33	28	18	46	0.964	0.333	0.717	S_000015_000
SCORE:	-8.551	-503.658	213.166	6.661	-23.676	5.934	98.507	0	16.873	-340.104	-25.881	137.709	-10.03	-0.21	-168.727	582.8	0	0	0	0	0	2.083	25.564	22.022	26	3	151	29	28	18	46	0.929	0.167	0.63	S_000016_000
SCORE:	-125.491	-498.084	98.455	6.512	-20.78	-1.524	93.324	-2.172	15.113	-333.54	-26.818	131.976	-8.962	-2.774	-164.907	582.8	0	0	0	0	0	5.891	24.285	23.158	26	3	157	29	28	18	46	0.929	0.167	0.63	S_000017_000
SCORE:	-153.892	-503.295	99.374	5.683	-24.092	-2.515	92.813	0	14.657	-343.69	-35.025	138.134	-12.313	0	-169.166	582.8	0	0	0	0	0	2.743	19.534	16.185	24	6	154	30	28	18	46	0.857	0.333	0.652	S_000018_000
SCORE:	-99.997	-509.278	149.926	6.912	-18.05	2.153	87.42	-1.891	14.756	-335.904	-30.726	141.563	-12.63	-7.909	-171.15	582.8	0	0	0	0	0	2.012	19.357	16.501	21	2	153	23	28	18	46	0.75	0.111	0.5	S_000019_000
SCORE:	-153.648	-521.808	118.81	5.989	-21.592	0.672	93.37	-1.13	15.481	-350.918	-31.449	139.06	-10.457	-0.965	-174.011	582.8	0	0	0	0	0	2.501	16.265	12.667	25	6	158	31	28	18	46	0.893	0.333	0.674	S_000020_000
SCORE:	-104.612	-503.141	152.209	6.264	-23.947	-0.332	83.654	-1.178	16.559	-349.037	-32.659	140.193	-16.812	-1.914	-161.061	582.8	0	0	0	0	0	3.792	25.452	23.04	23	6	162	29	28	18	46	0.821	0.333	0.63	S_000021_000
SCORE:	-141.185	-507.997	110.568	5.95	-20.3	-1.606	87.998	0	15.019	-341.086	-31.297	137.248	-13.979	-3.604	-161.354	582.8	0	0	0	0	0	0.456	22.651	19.886	28	5	156	33	28	18	46	1	0.278	0.717	S_000022_000
SCORE:	-56.611	-489.81	136.579	7.886	-20.797	4.172	106.862	-1.808	15.593	-327.561	-31.467	137.231	-10.849	-5.416	-161.661	582.8	0	0	0	0	0	1.634	23.35	21.027	28	4	154	32	28	18	46	1	0.222	0.696	S_000001_001
SCORE:	-142.668	-503.721	99.621	6.217	-25.396	-1.176	95.316	-1.455	14.953	-344.425	-28.176	133.596	-8.708	-0.642	-164.667	582.8	0	0	0	0	0	3.195	21.268	19.762	27	4	157	31	28	18	46	0.964	0.222	0.674	S_000002_001
SCORE:	-113.642	-499.152	131.048	6.375	-26.36	-4.189	95.555	-1.024	16.571	-346.785	-25.323	136.248	-12.981	-0.496	-167.452	582.8	0	0	0	0	0	1.522	24.742	22.928	28	5	157	33	28	18	46	1	0.278	0.717	S_000003_001
SCORE:	-45.879	-483.182	137.057	7.777	-17.159	-1.636	90.21	0	14.718	-316.028	-29.108	131.866	-6.217	-2.487	-159.356	582.8	0	0	0	0	0	4.867	27.508	27.382	26	7	152	33	28	18	46	0.929	0.389	0.717	S_000004_001
SCORE:	-90.168	-503.285	134.368	7.172	-20.644	2.249	100.551	-0.994	16.46	-329.465	-39.12	140.746	-13.169	-6.147	-167.347	582.8	0	0	0	0	0	5.656	27.228	25.655	22	4	154	26	28	18	46	0.786	0.222	0.565	S_000005_001
SCORE:	-144.985	-513.629	114.292	5.61	-20.575	-1.906	95.175	0	14.369	-337.435	-32.938	143.837	-11.051	-5.269	-181.242	582.8	0	0	0	0	0	2.977	26.555	25.415	26	5	156	31	28	18	46	0.929	0.278	0.674	S_000006_001
SCORE:	49.471	-502.395	278.561	6.309	-21.156	-2.727	96.834	-0.072	16.418	-338.204	-30.166	133.857	-6.953	-1.544	-167.966	582.8	0	0	0	0	0	5.876	26.257	24.146	27	7	157	34	28	18	46	0.964	0.389	0.739	S_000007_001
SCORE:	-158.686	-506.38	92.473	5.66	-23.088	3.983	86.297	-0.659	14.512	-342.047	-31.439	137.189	-11.148	-2.956	-164.741	582.8	0	0	0	0	0	0.857	22.856	20.765	28	5	160	33	28	18	46	1	0.278	0.717	S_000008_001
SCORE:	-101.45	-497.239	112.526	6.626	-20.281	4.218	103.268	-2.25	15.859	-331.457	-34.569	136.946	-9.081	-3.827	-168.459	582.8	0	0	0	0	0	3.472	26.328	23.117	26	3	148	29	28	18	46	0.929	0.167	0.63	S_000009_001
SCORE:	-145.606	-512.588	94.763	5.767	-17.171	1.201	88.757	-0.888	19.816	-338.555	-32.022	136.742	-13.151	-4.351	-157.092	582.8	0	0	0	0	0	0.366	31.783	27.976	26	5	159	31	28	18	46	0.929	0.278	0.674	S_000010_001
SCORE:	-120.705	-497.153	107.41	6.871	-23.275	0.756	97.936	0	16.695	-343.732	-27.555	133.933	-11.954	-2.864	-164.869	582.8	0	0	0	0	0	4.295	25.628	23.318	28	1	161	29	28	18	46	1	0.056	0.63	S_000011_001
SCORE:	-68.332	-495.353	118.609	6.067	-18.451	4.939	105.853	-0.779	16.64	-319.774	-30.819	133.709	-5.41	-3.449	-166.948	582.8	0	0	0	0	0	4.035	20.449	17.932	24	7	149	31	28	18	46	0.857	0.389	0.674	S_000012_001
SCORE:	-185.849	-514.453	92.665	5.663	-23.745	-1.979	88.785	-1.811	15.203	-350.872	-30.331	140.996	-13.435	-6.234	-170.947	582.8	0	0	0	0	0	1.845	21.959	20.245	26	5	162	31	28	18	46	0.929	0.278	0.674	S_000013_001
SCORE:	-133.366	-504.922	103.871	9.249	-23.719	-3.556	102.485	-0.458	16.727	-345.011	-33.089	140.747	-9.463	-2.818	-168.685	582.8	0	0	0	0	0	2.475	22.207	18.417	25	7	160	32	28	18	46	0.893	0.389	0.696	S_000014_001
SCORE:	-97.208	-513.863	163.66	5.335	-25.482	1.468	95.083	-0.734	15.505	-348.567	-33.535	140.531	-13.117	-1.015	-168.373	582.8	0	0	0	0	0	3.097	24.993	23.1	26	7	157	33	28	18	46	0.929	0.389	0.717	S_000015_001
SCORE:	-101.327	-514.176	141.726	5.477	-15.479	-0.605	90.413	-2.523	15.295	-333.016	-30.734	141.587	-15.643	-2.349	-165.719	582.8	0	0	0	0	0	1.617	21.468	18.941	24	5	154	29	28	18	46	0.857	0.278	0.63	S_000016_001
SCORE:	-172.353	-523.055	107.78	5.918	-19.523	-1.482	92.066	-1.88	16.543	-346.907	-33.273	143.822	-17.768	-6.414	-174.302	582.8	0	0	0	0	0	3.321	20.481	18.683	25	5	157	30	28	18	46	0.893	0.278	0.652	S_000017_001
SCORE:	-177.974	-517.493	93.253	5.656	-23.107	3.3	85.871	0	16.983	-356.212	-31.625	140.669	-16.117	-2.755	-163.061	582.8	0	0	0	0	0	3.863	26.104	22.095	27	5	168	32	28	18	46	0.964	0.278	0.696	S_000018_001
SCORE:	-146.707	-502.689	92.359	7.381	-21.639	-1.561	98.383	-0.804	16.231	-336.479	-27.652	141.163	-13.875	-4.409	-178.42	582.8	0	0	0	0	0	2.502	15.944	14.333	26	3	156	29	28	18	46	0.929	0.167	0.63	S_000019_001
SCORE:	-136.477	-514.956	139.121	9.168	-26.542	-1.109	89.995	0	15.915	-359.111	-29.8	137.991	-18.344	-0.625	-163.57	582.8	0	0	0	0	0	2.59	24.908	21.321	24	4	164	28	28	18	46	0.857	0.222	0.609	S_000020_001
SCORE:	-166.912	-498.915	83.813	7.369	-24.442	-0.605	90.254	-1.102	15.897	-338.059	-34.34	135.188	-11.487	-3.015	-171.043	582.8	0	0	0	0	0	0.773	31.021	27.184	23	6	159	29	28	18	46	0.821	0.333	0.63	S_000021_001
SCORE:	-138.633	-493.789	91.09	8.125	-21.163	-4.093	87.007	0	15.411	-332.388	-30.483	138.35	-12.129	-3.457	-165.561	582.8	0	0	0	0	0	1.647	23.494	19.734	28	3	157	31	28	18	46	1	0.167	0.674	S_000022_001
SCORE:	-83.831	-515.832	162.559	5.664	-19.176	0.904	97.87	0	14.191	-340.374	-33.713	139.529	-11.29	-4.062	-168.003	582.8	0	0	0	0	0	5.104	25.976	22.488	26	6	156	32	28	18	46	0.929	0.333	0.696	S_000023_001
SCORE:	-68.107	-498.193	163.209	5.596	-21.743	0.471	94.762	0	14.161	-329.59	-29.593	139.485	-14.394	-1.261	-175.381	582.8	0	0	0	0	0	1.566	29.026	22.493	23	2	155	25	28	18	46	0.821	0.111	0.543	S_000024_001
SCORE:	-133.434	-513.861	97.46	6.235	-19.356	1.171	102.953	0	15.838	-333.12	-29.186	141.06	-8.125	-6.761	-173.608	582.8	0	0	0	0	0	3.066	23.99	21.791	27	6	156	33	28	18	46	0.964	0.333	0.717	S_000025_001
SCORE:	-113.32	-500.206	100.667	6.78	-22.247	-2.284	102.341	0	15.085	-336.373	-29.714	137.636	-10.421	-3.989	-155.2	582.8	0	0	0	0	0	1.805	27.407	23.773	28	2	155	30	28	18	46	1	0.111	0.652	S_000026_001
SCORE:	-101.866	-498.227	124.503	6.002	-21.533	-5.996	94.325	0	14.511	-337.269	-33.236	130.864	-9.073	-0.656	-152.551	582.8	0	0	0	0	0	3.67	26.754	23.178	23	4	158	27	28	18	46	0.821	0.222	0.587	S_000027_001
SCORE:	-114.059	-502.942	135.583	6.394	-24.188	-2.27	90.358	0	16.056	-346.653	-28.111	134.537	-12.542	0	-164.641	582.8	0	0	0	0	0	1.56	25.282	22.585	27	3	163	30	28	18	46	0.964	0.167	0.652	S_000001_002
SCORE:	-81.519	-508.835	154.318	6.656	-17.632	-1.787	99.538	-0.88	16.907	-335.659	-25.314	138.609	-8.095	-6.73	-177.728	582.8	0	0	0	0	0	2.314	24.624	21.116	25	6	158	31	28	18	46	0.893	0.333	0.674	S_000002_002
SCORE:	-150.252	-506.602	114.694	7.265	-25.791	-0.092	91.871	-1.189	15.257	-344.867	-29.474	139.073	-9.294	-5.091	-182.955	582.8	0	0	0	0	0	4.143	23.357	20.362	26	5	159	31	28	18	46	0.929	0.278	0.674	S_000003_002
SCORE:	-164.303	-509.487	87.254	5.626	-20.066	4.561	87.185	-0.01	16.145	-342.42	-35.557	143.206	-15.15	-5.239	-164.026	582.8	0	0	0	0	0	0.873	24.959	21.118	25	3	156	28	28	18	46	0.893	0.167	0.609	S_000004_002
SCORE:	-124.682	-495.907	93.06	5.938	-19.004	3.299	96.927	-1.405	14.586	-329.492	-29.913	135.797	-15.512	-2.312	-166.463	582.8	0	0	0	0	0	2.919	21.273	19.564	25	5	151	30	28	18	46	0.893	0.278	0.652	S_000005_002
SCORE:	-126.553	-491.615	94.494	5.644	-18.882	-4.459	91.108	-1.218	14.578	-323.862	-40.939	138.42	-11.836	-4.644	-159.246	582.8	0	0	0	0	0	3.102	27.031	25.12	27	3	153	30	28	18	46	0.964	0.167	0.652	S_000006_002
SCORE:	-98.055	-512.546	166.676	5.826	-22.953	1.373	92.92	0	14.21	-345.769	-30.771	140.613	-16.609	-3.14	-172.246	582.8	0	0	0	0	0	1.56	22.429	18.506	23	3	156	26	28	18	46	0.821	0.167	0.565	S_000007_002
SCORE:	-141.498	-507.99	101.689	6.288	-22.025	-1.347	94.658	-0.802	18.238	-340.995	-29.469	144.561	-11.326	-3.086	-174.165	582.8	0	0	0	0	0	1.472	25.438	24.058	28	4	159	32	28	18	46	1	0.222	0.696	S_000008_002
SCORE:	-92.811	-518.18	167.327	6.09	-19.714	2.089	96.742	-0.877	17.332	-342.899	-34.953	146.223	-17.356	-2.46	-177.333	582.8	0	0	0	0	0	2.358	25.548	22.145	27	5	156	32	28	18	46	0.964	0.278	0.696	S_000009_002
SCORE:	-142.161	-512.349	123.882	7.777	-26.884	-7.228	94.557	-1.211	15.939	-346.915	-36.665	145.965	-10.141	-1.372	-172.671	582.8	0	0	0	0	0	2.354	27.611	25.541	26	5	160	31	28	18	46	0.929	0.278	0.674	S_000010_002
SCORE:	-133.823	-510.344	131.9	5.888	-23.36	-0.257	88.591	-1.263	17.005	-346.443	-21.421	138.693	-13.979	-4.287	-180.987	582.8	0	0	0	0	0	3.641	20.895	17.962	26	5	163	31	28	18	46	0.929	0.278	0.674	S_000011_002
SCORE:	-91.299	-495.081	129.016	6.146	-18.73	-4.044	94.484	-1.793	15.38	-325.879	-32.264	135.978	-14.253	-3.075	-161.41	582.8	0	0	0	0	0	1.427	29.271	28.084	20	3	151	23	28	18	46	0.714	0.167	0.5	S_000012_002
SCORE:	-135.578	-510.532	117.123	7.841	-23.127	-1.464	97.037	-0.33	15.053	-343.25	-28.559	141.018	-14.68	-2.291	-174.567	582.8	0	0	0	0	0	2.35	18.582	16.038	26	5	157	31	28	18	46	0.929	0.278	0.674	S_000013_002
SCORE:	-37.585	-508.386	192.052	6.626	-21.284	1.423	103.601	0	19.195	-333.222	-25.562	136.323	-6.736	-0.812	-184.821	582.8	0	0	0	0	0	1.218	27.902	24.802	26	6	153	32	28	18	46	0.929	0.333	0.696	S_000014_002
SCORE:	-10.312	-503.346	207.6	5.911	-20.825	-0.684	101.221	-0.653	15.181	-329.529	-30.976	142.133	-7.191	-3.473	-171.626	582.8	0	0	0	0	0	3.145	31.954	27.876	25	5	160	30	28	18	46	0.893	0.278	0.652	S_000015_002
SCORE:	-131.105	-501.916	90.642	6.009	-15.889	1.213	86.92	0	14.587	-331.577	-27.019	136.123	-8.329	-1.855	-164.968	582.8	0	0	0	0	0	2.155	18.952	15.79	25	5	151	30	28	18	46	0.893	0.278	0.652	S_000016_002
SCORE:	-104.759	-512.249	126.668	12.873	-21.741	2.937	95.119	0	16.057	-345.866	-30.218	138.479	-7.802	-2.863	-172.463	582.8	0	0	0	0	0	13.51	19.351	15.534	25	2	160	27	28	18	46	0.893	0.111	0.587	S_000017_002
SCORE:	-63.755	-501.442	163.553	6.211	-20.285	0.387	94.201	0	16.266	-337.072	-27.719	132.005	-6.393	-6.861	-162.554	582.8	0	0	0	0	0	3.146	23.9	19.97	27	6	155	33	28	18	46	0.964	0.333	0.717	S_000001_003
SCORE:	-67.885	-492.528	118.552	5.807	-18.878	0.099	111.385	-0.464	14.728	-318.936	-35.662	137.254	-8.892	-0.995	-166.525	582.8	0	0	0	0	0	4.372	22.882	18.988	24	4	146	28	28	18	46	0.857	0.222	0.609	S_000002_003
SCORE:	-136.419	-497.361	94.36	6.202	-19.597	-0.173	96.327	-1.177	14.834	-331.143	-36.295	137.358	-8.025	-3.814	-171.566	582.8	0	0	0	0	0	0.852	26.346	23.427	26	7	152	33	28	18	46	0.929	0.389	0.717	S_000003_003
SCORE:	-159.499	-514.586	98.59	7.406	-22.933	-0.154	95.913	-1.99	19.351	-346.688	-35.55	143.694	-13.247	-2.253	-171.85	582.8	0	0	0	0	0	1.997	29.636	27.006	24	1	161	25	28	18	46	0.857	0.056	0.543	S_000004_003
SCORE:	-112.271	-495.492	104.861	11.046	-21.882	-1.181	98.752	-0.951	15.616	-335.925	-37.72	136.501	-13.97	-2.591	-154.023	582.8	0	0	0	0	0	1.886	22.057	20.895	26	4	150	30	28	18	46	0.929	0.222	0.652	S_000005_003
SCORE:	-124.215	-502.987	87.025	21.403	-17.278	-0.808	86.565	-0.798	18.943	-336.062	-31.525	137.231	-16.816	-1.239	-151.588	582.8	0	0	0	0	0	0.92	21.657	19.832	24	3	152	27	28	18	46	0.857	0.167	0.587	S_000006_003
SCORE:	-12.972	-471.261	97.259	27.305	-11.502	4.229	104.644	-1.433	19.065	-306.317	-25.948	126.033	-7.744	-4.575	-150.686	582.8	0	0	0	0	0	5.158	24.614	23.097	25	4	142	29	28	18	46	0.893	0.222	0.63	S_000007_003
SCORE:	-40.587	-495.929	123.859	27.838	-19.218	2.95	111.889	-1.177	22.299	-327.427	-35.587	139.644	-14.472	-3.413	-158.493	582.8	0	0	0	0	0	3.851	28.905	24.29	25	2	154	27	28	18	46	0.893	0.111	0.587	S_000008_003
SCORE:	36.083	-479.853	203.372	16.358	-19.232	1.565	111.404	-2.3	19.288	-321.025	-36.259	131.927	-11.437	-3.024	-159.407	582.8	0	0	0	0	0	1.906	23.259	19.796	27	5	150	32	28	18	46	0.964	0.278	0.696	S_000009_003
SCORE:	-151.537	-515.564	98.163	11.824	-20.062	-3.121	96.017	-0.567	19.14	-345.102	-33.473	135.247	-12.138	-1.125	-165.391	582.8	0	0	0	0	0	1.814	21.452	18.19	27	2	159	29	28	18	46	0.964	0.111	0.63	S_000010_003
SCORE:	-148.41	-511.569	90.501	12.017	-22.113	-2.709	100.986	0	15.446	-338.717	-37.415	139.749	-11.759	-4.531	-163.173	582.8	0	0	0	0	0	2.079	21.642	18.443	23	5	155	28	28	18	46	0.821	0.278	0.609	S_000011_003
SCORE:	-108.334	-496.88	111.2	10.478	-21.464	-2.007	98.43	-0.745	14.926	-329.626	-34.012	136.108	-9.88	-4.965	-167.413	582.8	0	0	0	0	0	4.714	18.226	16.503	26	3	156	29	28	18	46	0.929	0.167	0.63	S_000012_003
SCORE:	-143.488	-513.259	135.59	6.437	-25.296	-0.261	83.146	-1.216	16.337	-356.502	-28.546	139.366	-10.766	-0.321	-173.604	582.8	0	0	0	0	0	2.606	22.233	18.995	25	5	168	30	28	18	46	0.893	0.278	0.652	S_000013_003
SCORE:	-64.555	-507.18	171.6	10.154	-20.541	6.829	93.429	-2.181	15.145	-336.93	-30.011	140.464	-8.844	-2.527	-182.074	582.8	0	0	0	0	0	5.311	24.306	21.59	24	4	154	28	28	18	46	0.857	0.222	0.609	S_000014_003
SCORE:	-115.674	-499.927	103.875	7.03	-19.776	0.867	92.264	0	14.869	-331.401	-31.553	134.98	-10.568	-1.7	-162.687	582.8	0	0	0	0	0	5.252	29.399	25.645	27	5	156	32	28	18	46	0.964	0.278	0.696	S_000015_003
SCORE:	-124.54	-501.135	91.72	15.499	-18.738	-4.427	96.601	0	18.306	-333.066	-30.309	137.526	-10.406	-2.87	-167.55	582.8	0	0	0	0	0	1.509	26.786	22.8	24	5	158	29	28	18	46	0.857	0.278	0.63	S_000016_003
SCORE:	1.507	-498.047	204.786	12.483	-22.427	1.681	105.776	-1.289	17.497	-335.554	-28.824	137.581	-5.415	-0.548	-173.324	582.8	0	0	0	0	0	4.331	23.863	21.36	28	6	156	34	28	18	46	1	0.333	0.739	S_000017_003
SCORE:	-108.745	-490.197	83.177	14.614	-16.265	-3.358	103.33	-1.505	15.366	-311.718	-32.653	133.271	-5.309	-7.262	-174.598	582.8	0	0	0	0	0	1.564	21.011	18.01	26	6	145	32	28	18	46	0.929	0.333	0.696	S_000001_004
SCORE:	-97.711	-483.349	105.088	5.518	-21.062	1.541	92.76	0	16.338	-325.693	-31.918	137.583	-11.726	-1.626	-167.485	582.8	0	0	0	0	0	3.519	25.779	24.549	26	3	154	29	28	18	46	0.929	0.167	0.63	S_000002_004
SCORE:	-66.515	-493.208	119.821	13.048	-17.205	1.857	103.861	-0.66	17.225	-324.565	-28.628	136.003	-11.405	-7.288	-163.701	582.8	0	0	0	0	0	5.53	28.116	27.188	28	3	156	31	28	18	46	1	0.167	0.674	S_000003_004
SCORE:	-123.269	-501.738	129.049	6.023	-21.382	1.785	88.19	0	14.527	-343.52	-25.065	141.293	-23.631	-5.521	-169.03	582.8	0	0	0	0	0	2.951	20.583	17.986	26	4	161	30	28	18	46	0.929	0.222	0.652	S_000004_004
SCORE:	-140.037	-502.545	93.082	6.291	-23.024	4.916	97.154	0	14.83	-339.932	-35.226	136.228	-10.372	-0.995	-164.254	582.8	0	0	0	0	0	1.008	21.76	19.86	27	2	153	29	28	18	46	0.964	0.111	0.63	S_000005_004
SCORE:	-3.282	-496.964	179.694	17.705	-14.781	1.399	105.396	-1.104	17.119	-322.626	-28.807	137.27	-8.75	-2.571	-173.573	582.8	0	0	0	0	0	4.513	27.668	23.519	24	3	146	27	28	18	46	0.857	0.167	0.587	S_000006_004
SCORE:	-118.224	-513.821	137.315	5.492	-19.33	-1.296	91.324	-1.692	16.119	-342.33	-34.004	142.803	-13.684	-1.868	-170.078	582.8	0	0	0	0	0	4.026	22.522	19.304	28	5	164	33	28	18	46	1	0.278	0.717	S_000007_004
SCORE:	-66.285	-512.318	146.217	13.755	-17.473	2.613	111.403	-0.092	17.576	-333.728	-39.911	144.053	-10.717	-5.723	-167.941	582.8	0	0	0	0	0	3.201	19.578	16.27	27	4	149	31	28	18	46	0.964	0.222	0.674	S_000008_004
SCORE:	-35.904	-494.118	158.875	12.334	-20.819	2.689	106.599	-2.82	17.615	-328.246	-29.751	136.208	-8.472	-5.871	-164.786	582.8	0	0	0	0	0	1.86	27.607	28.561	23	2	152	25	28	18	46	0.821	0.111	0.543	S_000009_004
SCORE:	-100.245	-511.109	136.492	11.557	-18.264	-2.887	91.229	0	17.235	-333.773	-31.357	144.885	-13.587	-6.942	-169.797	582.8	0	0	0	0	0	3.274	25.668	23.683	27	6	156	33	28	18	46	0.964	0.333	0.717	S_000010_004
SCORE:	-102.181	-494.901	115.385	6.573	-20.128	3.425	87.435	-1.272	16.867	-329.733	-32.296	140.006	-10.555	-3.479	-165.746	582.8	0	0	0	0	0	3.436	23.811	21.768	26	2	150	28	28	18	46	0.929	0.111	0.609	S_000011_004
SCORE:	-145.36	-503.894	91.547	11.411	-22.904	-0.751	96.765	-0.447	16.364	-337.233	-33.671	136.351	-8.519	-2.648	-173.699	582.8	0	0	0	0	0	3.167	21.256	17.778	28	3	161	31	28	18	46	1	0.167	0.674	S_000012_004
SCORE:	-141.079	-517.073	107.431	16.021	-20.85	3.181	91.719	0	17.09	-347.583	-28.796	140.07	-13.761	-3.056	-171.202	582.8	0	0	0	0	0	2.93	24.102	22.623	25	4	157	29	28	18	46	0.893	0.222	0.63	S_000013_004
SCORE:	-70.264	-481.454	102.388	17.144	-17.696	-0.074	109.627	-3.222	15.267	-314.661	-31.098	131.727	-8.219	-3.381	-171.238	582.8	0	0	0	0	0	1.827	27.095	22.449	25	4	142	29	28	18	46	0.893	0.222	0.63	S_000014_004
SCORE:	37.051	-498.506	245.434	11.165	-23.529	-0.836	109.945	0	20.59	-334.727	-31.28	134.757	-13.488	-1.068	-167.834	582.8	0	0	0	0	0	3.628	26.541	21.969	23	3	150	26	28	18	46	0.821	0.167	0.565	S_000015_004
SCORE:	-131.985	-507.856	92.339	10.701	-18.55	-0.383	96.164	-0.961	15.888	-336.71	-27.33	136.35	-8.567	-3.791	-166.589	582.8	0	0	0	0	0	4.509	18.395	15.77	27	6	154	33	28	18	46	0.964	0.333	0.717	S_000016_004
SCORE:	-110.089	-495.435	106.237	6.849	-18.809	2.984	84.279	0	16.174	-329.744	-28.803	136.76	-12.43	-3.99	-160.184	582.8	0	0	0	0	0	3.223	24.29	19.989	27	7	151	34	28	18	46	0.964	0.389	0.739	S_000017_004
SCORE:	-99.632	-493.386	97.303	17.342	-18.783	-0.357	96.474	-1.855	16.243	-328.011	-28.624	129.171	-8.137	-1.682	-161.074	582.8	0	0	0	0	0	2.946	24.615	22.434	27	3	154	30	28	18	46	0.964	0.167	0.652	S_000018_004
SCORE:	-94.912	-494.115	110.167	11.523	-17.624	2.273	98.256	-1.292	17.98	-324.476	-34.194	139.576	-13.589	-3.832	-171.815	582.8	0	0	0	0	0	3.45	19.487	18.487	26	6	150	32	28	18	46	0.929	0.333	0.696	S_000019_004
SCORE:	-88.505	-494.656	128.603	11.992	-21.977	-2.326	92.578	0	16.481	-334.3	-29.206	135.953	-13.396	-0.805	-163.515	582.8	0	0	0	0	0	3.268	24.651	21.454	25	3	155	28	28	18	46	0.893	0.167	0.609	S_000020_004
SCORE:	-161.061	-511.466	91.686	13.126	-21.303	2.219	83.622	0	16.932	-347.611	-34.881	137.059	-10.027	-4.632	-162.4	582.8	0	0	0	0	0	3.814	19.717	17.637	28	5	164	33	28	18	46	1	0.278	0.717	S_000021_004
SCORE:	-124.564	-500.712	109.071	6.432	-21.125	-0.604	98.334	0	14.937	-331.2	-34.877	135.009	-11.067	-2.621	-170.32	582.8	0	0	0	0	0	1.379	19.187	15.08	27	7	147	34	28	18	46	0.964	0.389	0.739	S_000022_004
SCORE:	-79.094	-486.335	122.454	5.893	-19.377	-1.964	95.949	-0.99	15.194	-317.793	-36.009	133.966	-9.648	-3.351	-160.968	582.8	0	0	0	0	0	1.082	23.408	19.732	27	4	150	31	28	18	46	0.964	0.222	0.674	S_000001_005
SCORE:	-40.328	-512.611	208.479	6.105	-21.321	7.051	97.242	0	15.732	-343.226	-34.716	140.564	-15.359	-1.875	-171.133	582.8	0	0	0	0	0	1.942	27.267	24.114	26	5	157	31	28	18	46	0.929	0.278	0.674	S_000002_005
SCORE:	-105.374	-513.66	132.695	6.33	-21.012	3.693	101.394	0	15.569	-344.668	-34.062	136.869	-14.971	-3.279	-157.138	582.8	0	0	0	0	0	4.067	23.462	20.245	26	2	157	28	28	18	46	0.929	0.111	0.609	S_000003_005
SCORE:	-96.954	-504.705	137.179	5.926	-21.197	-0.483	93.831	0	15.422	-336.773	-33.906	140.761	-14.553	-0.948	-163.11	582.8	0	0	0	0	0	2.8	25.929	24.623	27	4	151	31	28	18	46	0.964	0.222	0.674	S_000004_005
SCORE:	-43.832	-497.347	181.205	6.051	-21.48	-0.379	98.427	0	14.581	-333.313	-24.673	136.137	-13.098	-2.018	-174.563	582.8	0	0	0	0	0	3.84	29.333	24.526	22	3	158	25	28	18	46	0.786	0.167	0.543	S_000005_005
SCORE:	-139.599	-503.517	103.238	5.991	-21.445	-0.744	92.114	0	15.648	-342.643	-23.349	139.286	-15.316	-2.863	-173.342	582.8	0	0	0	0	0	4.544	24.337	21.159	25	4	157	29	28	18	46	0.893	0.222	0.63	S_000006_005
SCORE:	-100.553	-504.11	121.529	7.651	-16.898	-1.727	99.121	0	15.438	-326.711	-32.97	137.394	-14.582	-3.676	-167.679	582.8	0	0	0	0	0	3.869	16.448	13.36	27	3	154	30	28	18	46	0.964	0.167	0.652	S_000007_005
SCORE:	-58.092	-518.85	207.084	6.27	-19.437	3.889	93.436	0	15.099	-341.966	-35.213	144.773	-11.956	-3.648	-182.263	582.8	0	0	0	0	0	1.889	21.967	18.545	25	2	158	27	28	18	46	0.893	0.111	0.587	S_000008_005
SCORE:	-88.929	-504.588	130.813	6.488	-20.503	-3.772	99.08	0	15.841	-334.21	-32.093	141.433	-12.998	-1.178	-159.605	582.8	0	0	0	0	0	3.563	23.319	21.842	27	3	153	30	28	18	46	0.964	0.167	0.652	S_000009_005
SCORE:	-156.445	-517.443	106.232	7.855	-21.49	3.53	91.912	0	17.093	-344.39	-32.993	139.36	-11.427	-4.486	-174.334	582.8	0	0	0	0	0	1.336	26.695	24.703	25	3	163	28	28	18	46	0.893	0.167	0.609	S_000010_005
SCORE:	-115.119	-501.848	108.66	5.964	-22.418	4.031	97.841	0	15.609	-343.689	-27.05	134.389	-8.567	-1.982	-163.12	582.8	0	0	0	0	0	4.261	30.264	27.129	24	6	162	30	28	18	46	0.857	0.333	0.652	S_000011_005
SCORE:	35.11	-498.84	254.319	6.16	-19.52	0.799	96.552	0	16.913	-338.189	-26.504	138.386	-11.096	-1.468	-169.241	582.8	0	0	0	0	0	4.039	25.076	21.028	24	5	148	29	28	18	46	0.857	0.278	0.63	S_000012_005
SCORE:	-53.033	-496.704	156.877	6.44	-22.453	3.69	106.698	0	15.742	-334.84	-34.593	138.73	-16.939	-1.215	-162.9	582.8	0	0	0	0	0	5.634	28.485	24.268	22	4	159	26	28	18	46	0.786	0.222	0.565	S_000013_005
SCORE:	-98.626	-498.976	114.856	5.726	-20.46	-5.911	104.59	0	17.705	-324.227	-33.898	142.87	-13.972	-4.613	-166.943	582.8	0	0	0	0	0	1.828	25.802	22.321	28	2	148	30	28	18	46	1	0.111	0.652	S_000014_005
SCORE:	-137.49	-507.748	112.013	8.294	-25.959	0.777	91.988	-0.665	16.181	-350.921	-29.392	143.741	-11.747	-1.735	-171.85	582.8	0	0	0	0	0	6.734	18.483	15.899	26	4	164	30	28	18	46	0.929	0.222	0.652	S_000015_005
SCORE:	-138.77	-499.718	115.468	7.014	-23.487	1.6	81.453	0	14.443	-342.302	-28.888	135.805	-13.071	-2.185	-169.858	582.8	0	0	0	0	0	2.155	24.103	22.305	24	4	159	28	28	18	46	0.857	0.222	0.609	S_000016_005
SCORE:	-162.665	-507.237	100.167	6.652	-24.829	-0.215	92.196	-2.668	15.603	-346.193	-35.209	137.331	-12.954	-0.936	-168.237	582.8	0	0	0	0	0	1.062	23.579	21.105	23	2	154	25	28	18	46	0.821	0.111	0.543	S_000017_005
SCORE:	-156.966	-524.108	122.036	5.827	-21.538	1.537	85.975	0	16.332	-347.825	-35.179	143.54	-13.57	-3.478	-171.267	582.8	0	0	0	0	0	1.95	28.185	24.271	24	5	160	29	28	18	46	0.857	0.278	0.63	S_000018_005
SCORE:	-135.211	-505.969	100.429	7.998	-21.086	2.18	98.035	0	14.299	-339.258	-32.96	135.269	-8.371	-4.304	-166.571	582.8	0	0	0	0	0	2.297	24.346	21.705	27	3	156	30	28	18	46	0.964	0.167	0.652	S_000019_005
SCORE:	-197.33	-515.376	88.158	5.869	-24.735	0.797	83.996	-1.168	15.028	-352.743	-35.386	136.086	-11.063	-2.542	-167.57	582.8	0	0	0	0	0	0.518	27.833	23.582	25	1	158	26	28	18	46	0.893	0.056	0.565	S_000020_005
SCORE:	-40.499	-520.754	208.86	7.924	-23.511	3.331	99.809	-2.067	17.191	-349.123	-34.765	142.39	-11.069	-3.203	-162.899	582.8	0	0	0	0	0	4.586	23.205	20.24	27	5	159	32	28	18	46	0.964	0.278	0.696	S_000021_005
SCORE:	-137.215	-502.715	105.473	5.63	-18.379	-2.726	87.723	0	15.151	-335.455	-25.163	140.703	-20.331	-7.624	-165.272	582.8	0	0	0	0	0	2.969	26.227	23.771	26	5	152	31	28	18	46	0.929	0.278	0.674	S_000022_005
SCORE:	-112.355	-503.017	127.058	6.284	-25.673	-6.757	101.617	-1.415	16.715	-346.023	-31.111	137.811	-11.002	-3.219	-160.848	582.8	0	0	0	0	0	4.424	22.802	19.606	27	5	161	32	28	18	46	0.964	0.278	0.696	S_000023_005
SCORE:	-121.695	-497.069	101.455	5.64	-20.449	0.056	89.083	-2.471	14.76	-327.013	-35.947	136.473	-7.247	-3.205	-160.171	582.8	0	0	0	0	0	1.61	22.207	19.479	24	4	153	28	28	18	46	0.857	0.222	0.609	S_000001_006
SCORE:	-143.17	-497.589	89.159	7.684	-21.535	-0.1	92.869	-2.402	15.204	-336.351	-33.505	136.489	-15.159	-0.271	-162.982	582.8	0	0	0	0	0	2.52	19.591	16.267	24	5	150	29	28	18	46	0.857	0.278	0.63	S_000002_006
SCORE:	-130.834	-501.749	102.163	8.383	-17.588	1.25	97.116	-2.92	17.3	-329.453	-40.757	138.616	-10.708	-4.612	-172.507	582.8	0	0	0	0	0	1.832	22.599	17.71	24	5	156	29	28	18	46	0.857	0.278	0.63	S_000003_006
SCORE:	-154.846	-495.016	86.885	10.37	-22.539	0.353	88.351	-1.193	14.975	-335.767	-27.763	134.241	-16.738	-2.975	-171.243	582.8	0	0	0	0	0	0.409	28.146	25.111	25	3	161	28	28	18	46	0.893	0.167	0.609	S_000004_006
SCORE:	-123.742	-509.689	110.009	8.648	-21.649	1.029	86.586	0	16.725	-342.334	-28.703	137.172	-10.428	-2.621	-160.104	582.8	0	0	0	0	0	8.817	23.384	21.368	26	5	153	31	28	18	46	0.929	0.278	0.674	S_000005_006
SCORE:	-153	-509.275	84.876	12.313	-19.238	-2.317	100.545	-1.295	17.69	-336.505	-30.094	136.239	-9.818	-2.842	-176.993	582.8	0	0	0	0	0	0.914	18.379	17.374	22	2	153	24	28	18	46	0.786	0.111	0.522	S_000006_006
SCORE:	-94.777	-514.781	147.53	10.258	-19.709	-0.165	90.08	0	17.927	-340.07	-32.159	141.222	-12.531	-2.59	-164.047	582.8	0	0	0	0	0	1.459	28.014	25.446	24	3	159	27	28	18	46	0.857	0.167	0.587	S_000007_006
SCORE:	-88.627	-505.846	143.206	5.867	-20.329	4.507	102.712	0	16.473	-339.932	-29.126	139.074	-17.203	-2.147	-171.43	582.8	0	0	0	0	0	2.748	19.753	16.688	25	5	156	30	28	18	46	0.893	0.278	0.652	S_000008_006
SCORE:	-100.78	-503.775	120.885	7.113	-19.346	1.871	99.127	-1.06	15.664	-336.754	-30.499	137.116	-13.235	-3.179	-160.589	582.8	0	0	0	0	0	3.081	29.209	27.032	25	2	155	27	28	18	46	0.893	0.111	0.587	S_000009_006
SCORE:	-126.479	-515.357	115.607	7.019	-20.906	1.184	94.834	-1.227	16.54	-339.754	-33.068	138.61	-7.163	-3.747	-165.115	582.8	0	0	0	0	0	3.267	27.247	25.709	26	6	156	32	28	18	46	0.929	0.333	0.696	S_000010_006
SCORE:	-128.032	-519.781	119.695	6.328	-21.537	1.783	101.286	-3.387	17.556	-339.014	-35.062	143.787	-12.017	-1.733	-171.432	582.8	0	0	0	0	0	2.696	32.478	28.452	24	7	156	31	28	18	46	0.857	0.389	0.674	S_000011_006
SCORE:	-195.844	-518.834	88.525	5.535	-21.285	1.925	82.298	0	16.246	-354.296	-27.286	140.067	-16.947	-2.701	-174.958	582.8	0	0	0	0	0	3.068	25.267	23.823	25	5	163	30	28	18	46	0.893	0.278	0.652	S_000012_006
SCORE:	-139.394	-515.238	110.948	12.223	-24.806	1.19	92.473	0	18.068	-342.447	-41.811	139.14	-11.122	-1.219	-160.536	582.8	0	0	0	0	0	0.94	26.074	23.701	26	5	155	31	28	18	46	0.929	0.278	0.674	S_000013_006
SCORE:	-126.67	-508.695	112.301	11.289	-20.3	-3.349	101.7	-1.977	17.442	-341.864	-35.766	142.857	-18.865	-1.686	-167.011	582.8	0	0	0	0	0	4.452	30.261	25.782	27	4	156	31	28	18	46	0.964	0.222	0.674	S_000014_006
SCORE:	-166.844	-517.194	126.811	6.229	-25.864	-2.839	87.452	0	14.934	-355.918	-27.963	144.393	-13.764	-1.977	-185.197	582.8	0	0	0	0	0	1.252	19.628	15.36	27	3	161	30	28	18	46	0.964	0.167	0.652	S_000015_006
SCORE:	52.855	-492.637	255.386	12.757	-22.643	-0.89	99.066	-2.516	15.423	-332.563	-27.394	134.095	-9.661	0	-165.059	582.8	0	0	0	0	0	6.692	32.372	28.232	25	4	156	29	28	18	46	0.893	0.222	0.63	S_000016_006
SCORE:	-139.758	-509.171	117.095	6.346	-20.168	0.563	87.385	-0.919	15.512	-338.956	-28.986	142.697	-11.818	-4.585	-179.569	582.8	0	0	0	0	0	2.016	27.689	25.099	27	5	156	32	28	18	46	0.964	0.278	0.696	S_000017_006
SCORE:	-151.988	-512.431	96.905	5.992	-18.624	3.278	91.675	-0.957	16.799	-342.593	-27.391	145.272	-19.808	-3.625	-171.513	582.8	0	0	0	0	0	2.234	21.866	19.506	28	3	159	31	28	18	46	1	0.167	0.674	S_000018_006
SCORE:	-132.578	-503.785	115.651	5.794	-23.128	-0.174	94.061	-1.027	16.196	-340.753	-34.583	136.909	-14.362	-2.096	-165.616	582.8	0	0	0	0	0	1.535	18.179	15.704	24	4	160	28	28	18	46	0.857	0.222	0.609	S_000019_006
SCORE:	-133.582	-494.514	97.133	6.713	-23.06	-2.324	92.969	-1.17	15.418	-337.313	-27.616	135.129	-7.023	-1.75	-171.746	582.8	0	0	0	0	0	2.772	23.161	20.397	26	8	156	34	28	18	46	0.929	0.444	0.739	S_000020_006
SCORE:	-104.306	-505.886	133.621	10.091	-20.403	0.913	90.59	-0.954	15.05	-338.842	-38.167	137.49	-8.536	-5.73	-160.596	582.8	0	0	0	0	0	4.252	21.599	18.918	27	4	158	31	28	18	46	0.964	0.222	0.674	S_000021_006
SCORE:	-132.719	-511.373	127.792	8.789	-25.162	-0.353	90.526	0	17.8	-347.028	-39.842	149.05	-18.531	-1.738	-168.11	582.8	0	0	0	0	0	2.661	24.592	24.027	27	6	160	33	28	18	46	0.964	0.333	0.717	S_000022_006
SCORE:	-1.423	-499.194	201.889	9.952	-20.033	1.667	102.879	-1.059	17.625	-325.753	-35.709	138.908	-10.198	-2.839	-164.586	582.8	0	0	0	0	0	2.229	24.912	20.86	23	4	151	27	28	18	46	0.821	0.222	0.587	S_000001_007
SCORE:	-97.956	-515.517	147.137	6.807	-21.169	4.233	99.96	0	15.456	-345.505	-31.886	135.483	-11.505	-2.49	-164.034	582.8	0	0	0	0	0	2.274	24.155	24.067	24	1	156	25	28	18	46	0.857	0.056	0.543	S_000002_007
SCORE:	-157.782	-517.857	106.473	5.716	-23.627	1.32	93.005	-0.927	15.976	-346.591	-37.757	139.184	-12.711	-1.994	-165.19	582.8	0	0	0	0	0	4.398	25.669	23.592	23	3	161	26	28	18	46	0.821	0.167	0.565	S_000003_007
SCORE:	-131.297	-500.258	93.939	6.466	-20.783	-2.331	96.605	-1.68	16.146	-333.585	-34.393	132.592	-9.595	-3.508	-158.21	582.8	0	0	0	0	0	4.497	16.405	14.277	27	5	149	32	28	18	46	0.964	0.278	0.696	S_000004_007
SCORE:	-143.842	-503.566	101.108	5.694	-19.764	-3.075	89.023	-1.1	15.337	-335.511	-32.371	136.276	-12.245	-1.781	-166.327	582.8	0	0	0	0	0	1.66	23.148	20.725	25	6	155	31	28	18	46	0.893	0.333	0.674	S_000005_007
SCORE:	-37.495	-515.943	200.385	7.382	-20.2	5.457	90.84	-1.103	17.668	-348.561	-26.029	141.621	-8.148	-4.955	-163.699	582.8	0	0	0	0	0	4.988	24.328	20.405	27	5	162	32	28	18	46	0.964	0.278	0.696	S_000006_007
SCORE:	-22.741	-489.519	186.612	7.203	-21.126	-1.015	95.989	-1.69	15.139	-332.693	-32.524	136.866	-15.085	-0.394	-158.608	582.8	0	0	0	0	0	5.304	23.183	21.32	26	4	152	30	28	18	46	0.929	0.222	0.652	S_000007_007
SCORE:	-170.099	-510.156	96.987	6.644	-25.431	3.047	94.12	-1.327	14.692	-349.416	-31.143	139.305	-12.33	-4.209	-175.768	582.8	0	0	0	0	0	2.087	18.839	16.638	26	4	162	30	28	18	46	0.929	0.222	0.652	S_000008_007
SCORE:	-135.727	-506.841	129.44	7.199	-26.593	-1.126	98.598	-1.062	15.849	-354.052	-32.345	140.06	-13.704	-1.52	-173.157	582.8	0	0	0	0	0	0.725	23.803	20.883	24	6	166	30	28	18	46	0.857	0.333	0.652	S_000009_007
SCORE:	-92.585	-506.395	139.991	6.121	-20.495	-1.695	97.98	-0.672	13.992	-326.374	-26.616	135.639	-7.242	-7.235	-175.592	582.8	0	0	0	0	0	3.207	23.272	22.321	23	4	148	27	28	18	46	0.821	0.222	0.587	S_000010_007
SCORE:	-126.261	-502.712	120.942	6.147	-22.148	-3.329	92.927	0	16.939	-341.434	-31.626	137.561	-8.866	-1.704	-175.435	582.8	0	0	0	0	0	3.676	22.258	19.081	27	5	152	32	28	18	46	0.964	0.278	0.696	S_000011_007
SCORE:	-131.417	-502.318	116.28	8.521	-23.099	-2.448	90.285	0	14.32	-335.997	-31.519	139.034	-11.968	-2.349	-175.24	582.8	0	0	0	0	0	2.28	26.937	23.408	26	3	157	29	28	18	46	0.929	0.167	0.63	S_000012_007
SCORE:	-105.693	-516.613	155.21	5.719	-19.832	-0.148	86.593	0	15.265	-345.253	-27.14	143.018	-19.709	-3.413	-164.596	582.8	0	0	0	0	0	2.406	26.205	27.44	24	4	157	28	28	18	46	0.857	0.222	0.609	S_000013_007
SCORE:	-147.078	-499.497	91.601	6.096	-25.38	-1.664	95.341	-0.724	16.183	-339.637	-27.597	135.228	-9.204	-0.93	-170.355	582.8	0	0	0	0	0	0.661	24.195	20.75	28	5	157	33	28	18	46	1	0.278	0.717	S_000014_007
SCORE:	-134.247	-512.411	106.681	8.269	-22.677	0.242	97.744	0	17.115	-342.957	-31.955	139.844	-13.519	-2.034	-165.077	582.8	0	0	0	0	0	3.689	29.192	25.582	26	3	161	29	28	18	46	0.929	0.167	0.63	S_000015_007
SCORE:	-60.101	-497.463	161.127	6.882	-21.259	0.779	98.901	0	14.947	-332.646	-27.702	134.372	-7.001	-4.776	-171.194	582.8	0	0	0	0	0	2.132	25.641	21.858	27	6	150	33	28	18	46	0.964	0.333	0.717	S_000016_007
SCORE:	-13.199	-498.025	206.587	5.766	-20.799	0.134	97.793	-0.328	15.378	-332.447	-29.213	135.88	-9.482	-2.78	-168.016	582.8	0	0	0	0	0	3.552	29.021	27.013	25	4	156	29	28	18	46	0.893	0.222	0.63	S_000017_007
SCORE:	-187.394	-523.235	97.097	5.644	-25.441	3.351	85.619	0	14.714	-360.5	-25.508	136.816	-8.165	-3.377	-169.434	582.8	0	0	0	0	0	2.225	23.22	22.084	23	4	163	27	28	18	46	0.821	0.222	0.587	S_000018_007
SCORE:	-137.528	-507.004	108.371	7.276	-22.657	-0.545	85.424	-0.87	15.101	-342.089	-28.988	135.248	-9.077	-3.473	-161.205	582.8	0	0	0	0	0	4.158	28.24	23.756	25	4	157	29	28	18	46	0.893	0.222	0.63	S_000019_007
SCORE:	-49.493	-499.205	174.498	6.367	-21.729	-0.076	96.567	-2.881	16.632	-339.844	-28.96	137.686	-10.003	-1.476	-164.952	582.8	0	0	0	0	0	5.082	24.53	21.56	26	5	163	31	28	18	46	0.929	0.278	0.674	S_000020_007
SCORE:	-140.885	-503.76	116.223	5.986	-25.073	-3.507	93.127	0	14.488	-346.973	-32.259	132.546	-9.523	-1.12	-166.174	582.8	0	0	0	0	0	2.334	21.929	18.794	27	4	167	31	28	18	46	0.964	0.222	0.674	S_000021_007
SCORE:	-105.028	-499.552	111.73	6.806	-18.331	0.269	98.221	-0.876	15.508	-328.492	-33.481	135.289	-10.192	-2.603	-166.298	582.8	0	0	0	0	0	4.175	25.041	23.008	26	4	146	30	28	18	46	0.929	0.222	0.652	S_000022_007
SCORE:	-129.6	-500.746	105.917	5.771	-22.202	-1.98	93.403	0	18.283	-332.713	-34.822	141.638	-8.332	-1.491	-179.024	582.8	0	0	0	0	0	3.898	29.687	27.975	28	4	156	32	28	18	46	1	0.222	0.696	S_000023_007
SCORE:	-53.693	-493.34	158.102	10.824	-23.063	3.531	101.868	0	19.282	-332.642	-38.989	135.406	-12.136	-3.182	-164.477	582.8	0	0	0	0	0	2.324	20.224	17.885	27	6	156	33	28	18	46	0.964	0.333	0.717	S_000024_007
SCORE:	-92.26	-521.02	169.98	6.288	-20.074	2.045	89.058	0	15.221	-343.769	-36.316	138.937	-6.113	-2.048	-169.147	582.8	0	0	0	0	0	1.898	20.697	19.664	24	6	160	30	28	18	46	0.857	0.333	0.652	S_000025_007
SCORE:	-133.029	-497.931	89.839	5.875	-20.275	-2.131	98.276	0	17.01	-333.965	-29.694	138.422	-14.111	-0.194	-170.435	582.8	0	0	0	0	0	3.484	21.212	18.82	26	6	151	32	28	18	46	0.929	0.333	0.696	S_000026_007
SCORE:	-104.198	-487.996	94.626	5.556	-19.127	1.491	88.737	-0.673	14.636	-322.021	-30.087	134.059	-11.942	-0.071	-155.562	582.8	0	0	0	0	0	1.378	23.742	20.765	26	4	151	30	28	18	46	0.929	0.222	0.652	S_000001_008
SCORE:	-122.755	-517.498	142.083	7.007	-21.643	-1.026	96.021	-3.031	14.563	-345.327	-31.611	139.881	-11.291	-0.983	-176.579	582.8	0	0	0	0	0	3.88	26.11	22.365	25	4	162	29	28	18	46	0.893	0.222	0.63	S_000002_008
SCORE:	-141.031	-513.151	108.781	6.436	-19.782	-2.152	98.352	0	16.292	-340.953	-40.945	139.176	-11.423	-2.159	-164.163	582.8	0	0	0	0	0	1.86	20.952	18.516	23	2	156	25	28	18	46	0.821	0.111	0.543	S_000003_008
SCORE:	-102.765	-502.605	138.38	8.254	-23.622	-1.521	93.602	0	14.998	-344.651	-35.298	138.287	-12.073	0	-162.741	582.8	0	0	0	0	0	3.424	24.394	22.377	23	4	165	27	28	18	46	0.821	0.222	0.587	S_000004_008
SCORE:	-92.009	-501.375	143.317	6.471	-18.913	-0.941	94.577	-3.044	15.755	-332.846	-25.886	141.381	-16.308	-6.635	-172.118	582.8	0	0	0	0	0	1.757	26.422	23.598	28	4	152	32	28	18	46	1	0.222	0.696	S_000005_008
SCORE:	-125.884	-501.867	101.782	6.32	-22.505	-4.065	97.639	0	19.099	-339.162	-32.041	138.116	-7.228	-3.442	-166.422	582.8	0	0	0	0	0	5.092	31.128	26.404	28	4	154	32	28	18	46	1	0.222	0.696	S_000006_008
SCORE:	-132.528	-513.449	134.747	7.505	-23.146	-0.394	94.759	-0.668	16.654	-349.497	-36.092	141.037	-14.594	-2.85	-170.486	582.8	0	0	0	0	0	1.145	22.054	19.017	25	4	161	29	28	18	46	0.893	0.222	0.63	S_000007_008
SCORE:	-19.478	-501.698	213.94	5.67	-20.811	0.191	91.988	0	16.737	-337.271	-31.307	138.469	-11.217	-3.634	-164.41	582.8	0	0	0	0	0	1.075	19.273	16.919	25	3	157	28	28	18	46	0.893	0.167	0.609	S_000008_008
SCORE:	-24.263	-483.564	154.608	6.153	-18.056	-0.419	106.641	0	17.231	-320.895	-30.031	133.25	-11.996	0	-164.164	582.8	0	0	0	0	0	4.18	28.164	24.077	27	6	149	33	28	18	46	0.964	0.333	0.717	S_000009_008
SCORE:	-149.728	-500.795	105.527	6.07	-24.005	-2.76	84.835	0	16.024	-337.421	-33.061	139.036	-15.748	-5.225	-166.833	582.8	0	0	0	0	0	1.827	21.878	18.892	27	3	153	30	28	18	46	0.964	0.167	0.652	S_000010_008
SCORE:	-20.071	-492.849	192.852	5.726	-20.579	1.05	94.306	0	15.318	-332.126	-34.759	131.04	-12.95	-2.149	-152.403	582.8	0	0	0	0	0	4.654	22.386	19.451	27	4	151	31	28	18	46	0.964	0.222	0.674	S_000011_008
SCORE:	-81.022	-529.255	196.787	6.933	-22.641	1.496	96.451	0	15.403	-354.302	-30.055	146.072	-16.354	-3.438	-175.093	582.8	0	0	0	0	0	4.173	24.104	21.812	27	6	163	33	28	18	46	0.964	0.333	0.717	S_000012_008
SCORE:	-113.946	-498.651	100.432	7.287	-19.386	3.548	102.993	-1.989	17.577	-329.649	-31.414	136.184	-8.986	-2.983	-175.53	582.8	0	0	0	0	0	3.821	24.748	21.386	27	5	146	32	28	18	46	0.964	0.278	0.696	S_000013_008
SCORE:	-157.686	-518.624	91.034	6.033	-20.142	2.268	102.554	-0.15	15.029	-339.302	-28.931	139.326	-7.5	-6.347	-178.059	582.8	0	0	0	0	0	2.326	22.902	19.833	27	3	154	30	28	18	46	0.964	0.167	0.652	S_000014_008
SCORE:	-154.262	-513.205	92.366	7.965	-22.902	2.142	103.491	0	16.57	-351.068	-30.449	137.116	-7.893	-5.128	-166.987	582.8	0	0	0	0	0	0.919	22.324	20.515	27	4	164	31	28	18	46	0.964	0.222	0.674	S_000015_008
SCORE:	-124.367	-515.312	143.702	5.631	-20.658	-1.024	83.713	-1.149	16.806	-347.131	-30.718	136.508	-8.702	-2.865	-169.471	582.8	0	0	0	0	0	3.502	29.523	26.062	28	4	160	32	28	18	46	1	0.222	0.696	S_000016_008
SCORE:	-192.534	-515.473	86	5.712	-22.858	-0.883	86.934	0	15.576	-347.597	-25.973	139.171	-14.947	-2.477	-180.226	582.8	0	0	0	0	0	1.707	20.778	18.849	23	2	159	25	28	18	46	0.821	0.111	0.543	S_000017_008
SCORE:	-137.886	-504.398	113.608	6.735	-24.456	-0.342	94.566	0	14.397	-342.322	-29.33	134.624	-8.728	-4.542	-171.672	582.8	0	0	0	0	0	1.173	24.446	22.318	25	3	158	28	28	18	46	0.893	0.167	0.609	S_000018_008
SCORE:	-80.49	-495.832	127.318	6.269	-21.792	0.539	101.377	-1.068	16.436	-336.457	-25.366	133.772	-9.337	-2.4	-159.257	582.8	0	0	0	0	0	2.51	26.52	22.375	27	4	155	31	28	18	46	0.964	0.222	0.674	S_000001_009
SCORE:	-59.043	-491.134	123.972	12.036	-18.487	10.526	105.185	-3.287	15.951	-322.12	-31.045	132.248	-8.201	-0.813	-169.56	582.8	0	0	0	0	0	2.886	28.829	25.343	22	3	143	25	28	18	46	0.786	0.167	0.543	S_000002_009
SCORE:	-125.837	-498.321	97.368	12.085	-21.707	-0.106	94.375	-1.452	16.082	-337.496	-30.669	133.285	-9.883	-1.047	-161.808	582.8	0	0	0	0	0	0.657	24.87	23.872	26	5	157	31	28	18	46	0.929	0.278	0.674	S_000003_009
SCORE:	-135.027	-515.154	123.619	10.579	-21.495	-0.1	91.979	0	19.703	-346.912	-32.07	141.313	-11.615	0	-178.313	582.8	0	0	0	0	0	0.638	20.557	19.432	24	6	156	30	28	18	46	0.857	0.333	0.652	S_000004_009
SCORE:	-192.05	-519.514	90.056	5.821	-23.997	-1.88	89.591	0	19.228	-357.002	-30.979	138.266	-15.059	-3.198	-167.407	582.8	0	0	0	0	0	1.225	20.687	18.437	24	6	159	30	28	18	46	0.857	0.333	0.652	S_000005_009
SCORE:	-99.634	-511.173	147.908	12.338	-25.4	4.474	100.169	-0.897	17.461	-351.221	-37.731	141.834	-9.826	-2.166	-172.423	582.8	0	0	0	0	0	4.219	23.186	21.073	26	5	157	31	28	18	46	0.929	0.278	0.674	S_000006_009
SCORE:	-15.096	-497.828	200.096	6.574	-21.791	1.269	99.671	0	17.033	-337.307	-29.732	137.229	-12.335	-0.573	-162.397	582.8	0	0	0	0	0	2.196	24.93	20.884	28	4	152	32	28	18	46	1	0.222	0.696	S_000007_009
SCORE:	-113.564	-505.089	122.565	5.783	-20.132	-0.97	97.548	-4.47	14.62	-328.559	-32.12	142.296	-15.626	-4.591	-171.416	582.8	0	0	0	0	0	3.796	27.984	23.775	28	1	154	29	28	18	46	1	0.056	0.63	S_000008_009
SCORE:	-53.378	-511.85	95.772	6.057	-12.062	4.046	101.106	-0.847	18.081	-327.833	-30.543	142.159	-4.171	-4.415	-161.494	582.8	0	0	0	0	0	49.818	19.959	18.155	27	4	144	31	28	18	46	0.964	0.222	0.674	S_000009_009
SCORE:	-76.97	-490.501	104.074	9.708	-15.736	3.65	101.059	0	15.786	-318.068	-32.348	135.784	-12.23	-3.569	-162.946	582.8	0	0	0	0	0	5.565	26.836	24.455	25	3	153	28	28	18	46	0.893	0.167	0.609	S_000010_009
SCORE:	-90.708	-512.674	136.006	12.236	-18.786	-0.153	99.597	0	17.479	-333.816	-33.714	139.209	-7.077	-4.169	-171.866	582.8	0	0	0	0	0	4.22	26.898	23.713	24	4	153	28	28	18	46	0.857	0.222	0.609	S_000011_009
SCORE:	-77.5	-510.219	159.385	9.739	-21.297	0.413	100.23	0	16.412	-341.22	-40.46	140.17	-8.962	-2.302	-166.259	582.8	0	0	0	0	0	4.069	28.894	26.647	24	4	161	28	28	18	46	0.857	0.222	0.609	S_000012_009
SCORE:	-111.868	-508.111	102.607	7.15	-25.408	-1.659	135.974	-1.353	21.814	-350.576	-32.743	135.629	-8.578	-0.33	-172.357	582.8	0	0	0	0	0	3.273	23.736	20.994	26	6	164	32	28	18	46	0.929	0.333	0.696	S_000013_009
SCORE:	-133.303	-510.689	99.436	10.318	-18.679	4.149	100.297	-0.986	15.997	-336.168	-35.899	137.626	-16.099	-1.681	-164.632	582.8	0	0	0	0	0	0.908	19.377	15.388	27	4	152	31	28	18	46	0.964	0.222	0.674	S_000014_009
SCORE:	-129.921	-505.694	105.379	5.803	-18.664	0.38	88.045	0	14.669	-335.216	-32.332	137.959	-12.628	-1.445	-161.374	582.8	0	0	0	0	0	2.399	24.295	21.426	25	2	154	27	28	18	46	0.893	0.111	0.587	S_000015_009
SCORE:	-45.051	-485.679	141.135	9.095	-18.514	-0.457	107.331	0	14.483	-320.324	-31.037	135.015	-9.642	-6.466	-165.605	582.8	0	0	0	0	0	2.815	23.654	20.055	24	3	150	27	28	18	46	0.857	0.167	0.587	S_000001_010
SCORE:	-187.947	-531.657	91.922	6.287	-15.988	0.831	93.558	-1.323	16.712	-337.894	-41.232	147.267	-13.229	-9.394	-177.549	582.8	0	0	0	0	0	0.942	22.713	21.037	26	4	156	30	28	18	46	0.929	0.222	0.652	S_000002_010
SCORE:	-153.599	-500.506	109.22	6.403	-24.075	-3.375	91.456	-1.427	15.234	-346.936	-34.834	134.733	-15.132	-1.016	-166.995	582.8	0	0	0	0	0	0.849	16.831	14.28	28	4	158	32	28	18	46	1	0.222	0.696	S_000003_010
SCORE:	-154.117	-503.5	94.637	7.609	-25.469	-2.292	100.178	-0.906	14.73	-347.121	-34.374	139.46	-14.332	-4.225	-165.541	582.8	0	0	0	0	0	4.228	22.121	19.637	28	3	157	31	28	18	46	1	0.167	0.674	S_000004_010
SCORE:	-127.905	-506.54	104.045	7.377	-21.081	-1.478	94.644	0	15.582	-331.918	-28.237	137.861	-8.58	-2.068	-171.753	582.8	0	0	0	0	0	1.44	23.148	21.332	25	2	158	27	28	18	46	0.893	0.111	0.587	S_000005_010
SCORE:	-109.086	-514.257	161.703	6.196	-24.557	-4.397	87.987	-1.198	15.892	-350.377	-30.551	136.114	-7.306	-1.073	-168.193	582.8	0	0	0	0	0	2.129	28.897	24.717	26	4	163	30	28	18	46	0.929	0.222	0.652	S_000006_010
SCORE:	-98.726	-509.186	146.747	6.242	-21.163	2.072	94.127	0	16.845	-339.978	-33.015	140.059	-11.658	-4.945	-169.27	582.8	0	0	0	0	0	1.596	21.896	19.532	24	3	160	27	28	18	46	0.857	0.167	0.587	S_000007_010
SCORE:	-140.748	-506.786	99.327	5.977	-23.339	2.586	104.017	-0.712	15.428	-337.447	-31.55	143.833	-14.338	-4.38	-179.086	582.8	0	0	0	0	0	2.922	23.898	22.281	26	5	156	31	28	18	46	0.929	0.278	0.674	S_000008_010
SCORE:	-93.133	-510.863	163.779	5.87	-26.829	1.181	97.985	0	18.095	-347.626	-30.455	141.541	-9.461	0	-180.914	582.8	0	0	0	0	0	1.764	20.996	18.457	28	4	157	32	28	18	46	1	0.222	0.696	S_000009_010
SCORE:	-127.233	-503.904	99.776	6.332	-19.493	6.043	90.539	0	15.209	-338.887	-29.257	138.458	-15.378	-3.113	-158.193	582.8	0	0	0	0	0	1.835	29.41	24.718	26	5	157	31	28	18	46	0.929	0.278	0.674	S_000010_010
SCORE:	-135.874	-525.027	140.865	7.311	-21.901	4.422	91.173	0	14.648	-353.62	-35.85	144.505	-8.16	-2.986	-176.868	582.8	0	0	0	0	0	2.814	19.593	17.011	27	4	159	31	28	18	46	0.964	0.222	0.674	S_000011_010
SCORE:	-66.959	-501.12	152.742	5.788	-21.838	3.563	109.19	-1.078	15.989	-339.636	-31.306	134.203	-6.645	-4.115	-167.703	582.8	0	0	0	0	0	2.205	21.43	19.776	27	4	158	31	28	18	46	0.964	0.222	0.674	S_000012_010
SCORE:	-119.781	-512.58	112.106	7.855	-21.505	4.406	94.844	0	16.534	-341.253	-29.952	141.958	-8.818	-4.319	-166.62	582.8	0	0	0	0	0	4.763	22.411	21.817	24	4	162	28	28	18	46	0.857	0.222	0.609	S_000013_010
SCORE:	-69.904	-496.703	150.491	8.294	-20.713	0.882	95.541	0	14.551	-336.359	-27.069	129.625	-12.539	-1.681	-159.389	582.8	0	0	0	0	0	2.364	19.533	17.099	25	4	156	29	28	18	46	0.893	0.222	0.63	S_000014_010
SCORE:	-43.494	-500.115	177.321	5.84	-22.188	2.778	92.527	-2.332	16.63	-325.941	-32.533	139.998	-8.989	-2.395	-170.489	582.8	0	0	0	0	0	3.593	21.665	21.118	27	5	151	32	28	18	46	0.964	0.278	0.696	S_000015_010
SCORE:	-138.939	-519.926	126.928	8.054	-21.974	3.52	86.678	0	17.837	-349.394	-33.829	145.813	-18.225	-4.987	-166.624	582.8	0	0	0	0	0	4.389	25.792	23.257	27	3	165	30	28	18	46	0.964	0.167	0.652	S_000016_010
SCORE:	-152.542	-518.546	107.414	8.737	-21.518	2.1	90.744	-0.777	15.346	-339.697	-36.035	149.056	-11.872	-3.67	-177.469	582.8	0	0	0	0	0	0.845	23.88	22.611	26	2	159	28	28	18	46	0.929	0.111	0.609	S_000017_010
SCORE:	-110.284	-516.18	149.859	6.46	-21.466	3.68	90.865	0	17.398	-346.172	-35.417	142.212	-14.572	-1.351	-172.121	582.8	0	0	0	0	0	3.721	23.944	21.484	22	6	161	28	28	18	46	0.786	0.333	0.609	S_000018_010
SCORE:	-76.948	-511.444	190.403	6.402	-22.389	0.966	87.774	0	19.173	-350.367	-37.838	141.56	-14.593	-1.58	-169.654	582.8	0	0	0	0	0	1.838	27.263	22.808	26	6	161	32	28	18	46	0.929	0.333	0.696	S_000019_010
SCORE:	-164.933	-508.036	89.278	5.897	-23.046	0.372	89.387	0	15.14	-342.433	-32.77	135.812	-11.994	-7.006	-160.168	582.8	0	0	0	0	0	1.834	25.83	25.966	25	3	158	28	28	18	46	0.893	0.167	0.609	S_000001_011
SCORE:	-127.02	-509.938	122.264	7.315	-23.465	2.308	90.152	0	16.04	-348.33	-25.655	134.421	-5.189	-3.008	-169.2	582.8	0	0	0	0	0	2.464	30.649	26.475	25	4	158	29	28	18	46	0.893	0.222	0.63	S_000002_011
SCORE:	-148.567	-496.538	81.459	6.676	-21.127	1.494	96.051	-1.457	16.562	-335.527	-27.781	136.737	-13.364	-4.446	-171.072	582.8	0	0	0	0	0	0.967	25.017	22.177	22	6	156	28	28	18	46	0.786	0.333	0.609	S_000003_011
SCORE:	-159.54	-506.563	91.653	5.858	-22.067	0.275	90.392	-0.844	15.765	-343.576	-23.647	135.675	-8.746	-3.506	-173.786	582.8	0	0	0	0	0	0.778	24.043	21.402	25	3	161	28	28	18	46	0.893	0.167	0.609	S_000004_011
SCORE:	-41.881	-491.866	160.329	6.833	-19.336	0.67	98.773	-1.241	15.142	-322.481	-28.05	135.247	-11.09	-2.134	-168.357	582.8	0	0	0	0	0	2.882	22.803	21.959	24	3	153	27	28	18	46	0.857	0.167	0.587	S_000005_011
SCORE:	-48.479	-496.534	159.578	6.465	-17.877	5.715	102.126	0	14.893	-323.928	-31.541	139.713	-14.453	-4.66	-172.97	582.8	0	0	0	0	0	2.195	27.974	26.242	27	4	147	31	28	18	46	0.964	0.222	0.674	S_000006_011
SCORE:	-177.737	-523.084	94.788	6.417	-21.451	4.175	85.629	0	15.104	-350.206	-31.641	140.861	-16.197	-0.895	-165.504	582.8	0	0	0	0	0	1.468	23.022	19.45	24	5	159	29	28	18	46	0.857	0.278	0.63	S_000007_011
SCORE:	-144.011	-520.298	108.984	7.599	-21.956	10.252	96.403	0	16.312	-343.539	-32.72	142.617	-10.372	-2.941	-180.723	582.8	0	0	0	0	0	3.573	25.106	22.448	27	5	151	32	28	18	46	0.964	0.278	0.696	S_000008_011
SCORE:	-64.814	-513.068	185.558	5.964	-22.67	2.586	96.705	0	17.383	-344.625	-29.61	138.482	-13.844	-2.636	-170.179	582.8	0	0	0	0	0	2.341	21.734	19.374	27	5	155	32	28	18	46	0.964	0.278	0.696	S_000009_011
SCORE:	-111.794	-502.084	128.069	5.263	-21.473	-3.006	90.599	-0.975	15.708	-335.473	-40.398	139.411	-12.977	-1.408	-158.482	582.8	0	0	0	0	0	2.633	26.285	21.097	26	2	153	28	28	18	46	0.929	0.111	0.609	S_000010_011
SCORE:	-116.479	-500.252	107.957	6.046	-18.848	0.731	98.946	-0.222	15.064	-331.624	-31.685	139.759	-12.325	-2.393	-174.284	582.8	0	0	0	0	0	3.851	21.791	19.816	28	4	150	32	28	18	46	1	0.222	0.696	S_000011_011
SCORE:	-97.818	-487.344	109.719	6.495	-22.145	-1.372	95.984	-0.561	15.084	-334.596	-26.863	132.107	-9.803	-0.622	-161.3	582.8	0	0	0	0	0	4.601	28.881	26.005	25	3	152	28	28	18	46	0.893	0.167	0.609	S_000012_011
SCORE:	-187.078	-521.834	93.208	7.714	-23.735	-2.719	87.413	0	15.99	-354.13	-21.948	141.541	-10.176	-2.255	-180.196	582.8	0	0	0	0	0	1.25	23.51	21.93	22	6	165	28	28	18	46	0.786	0.333	0.609	S_000013_011
SCORE:	-87.305	-503.601	141.486	7.57	-20.849	2.518	91.778	0	14.882	-333.593	-37.827	136.884	-6.164	-1.258	-167.858	582.8	0	0	0	0	0	5.928	27.409	23.724	25	4	155	29	28	18	46	0.893	0.222	0.63	S_000014_011
SCORE:	-62.394	-504.354	167.049	7.282	-20.27	-0.862	96.045	0	17.065	-336.967	-26.002	139.301	-9.409	-1.11	-175.296	582.8	0	0	0	0	0	2.334	27.302	24.691	26	6	161	32	28	18	46	0.929	0.333	0.696	S_000015_011
SCORE:	-77.063	-511.326	180.955	6.286	-20.666	-2.14	90.31	0	16.21	-345.262	-32.092	138.583	-12.86	-1.601	-169.421	582.8	0	0	0	0	0	3.162	27.639	23.289	24	4	164	28	28	18	46	0.857	0.222	0.609	S_000016_011
SCORE:	-128.158	-513.567	140.013	6.176	-22.29	-0.748	87.434	-1.371	15.88	-342.504	-36.538	142.08	-10.101	-3.066	-175.574	582.8	0	0	0	0	0	3.218	27.662	26.698	26	3	161	29	28	18	46	0.929	0.167	0.63	S_000017_011
SCORE:	-137.342	-505.212	98.376	5.72	-20.947	0.044	102.682	0	15.084	-336.862	-39.195	135.176	-8.149	-2.464	-166.221	582.8	0	0	0	0	0	1.825	24.932	22.389	26	6	161	32	28	18	46	0.929	0.333	0.696	S_000018_011
SCORE:	-69.34	-509.664	164.158	7.514	-21.132	1.273	104.682	0	18.099	-343.503	-31.005	136.598	-12.042	-1.811	-168.37	582.8	0	0	0	0	0	3.063	25.906	23.889	23	2	160	25	28	18	46	0.821	0.111	0.543	S_000019_011
SCORE:	-173.735	-512.91	97.011	5.433	-24.945	1.121	88.621	-0.594	14.811	-353.969	-30.527	137.061	-10.394	-3.703	-168.417	582.8	0	0	0	0	0	4.865	25.813	23.236	28	3	170	31	28	18	46	1	0.167	0.674	S_000020_011
SCORE:	-162.422	-510.361	101.998	8.419	-24.031	-0.943	92.079	0	19.473	-349.285	-26.179	138.293	-12.46	-1.907	-184.127	582.8	0	0	0	0	0	3.808	25.798	24.116	26	5	162	31	28	18	46	0.929	0.278	0.674	S_000021_011
SCORE:	-132.513	-521.805	128.229	7.236	-23.502	0.514	95.145	-0.62	16.874	-350.881	-27.347	140.44	-10.695	-4.077	-167.698	582.8	0	0	0	0	0	2.875	27.443	23.771	28	5	165	33	28	18	46	1	0.278	0.717	S_000022_011
SCORE:	-137.743	-498.766	93.587	5.87	-18.54	0.377	88.808	-0.552	14.057	-326.754	-32.006	144.897	-16.612	-8.831	-170.692	582.8	0	0	0	0	0	4.613	21.933	18.851	22	3	154	25	28	18	46	0.786	0.167	0.543	S_000023_011
SCORE:	-115.768	-503.931	135.717	6.199	-21.695	-4.349	93.42	-2.39	14.547	-341.035	-36.072	136.487	-10.457	-3.285	-165.585	582.8	0	0	0	0	0	3.862	21.671	19.429	26	8	159	34	28	18	46	0.929	0.444	0.739	S_000024_011
SCORE:	-116.283	-502.942	113.449	7.132	-21.151	3.094	92.579	-1.348	16.676	-336.945	-27.171	138.123	-8.797	-4.709	-171.356	582.8	0	0	0	0	0	4.282	21.221	17.124	27	5	153	32	28	18	46	0.964	0.278	0.696	S_000025_011
SCORE:	-88.802	-492.934	104.129	6.605	-16.931	0.525	97.608	-1.316	14.448	-321.822	-29.813	132.708	-6.998	-2.072	-160.999	582.8	0	0	0	0	0	5.261	28.733	24.389	27	4	147	31	28	18	46	0.964	0.222	0.674	S_000026_011
SCORE:	-59.683	-500.233	160.667	6.298	-20.394	3.522	98.289	-0.012	15.64	-335.334	-24.642	136.593	-10.247	-2.093	-173.915	582.8	0	0	0	0	0	3.379	19.485	16.88	26	4	157	30	28	18	46	0.929	0.222	0.652	S_000001_012
SCORE:	-101.277	-499.803	121.36	9.03	-20.197	-1.554	101.403	-1.013	16.462	-332.406	-28.27	137.526	-12.708	-4.04	-172.586	582.8	0	0	0	0	0	2.721	27.047	25.323	23	3	153	26	28	18	46	0.821	0.167	0.565	S_000002_012
SCORE:	24.843	-505.209	245.162	7.169	-18.765	15.253	91.61	-1.369	13.405	-334.414	-34.772	135.25	-13.727	-2.591	-157.518	582.8	0	0	0	0	0	2.559	31.861	27.202	23	4	154	27	28	18	46	0.821	0.222	0.587	S_000003_012
SCORE:	-86.117	-507.072	138.74	6.607	-17.479	2.145	96.798	-1.408	16.618	-334.377	-29.771	139.105	-10.441	-4.105	-167.82	582.8	0	0	0	0	0	3.542	23.907	21.664	25	6	153	31	28	18	46	0.893	0.333	0.674	S_000004_012
SCORE:	-112.81	-507.233	132.777	6.304	-24.462	-1.711	102.469	0	17.471	-349.485	-32.795	139.011	-14.872	-1.921	-162.742	582.8	0	0	0	0	0	1.578	25.416	21.731	27	7	160	34	28	18	46	0.964	0.389	0.739	S_000005_012
SCORE:	-122.105	-510.438	123.687	5.729	-20.23	2.109	88.263	-1.053	14.139	-342.143	-25.402	134.399	-10.538	-4.683	-160.339	582.8	0	0	0	0	0	1.595	24.537	23.15	28	4	159	32	28	18	46	1	0.222	0.696	S_000006_012
SCORE:	-157.272	-518.948	111.677	7.276	-21.809	0.166	91.019	0	15.799	-348.828	-31.13	142.226	-14.762	-6.707	-168.713	582.8	0	0	0	0	0	2.662	27.018	23.194	27	5	158	32	28	18	46	0.964	0.278	0.696	S_000007_012
SCORE:	-108.902	-500.189	122.443	9.048	-21.775	-10.257	102.567	-0.586	15.307	-337.079	-30.509	136.345	-9.13	-0.477	-170.391	582.8	0	0	0	0	0	2.982	26.366	23.867	25	5	165	30	28	18	46	0.893	0.278	0.652	S_000008_012
SCORE:	-135.303	-512.113	91.908	6.46	-16.877	3.809	98.087	-2.289	15.591	-329.116	-36.347	137.556	-8.853	-5.886	-163.711	582.8	0	0	0	0	0	3.677	20.728	18.143	28	5	151	33	28	18	46	1	0.278	0.717	S_000009_012
SCORE:	-97.615	-495.342	134.453	6.611	-24.034	-1.183	91.153	-1.297	14.396	-341.84	-31.82	138.507	-7.997	-0.296	-165.201	582.8	0	0	0	0	0	3.475	24.894	21.481	28	5	158	33	28	18	46	1	0.278	0.717	S_000010_012
SCORE:	-72.257	-504.735	157.69	7.93	-21.058	-1.095	100.118	0	14.889	-335.654	-31.215	139.931	-12.218	-3.006	-170.662	582.8	0	0	0	0	0	4.028	28.824	25.638	23	4	156	27	28	18	46	0.821	0.222	0.587	S_000011_012
SCORE:	-25.899	-493.717	159.768	9.141	-20.446	0.898	106.4	-2.161	15.645	-328.188	-27.966	133.843	-11.136	-2.185	-155.294	582.8	0	0	0	0	0	6.701	24.189	22.447	27	4	150	31	28	18	46	0.964	0.222	0.674	S_000012_012
SCORE:	-116.008	-506.577	121.611	7.283	-19.289	-1.346	96.857	-1.334	14.458	-336.148	-32.66	139.048	-12.623	-2.664	-168.661	582.8	0	0	0	0	0	3.236	29.092	26.649	27	5	156	32	28	18	46	0.964	0.278	0.696	S_000013_012
SCORE:	-78.21	-501.141	141.367	6.534	-19.142	-6.75	96.353	0	16.037	-331.744	-32.805	136.5	-9.294	-0.885	-160.466	582.8	0	0	0	0	0	4.425	28.018	24.448	23	4	161	27	28	18	46	0.821	0.222	0.587	S_000014_012
SCORE:	-126.525	-494.879	96.031	7.893	-21.767	-2.86	96.716	-1.106	14.618	-334.258	-32.836	135.73	-11.423	-2.239	-162.149	582.8	0	0	0	0	0	3.204	26.071	25.689	25	4	155	29	28	18	46	0.893	0.222	0.63	S_000015_012
SCORE:	-109.558	-497.611	122.279	5.42	-20.177	3.693	81.089	-1.243	14.452	-337.089	-27.596	134.479	-9.502	-3.157	-159.641	582.8	0	0	0	0	0	2.246	28.995	26.087	23	3	159	26	28	18	46	0.821	0.167	0.565	S_000016_012
SCORE:	-149.533	-508.671	91.698	5.818	-20.044	3.385	95.819	0	15.783	-341.983	-32.471	141.613	-18.526	-2.719	-165.146	582.8	0	0	0	0	0	3.113	25.027	23.707	28	3	157	31	28	18	46	1	0.167	0.674	S_000017_012
SCORE:	-106.036	-484.371	94.364	6.328	-21.9	1.599	97.094	-4.125	15.562	-322.266	-34.007	138.845	-15.164	-2.006	-162.883	582.8	0	0	0	0	0	4.096	24.043	21.771	22	2	150	24	28	18	46	0.786	0.111	0.522	S_000018_012
SCORE:	-98.388	-501.302	125.515	5.766	-22.422	4.221	98.955	-1.284	16.526	-336.398	-29.835	136.067	-15.608	-2.126	-161.568	582.8	0	0	0	0	0	2.306	21.169	18.952	28	5	148	33	28	18	46	1	0.278	0.717	S_000019_012
SCORE:	-114.161	-504.144	125.402	5.708	-22.333	0.007	94.281	0	17.813	-335.504	-32.943	138.286	-11.263	-3.507	-171.56	582.8	0	0	0	0	0	2.796	27.349	24.598	23	4	153	27	28	18	46	0.821	0.222	0.587	S_000020_012
SCORE:	-108.057	-500.162	145.795	6.333	-20.771	0.507	81.732	0	14.944	-342.873	-32.715	138.283	-17.328	-2.703	-164.014	582.8	0	0	0	0	0	2.115	28.102	27.79	25	5	159	30	28	18	46	0.893	0.278	0.652	S_000021_012
SCORE:	-2.046	-515.05	251.276	7.731	-18.177	1.113	89.251	-1.436	15.484	-338.494	-32.052	142.428	-11.22	-4.674	-175.251	582.8	0	0	0	0	0	4.226	24.299	21.412	26	3	155	29	28	18	46	0.929	0.167	0.63	S_000022_012
SCORE:	-115.193	-503.999	125.121	5.425	-22.59	0.506	95.366	0	15.094	-341.76	-29.505	141.697	-12.138	-4.746	-168.667	582.8	0	0	0	0	0	2.203	22.469	19.798	26	5	158	31	28	18	46	0.929	0.278	0.674	S_000001_013
SCORE:	-105.831	-516.535	124.698	6.36	-18.707	2.411	108.065	0	15.412	-334.385	-33.786	144.118	-15.459	-3.663	-169.331	582.8	0	0	0	0	0	2.17	26.101	23.207	26	3	152	29	28	18	46	0.929	0.167	0.63	S_000002_013
SCORE:	-23.017	-497.69	200.955	8.108	-23.217	-0.377	102.384	-1.142	15.857	-341.403	-32.529	138.959	-16.882	-2.172	-162.125	582.8	0	0	0	0	0	5.458	23.427	20.756	28	6	160	34	28	18	46	1	0.333	0.739	S_000003_013
SCORE:	-47.229	-507.045	172.815	10.419	-20.952	10.063	97.241	-1.006	16.178	-336.515	-37.432	144.473	-9.435	-7.669	-169.054	582.8	0	0	0	0	0	7.889	25.518	22.897	28	5	159	33	28	18	46	1	0.278	0.717	S_000004_013
SCORE:	-130.747	-501.532	104.508	6.754	-21.152	-2.728	96.316	-0.835	15.832	-334.54	-34.443	142.213	-7.741	-3.75	-175.635	582.8	0	0	0	0	0	3.187	22.821	19.919	27	3	150	30	28	18	46	0.964	0.167	0.652	S_000005_013
SCORE:	-137.828	-518.512	103.753	11.008	-23.001	0.766	101.27	-1.321	16.292	-342.42	-35.854	139.884	-6.192	-4.684	-163.262	582.8	0	0	0	0	0	1.645	26.141	24.278	23	4	154	27	28	18	46	0.821	0.222	0.587	S_000006_013
SCORE:	-132.73	-497.829	98.188	7.295	-20.125	-2.942	97.806	-2.777	14.819	-328.226	-43.733	140.299	-12.539	-1.386	-166.37	582.8	0	0	0	0	0	1.991	29.408	25.021	19	2	165	21	28	18	46	0.679	0.111	0.457	S_000007_013
SCORE:	-104.753	-501.056	139.958	8.857	-25.134	1.399	96.172	0	15.531	-343.284	-27.558	136.334	-15.219	-4.206	-172.28	582.8	0	0	0	0	0	2.933	25.416	23.675	19	4	156	23	28	18	46	0.679	0.222	0.5	S_000008_013
SCORE:	-79.797	-483.756	97.59	8.405	-19.758	-2.648	108.1	-1.011	15.477	-322.329	-28.169	135.219	-15.885	-2.353	-157.447	582.8	0	0	0	0	0	5.969	22.605	20.132	28	5	144	33	28	18	46	1	0.278	0.717	S_000009_013
SCORE:	-106.058	-498.777	113.431	5.942	-18.931	0.972	90.883	-0.405	16.651	-326.475	-27.28	136.398	-7.368	-0.832	-174.929	582.8	0	0	0	0	0	1.863	27.532	26.207	26	4	150	30	28	18	46	0.929	0.222	0.652	S_000010_013
SCORE:	-131.64	-504.232	115.058	6.191	-21.493	-4.474	92.877	0	16.205	-343.979	-32.526	135.516	-12.742	-4.398	-158.77	582.8	0	0	0	0	0	2.327	22.837	19.937	27	7	164	34	28	18	46	0.964	0.389	0.739	S_000011_013
SCORE:	-114.268	-508.078	125.229	6.252	-17.953	2.334	91.819	0	16.914	-335.858	-33.186	143.997	-14.164	-5.398	-170.909	582.8	0	0	0	0	0	1.933	18.997	16.88	26	4	154	30	28	18	46	0.929	0.222	0.652	S_000012_013
SCORE:	-126.605	-509.39	123.608	6.984	-20.468	-0.107	84.757	-1.377	17.049	-344.391	-33.08	141.824	-6.567	-1.323	-170.197	582.8	0	0	0	0	0	3.275	22.759	19.397	27	4	161	31	28	18	46	0.964	0.222	0.674	S_000013_013
SCORE:	-160.183	-519.03	109.299	7.01	-22.285	0.733	91.756	0	14.245	-349.222	-32.328	146.184	-16.379	-5.169	-170.527	582.8	0	0	0	0	0	2.731	30.296	25.203	26	4	160	30	28	18	46	0.929	0.222	0.652	S_000014_013
SCORE:	-30.446	-516.966	229.668	5.862	-21.177	1.272	95.652	-2.016	15.152	-340.865	-25.632	145.362	-16.793	-5.47	-179.703	582.8	0	0	0	0	0	2.408	24.286	22.308	28	4	166	32	28	18	46	1	0.222	0.696	S_000015_013
SCORE:	-85.248	-513.55	171.131	6.704	-20.676	7.031	93.678	0	16.138	-348.425	-29.257	136.489	-13.914	-6.852	-168.553	582.8	0	0	0	0	0	2.009	18.515	16.422	27	4	160	31	28	18	46	0.964	0.222	0.674	S_000016_013
SCORE:	-110.004	-501.05	112.971	6.364	-19.854	1.39	98.488	-1.066	15.485	-332.173	-29.514	134.256	-10.496	-2.253	-168.392	582.8	0	0	0	0	0	3.039	24.058	20.187	26	3	160	29	28	18	46	0.929	0.167	0.63	S_000017_013
SCORE:	-113.932	-513.376	123.804	5.912	-18.518	0.055	98.255	0	14.515	-335.658	-33.603	144.544	-14.008	-5.478	-168.829	582.8	0	0	0	0	0	5.652	22.883	20.075	25	4	156	29	28	18	46	0.893	0.222	0.63	S_000018_013
SCORE:	-112.357	-500.002	116.561	6.053	-19.648	-3.064	93.422	-0.019	13.639	-333.606	-24.451	137.308	-12.624	-2.42	-169.4	582.8	0	0	0	0	0	3.094	21.344	17.284	27	4	151	31	28	18	46	0.964	0.222	0.674	S_000019_013
SCORE:	-159.565	-517.942	85.24	5.675	-18.439	3.34	94.526	0	15.757	-336.726	-29.204	142.139	-10.96	-7.504	-169.035	582.8	0	0	0	0	0	0.767	30.208	25.182	25	3	154	28	28	18	46	0.893	0.167	0.609	S_000020_013
SCORE:	-152.458	-500.944	92.887	5.465	-23.629	-3.352	91.672	-2.203	15.155	-339.288	-32.332	138.164	-9.859	-2.557	-165.978	582.8	0	0	0	0	0	1.543	22.702	20.028	28	2	152	30	28	18	46	1	0.111	0.652	S_000021_013
SCORE:	-139.923	-506.907	96.737	5.412	-20.333	3.784	93.35	0	14.688	-337.159	-32.607	137.242	-10.515	-2.61	-165.925	582.8	0	0	0	0	0	2.12	26.078	23.919	28	4	157	32	28	18	46	1	0.222	0.696	S_000022_013
SCORE:	-174.107	-519.147	93.37	5.676	-17.059	5.729	79.096	-0.953	14.816	-342.821	-31.366	144.933	-14.613	-7.14	-168.476	582.8	0	0	0	0	0	1.047	21.991	17.613	26	4	157	30	28	18	46	0.929	0.222	0.652	S_000023_013
SCORE:	-131.664	-497.953	124.643	5.834	-22.39	-2.824	85.782	-0.871	15.612	-339.771	-30.248	136.085	-8.899	-3.632	-176.604	582.8	0	0	0	0	0	0.773	23.874	21.019	25	5	153	30	28	18	46	0.893	0.278	0.652	S_000024_013
SCORE:	-136.69	-499.559	102.2	6.321	-21.712	0.102	98.267	-1.377	15.265	-336.722	-35.083	141.671	-13.073	-4.958	-172.009	582.8	0	0	0	0	0	1.177	21.844	18.531	26	3	154	29	28	18	46	0.929	0.167	0.63	S_000025_013
SCORE:	-41.193	-497.294	169.398	6.237	-18.914	-0.456	101.686	-1.332	16.41	-329.943	-33.865	135.502	-8.912	-0.665	-165.449	582.8	0	0	0	0	0	3.605	22.214	19.395	28	3	154	31	28	18	46	1	0.167	0.674	S_000026_013
SCORE:	1.439	-507.848	258.534	5.709	-22.674	4.238	85.902	0	14.069	-344.28	-36.342	133.941	-11.038	-1.99	-162.707	582.8	0	0	0	0	0	3.125	20.08	17.428	24	4	158	28	28	18	46	0.857	0.222	0.609	S_000027_013
SCORE:	18.384	-497.672	231.195	6.323	-17.492	-2.757	104.18	0	16.259	-324.33	-34.273	140.574	-12.062	-5.179	-171.122	582.8	0	0	0	0	0	1.94	26.025	24.614	26	5	145	31	28	18	46	0.929	0.278	0.674	S_000028_013
SCORE:	-11.624	-501.66	207.201	12.584	-21.273	1.297	88.69	0	16.388	-335.761	-25.36	139.01	-12.117	-1.855	-164.444	582.8	0	0	0	0	0	2.876	25.693	23.463	26	2	160	28	28	18	46	0.929	0.111	0.609	S_000001_014
SCORE:	-106.592	-500.523	104.965	13.544	-20.16	-3.63	98.022	-1.01	18.615	-334.548	-26.235	136.237	-8.66	-0.38	-168.725	582.8	0	0	0	0	0	3.095	22.839	20.663	24	5	151	29	28	18	46	0.857	0.278	0.63	S_000002_014
SCORE:	-128.216	-495.524	88.639	6.038	-17.856	-2.636	91.328	0	15.13	-328.123	-21.067	136.817	-16.374	-5.867	-162.823	582.8	0	0	0	0	0	1.303	29.596	27.386	28	5	156	33	28	18	46	1	0.278	0.717	S_000003_014
SCORE:	-102.39	-506.359	126.231	11.649	-21.523	3.019	95.522	-2.563	14.474	-345.1	-30.117	133.389	-12.079	0	-154.879	582.8	0	0	0	0	0	3.145	24.64	21.855	28	4	158	32	28	18	46	1	0.222	0.696	S_000004_014
SCORE:	-57.861	-498.252	139.009	10.266	-19.054	2.826	99.723	-1.25	19.528	-328.465	-29.152	136.231	-7.816	-1.684	-164.869	582.8	0	0	0	0	0	2.299	21.109	17.943	27	4	155	31	28	18	46	0.964	0.222	0.674	S_000005_014
SCORE:	-149.926	-510.139	91.035	6.942	-22.076	1.396	99.001	0	15.687	-342.597	-30.785	139.878	-10.722	-3.006	-170.269	582.8	0	0	0	0	0	2.928	18.042	16.135	26	4	153	30	28	18	46	0.929	0.222	0.652	S_000006_014
SCORE:	-71.355	-490.119	134.955	6.168	-21.247	3.587	94.484	-1.578	16.129	-326.661	-31.511	135.133	-9.94	-1.91	-165.065	582.8	0	0	0	0	0	3.419	23.445	18.754	26	3	153	29	28	18	46	0.929	0.167	0.63	S_000007_014
SCORE:	-130.035	-502.734	93.997	10.613	-20.272	-0.417	102.466	0	16.031	-332.855	-40.578	142.254	-14.544	-3.416	-166.815	582.8	0	0	0	0	0	3.434	31.13	26.226	25	5	154	30	28	18	46	0.893	0.278	0.652	S_000008_014
SCORE:	-121.915	-499.144	97.852	11.549	-21.67	0.412	100.247	-0.835	16.129	-337.862	-28.595	134.415	-5.804	-0.848	-172.609	582.8	0	0	0	0	0	2.047	22.837	19.661	28	4	154	32	28	18	46	1	0.222	0.696	S_000009_014
SCORE:	6.815	-486.624	169.251	10.522	-16.105	-1.157	111.811	-1.382	16.188	-317.164	-26.303	133.525	-8.604	-2.196	-162.257	582.8	0	0	0	0	0	4.51	28.931	26.894	24	3	147	27	28	18	46	0.857	0.167	0.587	S_000010_014
SCORE:	-139.456	-507.824	104.106	11.102	-22.29	-2.888	94.751	0	16.369	-341.373	-33.819	137.852	-11.915	-1.074	-166.967	582.8	0	0	0	0	0	1.715	23.837	22.934	26	7	154	33	28	18	46	0.929	0.389	0.717	S_000011_014
SCORE:	-136.92	-503.19	105.778	7.11	-22.719	-0.01	92.856	0	15.373	-343.389	-32.86	134.2	-11.311	-2.098	-160.778	582.8	0	0	0	0	0	1.319	29.349	25.535	24	4	155	28	28	18	46	0.857	0.222	0.609	S_000012_014
SCORE:	-180.494	-510.895	94.549	6.005	-21.44	-5.29	82.473	0	16.792	-346.339	-28.384	141.111	-12.159	-3.469	-178.637	582.8	0	0	0	0	0	2.389	23.099	19.427	28	6	164	34	28	18	46	1	0.333	0.739	S_000013_014
SCORE:	-101.623	-504.23	106.224	22.204	-20.345	5.203	98.957	-0.497	17.592	-340.233	-27.517	140.176	-14.567	-2.234	-171.539	582.8	0	0	0	0	0	6.384	21.585	20.41	25	8	159	33	28	18	46	0.893	0.444	0.717	S_000001_015
SCORE:	-126.343	-489.428	96.048	6.502	-22.467	-7.332	96.17	0	14.994	-323.43	-36.279	145.727	-16.013	-2.42	-172.953	582.8	0	0	0	0	0	1.737	27.236	22.971	24	3	142	27	28	18	46	0.857	0.167	0.587	S_000002_015
SCORE:	-46.878	-486.437	111.013	26.13	-15.768	2.507	106.332	-1.694	21.43	-318.631	-33.834	133.946	-8.286	-2.127	-166.883	582.8	0	0	0	0	0	2.623	21.109	17.819	26	5	148	31	28	18	46	0.929	0.278	0.674	S_000003_015
SCORE:	-113.274	-492.785	95.91	6.827	-17.867	2.494	87.489	0	15.354	-325.594	-31.565	131.486	-7.457	-2.047	-159.119	582.8	0	0	0	0	0	0.8	21.014	17.704	24	4	146	28	28	18	46	0.857	0.222	0.609	S_000004_015
SCORE:	-91.009	-498.011	97.018	17.187	-14.514	2.027	95.626	-1.056	18.508	-323.799	-30.948	135.383	-9.181	-2.84	-162.005	582.8	0	0	0	0	0	2.794	23.846	19.991	27	4	149	31	28	18	46	0.964	0.222	0.674	S_000005_015
SCORE:	-94.716	-509.503	153.804	6.486	-21.429	1.423	100.198	-1.299	15.261	-340.871	-38.078	142.988	-13.835	-5.299	-169.739	582.8	0	0	0	0	0	2.378	30.208	25.254	22	3	156	25	28	18	46	0.786	0.167	0.543	S_000006_015
SCORE:	-81.353	-494.693	110.126	20.076	-19.668	-3.584	104.916	-0.251	19.504	-330.882	-26.967	130.865	-9.956	-5.229	-160.314	582.8	0	0	0	0	0	1.904	23.629	22.066	24	4	150	28	28	18	46	0.857	0.222	0.609	S_000007_015
SCORE:	-97.746	-503.796	98.533	10.97	-18.87	-1.664	93.007	0	19.031	-333.382	-27.064	136.231	-10.07	-3.474	-160.109	582.8	0	0	0	0	0	20.111	28.511	23.187	24	4	155	28	28	18	46	0.857	0.222	0.609	S_000008_015
SCORE:	-66.092	-499.812	157.545	12.555	-23.664	-2.685	94.833	-2.414	17.28	-341.66	-27.009	137.757	-13.528	-2.38	-159.129	582.8	0	0	0	0	0	3.418	23.677	21.265	24	5	159	29	28	18	46	0.857	0.278	0.63	S_000009_015
SCORE:	-132.623	-504.976	107.762	13.344	-22.275	-2.199	92.004	-1.624	15.112	-343.842	-28.406	135.314	-12.449	-4.451	-159.817	582.8	0	0	0	0	0	1.081	26.79	26.652	27	4	154	31	28	18	46	0.964	0.222	0.674	S_000010_015
SCORE:	-105.284	-501.295	126.101	11.942	-24.9	0.743	97.979	0	16.539	-346.37	-28.345	137.422	-13.406	-1.889	-165.404	582.8	0	0	0	0	0	2.798	24.836	20.927	28	3	158	31	28	18	46	1	0.167	0.674	S_000011_015
SCORE:	-79.922	-510.089	158.847	11.866	-22.754	5.419	97.229	0	16.249	-351.948	-32.023	137.075	-13.033	-1.829	-160.187	582.8	0	0	0	0	0	2.456	28.378	23.693	24	4	165	28	28	18	46	0.857	0.222	0.609	S_000012_015
SCORE:	-71.861	-490.047	121.353	6.113	-17.197	-4.819	105.049	-1.326	16.849	-318.657	-26.687	139.04	-11.636	-5.285	-169.662	582.8	0	0	0	0	0	2.252	27.258	24.455	26	4	149	30	28	18	46	0.929	0.222	0.652	S_000013_015
SCORE:	-85.189	-503.351	173.043	5.738	-23.046	-0.559	85.127	0	15.448	-347.012	-29.358	132.554	-9.415	-2.162	-167.293	582.8	0	0	0	0	0	2.297	28.675	24.995	24	5	160	29	28	18	46	0.857	0.278	0.63	S_000001_016
SCORE:	-113.387	-500.095	129.238	5.392	-23.31	-1.52	92.448	-1.49	17.426	-340.975	-31.745	137.668	-12.888	-3.277	-164.884	582.8	0	0	0	0	0	1.827	25.461	21.992	28	6	158	34	28	18	46	1	0.333	0.739	S_000002_016
SCORE:	-165.569	-505.39	90.333	6.568	-21.334	-3.865	88.342	-2.693	14.46	-336.016	-35.004	139.685	-10.606	-7.22	-166.69	582.8	0	0	0	0	0	1.061	20.34	18.722	26	6	149	32	28	18	46	0.929	0.333	0.696	S_000003_016
SCORE:	-117.824	-524.198	148.453	7.412	-20.108	4.102	93.774	0	15.55	-346.697	-36.924	139.432	-10.213	-3.832	-169.626	582.8	0	0	0	0	0	2.251	26.242	24.528	23	6	165	29	28	18	46	0.821	0.333	0.63	S_000004_016
SCORE:	-153.004	-510.952	108.364	6.416	-23.582	0.415	94.481	-0.873	14.034	-338.912	-32.427	139.185	-8.043	-2.698	-182.135	582.8	0	0	0	0	0	0.924	27.558	25.947	25	4	153	29	28	18	46	0.893	0.222	0.63	S_000005_016
SCORE:	-68.819	-513.463	161.591	8.888	-19.438	8.912	102.544	-0.503	15.612	-337.33	-28.835	136.814	-7.287	-3.256	-177.372	582.8	0	0	0	0	0	1.503	29.905	24.839	26	5	153	31	28	18	46	0.929	0.278	0.674	S_000006_016
SCORE:	-80.206	-516.174	153.682	6.09	-17.403	-0.127	101.63	-1.023	16.439	-336.574	-36.226	140.36	-8.488	-4.16	-164.61	582.8	0	0	0	0	0	3.577	21.529	18.478	24	1	154	25	28	18	46	0.857	0.056	0.543	S_000007_016
SCORE:	-112.648	-491.229	94.91	6.149	-22.783	-1.517	101.824	-1.155	14.464	-326.42	-31.179	134.712	-11.942	-1.567	-161.318	582.8	0	0	0	0	0	1.603	22.681	19.449	27	3	151	30	28	18	46	0.964	0.167	0.652	S_000008_016
SCORE:	-11.273	-509.521	235.579	6.626	-19.868	-2.438	103.633	-1.235	14.185	-342.119	-32.782	136.935	-13.969	-3.574	-167.327	582.8	0	0	0	0	0	1.802	29.526	27.556	21	4	154	25	28	18	46	0.75	0.222	0.543	S_000009_016
SCORE:	-120.592	-521.52	147.877	5.39	-19.38	3.121	83.113	0	16.716	-344.483	-31.513	140.858	-13.516	-5.614	-166.553	582.8	0	0	0	0	0	2.112	23.023	19.171	26	4	158	30	28	18	46	0.929	0.222	0.652	S_000010_016
SCORE:	-169.169	-517.747	91.473	7.623	-22.022	-0.344	98.416	0	16.152	-345.408	-30.784	141.225	-13.892	-2.819	-176.208	582.8	0	0	0	0	0	2.367	26.952	23.95	26	3	163	29	28	18	46	0.929	0.167	0.63	S_000011_016
SCORE:	7.61	-514.815	258.97	10.046	-20.549	3.138	88.801	-0.681	15.292	-350.784	-36.581	137.256	-14.472	-2.927	-153.219	582.8	0	0	0	0	0	5.333	23.245	19.746	25	4	160	29	28	18	46	0.893	0.222	0.63	S_000012_016
SCORE:	-54.031	-509.809	186.429	6.438	-23.707	5.767	98.109	-1.005	15.691	-340	-33.804	140.337	-15.486	-1.027	-167.951	582.8	0	0	0	0	0	3.188	24.368	22.088	28	6	153	34	28	18	46	1	0.333	0.739	S_000013_016
SCORE:	-138.605	-514.657	104.935	8.15	-19.754	0.265	99.898	-0.982	16.009	-345.932	-30.18	140.135	-13.367	-3.178	-165.676	582.8	0	0	0	0	0	2.928	25.016	21.654	23	3	161	26	28	18	46	0.821	0.167	0.565	S_000014_016
SCORE:	-105.967	-513.19	152.534	5.555	-21.975	0.395	90.49	-1.091	15.082	-343.407	-32.2	142.961	-17.335	-4.049	-167.209	582.8	0	0	0	0	0	4.672	23.603	21.918	26	5	157	31	28	18	46	0.929	0.278	0.674	S_000015_016
SCORE:	-129.69	-503.381	103.554	5.617	-22.343	3.613	87.645	-1.3	14.852	-339.5	-24.351	135.716	-9.287	-1.439	-164.76	582.8	0	0	0	0	0	2.874	21.11	18	22	4	154	26	28	18	46	0.786	0.222	0.565	S_000016_016
SCORE:	-130.198	-509.29	126.935	5.883	-21.997	0.632	93.898	-2.676	14.126	-337.711	-35.692	142.349	-7.404	-6.861	-176.871	582.8	0	0	0	0	0	1.681	29.356	24.783	25	3	162	28	28	18	46	0.893	0.167	0.609	S_000001_017
SCORE:	-106.487	-509.357	141.84	6.231	-21.67	8.033	95.866	0	16.868	-349.389	-32.249	140.371	-11.416	-4.7	-173.002	582.8	0	0	0	0	0	3.288	23.181	20.637	28	5	161	33	28	18	46	1	0.278	0.717	S_000002_017
SCORE:	-82.098	-512.711	155.937	8.931	-20.489	6.553	96.271	-1.259	15.924	-345.101	-32.478	140.001	-7.918	-3.265	-170.483	582.8	0	0	0	0	0	5.191	21.278	17.51	28	5	154	33	28	18	46	1	0.278	0.717	S_000003_017
SCORE:	-160.346	-512.993	106.497	6.167	-23.22	0.931	81.856	0	14.422	-351.983	-30.039	136.078	-14.688	-0.283	-161.297	582.8	0	0	0	0	0	5.405	24.705	21.292	28	6	166	34	28	18	46	1	0.333	0.739	S_000004_017
SCORE:	-99.507	-490.067	107.978	7.451	-21.23	0.681	94.546	-1.295	15.484	-326.792	-34.339	136.477	-11.931	-0.556	-160.93	582.8	0	0	0	0	0	2.216	28.216	24.591	27	4	157	31	28	18	46	0.964	0.222	0.674	S_000005_017
SCORE:	-55.376	-504.151	165.494	5.934	-17.87	0.088	101.513	0	19.424	-333.879	-33.459	137.672	-7.954	-4.299	-168.839	582.8	0	0	0	0	0	2.151	23.844	22.714	25	3	157	28	28	18	46	0.893	0.167	0.609	S_000006_017
SCORE:	-156.817	-503.602	100.488	6.056	-24.52	-2.759	91.904	-1.229	14.698	-343.537	-31.077	141.248	-18.602	-4.937	-167.066	582.8	0	0	0	0	0	3.318	26.072	22.364	26	2	162	28	28	18	46	0.929	0.111	0.609	S_000007_017
SCORE:	-107.319	-517.086	144.008	6.2	-20.772	4.909	94.891	0	16.981	-344.368	-28.25	143.081	-13.814	-4.437	-173.544	582.8	0	0	0	0	0	2.084	27.202	23.805	24	6	157	30	28	18	46	0.857	0.333	0.652	S_000008_017
SCORE:	-62.031	-488.791	144.281	7.255	-21.135	-4.223	96.861	-1.122	16.008	-327.337	-29.493	137.858	-10.172	-2.039	-165.821	582.8	0	0	0	0	0	3.038	19.588	17.906	25	3	147	28	28	18	46	0.893	0.167	0.609	S_000009_017
SCORE:	-35.212	-510.015	210.351	5.476	-18.809	0.6	99.281	-1.125	16.887	-339.542	-32.042	143.973	-15.471	-5.373	-173.841	582.8	0	0	0	0	0	1.638	24.395	20.97	27	3	154	30	28	18	46	0.964	0.167	0.652	S_000010_017
SCORE:	-27.553	-511.847	236.063	5.514	-24.857	-5.982	93.281	0	16.478	-350.176	-34.125	141.927	-13.065	-1.927	-165.74	582.8	0	0	0	0	0	4.102	25.073	22.016	22	1	163	23	28	18	46	0.786	0.056	0.5	S_000011_017
SCORE:	-128.306	-505.29	115.428	6.22	-23.199	1.757	93.382	0	15.866	-343.231	-26.087	135.126	-10.973	-1.997	-169.807	582.8	0	0	0	0	0	1.698	19.115	16.549	25	6	160	31	28	18	46	0.893	0.333	0.674	S_000012_017
SCORE:	-153.337	-503.67	97.256	8.634	-23.655	-2.871	92.781	-0.832	15.831	-340.808	-32.68	138.519	-13.97	-3.941	-170.447	582.8	0	0	0	0	0	3.718	23.778	21.129	28	4	162	32	28	18	46	1	0.222	0.696	S_000013_017
SCORE:	-135.54	-505.366	95.818	6.545	-20.767	2.532	93.764	-1.197	16.469	-339.702	-26.196	138.627	-13.541	-3.054	-167.756	582.8	0	0	0	0	0	5.483	20.352	16.304	22	3	159	25	28	18	46	0.786	0.167	0.543	S_000014_017
SCORE:	-104.181	-503.42	138.303	9.547	-20.325	-3.272	92.322	0	14.471	-336.387	-36.643	139.273	-16.328	-4.451	-162.056	582.8	0	0	0	0	0	1.984	32.468	28.289	23	4	156	27	28	18	46	0.821	0.222	0.587	S_000015_017
SCORE:	-143.325	-521.579	122.347	6.09	-24.535	0.5	100.839	0	14.956	-351.846	-28.839	140.617	-10.753	-1.956	-173.572	582.8	0	0	0	0	0	1.605	22.593	21.594	26	5	158	31	28	18	46	0.929	0.278	0.674	S_000016_017
SCORE:	-82.996	-479.52	91.221	7.275	-20.478	1.008	107.61	-1.196	15.236	-318.944	-29.465	132.756	-8.1	-1.423	-162.73	582.8	0	0	0	0	0	0.953	24.971	20.947	27	3	149	30	28	18	46	0.964	0.167	0.652	S_000001_018
SCORE:	-146.257	-510.443	121.432	6.364	-25.774	-0.94	90.821	0	15.162	-355.151	-28.517	135.047	-14.036	-2.988	-163.195	582.8	0	0	0	0	0	3.16	19.558	16.842	27	5	161	32	28	18	46	0.964	0.278	0.696	S_000002_018
SCORE:	-128.166	-518.943	131.206	5.91	-19.258	-1.063	89.4	-0.575	16.147	-347.706	-31.422	143.142	-8.97	-6.96	-163.98	582.8	0	0	0	0	0	2.107	22.113	20.357	27	6	160	33	28	18	46	0.964	0.333	0.717	S_000003_018
SCORE:	-141.422	-493.657	84.123	6.395	-21.303	-2.357	94.291	-1.364	15.366	-332.48	-22.312	134.347	-11.718	-0.518	-173.928	582.8	0	0	0	0	0	0.893	27.821	24.695	24	5	149	29	28	18	46	0.857	0.278	0.63	S_000004_018
SCORE:	-115.287	-486.521	88.403	5.743	-17.155	-5.251	91.817	-0.997	15.435	-321.247	-26.08	133.032	-10.098	-3.53	-162.873	582.8	0	0	0	0	0	1.235	29.407	25.057	24	2	153	26	28	18	46	0.857	0.111	0.565	S_000005_018
SCORE:	-117.491	-506.156	110.981	5.549	-19.272	-2.244	90.659	0	17.466	-336.286	-25.225	137.344	-7.271	-2.247	-165.14	582.8	0	0	0	0	0	1.551	26.534	24.177	25	3	154	28	28	18	46	0.893	0.167	0.609	S_000006_018
SCORE:	-111.858	-504.441	114.158	5.523	-20.69	6.036	90.08	0	16.601	-337.744	-26.388	136.765	-7.143	-2.361	-168.7	582.8	0	0	0	0	0	3.646	22.366	19.971	25	6	157	31	28	18	46	0.893	0.333	0.674	S_000007_018
SCORE:	-85.428	-511.136	156.528	7.049	-19.879	8.096	99.684	0	16.597	-337.758	-39.58	145.423	-18.111	-3.459	-176.023	582.8	0	0	0	0	0	4.34	23.076	19.394	28	2	156	30	28	18	46	1	0.111	0.652	S_000008_018
SCORE:	-125.674	-499.506	97.842	6.986	-18.344	-4.963	93.829	-1.335	15.602	-330.801	-28.913	139.099	-10.68	-3.301	-166.364	582.8	0	0	0	0	0	2.376	26.296	23.682	28	3	161	31	28	18	46	1	0.167	0.674	S_000009_018
SCORE:	-121.397	-508.941	125.211	6.073	-20.94	-1.396	100.446	0	15.911	-339.847	-33.647	143.108	-18.469	-2.627	-171.808	582.8	0	0	0	0	0	2.729	24.226	23.211	26	5	158	31	28	18	46	0.929	0.278	0.674	S_000010_018
SCORE:	-92.568	-495.987	136.424	6.392	-22.256	-3.982	94.977	0	14.938	-339.887	-33.309	136.481	-12.405	-2.667	-155.726	582.8	0	0	0	0	0	1.64	21.44	18.391	26	5	161	31	28	18	46	0.929	0.278	0.674	S_000011_018
SCORE:	-119.551	-508.668	140.229	5.648	-22.452	-1.084	91.477	0	14.779	-343.633	-31.556	141.577	-16.372	-2.855	-171.622	582.8	0	0	0	0	0	2.18	27.277	25.136	26	4	163	30	28	18	46	0.929	0.222	0.652	S_000012_018
SCORE:	-80.551	-509.5	146.21	7.712	-20.495	1.859	101.87	0	15.985	-340.059	-27.964	136.741	-7.057	-3.601	-167.235	582.8	0	0	0	0	0	2.183	25.317	22.872	28	5	160	33	28	18	46	1	0.278	0.717	S_000013_018
SCORE:	-50.938	-493.716	159.996	6.694	-20.522	-1.836	102.012	0	14.649	-333.647	-31.379	133.639	-11.567	-7.088	-153.1	582.8	0	0	0	0	0	2.129	29.562	25.299	23	1	157	24	28	18	46	0.821	0.056	0.522	S_000014_018
SCORE:	-105.793	-513.967	138.959	7.02	-19.41	-2.709	102.658	-2.244	14.423	-326.526	-37.723	144.276	-13.521	-2.384	-180.11	582.8	0	0	0	0	0	2.664	23.519	21.304	24	3	153	27	28	18	46	0.857	0.167	0.587	S_000015_018
SCORE:	-88.29	-521.385	168.761	7.213	-20.455	4.77	87.584	-1.693	17.509	-343.755	-33.738	139.45	-9.298	-4.023	-166.295	582.8	0	0	0	0	0	4.265	24.354	21.413	25	3	157	28	28	18	46	0.893	0.167	0.609	S_000016_018
SCORE:	-153.297	-495.781	86.404	5.934	-21.542	-4.223	87.142	0	14.481	-331.996	-28.996	135.394	-14.108	-1.881	-169.403	582.8	0	0	0	0	0	2.477	24.795	20.488	28	5	156	33	28	18	46	1	0.278	0.717	S_000017_018
SCORE:	-95.267	-493.114	119.446	9.078	-21.113	-6.409	95.657	0	16.278	-333.711	-30.397	132.191	-10.985	-1.498	-155.735	582.8	0	0	0	0	0	2.243	27.483	25.74	22	2	164	24	28	18	46	0.786	0.111	0.522	S_000018_018
SCORE:	-115.906	-514.934	136.404	11.213	-23.892	-2.602	103.084	0	17.683	-347.03	-42.173	141.37	-11.575	-2.777	-167.007	582.8	0	0	0	0	0	3.53	24.067	21.278	26	3	154	29	28	18	46	0.929	0.167	0.63	S_000019_018
SCORE:	-145.713	-496.843	98.642	5.469	-22.509	-2.095	81.779	-1.243	16.154	-339.741	-28.44	131.423	-6.883	-1.168	-166.206	582.8	0	0	0	0	0	3.148	18.705	16.038	27	3	162	30	28	18	46	0.964	0.167	0.652	S_000020_018
SCORE:	-152.333	-504.234	95.177	7.406	-21.585	0.413	86.302	-2.504	14.673	-339.36	-31.575	138.898	-15.612	-2.143	-162.717	582.8	0	0	0	0	0	1.728	30.173	24.97	23	1	152	24	28	18	46	0.821	0.056	0.522	S_000021_018
SCORE:	-126.745	-504.448	95.034	12.004	-22.62	0.025	110.37	-3.781	17.485	-337.403	-35.332	137.106	-9.19	-2.987	-169.137	582.8	0	0	0	0	0	3.328	23.598	19.695	26	4	154	30	28	18	46	0.929	0.222	0.652	S_000001_019
SCORE:	-147.017	-499.026	96.121	10.021	-22.14	1.439	90.673	-3.443	17.505	-339.67	-33.438	139.267	-20.45	-2.759	-165.341	582.8	0	0	0	0	0	1.424	24.644	20.697	27	5	154	32	28	18	46	0.964	0.278	0.696	S_000002_019
SCORE:	-134.743	-496.426	91.677	5.819	-22.5	-0.495	92.037	-1.649	14.809	-332.7	-31.678	130.569	-6.989	-1.577	-161.077	582.8	0	0	0	0	0	2.635	26.662	24.523	23	5	155	28	28	18	46	0.821	0.278	0.609	S_000003_019
SCORE:	-164.869	-502.592	84.259	5.785	-23.649	-0.664	92.125	0	14.745	-346.935	-25.548	131.854	-10.449	-2.162	-167.113	582.8	0	0	0	0	0	2.675	23.619	21.951	27	8	162	35	28	18	46	0.964	0.444	0.761	S_000004_019
SCORE:	-143.336	-516.881	114.929	5.412	-20.389	-3.292	97.998	0	15.826	-346.559	-31.231	140.131	-13.642	-3.262	-166.185	582.8	0	0	0	0	0	1.009	22.458	20.077	26	4	161	30	28	18	46	0.929	0.222	0.652	S_000005_019
SCORE:	-127.868	-510.628	132.836	6.939	-20.92	-2.777	92.879	0	14.907	-344.018	-31.981	136.215	-12.524	-2.183	-170.27	582.8	0	0	0	0	0	0.857	25.787	23.324	25	5	160	30	28	18	46	0.893	0.278	0.652	S_000006_019
SCORE:	-130.352	-502.796	88.655	9.113	-17.216	3.566	95.407	0	15.571	-332.667	-31.679	136.306	-9.663	-2.48	-168.112	582.8	0	0	0	0	0	2.845	25.275	22.682	26	4	154	30	28	18	46	0.929	0.222	0.652	S_000007_019
SCORE:	-118.58	-496.049	90.684	11.817	-19.74	1.953	100.231	0	17.406	-327.461	-30.787	141.796	-18.852	-1.414	-172.68	582.8	0	0	0	0	0	1.716	21.782	20.21	25	1	147	26	28	18	46	0.893	0.056	0.565	S_000008_019
SCORE:	-100.381	-498.147	130.729	6.276	-21.324	0.503	93.197	0	19.114	-339.84	-28.591	137.774	-8.328	-1.532	-174.842	582.8	0	0	0	0	0	1.829	23.776	20.075	22	5	154	27	28	18	46	0.786	0.278	0.587	S_000009_019
SCORE:	13.288	-497.865	204.269	12.857	-17.211	0.698	101.1	-2.546	18.147	-320.097	-31.933	134.735	-7.467	-2.612	-163.995	582.8	0	0	0	0	0	2.407	24.83	19.861	25	3	148	28	28	18	46	0.893	0.167	0.609	S_000010_019
SCORE:	-125.592	-494.76	92.228	11.178	-21.147	-0.499	92.545	-0.601	16.486	-336.52	-26.534	129.514	-8.393	-2.156	-161.868	582.8	0	0	0	0	0	2.135	19.38	17.505	26	5	152	31	28	18	46	0.929	0.278	0.674	S_000011_019
SCORE:	-71.768	-505.687	134.593	6.376	-21.704	1.249	111.826	-0.203	17.096	-330.248	-33.301	141.228	-9.323	-1.267	-168.786	582.8	0	0	0	0	0	3.584	26.439	23.88	26	3	150	29	28	18	46	0.929	0.167	0.63	S_000012_019
SCORE:	-75.204	-492.267	118.202	6.073	-17.923	1.157	110.122	-1.173	17.647	-324.577	-33.282	140.919	-13.033	-6.772	-165.676	582.8	0	0	0	0	0	2.58	28.426	24.435	27	5	153	32	28	18	46	0.964	0.278	0.696	S_000013_019
SCORE:	-195.024	-517.158	90.81	7.098	-25.614	3.083	84.26	0	15.359	-351.709	-33.085	141.051	-17.166	-2.775	-173.337	582.8	0	0	0	0	0	1.359	21.982	20.319	27	7	165	34	28	18	46	0.964	0.389	0.739	S_000014_019
SCORE:	-59.412	-487.523	137.95	7.36	-20.44	-0.495	101.922	0	16.685	-329.899	-26.934	134.941	-11.805	-1.984	-165.338	582.8	0	0	0	0	0	3.348	24.018	21.466	28	3	157	31	28	18	46	1	0.167	0.674	S_000015_019
SCORE:	-103.766	-491.99	110.835	5.898	-19.921	-2.542	99.919	0	13.487	-331.518	-29.055	136.668	-10.527	-0.517	-170.738	582.8	0	0	0	0	0	3.435	28.987	26.811	27	3	155	30	28	18	46	0.964	0.167	0.652	S_000016_019
SCORE:	-14.551	-497.098	195.017	6.041	-20.129	3.035	102.861	-0.829	15.755	-330.819	-30.281	133.777	-14.374	-0.204	-164.015	582.8	0	0	0	0	0	3.913	21.323	18.067	28	6	154	34	28	18	46	1	0.333	0.739	S_000017_019
SCORE:	-89.877	-499.585	144.227	8.459	-21.68	-2.733	101.05	-0.902	13.962	-332.705	-32.746	141.999	-11.885	-1.747	-180.453	582.8	0	0	0	0	0	2.062	26.411	22.783	26	5	151	31	28	18	46	0.929	0.278	0.674	S_000018_019
SCORE:	-145.666	-503.235	89.039	6.408	-14.71	-3.09	92.394	-2.166	15.838	-325.929	-32.673	132.428	-11.835	-5.661	-166.195	582.8	0	0	0	0	0	0.92	19.749	16.501	27	6	154	33	28	18	46	0.964	0.333	0.717	S_000019_019
SCORE:	-155	-516.473	109.116	7.004	-19.942	0.543	95.031	0	13.149	-341.818	-33.564	138.928	-12.382	-7.017	-172.139	582.8	0	0	0	0	0	1.766	22.975	20.627	23	5	161	28	28	18	46	0.821	0.278	0.609	S_000020_019
SCORE:	-79.967	-489.833	113.122	11.817	-21.582	2.671	101.23	-0.923	19.466	-329.966	-25.354	138.1	-11.034	-4.209	-168.608	582.8	0	0	0	0	0	2.336	23.906	19.397	26	5	153	31	28	18	46	0.929	0.278	0.674	S_000021_019
SCORE:	-136.68	-513.131	151.652	5.862	-25.262	-4.91	92.654	-1.317	14.491	-346.641	-36.766	146.251	-17.146	-3.324	-184.248	582.8	0	0	0	0	0	2.357	19.736	17.511	26	4	159	30	28	18	46	0.929	0.222	0.652	S_000022_019
SCORE:	-138.199	-508.2	104.959	6.711	-19.309	-3.676	94.938	-1.202	15.932	-338.534	-29.553	137.688	-14.372	-2.861	-167.098	582.8	0	0	0	0	0	3.579	23.556	21.538	23	6	161	29	28	18	46	0.821	0.333	0.63	S_000023_019
SCORE:	-139.917	-500.417	87.072	6.036	-16.432	2.281	87.269	0	16.119	-328.033	-32.782	136.646	-13.05	-3.624	-165.06	582.8	0	0	0	0	0	1.259	20.9	18.581	28	3	155	31	28	18	46	1	0.167	0.674	S_000024_019
SCORE:	-155.206	-500.222	84.637	5.834	-21.516	-2.275	91.041	0	15.033	-335.429	-34.813	138.017	-9.745	-2.372	-168.771	582.8	0	0	0	0	0	2.575	31.209	27.239	27	6	156	33	28	18	46	0.964	0.333	0.717	S_000025_019
SCORE:	-52.847	-493.634	146.86	6.625	-18.915	4.121	92.471	-0.896	16.062	-326.194	-28.487	132.646	-10.711	-2.192	-162.419	582.8	0	0	0	0	0	9.017	22.549	19.479	27	6	154	33	28	18	46	0.964	0.333	0.717	S_000026_019
SCORE:	-53.025	-510.809	190.747	6.063	-23.061	1.192	93.382	-1.079	15.178	-340.224	-28.689	137.462	-7.575	-2.393	-172.199	582.8	0	0	0	0	0	6.181	23.603	21.493	23	5	163	28	28	18	46	0.821	0.278	0.609	S_000027_019
SCORE:	-104.204	-493.037	109.257	7.198	-19.216	-0.587	96.104	0	16.583	-329.083	-28.05	137.286	-13.921	-2.322	-170.391	582.8	0	0	0	0	0	3.177	27.729	24.33	25	6	157	31	28	18	46	0.893	0.333	0.674	S_000028_019
SCORE:	-55.063	-509.469	175.634	11.431	-21.985	6.548	99.458	-0.814	16.015	-343.677	-23.696	138.508	-12.937	-4.368	-171.285	582.8	0	0	0	0	0	2.774	25.872	25.46	25	5	160	30	28	18	46	0.893	0.278	0.652	S_000029_019
SCORE:	-75.62	-496.581	143.351	6.565	-20.869	-0.921	94.265	0	16.751	-332.806	-32.162	138.051	-6.678	-3.328	-167.916	582.8	0	0	0	0	0	3.856	19.686	17.37	26	5	153	31	28	18	46	0.929	0.278	0.674	S_000030_019
SCORE:	-92.113	-482.736	98.83	5.685	-19.104	-0.367	98.633	-0.514	14.444	-323.656	-29.952	131.951	-10.872	-3.238	-157.577	582.8	0	0	0	0	0	3.56	25.522	22.701	26	5	151	31	28	18	46	0.929	0.278	0.674	S_000001_020
SCORE:	-123.943	-511.282	114.011	5.735	-17.406	-0.873	92.421	-1.627	14.458	-335.081	-31.716	139.994	-12.498	-1.713	-162.27	582.8	0	0	0	0	0	1.102	26.119	20.718	20	3	149	23	28	18	46	0.714	0.167	0.5	S_000002_020
SCORE:	-131.542	-517.011	110.228	5.847	-19.455	-1.679	101.562	-2.147	16.052	-340.205	-32.34	139.798	-14.118	-3.169	-164.524	582.8	0	0	0	0	0	6.82	28.526	25.645	22	4	153	26	28	18	46	0.786	0.222	0.565	S_000003_020
SCORE:	-76.993	-502.913	151.212	5.787	-19.311	3.217	98.087	-0.555	17.74	-331.946	-30.867	141.637	-14.111	-0.331	-179.122	582.8	0	0	0	0	0	1.684	24.77	20.174	26	3	153	29	28	18	46	0.929	0.167	0.63	S_000004_020
SCORE:	-148.379	-509.639	100.588	6.59	-24.37	5.079	98.433	0	16.762	-343.862	-28.717	144.514	-12.007	-3.543	-182.423	582.8	0	0	0	0	0	1.415	18.309	15.215	25	3	153	28	28	18	46	0.893	0.167	0.609	S_000005_020
SCORE:	-151.958	-520.742	111.1	5.478	-20.333	-0.453	83.279	0	17.222	-344.433	-33.972	141.093	-13.738	-3.292	-161.154	582.8	0	0	0	0	0	5.189	21.34	18.655	27	6	159	33	28	18	46	0.964	0.333	0.717	S_000006_020
SCORE:	-103.446	-497.734	101.264	7.965	-21.118	4.812	104.242	0	17.738	-330.727	-34.237	137.823	-11.853	-2.471	-163.646	582.8	0	0	0	0	0	1.695	27.959	26.061	26	3	157	29	28	18	46	0.929	0.167	0.63	S_000007_020
SCORE:	-44.882	-517.182	208.469	6.464	-21.073	4.522	93.01	0	15.152	-341.541	-33.049	144.822	-13.59	-3.338	-173.661	582.8	0	0	0	0	0	3.314	24.938	23.817	26	7	155	33	28	18	46	0.929	0.389	0.717	S_000008_020
SCORE:	-177.721	-504.264	100.227	5.382	-27.4	-2.326	84.489	-1.399	16.275	-345.705	-36.809	145.324	-21.775	-1.445	-172.916	582.8	0	0	0	0	0	1.821	21.262	19.866	24	5	162	29	28	18	46	0.857	0.278	0.63	S_000009_020
SCORE:	-151.623	-510.463	95.721	8.031	-21.416	1.273	93.211	0	16.514	-335.609	-43.238	138.722	-5.728	-2.398	-170.215	582.8	0	0	0	0	0	1.172	29.44	26.772	22	8	159	30	28	18	46	0.786	0.444	0.652	S_000010_020
SCORE:	-75.741	-498.202	144.243	5.983	-18.603	2.809	95.337	-1.434	14.116	-330.933	-32.194	134.138	-9.615	-6.64	-159.201	582.8	0	0	0	0	0	1.656	29.77	26.594	27	3	155	30	28	18	46	0.964	0.167	0.652	S_000011_020
SCORE:	-153.829	-508.245	89.326	6.286	-18.027	-1.504	96.429	-0.805	15.604	-331.227	-30.212	143.23	-18.057	-5.737	-177.6	582.8	0	0	0	0	0	3.909	25.943	25.236	27	6	150	33	28	18	46	0.964	0.333	0.717	S_000012_020
SCORE:	-142.742	-503.386	97.414	5.74	-21.366	-2.325	90.732	-1.197	15.469	-334.87	-27.244	137.648	-9.844	-1.011	-173.466	582.8	0	0	0	0	0	2.163	20.139	18.62	27	4	159	31	28	18	46	0.964	0.222	0.674	S_000013_020
SCORE:	-63.318	-503.187	164.79	6.063	-18.844	2.805	96.89	0	16.574	-332.28	-34.676	137.348	-11.327	-3.354	-168.538	582.8	0	0	0	0	0	1.618	28.361	24.79	27	8	145	35	28	18	46	0.964	0.444	0.761	S_000014_020
SCORE:	-105.456	-484.411	98.218	6.286	-19.76	-4.42	97.117	0	16.552	-325.373	-29.88	130.016	-9.113	-3	-162.892	582.8	0	0	0	0	0	2.404	29.038	25.296	28	3	149	31	28	18	46	1	0.167	0.674	S_000001_021
SCORE:	-64.193	-497.85	166.496	6.001	-22.729	-2.891	93.028	0	17.303	-338.905	-26.964	133.117	-9.272	0	-167.792	582.8	0	0	0	0	0	3.466	28.14	25.418	27	7	157	34	28	18	46	0.964	0.389	0.739	S_000002_021
SCORE:	-20.143	-508.658	220.353	6.998	-21.539	-0.165	98.25	0	16.322	-343.915	-30.14	138.723	-7.884	-3.621	-170.474	582.8	0	0	0	0	0	2.807	21.173	19.963	27	3	158	30	28	18	46	0.964	0.167	0.652	S_000003_021
SCORE:	-82.643	-511.033	158.543	5.615	-20.766	5.01	90.76	0	15.15	-343.244	-28.798	137.105	-13.786	-1.399	-165.229	582.8	0	0	0	0	0	6.628	28.911	26.644	26	4	158	30	28	18	46	0.929	0.222	0.652	S_000004_021
SCORE:	-116.699	-502.699	132.554	6.335	-22.157	0.563	85.53	0	16.644	-342.163	-31.922	134.306	-7.829	-1.892	-169.062	582.8	0	0	0	0	0	2.293	20.439	18.067	26	3	150	29	28	18	46	0.929	0.167	0.63	S_000005_021
SCORE:	-32.749	-502.24	197.843	7.605	-21.957	0.447	104.614	0	15.778	-340.575	-38.572	139.193	-18.156	-4.134	-157.873	582.8	0	0	0	0	0	2.477	27.548	25.238	23	4	155	27	28	18	46	0.821	0.222	0.587	S_000006_021
SCORE:	-52.48	-498.166	165.578	5.997	-19.299	0.623	100.134	-1.162	18.306	-328.009	-35.7	136.785	-9.532	-2.42	-170.5	582.8	0	0	0	0	0	2.086	21.477	18.808	25	5	149	30	28	18	46	0.893	0.278	0.652	S_000007_021
SCORE:	-86.926	-503.584	161.434	5.482	-21.556	-0.092	88.819	-0.568	16.185	-339.772	-31.111	136.566	-12.555	-0.907	-170.832	582.8	0	0	0	0	0	2.764	27.07	24.756	28	5	159	33	28	18	46	1	0.278	0.717	S_000008_021
SCORE:	-85.824	-505.266	130.396	6.631	-19.196	7.747	101.259	-2.291	15.811	-329.612	-29.735	138.046	-11.328	-3.866	-170.715	582.8	0	0	0	0	0	3.495	25.516	24.333	23	4	154	27	28	18	46	0.821	0.222	0.587	S_000009_021
SCORE:	-59.465	-490.926	137.908	6.139	-19.07	-2.503	97.452	-0.723	17.703	-325.42	-29.54	131.609	-6.491	-2.427	-159.27	582.8	0	0	0	0	0	3.293	20.715	18.261	27	5	155	32	28	18	46	0.964	0.278	0.696	S_000010_021
SCORE:	-71.248	-476.175	87.387	6.609	-11.327	-4.21	108.23	-1.28	14.899	-306.383	-26.576	131.338	-5.141	-8.19	-166.615	582.8	0	0	0	0	0	3.386	28.432	24.691	26	3	149	29	28	18	46	0.929	0.167	0.63	S_000011_021
SCORE:	-137.25	-501.166	88.835	6.785	-23.295	-2.979	95.696	0	15.692	-331.562	-34.182	136.754	-9.993	-2.274	-160.75	582.8	0	0	0	0	0	2.387	26.101	25.564	19	3	153	22	28	18	46	0.679	0.167	0.478	S_000012_021
SCORE:	-132.827	-505.656	104.76	7.777	-22.697	3.355	98.593	0	14.357	-341.778	-33.864	134.312	-5.319	-1.701	-171.314	582.8	0	0	0	0	0	3.548	27.292	23.627	27	6	159	33	28	18	46	0.964	0.333	0.717	S_000013_021
SCORE:	-145.877	-512.98	113.122	10.895	-24.997	-1.666	92.278	-2.296	17.047	-348.762	-32.78	138.528	-7.449	-0.869	-172.66	582.8	0	0	0	0	0	3.912	26.129	24.711	27	7	161	34	28	18	46	0.964	0.389	0.739	S_000014_021
SCORE:	-128.046	-502.644	95.473	5.829	-18.717	0.501	95.121	0	15.324	-334.956	-34.759	136.161	-11.519	-2.884	-156.436	582.8	0	0	0	0	0	2.66	28.595	25.208	26	3	146	29	28	18	46	0.929	0.167	0.63	S_000015_021
SCORE:	-143.238	-498.453	93.795	6.012	-18.197	-3.588	86.781	-0.042	14.41	-332.593	-30.358	139.844	-18.377	-3.183	-164.963	582.8	0	0	0	0	0	2.873	24.12	21.651	26	6	154	32	28	18	46	0.929	0.333	0.696	S_000016_021
SCORE:	-91.953	-495.15	109.309	6.439	-21.269	2.413	103.319	-0.972	16.355	-334.489	-28.004	132.386	-6.673	-4.321	-157.423	582.8	0	0	0	0	0	3.328	27.005	23.69	28	4	152	32	28	18	46	1	0.222	0.696	S_000017_021
SCORE:	-79.144	-515.67	170.325	5.973	-22.32	0.962	103.812	0	15.794	-344.555	-33.448	140.664	-12.338	-6.918	-167.94	582.8	0	0	0	0	0	3.715	16.459	14.437	24	6	157	30	28	18	46	0.857	0.333	0.652	S_000018_021
SCORE:	-158.822	-513.526	102.828	6.16	-24.719	0.336	94.804	0	16.208	-345.532	-37.69	140.727	-12.78	-2.369	-167.413	582.8	0	0	0	0	0	1.343	22.565	19.225	25	3	155	28	28	18	46	0.893	0.167	0.609	S_000019_021
SCORE:	-55.619	-511.238	190.861	6.083	-24.553	1.222	98.876	0	16.045	-345.976	-32.708	143.688	-13.012	-3.609	-169.324	582.8	0	0	0	0	0	5.226	17.901	15.389	26	4	155	30	28	18	46	0.929	0.222	0.652	S_000001_022
SCORE:	-117.514	-509.265	115.487	8.834	-26.049	-3.715	105.452	0	17.804	-345.365	-33.893	136.824	-7.266	-2.942	-161.339	582.8	0	0	0	0	0	5.119	23.38	20.35	26	5	164	31	28	18	46	0.929	0.278	0.674	S_000002_022
SCORE:	-76.889	-507.844	173.069	7.106	-22.116	-0.027	98.423	-1.591	15.498	-342.649	-35.798	143.256	-22.556	-2.149	-163.884	582.8	0	0	0	0	0	1.571	19.027	16.385	25	3	157	28	28	18	46	0.893	0.167	0.609	S_000003_022
SCORE:	25.279	-493.225	221.663	7.692	-16.314	-0.884	100.589	-1.97	19.526	-319.605	-34.101	139.462	-11.417	-4.995	-168.351	582.8	0	0	0	0	0	4.41	25.826	22.326	27	7	149	34	28	18	46	0.964	0.389	0.739	S_000004_022
SCORE:	-118.955	-510.704	126.301	6.783	-22.173	0.628	90.054	0	16.554	-344.768	-30.189	135.766	-9.296	-3.632	-161.68	582.8	0	0	0	0	0	4.599	25.248	21.048	27	6	159	33	28	18	46	0.964	0.333	0.717	S_000005_022
SCORE:	83.235	-489.497	277.945	7.358	-20.868	0.394	110.121	-3.475	14.711	-323.03	-35.201	138.323	-6.742	-3.335	-169.93	582.8	0	0	0	0	0	3.661	26.677	25.039	23	2	154	25	28	18	46	0.821	0.111	0.543	S_000006_022
SCORE:	-82.487	-497.139	114.629	7.116	-18.221	4.252	107.22	-1.304	16.154	-323.198	-27.141	140.87	-9.507	-2.307	-179.657	582.8	0	0	0	0	0	2.947	24.952	21.254	28	6	149	34	28	18	46	1	0.333	0.739	S_000007_022
SCORE:	-141.267	-514.299	127.255	6.645	-23.775	2.779	94.959	-1.301	15.208	-345.963	-37.773	139.294	-11.915	-4.819	-171.455	582.8	0	0	0	0	0	1.093	21.566	19.906	24	5	161	29	28	18	46	0.857	0.278	0.63	S_000008_022
SCORE:	-105.57	-489.696	113.839	6.021	-22.26	-3.927	100.974	-0.76	15.129	-332.708	-31.353	131.077	-12.583	-1.251	-162.3	582.8	0	0	0	0	0	1.427	22.288	19.03	26	3	158	29	28	18	46	0.929	0.167	0.63	S_000009_022
SCORE:	-152.832	-514.944	103.351	5.597	-23.834	2.454	98.122	-0.84	15.293	-348.5	-36.621	140.39	-10.117	-2.874	-166.576	582.8	0	0	0	0	0	3.467	24.459	21.386	24	2	161	26	28	18	46	0.857	0.111	0.565	S_000010_022
SCORE:	-118.389	-517.131	128.007	6.4	-21.851	5.099	97.195	0	18.881	-347.666	-37.608	140.996	-9.818	-4.659	-161.993	582.8	0	0	0	0	0	2.959	20.469	16.818	27	4	160	31	28	18	46	0.964	0.222	0.674	S_000011_022
SCORE:	-155.483	-509.936	85.049	7.22	-21.632	0.839	97.643	-1.882	12.755	-334.149	-32.715	137.699	-6.756	-2.375	-173.123	582.8	0	0	0	0	0	3.079	28.798	24.942	26	5	157	31	28	18	46	0.929	0.278	0.674	S_000012_022
SCORE:	-137.43	-507.389	114.476	5.556	-21.989	-0.177	82.926	0	17.289	-343.726	-31.856	138.26	-10.562	-2.785	-161.757	582.8	0	0	0	0	0	1.503	25.241	22.229	25	5	158	30	28	18	46	0.893	0.278	0.652	S_000013_022
SCORE:	-93.225	-504.944	128.151	5.576	-19.666	3.304	98.259	-1.095	16.055	-331.265	-29.942	138.473	-13.946	-2.578	-167.523	582.8	0	0	0	0	0	5.117	25.005	23.791	25	6	145	31	28	18	46	0.893	0.333	0.674	S_000014_022
SCORE:	-97.606	-495.268	136.001	5.471	-21.259	-3.908	90.994	-1.317	16.595	-333.087	-31.447	138.045	-11.216	-0.679	-170.904	582.8	0	0	0	0	0	1.572	25.19	20.635	24	6	159	30	28	18	46	0.857	0.333	0.652	S_000015_022
SCORE:	-85.907	-506.794	152.731	6.784	-20.704	-2.096	97.992	0	15.513	-344.23	-33.01	138.157	-12.007	-3.441	-162.211	582.8	0	0	0	0	0	4.609	27.358	25.181	27	5	165	32	28	18	46	0.964	0.278	0.696	S_000001_023
SCORE:	-75.593	-515.741	187.331	7.378	-21.647	4.134	89.281	-0.762	14.77	-345.926	-34.715	142.693	-16.559	-3.956	-166.467	582.8	0	0	0	0	0	1.794	24.343	22.252	28	6	154	34	28	18	46	1	0.333	0.739	S_000002_023
SCORE:	-134.735	-505.076	124.719	5.821	-25.426	-0.746	86.002	0	16.368	-345.513	-30.83	134.053	-13.699	-0.656	-163.545	582.8	0	0	0	0	0	0.993	22.97	18.477	28	5	159	33	28	18	46	1	0.278	0.717	S_000003_023
SCORE:	-143.053	-500.289	91.562	5.7	-21.748	0.639	95.514	0	15.106	-339.79	-29.367	134.505	-9.466	-2.55	-167.092	582.8	0	0	0	0	0	1.423	26.149	22.589	25	7	164	32	28	18	46	0.893	0.389	0.696	S_000004_023
SCORE:	-136.541	-508.494	106.635	5.321	-21.275	-2.13	94.229	0	14.902	-337.367	-30.702	138.195	-8.99	0	-171.213	582.8	0	0	0	0	0	1.549	23.87	21.62	25	5	155	30	28	18	46	0.893	0.278	0.652	S_000005_023
SCORE:	-117.01	-491.646	99.407	6.871	-22.196	-1.205	97.707	-0.783	16.831	-333.57	-34.129	137.562	-12.811	-0.483	-164.349	582.8	0	0	0	0	0	2.983	26.172	22.047	23	5	156	28	28	18	46	0.821	0.278	0.609	S_000006_023
SCORE:	-58.303	-494.411	161.606	5.882	-21.522	1.121	98.651	0	15.962	-339.726	-32.319	133.246	-13.004	-3.781	-156.15	582.8	0	0	0	0	0	3.342	27.022	23.38	25	4	157	29	28	18	46	0.893	0.222	0.63	S_000007_023
SCORE:	-97.228	-494.21	106.148	6.321	-20.876	0.393	103.718	0	15.422	-336.35	-28.394	136.113	-10.441	-1.588	-159.615	582.8	0	0	0	0	0	3.331	29.296	25.987	26	5	156	31	28	18	46	0.929	0.278	0.674	S_000008_023
SCORE:	-107.016	-512.134	161.095	6.049	-23.113	1.258	88.486	0	13.587	-352.036	-29.373	140.332	-15.277	-2.796	-169.126	582.8	0	0	0	0	0	3.231	24.564	21.066	25	5	163	30	28	18	46	0.893	0.278	0.652	S_000009_023
SCORE:	-126.729	-498.505	98.856	5.516	-22.989	5.14	94.351	-1.067	15.798	-340.018	-34.335	137.678	-12.473	0	-159.618	582.8	0	0	0	0	0	2.135	23.309	20.392	28	5	160	33	28	18	46	1	0.278	0.717	S_000010_023
SCORE:	-132.163	-497.101	101.28	5.753	-19.915	-4.011	91.18	0	14.72	-332.095	-30.947	136.221	-14.688	-4.209	-163.69	582.8	0	0	0	0	0	2.54	20.574	17.902	26	4	157	30	28	18	46	0.929	0.222	0.652	S_000011_023
SCORE:	-0.096	-482.369	176.054	8.299	-18.617	0.332	95.976	0	14.479	-317.87	-30.762	132.778	-10.826	0	-154.65	582.8	0	0	0	0	0	4.28	22.184	19.148	24	5	147	29	28	18	46	0.857	0.278	0.63	S_000012_023
SCORE:	-71.656	-519.951	203.431	6.825	-23.289	-0.577	92.696	0	16.152	-352.359	-32.366	148.668	-14.387	-2.483	-180.362	582.8	0	0	0	0	0	3.544	22.772	21.203	28	5	163	33	28	18	46	1	0.278	0.717	S_000013_023
SCORE:	-101.733	-512.347	127.422	6.148	-18.228	2.165	95.763	0	18.398	-337.372	-29.359	137.036	-10.524	-5.095	-160.709	582.8	0	0	0	0	0	2.168	22.986	20.722	25	4	154	29	28	18	46	0.893	0.222	0.63	S_000014_023
SCORE:	-117.592	-509.266	129.203	5.947	-18.813	4.105	88.443	-1.232	15.525	-337.945	-29.556	141.44	-14.644	-5.595	-171.425	582.8	0	0	0	0	0	3.422	29.827	25.268	27	6	158	33	28	18	46	0.964	0.333	0.717	S_000015_023
SCORE:	-54.777	-489.184	136.467	6.303	-18.375	1.38	104.097	-0.648	16.169	-321.33	-29.66	137.309	-13.598	-5.501	-163.325	582.8	0	0	0	0	0	2.32	17.427	14.78	25	5	151	30	28	18	46	0.893	0.278	0.652	S_000016_023
SCORE:	-174.823	-519.409	93.984	6.536	-19.797	5.16	82.899	-0.923	15.219	-344.407	-32.23	144.988	-12.142	-1.089	-177.361	582.8	0	0	0	0	0	0.95	20.93	18.727	25	3	162	28	28	18	46	0.893	0.167	0.609	S_000017_023
SCORE:	-69.405	-507.177	166.481	9.035	-22.873	-1.376	100.458	-0.242	18.009	-343.265	-32.675	138.804	-12.148	-2.743	-165.97	582.8	0	0	0	0	0	3.477	26.18	23.438	26	3	160	29	28	18	46	0.929	0.167	0.63	S_000018_023
SCORE:	-131.42	-491.406	85.841	5.948	-20.379	-0.396	97.688	-1.516	16.125	-327.03	-31.375	135.317	-11.077	-5.119	-169.1	582.8	0	0	0	0	0	2.261	20.038	16.026	27	5	149	32	28	18	46	0.964	0.278	0.696	S_000019_023
SCORE:	-144.398	-511.098	108.451	7.07	-20.96	1.89	89.58	-0.786	14.932	-337.236	-32.297	138.228	-10.745	-2.76	-172.268	582.8	0	0	0	0	0	0.802	22.787	20.886	27	5	156	32	28	18	46	0.964	0.278	0.696	S_000020_023
SCORE:	-87.515	-491.736	104.409	17.806	-16.783	2.472	98.999	0	18.459	-322.577	-25.684	137.653	-17.223	-3.185	-174.273	582.8	0	0	0	0	0	1.347	22.028	20.771	26	4	152	30	28	18	46	0.929	0.222	0.652	S_000001_024
SCORE:	-78.55	-503.778	141.961	10.955	-20.728	-0.691	105.269	0	17.56	-341.05	-31.306	135.579	-13.225	-2.529	-163.445	582.8	0	0	0	0	0	4.077	23.22	19.916	27	4	159	31	28	18	46	0.964	0.222	0.674	S_000002_024
SCORE:	-123.875	-502.924	89.177	11.245	-18.045	-1.735	102.065	-0.967	17.138	-330.72	-28.67	136.56	-8.805	-3.705	-167.776	582.8	0	0	0	0	0	0.489	27.04	22.796	26	4	152	30	28	18	46	0.929	0.222	0.652	S_000003_024
SCORE:	-30.223	-500.858	165.263	12.139	-17.59	2.724	99.513	0	16.853	-324.698	-33.619	136.476	-7.663	-2.356	-161.227	582.8	0	0	0	0	0	2.023	25.568	22.529	28	4	153	32	28	18	46	1	0.222	0.696	S_000004_024
SCORE:	-80.587	-496.386	101.164	19.012	-17.41	1.367	103.481	-1.126	19.713	-324.364	-29.957	142.433	-13.924	-3.992	-166.779	582.8	0	0	0	0	0	3.384	25.369	21.628	27	1	151	28	28	18	46	0.964	0.056	0.609	S_000005_024
SCORE:	-122.439	-512.451	134.655	10.413	-23.285	-4.367	92.999	-0.558	16.675	-347.915	-29.418	135.857	-12.188	-0.337	-167.172	582.8	0	0	0	0	0	1.853	20.212	17.34	27	3	160	30	28	18	46	0.964	0.167	0.652	S_000006_024
SCORE:	-43.67	-504.734	176.996	12.227	-19.089	1.522	101.88	-0.575	20.522	-337.981	-34.175	142.268	-10.441	-7.553	-171.035	582.8	0	0	0	0	0	3.699	20.969	17.967	22	3	158	25	28	18	46	0.786	0.167	0.543	S_000007_024
SCORE:	-135.244	-521.091	129.779	9.872	-21.948	5.961	86.396	-1.726	17.449	-348.372	-30.28	141.397	-13.159	-2.698	-171.645	582.8	0	0	0	0	0	2.021	22.421	21.332	21	4	155	25	28	18	46	0.75	0.222	0.543	S_000008_024
SCORE:	-77.654	-500.152	156.594	9.576	-20.231	5.216	91.908	0	17.434	-337.145	-30.531	135.206	-14.625	-3.186	-172.038	582.8	0	0	0	0	0	1.52	19.359	16.821	25	4	160	29	28	18	46	0.893	0.222	0.63	S_000009_024
SCORE:	-118.309	-487.843	85.465	7.391	-22.913	2.89	104.672	0	14.511	-332.336	-30.61	131.359	-10.543	-0.224	-166.163	582.8	0	0	0	0	0	3.234	25.764	24.903	26	6	154	32	28	18	46	0.929	0.333	0.696	S_000010_024
SCORE:	-94.182	-513.129	156.721	9.91	-20.546	0.342	95.193	-0.815	15.61	-345.305	-27.234	143.405	-12.166	-2.739	-180.523	582.8	0	0	0	0	0	4.294	17.499	15.278	24	7	151	31	28	18	46	0.857	0.389	0.674	S_000011_024
SCORE:	-82.805	-512.28	161.409	11.41	-21.789	3.684	92.598	0	16.783	-341.265	-27.563	141.425	-17.6	-3.231	-172.26	582.8	0	0	0	0	0	3.075	27.206	23.43	26	2	154	28	28	18	46	0.929	0.111	0.609	S_000012_024
SCORE:	-137.332	-498.126	106.922	5.791	-24.656	-1.274	93.169	0	15.242	-340.654	-26.814	136.098	-12.998	-2.157	-171.563	582.8	0	0	0	0	0	0.888	23.841	21.449	23	3	156	26	28	18	46	0.821	0.167	0.565	S_000013_024
SCORE:	-147.016	-496.317	108.655	8.169	-26.722	-4.993	86.53	-1.188	14.099	-342.982	-28.726	137.353	-9.595	-0.391	-175.837	582.8	0	0	0	0	0	2.131	22.202	21.735	22	5	162	27	28	18	46	0.786	0.278	0.587	S_000014_024
SCORE:	-98.17	-496.301	113.245	13.012	-19.924	0.631	102.287	-2.306	18.633	-327.776	-34.345	138.949	-12.714	-4.796	-170.993	582.8	0	0	0	0	0	1.427	22.235	18.367	25	3	149	28	28	18	46	0.893	0.167	0.609	S_000015_024
SCORE:	-71.731	-509.8	157.409	12.768	-18.991	-3.158	93.127	0	17.687	-339.012	-31.137	139.432	-12.103	-2.2	-163.04	582.8	0	0	0	0	0	4.485	26.302	23.148	25	3	156	28	28	18	46	0.893	0.167	0.609	S_000016_024
SCORE:	-98.944	-506.543	140.173	11.377	-26.729	-0.09	107.691	-0.819	18.472	-348.133	-33.341	141.705	-11.652	-3.069	-172.156	582.8	0	0	0	0	0	1.369	27.837	24.628	26	7	157	33	28	18	46	0.929	0.389	0.717	S_000017_024
SCORE:	-94.926	-510.594	163.729	10.58	-24.968	-4.074	88.774	0	16.536	-347.494	-37.551	142.24	-8.532	-2.065	-169.64	582.8	0	0	0	0	0	5.335	26.705	23.054	24	5	159	29	28	18	46	0.857	0.278	0.63	S_000018_024
SCORE:	-134.795	-504.306	86.842	11.857	-17.791	-2.211	93.856	0	19.244	-330.014	-30.626	136.132	-12.715	-1.036	-168.647	582.8	0	0	0	0	0	1.82	26.391	24.105	23	2	153	25	28	18	46	0.821	0.111	0.543	S_000019_024
SCORE:	-128.62	-504.786	106.807	7.273	-19.116	-2.233	94.887	0	14.126	-340.513	-37.03	139.365	-11.178	-1.59	-162.321	582.8	0	0	0	0	0	4.89	24.811	23.485	26	3	159	29	28	18	46	0.929	0.167	0.63	S_000001_025
SCORE:	-97.779	-511.951	139.021	6.104	-21.872	-2.632	92.441	0	16.533	-341.312	-25.874	138.042	-8.108	-1.984	-161.711	582.8	0	0	0	0	0	2.723	32.1	27.992	28	4	154	32	28	18	46	1	0.222	0.696	S_000002_025
SCORE:	-35.368	-488.4	178.662	7.931	-20.111	0.06	92.849	-0.728	13.81	-327.491	-27.629	129.939	-8.186	-1.684	-168.931	582.8	0	0	0	0	0	1.742	29.116	25.368	24	4	149	28	28	18	46	0.857	0.222	0.609	S_000003_025
SCORE:	-54.803	-508.594	187.259	8.19	-19.069	1.18	93.708	0	15.156	-337.02	-33.795	138.627	-11.473	-6.085	-168.98	582.8	0	0	0	0	0	3.293	24.288	21.144	28	6	156	34	28	18	46	1	0.333	0.739	S_000004_025
SCORE:	78.845	-499.305	313.803	5.955	-24.585	1.712	103.253	0	14.851	-338.7	-29.21	142.244	-14.888	-1.281	-181.819	582.8	0	0	0	0	0	4.014	25.82	22.99	23	5	158	28	28	18	46	0.821	0.278	0.609	S_000005_025
SCORE:	-64.94	-503.647	182.564	5.517	-23.241	2.687	91.532	0	15.602	-342.356	-32.163	138.649	-14.887	-2.286	-167.038	582.8	0	0	0	0	0	1.326	26.555	22.339	27	6	158	33	28	18	46	0.964	0.333	0.717	S_000006_025
SCORE:	-137.786	-492.836	100.386	6.003	-22.798	-0.912	90.727	-0.072	17.36	-340.054	-26.509	133.818	-10.527	-2.631	-173.616	582.8	0	0	0	0	0	1.078	23.022	19.047	28	6	160	34	28	18	46	1	0.333	0.739	S_000007_025
SCORE:	-133.37	-504.116	111.179	5.583	-22.757	0.806	91.87	-0.85	16.54	-337.099	-33.665	140.355	-11.852	-2.181	-173.177	582.8	0	0	0	0	0	3.195	27.309	24.695	25	5	159	30	28	18	46	0.893	0.278	0.652	S_000008_025
SCORE:	-147.489	-511.179	106.943	6.096	-20.031	-1.006	80.055	-1.278	15.974	-341.191	-31.728	138.851	-10.392	-2.239	-160.977	582.8	0	0	0	0	0	1.813	23.999	23.747	26	3	154	29	28	18	46	0.929	0.167	0.63	S_000009_025
SCORE:	-182.116	-527.315	92.768	7.018	-18.514	-0.709	89.104	-0.958	16.045	-343.096	-28.792	142.369	-10.768	-6.156	-178.229	582.8	0	0	0	0	0	2.319	26.144	24.447	25	9	157	34	28	18	46	0.893	0.5	0.739	S_000010_025
SCORE:	-84.043	-494.605	140.562	6.264	-21.615	-3.448	93.911	0	19.201	-333.244	-36.173	135.018	-9.928	-2.085	-163.439	582.8	0	0	0	0	0	2.736	23.896	21.133	26	4	158	30	28	18	46	0.929	0.222	0.652	S_000011_025
SCORE:	-12.096	-489.667	204.769	8.685	-22.964	-2.099	92.843	-0.01	14.642	-333.121	-30.24	133.028	-7.984	-1.748	-163.76	582.8	0	0	0	0	0	2.73	22.341	18.621	28	5	152	33	28	18	46	1	0.278	0.717	S_000012_025
SCORE:	-117.965	-488.929	87.638	6.714	-21.295	-2.821	96.859	-1.993	15.587	-325.03	-31.619	134.727	-10.702	-1.545	-164.163	582.8	0	0	0	0	0	5.806	30.226	29.561	27	3	158	30	28	18	46	0.964	0.167	0.652	S_000013_025
SCORE:	-164.725	-522.428	91.44	7.664	-19.985	0.606	98.222	-1.238	17.861	-345.986	-26.864	135.787	-10.217	-1.243	-173.35	582.8	0	0	0	0	0	2.205	20.006	16.45	26	4	156	30	28	18	46	0.929	0.222	0.652	S_000014_025
SCORE:	-71.64	-498.472	168.076	5.496	-21.151	-2.584	87.797	0	15.016	-339.317	-32.498	137.132	-11.149	-1.253	-167.324	582.8	0	0	0	0	0	5.79	23.453	21.585	26	2	156	28	28	18	46	0.929	0.111	0.609	S_000015_025
SCORE:	-81.8	-516.922	182.374	6.486	-24.661	0.665	104.99	-0.596	15.784	-346.789	-39.205	144.316	-12.113	-2.846	-177.322	582.8	0	0	0	0	0	1.241	26.145	22.455	27	2	160	29	28	18	46	0.964	0.111	0.63	S_000016_025
SCORE:	-132.564	-499.564	103.484	7.06	-21.871	-5.492	98.018	0	16.255	-342.384	-26.778	137.736	-15.949	-3.563	-165.024	582.8	0	0	0	0	0	2.706	21.28	18.613	25	4	158	29	28	18	46	0.893	0.222	0.63	S_000017_025
SCORE:	-77.558	-487.805	110.024	7.883	-22.015	3.536	104.096	-0.579	17.023	-327.386	-31.746	134.801	-9.081	-0.384	-165.358	582.8	0	0	0	0	0	6.632	27.878	23.793	22	5	153	27	28	18	46	0.786	0.278	0.587	S_000018_025
SCORE:	-139.206	-522.991	122.809	9.012	-23.76	-0.371	101.997	-0.185	16.568	-356.076	-32.048	140.565	-12.125	-0.691	-169.57	582.8	0	0	0	0	0	4.859	18.955	17.107	23	5	158	28	28	18	46	0.821	0.278	0.609	S_000001_026
SCORE:	-100.213	-507.65	150.224	5.757	-22.019	0.24	91.868	-1.435	16.071	-345.796	-25.99	139.045	-11.117	-3.046	-171.629	582.8	0	0	0	0	0	2.466	22.918	19.162	27	6	166	33	28	18	46	0.964	0.333	0.717	S_000002_026
SCORE:	-109.46	-521.661	170.16	7.797	-21.73	-0.134	87.949	0	14.44	-348.266	-34.327	139.235	-10.069	-2.526	-175.711	582.8	0	0	0	0	0	2.582	23.16	20.158	24	3	163	27	28	18	46	0.857	0.167	0.587	S_000003_026
SCORE:	-121.202	-515.073	119.786	6.572	-18.397	0.64	98.292	-1.294	15.201	-333.164	-34.445	140.15	-11.579	-2.487	-169.677	582.8	0	0	0	0	0	1.473	21.051	17.623	28	5	155	33	28	18	46	1	0.278	0.717	S_000004_026
SCORE:	-145.926	-501.879	86.856	10.236	-19.881	-0.234	87.312	-0.051	14.504	-334.383	-32.692	135.815	-10.329	-3.367	-163.355	582.8	0	0	0	0	0	2.724	25.181	21.994	24	4	157	28	28	18	46	0.857	0.222	0.609	S_000005_026
SCORE:	-172.29	-516.318	92.689	5.804	-21.15	-1.247	90.528	0	16.608	-345.364	-39.013	137.14	-10.347	-2.825	-162.374	582.8	0	0	0	0	0	0.779	21.034	18.683	26	3	157	29	28	18	46	0.929	0.167	0.63	S_000006_026
SCORE:	-98.87	-498.771	123.609	7.878	-18.312	1.026	90.844	0	15.687	-330.297	-31.31	135.143	-8.375	-7.169	-166.616	582.8	0	0	0	0	0	4.992	18.69	16.324	26	5	153	31	28	18	46	0.929	0.278	0.674	S_000007_026
SCORE:	-82.069	-494.213	118.899	7.079	-22.018	2.551	105.68	0	16.523	-332.587	-33.38	133.344	-8.864	-0.703	-160.637	582.8	0	0	0	0	0	3.457	18.385	15.086	26	5	153	31	28	18	46	0.929	0.278	0.674	S_000008_026
SCORE:	-128.607	-497.365	89.931	7.718	-20.096	0.947	98.278	-1.043	15.581	-329.473	-30.128	137.565	-14.409	-5.401	-166.222	582.8	0	0	0	0	0	2.711	22.485	18.693	24	3	148	27	28	18	46	0.857	0.167	0.587	S_000009_026
SCORE:	-88.391	-502.59	146.423	6.804	-22.626	6.537	99.033	0	14.002	-342.187	-24.424	140.824	-9.93	-3.239	-185.044	582.8	0	0	0	0	0	5.226	23.266	19.747	26	4	156	30	28	18	46	0.929	0.222	0.652	S_000010_026
SCORE:	-171.392	-512.123	95.465	9.039	-23.088	-0.989	89.216	0	14.75	-346.93	-34.885	141.339	-16.362	-3.128	-168.345	582.8	0	0	0	0	0	1.848	18.686	16.367	26	4	161	30	28	18	46	0.929	0.222	0.652	S_000011_026
SCORE:	-99.916	-493.176	139.615	5.792	-24.422	-3.811	92.293	-0.438	16.835	-337.819	-30.146	142.944	-13.375	-0.713	-177.792	582.8	0	0	0	0	0	1.498	27.569	25.899	28	7	161	35	28	18	46	1	0.389	0.761	S_000001_027
SCORE:	-114.131	-495.883	98.866	6.178	-19.401	-2.22	94.342	-1.127	16.531	-333.819	-29.46	133.011	-9.765	-2.139	-153.767	582.8	0	0	0	0	0	1.721	27.962	23.823	27	6	160	33	28	18	46	0.964	0.333	0.717	S_000002_027
SCORE:	-131.343	-505.768	106.931	13.793	-21.433	-3.717	93.646	0	15.717	-338.439	-35.877	142.359	-16.824	-0.902	-166.783	582.8	0	0	0	0	0	3.155	22.221	19.186	27	5	153	32	28	18	46	0.964	0.278	0.696	S_000003_027
SCORE:	-107.191	-506.424	126.787	6.646	-19.247	-0.789	100.798	0	15.758	-333.567	-35.679	138.803	-12.318	-4.514	-169.284	582.8	0	0	0	0	0	3.038	25.947	21.74	28	5	154	33	28	18	46	1	0.278	0.717	S_000004_027
SCORE:	-70.045	-510.447	165.26	8.985	-23.501	5.051	101.485	-0.003	15.354	-341.356	-33.017	142.51	-13.904	-0.68	-173.571	582.8	0	0	0	0	0	4.988	27.503	24.325	23	4	159	27	28	18	46	0.821	0.222	0.587	S_000005_027
SCORE:	-82.781	-496.47	116.702	6.299	-16.156	-0.957	100.444	-1.301	14.885	-314.492	-34.893	137.765	-11.253	-4.744	-164.784	582.8	0	0	0	0	0	3.376	28.549	23.459	24	2	146	26	28	18	46	0.857	0.111	0.565	S_000006_027
SCORE:	-128.259	-495.644	107.594	7.554	-22.429	-0.991	92.53	0	15.855	-339.923	-32.79	135.525	-12.31	-2.554	-165.094	582.8	0	0	0	0	0	1.617	28.064	24.807	22	4	158	26	28	18	46	0.786	0.222	0.565	S_000007_027
SCORE:	1.456	-508.67	238.946	8.252	-18.102	-0.248	97.439	-0.918	14.838	-336.603	-32.463	137.027	-12.498	-1.925	-169.154	582.8	0	0	0	0	0	2.737	24.869	23.332	26	6	153	32	28	18	46	0.929	0.333	0.696	S_000008_027
SCORE:	-115.262	-499.884	125.574	5.464	-21.29	1.961	90.271	-3.837	14.65	-334.521	-30.254	137.137	-9.819	-3.171	-173.455	582.8	0	0	0	0	0	3.114	26.206	22.609	24	6	156	30	28	18	46	0.857	0.333	0.652	S_000009_027
SCORE:	-80.343	-510.279	165.996	7.359	-21.319	0.44	96.67	-1.254	14.312	-344.105	-27.579	144.895	-13.487	-1.156	-179.107	582.8	0	0	0	0	0	5.471	28.675	24.079	25	5	165	30	28	18	46	0.893	0.278	0.652	S_000010_027
SCORE:	-82.743	-493.901	134.754	5.715	-20.348	-2.08	94.322	-1.083	15.722	-334.023	-29.769	136.178	-10.497	-1.783	-164.184	582.8	0	0	0	0	0	5.432	26.977	24.5	24	6	153	30	28	18	46	0.857	0.333	0.652	S_000011_027
SCORE:	-72.306	-511.136	178.901	6.985	-20.433	-2.939	88.514	-1.331	16.081	-338.02	-33.408	136.128	-13.158	-1.232	-161.94	582.8	0	0	0	0	0	1.882	28.479	24.468	27	4	159	31	28	18	46	0.964	0.222	0.674	S_000012_027
SCORE:	-69.901	-502.471	150.082	18.421	-19.649	4.989	94.742	0	17.664	-336.336	-32.328	139.116	-9.848	-6.715	-172.874	582.8	0	0	0	0	0	2.507	27.188	23.542	25	4	159	29	28	18	46	0.893	0.222	0.63	S_000001_028
SCORE:	-38.794	-495.441	165.408	17.475	-20.769	-3.289	99.158	0	18.429	-336.946	-24.347	135.521	-15.584	-0.53	-165.057	582.8	0	0	0	0	0	4.378	20.81	17.641	26	3	159	29	28	18	46	0.929	0.167	0.63	S_000002_028
SCORE:	-94.435	-499.079	150.087	10.395	-25.28	-1.849	87.463	-2.194	13.575	-339.917	-33.703	137.205	-11.18	-1.211	-168.724	582.8	0	0	0	0	0	7.177	26.265	25.166	27	4	160	31	28	18	46	0.964	0.222	0.674	S_000003_028
SCORE:	-128.462	-508.322	105.123	14.35	-20.294	-4.648	92.649	0	16.604	-342.692	-33.633	138.505	-10.828	-1.254	-161.67	582.8	0	0	0	0	0	4.846	21.099	16.885	27	2	154	29	28	18	46	0.964	0.111	0.63	S_000004_028
SCORE:	-153.687	-505.821	93.798	12.104	-26.686	-0.914	100.187	0	16.92	-351.115	-32.824	139.374	-16.58	-1.639	-164.895	582.8	0	0	0	0	0	1.604	30.531	25.465	26	4	165	30	28	18	46	0.929	0.222	0.652	S_000005_028
SCORE:	-57.597	-496.17	138.583	11.822	-19.304	-1.164	99.436	0	19.282	-328.911	-36.197	136.56	-9.778	-0.691	-157.431	582.8	0	0	0	0	0	3.563	20.998	17.621	28	2	146	30	28	18	46	1	0.111	0.652	S_000006_028
SCORE:	-119.101	-493.839	109.341	12.215	-22.694	-2.178	93.152	0	17.716	-341.736	-29.557	135.201	-15.56	-0.857	-165.174	582.8	0	0	0	0	0	2.066	27.266	23.888	23	1	155	24	28	18	46	0.821	0.056	0.522	S_000007_028
SCORE:	-28.94	-483.739	120.224	17.552	-15.752	4.547	107.239	-1.259	18.46	-314.038	-30.206	133.88	-7.085	-4.377	-163.245	582.8	0	0	0	0	0	6.059	22.37	19.532	24	4	142	28	28	18	46	0.857	0.222	0.609	S_000008_028
SCORE:	-27.921	-487.799	141.963	11.329	-15.713	6.648	104.669	-1.258	14.86	-315.651	-29.695	134.399	-5.597	-5.785	-165.405	582.8	0	0	0	0	0	2.315	24.503	21.618	25	5	147	30	28	18	46	0.893	0.278	0.652	S_000009_028
SCORE:	-30.111	-505.758	196.758	10.71	-18.531	0.351	91.901	0	16.206	-339.427	-25.312	134.662	-4.425	-4.018	-170.337	582.8	0	0	0	0	0	4.308	25.539	21.445	25	6	162	31	28	18	46	0.893	0.333	0.674	S_000010_028
SCORE:	23.916	-492.801	216.453	16.84	-18.685	0.272	106.619	0	17.938	-330.728	-32.398	137.501	-9.976	-5.725	-167.801	582.8	0	0	0	0	0	3.607	28.58	24.779	24	6	150	30	28	18	46	0.857	0.333	0.652	S_000011_028
SCORE:	-31.653	-493.376	131.437	19.319	-14.82	10.228	98.491	0	20.461	-317.651	-33.361	138.794	-14.424	-4.592	-158.53	582.8	0	0	0	0	0	3.569	25.215	23.267	23	2	148	25	28	18	46	0.821	0.111	0.543	S_000012_028
SCORE:	-144.811	-506.981	92.455	7.104	-21.332	-4.222	100.751	-1.798	15.638	-332.06	-30.665	144.77	-10.384	-3.243	-180.357	582.8	0	0	0	0	0	2.711	24.355	20.234	24	5	151	29	28	18	46	0.857	0.278	0.63	S_000013_028
SCORE:	-115.427	-501.652	121.499	7.529	-24.722	-0.188	89.849	0	15.07	-343.212	-34.824	138.529	-9.296	-3.93	-155.544	582.8	0	0	0	0	0	2.666	25.328	22.25	28	6	159	34	28	18	46	1	0.333	0.739	S_000014_028
SCORE:	-55.522	-510.342	171.663	17.515	-17.352	-0.57	92.903	-1.23	16.693	-342.811	-28.164	132.436	-12.008	-7.195	-154.114	582.8	0	0	0	0	0	4.254	25.27	22.445	26	4	155	30	28	18	46	0.929	0.222	0.652	S_000015_028
SCORE:	-71.502	-489.51	97.425	17.637	-18.867	-0.09	107.509	-2.027	17.767	-322.724	-31.87	136.97	-11.634	-2.783	-156.881	582.8	0	0	0	0	0	4.777	26.19	24.143	27	1	143	28	28	18	46	0.964	0.056	0.609	S_000016_028
SCORE:	-125.131	-498.224	110.549	6.184	-20.65	-4.011	90.342	0	15.383	-337.227	-28.917	132.369	-10.327	-2.55	-164.369	582.8	0	0	0	0	0	3.516	21.512	18.049	22	2	158	24	28	18	46	0.786	0.111	0.522	S_000001_029
SCORE:	-119.971	-499.844	115.774	7.057	-23.576	-1.976	93.137	-0.791	16.445	-341.935	-28.704	135.045	-10.968	-0.633	-163.349	582.8	0	0	0	0	0	1.547	29.852	27.212	26	5	161	31	28	18	46	0.929	0.278	0.674	S_000002_029
SCORE:	-115.112	-503.648	107.848	7.103	-20.275	-3.452	99.811	0	16.321	-331.285	-33.53	139.423	-9.899	-2.04	-168.382	582.8	0	0	0	0	0	4.092	28.645	25.527	25	6	150	31	28	18	46	0.893	0.333	0.674	S_000003_029
SCORE:	-119.05	-496.7	106.304	7.183	-23.342	-1.44	102.94	0	15.38	-339.164	-31.098	135.263	-6.829	-1.573	-170.751	582.8	0	0	0	0	0	1.978	25.15	22.424	26	6	155	32	28	18	46	0.929	0.333	0.696	S_000004_029
SCORE:	-120.855	-505.757	106.972	5.728	-17.859	-4.309	95.508	0	16.063	-334.564	-30.106	140.095	-9.594	-4.75	-164.933	582.8	0	0	0	0	0	3.851	30.63	27.442	23	5	152	28	28	18	46	0.821	0.278	0.609	S_000005_029
SCORE:	-67.552	-501.6	165.181	6.032	-21.577	-2.568	100.48	0	16.4	-333.349	-36.545	143.176	-19.394	-4.823	-163.563	582.8	0	0	0	0	0	1.798	32.458	28.503	24	2	151	26	28	18	46	0.857	0.111	0.565	S_000006_029
SCORE:	-145.677	-508.978	107.652	5.824	-22.544	-0.145	100.397	-0.961	15.051	-335.306	-33.97	139.102	-10.721	-3.292	-181.648	582.8	0	0	0	0	0	1.062	21.829	19.957	26	5	150	31	28	18	46	0.929	0.278	0.674	S_000007_029
SCORE:	-71.253	-490.645	135.854	5.55	-21.355	-0.15	106.391	0	16.62	-330.135	-28.379	135.535	-13.694	-1.505	-169.365	582.8	0	0	0	0	0	1.225	24.622	23.527	28	5	153	33	28	18	46	1	0.278	0.717	S_000008_029
SCORE:	-86.507	-514.198	168.614	6.118	-23.474	0.914	99.784	0	15.137	-348.697	-30.489	139.134	-11.958	-2.462	-170.703	582.8	0	0	0	0	0	2.971	26.315	22.356	27	6	163	33	28	18	46	0.964	0.333	0.717	S_000009_029
SCORE:	-80.798	-499.762	145.161	6.8	-19.509	-2.671	92.47	0	15.683	-332.464	-28.201	136.58	-6.985	-7.272	-167.026	582.8	0	0	0	0	0	3.598	21.559	19.834	24	4	156	28	28	18	46	0.857	0.222	0.609	S_000010_029
SCORE:	-121.664	-513.001	124.801	10.272	-20.607	3.767	93.613	-1.844	15.823	-347.562	-33.522	137.132	-15.442	-3.981	-156.472	582.8	0	0	0	0	0	2.559	29.817	25.879	23	4	168	27	28	18	46	0.821	0.222	0.587	S_000011_029
SCORE:	-122.301	-516.273	149.042	7.428	-25.896	-0.051	96.951	0	15.754	-354.48	-32.711	143.786	-14.98	-0.934	-176.281	582.8	0	0	0	0	0	3.544	21.77	19.706	26	4	165	30	28	18	46	0.929	0.222	0.652	S_000012_029
SCORE:	-48.162	-500.768	168.018	6.708	-22.403	3.359	101.995	0	17.69	-339.085	-35.081	137.014	-8.717	-1.366	-162.755	582.8	0	0	0	0	0	4.43	26.645	24.462	28	6	157	34	28	18	46	1	0.333	0.739	S_000013_029
SCORE:	-133.145	-494.017	96.547	7.104	-21.218	-6.187	96.257	0	15.03	-325.339	-34.29	142.348	-14.554	-3.61	-175.08	582.8	0	0	0	0	0	1.064	27.121	24.612	27	7	152	34	28	18	46	0.964	0.389	0.739	S_000014_029
SCORE:	-68.86	-500.074	148.658	17.597	-23.628	3.705	93.969	0	17.771	-338.468	-27.241	131.704	-7.809	-0.612	-168.818	582.8	0	0	0	0	0	1.586	23.096	21.693	25	3	157	28	28	18	46	0.893	0.167	0.609	S_000001_030
SCORE:	-108.449	-505.557	139.448	12.683	-20.734	-2.463	89.568	0	14.711	-329.717	-38.594	144.494	-12.546	-3.872	-180.117	582.8	0	0	0	0	0	1.445	22.044	17.759	24	5	150	29	28	18	46	0.857	0.278	0.63	S_000002_030
SCORE:	-106.79	-493.73	90.542	16.406	-19.114	4.088	95.799	-0.31	17.71	-327.32	-32.279	131.636	-9.985	-1.754	-164.449	582.8	0	0	0	0	0	3.171	29.502	26.328	25	3	155	28	28	18	46	0.893	0.167	0.609	S_000003_030
SCORE:	-16.322	-509.955	200.409	19.461	-19.795	2.808	100.346	0	21.196	-342.664	-31.1	132.982	-8.147	-3.238	-162.529	582.8	0	0	0	0	0	1.104	23.72	19.13	27	3	158	30	28	18	46	0.964	0.167	0.652	S_000004_030
SCORE:	-42.053	-500.862	178.69	6.229	-21.507	2.408	99.836	0	17.587	-334.316	-35.482	137.724	-12.97	-4.259	-160.759	582.8	0	0	0	0	0	2.828	33.393	30.953	21	3	154	24	28	18	46	0.75	0.167	0.522	S_000005_030
SCORE:	-97.295	-500.694	114.579	13.183	-20.263	3.272	104.628	-1.06	15.892	-333.056	-36.387	134.893	-10.657	-4.392	-163.389	582.8	0	0	0	0	0	3.357	29.503	26.325	26	5	149	31	28	18	46	0.929	0.278	0.674	S_000006_030
SCORE:	-168.355	-502.953	85.679	9.709	-23.117	-0.385	91.604	0	15.571	-341.222	-26.555	140.485	-14.868	-1.041	-185.895	582.8	0	0	0	0	0	1.834	20.332	16.933	25	6	159	31	28	18	46	0.893	0.333	0.674	S_000007_030
SCORE:	-139.476	-497.704	96.181	5.929	-22.631	-2.106	87.027	0	15.034	-339.745	-26.943	136.342	-15.328	-0.941	-159.338	582.8	0	0	0	0	0	1.947	25.501	25.41	27	4	157	31	28	18	46	0.964	0.222	0.674	S_000008_030
SCORE:	-146.564	-508.803	92.912	5.815	-19.949	-1.907	96.358	-0.057	17.787	-333.818	-35.533	143.418	-17.511	-1.93	-166.535	582.8	0	0	0	0	0	0.389	22.613	18.292	28	4	155	32	28	18	46	1	0.222	0.696	S_000009_030
SCORE:	-78.12	-496.57	128.454	11.736	-19.837	2.814	89.798	0	16.897	-331.087	-30.682	132.496	-5.024	-2.158	-160.591	582.8	0	0	0	0	0	2.834	22.921	19.597	25	2	155	27	28	18	46	0.893	0.111	0.587	S_000010_030
SCORE:	-67.752	-493.017	160.146	6.038	-23.073	-3.107	92.913	-1.088	16.767	-336.735	-32.995	137.204	-17.164	-1.512	-158.572	582.8	0	0	0	0	0	3.643	26.509	23.316	23	2	159	25	28	18	46	0.821	0.111	0.543	S_000011_030
SCORE:	-48.636	-495.669	159.801	11.42	-20.749	0.421	103.525	-1.303	18.986	-325.824	-32.21	136.708	-9.503	-7.561	-171.84	582.8	0	0	0	0	0	2.363	20.165	19.273	25	2	153	27	28	18	46	0.893	0.111	0.587	S_000012_030
SCORE:	-103.942	-500.403	84.371	17.449	-14.39	3.813	96.2	0	17.47	-324.295	-28.987	136.437	-10.635	-6.76	-162.323	582.8	0	0	0	0	0	5.31	24.749	22.926	26	4	152	30	28	18	46	0.929	0.222	0.652	S_000013_030
SCORE:	-114.33	-499.314	97.993	11.761	-19.406	-2.66	95.634	-1.209	20.093	-329.756	-35.13	136.216	-9.026	-5.563	-158.322	582.8	0	0	0	0	0	1.559	19.52	16.093	27	2	154	29	28	18	46	0.964	0.111	0.63	S_000014_030
SCORE:	-117.783	-505.4	124.67	8.246	-23.697	-0.063	100.219	-0.951	16.478	-342.533	-37.27	136.892	-11.038	-1.56	-166.303	582.8	0	0	0	0	0	1.727	32.277	27.4	28	5	164	33	28	18	46	1	0.278	0.717	S_000015_030
SCORE:	-106.604	-492.339	84.671	18.834	-17.934	0.718	98.409	0	17.799	-328.285	-32.091	136.973	-14.104	-2.154	-162.938	582.8	0	0	0	0	0	3.037	25.38	22.051	27	3	144	30	28	18	46	0.964	0.167	0.652	S_000016_030
SCORE:	-108.451	-496.395	104.825	11.498	-21.164	-1.622	100.095	-1.374	17.187	-329.771	-33.589	141.007	-12.096	-3.191	-170.186	582.8	0	0	0	0	0	3.525	24.285	23.592	28	4	149	32	28	18	46	1	0.222	0.696	S_000017_030
SCORE:	-152.966	-517.26	102.866	6.005	-20.392	0.063	95.891	0	15.877	-345.339	-31.55	139.012	-13.067	-6.009	-163.748	582.8	0	0	0	0	0	1.884	22.839	19.848	24	5	160	29	28	18	46	0.857	0.278	0.63	S_000001_031
SCORE:	-137.71	-507.762	110.578	5.893	-25.337	2.7	91.128	0	15.195	-345.863	-30.855	136.715	-11.135	-3.898	-160.927	582.8	0	0	0	0	0	3.058	23.524	22.066	28	6	163	34	28	18	46	1	0.333	0.739	S_000002_031
SCORE:	-149.496	-513.234	110.406	5.378	-24.665	5.035	88.72	0	16.547	-350.005	-32.287	144.576	-10.61	-1.213	-177.809	582.8	0	0	0	0	0	6.865	29.801	25.644	24	4	164	28	28	18	46	0.857	0.222	0.609	S_000003_031
SCORE:	-127.506	-494.204	93.238	6.386	-23.553	-3.017	99.95	-0.868	16.866	-335.603	-35.239	137.566	-12.84	-0.554	-162.214	582.8	0	0	0	0	0	3.78	20.244	16.599	28	6	154	34	28	18	46	1	0.333	0.739	S_000004_031
SCORE:	-122.169	-504.288	111.271	5.873	-20.705	1.707	99.59	-0.937	17.612	-337.554	-39.031	140.712	-14.166	-2.49	-167.544	582.8	0	0	0	0	0	4.98	24.502	21.521	25	6	154	31	28	18	46	0.893	0.333	0.674	S_000005_031
SCORE:	-77.011	-503.851	136.857	7.235	-21.465	5.93	107.403	-1.119	14.874	-331.412	-27.615	140.488	-17.764	-2.843	-167.523	582.8	0	0	0	0	0	0.993	24.424	22.223	27	2	151	29	28	18	46	0.964	0.111	0.63	S_000006_031
SCORE:	-90.696	-491.938	119.991	9.249	-21.775	-2.15	98.407	-1.103	15.61	-325.474	-27.332	135.744	-12.301	-1.533	-171.124	582.8	0	0	0	0	0	2.234	29.466	25.56	25	4	160	29	28	18	46	0.893	0.222	0.63	S_000007_031
SCORE:	-123.157	-490.44	103.64	6.857	-23.311	0.379	91.476	0	15.068	-333.313	-30.036	136.605	-14.631	-4.182	-166.258	582.8	0	0	0	0	0	2.189	31.043	26.246	25	5	158	30	28	18	46	0.893	0.278	0.652	S_000008_031
SCORE:	-157.036	-500.132	90.428	5.652	-23.553	2.333	90.491	-1.414	14.105	-339.872	-32.887	136.846	-15.32	-1.238	-165.805	582.8	0	0	0	0	0	0.528	26.096	25.517	25	6	156	31	28	18	46	0.893	0.333	0.674	S_000001_032
SCORE:	-90.421	-510.251	143.736	5.445	-21.851	8.761	102.09	-2.266	17.04	-337.995	-32.563	138.728	-9.172	-2.033	-174.426	582.8	0	0	0	0	0	1.535	26.005	22.229	25	6	158	31	28	18	46	0.893	0.333	0.674	S_000002_032
SCORE:	-131.327	-499.2	99.207	6.946	-18.668	0.737	92.256	-0.133	18.042	-332.98	-31.233	133.289	-13.363	-4.426	-165.175	582.8	0	0	0	0	0	0.571	17.46	15.591	27	7	156	34	28	18	46	0.964	0.389	0.739	S_000003_032
SCORE:	-143.696	-505.5	114.493	6.343	-23.329	2.288	88.197	0	15.973	-345.164	-34.497	137.088	-14.704	-0.295	-167.991	582.8	0	0	0	0	0	0.601	25.537	22.947	26	5	163	31	28	18	46	0.929	0.278	0.674	S_000004_032
SCORE:	-111.706	-506.882	103.761	6.397	-15.683	1.666	97.183	-1.289	17.408	-326.105	-32.095	139.379	-8.046	-5.612	-166.714	582.8	0	0	0	0	0	2.126	25.757	22.951	26	7	150	33	28	18	46	0.929	0.389	0.717	S_000005_032
SCORE:	-103.441	-492.143	116.096	6.314	-18.308	-0.4	84.228	-0.121	14.34	-324.776	-22.961	129.912	-10.521	-1.19	-168.684	582.8	0	0	0	0	0	1.97	33.345	28.634	22	3	151	25	28	18	46	0.786	0.167	0.543	S_000006_032
SCORE:	-111.876	-502.561	134.511	5.6	-22.896	-0.029	88.896	-1.346	16.761	-342.06	-30.154	138.226	-11.204	-1.919	-168.44	582.8	0	0	0	0	0	1.937	23.946	20.69	26	1	152	27	28	18	46	0.929	0.056	0.587	S_000007_032
SCORE:	-93.268	-513.069	169.025	5.874	-23.348	5.271	89.59	0	17.035	-347.442	-38.424	140.79	-8.309	-3.997	-171.086	582.8	0	0	0	0	0	2.02	25.955	22.551	28	2	164	30	28	18	46	1	0.111	0.652	S_000008_032
SCORE:	-143.022	-497.67	100.284	5.678	-22.617	1.042	88.971	-0.876	15.708	-339.539	-36.991	136.412	-10.814	-3.209	-164.22	582.8	0	0	0	0	0	2.018	23.306	20.874	23	4	157	27	28	18	46	0.821	0.222	0.587	S_000009_032
SCORE:	-130.298	-499.333	116.262	8.941	-22.797	-0.027	91.703	0	14.465	-339.528	-29.267	138.851	-12.605	-5.7	-176.989	582.8	0	0	0	0	0	2.925	27.938	25.238	28	3	159	31	28	18	46	1	0.167	0.674	S_000010_032
SCORE:	-100.901	-494.017	138.407	6.953	-24.392	-3.478	87.837	0	14.876	-337.851	-30.984	132.95	-13.829	-2.059	-160.624	582.8	0	0	0	0	0	2.509	21.394	18.126	25	5	155	30	28	18	46	0.893	0.278	0.652	S_000011_032
SCORE:	-100.926	-489.095	98.138	6.849	-18.802	-1.826	100.884	-2.47	16.088	-318.805	-31.107	138.081	-9.003	-5.719	-168.184	582.8	0	0	0	0	0	1.243	32.889	30.593	25	3	152	28	28	18	46	0.893	0.167	0.609	S_000012_032
SCORE:	-157.108	-507.658	96.625	6.508	-19.467	2.495	79.71	0	15.916	-347.24	-29.648	134.596	-12.48	-3.833	-156.69	582.8	0	0	0	0	0	1.258	27.987	23.556	26	6	157	32	28	18	46	0.929	0.333	0.696	S_000013_032
SCORE:	-27.126	-505.81	197.538	6.419	-19.852	2.017	104.41	-2.879	16.385	-337.887	-29.247	138.63	-12.65	-3.376	-165.556	582.8	0	0	0	0	0	1.932	28.93	24.405	26	4	149	30	28	18	46	0.929	0.222	0.652	S_000014_032
SCORE:	-136.223	-505.403	106.817	10.914	-25.208	-2.077	97.747	-0.165	17.695	-347.881	-31.231	138.044	-13.169	0	-169.55	582.8	0	0	0	0	0	4.443	24.353	21.091	22	5	165	27	28	18	46	0.786	0.278	0.587	S_000015_032
SCORE:	-55.564	-509.916	168.712	7.829	-18.944	1.121	97.154	0	15.314	-338.206	-31.65	138.789	-6.965	-3.313	-167.836	582.8	0	0	0	0	0	9.546	28.238	24.865	27	6	156	33	28	18	46	0.964	0.333	0.717	S_000016_032
SCORE:	-175.45	-513.318	86.775	5.641	-21.892	1.801	90.599	-1.05	15.248	-344.838	-32.772	140.808	-11.126	-6.998	-169.327	582.8	0	0	0	0	0	2.196	23.295	19.194	27	1	158	28	28	18	46	0.964	0.056	0.609	S_000017_032
SCORE:	-82.073	-511.219	157.817	6.882	-18.706	4.939	94.105	-1.185	14.851	-336.623	-32.693	141.012	-14.577	-2.313	-169.739	582.8	0	0	0	0	0	2.575	26.815	23.034	27	4	154	31	28	18	46	0.964	0.222	0.674	S_000018_032
SCORE:	-71.986	-496.597	151.596	7.786	-22.008	1.094	97.252	-0.675	15.072	-338.401	-32.844	131.088	-5.434	-2.168	-165.065	582.8	0	0	0	0	0	4.519	26.64	23.642	27	4	157	31	28	18	46	0.964	0.222	0.674	S_000019_032
SCORE:	11.977	-492.783	207.968	5.786	-20.528	3.931	102.995	-0.633	16.48	-322.795	-33.255	138.289	-14.514	-2.295	-161.494	582.8	0	0	0	0	0	2.024	28.157	25.789	27	4	152	31	28	18	46	0.964	0.222	0.674	S_000020_032
SCORE:	-113.37	-499.147	115.094	8.144	-20.942	3.145	95.947	0	14.917	-331.959	-27.376	137.244	-11.763	-2.618	-178.627	582.8	0	0	0	0	0	1.772	22.439	20.916	27	6	154	33	28	18	46	0.964	0.333	0.717	S_000021_032
SCORE:	-115.899	-511.347	143.695	5.933	-20.755	-0.967	95.881	-1.939	15.144	-339.373	-39.765	140.105	-13.516	-2.916	-173.58	582.8	0	0	0	0	0	4.7	23.465	20.282	25	5	154	30	28	18	46	0.893	0.278	0.652	S_000022_032
SCORE:	-94.338	-492.11	126.187	6.085	-24.38	1.602	101.671	-1.181	16.082	-336.631	-32.034	133.445	-11.102	-1.772	-165.684	582.8	0	0	0	0	0	2.686	23.016	20.659	23	5	156	28	28	18	46	0.821	0.278	0.609	S_000023_032
SCORE:	-38.956	-496.577	162.005	5.781	-15.729	0.228	94.006	0	16.119	-323.086	-26.793	134.004	-12.181	-2.322	-158.763	582.8	0	0	0	0	0	1.55	21.574	18.074	26	4	148	30	28	18	46	0.929	0.222	0.652	S_000024_032
SCORE:	-52.375	-520.435	196.027	8.946	-21.707	1.693	95.244	0	15.258	-349.383	-31.919	139.408	-14.845	-4.541	-173.795	582.8	0	0	0	0	0	24.874	27.399	24.63	23	3	158	26	28	18	46	0.821	0.167	0.565	S_000001_033
SCORE:	-146.827	-506.397	94.846	6.876	-21.724	2.735	95.512	-1.278	16.143	-336.392	-38.034	139.894	-12.019	-2.636	-170.295	582.8	0	0	0	0	0	3.141	22.328	19.959	27	2	154	29	28	18	46	0.964	0.111	0.63	S_000002_033
SCORE:	-114.286	-506.887	137.557	7.125	-26.122	-3.631	92.069	0	15.588	-347.157	-30.646	138.496	-6.783	-1.625	-168.335	582.8	0	0	0	0	0	3.264	21.084	16.302	24	5	167	29	28	18	46	0.857	0.278	0.63	S_000003_033
SCORE:	-95.932	-511.281	141.999	6.102	-19.294	2.824	99.358	-1.897	12.653	-338.398	-32.842	138.04	-10.776	-5.408	-165.414	582.8	0	0	0	0	0	5.602	17.901	14.923	27	4	153	31	28	18	46	0.964	0.222	0.674	S_000004_033
SCORE:	-107.831	-500.628	112.789	6.349	-23.533	-0.363	114.485	-1.825	19.691	-333.492	-38.775	142.852	-13.671	-2.563	-173.383	582.8	0	0	0	0	0	1.435	23.375	20.78	26	5	152	31	28	18	46	0.929	0.278	0.674	S_000005_033
SCORE:	-108.018	-515.12	152.539	5.869	-21.959	1.113	89.892	0	16.958	-346.201	-34.671	140.554	-13.337	-3.753	-165.849	582.8	0	0	0	0	0	3.147	23.391	20.141	26	5	160	31	28	18	46	0.929	0.278	0.674	S_000006_033
SCORE:	-133.593	-493.227	89.82	6.509	-20.97	-0.433	97.021	-1.272	18.86	-334.502	-39.952	139.031	-13.124	-0.539	-166.866	582.8	0	0	0	0	0	3.248	24.688	22.241	27	4	158	31	28	18	46	0.964	0.222	0.674	S_000007_033
SCORE:	-121.726	-513.247	111.123	5.874	-21.886	-0.305	105.291	0	17.01	-338.988	-35.261	141.399	-15.81	-1.265	-160.86	582.8	0	0	0	0	0	2.4	28.831	28.387	26	4	158	30	28	18	46	0.929	0.222	0.652	S_000008_033
SCORE:	147.995	-501.892	370.698	6.725	-21.641	2.199	106.157	-0.325	16.183	-333.032	-39.115	139.273	-7.316	-1.516	-174.434	582.8	0	0	0	0	0	3.231	21.246	19.363	24	1	154	25	28	18	46	0.857	0.056	0.543	S_000009_033
SCORE:	-122.025	-500.461	109.771	5.736	-21.984	1.973	93.259	-0.776	15.348	-337.688	-28.469	140.463	-13.409	-1.668	-168.248	582.8	0	0	0	0	0	1.328	22.124	20.322	28	5	154	33	28	18	46	1	0.278	0.717	S_000010_033
SCORE:	-126.552	-501.14	104.405	5.763	-21.272	5.964	93.793	-0.368	16.082	-337.942	-35.003	135.261	-8.921	-3.028	-167.503	582.8	0	0	0	0	0	4.556	23.218	21.275	25	3	157	28	28	18	46	0.893	0.167	0.609	S_000011_033
SCORE:	-81.654	-486.208	126.494	6.444	-21.989	-2.275	95.585	-1.013	16.681	-326.043	-35.079	130.649	-9.152	-1.36	-160.277	582.8	0	0	0	0	0	3.089	25.731	24.049	24	4	154	28	28	18	46	0.857	0.222	0.609	S_000012_033
SCORE:	-114.121	-503.69	112.257	6.346	-20.98	-4.418	108.288	-1.276	16.727	-330.568	-35.535	147.797	-12.922	-4.943	-176.004	582.8	0	0	0	0	0	2.001	23.924	20.851	27	4	155	31	28	18	46	0.964	0.222	0.674	S_000013_033
SCORE:	-107.342	-496.789	106.521	6.347	-18.131	-1.804	101.751	0	16.087	-327.05	-31.585	132.773	-8.66	-4.845	-166.277	582.8	0	0	0	0	0	1.519	23.436	19.735	26	6	149	32	28	18	46	0.929	0.333	0.696	S_000014_033
SCORE:	-140.271	-502.177	92.583	6.312	-20.437	-2.775	100.924	-2.012	14.826	-335.727	-37.31	135.723	-9.99	-1.169	-162.689	582.8	0	0	0	0	0	0.848	20.229	16.858	28	5	151	33	28	18	46	1	0.278	0.717	S_000015_033
SCORE:	-127.879	-512.003	129.716	5.667	-22.98	0.102	91.988	-0.882	16.722	-344.654	-32.872	140.091	-11.899	-2.139	-170.819	582.8	0	0	0	0	0	3.282	20.872	16.527	26	6	164	32	28	18	46	0.929	0.333	0.696	S_000016_033
SCORE:	-106.305	-506.593	129.118	6.361	-18.75	2.423	91.311	-3.25	14.614	-329.856	-33.666	138.955	-14.493	-5.631	-162.285	582.8	0	0	0	0	0	2.638	20.049	18.5	27	3	151	30	28	18	46	0.964	0.167	0.652	S_000017_033
SCORE:	-159.646	-501.02	81.268	5.719	-21.449	-3.191	90.981	0	14.419	-336.501	-26.031	133.599	-7.467	-2.277	-171.547	582.8	0	0	0	0	0	1.049	25.029	21.322	27	4	153	31	28	18	46	0.964	0.222	0.674	S_000018_033
SCORE:	-81.623	-514.173	172.062	6.165	-19.503	0.632	89.683	-0.624	14.257	-336.382	-37.494	137.389	-12.119	-5.385	-161.597	582.8	0	0	0	0	0	2.666	24.418	22.531	26	2	152	28	28	18	46	0.929	0.111	0.609	S_000019_033
SCORE:	-116.541	-520.637	122.333	7.767	-19.602	2.945	105.841	-0.93	17.337	-341.717	-31.28	147.596	-15.598	-3.481	-174.044	582.8	0	0	0	0	0	4.129	21.83	19.268	23	6	157	29	28	18	46	0.821	0.333	0.63	S_000020_033
SCORE:	-21.634	-501.065	213.443	6.062	-22.684	-0.509	94.566	0	14.33	-336.241	-29.101	136.768	-14.296	-2.078	-165.175	582.8	0	0	0	0	0	1.544	20.024	17.266	25	2	153	27	28	18	46	0.893	0.111	0.587	S_000021_033
SCORE:	-120.389	-499.793	104.535	6.692	-20.773	2.78	100.638	-2.168	14.608	-334.638	-29.276	139.617	-9.689	-5.521	-173.306	582.8	0	0	0	0	0	3.105	23.118	19.807	25	2	159	27	28	18	46	0.893	0.111	0.587	S_000022_033
SCORE:	-132.545	-516.82	99.842	8.686	-20.567	1.077	90.026	0	14.283	-347.026	-32.059	139.71	-9.036	-2.752	-167.053	582.8	0	0	0	0	0	26.345	32.089	26.852	23	5	156	28	28	18	46	0.821	0.278	0.609	S_000023_033
SCORE:	-91.672	-495.194	111.874	6.047	-19.054	2.825	98.857	0	15.108	-325.618	-29.843	135.299	-10.246	-0.601	-167.456	582.8	0	0	0	0	0	3.53	27.727	25.154	23	5	152	28	28	18	46	0.821	0.278	0.609	S_000024_033
SCORE:	-130.689	-502.14	114.741	5.872	-23.469	0.139	92.463	-1.01	15.328	-344.608	-30.817	139.272	-11.068	-1.09	-167.859	582.8	0	0	0	0	0	0.756	24.311	21.519	26	4	160	30	28	18	46	0.929	0.222	0.652	S_000001_034
SCORE:	-129.517	-507.956	126.892	8.04	-23.051	1.902	90.464	-0.469	15.453	-347.515	-33.621	139.633	-15.426	-2.108	-167.047	582.8	0	0	0	0	0	2.491	27.971	25.252	26	3	154	29	28	18	46	0.929	0.167	0.63	S_000002_034
SCORE:	-117.188	-502.412	119.748	5.525	-20.508	2.329	90.968	0	15.313	-329.76	-30.58	137.851	-9.968	-2.328	-178.238	582.8	0	0	0	0	0	2.072	30.655	25.342	22	5	152	27	28	18	46	0.786	0.278	0.587	S_000003_034
SCORE:	-157.886	-509.457	99.561	6.281	-26.098	-2.08	90.028	-0.855	15.125	-346.801	-31.634	137.527	-8.877	-0.947	-164.521	582.8	0	0	0	0	0	2.064	19.044	16.918	26	4	159	30	28	18	46	0.929	0.222	0.652	S_000004_034
SCORE:	-77.351	-501.163	168.03	5.609	-24.183	-2.498	89.798	-0.953	13.96	-341.011	-28.131	138.017	-11.369	-1.595	-171.331	582.8	0	0	0	0	0	6.67	21.997	19.221	27	6	164	33	28	18	46	0.964	0.333	0.717	S_000005_034
SCORE:	-104.837	-523.833	175.759	7.353	-20.311	1.966	94.336	-0.258	16.028	-354.222	-33.21	143.389	-17.37	-9.302	-170.608	582.8	0	0	0	0	0	2.646	19.5	17.671	23	4	168	27	28	18	46	0.821	0.222	0.587	S_000006_034
SCORE:	-118.818	-501.641	115.293	7.756	-23.433	-5.774	98.7	0	14.911	-343.146	-27.512	130.009	-11.612	-1.606	-156.336	582.8	0	0	0	0	0	2.774	24.136	22.54	28	5	157	33	28	18	46	1	0.278	0.717	S_000007_034
SCORE:	-177.517	-525.069	118.837	6.552	-23.828	4.537	79.218	0	14.943	-358.958	-30.845	139.129	-10.226	-5.307	-170.792	582.8	0	0	0	0	0	1.491	16.868	14.362	24	5	163	29	28	18	46	0.857	0.278	0.63	S_000008_034
SCORE:	-144.435	-508.576	119.657	6.602	-24.469	0.2	89.448	0	15.826	-348.81	-33.813	133.562	-8.535	-2.721	-167.107	582.8	0	0	0	0	0	1.5	19.294	16.892	28	6	160	34	28	18	46	1	0.333	0.739	S_000009_034
SCORE:	-95.699	-516.629	166	6.618	-22.454	0.981	96.762	-1.21	17.775	-349.284	-33.017	137.694	-10.503	-3.266	-171.006	582.8	0	0	0	0	0	3.04	26.165	24.949	23	4	156	27	28	18	46	0.821	0.222	0.587	S_000010_034
SCORE:	-112.919	-512.001	117.885	7.717	-22.707	1.664	100.44	-2.103	18.127	-335.44	-39.002	143.913	-14.295	-3.24	-161.072	582.8	0	0	0	0	0	4.395	34.741	30.445	28	4	156	32	28	18	46	1	0.222	0.696	S_000011_034
SCORE:	-111.729	-509.59	135.038	6.057	-21.979	-5.521	95.349	0	15.377	-344.376	-30.746	140.381	-12.596	-2.029	-163.296	582.8	0	0	0	0	0	3.403	26.817	24.062	26	6	163	32	28	18	46	0.929	0.333	0.696	S_000012_034
SCORE:	-153.027	-500.568	96.438	5.787	-22.283	-3.166	88.215	0	15.25	-341.66	-26.543	139.732	-15.158	0	-173.903	582.8	0	0	0	0	0	2.031	25.903	22.275	28	3	156	31	28	18	46	1	0.167	0.674	S_000013_034
SCORE:	-131.736	-509.187	113.972	7.511	-20.533	1.258	87.897	0	15.204	-342.77	-28.903	135.57	-8.292	-2.747	-166.135	582.8	0	0	0	0	0	2.618	28.416	23.802	26	4	160	30	28	18	46	0.929	0.222	0.652	S_000014_034
SCORE:	-140.541	-509.059	102.016	5.739	-20.145	-3.906	92.441	0	17.782	-334.907	-30.96	142.327	-11.712	-5.769	-169.71	582.8	0	0	0	0	0	2.523	25.757	24.412	26	3	159	29	28	18	46	0.929	0.167	0.63	S_000015_034
SCORE:	-116.69	-496.544	114.317	5.911	-21.939	-0.556	96.781	0	17.451	-338.847	-34.317	137.664	-11.968	-2.933	-167.354	582.8	0	0	0	0	0	2.844	22.503	19.19	26	5	161	31	28	18	46	0.929	0.278	0.674	S_000016_034
SCORE:	-100.578	-489.131	91.099	7.569	-20.154	0.762	102.621	0	17.822	-322.921	-25.589	136.063	-9.56	-1.826	-173.08	582.8	0	0	0	0	0	2.949	23.142	18.695	26	5	152	31	28	18	46	0.929	0.278	0.674	S_000017_034
SCORE:	-158.812	-515.428	103.049	6.429	-22.142	-3.938	96.49	-2.123	16.048	-344.612	-38.611	141.275	-9.719	-6.655	-163.048	582.8	0	0	0	0	0	1.372	20.285	18.187	26	7	162	33	28	18	46	0.929	0.389	0.717	S_000018_034
SCORE:	-141.975	-506.723	94.801	6.125	-19.431	-2.803	99.119	-1.975	15.787	-329.677	-34.03	141.999	-11.135	-2.748	-177.414	582.8	0	0	0	0	0	3.33	28.983	25.168	27	3	149	30	28	18	46	0.964	0.167	0.652	S_000019_034
SCORE:	-8.079	-499.737	194.488	5.726	-17.725	-1.087	102.367	0	17.616	-330.675	-32.153	139.697	-13.17	-1.281	-160.673	582.8	0	0	0	0	0	5.729	25.534	23.698	26	2	152	28	28	18	46	0.929	0.111	0.609	S_000020_034
SCORE:	-124.07	-502.001	114.391	6.512	-19.933	2.901	88.339	0	15.401	-337.207	-33.358	136.029	-7.654	-1.598	-169.732	582.8	0	0	0	0	0	1.041	18.07	15.228	27	2	154	29	28	18	46	0.964	0.111	0.63	S_000021_034
SCORE:	-160.646	-516.113	92.316	8.724	-19.085	-3.266	95.736	0	16.531	-343.687	-27.685	138.126	-12.164	-5.661	-170.541	582.8	0	0	0	0	0	3.322	24.559	24.511	25	3	151	28	28	18	46	0.893	0.167	0.609	S_000022_034
SCORE:	-171.059	-515.737	91.998	7.425	-20.108	-4.092	98.494	-0.531	15.18	-344.208	-30.145	136.895	-8.871	-9.748	-170.92	582.8	0	0	0	0	0	0.507	18.643	16.516	27	6	159	33	28	18	46	0.964	0.333	0.717	S_000023_034
SCORE:	-99.117	-493.248	107.338	5.846	-18.847	-3.263	101.855	-0.84	17.078	-327.919	-27.864	138.134	-9.96	-5.071	-167.935	582.8	0	0	0	0	0	2.779	28.379	23.708	24	3	151	27	28	18	46	0.857	0.167	0.587	S_000024_034
SCORE:	-133.506	-509.536	105.501	5.9	-20.831	1.284	100.98	0	15.653	-338.342	-32.149	141.13	-15.333	-3.343	-171.313	582.8	0	0	0	0	0	4.092	25.372	21.003	25	5	152	30	28	18	46	0.893	0.278	0.652	S_000001_035
SCORE:	-97.407	-486.846	100.078	9.188	-23.289	1.946	104.348	-1.073	14.339	-327.516	-28.893	134.46	-10.944	-1.348	-169.86	582.8	0	0	0	0	0	5.203	24.153	20.2	27	3	154	30	28	18	46	0.964	0.167	0.652	S_000002_035
SCORE:	-88.618	-494.044	130.658	6.315	-21.083	-2.262	97.667	0	15.391	-329.651	-30.132	136.124	-11.663	-3.682	-167.166	582.8	0	0	0	0	0	2.109	29.488	27.754	26	5	157	31	28	18	46	0.929	0.278	0.674	S_000003_035
SCORE:	-60.909	-506.66	193.549	7.31	-24.536	1.315	93.648	-1.226	15.64	-351.172	-30.428	139.944	-12.287	-3.488	-169.502	582.8	0	0	0	0	0	4.183	26.505	24.674	27	4	164	31	28	18	46	0.964	0.222	0.674	S_000004_035
SCORE:	-148.263	-502.972	98.939	8.228	-25.996	0.756	93.994	-1.244	16.219	-347.799	-31.586	137.904	-12.566	-1.435	-168.358	582.8	0	0	0	0	0	4.854	30.095	27.158	27	5	161	32	28	18	46	0.964	0.278	0.696	S_000005_035
SCORE:	-105.497	-494.821	95.181	7.146	-17.588	0.627	101.619	-1.367	17.2	-318.933	-38.07	135.757	-10.818	-2.433	-163.642	582.8	0	0	0	0	0	1.844	32.196	27.191	24	5	151	29	28	18	46	0.857	0.278	0.63	S_000006_035
SCORE:	42.256	-494.029	251.266	8.564	-20.98	-2.39	106.452	0	14.344	-332.427	-32.189	139.128	-13.358	-1.281	-168.213	582.8	0	0	0	0	0	4.567	27.068	24.229	27	3	152	30	28	18	46	0.964	0.167	0.652	S_000007_035
SCORE:	-80.181	-510.181	151.342	8.634	-22.416	-0.027	100.028	0	15.992	-345.624	-31.536	136.193	-7.243	-3.182	-156.986	582.8	0	0	0	0	0	2.024	21.186	17.63	25	4	164	29	28	18	46	0.893	0.222	0.63	S_000008_035
SCORE:	-114.732	-515.787	160.971	5.727	-24.993	0.137	90	-0.716	16.258	-353.307	-31.695	145.326	-16.735	-1.607	-174.115	582.8	0	0	0	0	0	3.003	27.213	23.33	26	5	162	31	28	18	46	0.929	0.278	0.674	S_000009_035
SCORE:	-122.169	-512.083	140.662	7.889	-23.412	-3.611	95.55	-1.382	13.307	-342.008	-33.862	143.772	-16.616	-5.418	-168.861	582.8	0	0	0	0	0	1.105	27.176	24.761	27	5	160	32	28	18	46	0.964	0.278	0.696	S_000010_035
SCORE:	-105.676	-511.62	137.864	7.478	-22.539	-2.542	106.43	-2.974	15.732	-339.026	-34.813	140.684	-12.465	-3.952	-170.291	582.8	0	0	0	0	0	3.557	17.423	15.24	25	4	158	29	28	18	46	0.893	0.222	0.63	S_000011_035
SCORE:	-129.234	-500.925	109.928	5.513	-22.404	-1.766	92.314	-2.536	14.761	-336.767	-32.108	138.087	-13.658	-2.193	-161.551	582.8	0	0	0	0	0	1.272	30.958	26.006	23	3	164	26	28	18	46	0.821	0.167	0.565	S_000012_035
SCORE:	-77.292	-483.715	89.005	6.646	-13.98	1.876	108.652	-0.021	17.291	-315.688	-34.606	134.091	-10.701	-2.844	-159.063	582.8	0	0	0	0	0	2.965	23.467	20.964	25	2	148	27	28	18	46	0.893	0.111	0.587	S_000013_035
SCORE:	-159.81	-510.064	105.797	9.874	-26.326	1.08	93.776	0	15.776	-352.661	-30.407	144.357	-15.873	-1.321	-178.209	582.8	0	0	0	0	0	1.591	25.594	21.077	25	2	166	27	28	18	46	0.893	0.111	0.587	S_000014_035
SCORE:	-51.777	-502.927	172.733	6.09	-21.049	5.388	104.074	-1.337	18.078	-340.993	-29.571	138.207	-10.611	-1.986	-175.887	582.8	0	0	0	0	0	5.214	21.532	17.957	28	5	157	33	28	18	46	1	0.278	0.717	S_000015_035
SCORE:	-67.476	-508.773	144.799	6.715	-16.382	7.322	104.348	-0.679	14.581	-331	-32.463	141.699	-6.876	-5.598	-171.597	582.8	0	0	0	0	0	3.627	26.192	24.7	26	4	160	30	28	18	46	0.929	0.222	0.652	S_000016_035
SCORE:	-82.803	-516.476	177.546	6.196	-22.347	0.842	98.305	-0.732	17.322	-343.966	-36.53	142.26	-13.037	-1.541	-176.931	582.8	0	0	0	0	0	3.486	20.917	18.114	27	5	153	32	28	18	46	0.964	0.278	0.696	S_000017_035
SCORE:	-190.687	-522.537	99.48	6.038	-21.7	3.861	75.688	0	15.007	-352.795	-30.15	137.647	-12.779	-4.359	-168.696	582.8	0	0	0	0	0	1.809	21.97	19.243	27	6	158	33	28	18	46	0.964	0.333	0.717	S_000018_035
SCORE:	-89.015	-504.808	131.97	7.728	-20.431	-4.366	97.484	-0.004	15.942	-333.645	-30.102	139.107	-8.581	-4.013	-163.656	582.8	0	0	0	0	0	5.56	22.611	19.625	28	6	154	34	28	18	46	1	0.333	0.739	S_000019_035
SCORE:	-79.893	-496.959	134.917	7.288	-21.098	-6.29	101.996	-1.386	15.71	-332.08	-34.715	138.63	-8.196	-2.508	-162.491	582.8	0	0	0	0	0	4.49	24.171	20.236	28	5	151	33	28	18	46	1	0.278	0.717	S_000020_035
SCORE:	-71.035	-502.292	169.882	5.705	-25.698	-0.167	99.806	-1.119	16.026	-341.47	-33.61	139.5	-17.49	-1.475	-162.752	582.8	0	0	0	0	0	1.32	23.093	20.724	26	4	158	30	28	18	46	0.929	0.222	0.652	S_000021_035
SCORE:	-143.604	-497.032	94.547	8.156	-23.114	0.187	90.862	-1.206	14.627	-335.633	-39.7	139.045	-12.979	-2.858	-163.65	582.8	0	0	0	0	0	2.344	26.528	24.743	26	5	154	31	28	18	46	0.929	0.278	0.674	S_000022_035
SCORE:	-50.25	-500.452	185.174	6.213	-21.446	0.205	96.828	0	16.415	-336.611	-27.133	139.584	-17.548	-1.186	-175.151	582.8	0	0	0	0	0	2.057	21.319	19.314	25	4	153	29	28	18	46	0.893	0.222	0.63	S_000001_036
SCORE:	-166.237	-512.115	110.607	6.086	-21.485	-1.346	85.535	0	15.701	-350.274	-31.857	139.236	-16.949	-2.059	-171.723	582.8	0	0	0	0	0	1.607	25.157	21.022	24	2	160	26	28	18	46	0.857	0.111	0.565	S_000002_036
SCORE:	-166.682	-514.568	90.74	6.522	-21.53	1.604	95.442	-2.449	17.531	-342.585	-31.305	142.962	-16.899	-2.316	-173.728	582.8	0	0	0	0	0	1.097	27.201	25.231	24	4	155	28	28	18	46	0.857	0.222	0.609	S_000003_036
SCORE:	-131.296	-496.643	92.911	7.974	-17.75	-2.023	94.733	-1.077	15.742	-331.437	-35.629	135.457	-8.418	-2.284	-169.265	582.8	0	0	0	0	0	3.613	23.648	20.755	25	5	154	30	28	18	46	0.893	0.278	0.652	S_000004_036
SCORE:	-39.485	-491.309	170.341	7.557	-22.159	-4.513	98.083	0	18.157	-335.646	-31.026	130.973	-13.126	-2.922	-149.121	582.8	0	0	0	0	0	2.428	23.171	20.884	27	3	155	30	28	18	46	0.964	0.167	0.652	S_000005_036
SCORE:	-108.683	-520.904	168.957	5.883	-23.138	1.374	87.588	-1.711	15.238	-351.71	-31.415	136.595	-6.898	-1.486	-173.158	582.8	0	0	0	0	0	3.303	25.781	24.123	25	6	156	31	28	18	46	0.893	0.333	0.674	S_000006_036
SCORE:	-122.824	-501.631	99.453	6.605	-18.671	-0.382	99.279	-1.219	14.637	-332.645	-28.133	136.407	-11.523	-2.573	-168.167	582.8	0	0	0	0	0	2.939	25.28	20.389	27	7	155	34	28	18	46	0.964	0.389	0.739	S_000007_036
SCORE:	-22.189	-494.115	168.737	5.892	-17.632	0.842	104.724	0	16.237	-323.321	-24.119	133.725	-8.42	-4.729	-167.859	582.8	0	0	0	0	0	5.049	26.452	25.1	28	6	157	34	28	18	46	1	0.333	0.739	S_000008_036
SCORE:	-62.49	-517.341	179.761	6.843	-24.742	-1.273	104.61	-0.193	14.12	-348.051	-32.214	140.111	-10.897	-3.734	-159.092	582.8	0	0	0	0	0	6.801	24.947	22.668	27	5	162	32	28	18	46	0.964	0.278	0.696	S_000009_036
SCORE:	-111.041	-515.001	159.655	6.763	-23.456	1.935	88.451	-1.012	17.366	-354.332	-24.359	138.986	-11.209	-5.358	-174.564	582.8	0	0	0	0	0	2.295	21.227	18.875	27	6	165	33	28	18	46	0.964	0.333	0.717	S_000010_036
SCORE:	-130.118	-495.229	100.645	6.081	-22.067	-2.778	90.703	-0.354	14.253	-331.707	-32.227	136.242	-15.776	-2.525	-161.884	582.8	0	0	0	0	0	3.703	25.624	22.868	26	6	153	32	28	18	46	0.929	0.333	0.696	S_000011_036
SCORE:	-69.168	-518.145	192.877	6.301	-25.487	5.547	98.04	-2.579	15.753	-349.534	-32.791	142.477	-16.115	-5.757	-164.965	582.8	0	0	0	0	0	2.411	28.722	25.18	24	1	160	25	28	18	46	0.857	0.056	0.543	S_000012_036
SCORE:	-145.84	-507.443	94.562	6.425	-18.858	2.012	92.01	-0.664	14.511	-334.045	-29.95	138.841	-9.773	-4.277	-174.195	582.8	0	0	0	0	0	2.203	23.327	21.845	22	3	150	25	28	18	46	0.786	0.167	0.543	S_000013_036
SCORE:	-95.757	-496.021	136.283	6.155	-21.401	-0.534	97.537	-3.801	14.077	-329.742	-33.011	137.953	-10.314	-6.374	-170.582	582.8	0	0	0	0	0	1.218	27.514	24.371	26	4	161	30	28	18	46	0.929	0.222	0.652	S_000014_036
SCORE:	-146.108	-501.353	91.775	5.667	-20.877	-0.341	89.493	-0.004	15.943	-327.837	-32.678	139.966	-11.254	-2.73	-175.192	582.8	0	0	0	0	0	0.515	28.021	25.268	26	2	147	28	28	18	46	0.929	0.111	0.609	S_000015_036
SCORE:	-162.024	-513.616	89.503	7.209	-20.301	3.239	97.093	-1.094	14.737	-340.542	-28.342	139.929	-10.957	-6.6	-176.55	582.8	0	0	0	0	0	1.467	26.159	23.066	27	6	159	33	28	18	46	0.964	0.333	0.717	S_000016_036
SCORE:	-85.909	-499.7	143.321	9.008	-20.174	-2.662	89.391	-0.03	14.149	-337.296	-28.637	135.95	-12.562	-2.685	-162.937	582.8	0	0	0	0	0	6.155	23.224	18.274	27	4	155	31	28	18	46	0.964	0.222	0.674	S_000017_036
SCORE:	-53.94	-492.774	153.984	6.245	-19.366	2.46	103.344	0	15.97	-328.879	-29.11	138.207	-15.152	-5.084	-169.284	582.8	0	0	0	0	0	2.699	28.603	27.016	27	3	152	30	28	18	46	0.964	0.167	0.652	S_000018_036
SCORE:	-110.541	-492.253	99.406	6.685	-22.241	0.644	100.704	0	17.586	-330.692	-33.236	137.737	-16.428	-1.986	-161.928	582.8	0	0	0	0	0	2.661	23.495	19.989	26	4	152	30	28	18	46	0.929	0.222	0.652	S_000001_037
SCORE:	-131.429	-512.314	115.541	7.042	-21.25	0.28	94.458	0	14.593	-338.741	-31.638	139.881	-8.55	-2.062	-176.958	582.8	0	0	0	0	0	5.488	27.745	25.718	21	4	157	25	28	18	46	0.75	0.222	0.543	S_000002_037
SCORE:	-70.046	-492.707	151.064	6.075	-23.248	2.649	102.829	0	15.663	-333.488	-31.89	132.637	-8.331	-1.108	-175.112	582.8	0	0	0	0	0	2.122	26.403	22.04	27	5	158	32	28	18	46	0.964	0.278	0.696	S_000003_037
SCORE:	-143.536	-507.714	115.746	5.75	-23.887	0.808	93.801	0	15.051	-348.649	-35.912	134.657	-11.67	-0.921	-164.185	582.8	0	0	0	0	0	0.79	26.906	24.274	27	6	161	33	28	18	46	0.964	0.333	0.717	S_000004_037
SCORE:	-108.435	-492.876	119.08	5.381	-18.306	-2.187	80.238	-2.705	16.751	-330.675	-27.081	129.757	-9.371	-3.492	-158.322	582.8	0	0	0	0	0	2.573	23.088	21.404	24	2	151	26	28	18	46	0.857	0.111	0.565	S_000005_037
SCORE:	-52.603	-504.487	163.551	7.438	-19.728	7.156	98.103	0	17.258	-334.669	-30.398	138.51	-11.942	-2.681	-166.315	582.8	0	0	0	0	0	2.801	16.351	14.393	24	5	158	29	28	18	46	0.857	0.278	0.63	S_000006_037
SCORE:	-130.681	-507.775	112.009	9.098	-21.064	3.49	92.447	0	14.269	-344.074	-30.407	136.928	-10.512	-2.441	-169.174	582.8	0	0	0	0	0	3.725	17.452	14.787	28	5	160	33	28	18	46	1	0.278	0.717	S_000007_037
SCORE:	-116.568	-497.747	109.487	5.931	-21.127	0.456	93.501	-0.429	17.761	-332.482	-33.762	140.34	-11.981	-1.805	-173.263	582.8	0	0	0	0	0	5.752	23.611	22.103	26	7	156	33	28	18	46	0.929	0.389	0.717	S_000008_037
SCORE:	-42.37	-489.509	164.873	5.854	-22.604	-1.374	100.885	0	18.59	-333.041	-32.023	132.916	-8.07	-2.075	-163.217	582.8	0	0	0	0	0	3.624	26.648	25.865	27	4	153	31	28	18	46	0.964	0.222	0.674	S_000009_037
SCORE:	-168.547	-507.781	86.999	6.934	-21.517	-3.87	88.959	0	15.07	-339.483	-30.379	138.465	-14.108	-5.409	-166.306	582.8	0	0	0	0	0	1.082	23.37	19.927	27	6	158	33	28	18	46	0.964	0.333	0.717	S_000010_037
SCORE:	-112.276	-490.539	96.252	6.423	-19.515	-0.895	93.219	0	14.597	-328.246	-31.611	134.179	-6.39	-3.186	-161.102	582.8	0	0	0	0	0	1.737	24.878	20.785	27	4	156	31	28	18	46	0.964	0.222	0.674	S_000011_037
SCORE:	-157.79	-507.817	98.004	5.497	-24.134	0.877	89.432	-1.272	14.749	-339.995	-32.711	140.345	-8.964	-3.274	-173.987	582.8	0	0	0	0	0	2.659	29.628	26.339	28	4	160	32	28	18	46	1	0.222	0.696	S_000012_037
SCORE:	-84.977	-499.037	138.542	6.671	-20.56	-0.901	95.208	-2.369	13.823	-334.37	-26.125	136.656	-14.028	-1.562	-165.596	582.8	0	0	0	0	0	5.87	16.421	13.28	25	5	157	30	28	18	46	0.893	0.278	0.652	S_000001_038
SCORE:	-114.945	-501.004	128.086	6.637	-25.751	-1.41	108.655	0	15.56	-341.277	-38.243	142.493	-23.79	-5.823	-164.582	582.8	0	0	0	0	0	2.705	24.028	23.238	23	2	161	25	28	18	46	0.821	0.111	0.543	S_000002_038
SCORE:	-120.307	-506.182	140.194	8.723	-22.805	-2.323	90.817	-0.913	14.322	-345.359	-30.016	138.74	-16.857	-1.977	-171.679	582.8	0	0	0	0	0	2.21	27.576	24.701	25	3	164	28	28	18	46	0.893	0.167	0.609	S_000003_038
SCORE:	-89.977	-499.122	137.642	6.159	-21.261	0.409	96.893	-1.478	15.898	-339.154	-28.594	134.026	-3.324	-3.707	-171.13	582.8	0	0	0	0	0	3.966	26.523	23.812	27	5	154	32	28	18	46	0.964	0.278	0.696	S_000004_038
SCORE:	-110.326	-510.271	140.913	9.192	-21.08	-0.214	89.619	-1.226	15.235	-340.386	-33.115	139.531	-8.266	-6.129	-169.496	582.8	0	0	0	0	0	2.567	26.414	24.364	26	6	157	32	28	18	46	0.929	0.333	0.696	S_000005_038
SCORE:	-78.805	-497.664	134.247	6.531	-19.18	-2.064	92.747	0	15.169	-334.609	-26.144	134.062	-8.777	-2.777	-158.05	582.8	0	0	0	0	0	4.904	15.319	13.753	23	2	152	25	28	18	46	0.821	0.111	0.543	S_000006_038
SCORE:	-151.523	-507.175	88.789	7.216	-24.64	-1.504	106.386	-0.635	14.946	-338.318	-36.222	137.838	-8.63	-4.32	-169.48	582.8	0	0	0	0	0	1.426	24.335	20.994	25	2	152	27	28	18	46	0.893	0.111	0.587	S_000007_038
SCORE:	-107.632	-501.817	130.567	5.638	-20.332	1.149	90.51	-1.785	16.197	-336.51	-28.261	135.295	-10.82	-1.791	-170.412	582.8	0	0	0	0	0	1.941	21.041	17.547	25	4	152	29	28	18	46	0.893	0.222	0.63	S_000008_038
SCORE:	-69.629	-511.67	182.427	7.811	-24.088	0.298	92.101	-0.775	16.621	-342.044	-43.574	139.184	-8.048	-1.82	-164.699	582.8	0	0	0	0	0	5.847	25.494	23.961	28	7	163	35	28	18	46	1	0.389	0.761	S_000009_038
SCORE:	-85.668	-504.71	158.993	5.796	-22.254	2.522	84.387	0	15.998	-346.644	-32.341	134.268	-9.586	-4.686	-152.846	582.8	0	0	0	0	0	2.635	26.855	23.757	25	5	162	30	28	18	46	0.893	0.278	0.652	S_000010_038
SCORE:	-67.052	-505.001	161.805	8.036	-22.526	-1.785	103.482	0	16.099	-336.335	-30.264	138.453	-9.304	-4.57	-171.73	582.8	0	0	0	0	0	3.789	20.296	17.395	27	7	156	34	28	18	46	0.964	0.389	0.739	S_000011_038
SCORE:	-125.27	-497.61	92.565	7.365	-22.898	-1.19	100.87	0	15.836	-334.504	-25.071	134.49	-6.913	-3.687	-168.762	582.8	0	0	0	0	0	1.44	26.171	23.356	25	4	152	29	28	18	46	0.893	0.222	0.63	S_000012_038
SCORE:	-94.663	-489.673	92.928	9.753	-18.842	3.748	99.143	-1.173	15.622	-324.519	-25.158	133.145	-10.383	-1.928	-162.728	582.8	0	0	0	0	0	2.602	24.614	22.754	27	8	152	35	28	18	46	0.964	0.444	0.761	S_000013_038
SCORE:	-56.85	-498.018	153.992	6.719	-22.932	5.128	101.366	-0.448	14.68	-337.839	-21.744	133.441	-7.288	-0.69	-167.056	582.8	0	0	0	0	0	1.039	18.603	16.227	27	4	151	31	28	18	46	0.964	0.222	0.674	S_000014_038
SCORE:	-69.864	-511.216	183.828	5.559	-23.607	-0.708	93.485	-0.972	15.667	-346.439	-32.021	141.649	-10.514	-2.183	-166.567	582.8	0	0	0	0	0	1.375	21.614	17.675	27	5	164	32	28	18	46	0.964	0.278	0.696	S_000015_038
SCORE:	-79.65	-505.237	158.238	6.763	-23.137	3.452	98.425	-3.604	13.766	-334.996	-37.453	135.552	-9.202	-1.67	-166.61	582.8	0	0	0	0	0	3.262	25.458	21.246	27	6	162	33	28	18	46	0.964	0.333	0.717	S_000016_038
SCORE:	-16.607	-505.372	201.434	6.595	-20.409	1.263	106.654	-0.956	15.576	-334.257	-36.449	142.436	-10.61	-4.904	-165.513	582.8	0	0	0	0	0	5.104	22.153	21.551	25	5	151	30	28	18	46	0.893	0.278	0.652	S_000017_038
SCORE:	-149.642	-514.12	105.93	6.559	-22.174	-1.511	100.95	-2.269	16.462	-338.964	-36.305	139.208	-13.716	-4.101	-170.664	582.8	0	0	0	0	0	2.272	17.925	14.629	26	2	156	28	28	18	46	0.929	0.111	0.609	S_000018_038
SCORE:	-107.537	-497.587	149.371	5.492	-25.013	-2.919	84.161	-0.712	14.745	-344.429	-29.159	135.37	-10.062	-0.306	-170.273	582.8	0	0	0	0	0	0.984	22.839	19.665	26	5	155	31	28	18	46	0.929	0.278	0.674	S_000019_038
SCORE:	-148.913	-503.028	88.88	8.238	-21.774	4.368	96.603	-4.865	14.597	-338.217	-38.639	137.771	-11.64	-1.759	-165.318	582.8	0	0	0	0	0	3.07	19.713	16.27	25	6	157	31	28	18	46	0.893	0.333	0.674	S_000020_038
SCORE:	-108.367	-513.906	141.654	8.208	-21.216	-0.94	103.618	-0.239	17.017	-346.551	-34.981	138.429	-14.538	-8.923	-160.559	582.8	0	0	0	0	0	1.757	30.093	27.019	23	4	158	27	28	18	46	0.821	0.222	0.587	S_000021_038
SCORE:	25.383	-504.705	248.314	7.103	-19.196	-3.241	105.449	0	18.735	-335.914	-33.381	144.46	-18.804	-1.712	-169.048	582.8	0	0	0	0	0	4.523	25.938	21.706	28	3	153	31	28	18	46	1	0.167	0.674	S_000022_038
SCORE:	-117.557	-485.932	93.586	5.641	-21.556	-3.125	99.093	0	16.724	-328.378	-27.974	134.158	-15.594	-2.859	-166.199	582.8	0	0	0	0	0	2.059	25.962	22.33	26	4	157	30	28	18	46	0.929	0.222	0.652	S_000023_038
SCORE:	-163.898	-516.347	100.724	6.846	-24.322	-2.152	94.437	-1.388	14.379	-349.338	-27.594	138.729	-13.383	-3.407	-165.945	582.8	0	0	0	0	0	2.065	24.747	22.428	26	4	158	30	28	18	46	0.929	0.222	0.652	S_000024_038
SCORE:	-100.336	-490.307	111.422	5.608	-19.339	4.146	90.163	-1.151	16.001	-327.886	-24.254	135.475	-8.261	-2.727	-177.166	582.8	0	0	0	0	0	5.141	24.398	21.768	27	3	152	30	28	18	46	0.964	0.167	0.652	S_000001_039
SCORE:	-79.782	-503.286	155.093	6.067	-21.311	6.306	92.858	0	15.602	-341.779	-26.737	135.762	-9.519	-4.145	-168.775	582.8	0	0	0	0	0	1.28	24.324	21.241	27	4	151	31	28	18	46	0.964	0.222	0.674	S_000002_039
SCORE:	-61.572	-510.746	166.146	6.485	-19.154	-0.721	103.228	0	16.68	-332.239	-31.903	140.311	-11.493	-2.642	-170.539	582.8	0	0	0	0	0	2.214	25.205	23.001	28	3	147	31	28	18	46	1	0.167	0.674	S_000003_039
SCORE:	-95.338	-516.282	144.053	9.25	-25.071	2.931	105.083	0	17.028	-351.216	-29.917	141.225	-12.511	-2.063	-164.31	582.8	0	0	0	0	0	3.661	25.415	23.401	27	5	163	32	28	18	46	0.964	0.278	0.696	S_000004_039
SCORE:	-83.661	-499.081	155.059	5.614	-20.688	-3.642	86.913	-1.394	17.045	-334.03	-35.014	136.631	-8.369	-4.692	-164.369	582.8	0	0	0	0	0	3.556	19.543	16.964	25	4	156	29	28	18	46	0.893	0.222	0.63	S_000005_039
SCORE:	-116.149	-497.128	97.223	6.516	-15.519	3.405	93.355	0	14.523	-324.896	-32.867	139.254	-11.428	-6.381	-167.634	582.8	0	0	0	0	0	2.626	29.303	24.622	24	4	152	28	28	18	46	0.857	0.222	0.609	S_000006_039
SCORE:	-92.492	-508.531	153.574	5.952	-19.924	0.862	94.367	-2.673	14.677	-340.366	-29.209	138.328	-12.107	-5.222	-167.999	582.8	0	0	0	0	0	2.98	29.001	24.565	27	5	160	32	28	18	46	0.964	0.278	0.696	S_000007_039
SCORE:	-109.18	-500.078	125.919	6.694	-21.999	0.105	96.048	0	14.728	-337.172	-35.952	140.733	-13.46	-3.785	-165.758	582.8	0	0	0	0	0	1.997	22.856	19.378	27	6	152	33	28	18	46	0.964	0.333	0.717	S_000008_039
SCORE:	-76.698	-508.787	150.612	8.19	-20.719	2.553	101.991	-3.255	17.268	-333.779	-34.232	140.041	-7.157	-6.182	-171.089	582.8	0	0	0	0	0	5.045	18.2	15.11	27	4	162	31	28	18	46	0.964	0.222	0.674	S_000009_039
SCORE:	-105.697	-499.397	125.431	5.48	-22.707	-6.874	92.226	0	14.831	-331.684	-31.466	134.2	-8.17	-2.975	-158.245	582.8	0	0	0	0	0	0.854	26.36	25.621	26	2	156	28	28	18	46	0.929	0.111	0.609	S_000010_039
SCORE:	-57.112	-494.444	164.871	5.249	-17.797	-2.855	82.458	0	17.698	-330.69	-34.985	132.158	-5.908	-2.831	-157.276	582.8	0	0	0	0	0	4.441	25.849	22.335	27	5	157	32	28	18	46	0.964	0.278	0.696	S_000011_039
SCORE:	-118.833	-501.99	105.825	8.43	-22.683	-0.812	93.012	0	16.961	-337.688	-29.887	140.985	-12.038	0	-168.46	582.8	0	0	0	0	0	6.713	27.288	26.476	28	5	158	33	28	18	46	1	0.278	0.717	S_000012_039
SCORE:	-114.522	-515.394	149.077	6.539	-23.086	6.664	88.574	-1.049	15.682	-355.447	-29.931	136.208	-10.557	-1.58	-166.58	582.8	0	0	0	0	0	3.558	20.567	18.222	28	8	161	36	28	18	46	1	0.444	0.783	S_000013_039
SCORE:	-78.772	-485.735	129.614	5.637	-16.724	-5.031	95.856	-0.851	14.929	-323.456	-33.688	135.345	-9.735	-3.215	-167.892	582.8	0	0	0	0	0	3.376	23.491	19.752	27	5	152	32	28	18	46	0.964	0.278	0.696	S_000014_039
SCORE:	-123.406	-495.835	97.209	5.957	-19.731	2.077	102.399	-1.239	15.153	-329.293	-32.273	138.234	-13.705	-3.094	-173.769	582.8	0	0	0	0	0	1.705	23.069	19.077	27	2	148	29	28	18	46	0.964	0.111	0.63	S_000015_039
SCORE:	-68.681	-518.588	186.338	6.871	-18.838	1.201	94.815	-1.252	16.446	-340.528	-37.001	143.204	-10.165	-5.438	-170.891	582.8	0	0	0	0	0	2.344	24.615	22.139	26	5	162	31	28	18	46	0.929	0.278	0.674	S_000016_039
SCORE:	-73.701	-493.899	136.805	10.693	-23.866	-3.396	96.817	-1.03	18.087	-333.546	-27.88	137.731	-16.608	-0.787	-162.721	582.8	0	0	0	0	0	7.099	30.592	29.446	23	5	153	28	28	18	46	0.821	0.278	0.609	S_000001_040
SCORE:	-77.677	-510.655	161.109	7.014	-21.948	3.76	99.141	-1.128	16.521	-336.57	-34.561	137.954	-10.926	-1.661	-173.209	582.8	0	0	0	0	0	4.681	25.546	22.684	26	5	153	31	28	18	46	0.929	0.278	0.674	S_000002_040
SCORE:	-150.714	-500.98	97.2	5.633	-22.624	-2.961	86.494	-0.975	14.182	-339.426	-29.583	133.686	-10.496	-0.848	-167.715	582.8	0	0	0	0	0	4.9	30.77	26.329	25	5	154	30	28	18	46	0.893	0.278	0.652	S_000003_040
SCORE:	-146.802	-521.963	116.416	13.064	-22.473	-0.261	96.763	-1.255	17.07	-352.332	-38.718	137.246	-6.775	-5.567	-163.048	582.8	0	0	0	0	0	2.231	22.151	19.31	26	6	158	32	28	18	46	0.929	0.333	0.696	S_000004_040
SCORE:	-103.014	-501.881	128.301	6.931	-19.379	1.669	89.865	0	15.881	-338.538	-32.082	137.042	-8.198	-3.866	-164.395	582.8	0	0	0	0	0	2.834	20.157	17.683	22	4	162	26	28	18	46	0.786	0.222	0.565	S_000005_040
SCORE:	2.517	-520.056	254.549	6.27	-21.07	8.294	98.888	0	16.387	-344.363	-29.778	140.935	-7.675	-4.749	-181.353	582.8	0	0	0	0	0	3.438	19.724	16.343	26	7	159	33	28	18	46	0.929	0.389	0.717	S_000006_040
SCORE:	-113.975	-502.379	120.193	6.766	-23.774	1.065	96.499	-1.232	19.543	-344.86	-31.433	137.273	-6.381	-0.658	-170.983	582.8	0	0	0	0	0	3.586	24.208	20.977	27	4	160	31	28	18	46	0.964	0.222	0.674	S_000007_040
SCORE:	-182.791	-514.082	93.771	7.368	-25.993	0.898	89.596	0	14.661	-354.675	-32.017	140.275	-11.421	-2.741	-172.197	582.8	0	0	0	0	0	0.966	23.91	21.602	26	5	159	31	28	18	46	0.929	0.278	0.674	S_000008_040
SCORE:	-103.678	-510.695	139.63	11.615	-22.605	-2.922	104.171	-0.35	17.261	-343.944	-37.326	142.701	-13.946	-2.583	-169.966	582.8	0	0	0	0	0	2.481	22.038	19.4	28	6	156	34	28	18	46	1	0.333	0.739	S_000009_040
SCORE:	-126.325	-505.385	115.319	6.219	-21.063	1.096	99.081	-1.279	15.582	-334.657	-40.29	142.619	-21.072	-1.855	-166.645	582.8	0	0	0	0	0	3.204	21.874	19.762	28	6	148	34	28	18	46	1	0.333	0.739	S_000010_040
SCORE:	-100.342	-491.417	94.405	9.7	-19.475	2.751	100.34	-1.208	15.904	-322.195	-28.226	131.592	-10.872	-1.342	-165.122	582.8	0	0	0	0	0	2.024	26.027	23.218	28	3	144	31	28	18	46	1	0.167	0.674	S_000011_040
SCORE:	-141.115	-496.914	86.177	5.682	-19.84	0.199	89.433	-2.745	15.13	-325.031	-34.116	134.028	-13.771	-1.468	-161.617	582.8	0	0	0	0	0	0.938	27.275	25.749	27	1	153	28	28	18	46	0.964	0.056	0.609	S_000012_040
SCORE:	-139.204	-508.508	91.279	6.207	-17.059	0.659	93.749	-1.313	18.254	-327.489	-38.138	141.167	-16.104	-3.967	-165.388	582.8	0	0	0	0	0	4.647	24.322	22.137	27	4	146	31	28	18	46	0.964	0.222	0.674	S_000013_040
SCORE:	-27.507	-505.864	194.103	12.014	-17.615	0.099	97.222	-1.148	16.415	-335.113	-33.668	139.025	-9.634	-4.968	-163.022	582.8	0	0	0	0	0	1.845	22.12	19.169	27	3	159	30	28	18	46	0.964	0.167	0.652	S_000014_040
SCORE:	-93.105	-499.286	128.629	12.271	-19.943	3.903	95.636	-1.966	15.777	-334.95	-36.642	137.14	-8.829	-2.417	-167.798	582.8	0	0	0	0	0	2.569	22.415	19.451	28	3	159	31	28	18	46	1	0.167	0.674	S_000015_040
SCORE:	-87.669	-502.77	137.095	6.943	-22.189	4.965	97.588	0	16.125	-341.836	-31.69	136.699	-14.279	-0.701	-158.977	582.8	0	0	0	0	0	2.556	27.196	23.844	24	2	154	26	28	18	46	0.857	0.111	0.565	S_000016_040
SCORE:	-137.871	-516.393	105.723	19.361	-22.796	0.553	94.803	-0.037	17.604	-349.148	-33.308	139.562	-12.935	-1.923	-164.657	582.8	0	0	0	0	0	2.92	24.254	24.013	18	3	158	21	28	18	46	0.643	0.167	0.457	S_000017_040
SCORE:	-131.942	-504.866	93.038	6.593	-15.059	3.623	94.651	0	16.493	-333.198	-30.233	137.869	-11.911	-3.948	-169.359	582.8	0	0	0	0	0	1.563	20.051	16.512	25	2	152	27	28	18	46	0.893	0.111	0.587	S_000018_040
SCORE:	-134.993	-504.301	88.527	5.545	-18.585	-2.501	97.016	0	18.718	-324.823	-34.717	138.418	-17.085	-2.858	-163.395	582.8	0	0	0	0	0	2.245	22.356	20.08	27	3	150	30	28	18	46	0.964	0.167	0.652	S_000001_041
SCORE:	-98.211	-524.589	166.476	7.743	-18.137	-1.89	95.036	-1.288	15.402	-346.428	-38.028	142.876	-13.699	-2.478	-166.467	582.8	0	0	0	0	0	4.458	24.218	19.942	25	5	160	30	28	18	46	0.893	0.278	0.652	S_000002_041
SCORE:	-111.832	-524.545	142.427	9.466	-22.115	1.754	99.241	0	17.45	-347.671	-40.621	150.291	-12.915	-1.217	-168.028	582.8	0	0	0	0	0	1.849	23.917	20.82	26	3	156	29	28	18	46	0.929	0.167	0.63	S_000003_041
SCORE:	-124.157	-492.47	83.34	5.605	-23.468	-1.717	115.396	0	18.131	-331.179	-25.9	133.789	-10.921	-2.359	-177.789	582.8	0	0	0	0	0	2.584	24.345	22.217	26	4	150	30	28	18	46	0.929	0.222	0.652	S_000004_041
SCORE:	-53.428	-499.263	155.872	8.201	-20.419	-1.602	98.377	-1.093	16.637	-340.536	-30.816	133.043	-8.332	-1.175	-148.603	582.8	0	0	0	0	0	3.48	24.36	20.286	28	5	160	33	28	18	46	1	0.278	0.717	S_000005_041
SCORE:	-75.9	-505.454	160.331	6.743	-24.479	-0.907	101.265	0	15.965	-341.538	-28.73	137.014	-10.584	-3.225	-167.786	582.8	0	0	0	0	0	2.686	27.093	22.424	25	1	159	26	28	18	46	0.893	0.056	0.565	S_000006_041
SCORE:	-95.493	-512.027	158.833	5.839	-24.105	-3.417	98.594	-1.205	14.307	-341.334	-33.293	138.04	-7.973	-0.311	-176.41	582.8	0	0	0	0	0	6.169	18.818	15.135	27	2	157	29	28	18	46	0.964	0.111	0.63	S_000007_041
SCORE:	-165.877	-511.773	87.465	7.237	-22.896	2.224	93.675	0	18.318	-352.409	-32.316	136.73	-9.583	-2.586	-166.082	582.8	0	0	0	0	0	3.319	24.053	19.743	27	5	155	32	28	18	46	0.964	0.278	0.696	S_000008_041
SCORE:	-94.382	-520.431	172.724	5.961	-19.28	-0.736	91.913	0	16.373	-344.867	-33.749	140.88	-13.773	-6.328	-168.261	582.8	0	0	0	0	0	2.392	26.067	21.52	27	5	159	32	28	18	46	0.964	0.278	0.696	S_000009_041
SCORE:	-75.423	-506.208	158.589	5.984	-21.813	-0.864	95.205	0	15.658	-339.394	-31.272	136.156	-7.655	-3.652	-161.552	582.8	0	0	0	0	0	2.596	20.432	18.548	27	6	159	33	28	18	46	0.964	0.333	0.717	S_000010_041
SCORE:	-132.282	-499.796	110.773	6.312	-22.9	-1.725	90.06	-0.804	15.241	-338.121	-30.554	141.67	-13.726	-2.346	-171.057	582.8	0	0	0	0	0	1.891	26.326	23.957	28	1	161	29	28	18	46	1	0.056	0.63	S_000011_041
SCORE:	-87.217	-491.377	126.234	6.265	-20.078	2.52	92.153	-1.916	15.732	-327.825	-32.413	138.205	-12.913	-3.357	-163.541	582.8	0	0	0	0	0	2.296	27.012	26.257	25	4	154	29	28	18	46	0.893	0.222	0.63	S_000012_041
SCORE:	-63.467	-496.928	152.64	8.166	-20.54	1.506	94.318	-1.33	16.789	-334.285	-27.531	133.776	-9.913	-2.061	-163.402	582.8	0	0	0	0	0	2.529	26.376	23.433	20	2	159	22	28	18	46	0.714	0.111	0.478	S_000013_041
SCORE:	-140.326	-512.261	128.346	5.696	-23.361	1.013	80.358	0	14.286	-348.227	-26.715	135.956	-7.341	-3.64	-169.729	582.8	0	0	0	0	0	2.492	24.337	21.548	25	4	158	29	28	18	46	0.893	0.222	0.63	S_000014_041
SCORE:	-127.751	-509.737	125.729	5.364	-22.352	-1.488	91.74	0	15.521	-341.209	-36.179	137.134	-12.078	-5.444	-160.004	582.8	0	0	0	0	0	2.453	21.953	18.349	25	2	155	27	28	18	46	0.893	0.111	0.587	S_000015_041
SCORE:	-77.988	-497.991	147.51	5.838	-22.27	-0.222	96.63	0	16.187	-338.083	-36.189	140.28	-18.433	-1.496	-158.436	582.8	0	0	0	0	0	5.886	25.113	22.386	22	5	158	27	28	18	46	0.786	0.278	0.587	S_000016_041
SCORE:	-79.867	-508.776	152.172	7.587	-19.709	0.421	102.563	0	15.772	-341.893	-33.427	135.07	-14.103	-3.455	-157.979	582.8	0	0	0	0	0	3.09	23.982	21.115	27	2	153	29	28	18	46	0.964	0.111	0.63	S_000017_041
SCORE:	-134.705	-505.504	133.097	5.804	-24.301	-4.264	91.754	0	15.203	-346.858	-31.112	137.675	-13.063	-1.943	-175.939	582.8	0	0	0	0	0	1.944	27.445	23.418	26	7	158	33	28	18	46	0.929	0.389	0.717	S_000018_041
SCORE:	-68.141	-515.283	183.234	11.462	-22.437	1.055	100.252	-2.303	16.263	-344.421	-27.639	143.189	-13.574	-0.682	-185.862	582.8	0	0	0	0	0	5.806	29.351	28.573	26	4	158	30	28	18	46	0.929	0.222	0.652	S_000001_042
SCORE:	-126.641	-500.119	99.386	5.755	-24	-0.966	101.317	-0.042	15.467	-337.886	-27.762	135.653	-13.095	-0.995	-163.904	582.8	0	0	0	0	0	1.749	29.763	27.283	23	1	157	24	28	18	46	0.821	0.056	0.522	S_000002_042
SCORE:	-95.749	-499.388	131.12	6.29	-20.357	-1.812	95.227	0	15.523	-330.197	-38.609	139.937	-17.678	-1.35	-159.199	582.8	0	0	0	0	0	1.943	19.648	18.314	25	4	150	29	28	18	46	0.893	0.222	0.63	S_000003_042
SCORE:	-83.884	-506.119	154.063	9.943	-20.889	3.814	95.478	0	15.676	-344.857	-32.906	136.673	-9.665	-4.418	-164.984	582.8	0	0	0	0	0	1.507	31.039	27.711	27	5	161	32	28	18	46	0.964	0.278	0.696	S_000004_042
SCORE:	-152.552	-505.601	86.483	11.77	-21.266	-5.163	91.215	-1.178	15.677	-338.608	-36.378	138.297	-11.253	-0.683	-160.719	582.8	0	0	0	0	0	2.054	25.259	22.048	25	2	157	27	28	18	46	0.893	0.111	0.587	S_000005_042
SCORE:	-166.377	-508.822	84.859	6.339	-18.925	2.298	83.274	0	15.172	-342.384	-25.615	131.995	-6.638	-1.974	-170.022	582.8	0	0	0	0	0	1.266	23.324	19.928	26	8	153	34	28	18	46	0.929	0.444	0.739	S_000006_042
SCORE:	-57.551	-483.021	127.766	6.612	-19.988	-1.172	101.814	-0.994	18.029	-324.092	-24.057	134.563	-8.909	-5.077	-165.914	582.8	0	0	0	0	0	4.088	23.379	19.332	27	5	154	32	28	18	46	0.964	0.278	0.696	S_000007_042
SCORE:	-130.504	-501.747	94.933	6.488	-19.27	2.93	98.463	-0.783	15.225	-334.51	-28.436	137.306	-15.959	-7.124	-162.058	582.8	0	0	0	0	0	1.237	19.633	16.849	28	7	156	35	28	18	46	1	0.389	0.761	S_000008_042
SCORE:	-123.816	-498.402	94.518	7.147	-20.995	1.933	99.015	-2.825	19.173	-338.993	-31.104	128.922	-10.446	-3.659	-154.303	582.8	0	0	0	0	0	3.403	23.951	23.355	25	4	156	29	28	18	46	0.893	0.222	0.63	S_000009_042
SCORE:	-89.624	-508.85	166.536	5.767	-20.35	0.227	82.032	0	15.016	-339.922	-30.233	140.996	-9.438	-2.13	-174.253	582.8	0	0	0	0	0	2.178	22.581	20.944	25	4	158	29	28	18	46	0.893	0.222	0.63	S_000010_042
SCORE:	-148.578	-516.288	103.283	9.642	-21.167	2.264	89.652	-0.081	19.29	-340.271	-30.132	139.559	-7.684	-4.087	-177.27	582.8	0	0	0	0	0	1.913	22.85	21.159	26	5	157	31	28	18	46	0.929	0.278	0.674	S_000011_042
SCORE:	-118.566	-492.139	102.031	5.839	-20.666	-1.046	93.32	-1.72	14.788	-328.6	-32.753	134.349	-12.904	-0.322	-162.582	582.8	0	0	0	0	0	1.037	24.228	21.343	27	4	156	31	28	18	46	0.964	0.222	0.674	S_000012_042
SCORE:	-120.867	-511.287	131.726	6.508	-21.984	-1.06	92.122	0	16.026	-342.07	-36.017	140.487	-9.442	-5.681	-164.913	582.8	0	0	0	0	0	1.919	22.566	19.351	27	6	158	33	28	18	46	0.964	0.333	0.717	S_000013_042
SCORE:	-141.896	-505.247	106.079	6.382	-22.232	5.29	96.925	0	15.161	-341.803	-30.119	141.908	-16.432	-2.783	-184.401	582.8	0	0	0	0	0	6.577	22.683	19.831	24	5	163	29	28	18	46	0.857	0.278	0.63	S_000014_042
SCORE:	-78.07	-486.111	95.848	11.521	-16.532	2.741	95.919	-0.954	17.955	-314.138	-34.762	134.946	-9.781	-3.622	-159.55	582.8	0	0	0	0	0	5.65	25.261	24.482	25	5	143	30	28	18	46	0.893	0.278	0.652	S_000015_042
SCORE:	-140.826	-503.388	102.184	6.611	-18.695	-0.469	89.224	-1.397	16.281	-336.278	-35.904	137.554	-12.5	-2.804	-166.144	582.8	0	0	0	0	0	2.099	27.113	22.429	26	5	151	31	28	18	46	0.929	0.278	0.674	S_000016_042
SCORE:	-169.828	-517.696	89.274	6.802	-22.009	-3.444	100.875	0	15.2	-346.816	-31.527	136.251	-7.507	-5.59	-167.767	582.8	0	0	0	0	0	1.328	17.412	15.245	27	6	166	33	28	18	46	0.964	0.333	0.717	S_000017_042
SCORE:	-109.443	-497.108	112.513	9.772	-20.39	1.825	90.092	-2.072	15.521	-337.349	-27.202	133.258	-12.304	-2.779	-159.292	582.8	0	0	0	0	0	3.275	25.307	24.427	27	6	159	33	28	18	46	0.964	0.333	0.717	S_000001_043
SCORE:	-29.244	-498.396	188.6	8.192	-18.611	-1.309	101.978	-2.395	15.785	-329.904	-32.649	138.609	-11.855	-3.7	-170.658	582.8	0	0	0	0	0	4.27	28.366	25.747	25	3	152	28	28	18	46	0.893	0.167	0.609	S_000002_043
SCORE:	-140.17	-512.974	123.084	6.514	-23.97	0.238	95.788	0	15.022	-348.959	-30.561	133.554	-7.978	-5.161	-169.357	582.8	0	0	0	0	0	1.79	25.272	22.353	26	7	169	33	28	18	46	0.929	0.389	0.717	S_000003_043
SCORE:	-85.646	-502.821	137.733	6.206	-22.24	1.972	102.511	0	15.281	-340.543	-30.104	139.577	-11.327	-3.324	-165.514	582.8	0	0	0	0	0	4.147	21.3	17.039	26	5	165	31	28	18	46	0.929	0.278	0.674	S_000004_043
SCORE:	-155.845	-508.679	94.234	7.84	-19.31	-1.117	90.136	-0.951	15.695	-337.528	-26.202	136.983	-15.93	-4.495	-169.871	582.8	0	0	0	0	0	0.55	15.962	12.396	27	5	155	32	28	18	46	0.964	0.278	0.696	S_000005_043
SCORE:	-144.914	-514.226	98.013	8.895	-22.064	4.331	103.393	0	16.368	-342.051	-34.795	137.537	-11.227	-3.794	-170.471	582.8	0	0	0	0	0	2.377	21.247	18.069	25	5	159	30	28	18	46	0.893	0.278	0.652	S_000006_043
SCORE:	-104.933	-507.235	111.23	5.96	-14.664	2.882	98.37	0	14.983	-327.759	-36.972	139.334	-11.298	-2.555	-164.978	582.8	0	0	0	0	0	4.97	25.943	21.98	24	5	156	29	28	18	46	0.857	0.278	0.63	S_000007_043
SCORE:	-126.656	-502.39	122.716	6.913	-23.069	-0.326	88.171	0	15.117	-347.526	-21.38	133.535	-8.56	-3.319	-173.222	582.8	0	0	0	0	0	3.883	23.748	20.252	28	4	165	32	28	18	46	1	0.222	0.696	S_000008_043
SCORE:	-76.632	-502.386	147.27	8.729	-20.276	-0.854	97.715	0	16.267	-332.561	-33.149	138.472	-14.356	-4.879	-160.631	582.8	0	0	0	0	0	1.208	22.301	18.037	26	3	160	29	28	18	46	0.929	0.167	0.63	S_000009_043
SCORE:	-130.478	-505.549	103.609	7.031	-23.239	1.59	99.11	0	16.237	-339.302	-34.17	141.135	-15.818	-2.184	-163.322	582.8	0	0	0	0	0	1.593	25.275	22.853	18	2	156	20	28	18	46	0.643	0.111	0.435	S_000010_043
SCORE:	-63.128	-501.055	145.233	8.133	-19.684	5.73	101.502	-0.297	14.759	-329.758	-38.321	137.495	-6.338	-3.278	-163.804	582.8	0	0	0	0	0	3.757	23.223	21.02	27	6	152	33	28	18	46	0.964	0.333	0.717	S_000011_043
SCORE:	-80.796	-510.946	167.183	6.114	-21.977	1.598	97.411	0	15.5	-346.225	-32.425	143.965	-12.292	-2.518	-172.704	582.8	0	0	0	0	0	3.72	25.525	21.514	24	4	157	28	28	18	46	0.857	0.222	0.609	S_000012_043
SCORE:	-117.859	-497.025	92.995	6.298	-19.041	0.159	101.824	0	16.208	-323.645	-35.787	137.13	-11.518	-3.061	-167.458	582.8	0	0	0	0	0	2.263	22.958	20.515	24	3	152	27	28	18	46	0.857	0.167	0.587	S_000013_043
SCORE:	-121.355	-503.086	109.164	5.935	-22.479	-4.108	101.97	0	18.448	-340.429	-28.564	139.788	-16.049	-0.397	-167.518	582.8	0	0	0	0	0	3.169	28.982	25.654	26	5	159	31	28	18	46	0.929	0.278	0.674	S_000014_043
SCORE:	-64.5	-492.254	150.573	8.148	-22.191	0.318	94.881	0	14.551	-337.401	-20.164	133.992	-11.424	-2.569	-168.722	582.8	0	0	0	0	0	4.961	26.21	23.277	27	5	154	32	28	18	46	0.964	0.278	0.696	S_000015_043
SCORE:	-65.375	-506.654	170.976	8.031	-19.395	0.793	90.593	-1.812	14.774	-330.119	-34.577	141.013	-13.303	-3.799	-167.345	582.8	0	0	0	0	0	2.649	25.576	24.052	27	3	155	30	28	18	46	0.964	0.167	0.652	S_000016_043
SCORE:	-126.587	-502.845	102.487	5.637	-19.526	1.942	94.185	-0.586	14.777	-330.734	-28.397	136.673	-7.262	-3.194	-174.644	582.8	0	0	0	0	0	2.101	27.53	23.886	24	4	155	28	28	18	46	0.857	0.222	0.609	S_000017_043
SCORE:	-120.621	-511.706	123.883	6.377	-21.244	1.66	92.055	0	16.819	-341.172	-31.942	140.852	-7.996	-1.79	-171.596	582.8	0	0	0	0	0	2.38	25.91	23.212	27	2	159	29	28	18	46	0.964	0.111	0.63	S_000018_043
SCORE:	-206.411	-518.982	90.583	6.021	-22.437	-3.966	83.589	-2.366	15.363	-345.48	-35.342	144.315	-10.485	-3.998	-188.296	582.8	0	0	0	0	0	2.269	24.102	21.556	28	5	164	33	28	18	46	1	0.278	0.717	S_000019_043
SCORE:	-130.016	-521.861	129.26	6.43	-20.874	2.687	104.942	-1.013	14.982	-345.598	-35.407	142.442	-8.393	-3.304	-178.17	582.8	0	0	0	0	0	1.061	17.918	15.407	28	4	158	32	28	18	46	1	0.222	0.696	S_000020_043
SCORE:	-106.269	-487.973	105.248	5.749	-21.151	3.903	95	0	14.32	-331.204	-25.926	137.339	-12.439	-1.326	-173.538	582.8	0	0	0	0	0	2.929	24.694	21.909	28	4	157	32	28	18	46	1	0.222	0.696	S_000021_043
SCORE:	-92.597	-488.091	107.757	6.715	-24.21	-4.235	103.941	-1.214	16.981	-333.678	-33.129	131.519	-9.049	0	-152.036	582.8	0	0	0	0	0	3.332	26.398	22.661	26	4	154	30	28	18	46	0.929	0.222	0.652	S_000001_044
SCORE:	-60.114	-496.609	169.061	6.072	-18.905	0.492	91.915	-1.391	16.364	-336.313	-30	136.1	-12.661	-6.556	-162.531	582.8	0	0	0	0	0	2.046	31.842	27.21	24	7	156	31	28	18	46	0.857	0.389	0.674	S_000002_044
SCORE:	-107.641	-504.16	121.394	7.286	-19.722	-0.428	103.573	0	15.562	-338.597	-29.525	140.809	-17.278	-4.285	-167.743	582.8	0	0	0	0	0	2.673	27.811	24.059	23	4	156	27	28	18	46	0.821	0.222	0.587	S_000003_044
SCORE:	-174.225	-512.807	95.678	6.776	-22.094	-0.831	82.93	0	15.436	-347.877	-30.336	138.404	-14.102	-1.413	-167.948	582.8	0	0	0	0	0	1.159	19.075	16.12	27	6	162	33	28	18	46	0.964	0.333	0.717	S_000004_044
SCORE:	-66.475	-501.89	176.959	5.837	-21.38	-0.74	92.382	-0.952	14.25	-335.299	-31.695	135.994	-7.807	-6.47	-170.801	582.8	0	0	0	0	0	2.338	31.482	26.508	25	5	159	30	28	18	46	0.893	0.278	0.652	S_000005_044
SCORE:	64.296	-480.07	227.118	7.007	-18.869	1.096	113.241	-5.376	17.719	-313.146	-26.335	134.904	-8.5	-4.944	-169.31	582.8	0	0	0	0	0	6.96	28.548	25.268	23	0	144	23	28	18	46	0.821	0	0.5	S_000006_044
SCORE:	-158.436	-504.243	83.467	5.987	-19.71	-6.077	93.759	-1.233	16.107	-330.696	-31.343	137.236	-10.225	-1.999	-172.912	582.8	0	0	0	0	0	0.646	19.869	17.612	27	6	158	33	28	18	46	0.964	0.333	0.717	S_000007_044
SCORE:	-60.39	-505.287	126.191	8.236	-15.832	1.985	115.123	0	17.899	-329.907	-28.366	135.516	-9.07	-6.461	-158.049	582.8	0	0	0	0	0	4.834	25.691	23.246	27	3	154	30	28	18	46	0.964	0.167	0.652	S_000008_044
SCORE:	-136.141	-509.846	119.893	8.272	-21.108	-2.435	90.309	-1.196	14.654	-341.945	-35.832	137.464	-10.624	-1.474	-166.848	582.8	0	0	0	0	0	1.775	25.996	23.457	27	6	159	33	28	18	46	0.964	0.333	0.717	S_000009_044
SCORE:	-107.497	-501.487	134.115	6.636	-20.554	2.529	91.118	-2.262	15.766	-333.708	-30.245	139.578	-16.229	-4.225	-175.138	582.8	0	0	0	0	0	3.808	24.122	22.532	24	4	154	28	28	18	46	0.857	0.222	0.609	S_000010_044
SCORE:	-122.095	-502.621	115.735	5.572	-21.865	-1.773	101.58	0	14.88	-336.637	-30.744	142.654	-19.369	-1.984	-171.915	582.8	0	0	0	0	0	1.592	25.476	23.999	25	4	159	29	28	18	46	0.893	0.222	0.63	S_000011_044
SCORE:	-79.261	-507.8	161.454	5.985	-20.812	2.817	90.783	-0.85	15.906	-341.557	-26.19	134.891	-9.808	-0.499	-168.733	582.8	0	0	0	0	0	2.353	23.398	20.347	27	2	159	29	28	18	46	0.964	0.111	0.63	S_000012_044
SCORE:	-140.869	-500.284	108.942	6.017	-23.407	-3.578	91.959	-1.073	14.43	-341.011	-29.895	134.342	-8.146	-3.03	-170.498	582.8	0	0	0	0	0	1.564	25.292	23.995	25	4	152	29	28	18	46	0.893	0.222	0.63	S_000013_044
SCORE:	-124.324	-497.482	94.648	6.08	-17.304	3.9	90.323	-1.008	16.345	-326.825	-31.13	139.448	-8.668	-3.384	-174.484	582.8	0	0	0	0	0	2.417	25.65	21.488	25	5	153	30	28	18	46	0.893	0.278	0.652	S_000001_045
SCORE:	-115.545	-499.926	113.456	5.746	-23.435	-6.762	103.134	0	15.72	-334.941	-36.008	139.736	-12.413	-3.062	-160.91	582.8	0	0	0	0	0	1.32	25.449	23.877	22	3	156	25	28	18	46	0.786	0.167	0.543	S_000002_045
SCORE:	-150.634	-501.135	89.433	6.071	-21.43	0.205	92.829	-1.222	14.594	-336.429	-26.106	133.594	-12.602	-4.729	-169.167	582.8	0	0	0	0	0	2.659	29.523	25.759	24	2	156	26	28	18	46	0.857	0.111	0.565	S_000003_045
SCORE:	-103.553	-500.664	118.298	6.227	-19.553	0.383	99.735	-1.256	15.967	-332.114	-31.286	135.492	-10.321	-2.089	-168.446	582.8	0	0	0	0	0	3.274	23.44	22.14	27	4	150	31	28	18	46	0.964	0.222	0.674	S_000004_045
SCORE:	-52.64	-511.188	205.701	5.636	-22.628	1.805	93.976	-1.187	14.798	-343.934	-31.313	139.73	-14.561	-2.667	-172.861	582.8	0	0	0	0	0	3.254	19.231	16.045	26	3	164	29	28	18	46	0.929	0.167	0.63	S_000005_045
SCORE:	-144.843	-514.508	120.769	6.318	-21.616	-1.355	88.408	0	13.5	-348.384	-36.119	140.857	-15.052	-1.899	-160.427	582.8	0	0	0	0	0	1.864	22.319	18.617	24	3	161	27	28	18	46	0.857	0.167	0.587	S_000006_045
SCORE:	-160.207	-519.663	96.862	5.684	-21.527	0.555	90.984	0	16.601	-349.369	-28.636	136.472	-10.665	-2.639	-159.193	582.8	0	0	0	0	0	1.528	17.527	15.082	25	4	162	29	28	18	46	0.893	0.222	0.63	S_000007_045
SCORE:	-125.89	-501.425	88.023	5.823	-20.927	-0.843	101.156	-1.163	16.588	-328.661	-38.233	143.503	-10.165	-2.508	-163.048	582.8	0	0	0	0	0	3.191	18.948	17.133	28	4	152	32	28	18	46	1	0.222	0.696	S_000008_045
SCORE:	-89.831	-503.677	135.548	5.967	-18.455	3.346	93.866	0	16.966	-335.41	-33.429	143.196	-13.968	-3.33	-167.048	582.8	0	0	0	0	0	3.798	25.818	24.149	27	4	152	31	28	18	46	0.964	0.222	0.674	S_000009_045
SCORE:	-107.348	-488.567	107.379	5.724	-22.509	-1.155	97.089	-2.485	16.119	-328.738	-31.982	135.785	-14.583	-3.689	-161.469	582.8	0	0	0	0	0	2.934	26.507	24.927	28	3	150	31	28	18	46	1	0.167	0.674	S_000001_046
SCORE:	-42.961	-490.95	155.484	7.263	-20.373	-0.716	103.679	0	17.784	-327.765	-35.241	136.534	-11.864	-0.925	-160.891	582.8	0	0	0	0	0	2.22	28.538	24.421	24	5	159	29	28	18	46	0.857	0.278	0.63	S_000002_046
SCORE:	-167.759	-524.68	109.985	5.962	-21.8	-0.267	89.289	0	18.266	-349.59	-27.3	143.57	-10.94	-4.899	-179.646	582.8	0	0	0	0	0	1.492	24.102	21.709	26	6	160	32	28	18	46	0.929	0.333	0.696	S_000003_046
SCORE:	-87.281	-488.347	112.668	9.157	-20.752	1.095	101.348	0	14.555	-330.415	-28.477	131.844	-9.897	-1.238	-164.789	582.8	0	0	0	0	0	3.168	24.23	22.423	27	2	151	29	28	18	46	0.964	0.111	0.63	S_000004_046
SCORE:	-71.839	-489.473	137.029	7.591	-21.011	-0.561	101.927	-1.319	15.567	-322.739	-35.724	142.469	-20.801	-5.15	-165.089	582.8	0	0	0	0	0	2.645	28.557	25.216	27	3	152	30	28	18	46	0.964	0.167	0.652	S_000005_046
SCORE:	-123.583	-512.291	134.908	5.768	-23.055	4.86	91.033	-0.748	13.934	-351.427	-29.609	132.363	-11.878	-0.616	-162.487	582.8	0	0	0	0	0	2.863	19.81	16.954	28	3	161	31	28	18	46	1	0.167	0.674	S_000006_046
SCORE:	-144.037	-516.819	120.733	7.51	-26.304	0.494	89.506	0	16.03	-352.753	-25.855	138.131	-10.239	-0.069	-169.799	582.8	0	0	0	0	0	2.595	19.425	17.342	27	4	167	31	28	18	46	0.964	0.222	0.674	S_000007_046
SCORE:	-119.828	-496.142	91.075	7.496	-18.42	-2.621	98.57	0	15.122	-332.645	-30.002	136.883	-15.701	-5.294	-156.874	582.8	0	0	0	0	0	5.924	26.404	23.517	22	3	150	25	28	18	46	0.786	0.167	0.543	S_000008_046
SCORE:	-161.492	-505.175	89.259	5.379	-23.178	-2.015	88.137	-1.402	17.303	-342.313	-26.068	137.753	-13.829	-6.343	-163.356	582.8	0	0	0	0	0	1.556	22.449	19.121	28	8	155	36	28	18	46	1	0.444	0.783	S_000009_046
SCORE:	-147.322	-511.875	90.295	7.112	-20.115	-1.045	97.908	-1.221	16.374	-333.284	-31.527	136.22	-6.059	-4.18	-171.262	582.8	0	0	0	0	0	2.537	27.603	24.923	22	6	154	28	28	18	46	0.786	0.333	0.609	S_000010_046
SCORE:	-124.3	-502.343	104.827	5.996	-17.167	-0.565	102.629	-1.049	15.083	-325.73	-37.16	136.55	-10.839	-5.411	-174.2	582.8	0	0	0	0	0	2.278	22.551	19.431	25	4	152	29	28	18	46	0.893	0.222	0.63	S_000001_047
SCORE:	-134.716	-507.425	102.499	7.146	-19.455	0.883	91.629	-0.299	17.502	-338.348	-28.713	134.728	-10.451	-3.141	-168.299	582.8	0	0	0	0	0	4.229	21.481	18.629	27	8	159	35	28	18	46	0.964	0.444	0.761	S_000002_047
SCORE:	-107.963	-487.156	88.85	6.132	-19.296	-0.05	106.441	-1.317	15.476	-321.628	-35.167	134.967	-8.672	-4.075	-167.369	582.8	0	0	0	0	0	2.101	22.011	18.804	27	5	148	32	28	18	46	0.964	0.278	0.696	S_000003_047
SCORE:	-72.189	-503.17	169.023	5.529	-25.21	-0.928	97.167	-1.051	15.513	-347.877	-27.503	136.168	-9.433	-2.245	-164.456	582.8	0	0	0	0	0	3.486	27.091	24.019	23	5	162	28	28	18	46	0.821	0.278	0.609	S_000004_047
SCORE:	-19.641	-514.754	225.134	8.067	-22.044	4.899	97.25	-1.786	16.123	-345.445	-30.984	135.33	-7.061	-2.888	-166.07	582.8	0	0	0	0	0	1.788	23.091	23.302	26	2	157	28	28	18	46	0.929	0.111	0.609	S_000005_047
SCORE:	-96.076	-499.811	125.286	7.599	-19.569	-1.485	94.058	0	14.895	-328.913	-34.536	134.425	-2.51	-3.417	-168.22	582.8	0	0	0	0	0	3.321	30.418	28.013	23	7	148	30	28	18	46	0.821	0.389	0.652	S_000006_047
SCORE:	-131.571	-513.533	121.178	6.362	-20.942	-2.222	98.668	0	14.957	-341.274	-34.038	137.34	-8.045	-6.281	-169.587	582.8	0	0	0	0	0	3.047	26.737	23.546	28	6	163	34	28	18	46	1	0.333	0.739	S_000007_047
SCORE:	-125.49	-511.932	138.92	7.054	-24.646	-2.572	94.766	-0.493	15.241	-350.113	-30.984	138.263	-13.68	-1.14	-168.698	582.8	0	0	0	0	0	1.723	26.024	23.983	26	4	161	30	28	18	46	0.929	0.222	0.652	S_000008_047
SCORE:	-105.424	-493.421	104.008	6.897	-19.29	-4.101	95.458	0	14.897	-324.308	-33.253	137.293	-10.463	0	-165.682	582.8	0	0	0	0	0	3.741	20.619	16.588	27	8	154	35	28	18	46	0.964	0.444	0.761	S_000009_047
SCORE:	-140.289	-512.18	107.198	8.491	-22.884	4.227	99.96	-0.463	15.545	-344.211	-31.955	143.201	-15.631	-2.657	-174.702	582.8	0	0	0	0	0	2.973	26.09	21.995	27	3	158	30	28	18	46	0.964	0.167	0.652	S_000010_047
SCORE:	-72.129	-517.339	173.434	7.7	-21.827	3.205	99.33	-0.991	16.498	-347.599	-29.702	138.504	-10.35	-1.643	-167.719	582.8	0	0	0	0	0	3.569	19.021	17.832	25	4	158	29	28	18	46	0.893	0.222	0.63	S_000011_047
SCORE:	-143.788	-505.365	104.535	6.404	-24.395	0.325	94.028	-1.964	15.189	-349.604	-25.832	140.508	-14.064	-1.298	-171.047	582.8	0	0	0	0	0	5.992	27.788	25.376	22	3	159	25	28	18	46	0.786	0.167	0.543	S_000012_047
SCORE:	-193.619	-522.67	92.029	6.705	-21.543	-1.737	89.961	-0.264	15.748	-359.226	-28.964	145.036	-14.526	-2.627	-176.038	582.8	0	0	0	0	0	1.697	20.95	17.662	23	4	163	27	28	18	46	0.821	0.222	0.587	S_000013_047
SCORE:	-63.33	-491.929	143.139	7.252	-19.717	-2.9	102.048	-1.014	16.312	-327.123	-28.338	139.933	-14.924	-3.764	-168.836	582.8	0	0	0	0	0	3.732	23.172	18.786	28	2	155	30	28	18	46	1	0.111	0.652	S_000014_047
SCORE:	-157.59	-505.527	90.874	6.062	-22.753	0.113	86.801	0	15.466	-340.875	-29.004	136.729	-11.453	0	-169.853	582.8	0	0	0	0	0	3.031	23.223	20.844	26	4	159	30	28	18	46	0.929	0.222	0.652	S_000015_047
SCORE:	-55.034	-506.119	183.735	6.244	-22.927	5.856	94.052	0	16.485	-344.302	-26.895	137.954	-8.426	-3.792	-173.572	582.8	0	0	0	0	0	3.873	22.394	20.651	23	4	166	27	28	18	46	0.821	0.222	0.587	S_000016_047
SCORE:	-169.531	-519.515	95.945	5.734	-19.27	1.083	93.977	-2.222	14.912	-338.011	-27.816	141.894	-16.254	-8.572	-175.278	582.8	0	0	0	0	0	1.062	27.295	23.221	24	3	150	27	28	18	46	0.857	0.167	0.587	S_000017_047
SCORE:	-104.035	-507.303	133.214	6.076	-19.895	-2.848	106.152	0	14.283	-335.197	-33.637	138.343	-13.154	-3.741	-171.028	582.8	0	0	0	0	0	1.899	22.592	18.816	25	3	156	28	28	18	46	0.893	0.167	0.609	S_000018_047
SCORE:	-69.335	-491.913	141.813	5.321	-21.571	3.214	94.905	-0.151	15.156	-329.152	-29.424	136.344	-9.278	-0.762	-169.701	582.8	0	0	0	0	0	3.064	29.242	25.881	27	6	152	33	28	18	46	0.964	0.333	0.717	S_000019_047
SCORE:	-121.863	-509.94	133.392	5.945	-23.222	-2.422	92.019	-0.836	15.769	-347.918	-34.329	137.313	-9.088	-1.868	-161.402	582.8	0	0	0	0	0	1.925	29.921	25.894	24	1	164	25	28	18	46	0.857	0.056	0.543	S_000020_047
SCORE:	-64.414	-487.523	140.75	6.688	-18.787	-1.434	100.224	0	16.551	-321.365	-30.254	138.974	-16.615	-4.477	-172.366	582.8	0	0	0	0	0	2.42	20.37	17.412	25	3	148	28	28	18	46	0.893	0.167	0.609	S_000001_048
SCORE:	-150.82	-501.714	92.514	6.136	-24.828	0.354	89.457	0	15.069	-345.012	-28.159	137.946	-15.744	-0.247	-162.329	582.8	0	0	0	0	0	2.937	23.145	21.781	22	3	160	25	28	18	46	0.786	0.167	0.543	S_000002_048
SCORE:	-196.842	-528.343	92.301	6.962	-22.484	-0.554	89.771	-1.022	17.392	-351.621	-34.449	140.453	-13.473	-3.684	-173.297	582.8	0	0	0	0	0	2.406	24.051	22.574	27	5	156	32	28	18	46	0.964	0.278	0.696	S_000003_048
SCORE:	-48.842	-487.948	126.513	5.951	-19.41	8.844	113.17	0	17.778	-319.472	-30.752	133.865	-9.172	-2.208	-171.367	582.8	0	0	0	0	0	2.565	20.768	15.753	26	5	147	31	28	18	46	0.929	0.278	0.674	S_000004_048
SCORE:	-158.252	-502.397	100.875	6.095	-23.223	-4.05	91.969	0	14.508	-346.389	-30.899	138.03	-15.684	-0.384	-171.572	582.8	0	0	0	0	0	2.067	18.366	15.319	28	4	162	32	28	18	46	1	0.222	0.696	S_000005_048
SCORE:	-113.183	-493.454	109.251	7.79	-19.29	2.029	88.623	-0.047	16.917	-331.322	-36.782	137.854	-13.618	-0.811	-168.039	582.8	0	0	0	0	0	4.916	24.549	21.003	26	5	157	31	28	18	46	0.929	0.278	0.674	S_000006_048
SCORE:	-145.477	-501.947	93.608	6.935	-23.306	-4.975	95.36	-1.431	14.254	-344.409	-30.635	136.741	-11.773	-3.52	-159.932	582.8	0	0	0	0	0	6.752	20.345	16.279	27	5	162	32	28	18	46	0.964	0.278	0.696	S_000007_048
SCORE:	2.458	-491.208	206.226	5.577	-18.747	4.601	95.227	-1.455	17.137	-325.484	-29.009	137.211	-9.105	-4.01	-171.499	582.8	0	0	0	0	0	4.198	27.037	25.224	26	4	148	30	28	18	46	0.929	0.222	0.652	S_000008_048
SCORE:	-92.034	-501.734	122.586	6.634	-18.325	0.956	102.081	-2.411	17.354	-334.544	-27.007	136.275	-10.021	-5.282	-163.789	582.8	0	0	0	0	0	2.393	26.614	24.391	27	5	152	32	28	18	46	0.964	0.278	0.696	S_000009_048
SCORE:	-136.095	-503.402	85.985	6.45	-19.622	-0.247	101.464	0	15.089	-330.108	-36.749	138.704	-9.977	-2.555	-167.037	582.8	0	0	0	0	0	3.109	22.778	19.315	28	5	154	33	28	18	46	1	0.278	0.717	S_000010_048
SCORE:	-60.445	-496.561	146.634	8.741	-18.08	-2.096	95.326	0	16.565	-331.458	-27.393	137.327	-12.875	-3.139	-161.727	582.8	0	0	0	0	0	5.491	21.329	18.937	27	4	147	31	28	18	46	0.964	0.222	0.674	S_000011_048
SCORE:	-84.617	-492.006	130.657	6.452	-22.45	-2.463	98.461	-0.9	16.771	-329.26	-33.918	135.806	-14.257	-1.925	-162.658	582.8	0	0	0	0	0	4.272	28.778	26.466	25	4	153	29	28	18	46	0.893	0.222	0.63	S_000012_048
SCORE:	-121.182	-495.16	98.006	13.548	-23.996	2.401	98.231	0	15.761	-347.226	-32.622	133.847	-11.028	-2.6	-158.164	582.8	0	0	0	0	0	5.021	23.872	21.284	27	3	160	30	28	18	46	0.964	0.167	0.652	S_000001_049
SCORE:	-104.853	-484.882	93.884	7.071	-23.239	-0.966	104.81	0	15.366	-329.252	-30.342	129.596	-9.129	-1.357	-161.928	582.8	0	0	0	0	0	2.716	27.075	24.647	25	2	160	27	28	18	46	0.893	0.111	0.587	S_000002_049
SCORE:	6.454	-480.985	187.468	8.422	-19.94	-3.371	107.3	-3.985	16.308	-319.413	-34.406	134.226	-9.878	-1.575	-161.444	582.8	0	0	0	0	0	4.927	25.083	22.645	27	5	147	32	28	18	46	0.964	0.278	0.696	S_000003_049
SCORE:	-122.583	-505.761	128.682	6.153	-23.62	-2.526	96.218	0	16.031	-347.927	-30.934	134.71	-11.689	-0.46	-166.416	582.8	0	0	0	0	0	2.157	25.022	20.735	25	4	162	29	28	18	46	0.893	0.222	0.63	S_000004_049
SCORE:	-88.221	-508.674	137.3	12.684	-23.749	3.783	107.297	0	17.729	-348.954	-31.12	137.985	-15.882	-1.502	-159.718	582.8	0	0	0	0	0	1.8	21.588	19.041	27	4	164	31	28	18	46	0.964	0.222	0.674	S_000005_049
SCORE:	-18.502	-492.651	181.162	16.763	-16.986	3.311	85.961	-0.434	16.015	-317.263	-32.932	139.613	-17.765	-5.651	-160.909	582.8	0	0	0	0	0	0.464	29.494	27.192	23	3	140	26	28	18	46	0.821	0.167	0.565	S_000006_049
SCORE:	-148.203	-499.482	105.068	6.161	-23.405	1.497	83.017	0	14.739	-344.127	-26.331	139.034	-15.671	-0.469	-175.061	582.8	0	0	0	0	0	4.028	22.917	19.939	28	4	158	32	28	18	46	1	0.222	0.696	S_000007_049
SCORE:	-55.954	-502.709	162.266	10.056	-25.086	3.681	106.298	0	17.39	-344.254	-27.832	138.004	-7.018	-1.609	-170.789	582.8	0	0	0	0	0	2.849	28.949	24.802	25	4	162	29	28	18	46	0.893	0.222	0.63	S_000008_049
SCORE:	-142.198	-514.249	93.21	16.992	-21.638	-0.897	104.908	-1.203	19.098	-345.007	-31.728	140.01	-10.21	-2.452	-174.026	582.8	0	0	0	0	0	2.195	26.413	24.786	25	4	158	29	28	18	46	0.893	0.222	0.63	S_000009_049
SCORE:	-51.681	-484.152	115.322	19.386	-16.932	-0.635	108.544	0	18.692	-319.794	-33.325	132.538	-10.992	-5.141	-160.393	582.8	0	0	0	0	0	2.402	26.933	26.47	25	2	149	27	28	18	46	0.893	0.111	0.587	S_000010_049
SCORE:	-98.6	-499.024	105.664	11.755	-18.974	3.703	103.408	-1.356	18.062	-329.567	-34.618	134.517	-13.558	-1.484	-162.505	582.8	0	0	0	0	0	2.578	27.367	24.638	22	3	155	25	28	18	46	0.786	0.167	0.543	S_000011_049
SCORE:	-100.303	-500.387	120.415	10.889	-16.986	0.234	96.645	-2.511	15.174	-330.688	-29.479	135.619	-12.03	-2.791	-169.583	582.8	0	0	0	0	0	2.376	22.2	19.571	25	8	149	33	28	18	46	0.893	0.444	0.717	S_000012_049
SCORE:	-46.141	-495.786	144.893	17.577	-19.604	1.3	99.766	0	17.916	-329.988	-27.043	134.799	-5.651	-4.219	-165.552	582.8	0	0	0	0	0	2.651	22.869	21.311	25	5	151	30	28	18	46	0.893	0.278	0.652	S_000013_049
SCORE:	-154.335	-517.031	94.581	11.385	-18.621	-0.607	91.325	0	16.509	-341.685	-30.861	142.349	-11.342	-4.4	-171.671	582.8	0	0	0	0	0	2.935	19.263	16.801	26	4	152	30	28	18	46	0.929	0.222	0.652	S_000014_049
SCORE:	-71.531	-497.008	140.045	6.448	-19.017	-1.916	107.855	-0.883	15.086	-331.564	-29.887	135.325	-15.271	-2.708	-165.124	582.8	0	0	0	0	0	4.287	28.656	25.367	26	5	147	31	28	18	46	0.929	0.278	0.674	S_000001_050
SCORE:	-98.86	-489.707	88.614	6.684	-18.686	6.47	101.131	-0.779	15.253	-321.915	-29.733	136.223	-10.086	-6.707	-160.773	582.8	0	0	0	0	0	2.352	25.461	22.383	25	5	153	30	28	18	46	0.893	0.278	0.652	S_000002_050
SCORE:	-155.991	-509.485	90.194	6.276	-22.098	1.27	90.412	0	16.866	-342.647	-30.862	140.159	-13.813	-3.757	-162.207	582.8	0	0	0	0	0	0.9	16.742	14.782	23	3	156	26	28	18	46	0.821	0.167	0.565	S_000003_050
SCORE:	-122.107	-499.013	103.749	5.435	-20.25	1.805	101.072	0	16.449	-333.086	-27.621	139.731	-17.047	-6.595	-172.53	582.8	0	0	0	0	0	2.993	24.053	20.799	24	6	160	30	28	18	46	0.857	0.333	0.652	S_000004_050
SCORE:	-123.884	-496.611	98.723	6.57	-21.834	2.455	105.758	-1.319	15.42	-336.966	-33.243	134.192	-11.333	-3.418	-166.684	582.8	0	0	0	0	0	1.605	22.739	19.906	27	3	157	30	28	18	46	0.964	0.167	0.652	S_000005_050
SCORE:	-86.87	-487.394	118.556	5.914	-21.311	-2.839	96.904	0	15.518	-326.645	-21.85	132.784	-11.873	-1.294	-168.297	582.8	0	0	0	0	0	2.156	28.009	27.298	26	6	143	32	28	18	46	0.929	0.333	0.696	S_000006_050
SCORE:	-27.942	-517.751	220.274	5.527	-19.882	10.166	91.959	0	14.685	-342.813	-32.106	140.592	-9.257	-3.806	-169.473	582.8	0	0	0	0	0	1.143	26.519	24.01	25	4	159	29	28	18	46	0.893	0.222	0.63	S_000007_050
SCORE:	-125.383	-503.143	125.937	5.981	-24.314	0.821	96.83	-0.319	16.31	-348.125	-38.153	137.385	-14.525	-1.234	-163.923	582.8	0	0	0	0	0	2.289	24.391	22.799	25	2	163	27	28	18	46	0.893	0.111	0.587	S_000008_050
SCORE:	-139.537	-502.15	88.427	6.747	-21.526	0.621	105.844	-3.025	17.623	-336.256	-33.736	137.847	-14.555	-2.1	-167.33	582.8	0	0	0	0	0	1.232	26.609	22.234	25	3	151	28	28	18	46	0.893	0.167	0.609	S_000009_050
SCORE:	-133.997	-503.409	104.772	10.507	-23.555	-2.957	100.399	-1.191	14.912	-338.741	-30.935	138.085	-6.822	-1.493	-180.253	582.8	0	0	0	0	0	3.884	23.96	20.985	27	4	157	31	28	18	46	0.964	0.222	0.674	S_000010_050
SCORE:	-144.1	-497.448	87.483	6.057	-21.641	0.627	91.793	0	15.094	-334.623	-37.564	141.226	-14.004	-0.368	-166.695	582.8	0	0	0	0	0	3.164	29.613	25.092	24	5	150	29	28	18	46	0.857	0.278	0.63	S_000011_050
SCORE:	-164.893	-513.748	93.739	6.044	-22.512	1.488	88.889	-0.723	14.236	-341.734	-32.337	138.808	-11.633	-0.882	-170.038	582.8	0	0	0	0	0	2.71	29.983	30.631	23	5	160	28	28	18	46	0.821	0.278	0.609	S_000012_050
SCORE:	-177.387	-516.079	94.027	6.214	-22.065	-4.127	94.979	0	14.568	-345.662	-28.301	141.331	-15.689	-4.408	-176.83	582.8	0	0	0	0	0	1.854	21.345	19.984	23	4	155	27	28	18	46	0.821	0.222	0.587	S_000013_050
SCORE:	-126.226	-490.863	87.785	6.176	-20.833	1.786	98.838	-0.85	13.856	-327.535	-33.163	131.184	-10.513	-1.834	-166.471	582.8	0	0	0	0	0	3.41	25.903	23.068	26	2	151	28	28	18	46	0.929	0.111	0.609	S_000014_050
SCORE:	-147.479	-517.748	101.169	8.223	-23.557	3.59	80.617	0	15.47	-349.766	-34.266	141.677	-17.293	-2.851	-166.966	582.8	0	0	0	0	0	31.422	20.034	18.614	24	4	157	28	28	18	46	0.857	0.222	0.609	S_000015_050
SCORE:	-115.456	-513.053	124.88	5.72	-23.766	1.344	91.411	-0.465	15.74	-340.284	-28.743	136.743	-10.551	-1.341	-160.683	582.8	0	0	0	0	0	4.793	25	23.672	26	2	158	28	28	18	46	0.929	0.111	0.609	S_000016_050
SCORE:	-135.897	-498.433	89.527	6.039	-22.864	1.397	98.003	-0.001	17.033	-334.102	-31.636	138.55	-13.061	-2.923	-167.955	582.8	0	0	0	0	0	1.729	20.972	17.877	25	1	151	26	28	18	46	0.893	0.056	0.565	S_000017_050
SCORE:	-84.183	-490.299	123.221	8.284	-23.461	-6.485	102.505	0	16.806	-333.907	-23.568	133.091	-7.156	-0.133	-169.557	582.8	0	0	0	0	0	3.675	30.933	28.578	28	3	157	31	28	18	46	1	0.167	0.674	S_000018_050
SCORE:	-79.381	-498.959	148.979	5.318	-19.52	1.175	92.384	-4.731	14.657	-326.557	-34.223	140.149	-14.296	-3.918	-165.166	582.8	0	0	0	0	0	2.527	25.73	25.274	26	5	148	31	28	18	46	0.929	0.278	0.674	S_000001_051
SCORE:	-45.713	-498.577	165.006	5.965	-23.064	4.261	112.268	-1.264	15.794	-330.844	-34.266	131.256	-8.154	-3.494	-166.081	582.8	0	0	0	0	0	2.682	25.28	22.369	24	5	149	29	28	18	46	0.857	0.278	0.63	S_000002_051
SCORE:	-130.739	-499.421	87.686	6.481	-19.82	-2.075	96.355	0	15.92	-332.208	-23.957	134.385	-9.886	-6.542	-163.913	582.8	0	0	0	0	0	3.456	20.578	17.51	26	3	156	29	28	18	46	0.929	0.167	0.63	S_000003_051
SCORE:	215.501	-513.544	439.398	8.884	-21.003	-0.542	101.096	-0.58	15.949	-343.39	-32.146	137.051	-11.281	-1.042	-166.959	582.8	0	0	0	0	0	20.811	29.288	26.111	21	2	158	23	28	18	46	0.75	0.111	0.5	S_000004_051
SCORE:	-3.464	-481.071	170.769	8.555	-17.814	-2.349	104.409	0	15.436	-321.326	-24.396	131.072	-14.5	-2.388	-155.881	582.8	0	0	0	0	0	3.222	29.597	27.848	25	5	151	30	28	18	46	0.893	0.278	0.652	S_000005_051
SCORE:	-118.028	-494.039	96.415	5.7	-21.715	-0.897	99.044	0	15.153	-331.92	-28.164	136.173	-7.137	-0.946	-171.303	582.8	0	0	0	0	0	2.806	22.869	20.447	26	7	156	33	28	18	46	0.929	0.389	0.717	S_000006_051
SCORE:	-108.155	-501.876	130.375	5.451	-23.836	-0.073	89.349	0	16.18	-342.625	-29.568	136.285	-14.301	-1.402	-157.438	582.8	0	0	0	0	0	2.523	26.021	23.993	26	4	163	30	28	18	46	0.929	0.222	0.652	S_000007_051
SCORE:	-140.83	-504.138	99.36	6.568	-22.113	-4.276	98.582	0	16.033	-337.564	-33.879	139.958	-13.14	-2.351	-172.538	582.8	0	0	0	0	0	5.868	27.175	24.928	24	5	155	29	28	18	46	0.857	0.278	0.63	S_000008_051
SCORE:	-119.165	-491.872	89.136	5.866	-19.608	-3.441	100.445	-1.112	16.854	-325.527	-35.368	137.441	-14.075	-3.565	-160.285	582.8	0	0	0	0	0	3.146	21.32	20.126	26	5	150	31	28	18	46	0.929	0.278	0.674	S_000009_051
SCORE:	-77.924	-500.528	160.29	5.753	-22.448	-2.121	94.353	0	15.557	-330.627	-31.275	141.944	-20.041	-3.693	-168.766	582.8	0	0	0	0	0	0.877	23.955	20.969	25	5	155	30	28	18	46	0.893	0.278	0.652	S_000010_051
SCORE:	-88.107	-501.942	154.022	8.75	-22.833	-3.513	87.678	0	15.878	-342.374	-37.573	143.854	-12.57	-2.192	-161.771	582.8	0	0	0	0	0	3.681	25.812	21.907	25	7	160	32	28	18	46	0.893	0.389	0.696	S_000011_051
SCORE:	-98.053	-495.955	118.339	6.318	-20.713	1.526	101.264	0	14.988	-335.853	-28.829	134.508	-12.878	-2.478	-165.438	582.8	0	0	0	0	0	4.349	18.075	15.646	26	4	157	30	28	18	46	0.929	0.222	0.652	S_000012_051
SCORE:	-126.68	-506.083	110.271	6.131	-22.081	-3.068	94.142	-1.396	18.83	-334.828	-33.725	141.736	-13.447	-3.646	-164.785	582.8	0	0	0	0	0	2.471	27.292	25.722	22	4	159	26	28	18	46	0.786	0.222	0.565	S_000013_051
SCORE:	-117.667	-496.565	96.664	6.181	-21.682	3.888	92.858	0	15.362	-334.68	-27.082	132.349	-6.994	-0.335	-162.576	582.8	0	0	0	0	0	2.146	23.269	21.211	26	4	156	30	28	18	46	0.929	0.222	0.652	S_000014_051
SCORE:	-107.339	-505.631	116.644	5.684	-20.746	0.649	102.776	0	18.77	-339.022	-30.883	135.807	-13.653	-3.294	-162.461	582.8	0	0	0	0	0	5.221	22.689	20.573	22	5	157	27	28	18	46	0.786	0.278	0.587	S_000015_051
SCORE:	-110.166	-496.868	133.681	5.71	-21.864	0.423	86.865	0	14.752	-335.622	-33.042	136.494	-10.165	-0.389	-173.72	582.8	0	0	0	0	0	0.78	23.635	20.092	28	3	152	31	28	18	46	1	0.167	0.674	S_000016_051
SCORE:	-128.313	-510.656	105.092	8.469	-18.996	2.195	99.273	0	17.688	-340.464	-35.516	139.485	-7.502	-6.003	-167.307	582.8	0	0	0	0	0	3.13	28.564	23.733	22	5	164	27	28	18	46	0.786	0.278	0.587	S_000001_052
SCORE:	-134.865	-520.516	96.176	12.521	-17.809	1.909	92.436	0	18.389	-339.072	-45.977	150.528	-16.558	-6.061	-166.019	582.8	0	0	0	0	0	22.389	31.769	28.235	20	2	165	22	28	18	46	0.714	0.111	0.478	S_000002_052
SCORE:	-134.236	-502.134	115.193	7.242	-25.049	3.631	91.936	0	16.025	-343.082	-34.168	140.809	-15.28	-1.325	-173.919	582.8	0	0	0	0	0	3.085	25.553	24.698	25	3	164	28	28	18	46	0.893	0.167	0.609	S_000003_052
SCORE:	-185.367	-515.191	90.67	5.705	-25.015	-0.084	92.837	-0.582	16.593	-349.776	-30.096	139.712	-18.636	-3.284	-172.285	582.8	0	0	0	0	0	1.265	25.65	24.339	25	3	164	28	28	18	46	0.893	0.167	0.609	S_000004_052
SCORE:	-53.15	-497.133	164.576	6.888	-20.248	1.073	93.514	-0.887	16.895	-334.893	-26.849	136.937	-13.384	-2.034	-163.578	582.8	0	0	0	0	0	3.173	23.43	20.323	25	3	157	28	28	18	46	0.893	0.167	0.609	S_000005_052
SCORE:	-158.01	-504.695	92.027	5.842	-24.569	0.7	91.136	0	14.77	-346.03	-30.232	139.022	-16.908	-1.844	-164.371	582.8	0	0	0	0	0	4.343	21.097	18.927	26	3	158	29	28	18	46	0.929	0.167	0.63	S_000006_052
SCORE:	-87.319	-492.226	131.609	5.728	-20.946	-2.805	98	0	15.256	-327.92	-28.75	141.387	-13.5	-8.888	-169.774	582.8	0	0	0	0	0	2.709	25.363	20.756	26	3	148	29	28	18	46	0.929	0.167	0.63	S_000007_052
SCORE:	-124.584	-502.528	96.186	7.259	-22.33	2.573	100.002	-0.892	15.64	-334.791	-31.986	137.815	-8.577	-3.596	-165.999	582.8	0	0	0	0	0	3.84	23.359	21.441	23	6	155	29	28	18	46	0.821	0.333	0.63	S_000008_052
SCORE:	-123.183	-504.453	116.666	5.679	-19.884	3.818	94.198	-0.015	14.666	-339.975	-37.092	137.905	-12.188	-4.614	-163.794	582.8	0	0	0	0	0	3.1	20.434	16.668	27	3	160	30	28	18	46	0.964	0.167	0.652	S_000009_052
SCORE:	-83.791	-495.243	127.752	6.248	-19.547	-0.755	100.988	-0.995	16.398	-322.648	-30	136.696	-10.436	-2.334	-174.55	582.8	0	0	0	0	0	1.836	22.63	20.592	27	3	154	30	28	18	46	0.964	0.167	0.652	S_000010_052
SCORE:	-76.236	-492.762	155.526	7.077	-25.585	1.112	87.289	-0.601	14.181	-340.124	-29.191	128.187	-7.175	-0.361	-160.945	582.8	0	0	0	0	0	4.335	22.001	19.31	25	4	156	29	28	18	46	0.893	0.222	0.63	S_000011_052
SCORE:	-72.593	-506.04	154.671	5.735	-18.975	5.851	96.768	0	16.067	-338.158	-29.306	133.341	-8.207	-2.007	-168.389	582.8	0	0	0	0	0	3.256	31.159	26.318	28	1	157	29	28	18	46	1	0.056	0.63	S_000012_052
SCORE:	-169.726	-509.289	89.331	6.096	-21.351	-1.22	85.287	0	13.574	-344.362	-32.424	134.527	-12.118	-7.024	-154.341	582.8	0	0	0	0	0	0.787	25.537	22.482	25	0	157	25	28	18	46	0.893	0	0.543	S_000013_052
SCORE:	-145.074	-515.376	96.986	7.083	-24.8	-2.452	113.072	-2.304	19.372	-348.064	-33.063	135.795	-6.091	-2.217	-167.664	582.8	0	0	0	0	0	1.851	24.048	21.396	28	5	162	33	28	18	46	1	0.278	0.717	S_000014_052
SCORE:	-86.302	-511.244	172.189	6.125	-25.221	2.486	98.634	-0.938	14.881	-350.467	-33.081	142.881	-14.9	-4.839	-169.009	582.8	0	0	0	0	0	3.4	26.399	23.372	23	5	158	28	28	18	46	0.821	0.278	0.609	S_000015_052
SCORE:	-112.361	-493.481	108.784	9.39	-24.428	-0.601	100.331	0	14.408	-336.306	-32.103	134.016	-8.346	-2.778	-167.042	582.8	0	0	0	0	0	2.994	24.34	22.668	28	5	159	33	28	18	46	1	0.278	0.717	S_000016_052
SCORE:	-121.792	-506.824	121.893	9.305	-22.19	3.079	98.475	0	14.983	-340.097	-36.061	138.82	-8.538	-4.501	-174.64	582.8	0	0	0	0	0	1.704	23.931	22.343	26	5	156	31	28	18	46	0.929	0.278	0.674	S_000017_052
SCORE:	-36.327	-502.36	206.839	6.799	-23.12	-3.508	96.945	0	14.66	-338.657	-33.061	138.654	-17.049	-0.713	-168.692	582.8	0	0	0	0	0	4.136	24.343	21.919	25	5	163	30	28	18	46	0.893	0.278	0.652	S_000018_052
SCORE:	-157.429	-502.043	87.199	10.334	-22.227	1.533	93.304	-0.902	16.21	-341.502	-31.821	139.533	-11.278	-1.13	-178.562	582.8	0	0	0	0	0	1.122	24.49	21.951	28	6	157	34	28	18	46	1	0.333	0.739	S_000019_052
SCORE:	-58.27	-494.285	173.174	5.543	-21.503	-4.882	91.666	0	15.385	-332.173	-34.113	137.077	-11.147	-2.171	-164.815	582.8	0	0	0	0	0	1.173	20.917	17.467	27	3	155	30	28	18	46	0.964	0.167	0.652	S_000020_052
SCORE:	-133.188	-503.428	91.636	5.649	-20.064	4.228	98.199	0	13.63	-328.752	-32.825	138.307	-14.09	-2.391	-168.291	582.8	0	0	0	0	0	2.205	27.725	23.516	24	2	153	26	28	18	46	0.857	0.111	0.565	S_000021_052
SCORE:	-145.014	-503.926	98.909	8.196	-21.966	-4.117	94.073	0	16.663	-336.669	-33.864	136.804	-9.929	-3.786	-168.929	582.8	0	0	0	0	0	0.727	24.207	22.443	26	3	156	29	28	18	46	0.929	0.167	0.63	S_000022_052
SCORE:	-102.589	-496.274	112.034	9.124	-23.424	3.872	101.528	0	15.527	-335.189	-34.093	132.565	-10.172	-2.293	-161.671	582.8	0	0	0	0	0	3.076	31.778	26.998	26	5	159	31	28	18	46	0.929	0.278	0.674	S_000023_052
SCORE:	-59.689	-504.153	168.107	6.082	-18.209	-1.469	98.165	-1.756	16.533	-335.304	-29.317	137.44	-11.403	-3.714	-166.894	582.8	0	0	0	0	0	3.404	27.908	24.596	26	2	156	28	28	18	46	0.929	0.111	0.609	S_000024_052
SCORE:	-87.295	-500.349	133.638	7.659	-19.056	5.004	99.489	-0.99	15.057	-332.477	-30.906	137.786	-8.81	-4.032	-175.781	582.8	0	0	0	0	0	3.674	28.53	24.228	26	3	164	29	28	18	46	0.929	0.167	0.63	S_000001_053
SCORE:	-138.624	-509.551	104.008	7.101	-19.683	4.256	87.748	0	15.203	-338.275	-40.734	137.042	-8.15	-3.687	-159.571	582.8	0	0	0	0	0	2.869	23.011	18.842	24	4	155	28	28	18	46	0.857	0.222	0.609	S_000002_053
SCORE:	-141.375	-510.821	96.339	7.342	-17.351	3.177	93.074	-1.271	15.028	-338.32	-36.008	133.64	-5.956	-9.365	-155.378	582.8	0	0	0	0	0	1.692	19.991	17.212	26	6	155	32	28	18	46	0.929	0.333	0.696	S_000003_053
SCORE:	-66.968	-479.532	116.272	5.603	-19.498	0.956	100.685	0	15.41	-318.972	-28.72	132.709	-9.846	-2.293	-165.18	582.8	0	0	0	0	0	2.639	19.537	16.442	27	3	149	30	28	18	46	0.964	0.167	0.652	S_000004_053
SCORE:	-89.242	-500.891	136.793	6.306	-19.308	0.308	91.941	0	15.363	-335.283	-26.412	134.109	-14.774	-2.895	-161.197	582.8	0	0	0	0	0	3.9	24.917	22.562	25	4	157	29	28	18	46	0.893	0.222	0.63	S_000005_053
SCORE:	-82.27	-486.59	118.44	5.827	-18.389	-1.019	90.253	-1.338	14.583	-322.788	-27.657	131.095	-11.132	-3.548	-154.871	582.8	0	0	0	0	0	2.064	28.965	26.103	25	3	154	28	28	18	46	0.893	0.167	0.609	S_000006_053
SCORE:	-71.725	-485.476	121.573	6.446	-16.364	-2.115	103.756	-0.149	14.491	-314.961	-31.856	136.155	-9.651	-2.193	-175.858	582.8	0	0	0	0	0	1.677	22.341	18.62	27	6	143	33	28	18	46	0.964	0.333	0.717	S_000007_053
SCORE:	-61.402	-501.835	153.965	6.181	-19.491	-0.726	105.115	0	15.542	-330.399	-31.698	138.159	-16.078	-4.392	-160.814	582.8	0	0	0	0	0	2.269	29.393	26.905	27	2	157	29	28	18	46	0.964	0.111	0.63	S_000008_053
SCORE:	-110.763	-515.467	139.654	7.977	-22.935	2.978	94.318	0	17.194	-351.822	-31.111	140.309	-11.418	-1.747	-165.678	582.8	0	0	0	0	0	4.187	29.493	25.751	27	2	163	29	28	18	46	0.964	0.111	0.63	S_000009_053
SCORE:	-138.251	-511.906	111.43	6.333	-21.345	-2.271	101.278	-1.263	14.806	-338.818	-33.057	138.749	-14.461	-2.707	-169.55	582.8	0	0	0	0	0	1.733	19.796	16.2	27	3	152	30	28	18	46	0.964	0.167	0.652	S_000010_053
SCORE:	-137.679	-506.645	111.705	6.97	-21.472	-2.244	92.945	-1.333	16.164	-339.879	-30.809	142.298	-14.955	-2.58	-172.586	582.8	0	0	0	0	0	1.941	21.802	19.603	28	6	155	34	28	18	46	1	0.333	0.739	S_000011_053
SCORE:	-114.64	-519.839	139.634	8.386	-17.542	-4.214	95.596	-0.36	14.971	-335.274	-34.925	142.144	-13.597	-1.731	-173.209	582.8	0	0	0	0	0	2.521	22.762	20.424	26	5	158	31	28	18	46	0.929	0.278	0.674	S_000012_053
SCORE:	-135.236	-506.535	112.221	5.6	-22.281	-2.124	89.929	-0.145	14.524	-340.555	-33.225	133.691	-8.759	-5.6	-157.963	582.8	0	0	0	0	0	3.186	21.008	18.93	24	4	153	28	28	18	46	0.857	0.222	0.609	S_000013_053
SCORE:	-99.808	-502.755	112.419	6.804	-20.526	6.208	98.616	-2.5	18.602	-336.99	-26.315	138.428	-7.903	-1.572	-167.683	582.8	0	0	0	0	0	2.559	26.048	22.751	25	4	153	29	28	18	46	0.893	0.222	0.63	S_000014_053
SCORE:	-142.76	-516.248	122.924	6.247	-21.626	2.303	91.246	0	14.626	-345.017	-31.628	141.84	-10.518	-3.058	-178.107	582.8	0	0	0	0	0	1.458	21.809	19.242	27	5	154	32	28	18	46	0.964	0.278	0.696	S_000015_053
SCORE:	-32.437	-492.679	172.686	5.908	-19.033	3.099	89.827	0	15.067	-330.025	-21.806	132.931	-7.84	-4.35	-160.993	582.8	0	0	0	0	0	1.972	24.157	21.808	28	4	152	32	28	18	46	1	0.222	0.696	S_000001_054
SCORE:	-118.252	-497.873	114.267	5.951	-24.03	-0.064	88.194	0	13.762	-338.652	-22.125	134.013	-9.856	-2.636	-164.082	582.8	0	0	0	0	0	2.08	21.987	17.663	28	3	155	31	28	18	46	1	0.167	0.674	S_000002_054
SCORE:	-59.312	-502.209	165.601	6.064	-19.199	11.096	85.303	0	15.244	-334.921	-26.415	132.883	-6.783	-2.068	-169.349	582.8	0	0	0	0	0	2.643	22.225	19.413	27	6	158	33	28	18	46	0.964	0.333	0.717	S_000003_054
SCORE:	-155.471	-513.996	106.601	7.578	-23.643	-1.795	90.726	-1.804	16.501	-350.524	-29.561	139.903	-13.196	-1.914	-167.253	582.8	0	0	0	0	0	4.107	23.404	20.605	26	5	167	31	28	18	46	0.929	0.278	0.674	S_000004_054
SCORE:	-123.564	-498.992	82.795	8.365	-17.741	1.852	95.238	-0.826	17.199	-324.674	-30.258	134.09	-12.286	-2.498	-161.306	582.8	0	0	0	0	0	2.677	25.42	24.116	24	6	148	30	28	18	46	0.857	0.333	0.652	S_000005_054
SCORE:	-132.406	-507.114	105.432	5.696	-21.811	8.105	91.231	-2.488	17.728	-342.487	-29.093	140.448	-11.613	-1.279	-171.346	582.8	0	0	0	0	0	3.384	23.093	22.417	25	2	153	27	28	18	46	0.893	0.111	0.587	S_000006_054
SCORE:	-169.199	-519.893	106.236	8.025	-22.708	-0.274	94.9	0	14.461	-356.769	-33.825	140.314	-11.042	-0.484	-174.742	582.8	0	0	0	0	0	3.804	18.949	17.817	26	5	162	31	28	18	46	0.929	0.278	0.674	S_000007_054
SCORE:	-103.316	-513.609	142.714	6.342	-21.829	-0.789	94.694	0	18.083	-344.42	-29.691	140.883	-11.039	-3.501	-166.774	582.8	0	0	0	0	0	2.821	27.626	24.141	26	3	162	29	28	18	46	0.929	0.167	0.63	S_000008_054
SCORE:	-150.866	-508.918	110.081	6.11	-24.78	-1.524	94.256	-1.123	15.503	-345.889	-32.385	141.351	-11.401	-3.658	-172.598	582.8	0	0	0	0	0	1.308	24.782	21.093	27	6	164	33	28	18	46	0.964	0.333	0.717	S_000009_054
SCORE:	-102.617	-505.801	115.717	6.629	-20.016	6.167	102.798	-1.01	14.613	-338.044	-29.484	131.921	-6.552	-1.784	-165.993	582.8	0	0	0	0	0	5.421	22.113	19.896	26	5	158	31	28	18	46	0.929	0.278	0.674	S_000010_054
SCORE:	-127.711	-499.411	102.82	6.52	-21.535	2.929	89.671	0	14.773	-333.438	-36.409	137.406	-13.101	-3.527	-159.101	582.8	0	0	0	0	0	1.892	25.5	22.185	26	5	157	31	28	18	46	0.929	0.278	0.674	S_000011_054
SCORE:	-93.22	-502.233	133.432	5.984	-21.263	-1.128	100.176	0	14.851	-335.723	-31.224	137.757	-10.076	-3.14	-167.44	582.8	0	0	0	0	0	4.006	19.266	16.441	23	3	155	26	28	18	46	0.821	0.167	0.565	S_000012_054
SCORE:	-52.34	-517.426	179.534	11.367	-18.479	2.95	107.517	-0.195	16.799	-335.034	-32.263	143.801	-13.978	-4.885	-181.009	582.8	0	0	0	0	0	6.161	20.225	16.578	26	3	151	29	28	18	46	0.929	0.167	0.63	S_000013_054
SCORE:	-20.381	-504.31	190.383	6.112	-16.959	7.317	106.204	-0.277	16.087	-317.887	-36.097	143.49	-18.25	-2.607	-177.612	582.8	0	0	0	0	0	1.224	23.8	21.316	26	3	147	29	28	18	46	0.929	0.167	0.63	S_000014_054
SCORE:	-143.621	-503.465	99.786	5.971	-22.724	3.599	90.918	-0.02	15.277	-337.283	-31.335	140.257	-15.087	-3.327	-171.004	582.8	0	0	0	0	0	2.016	24.587	22.191	28	4	154	32	28	18	46	1	0.222	0.696	S_000015_054
SCORE:	-122.499	-501.873	95.941	6.014	-17.734	5.471	92.867	-1.899	16.334	-325.661	-37.731	142.932	-15.983	-6.173	-162.12	582.8	0	0	0	0	0	4.317	22.879	22.722	27	3	151	30	28	18	46	0.964	0.167	0.652	S_000016_054
SCORE:	-101.394	-500.306	121.565	6.212	-18.051	3.809	89.304	-0.024	14.693	-326.024	-29.953	138.245	-8.988	-5.972	-169.951	582.8	0	0	0	0	0	1.245	20.28	18.861	25	4	149	29	28	18	46	0.893	0.222	0.63	S_000017_054
SCORE:	-157.082	-513.21	97.435	7.142	-23.361	0.922	94.844	-1.039	15.998	-343.014	-29.043	135.623	-10.901	-1.848	-171.399	582.8	0	0	0	0	0	1.97	22.408	20.868	24	5	159	29	28	18	46	0.857	0.278	0.63	S_000018_054
SCORE:	-168.922	-515.004	90.664	5.604	-20.11	6.441	93.741	-1.321	14.592	-346.761	-30.37	139.02	-12.136	-5.383	-172.207	582.8	0	0	0	0	0	1.506	24.528	22.512	27	6	158	33	28	18	46	0.964	0.333	0.717	S_000019_054
SCORE:	-146.266	-515.126	104.406	7.067	-21.327	-1.544	101.392	-0.463	16.779	-336.996	-34.746	142.51	-10.967	-3.41	-179.283	582.8	0	0	0	0	0	2.642	18.618	15.746	26	6	159	32	28	18	46	0.929	0.333	0.696	S_000020_054
SCORE:	-69.553	-495.883	143.065	7.378	-22.293	-1.844	98.85	0	15.821	-332.924	-31.731	136.375	-11.508	-2.875	-162.366	582.8	0	0	0	0	0	7.582	21.04	19.51	28	2	157	30	28	18	46	1	0.111	0.652	S_000001_055
SCORE:	-47.552	-511.843	203.175	7.677	-22.585	2.374	96.537	0	15.837	-351.645	-37.74	139.519	-12.902	0	-162.803	582.8	0	0	0	0	0	4.045	22.537	20.293	25	5	161	30	28	18	46	0.893	0.278	0.652	S_000002_055
SCORE:	-128.421	-511.245	117.119	5.568	-19.697	5.621	92.258	-1.018	14.896	-339.559	-37.224	137.902	-11.764	-3.214	-162.28	582.8	0	0	0	0	0	1.415	21.935	18.654	24	6	156	30	28	18	46	0.857	0.333	0.652	S_000003_055
SCORE:	-121.76	-495.862	92.759	6.785	-19.47	0.38	96.003	0	16.09	-324.784	-33.823	137.26	-10.922	-6.896	-163.795	582.8	0	0	0	0	0	1.715	16.826	12.689	27	3	148	30	28	18	46	0.964	0.167	0.652	S_000004_055
SCORE:	-109.852	-499.343	95.932	6.672	-18.407	7.319	99.061	0	16.289	-327.967	-36.011	135.917	-11.73	-2.312	-162.925	582.8	0	0	0	0	0	4.855	27.638	23.729	26	5	151	31	28	18	46	0.929	0.278	0.674	S_000005_055
SCORE:	-68.405	-502.022	166.814	6.009	-20.2	-5.179	94.459	-2.146	16.281	-331.118	-34.335	140.252	-16.315	-3.919	-162.638	582.8	0	0	0	0	0	2.851	20.174	17.154	27	5	154	32	28	18	46	0.964	0.278	0.696	S_000006_055
SCORE:	-106.608	-503.382	96.274	5.604	-15.366	1.755	84.07	-3.325	14.953	-325.168	-38.716	142.524	-12.524	-2.246	-161.135	582.8	0	0	0	0	0	27.275	19.108	18.653	24	0	148	24	28	18	46	0.857	0	0.522	S_000007_055
SCORE:	-111.48	-509.836	129.512	6.419	-24.635	-1.072	100.156	0	15.875	-346.909	-33.065	139.82	-11.969	-2.187	-159.043	582.8	0	0	0	0	0	2.655	23.758	20.523	26	4	156	30	28	18	46	0.929	0.222	0.652	S_000008_055
SCORE:	-123.237	-509.703	109.14	9.168	-21.922	2.436	95.237	0	16.811	-342.827	-30.128	138.823	-11.184	-1.315	-166.149	582.8	0	0	0	0	0	5.575	21.43	19.203	24	7	156	31	28	18	46	0.857	0.389	0.674	S_000009_055
SCORE:	-117.844	-505.204	139.692	6.793	-21.394	-4.14	90.776	-1.307	16.046	-345.278	-33.601	136.418	-13.834	-3.998	-163.547	582.8	0	0	0	0	0	1.934	22.454	19.483	25	6	166	31	28	18	46	0.893	0.333	0.674	S_000010_055
SCORE:	0.805	-515.075	187.411	5.953	-20.764	0.552	159.525	0	22.733	-341.886	-33.834	141.966	-13.939	-4.601	-172.813	582.8	0	0	0	0	0	2.78	26.751	25.398	26	4	158	30	28	18	46	0.929	0.222	0.652	S_000011_055
SCORE:	-152.888	-503.862	87.235	7.122	-23.149	-0.053	100.913	0	14.881	-342.416	-33.708	135.987	-9.009	-3.025	-168.191	582.8	0	0	0	0	0	1.586	29.578	24.391	25	5	159	30	28	18	46	0.893	0.278	0.652	S_000012_055
SCORE:	-54.513	-515.703	212.996	5.684	-26.684	-0.294	96.858	-0.461	15.528	-349.347	-33.703	140.785	-12.128	-1.908	-170.339	582.8	0	0	0	0	0	1.4	25.756	21.93	28	1	164	29	28	18	46	1	0.056	0.63	S_000013_055
SCORE:	-24.86	-506.056	213.525	6.687	-25.551	-2.694	103.698	0	15.461	-345.825	-32.742	138.782	-15.845	-4.225	-156.234	582.8	0	0	0	0	0	3.36	24.471	21.322	22	4	157	26	28	18	46	0.786	0.222	0.565	S_000014_055
SCORE:	-176.882	-515.619	96.644	6.126	-20.705	-4.332	95.27	-3.654	15.473	-343.156	-36.187	137.622	-15.591	-3.287	-169.915	582.8	0	0	0	0	0	1.63	21.353	19.078	26	6	156	32	28	18	46	0.929	0.333	0.696	S_000015_055
SCORE:	-101.691	-517.081	150.809	7.613	-19.817	3.287	90.583	-1.339	14.589	-340.171	-34.584	138.81	-12.507	-3.277	-163.296	582.8	0	0	0	0	0	1.89	24.275	23.765	22	5	161	27	28	18	46	0.786	0.278	0.587	S_000016_055
SCORE:	-45.012	-512.706	185.424	6.967	-17.79	3.188	104.634	0	13.731	-331.008	-35.972	138.927	-11.61	-7.178	-167.044	582.8	0	0	0	0	0	2.626	26.414	22.119	25	2	151	27	28	18	46	0.893	0.111	0.587	S_000017_055
SCORE:	-133.561	-496.105	93.453	7.389	-21.873	-3.174	96.276	0	15.356	-336.5	-32.684	135.685	-13.371	-0.341	-163.135	582.8	0	0	0	0	0	2.661	26.243	24.726	26	3	157	29	28	18	46	0.929	0.167	0.63	S_000018_055
SCORE:	-143.339	-513.689	128.092	9.312	-26.199	-0.109	95.947	-0.402	17.426	-353.074	-34.233	140.517	-11.414	0	-179.518	582.8	0	0	0	0	0	1.205	20.821	18.374	25	5	171	30	28	18	46	0.893	0.278	0.652	S_000019_055
SCORE:	-148.356	-504.342	99.25	6.25	-20.246	-2.189	89.042	0	14.754	-338.629	-38.086	136.643	-17.157	-1.497	-157.591	582.8	0	0	0	0	0	2.642	25.25	21.153	24	4	153	28	28	18	46	0.857	0.222	0.609	S_000020_055
SCORE:	-127.766	-504.309	106.336	6.422	-18.438	4.8	87.284	0	16.019	-335.914	-31.864	135.479	-9.701	-2.603	-166.844	582.8	0	0	0	0	0	2.767	26.095	23.692	26	8	160	34	28	18	46	0.929	0.444	0.739	S_000001_056
SCORE:	-115.838	-496.277	111.055	5.963	-22.255	-2.208	93.508	0	14.884	-338.868	-28.664	130.012	-8.655	-0.971	-158.449	582.8	0	0	0	0	0	2.287	20.59	17.231	26	6	161	32	28	18	46	0.929	0.333	0.696	S_000002_056
SCORE:	-92.752	-500.44	116.255	7.017	-14.164	-0.364	96.862	-1.467	14.435	-322.676	-35.212	137.404	-13.987	-4.805	-158.439	582.8	0	0	0	0	0	4.028	20.771	19.024	24	4	150	28	28	18	46	0.857	0.222	0.609	S_000003_056
SCORE:	-157.143	-506.254	90.934	5.731	-22.896	0.595	93.852	-2.101	16.98	-341.649	-27.92	137.201	-11.621	-2.068	-172.655	582.8	0	0	0	0	0	1.928	27.157	24.755	26	6	159	32	28	18	46	0.929	0.333	0.696	S_000004_056
SCORE:	-104.62	-510.158	133.248	6.376	-23.523	-0.704	105.361	0	16.23	-338.099	-34.509	144.614	-16.377	-0.623	-172.212	582.8	0	0	0	0	0	2.956	21.141	16.992	25	2	152	27	28	18	46	0.893	0.111	0.587	S_000005_056
SCORE:	-158.947	-506.461	92.913	5.661	-21.526	1.914	86.533	-3.253	15.403	-337.922	-37.156	138.083	-10.226	-2.686	-165.387	582.8	0	0	0	0	0	2.363	20.719	18.053	24	6	156	30	28	18	46	0.857	0.333	0.652	S_000006_056
SCORE:	82.649	-501.82	266.56	6.678	-14.565	7.873	105.778	0	16.864	-321.045	-29.96	142.128	-12.39	-5.475	-165.578	582.8	0	0	0	0	0	4.803	25.334	22.457	27	2	150	29	28	18	46	0.964	0.111	0.63	S_000007_056
SCORE:	-84.154	-497.12	132.595	6.447	-22.666	2.136	110.765	-1.176	15.897	-332.446	-45.129	142.064	-17.821	-1.982	-160.797	582.8	0	0	0	0	0	2.28	23.605	21.873	27	3	155	30	28	18	46	0.964	0.167	0.652	S_000008_056
SCORE:	-133.821	-515.267	133.385	7.529	-20.71	-1.481	86.651	-1.172	16.108	-345.983	-32.744	144.258	-12.927	-2.837	-175.819	582.8	0	0	0	0	0	4.389	25.172	21.937	20	3	164	23	28	18	46	0.714	0.167	0.5	S_000009_056
SCORE:	-116.829	-488.51	101.833	5.814	-23.492	-2.963	93.672	0	16.035	-330.889	-31.884	131.623	-9.557	-1.082	-162.1	582.8	0	0	0	0	0	1.871	29.825	24.981	26	1	155	27	28	18	46	0.929	0.056	0.587	S_000010_056
SCORE:	-75.189	-517.435	141.827	10	-16.191	1.78	86.16	0	19.414	-337.341	-34.903	143.128	-13.993	-4.996	-159.271	582.8	0	0	0	0	0	23.831	25.664	23.972	27	4	153	31	28	18	46	0.964	0.222	0.674	S_000011_056
SCORE:	-124.547	-508.961	118.117	6.559	-22.425	-4.449	99.531	-0.945	15.675	-341.291	-33.329	139.055	-13.134	-1.297	-162.592	582.8	0	0	0	0	0	2.14	24.762	21.121	28	4	163	32	28	18	46	1	0.222	0.696	S_000012_056
SCORE:	-133.102	-507.473	117.358	6.307	-23.523	2.657	88.488	-1.357	14.184	-347.548	-30.498	139.453	-15.929	-0.626	-161.008	582.8	0	0	0	0	0	3.613	25.301	22.437	28	6	157	34	28	18	46	1	0.333	0.739	S_000013_056
SCORE:	-94.855	-505.419	124.443	6.093	-17.779	0.275	98.683	-3.117	15.025	-328.587	-34.501	137.964	-15.594	-1.751	-156.588	582.8	0	0	0	0	0	3.198	28.726	27.457	27	5	152	32	28	18	46	0.964	0.278	0.696	S_000014_056
SCORE:	-120.389	-509.173	108.132	9.156	-22.467	1.98	98.225	0	18.372	-345.21	-30.631	138.817	-9.196	-0.944	-166.869	582.8	0	0	0	0	0	6.621	21.45	17.98	28	3	163	31	28	18	46	1	0.167	0.674	S_000015_056
SCORE:	-76.445	-512.607	158.754	6.78	-19.924	4.348	103.2	0	15.396	-345.627	-24.543	136.387	-13.869	-2.393	-171.472	582.8	0	0	0	0	0	6.323	18.917	16.053	23	6	162	29	28	18	46	0.821	0.333	0.63	S_000016_056
SCORE:	-196.893	-526.348	94.905	6.057	-22.28	2.593	86.751	0	16.043	-359.503	-32.434	145.068	-18.419	-1.275	-173.693	582.8	0	0	0	0	0	2.843	24.069	22.445	24	7	162	31	28	18	46	0.857	0.389	0.674	S_000017_056
SCORE:	-152.392	-504.91	102.094	5.781	-22.075	1.895	91.841	-1.438	16.879	-339.67	-33.542	138.573	-13.27	-2.355	-177.83	582.8	0	0	0	0	0	2.835	20.266	17.51	25	5	155	30	28	18	46	0.893	0.278	0.652	S_000018_056
SCORE:	-110.001	-505.943	100.057	11.744	-17.906	-0.1	110.056	-1.129	20.908	-330.557	-41.869	140.057	-8.445	-5.756	-166.076	582.8	0	0	0	0	0	2.159	32.14	29.974	22	4	155	26	28	18	46	0.786	0.222	0.565	S_000001_057
SCORE:	-55.729	-513.39	204.022	8.518	-21.648	-1.294	88.219	0	16.68	-348.054	-28.19	137.66	-11.363	-1.548	-172.885	582.8	0	0	0	0	0	4.745	20.062	15.727	27	5	158	32	28	18	46	0.964	0.278	0.696	S_000002_057
SCORE:	-103.959	-506.896	125.503	6.616	-17.177	0.874	98.908	-1.351	15.909	-334.648	-28.632	138.335	-7.684	-9.754	-169.504	582.8	0	0	0	0	0	2.743	24.437	21.017	23	5	153	28	28	18	46	0.821	0.278	0.609	S_000003_057
SCORE:	-84.55	-516.314	162.641	9.776	-19.618	-1.965	98.886	0	16.597	-347.511	-31.409	136.163	-11.471	-2.064	-163.524	582.8	0	0	0	0	0	2.463	24.973	19.871	26	5	160	31	28	18	46	0.929	0.278	0.674	S_000004_057
SCORE:	-133.435	-498.04	91.607	9.431	-19.31	-2.339	95.977	0	15.741	-329.769	-32.794	139.871	-14.212	-6.375	-166.979	582.8	0	0	0	0	0	0.956	21.681	18.155	28	6	151	34	28	18	46	1	0.333	0.739	S_000005_057
SCORE:	-143.404	-520.011	139.539	6.524	-22.401	-0.836	86.229	0	14.842	-353.582	-30.309	139.781	-14.868	-0.563	-172.338	582.8	0	0	0	0	0	1.788	25.004	22.188	27	4	162	31	28	18	46	0.964	0.222	0.674	S_000006_057
SCORE:	-51.24	-499.232	161.171	10.386	-21.865	-5.147	109.002	0	18.511	-330.611	-31.472	141.251	-13.142	-2.06	-173.253	582.8	0	0	0	0	0	2.422	30.667	27.178	26	4	150	30	28	18	46	0.929	0.222	0.652	S_000007_057
SCORE:	-65.75	-501.279	156.898	9.152	-22.895	1.392	108.591	0	17.289	-339.223	-36.81	141.826	-9.011	-5.241	-173.056	582.8	0	0	0	0	0	3.817	25.821	22.831	27	5	158	32	28	18	46	0.964	0.278	0.696	S_000008_057
SCORE:	-172.586	-524.951	94.71	10.539	-20.549	0.005	90.136	-1.008	16.999	-346.768	-37.741	146.245	-18.262	-5.415	-164.468	582.8	0	0	0	0	0	5.141	18.112	15.124	27	3	165	30	28	18	46	0.964	0.167	0.652	S_000009_057
SCORE:	-66.488	-498.954	142.418	10.541	-19.218	0.983	100.986	-2.446	16.223	-327.526	-28.534	137.108	-20.206	-6.533	-156.213	582.8	0	0	0	0	0	2.084	23.511	20.797	24	3	149	27	28	18	46	0.857	0.167	0.587	S_000010_057
SCORE:	-116.623	-492.523	105.856	6.364	-20.823	-3.485	87.812	-2.235	16.466	-333.558	-29.987	134.636	-10.315	-2.106	-160.24	582.8	0	0	0	0	0	4.716	28.272	25.04	26	6	150	32	28	18	46	0.929	0.333	0.696	S_000011_057
SCORE:	-79.673	-503.936	143.077	8.371	-20.444	4.045	93.065	-0.39	17.063	-335.466	-35.073	140.622	-8.177	-3.346	-167.441	582.8	0	0	0	0	0	5.556	26.677	24.309	27	4	156	31	28	18	46	0.964	0.222	0.674	S_000012_057
SCORE:	-103.722	-519.976	155.265	5.947	-20.219	10.205	91.388	0	14.536	-347.316	-33.121	137.276	-10.778	-3.462	-170.437	582.8	0	0	0	0	0	4.171	22.817	19.413	24	7	158	31	28	18	46	0.857	0.389	0.674	S_000013_057
SCORE:	-111.671	-508.549	122.804	6.392	-21.744	2.677	99.137	-0.527	15.444	-339.6	-35.086	137.643	-9.748	-3.382	-164.664	582.8	0	0	0	0	0	4.73	26.943	24.919	26	3	158	29	28	18	46	0.929	0.167	0.63	S_000001_058
SCORE:	-95.867	-492.809	103.031	6.031	-21.263	0.435	101.126	0	16.313	-328.592	-28.607	136.99	-7.475	-4.921	-160.051	582.8	0	0	0	0	0	1.126	27.6	24.543	25	1	151	26	28	18	46	0.893	0.056	0.565	S_000002_058
SCORE:	-91.606	-515.193	177.058	7.045	-24.293	1.086	90.749	0	16.885	-356.471	-28.129	139.66	-15.613	-2.68	-168.003	582.8	0	0	0	0	0	3.492	18.743	14.866	23	5	168	28	28	18	46	0.821	0.278	0.609	S_000003_058
SCORE:	-108.553	-513.081	131.282	6.366	-23.16	2.521	105.062	0	15.176	-342.175	-32.747	139.5	-10.818	-2.821	-169.564	582.8	0	0	0	0	0	3.105	27.317	25.088	23	2	157	25	28	18	46	0.821	0.111	0.543	S_000004_058
SCORE:	-56.372	-508.334	180.225	6.071	-19.811	3.398	93.244	0	14.634	-340.104	-29.363	132.87	-6.451	-3.798	-162.891	582.8	0	0	0	0	0	1.137	23.192	19.379	25	5	156	30	28	18	46	0.893	0.278	0.652	S_000005_058
SCORE:	-40.208	-524.888	206.682	8.11	-21.54	6.168	106.715	0	16.432	-341.893	-35.063	144.864	-9.743	-1.587	-182.845	582.8	0	0	0	0	0	5.58	24.778	23.042	26	5	157	31	28	18	46	0.929	0.278	0.674	S_000006_058
SCORE:	-135.563	-509.813	92.872	9.596	-15.526	2.703	96.225	0	16.249	-334.306	-27.623	140.841	-11.157	-4.067	-176.702	582.8	0	0	0	0	0	2.345	19.908	16.333	26	8	152	34	28	18	46	0.929	0.444	0.739	S_000007_058
SCORE:	-71.775	-510.364	181.57	6.444	-22.09	2.544	97.843	-1.319	17.11	-345.409	-39.89	145.118	-10.564	-3.47	-174.459	582.8	0	0	0	0	0	2.36	24.607	20.349	26	2	157	28	28	18	46	0.929	0.111	0.609	S_000008_058
SCORE:	-61.824	-482.656	120.062	6.767	-15.86	-1.075	95.829	-0.975	16.706	-317.096	-30.648	131.523	-8.714	-3.341	-157.62	582.8	0	0	0	0	0	2.475	21.686	19.353	27	4	147	31	28	18	46	0.964	0.222	0.674	S_000009_058
SCORE:	-81.724	-493.932	119.739	6.24	-20.049	-1.766	93.746	-1.009	15.804	-332.657	-30.386	136.826	-8.933	-2.873	-150.235	582.8	0	0	0	0	0	4.959	24.292	22.451	25	2	158	27	28	18	46	0.893	0.111	0.587	S_000010_058
SCORE:	-118.469	-503.172	103.764	7.194	-16.405	3.258	100.251	0	13.968	-330.591	-34.827	136.052	-6.096	-5.429	-172.565	582.8	0	0	0	0	0	3.329	21.965	19.466	26	4	155	30	28	18	46	0.929	0.222	0.652	S_000011_058
SCORE:	-92.376	-482.077	96.316	8.331	-22.367	-2.415	102.613	-0.844	14.747	-326.326	-32.256	131.248	-9.578	-0.495	-155.18	582.8	0	0	0	0	0	3.108	28.229	24.659	27	3	150	30	28	18	46	0.964	0.167	0.652	S_000012_058
SCORE:	-56.189	-508.05	146.013	6.389	-12.498	11.67	100.577	-1.399	15.031	-320.189	-32.907	143.265	-11.764	-11.656	-166.365	582.8	0	0	0	0	0	2.896	28.929	25.047	18	1	144	19	28	18	46	0.643	0.056	0.413	S_000013_058
SCORE:	-141.263	-512.536	100.822	7.231	-17.774	2.116	94.003	0	17.617	-340.419	-31.646	139.75	-14.275	-3.682	-168.971	582.8	0	0	0	0	0	3.699	27.2	24.294	28	6	156	34	28	18	46	1	0.333	0.739	S_000014_058
SCORE:	-142	-497.654	93.419	6.681	-21.051	-3.7	93.011	-0.638	16.432	-339.643	-34.05	134.834	-9.578	-1.851	-164.699	582.8	0	0	0	0	0	3.687	26.011	24.336	27	5	157	32	28	18	46	0.964	0.278	0.696	S_000015_058
SCORE:	-124.299	-508.966	148.454	5.699	-24.437	0.881	89.344	-1.727	15.654	-350.615	-32.181	141.102	-13.976	-4.2	-173.741	582.8	0	0	0	0	0	1.609	23.754	22.951	25	6	161	31	28	18	46	0.893	0.333	0.674	S_000016_058
SCORE:	-150.036	-509.972	103.99	7.047	-21.691	-4.675	90.998	-2.512	15.482	-341.023	-36.789	140.224	-12.195	-2.958	-159.589	582.8	0	0	0	0	0	0.827	25.719	21.612	23	3	160	26	28	18	46	0.821	0.167	0.565	S_000017_058
SCORE:	-95.213	-500.198	124.532	7.219	-21.482	-0.434	99.264	0	15.507	-340.039	-28.961	135.22	-13.713	-2.067	-156.645	582.8	0	0	0	0	0	3.782	23.039	20.776	28	3	157	31	28	18	46	1	0.167	0.674	S_000001_059
SCORE:	-87.983	-506.009	140.029	7.357	-20.811	-0.45	99.236	-1.231	14.707	-332.945	-33.794	142.87	-11.453	-1.99	-167.867	582.8	0	0	0	0	0	1.569	21.63	19.185	23	5	157	28	28	18	46	0.821	0.278	0.609	S_000002_059
SCORE:	-111.506	-497.027	98.935	5.668	-16.881	0.169	98.183	-1.408	15.772	-321.157	-37.555	130.818	-8.152	-1.673	-161.139	582.8	0	0	0	0	0	1.14	25.341	22.334	25	4	157	29	28	18	46	0.893	0.222	0.63	S_000003_059
SCORE:	-130.467	-495.708	95.399	6.178	-21.429	0.471	97.438	-0.971	14.26	-332.716	-33.025	139.719	-19.259	-3.01	-164.527	582.8	0	0	0	0	0	3.914	30.765	28.562	27	5	155	32	28	18	46	0.964	0.278	0.696	S_000004_059
SCORE:	-153.453	-519.061	103.756	5.963	-18.061	1.549	88.881	0	15.395	-344.036	-33.063	138.432	-14.836	-4.624	-158.347	582.8	0	0	0	0	0	1.799	23.529	21.019	22	4	159	26	28	18	46	0.786	0.222	0.565	S_000005_059
SCORE:	-103.493	-502.906	129.648	7.7	-22.096	2.93	100.496	0	15.831	-345.65	-29.829	138.981	-13.158	-1.537	-169.32	582.8	0	0	0	0	0	2.617	25.352	22.702	24	7	159	31	28	18	46	0.857	0.389	0.674	S_000006_059
SCORE:	-131.669	-507.882	132.077	5.372	-23.541	-1.851	91.944	-0.861	16.02	-346.047	-29.104	139.663	-16.073	0	-176.442	582.8	0	0	0	0	0	2.257	26.03	22.974	26	6	163	32	28	18	46	0.929	0.333	0.696	S_000007_059
SCORE:	-115	-513.552	128.026	6.087	-23.887	3.534	101.291	-2.575	16.139	-346.772	-28.55	136.106	-9.034	-2.737	-165.002	582.8	0	0	0	0	0	3.128	23.778	20.262	26	4	161	30	28	18	46	0.929	0.222	0.652	S_000008_059
SCORE:	-152.989	-502.384	84.455	5.991	-20.872	3.319	87.507	0	16.036	-345.944	-29.4	133.991	-7.749	-1.205	-161.538	582.8	0	0	0	0	0	2.003	21.073	18.84	25	5	156	30	28	18	46	0.893	0.278	0.652	S_000009_059
SCORE:	-123.57	-507.145	103.424	8.601	-22.331	-1.117	98.475	-0.226	16.95	-334.446	-34.69	143.713	-8.856	-1.469	-168.763	582.8	0	0	0	0	0	1.511	21.629	18.892	26	6	157	32	28	18	46	0.929	0.333	0.696	S_000010_059
SCORE:	-138.626	-511.133	103.293	7.124	-22.617	-0.729	102.173	0	16.652	-345.079	-40.477	142.498	-9.132	-3.182	-165.043	582.8	0	0	0	0	0	4.223	22.605	18.701	28	5	154	33	28	18	46	1	0.278	0.717	S_000011_059
SCORE:	-126.823	-494.21	87.059	6.441	-17.428	1.176	95.41	-1.974	16.594	-322.88	-32.574	138.108	-16.509	-4.134	-165.469	582.8	0	0	0	0	0	0.768	22.636	17.447	25	4	148	29	28	18	46	0.893	0.222	0.63	S_000012_059
SCORE:	-118.171	-498.476	113.606	5.621	-20.851	-1.014	89.82	0	15.452	-331.908	-29.451	138.976	-13.886	-0.618	-168.868	582.8	0	0	0	0	0	0.627	25.88	23.141	16	3	152	19	28	18	46	0.571	0.167	0.413	S_000001_060
SCORE:	-40.454	-503.462	175.934	8.194	-19.211	-1.888	101.64	-2.629	14.823	-335.108	-28.453	140.635	-6.623	-2.436	-169.771	582.8	0	0	0	0	0	5.102	16.075	12.973	23	5	157	28	28	18	46	0.821	0.278	0.609	S_000002_060
SCORE:	-135.437	-499.896	96.08	6.884	-20.857	-3.233	99.715	0	14.688	-329.176	-32.95	139.22	-15.617	-1.169	-173.289	582.8	0	0	0	0	0	1.363	24.511	19.638	27	6	153	33	28	18	46	0.964	0.333	0.717	S_000003_060
SCORE:	-87.495	-498.632	137.111	5.969	-22.505	1.428	103.135	-1.601	16.139	-331.692	-32.507	138.449	-8.192	-1.618	-178.529	582.8	0	0	0	0	0	2.751	26.54	23.816	27	6	161	33	28	18	46	0.964	0.333	0.717	S_000004_060
SCORE:	-70.882	-503.709	140.068	5.984	-18.228	0.797	94.415	-1.045	16.404	-325.905	-24.26	135.536	-6.833	-4.341	-168.489	582.8	0	0	0	0	0	5.925	26.557	23.565	25	8	147	33	28	18	46	0.893	0.444	0.717	S_000005_060
SCORE:	-94.745	-513.633	169.739	5.69	-24.173	-2.018	86.616	-1.453	17.009	-344.769	-34.018	141.671	-9.784	-2.033	-168.445	582.8	0	0	0	0	0	2.056	25.729	21.933	24	2	162	26	28	18	46	0.857	0.111	0.565	S_000006_060
SCORE:	-176.322	-523.889	98.552	5.814	-18.517	5.445	83.381	0	15.791	-348.452	-32.209	142.435	-21.501	-2.124	-167.298	582.8	0	0	0	0	0	3.45	24.941	25.322	23	4	159	27	28	18	46	0.821	0.222	0.587	S_000007_060
SCORE:	-150.387	-517.189	122.174	5.959	-23.905	-0.438	86.969	-1.262	16.03	-349.304	-38.025	140.201	-12.238	-1.234	-164.237	582.8	0	0	0	0	0	3.312	25.372	23.035	25	2	165	27	28	18	46	0.893	0.111	0.587	S_000008_060
SCORE:	-127.715	-512.244	122.406	6.032	-18.53	1.012	88.154	0	15.221	-336.618	-30.258	135.442	-12.465	-2.753	-168.649	582.8	0	0	0	0	0	2.733	22.441	19.903	25	3	154	28	28	18	46	0.893	0.167	0.609	S_000009_060
SCORE:	-83.554	-504.612	144.233	5.689	-16.594	-0.958	93.878	0	16.257	-330.614	-34.117	139.016	-17.601	-3.362	-161.166	582.8	0	0	0	0	0	3.596	26.278	22.831	26	4	150	30	28	18	46	0.929	0.222	0.652	S_000010_060
SCORE:	-16.1	-501.505	201.571	6.25	-18.324	0.486	104.006	-1.658	16.372	-336.253	-28.776	136.158	-10.53	-5.77	-163.356	582.8	0	0	0	0	0	2.43	18.737	15.496	23	4	157	27	28	18	46	0.821	0.222	0.587	S_000011_060
SCORE:	-163.633	-509.338	88.84	5.6	-21.724	-1.844	85.702	0	15.855	-340.651	-28.928	139.01	-9.538	-2.343	-169.742	582.8	0	0	0	0	0	2.669	26.887	22.419	26	2	156	28	28	18	46	0.929	0.111	0.609	S_000012_060
SCORE:	-95.645	-511.84	144.411	5.945	-19.266	3.002	84.29	0	13.797	-332.575	-31.41	138.896	-7.3	-0.869	-167.743	582.8	0	0	0	0	0	2.218	22.989	20.712	28	6	152	34	28	18	46	1	0.333	0.739	S_000001_061
SCORE:	-126.885	-514.423	139.634	5.718	-24.217	-2.461	88.572	-1.038	15.653	-351.007	-30.155	139.511	-8.272	-1.997	-168.111	582.8	0	0	0	0	0	2.906	29.626	25.251	27	6	166	33	28	18	46	0.964	0.333	0.717	S_000002_061
SCORE:	-123.158	-498.39	118.764	6.212	-24.415	-5.031	93.751	-1.252	15.563	-341.486	-30.925	135.712	-10.943	-1.065	-163.53	582.8	0	0	0	0	0	1.077	27.466	23.603	27	3	159	30	28	18	46	0.964	0.167	0.652	S_000003_061
SCORE:	-93.002	-501.535	137.922	7.209	-19.119	-1.173	92.249	-1.185	15.052	-333.5	-30.78	131.236	-6.297	-1.653	-166.607	582.8	0	0	0	0	0	2.378	26.276	22.195	25	5	158	30	28	18	46	0.893	0.278	0.652	S_000004_061
SCORE:	-114.482	-508.152	129.439	6.891	-23.244	-0.597	95.189	0	14.889	-336.947	-35.075	137.111	-8.109	-3.056	-167.295	582.8	0	0	0	0	0	1.674	24.107	22.236	27	6	161	33	28	18	46	0.964	0.333	0.717	S_000005_061
SCORE:	-134.438	-506.824	105.219	6.342	-18.095	-1.193	94.716	-1.378	15.206	-332.194	-32.755	138.115	-6.349	-5.56	-176.737	582.8	0	0	0	0	0	4.249	18.695	15.778	28	4	148	32	28	18	46	1	0.222	0.696	S_000006_061
SCORE:	-138.058	-510.796	110.248	7.095	-22.813	1.231	96.501	-1.419	17.744	-341.025	-35.326	141.787	-9.013	-3.762	-173.228	582.8	0	0	0	0	0	1.916	26.293	21.784	24	5	154	29	28	18	46	0.857	0.278	0.63	S_000007_061
SCORE:	-66.11	-516.019	186.241	7.278	-24.829	-0.718	106.459	0	16.348	-348.61	-25.599	146.47	-13.363	-1.53	-186.077	582.8	0	0	0	0	0	5.039	26.171	24.454	24	4	162	28	28	18	46	0.857	0.222	0.609	S_000008_061
SCORE:	-116.888	-495.759	88.368	7.536	-19.723	1.188	100.206	0	17.207	-328.701	-31.363	137.791	-14.67	-3.419	-161.6	582.8	0	0	0	0	0	3.252	25.274	21.501	27	3	154	30	28	18	46	0.964	0.167	0.652	S_000009_061
SCORE:	-133.087	-506.218	112.186	5.493	-23.04	1.803	92.784	-1.598	16.149	-344.504	-26.896	138.037	-18.42	-1.619	-163.127	582.8	0	0	0	0	0	3.082	26.13	22.007	24	4	157	28	28	18	46	0.857	0.222	0.609	S_000010_061
SCORE:	-66.983	-501.748	173.959	8.095	-24.632	-3.105	100.267	0	15.683	-338.706	-36.055	141.224	-15.067	-1.867	-170.554	582.8	0	0	0	0	0	2.72	23.174	21.75	25	3	158	28	28	18	46	0.893	0.167	0.609	S_000011_061
SCORE:	-71.271	-510.663	181.783	6.864	-20.855	-1.027	92.971	0	14.907	-340.896	-37.247	137.324	-11.734	-0.393	-169.1	582.8	0	0	0	0	0	3.995	19.019	16.601	25	5	159	30	28	18	46	0.893	0.278	0.652	S_000012_061
SCORE:	-155.862	-520.191	123.138	5.721	-25	-1.309	91.117	-1.127	16.456	-350.438	-37.362	146.575	-12.061	-1.699	-175.315	582.8	0	0	0	0	0	2.834	19.823	16.976	27	3	161	30	28	18	46	0.964	0.167	0.652	S_000001_062
SCORE:	-111.63	-521.662	161.82	6.912	-20.377	1.631	94.478	-0.623	14.252	-351.591	-33.286	140.658	-13.37	-3.61	-171.217	582.8	0	0	0	0	0	1.553	22.916	20.739	20	5	160	25	28	18	46	0.714	0.278	0.543	S_000002_062
SCORE:	-87.409	-511.056	148.713	7.461	-20.091	-0.393	94.987	0	14.192	-333.547	-34.261	144.269	-12.926	-5.801	-164.045	582.8	0	0	0	0	0	2.291	23.223	20.564	26	5	154	31	28	18	46	0.929	0.278	0.674	S_000003_062
SCORE:	-148.386	-505.471	94.529	7.599	-20.21	0.356	97.765	0	15.361	-338.023	-31.361	137.967	-14.375	-5.021	-172.13	582.8	0	0	0	0	0	1.828	21.358	17.591	27	2	156	29	28	18	46	0.964	0.111	0.63	S_000004_062
SCORE:	-163.258	-513.731	111.704	5.602	-22.702	-2.652	88.117	0	14.09	-346.638	-29.744	136.992	-15.3	-5.054	-167.867	582.8	0	0	0	0	0	1.124	26.722	25.707	25	5	170	30	28	18	46	0.893	0.278	0.652	S_000005_062
SCORE:	-80.977	-492.359	142.645	7.447	-25.891	0.467	95.589	-2.168	15.027	-337.507	-31.702	134.563	-10.772	-0.777	-161.717	582.8	0	0	0	0	0	3.378	29.359	25.77	28	5	154	33	28	18	46	1	0.278	0.717	S_000006_062
SCORE:	-121.899	-506.25	124.044	5.973	-24.965	4.203	98.027	0	15.098	-342.451	-31.245	134.816	-10.366	-0.563	-173.188	582.8	0	0	0	0	0	2.169	19.066	16.406	26	6	161	32	28	18	46	0.929	0.333	0.696	S_000007_062
SCORE:	-107.43	-510.837	163.686	5.666	-24.695	-2.041	89.432	0	15.284	-349.822	-29.294	140.505	-10.363	-2.785	-179.117	582.8	0	0	0	0	0	4.15	21.275	19.074	25	6	160	31	28	18	46	0.893	0.333	0.674	S_000008_062
SCORE:	-132.122	-504.972	119.659	8.095	-22.543	-2.051	88.568	-2.074	16.371	-343.633	-27.744	137.363	-10.578	-1.865	-171.619	582.8	0	0	0	0	0	2.101	24.872	21.97	28	5	166	33	28	18	46	1	0.278	0.717	S_000009_062
SCORE:	-94.968	-514.099	175.985	7.106	-25.742	0.824	92.016	-1.304	15.588	-348.573	-36.915	140.646	-10.109	-1.754	-173.465	582.8	0	0	0	0	0	2.026	26.75	22.408	25	6	164	31	28	18	46	0.893	0.333	0.674	S_000010_062
SCORE:	-89.618	-513.453	157.069	7.283	-21.715	1.543	93.429	0	16.967	-345.506	-31.829	137.394	-9.422	-1.552	-166.72	582.8	0	0	0	0	0	4.094	26.341	22.531	25	5	159	30	28	18	46	0.893	0.278	0.652	S_000011_062
SCORE:	-125.399	-507.445	122.266	5.743	-23.16	-1.766	95.906	-0.809	16.123	-342.799	-32.897	136.158	-10.674	-0.767	-166.186	582.8	0	0	0	0	0	2.107	21.485	18.175	27	4	160	31	28	18	46	0.964	0.222	0.674	S_000012_062
SCORE:	-54.426	-509.88	187.296	7.683	-18.995	2.98	89.85	0	16.723	-340.923	-29.769	135.724	-10.852	-1.755	-170.076	582.8	0	0	0	0	0	4.768	24.008	22.454	26	5	161	31	28	18	46	0.929	0.278	0.674	S_000013_062
SCORE:	-100.078	-484.463	85.896	5.769	-16.682	6.585	94.825	-2.679	16.665	-312.452	-30.584	133.544	-8.79	-6.248	-167.427	582.8	0	0	0	0	0	3.164	23.66	20.239	28	5	147	33	28	18	46	1	0.278	0.717	S_000014_062
SCORE:	-124.669	-495.231	98.198	5.954	-22.418	-1.803	95.076	0	14.317	-333.573	-33.002	135.707	-12.366	-1.419	-159.181	582.8	0	0	0	0	0	2.272	23.387	20.751	26	1	160	27	28	18	46	0.929	0.056	0.587	S_000015_062
SCORE:	-136.532	-516.658	117.267	5.832	-17.692	1.057	86.483	-2.145	15.036	-338.251	-28.18	142.569	-13.283	-6.527	-168.146	582.8	0	0	0	0	0	3.306	25.152	23.343	26	1	157	27	28	18	46	0.929	0.056	0.587	S_000016_062
SCORE:	-118.339	-498.393	101.346	6.099	-20.502	3.285	94.894	-0.928	15.152	-333.758	-31.275	137.626	-11.352	-0.922	-165.739	582.8	0	0	0	0	0	3.33	21.716	18.893	27	2	152	29	28	18	46	0.964	0.111	0.63	S_000017_062
SCORE:	-106.057	-514.288	139.279	6.756	-20.763	1.666	100.935	-1.262	15.744	-347.08	-33.85	141.532	-17.046	-3.833	-159.092	582.8	0	0	0	0	0	2.445	22.01	18.471	23	3	158	26	28	18	46	0.821	0.167	0.565	S_000018_062
SCORE:	-140.651	-510.595	124.617	6.005	-20.173	-5.703	94.281	-1.56	15.235	-341.077	-33.267	138.407	-13.147	-3.993	-173.713	582.8	0	0	0	0	0	1.232	26.069	24.003	26	4	159	30	28	18	46	0.929	0.222	0.652	S_000019_062
SCORE:	-157.962	-507.098	100.777	7.363	-23.357	0.293	92.807	0	13.855	-350.238	-33.074	136.712	-14.407	-0.377	-169.441	582.8	0	0	0	0	0	5.424	19.937	15.63	27	5	166	32	28	18	46	0.964	0.278	0.696	S_000001_063
SCORE:	-79.669	-485.841	123.185	5.741	-19.649	-0.347	98.242	-1.096	14.478	-325.844	-28.689	136.625	-11.334	-0.67	-169.454	582.8	0	0	0	0	0	2.185	29.161	25.517	26	3	158	29	28	18	46	0.929	0.167	0.63	S_000002_063
SCORE:	-117.348	-509.965	111.274	6.631	-16.402	3.779	93.776	0	14.498	-332.15	-29.591	137.443	-8.677	-2.851	-171.521	582.8	0	0	0	0	0	3.607	32.361	28.596	22	4	157	26	28	18	46	0.786	0.222	0.565	S_000003_063
SCORE:	-76.581	-495.566	140.186	8.734	-23.196	-4.175	105.774	0	14.903	-333.862	-35.255	136.581	-16.128	-2.749	-158.342	582.8	0	0	0	0	0	3.714	27.929	24.649	27	6	152	33	28	18	46	0.964	0.333	0.717	S_000004_063
SCORE:	-114.722	-491.278	85.41	6.749	-19.97	4.652	104.067	-0.758	13.75	-325.716	-31.546	136.785	-14.518	-3.43	-165.629	582.8	0	0	0	0	0	3.912	30.18	27.496	27	2	153	29	28	18	46	0.964	0.111	0.63	S_000005_063
SCORE:	8.67	-502.055	225.411	6.716	-21.212	4.855	108.655	0	15.982	-339.606	-32.639	137.389	-10.589	-3.458	-166.337	582.8	0	0	0	0	0	2.758	27.608	23.839	27	5	161	32	28	18	46	0.964	0.278	0.696	S_000006_063
SCORE:	-160.182	-517.554	106.611	7.329	-20.46	4.484	84.57	-2.175	14.181	-343.409	-29.294	135.568	-11.46	0	-174.144	582.8	0	0	0	0	0	2.772	20.664	18.124	27	5	160	32	28	18	46	0.964	0.278	0.696	S_000007_063
SCORE:	-82.611	-495.342	143.305	5.577	-21.142	-2.958	96.029	0	14.315	-326.291	-31.781	132.731	-10.375	-5.146	-166.08	582.8	0	0	0	0	0	1.746	26.055	23.645	25	5	149	30	28	18	46	0.893	0.278	0.652	S_000008_063
SCORE:	-196.93	-519.738	93.012	5.987	-27.112	1.83	86.948	-1.055	15.278	-355.821	-35.816	138.649	-11.596	-0.605	-172.646	582.8	0	0	0	0	0	2.958	19.113	16.889	24	4	160	28	28	18	46	0.857	0.222	0.609	S_000009_063
SCORE:	-98.013	-495.277	130.157	7.191	-22.695	-3.754	98.926	-0.026	16.554	-337.821	-31.826	138.249	-14.217	-5.135	-164.368	582.8	0	0	0	0	0	3.229	28.509	27.107	25	4	155	29	28	18	46	0.893	0.222	0.63	S_000010_063
SCORE:	-108.276	-513.341	147.148	6.084	-22.717	0.512	100.783	0	17.294	-348.688	-28.529	142.113	-19.948	-0.386	-173.869	582.8	0	0	0	0	0	2.47	20.242	17.272	26	4	160	30	28	18	46	0.929	0.222	0.652	S_000011_063
SCORE:	-97.632	-529.403	178.215	6.822	-17.116	1.359	87.041	0	15.804	-343.771	-29.931	144.742	-16.774	-5.866	-173.509	582.8	0	0	0	0	0	1.957	15.211	12.812	26	2	159	28	28	18	46	0.929	0.111	0.609	S_000012_063
SCORE:	-182.284	-513.741	92.293	6.56	-22.589	-4.747	90.956	0	15.548	-344.819	-34.934	139.661	-6.892	-2.598	-182.135	582.8	0	0	0	0	0	2.353	25.488	22.89	27	4	163	31	28	18	46	0.964	0.222	0.674	S_000013_063
SCORE:	-68.64	-499.605	150.739	7.95	-21.819	1.835	106.462	-1.455	15.788	-336.023	-32.873	134.823	-11.436	-2.033	-165.118	582.8	0	0	0	0	0	1.324	32.529	29.758	25	1	157	26	28	18	46	0.893	0.056	0.565	S_000014_063
SCORE:	-136.699	-507.657	115.168	7.466	-23.123	-2.835	104.757	0	15.578	-339.825	-34.064	140.411	-19.451	-6.304	-172.987	582.8	0	0	0	0	0	3.366	25.421	20.766	27	3	156	30	28	18	46	0.964	0.167	0.652	S_000015_063
SCORE:	16.718	-490.213	210.802	5.937	-18.816	3.423	104.819	-2.736	15.87	-323.412	-28.984	135.054	-11.568	-0.657	-168.376	582.8	0	0	0	0	0	2.776	23.75	21.079	25	5	151	30	28	18	46	0.893	0.278	0.652	S_000001_064
SCORE:	-136.685	-509.678	93.946	5.925	-16.455	3.777	95.895	0	15.592	-330.242	-28.002	143.945	-16.979	-7.513	-170.744	582.8	0	0	0	0	0	1.048	29.142	26.46	27	4	150	31	28	18	46	0.964	0.222	0.674	S_000002_064
SCORE:	-83.605	-496.594	106.927	16.382	-16.254	-2.24	107.122	-1.513	20.804	-326.756	-33.983	133.284	-7.1	-3.051	-164.729	582.8	0	0	0	0	0	1.298	25.484	22.064	26	4	154	30	28	18	46	0.929	0.222	0.652	S_000003_064
SCORE:	15.984	-502.547	244.234	6.876	-19.889	4.676	92.46	0	14.232	-339.197	-31.64	136.275	-14.059	-3.209	-157.905	582.8	0	0	0	0	0	2.877	25.234	24.098	26	5	155	31	28	18	46	0.929	0.278	0.674	S_000004_064
SCORE:	-74.403	-493.223	108.48	13.172	-20.724	4.626	109.474	0	20.598	-335.755	-30.546	132.062	-10.056	-1.331	-158.512	582.8	0	0	0	0	0	4.532	27.416	23.017	28	5	152	33	28	18	46	1	0.278	0.717	S_000005_064
SCORE:	6.036	-521.885	269.564	5.822	-21.631	8.089	87.558	-1.127	15.664	-350.139	-35.484	138.867	-6.536	-1.225	-167.05	582.8	0	0	0	0	0	2.75	25.408	22.531	27	6	164	33	28	18	46	0.964	0.333	0.717	S_000006_064
SCORE:	-136.08	-516.873	107.66	11.444	-19.006	-5.107	98.611	0	14.628	-339.789	-35.101	144.186	-11.051	-3.934	-166.442	582.8	0	0	0	0	0	1.895	28.296	25.338	23	4	160	27	28	18	46	0.821	0.222	0.587	S_000007_064
SCORE:	-81.324	-510.015	164.07	13.187	-20.424	-1.835	92.026	-0.936	15.907	-340.339	-25.551	144.04	-11.996	-6.166	-177.678	582.8	0	0	0	0	0	1.585	21.111	17.343	23	4	156	27	28	18	46	0.821	0.222	0.587	S_000008_064
SCORE:	-94.191	-508.599	107.071	5.762	-16.855	8.996	102.377	-0.884	15.627	-329.808	-24.966	139.115	-7.175	-3.285	-169.904	582.8	0	0	0	0	0	5.537	25.129	22.663	26	3	145	29	28	18	46	0.929	0.167	0.63	S_000009_064
SCORE:	-122.109	-496.886	95.555	5.654	-20.424	1.236	101.435	-1.417	18.212	-337.004	-30.874	137.735	-11.277	-2.147	-168.444	582.8	0	0	0	0	0	3.738	20.695	16.995	26	4	156	30	28	18	46	0.929	0.222	0.652	S_000010_064
SCORE:	-138.064	-511.498	95.445	6.892	-17.946	4.981	97.431	-1.173	14.741	-334.701	-32.515	142.301	-16.928	-9.221	-163.214	582.8	0	0	0	0	0	4.54	20.914	18.604	25	4	149	29	28	18	46	0.893	0.222	0.63	S_000011_064
SCORE:	-77.87	-493.75	120.859	10.86	-18.987	4.41	98.133	-1.143	16.922	-323.655	-31.746	141.076	-9.929	-1.792	-175.172	582.8	0	0	0	0	0	3.244	25.172	22.269	26	5	156	31	28	18	46	0.929	0.278	0.674	S_000012_064
SCORE:	-146.304	-518.126	106.783	5.721	-20.775	5.252	92.67	0	17.239	-344.627	-31.945	137.344	-8.129	-2.065	-171.171	582.8	0	0	0	0	0	2.725	25.413	22.055	27	2	158	29	28	18	46	0.964	0.111	0.63	S_000013_064
SCORE:	-137.034	-499.219	85.377	6.463	-18.367	0.45	99.217	0	14.645	-329.168	-29.462	136.653	-12.403	-3.912	-171.166	582.8	0	0	0	0	0	1.06	26.704	21.195	25	5	148	30	28	18	46	0.893	0.278	0.652	S_000014_064
SCORE:	-73.266	-514.43	140.184	17.435	-19.627	-2.059	102.403	0	18.859	-332.636	-37.183	141.297	-10.376	-2.229	-159.014	582.8	0	0	0	0	0	1.309	31.984	27.548	25	2	159	27	28	18	46	0.893	0.111	0.587	S_000015_064
SCORE:	-51.726	-488.191	142.911	15.843	-21.8	-4.781	99.639	0	19.115	-332.914	-31.081	136.153	-12.481	-1.17	-159.463	582.8	0	0	0	0	0	3.695	26.649	22.428	28	3	154	31	28	18	46	1	0.167	0.674	S_000016_064
SCORE:	-118.911	-495.803	94.278	11.678	-20.329	-3.383	101.971	-1.339	17.503	-331.15	-25.181	141.749	-12.962	-5.233	-179.29	582.8	0	0	0	0	0	5.779	28.397	24.158	25	3	156	28	28	18	46	0.893	0.167	0.609	S_000017_064
SCORE:	-118.184	-519.359	137.203	11.607	-23.209	7.745	95.387	0	15.64	-354.269	-27.912	142.182	-15.946	-5.125	-169.09	582.8	0	0	0	0	0	4.161	26.609	26.86	22	6	159	28	28	18	46	0.786	0.333	0.609	S_000018_064
SCORE:	-92.728	-504.785	137.866	8.888	-20.1	1.486	96.228	0	15.591	-336.521	-31.801	140.262	-10.92	-4.239	-170.698	582.8	0	0	0	0	0	3.216	25.633	22.681	25	4	157	29	28	18	46	0.893	0.222	0.63	S_000001_065
SCORE:	-75.969	-504.153	153.821	8.105	-21.229	-5.251	96.916	0	15.036	-334.595	-30.516	138.322	-9.512	-2.261	-166.226	582.8	0	0	0	0	0	2.774	21.235	18.966	23	5	157	28	28	18	46	0.821	0.278	0.609	S_000002_065
SCORE:	-63.06	-486.492	137.529	5.856	-21.508	0.493	98.849	0	15.061	-327.424	-31.36	135.469	-6.553	-2.567	-166.336	582.8	0	0	0	0	0	3.121	22.755	18.334	27	3	155	30	28	18	46	0.964	0.167	0.652	S_000003_065
SCORE:	-114.262	-491.876	86.502	5.906	-16.04	-0.454	97.473	-1.246	14.645	-324.928	-33.542	136.868	-9.062	-2.914	-163.246	582.8	0	0	0	0	0	4.853	22.718	21.192	26	4	144	30	28	18	46	0.929	0.222	0.652	S_000004_065
SCORE:	-177.654	-521.037	98.922	7.118	-21.595	1.291	88.394	-2.109	15.406	-346.639	-35.16	143.108	-17.39	-5.308	-166.855	582.8	0	0	0	0	0	1.399	21.903	20.459	22	4	156	26	28	18	46	0.786	0.222	0.565	S_000005_065
SCORE:	-0.725	-506.284	229.479	6.816	-21.319	0.725	104.913	-1.353	16.726	-333.73	-37.416	143.243	-11.647	-2.701	-173.102	582.8	0	0	0	0	0	2.125	30.859	26.737	23	4	150	27	28	18	46	0.821	0.222	0.587	S_000006_065
SCORE:	-97.354	-495.985	112.219	5.727	-19.889	-3.937	105.736	0	19.282	-335.25	-28.198	134.15	-13.19	-0.49	-165.257	582.8	0	0	0	0	0	4.926	20.457	17.858	26	4	153	30	28	18	46	0.929	0.222	0.652	S_000007_065
SCORE:	-81.876	-499.951	147.324	6.392	-20.002	-2.232	93.662	-0.93	16.575	-336.751	-24.677	132.981	-9.725	-1.426	-167.188	582.8	0	0	0	0	0	1.274	26.283	24.028	28	4	152	32	28	18	46	1	0.222	0.696	S_000008_065
SCORE:	-143.866	-510.797	100.793	6.625	-21.955	-1.907	102.594	-1.207	16.428	-342.283	-33.728	140.422	-14.425	-2.709	-167.149	582.8	0	0	0	0	0	2.631	27.844	25.081	26	4	153	30	28	18	46	0.929	0.222	0.652	S_000009_065
SCORE:	-110.863	-496.148	96.353	7.483	-18.995	-0.878	100.323	-1.2	15.685	-327.962	-29.979	136.021	-11.899	-2.155	-166.649	582.8	0	0	0	0	0	6.337	22.513	18.73	23	3	151	26	28	18	46	0.821	0.167	0.565	S_000010_065
SCORE:	-160.616	-507.944	89.731	6.091	-20.489	0.677	88.936	0	14.856	-341.387	-29.279	138.909	-12.815	-1.963	-170.153	582.8	0	0	0	0	0	1.412	25.603	23.599	24	1	157	25	28	18	46	0.857	0.056	0.543	S_000011_065
SCORE:	-92.628	-505.512	145.395	7.652	-23.355	1.854	99.57	-0.59	16.523	-341.754	-36.222	139.108	-10.57	-1.767	-168.808	582.8	0	0	0	0	0	3.046	23.727	21.204	27	6	161	33	28	18	46	0.964	0.333	0.717	S_000012_065
SCORE:	-102.788	-507.935	136.415	5.858	-24.877	-0.9	105.807	0	15.661	-344.602	-35.48	148.133	-18.741	-3.359	-166.186	582.8	0	0	0	0	0	4.618	22.723	21.598	27	7	156	34	28	18	46	0.964	0.389	0.739	S_000013_065
SCORE:	-66.721	-502.094	159.273	6.86	-16.337	-3.063	99.291	-0.93	16.425	-329.311	-28.915	135.384	-11.051	-9.844	-168.381	582.8	0	0	0	0	0	3.173	16.089	13.651	24	4	151	28	28	18	46	0.857	0.222	0.609	S_000014_065
SCORE:	-160.179	-518.538	102.023	6.036	-21.895	-3.48	93.884	0	17.375	-345.577	-30.756	138.003	-9.201	-6.72	-168.093	582.8	0	0	0	0	0	3.96	28.242	24.592	24	4	160	28	28	18	46	0.857	0.222	0.609	S_000015_065
SCORE:	-115.664	-500.328	111.59	7.694	-22.708	2.128	90.555	0	14.794	-336.746	-27.174	134.702	-10.56	-1.753	-165.81	582.8	0	0	0	0	0	5.151	25.014	21.844	27	4	154	31	28	18	46	0.964	0.222	0.674	S_000016_065
SCORE:	-156.8	-509.325	99.865	6.025	-22.626	1.478	96.761	-1.61	15.999	-343.429	-33.217	140.173	-15.203	-2.729	-174.126	582.8	0	0	0	0	0	2.364	25.807	23.6	24	4	160	28	28	18	46	0.857	0.222	0.609	S_000017_065
SCORE:	-120.313	-492.617	85.752	6.46	-20.896	1.043	97.783	-1.263	16.248	-329.382	-29.195	129.685	-7.127	-2.525	-159.124	582.8	0	0	0	0	0	2.047	26.426	22.724	27	4	154	31	28	18	46	0.964	0.222	0.674	S_000001_066
SCORE:	-85.731	-499.043	144.239	5.703	-21.303	0.65	94.807	0	14.504	-335.005	-30.262	135.357	-10.273	-5.908	-165.147	582.8	0	0	0	0	0	3.149	25.694	20.858	27	5	154	32	28	18	46	0.964	0.278	0.696	S_000002_066
SCORE:	-144.169	-508.897	102.072	6.713	-22.251	2.44	95.786	0	16.844	-345.784	-36.153	133.402	-7.526	-3.145	-162.779	582.8	0	0	0	0	0	2.308	21.553	18.468	26	6	155	32	28	18	46	0.929	0.333	0.696	S_000003_066
SCORE:	-122.607	-502.633	100.52	6.277	-19.19	0.286	100.277	-1.567	15.094	-332.402	-28.179	140.13	-10.528	-5.356	-171.231	582.8	0	0	0	0	0	3.095	25.9	22.284	22	5	152	27	28	18	46	0.786	0.278	0.587	S_000004_066
SCORE:	-151.584	-515.716	103.01	7.048	-20.396	2.17	97.301	0	14.419	-345.539	-34.084	143.573	-13.092	-1.535	-173.009	582.8	0	0	0	0	0	1.466	29.081	25.018	26	3	162	29	28	18	46	0.929	0.167	0.63	S_000005_066
SCORE:	-14.414	-499.6	218.725	6.369	-24.064	-0.19	99.925	-1.273	16.026	-335.258	-34.627	140.365	-15.869	-2.655	-168.582	582.8	0	0	0	0	0	3.493	24.585	22.855	26	6	156	32	28	18	46	0.929	0.333	0.696	S_000006_066
SCORE:	-101.074	-488.363	104.627	5.729	-20.197	-1.432	94.411	0	15.376	-330.389	-27.065	132.293	-8.548	-1.93	-159.677	582.8	0	0	0	0	0	1.291	19.63	17.108	27	4	157	31	28	18	46	0.964	0.222	0.674	S_000007_066
SCORE:	-84.488	-506.609	159.785	6.438	-23.391	0.954	96.019	0	15.076	-339.09	-36.911	137.33	-13.516	-3.257	-160.815	582.8	0	0	0	0	0	0.698	23.115	19.007	25	2	158	27	28	18	46	0.893	0.111	0.587	S_000008_066
SCORE:	-128.843	-495.81	100.859	6.876	-20.822	3.318	91.458	0	14.765	-334.097	-32.875	141.18	-13.992	-2.922	-174.692	582.8	0	0	0	0	0	5.111	28.164	23.159	25	1	156	26	28	18	46	0.893	0.056	0.565	S_000009_066
SCORE:	-114.229	-504.923	100.721	6.718	-17.865	-3.957	101.798	0	15.605	-326.451	-27.678	140.911	-12.486	-3.402	-167.656	582.8	0	0	0	0	0	1.635	26.708	21.804	23	3	155	26	28	18	46	0.821	0.167	0.565	S_000010_066
SCORE:	-111.34	-497.957	114.063	6.258	-22.91	-3.976	104.067	0	16.145	-333.316	-37.021	141.964	-9.879	-1.312	-175.651	582.8	0	0	0	0	0	5.384	21.931	19.679	27	4	151	31	28	18	46	0.964	0.222	0.674	S_000011_066
SCORE:	-56.604	-497.92	162.71	9.183	-21.128	-0.763	102.203	-0.551	17.905	-336.653	-33.6	137.802	-9.504	-2.439	-168.993	582.8	0	0	0	0	0	2.347	27.575	23.408	28	5	159	33	28	18	46	1	0.278	0.717	S_000012_066
SCORE:	-158.689	-503.605	91.13	5.645	-23.391	2.317	81.123	-0.154	17.044	-344.931	-34.936	138.298	-11.573	-2.869	-157.57	582.8	0	0	0	0	0	1.983	25.691	22.142	26	4	154	30	28	18	46	0.929	0.222	0.652	S_000013_066
SCORE:	-157.306	-516.408	98.246	6.804	-22.971	3.357	94.166	-1.127	17.317	-342.745	-36.668	139.331	-11.635	-1.922	-171.132	582.8	0	0	0	0	0	5.282	26.455	26.333	25	5	163	30	28	18	46	0.893	0.278	0.652	S_000014_066
SCORE:	-160.777	-504.755	88.652	6.06	-22.583	-1.35	88.737	0	16.115	-335.749	-37.452	137.109	-9.648	-3.009	-167.096	582.8	0	0	0	0	0	1.391	22.768	20.448	28	6	157	34	28	18	46	1	0.333	0.739	S_000015_066
SCORE:	-61.093	-500.12	135.975	6.771	-20.662	1.266	128.056	-1.408	20.699	-337.944	-26.078	136.426	-9.301	-3.348	-179.267	582.8	0	0	0	0	0	5.042	26.136	22.437	26	3	155	29	28	18	46	0.929	0.167	0.63	S_000016_066
SCORE:	-146.933	-502.011	98.415	5.839	-23.342	-4.265	96.084	0	15.223	-341.068	-32.563	132.963	-6.696	-1.592	-169.575	582.8	0	0	0	0	0	2.856	17.636	15.722	27	6	161	33	28	18	46	0.964	0.333	0.717	S_000017_066
SCORE:	-165.554	-512.023	99.011	5.735	-23.602	-4.761	91.867	-0.049	15.569	-341.013	-35.22	143.076	-17.724	-1.602	-169.075	582.8	0	0	0	0	0	1.458	27.923	26.67	23	4	156	27	28	18	46	0.821	0.222	0.587	S_000018_066
SCORE:	-90.413	-503.054	151.15	5.792	-26.012	-0.366	101.899	0	15.832	-344.29	-30.554	137.855	-10.251	-2.753	-169.637	582.8	0	0	0	0	0	1.177	22.597	20.21	25	2	153	27	28	18	46	0.893	0.111	0.587	S_000001_067
SCORE:	-56.55	-500.764	179.35	7.392	-25.748	-3.827	102.456	-0.423	17.399	-339.287	-36.274	138.915	-9.99	-2.237	-168.3	582.8	0	0	0	0	0	1.988	25.129	22.878	28	5	160	33	28	18	46	1	0.278	0.717	S_000002_067
SCORE:	-104.164	-492.446	89.84	7.657	-13.297	-1.824	103.993	-2.564	17.302	-313.174	-36.108	139.919	-11.619	-6.741	-169.555	582.8	0	0	0	0	0	1.652	23.051	21.781	24	3	148	27	28	18	46	0.857	0.167	0.587	S_000003_067
SCORE:	-140.485	-507.531	95.115	6.066	-23.049	2.527	103.039	0	14.609	-339.186	-29.535	139.547	-7.743	-3.776	-177.142	582.8	0	0	0	0	0	3.775	20.82	18.852	24	5	155	29	28	18	46	0.857	0.278	0.63	S_000004_067
SCORE:	-152.541	-515.066	92	6.33	-16.041	1.637	84.217	0	15.884	-335.217	-34.562	138.726	-7.792	-3.233	-163.25	582.8	0	0	0	0	0	1.024	23.703	21.494	27	2	151	29	28	18	46	0.964	0.111	0.63	S_000005_067
SCORE:	-97.95	-499.581	115.391	8.125	-21.374	-0.792	101.214	-0.076	17.594	-337.245	-29.219	135.374	-10.67	-1.387	-161.223	582.8	0	0	0	0	0	3.12	29.727	25.491	23	3	156	26	28	18	46	0.821	0.167	0.565	S_000006_067
SCORE:	-90.271	-505.628	153.069	6.476	-23.781	-5.762	96.405	0	17.167	-341.567	-32.743	142.578	-13.966	0	-172.47	582.8	0	0	0	0	0	7.151	27.38	23.884	28	4	162	32	28	18	46	1	0.222	0.696	S_000007_067
SCORE:	-73.181	-499.006	150.446	5.548	-21.335	0.177	97.392	-0.595	16.214	-335.928	-29.243	136.614	-14.043	-2.811	-163.783	582.8	0	0	0	0	0	4.371	28.159	24.386	25	4	156	29	28	18	46	0.893	0.222	0.63	S_000008_067
SCORE:	-120.653	-501.883	117.553	5.575	-20.413	0.942	93.245	-1.133	16.572	-336.037	-37.171	137.645	-10.987	-2.365	-166.778	582.8	0	0	0	0	0	1.782	24.594	21.263	24	4	157	28	28	18	46	0.857	0.222	0.609	S_000009_067
SCORE:	-99.725	-481.914	107.18	6.001	-22.01	-3.464	95.209	-0.704	15.194	-321.085	-28.944	134.065	-12.767	-0.278	-170.635	582.8	0	0	0	0	0	1.627	23.731	18.842	27	4	151	31	28	18	46	0.964	0.222	0.674	S_000010_067
SCORE:	-93.121	-505.791	156.511	6.271	-20.969	-0.115	87.922	-2.427	15.214	-338.702	-29.853	139.28	-10.142	-2.987	-172.966	582.8	0	0	0	0	0	2.832	27.272	23.484	25	4	151	29	28	18	46	0.893	0.222	0.63	S_000011_067
SCORE:	-131.572	-525.761	122.69	6.703	-18.451	5.634	99.283	-1.088	14.484	-344.432	-33.573	140.73	-9.951	-4.71	-167.852	582.8	0	0	0	0	0	1.92	22.572	22.232	25	3	154	28	28	18	46	0.893	0.167	0.609	S_000012_067
SCORE:	-151.418	-512.131	110.971	8.047	-25.018	-0.131	91.616	-1.175	15.637	-346.676	-32.737	139.952	-5.794	-1.804	-179.286	582.8	0	0	0	0	0	4.311	24.631	23.584	27	4	160	31	28	18	46	0.964	0.222	0.674	S_000013_067
SCORE:	-166.797	-505.784	94.001	5.919	-25.362	-0.863	95.491	-1.248	14.724	-343.94	-34.025	138.033	-14.611	-2.619	-172.086	582.8	0	0	0	0	0	2.774	20.49	17.107	25	3	156	28	28	18	46	0.893	0.167	0.609	S_000014_067
SCORE:	-21.109	-480.412	152.058	5.757	-17.685	3.491	98.223	-1.791	16.164	-314.035	-24.108	133.239	-8.09	-3.732	-166.306	582.8	0	0	0	0	0	3.318	23.383	20.896	28	4	149	32	28	18	46	1	0.222	0.696	S_000015_067
SCORE:	-133.6	-504.632	115.397	6.627	-22.561	-2.805	91.33	-0.205	15.99	-342.157	-32.506	136.939	-12.529	-0.904	-167.238	582.8	0	0	0	0	0	2.852	25.724	23.775	26	4	161	30	28	18	46	0.929	0.222	0.652	S_000001_068
SCORE:	-161.444	-517.775	111.48	6.279	-20.77	0.686	87.425	-2.339	15.858	-345.316	-33.12	143.69	-16.853	-4.424	-172.156	582.8	0	0	0	0	0	3.092	21.144	19.051	25	4	159	29	28	18	46	0.893	0.222	0.63	S_000002_068
SCORE:	-132.256	-492.231	95.188	7.149	-20.166	-2.13	92.792	-2.423	16.117	-326.529	-36.318	134.128	-13.446	-1.158	-168.294	582.8	0	0	0	0	0	2.265	22.968	20.627	27	4	153	31	28	18	46	0.964	0.222	0.674	S_000003_068
SCORE:	-106.697	-511.438	125.596	6.783	-17.967	3.588	97.969	-1.017	15.093	-336.149	-25.613	146.22	-14.08	-3.519	-177.404	582.8	0	0	0	0	0	2.441	24.131	20.535	27	4	155	31	28	18	46	0.964	0.222	0.674	S_000004_068
SCORE:	-64.272	-512.499	182.55	9.301	-24.716	0.151	98.828	0	18.976	-350.436	-28.388	139.158	-15.384	-0.9	-167.692	582.8	0	0	0	0	0	3.978	34.193	28.879	28	6	164	34	28	18	46	1	0.333	0.739	S_000005_068
SCORE:	-162.878	-512.064	96.923	5.796	-21.343	1.611	89.779	-1.182	15.995	-347.453	-33.072	137.67	-12.466	-2.208	-167.678	582.8	0	0	0	0	0	4.015	35.588	31.947	23	3	159	26	28	18	46	0.821	0.167	0.565	S_000006_068
SCORE:	-129.81	-497.285	102.771	5.72	-21.145	-0.995	95.682	-1.139	16.315	-331.479	-33.822	137.761	-13.177	-2.681	-172.838	582.8	0	0	0	0	0	3.701	25.818	22.692	26	5	153	31	28	18	46	0.929	0.278	0.674	S_000007_068
SCORE:	-137.494	-505.021	122.767	5.701	-23.47	-4.309	88.486	0	16.579	-345.162	-31.661	140.486	-7.002	-2.552	-176.115	582.8	0	0	0	0	0	0.978	18.204	15.385	24	5	161	29	28	18	46	0.857	0.278	0.63	S_000008_068
SCORE:	-69.676	-507.302	172.355	6.037	-20.853	3.654	91.486	-1.187	17.169	-338.958	-36.511	142.624	-9.814	-3.791	-169.542	582.8	0	0	0	0	0	2.156	27.713	24.592	28	7	157	35	28	18	46	1	0.389	0.761	S_000009_068
SCORE:	-77.793	-516.644	174.865	8.74	-23.944	4.997	97.008	0	15.727	-352.591	-31.396	143.393	-14.183	-1.925	-167.733	582.8	0	0	0	0	0	3.093	24.787	21.311	28	3	164	31	28	18	46	1	0.167	0.674	S_000010_068
SCORE:	-69.607	-505.413	158.794	5.659	-19.894	1.528	94.488	-0.548	17.816	-330.459	-31.743	136.067	-8.543	-1.123	-170.396	582.8	0	0	0	0	0	1.359	19.388	18.297	23	4	152	27	28	18	46	0.821	0.222	0.587	S_000011_068
SCORE:	-122.418	-489.003	86.796	5.897	-18.829	4.318	92.678	0	14.958	-325.1	-32.308	133.776	-10.12	-5.853	-164.528	582.8	0	0	0	0	0	2.101	28.681	26.208	26	4	156	30	28	18	46	0.929	0.222	0.652	S_000012_068
SCORE:	-56.218	-508.411	197.726	7.435	-20.863	-1.653	97.611	-1.158	13.708	-342.012	-30.645	140.225	-12.519	-3.999	-178.721	582.8	0	0	0	0	0	4.259	20.204	17.554	26	6	159	32	28	18	46	0.929	0.333	0.696	S_000013_068
SCORE:	-5.167	-504.568	209.205	6.19	-19.819	9.568	102.101	0	18.002	-335.608	-29.76	140.251	-14.532	-3.118	-173.518	582.8	0	0	0	0	0	7.64	24.51	21.716	28	5	156	33	28	18	46	1	0.278	0.717	S_000001_069
SCORE:	-123.2	-499.853	122.664	6.011	-23.197	1.187	90.339	-0.839	14.679	-343.477	-27.972	136.014	-9.454	-0.315	-173.249	582.8	0	0	0	0	0	1.463	26.229	23.502	25	4	162	29	28	18	46	0.893	0.222	0.63	S_000002_069
SCORE:	-77.458	-511.754	165.859	6.39	-20.183	0.045	96.228	-0.581	14.686	-336.95	-32.716	140.204	-15.445	-5.725	-164.87	582.8	0	0	0	0	0	4.553	26.809	22.899	27	2	153	29	28	18	46	0.964	0.111	0.63	S_000003_069
SCORE:	-117.931	-485.331	90.054	6.1	-18.74	3.369	89.513	0	14.434	-326.692	-33.292	132.995	-13.637	-5.277	-157.985	582.8	0	0	0	0	0	3.757	23.203	19.355	27	4	154	31	28	18	46	0.964	0.222	0.674	S_000004_069
SCORE:	-77.107	-501.659	138.105	7.253	-16.549	5.736	98.906	0	15.168	-329.526	-31.156	136.524	-11.603	-6.032	-167.354	582.8	0	0	0	0	0	2.279	26.846	23.995	27	2	149	29	28	18	46	0.964	0.111	0.63	S_000005_069
SCORE:	23.487	-492.296	232.157	6.025	-20.163	-4.233	108.416	-1.316	17.369	-331.069	-33.602	133.261	-9.667	-5.59	-162.436	582.8	0	0	0	0	0	3.831	25.972	23.589	28	6	153	34	28	18	46	1	0.333	0.739	S_000006_069
SCORE:	-73.434	-495.917	111.944	9.269	-17.541	0.712	93.684	0	16.476	-327.248	-40.616	139.842	-13.595	-0.632	-158.071	582.8	0	0	0	0	0	25.46	28.302	25.507	28	2	152	30	28	18	46	1	0.111	0.652	S_000007_069
SCORE:	-144.883	-506.886	93.441	6.557	-21.126	-1.065	95.384	0	14.697	-334.541	-32.555	136.045	-12.831	-2.134	-164.129	582.8	0	0	0	0	0	1.458	26.075	24.156	25	4	149	29	28	18	46	0.893	0.222	0.63	S_000008_069
SCORE:	-102.502	-510.871	129.993	5.708	-19.172	7.863	98.139	0	15.872	-337.342	-31.962	138.323	-7.26	-0.253	-176.428	582.8	0	0	0	0	0	2.089	25.754	22.742	24	2	155	26	28	18	46	0.857	0.111	0.565	S_000009_069
SCORE:	-9.521	-500.859	203.73	5.816	-16.49	-0.083	103.064	-1.632	14.855	-327.281	-27.596	140.403	-12.286	-5.676	-170.186	582.8	0	0	0	0	0	1.899	23.878	21.586	27	4	151	31	28	18	46	0.964	0.222	0.674	S_000010_069
SCORE:	-47.654	-500.343	177.172	6.106	-19.901	4.321	90.981	-0.029	18.083	-336.517	-29.323	137.82	-9.414	-2.013	-170.039	582.8	0	0	0	0	0	2.642	29.942	26.444	24	5	155	29	28	18	46	0.857	0.278	0.63	S_000011_069
SCORE:	-104.539	-501.246	119.073	7.598	-22.103	-0.049	97.247	-1.042	16.139	-337.713	-27.185	131.542	-4.867	-0.848	-167.262	582.8	0	0	0	0	0	3.376	26.231	22.851	24	3	160	27	28	18	46	0.857	0.167	0.587	S_000012_069
SCORE:	-116.226	-524.207	160.664	7.142	-23.752	3.222	95.719	-1.152	16.747	-353.205	-29.498	142.352	-10.791	-0.663	-185.505	582.8	0	0	0	0	0	3.901	30.623	26.974	27	3	163	30	28	18	46	0.964	0.167	0.652	S_000013_069
SCORE:	-66.453	-497.181	123.27	6.341	-17.863	10.939	103.936	-2.052	16.593	-324.399	-34.006	136.077	-8.56	-2.851	-164.951	582.8	0	0	0	0	0	5.454	22.389	20.233	27	6	152	33	28	18	46	0.964	0.333	0.717	S_000014_069
SCORE:	-65.354	-501.195	155.347	6.492	-21.24	5.098	99.595	0	15.874	-336.398	-28.331	135.093	-11.342	-1.748	-167.078	582.8	0	0	0	0	0	1.68	26.427	23.558	19	3	158	22	28	18	46	0.679	0.167	0.478	S_000001_070
SCORE:	-110.596	-492.722	112.199	6.736	-20.485	-0.023	92.092	0	14.939	-330.332	-32.979	134.744	-8.943	-1.201	-169.824	582.8	0	0	0	0	0	2.403	21.247	17.661	25	6	152	31	28	18	46	0.893	0.333	0.674	S_000002_070
SCORE:	-148.845	-515.681	128.477	6.229	-24.832	-1.147	89.618	-0.029	16.226	-349.58	-37.396	140.126	-14.19	-2.896	-167.797	582.8	0	0	0	0	0	1.227	23.009	20.975	23	6	165	29	28	18	46	0.821	0.333	0.63	S_000003_070
SCORE:	-103.241	-490.685	97.708	8.687	-21.029	-2.736	102.156	0	16.004	-333.367	-30.423	137.153	-16.262	-1.56	-155.771	582.8	0	0	0	0	0	4.084	23.999	20.734	27	4	156	31	28	18	46	0.964	0.222	0.674	S_000004_070
SCORE:	-21.041	-496.227	190.361	6.795	-24.376	-2.216	109.489	0	18.166	-337.667	-33.196	136.333	-9.948	-0.552	-164.039	582.8	0	0	0	0	0	3.237	25.412	20.281	24	6	157	30	28	18	46	0.857	0.333	0.652	S_000005_070
SCORE:	-112.457	-513.973	145.066	5.918	-23.062	1.848	92.608	-0.601	16.324	-340.231	-32.569	140.782	-11.638	-4.126	-174.063	582.8	0	0	0	0	0	2.461	22.045	18.677	27	6	154	33	28	18	46	0.964	0.333	0.717	S_000006_070
SCORE:	-123.862	-510.33	131.269	6.278	-20.899	-0.868	94.647	0	15.444	-346.935	-28.768	135.723	-14.798	-4.347	-165.479	582.8	0	0	0	0	0	2.4	25.022	20.752	26	4	158	30	28	18	46	0.929	0.222	0.652	S_000007_070
SCORE:	-113.807	-498.287	92.822	6.92	-19.244	3.288	97.97	0	15.791	-334.019	-28.939	133.965	-9.248	-5.625	-160.334	582.8	0	0	0	0	0	8.334	24.198	20.75	27	5	158	32	28	18	46	0.964	0.278	0.696	S_000008_070
SCORE:	-131.601	-527.14	150.691	6	-23.779	0.856	95.129	-1.112	17.044	-351.792	-32.997	140.373	-14.786	-4.058	-169.649	582.8	0	0	0	0	0	0.818	21.416	19.324	25	8	158	33	28	18	46	0.893	0.444	0.717	S_000009_070
SCORE:	-100.504	-480.927	92.496	8.038	-21.688	2.183	93.47	0	13.807	-321.707	-25.058	132.087	-7.048	-1.119	-170.147	582.8	0	0	0	0	0	2.309	23.985	21.086	26	4	150	30	28	18	46	0.929	0.222	0.652	S_000010_070
SCORE:	-124.493	-500.055	105.867	6.288	-21.382	2.244	88.302	-1.182	16.516	-340.256	-27.02	135.071	-7.821	-4.539	-162.506	582.8	0	0	0	0	0	3.178	26.091	22.706	26	5	149	31	28	18	46	0.929	0.278	0.674	S_000011_070
SCORE:	-168.746	-505.908	92.83	7.382	-22.803	-0.285	81.747	-0.985	15.332	-348.174	-30.416	139.052	-15.485	-2.391	-163.32	582.8	0	0	0	0	0	1.879	25.256	22.907	28	5	156	33	28	18	46	1	0.278	0.717	S_000012_070
SCORE:	-83.733	-508.625	159.29	6.094	-19.98	1.936	95.625	0	16.199	-337.176	-31.32	134.478	-9.064	-3.455	-172.174	582.8	0	0	0	0	0	1.639	29.501	25.859	25	4	155	29	28	18	46	0.893	0.222	0.63	S_000013_070
SCORE:	-93.648	-514.67	156.524	5.965	-20.735	3.877	93.671	-0.964	16.785	-347	-31.89	137.523	-7.574	-2.521	-166.424	582.8	0	0	0	0	0	0.984	21.123	19.962	27	5	159	32	28	18	46	0.964	0.278	0.696	S_000001_071
SCORE:	-146.436	-504.073	101.507	6.33	-22.722	1.261	87.397	0	14.873	-343.698	-30.548	135.762	-12.116	-2.171	-164.171	582.8	0	0	0	0	0	3.132	24.435	22.517	25	5	154	30	28	18	46	0.893	0.278	0.652	S_000002_071
SCORE:	-135.158	-496.241	96.046	7.971	-20.256	3.582	75.245	-1.335	15.045	-329.601	-26.901	131.383	-6.565	-1.221	-166.255	582.8	0	0	0	0	0	1.145	28.849	27.005	24	3	150	27	28	18	46	0.857	0.167	0.587	S_000003_071
SCORE:	-81.775	-503.958	128.895	6.048	-17.004	8.804	96.932	0	14.936	-334.263	-28.77	134.846	-8.459	-2.669	-168.317	582.8	0	0	0	0	0	8.406	21.281	18.445	27	6	155	33	28	18	46	0.964	0.333	0.717	S_000004_071
SCORE:	-81.616	-490.489	133.664	6.361	-22.446	-5.011	97.536	0	15.804	-331.01	-28.137	130.993	-8.05	-1.063	-164.644	582.8	0	0	0	0	0	2.077	17.904	15.834	25	3	157	28	28	18	46	0.893	0.167	0.609	S_000005_071
SCORE:	-105.725	-503.674	138.352	6.446	-23.501	-2.168	94.094	0	15.62	-342.624	-29.457	134.791	-7.117	0	-172.349	582.8	0	0	0	0	0	3.063	24.873	21.633	27	6	165	33	28	18	46	0.964	0.333	0.717	S_000006_071
SCORE:	-118.989	-500.115	107.405	5.621	-19.124	1.729	99.045	-2.785	15.073	-330.04	-32.69	136.432	-13.198	-5.651	-165.901	582.8	0	0	0	0	0	2.409	26.123	21.247	25	3	154	28	28	18	46	0.893	0.167	0.609	S_000007_071
SCORE:	-77.069	-493.695	126.351	5.787	-18.773	1.931	101.797	0	16.705	-323.738	-33.908	134.331	-10.008	-3.026	-168.122	582.8	0	0	0	0	0	4.5	22.69	20.248	25	5	154	30	28	18	46	0.893	0.278	0.652	S_000008_071
SCORE:	-63.689	-502.901	159.244	5.797	-18.152	3.723	104.27	-1.142	15.15	-328.66	-29.624	139.396	-17.393	-5.145	-173.292	582.8	0	0	0	0	0	2.242	23.801	20.61	26	7	151	33	28	18	46	0.929	0.389	0.717	S_000009_071
SCORE:	-88.333	-507.105	138.181	7.71	-21.867	2.535	101.314	0	16.528	-341.885	-27.76	135.981	-9.102	-2.272	-168.393	582.8	0	0	0	0	0	5.002	23.393	20.041	26	5	159	31	28	18	46	0.929	0.278	0.674	S_000010_071
SCORE:	-94.236	-502.993	130.683	10.843	-24.155	-0.839	99.612	-3.216	15.234	-342.917	-28.046	132.763	-10.655	-1.698	-155.983	582.8	0	0	0	0	0	4.329	18.524	14.806	27	2	154	29	28	18	46	0.964	0.111	0.63	S_000011_071
SCORE:	-145.664	-517.958	116.105	6.986	-23.504	1.224	96.376	0	13.913	-348.858	-30.767	142.402	-10.843	-0.854	-174.876	582.8	0	0	0	0	0	2.189	22.834	21.802	24	3	161	27	28	18	46	0.857	0.167	0.587	S_000012_071
SCORE:	-83.214	-512.974	166.77	6.782	-21.226	4.034	98.536	0	14.632	-344.942	-31.726	142.941	-16.344	-3.461	-172.452	582.8	0	0	0	0	0	3.417	34.301	30.923	21	3	158	24	28	18	46	0.75	0.167	0.522	S_000013_071
SCORE:	-77.553	-497.758	131.284	5.98	-17.625	1.646	99.888	-1.337	16.356	-320.753	-34.268	135.056	-8.31	-2.144	-173.1	582.8	0	0	0	0	0	4.732	25.714	25.087	23	4	155	27	28	18	46	0.821	0.222	0.587	S_000014_071
SCORE:	-130.23	-507.84	112.185	8.242	-21.231	0.672	97.467	-1.724	16.544	-340.171	-34.017	138.355	-16.452	-4.03	-164.093	582.8	0	0	0	0	0	3.062	19.874	14.898	25	5	163	30	28	18	46	0.893	0.278	0.652	S_000015_071
SCORE:	-86.14	-490.553	129.16	6.172	-22.654	1.463	102.51	0	16.937	-334.734	-32.008	127.306	-5.262	-1.556	-168.406	582.8	0	0	0	0	0	2.686	21.083	17.437	28	7	153	35	28	18	46	1	0.389	0.761	S_000016_071
SCORE:	-109.633	-504.932	155.217	5.728	-25.282	-1.657	95.22	0	16.037	-347.936	-34.253	138.694	-15.489	-2.967	-171.765	582.8	0	0	0	0	0	0.95	20.094	17.297	27	5	162	32	28	18	46	0.964	0.278	0.696	S_000017_071
SCORE:	-129.408	-522.544	134.365	5.535	-21.212	8.533	92.149	-1.093	15.858	-342.77	-28.786	142.969	-13.771	-1.097	-184.069	582.8	0	0	0	0	0	3.724	31.223	28.031	22	4	158	26	28	18	46	0.786	0.222	0.565	S_000018_071
SCORE:	-69.358	-497.22	172.423	6.193	-22.768	1.544	86.685	-1.202	14.323	-343.827	-28.304	133.096	-9.44	-2.739	-165.567	582.8	0	0	0	0	0	4.644	22.722	22.332	25	4	154	29	28	18	46	0.893	0.222	0.63	S_000019_071
SCORE:	-91.857	-505.377	132.657	6.006	-21.051	5.813	99.748	-1.39	18.78	-344.899	-32.13	138.302	-10.423	-1.303	-163.852	582.8	0	0	0	0	0	4.464	24.643	21.097	21	4	158	25	28	18	46	0.75	0.222	0.543	S_000020_071
SCORE:	-155.535	-503.059	91.362	5.502	-23.53	-1.454	98.077	0	14.351	-339.868	-33.2	136.448	-10.779	-1.872	-172.795	582.8	0	0	0	0	0	2.483	23.461	22.458	25	6	158	31	28	18	46	0.893	0.333	0.674	S_000001_072
SCORE:	-77.396	-501.783	126.216	8.129	-20.116	0.779	111.071	0	15.475	-333.522	-31.156	134.959	-11.965	-2.832	-158.645	582.8	0	0	0	0	0	3.192	27.098	24.641	28	4	154	32	28	18	46	1	0.222	0.696	S_000002_072
SCORE:	-45.07	-510.619	204.845	5.598	-23.874	-0.799	96.942	-0.579	14.743	-339.009	-35.612	136.484	-9.082	-1.764	-168.724	582.8	0	0	0	0	0	3.579	25.67	22.114	23	2	155	25	28	18	46	0.821	0.111	0.543	S_000003_072
SCORE:	-92.73	-512.971	134.814	6.847	-17.524	-0.352	101.507	0	16.801	-334.426	-33.663	142.414	-9.813	-5.824	-167.75	582.8	0	0	0	0	0	4.409	28.384	23.921	25	4	153	29	28	18	46	0.893	0.222	0.63	S_000004_072
SCORE:	-87.078	-503.661	119.505	5.715	-14.538	4.511	102.073	-4.754	15.313	-322.709	-30.694	139.087	-8.64	-3.466	-171.116	582.8	0	0	0	0	0	3.496	27.702	23.55	25	3	145	28	28	18	46	0.893	0.167	0.609	S_000005_072
SCORE:	-95.779	-489.709	93.047	5.829	-17.069	0.761	96.662	0	18.103	-324.396	-25.067	131.941	-9.025	-1.478	-160.204	582.8	0	0	0	0	0	2.027	25.9	22.651	25	5	156	30	28	18	46	0.893	0.278	0.652	S_000006_072
SCORE:	-126.131	-494.76	108.792	6.184	-21.479	-2.028	95.418	-0.751	14.94	-329.304	-32.225	140.711	-18.101	-3.81	-174.861	582.8	0	0	0	0	0	2.342	22.89	19.692	27	6	154	33	28	18	46	0.964	0.333	0.717	S_000007_072
SCORE:	-117.616	-503.378	118.865	8.347	-22.197	-0.177	93.395	0	15.892	-340.536	-32.341	141.847	-13.528	-1.274	-167.556	582.8	0	0	0	0	0	2.225	24.527	21.292	25	5	155	30	28	18	46	0.893	0.278	0.652	S_000008_072
SCORE:	-161.263	-519.17	103.389	6.437	-22.07	0.352	93.782	0	18.633	-345.649	-27.457	140.038	-12.676	-3.132	-179.7	582.8	0	0	0	0	0	3.16	30.001	26.915	23	5	160	28	28	18	46	0.821	0.278	0.609	S_000009_072
SCORE:	-50.725	-495.479	177.788	5.569	-18.914	1.884	84.475	-1.289	14.36	-329.676	-32.983	134.637	-15.024	-5.191	-157.026	582.8	0	0	0	0	0	3.342	31	25.88	25	2	156	27	28	18	46	0.893	0.111	0.587	S_000010_072
SCORE:	-28.931	-499.445	180.614	5.799	-17.816	7.015	99.284	0	15.862	-327.876	-37.275	139.483	-13.839	-5.677	-162.333	582.8	0	0	0	0	0	4.473	19.663	16.525	27	5	148	32	28	18	46	0.964	0.278	0.696	S_000011_072
SCORE:	-169.68	-514.583	107.68	7.146	-24.421	-1.452	88.872	0	15.139	-343.483	-33.652	143.645	-13.48	-2.127	-183.254	582.8	0	0	0	0	0	1.491	19.356	15.264	26	4	156	30	28	18	46	0.929	0.222	0.652	S_000012_072
SCORE:	-103.325	-490.466	107.951	5.891	-16.003	-0.996	88.533	0	14.035	-323.322	-27.252	134.432	-8.412	-2.73	-169.184	582.8	0	0	0	0	0	1.397	29.625	25.919	28	3	149	31	28	18	46	1	0.167	0.674	S_000013_072
SCORE:	-125.533	-505.871	96.816	5.983	-18.967	3.711	97.926	-3.612	15.096	-326.236	-27.785	141.486	-17.043	-3.706	-169.916	582.8	0	0	0	0	0	3.783	25.439	22.083	28	2	150	30	28	18	46	1	0.111	0.652	S_000014_072
SCORE:	-117.716	-511.671	129.429	5.901	-21.892	-1.231	99.021	-1.295	17.023	-342.15	-35.706	142.304	-9.898	-4.224	-169.251	582.8	0	0	0	0	0	3.126	27.99	25.477	25	3	158	28	28	18	46	0.893	0.167	0.609	S_000015_072
SCORE:	-57.397	-516.451	193.797	5.632	-20.091	4.773	87.744	-0.804	15.52	-341.284	-24.565	142.261	-10.001	-6.69	-176.095	582.8	0	0	0	0	0	6.057	26.83	23.815	25	5	160	30	28	18	46	0.893	0.278	0.652	S_000016_072
SCORE:	-151.67	-510.499	100.224	7.746	-20.383	4.401	86.462	0	14.998	-341.707	-32.604	136.892	-9.967	-3.679	-168.125	582.8	0	0	0	0	0	1.77	23.868	21.182	23	6	160	29	28	18	46	0.821	0.333	0.63	S_000017_072
SCORE:	-105.68	-507.606	129.586	6.304	-20.906	-0.317	103.551	0	16.902	-336.12	-35.301	139.943	-14.843	-4.377	-168.377	582.8	0	0	0	0	0	3.082	27.357	23.188	26	2	155	28	28	18	46	0.929	0.111	0.609	S_000018_072
SCORE:	-81.172	-503.823	177.077	8.085	-25.202	-5.395	90.68	0	16.76	-349.841	-30.62	140.353	-13.091	-3.72	-167.219	582.8	0	0	0	0	0	1.984	27.225	23.806	27	5	165	32	28	18	46	0.964	0.278	0.696	S_000019_072
SCORE:	-152.92	-507.295	89.86	6.728	-21.33	3.159	86.318	0	17.432	-339.343	-30.963	133.361	-9.642	-1.044	-164.868	582.8	0	0	0	0	0	1.907	22.84	20.101	25	4	156	29	28	18	46	0.893	0.222	0.63	S_000020_072
SCORE:	-165.086	-504.852	100.487	5.862	-24.679	-3.085	90.182	-0.608	13.766	-349.053	-31.847	137.924	-20.506	-2.432	-162.085	582.8	0	0	0	0	0	3.039	24.603	23.097	28	3	168	31	28	18	46	1	0.167	0.674	S_000001_073
SCORE:	-154.33	-518.286	96.186	7.591	-20.879	4.858	96.589	0	15.311	-339.53	-32.068	139.29	-11.934	-3.072	-172.413	582.8	0	0	0	0	0	1.226	19.22	16.433	26	4	155	30	28	18	46	0.929	0.222	0.652	S_000002_073
SCORE:	-28.28	-507.406	199.653	5.866	-21.308	-0.787	110.001	0	14.286	-342.588	-37.047	140.471	-15.233	-1.761	-158.256	582.8	0	0	0	0	0	3.029	23.191	19.827	26	1	157	27	28	18	46	0.929	0.056	0.587	S_000003_073
SCORE:	-56.047	-484.741	144.613	8.267	-20.913	-4.036	99.233	0	16.575	-324.626	-30.09	135.946	-10.269	-5.94	-166.564	582.8	0	0	0	0	0	3.698	18.569	15.879	25	1	151	26	28	18	46	0.893	0.056	0.565	S_000004_073
SCORE:	-88.899	-498.505	126.769	7.28	-25.047	0.393	107.569	-0.684	15.133	-333.266	-33.099	139.136	-11.381	0	-169.581	582.8	0	0	0	0	0	3.584	25.004	22.345	23	4	146	27	28	18	46	0.821	0.222	0.587	S_000005_073
SCORE:	-90.204	-499.077	138.77	5.61	-19.669	-1.168	91.446	0	15.105	-337.05	-28.533	137.172	-10.199	-0.381	-169.888	582.8	0	0	0	0	0	4.86	27.837	25.006	26	6	153	32	28	18	46	0.929	0.333	0.696	S_000006_073
SCORE:	-121.862	-514.591	140.172	8.033	-24.235	7.306	86.981	0	15.695	-353.932	-24.749	136.226	-13.364	-1.87	-168.989	582.8	0	0	0	0	0	2.655	17.091	14.389	25	8	163	33	28	18	46	0.893	0.444	0.717	S_000007_073
SCORE:	-138.156	-511.562	97.857	9.774	-21.117	-1.042	102.181	0	14.823	-341.767	-33.249	139.355	-7.003	-1.516	-171.087	582.8	0	0	0	0	0	3.398	22.026	19.821	22	3	160	25	28	18	46	0.786	0.167	0.543	S_000008_073
SCORE:	-114.071	-492.051	97.919	7.642	-21.133	3.197	97.537	-1.133	15.219	-331.356	-30.873	136.189	-14.616	-3.052	-162.592	582.8	0	0	0	0	0	2.232	27.149	24.246	28	3	150	31	28	18	46	1	0.167	0.674	S_000009_073
SCORE:	-71.423	-518.326	190.983	5.723	-24.065	4.148	93.302	-1.13	13.919	-355.989	-26.126	138.237	-11.954	-1.327	-166.011	582.8	0	0	0	0	0	4.392	22.315	19.849	26	5	168	31	28	18	46	0.929	0.278	0.674	S_000010_073
SCORE:	-121.791	-504.398	109.042	5.822	-22.194	1.776	99.388	-1.347	14.439	-332.963	-35.598	138.799	-9.461	-2.296	-168.55	582.8	0	0	0	0	0	2.949	28.249	24.62	25	1	155	26	28	18	46	0.893	0.056	0.565	S_000011_073
SCORE:	-130.522	-519.157	112.804	6.629	-18.749	-1.113	100.283	0	17.157	-344.284	-32.625	145.931	-12.896	-6.887	-163.194	582.8	0	0	0	0	0	2.78	21.56	19.22	28	3	161	31	28	18	46	1	0.167	0.674	S_000012_073
SCORE:	-171.667	-510.549	101.74	7.262	-24.018	-0.291	85.465	-1.228	15.179	-346.681	-35.15	140.696	-13.562	-0.479	-174.839	582.8	0	0	0	0	0	1.989	27.102	24.318	26	3	169	29	28	18	46	0.929	0.167	0.63	S_000013_073
SCORE:	-94.028	-498.659	129.189	5.964	-22.516	-0.601	96.491	-0.791	16.521	-336.068	-29.058	134.623	-7.071	-2.368	-166.296	582.8	0	0	0	0	0	3.812	30.621	27.022	25	5	161	30	28	18	46	0.893	0.278	0.652	S_000014_073
SCORE:	-77.337	-502.018	152.341	5.756	-24.157	4.297	99.867	0	17.234	-335.312	-30.006	137	-11.771	-3.123	-171.886	582.8	0	0	0	0	0	1.64	21.965	20.533	26	5	157	31	28	18	46	0.929	0.278	0.674	S_000015_073
SCORE:	-96.565	-508.885	130.376	8.383	-22.154	-0.979	104.643	-0.415	17.959	-332.496	-28.701	141.521	-7.334	-3.877	-180.675	582.8	0	0	0	0	0	3.269	24.902	23.402	24	4	154	28	28	18	46	0.857	0.222	0.609	S_000016_073
SCORE:	-97.668	-503.413	136.151	6.697	-19.702	0.653	97.436	0	14.421	-333.335	-29.164	137.265	-17.608	-3.558	-167.829	582.8	0	0	0	0	0	1.517	22.286	19.285	23	4	159	27	28	18	46	0.821	0.222	0.587	S_000017_073
SCORE:	-66.692	-489.434	135.926	6.302	-19.935	-1.05	99.5	-0.007	15.734	-324.07	-30.022	133.008	-11.258	-0.943	-165.106	582.8	0	0	0	0	0	1.865	29.245	25.651	25	3	152	28	28	18	46	0.893	0.167	0.609	S_000018_073
SCORE:	-79.216	-512.055	158.079	6.023	-21.45	6.702	97.801	0	15.952	-335.311	-37.784	141.118	-11.176	-1.775	-171.34	582.8	0	0	0	0	0	3.198	22.782	20.468	26	4	155	30	28	18	46	0.929	0.222	0.652	S_000019_073
SCORE:	-103.545	-501.411	131.379	6.057	-20.259	-4.068	90.881	0	14.776	-330.193	-30.917	134.107	-11.879	-2.243	-165.259	582.8	0	0	0	0	0	2.684	26.241	25.641	21	3	152	24	28	18	46	0.75	0.167	0.522	S_000001_074
SCORE:	-57.544	-515.369	196.552	5.801	-22.761	5.248	90.942	0	15.532	-344.285	-31.803	139.218	-12.823	-4.564	-164.084	582.8	0	0	0	0	0	2.052	20.887	19.379	26	4	167	30	28	18	46	0.929	0.222	0.652	S_000002_074
SCORE:	-96.096	-499.839	129.559	5.831	-22.291	-1.655	101.311	0	15.588	-337.491	-28.862	142.48	-13.467	-3.56	-169.543	582.8	0	0	0	0	0	3.045	25.994	22.418	27	5	154	32	28	18	46	0.964	0.278	0.696	S_000003_074
SCORE:	-102.479	-493.797	110.413	6.426	-21.667	1.51	97.59	0	16.897	-333.787	-34.993	131.812	-7.127	-2.364	-157.186	582.8	0	0	0	0	0	0.994	24.26	21.839	27	3	162	30	28	18	46	0.964	0.167	0.652	S_000004_074
SCORE:	-102.001	-498.27	122.198	6.895	-19.278	1.742	90.824	-2.156	15.146	-332.238	-27.529	136.25	-9.054	-4.944	-167.547	582.8	0	0	0	0	0	3.161	27.932	23.574	25	1	153	26	28	18	46	0.893	0.056	0.565	S_000005_074
SCORE:	-162.75	-508.919	88.071	5.774	-20.663	3.914	86.397	-0.919	15.992	-340.184	-34.203	137.008	-15.125	-3.101	-161.78	582.8	0	0	0	0	0	2.188	22.202	18.918	26	2	151	28	28	18	46	0.929	0.111	0.609	S_000006_074
SCORE:	-137.388	-508.384	105.129	5.866	-22.925	3.465	101.218	0	17.292	-339.43	-31.05	139.592	-9.456	-4.512	-177.968	582.8	0	0	0	0	0	0.973	26.798	26.679	26	5	157	31	28	18	46	0.929	0.278	0.674	S_000007_074
SCORE:	-130.689	-498.562	110.063	6.531	-22.687	2.102	87.871	-1.422	16.97	-338.948	-28.375	139.031	-13.548	-2.709	-170.791	582.8	0	0	0	0	0	0.985	32.59	26.491	26	5	156	31	28	18	46	0.929	0.278	0.674	S_000008_074
SCORE:	-52.958	-492.379	141.612	6.788	-18.308	-2.016	102.066	-0.122	15.69	-322.785	-32.573	131.323	-11.947	-1.127	-155.355	582.8	0	0	0	0	0	3.374	26.566	23.817	26	2	154	28	28	18	46	0.929	0.111	0.609	S_000009_074
SCORE:	-18.34	-501.821	200.181	6.326	-16.53	3.552	91.975	-1.117	14.798	-328.635	-26.092	135.653	-9.136	-4.213	-167.834	582.8	0	0	0	0	0	1.754	24.652	20.207	27	2	145	29	28	18	46	0.964	0.111	0.63	S_000010_074
SCORE:	-76.75	-494.154	140.46	5.824	-21.736	0.574	97.19	-1.18	15.915	-330.72	-31.753	134.559	-11.868	-2.394	-163.865	582.8	0	0	0	0	0	3.596	21.118	18.509	27	6	151	33	28	18	46	0.964	0.333	0.717	S_000011_074
SCORE:	-53.611	-476.335	125.956	6.881	-18.567	0.688	101.313	-0.153	14.95	-315.962	-29.362	132.988	-9.162	-4.097	-169.006	582.8	0	0	0	0	0	3.456	20.841	18.245	26	4	147	30	28	18	46	0.929	0.222	0.652	S_000012_074
SCORE:	-118.131	-502.295	120.999	5.807	-22.195	-2.219	94.886	0	15.618	-334.402	-33.254	135.376	-7.05	-3.053	-170.538	582.8	0	0	0	0	0	1.391	22.858	18.487	24	6	157	30	28	18	46	0.857	0.333	0.652	S_000013_074
SCORE:	-60.18	-506.825	159.041	6.216	-17.887	2.714	110.574	-1.396	15.163	-339.72	-34.501	140.388	-16.716	-3.374	-162.115	582.8	0	0	0	0	0	5.458	25.488	23.342	24	6	155	30	28	18	46	0.857	0.333	0.652	S_000014_074
SCORE:	-135.804	-509.985	101.209	6.459	-19.23	-0.024	93.69	-3.456	16.205	-334.641	-33.003	139.07	-6.979	-2.81	-170.18	582.8	0	0	0	0	0	5.072	17.619	13.315	25	6	154	31	28	18	46	0.893	0.333	0.674	S_000015_074
SCORE:	-125.527	-508.103	125.668	5.753	-22.952	-2.198	92.153	-1.856	15.522	-339.968	-28.353	133.877	-5.106	-1.956	-172.538	582.8	0	0	0	0	0	1.73	23.607	21.078	28	6	153	34	28	18	46	1	0.333	0.739	S_000016_074
SCORE:	-143.278	-508.109	118.068	5.807	-24.089	-0.333	92.601	-0.657	16.127	-340.277	-33.086	140.132	-15.455	-2.971	-174.229	582.8	0	0	0	0	0	0.392	17.588	15.443	26	6	154	32	28	18	46	0.929	0.333	0.696	S_000017_074
SCORE:	-96.254	-507.542	138.445	5.608	-19.721	3.03	97.891	0	15.793	-339.504	-29.219	136.95	-12.34	-2.183	-167.934	582.8	0	0	0	0	0	1.672	18.697	16.323	26	5	160	31	28	18	46	0.929	0.278	0.674	S_000018_074
SCORE:	-86.713	-530.051	196.625	8.179	-21.239	8.148	80.795	0	14.928	-352.725	-26.603	144.009	-16.367	-1.037	-176.711	582.8	0	0	0	0	0	2.535	22.092	19.029	24	6	161	30	28	18	46	0.857	0.333	0.652	S_000019_074
SCORE:	-82.135	-500.54	146.785	7.01	-24.569	2.383	94.305	0	16.643	-348.201	-24.486	130.922	-9.123	-0.507	-158.93	582.8	0	0	0	0	0	3.373	23.919	21.489	26	4	160	30	28	18	46	0.929	0.222	0.652	S_000001_075
SCORE:	-105.133	-499.19	124.992	6.282	-22.844	2.14	95.625	-1.197	14.618	-334.456	-27.846	136.473	-10.39	0	-175.27	582.8	0	0	0	0	0	3.131	26.881	24.867	26	7	156	33	28	18	46	0.929	0.389	0.717	S_000002_075
SCORE:	-138.492	-501.051	88.083	6.328	-19.193	3.551	97.147	-1.353	15.801	-333.606	-27.104	141.39	-13.457	-6.486	-173.478	582.8	0	0	0	0	0	2.135	22.363	20.714	25	4	156	29	28	18	46	0.893	0.222	0.63	S_000003_075
SCORE:	-103.807	-506.086	121.399	6.399	-22.607	1.71	100.665	-1.41	16.945	-336.274	-35.038	139.71	-11.912	-2.032	-164.53	582.8	0	0	0	0	0	6.454	23.485	20.795	27	4	154	31	28	18	46	0.964	0.222	0.674	S_000004_075
SCORE:	-102.998	-490.847	116.328	5.894	-22.039	-1.279	96.254	-1.237	14.993	-340.43	-30.501	131.815	-3.184	-2.618	-163.368	582.8	0	0	0	0	0	4.419	23.869	22.175	27	7	156	34	28	18	46	0.964	0.389	0.739	S_000005_075
SCORE:	-112.644	-509.878	145.627	6.959	-25.613	3.587	88.863	-1.368	15.321	-349.883	-30.346	136.281	-8.731	-0.277	-167.492	582.8	0	0	0	0	0	1.507	27.367	24.92	26	5	166	31	28	18	46	0.929	0.278	0.674	S_000006_075
SCORE:	-13.705	-483.535	180.209	7.181	-16.974	-1.231	95.16	-1.112	16.483	-320.312	-29.813	135.846	-11.516	-2.134	-165.997	582.8	0	0	0	0	0	1.241	31.432	25.188	23	6	146	29	28	18	46	0.821	0.333	0.63	S_000007_075
SCORE:	-177.93	-517.757	94.45	6.746	-20.882	0.461	89.302	0	17.986	-341.613	-36.017	141.992	-9.884	-3.238	-182.83	582.8	0	0	0	0	0	0.554	21.398	19.565	23	5	157	28	28	18	46	0.821	0.278	0.609	S_000008_075
SCORE:	-73.471	-500.107	155.254	5.876	-24.7	-1.168	96.711	-1.031	15.541	-341.142	-25.686	135.026	-11.874	-1.399	-161.164	582.8	0	0	0	0	0	3.591	25.679	22.926	26	5	164	31	28	18	46	0.929	0.278	0.674	S_000009_075
SCORE:	-88.811	-514.878	169.971	5.613	-19.755	1.635	84.803	0	15.569	-340.688	-29.102	141.109	-7.671	-5.433	-175.863	582.8	0	0	0	0	0	3.079	28.765	25.828	24	4	157	28	28	18	46	0.857	0.222	0.609	S_000010_075
SCORE:	-139.092	-504.715	88.803	6.787	-21.722	1.112	99.907	0	16.189	-337.159	-27.683	136.18	-11.748	-6.069	-164.337	582.8	0	0	0	0	0	2.563	24.541	21.216	24	3	155	27	28	18	46	0.857	0.167	0.587	S_000011_075
SCORE:	-135.143	-495.845	84.485	5.621	-20.964	1.314	97.62	-1.286	14.455	-330.62	-27.734	133.175	-11.762	-3.294	-165.277	582.8	0	0	0	0	0	2.17	23.906	21.076	27	5	156	32	28	18	46	0.964	0.278	0.696	S_000012_075
SCORE:	-163.846	-511.695	93.945	7.538	-22.216	1.486	96.509	0	15.75	-349.735	-35.688	135.542	-8.96	-4.729	-166.211	582.8	0	0	0	0	0	1.82	18.782	16.218	27	4	158	31	28	18	46	0.964	0.222	0.674	S_000013_075
SCORE:	-36.714	-504.615	193.914	6.104	-21.888	-1.862	97.743	-1.753	16.241	-341.503	-34.489	138.064	-15.548	-1.897	-151.658	582.8	0	0	0	0	0	3.632	26.928	23.34	25	6	156	31	28	18	46	0.893	0.333	0.674	S_000014_075
SCORE:	-167.468	-505.296	97.8	6.302	-24.649	-4.462	85.264	-2.174	14.205	-344.862	-29.849	135.424	-17.048	-1.876	-160.943	582.8	0	0	0	0	0	1.898	26.902	23.323	27	4	165	31	28	18	46	0.964	0.222	0.674	S_000015_075
SCORE:	-71.683	-503.88	158.72	7.388	-21.372	-4.769	97.159	0	17.146	-342.372	-28.118	139.525	-15.46	-3.506	-157.365	582.8	0	0	0	0	0	2.421	27.809	23.641	26	2	153	28	28	18	46	0.929	0.111	0.609	S_000016_075
SCORE:	-70.549	-519.073	168.884	6.334	-18.622	3.778	97.999	-0.843	17.232	-339.285	-29.981	140.867	-9.53	-3.859	-171.018	582.8	0	0	0	0	0	3.769	23.142	20.936	25	2	150	27	28	18	46	0.893	0.111	0.587	S_000017_075
SCORE:	-178.139	-518.321	92.345	5.816	-19.473	-1.265	91.436	0	14.909	-339.904	-37.856	141.356	-9.379	-6.919	-175.427	582.8	0	0	0	0	0	1.743	18.671	16.145	28	3	154	31	28	18	46	1	0.167	0.674	S_000018_075
SCORE:	-69.233	-503.525	158.735	6.199	-19.586	2.387	96.52	0	15.293	-334.43	-33.466	137.991	-9.343	-5.929	-166.307	582.8	0	0	0	0	0	3.429	24.601	23.391	25	3	150	28	28	18	46	0.893	0.167	0.609	S_000001_076
SCORE:	-86.075	-506.738	162.153	5.482	-16.916	1.395	91.743	-1.245	15.438	-330.256	-35.922	143.367	-19.738	-2.35	-176.631	582.8	0	0	0	0	0	1.342	25.879	22.461	21	3	149	24	28	18	46	0.75	0.167	0.522	S_000002_076
SCORE:	-115.602	-510.706	131.857	9.47	-23.551	1.295	103.406	0	15.41	-346.003	-34.519	138.993	-12.072	-0.794	-174.529	582.8	0	0	0	0	0	3.339	22.963	21.644	24	4	159	28	28	18	46	0.857	0.222	0.609	S_000003_076
SCORE:	23.936	-513.238	241.409	8.705	-16.414	7.872	100.236	0	15.394	-332.581	-33.414	142.573	-11.208	-5.98	-168.808	582.8	0	0	0	0	0	6.588	18.262	15.118	28	3	152	31	28	18	46	1	0.167	0.674	S_000004_076
SCORE:	-139.251	-505.269	127.556	6.56	-24.475	-4.662	93.733	0	14.639	-344.65	-38.018	139.763	-15.592	-1.521	-173.913	582.8	0	0	0	0	0	3.798	17.641	15.233	26	6	162	32	28	18	46	0.929	0.333	0.696	S_000005_076
SCORE:	-114.672	-519.891	151.219	6.254	-25.764	1.398	96.633	0	14.184	-352.751	-27.96	136.034	-7.606	-3.986	-169.739	582.8	0	0	0	0	0	4.504	25.419	22.583	27	5	159	32	28	18	46	0.964	0.278	0.696	S_000006_076
SCORE:	-123.957	-511.195	117.18	6.425	-18.859	4.088	91.502	-1.373	16.408	-339.021	-27.963	139.516	-9.4	-6.736	-172.37	582.8	0	0	0	0	0	5.041	27.958	24.094	26	3	157	29	28	18	46	0.929	0.167	0.63	S_000007_076
SCORE:	-155.594	-517.263	114.978	6.6	-25.228	0.249	89.421	0	14.411	-350.844	-35.167	142.869	-17.64	-3.345	-161.198	582.8	0	0	0	0	0	3.763	23.843	20.182	26	1	165	27	28	18	46	0.929	0.056	0.587	S_000008_076
SCORE:	-114.393	-500.22	120.724	5.563	-18.24	1.719	87.761	0	15.627	-330.847	-37.027	139.95	-13.194	-5.202	-166.748	582.8	0	0	0	0	0	2.94	26.753	23.012	27	5	154	32	28	18	46	0.964	0.278	0.696	S_000009_076
SCORE:	-84.004	-501.829	122.114	5.598	-12.489	6.772	90.886	-2.889	15.31	-323.652	-34.748	142.273	-11.288	-5.822	-158.305	582.8	0	0	0	0	0	1.265	25.837	23.991	22	4	148	26	28	18	46	0.786	0.222	0.565	S_000010_076
SCORE:	-110.921	-500.617	112.35	6.952	-19.964	-0.868	91.768	0	17.009	-334.395	-24.177	136.193	-11.492	-1.635	-168.321	582.8	0	0	0	0	0	3.475	23.174	18.862	24	2	159	26	28	18	46	0.857	0.111	0.565	S_000011_076
SCORE:	-135.501	-511.373	113.371	7.262	-21.827	-3.688	92.437	0	16.977	-339.329	-30.858	144.299	-10.123	-0.895	-178.139	582.8	0	0	0	0	0	3.585	27.983	24.5	27	5	162	32	28	18	46	0.964	0.278	0.696	S_000012_076
SCORE:	-134.117	-512.472	124.922	6.255	-23.659	-0.135	86.835	0	16.374	-344.801	-27.799	140.512	-14.731	-2.344	-168.719	582.8	0	0	0	0	0	2.846	29.589	27.191	25	5	162	30	28	18	46	0.893	0.278	0.652	S_000013_076
SCORE:	-134.128	-498.895	108.225	6.598	-22.631	-3.987	93.303	-1.293	16.232	-339.268	-32.457	136.832	-15.415	-3.134	-162.409	582.8	0	0	0	0	0	1.371	22.705	19.571	28	3	161	31	28	18	46	1	0.167	0.674	S_000014_076
SCORE:	-102.983	-509.286	151.761	6.334	-24.816	0.468	99.238	-1.131	15.401	-347.277	-30.349	139.774	-12.138	-3.061	-173.34	582.8	0	0	0	0	0	2.642	22.668	20.121	28	5	159	33	28	18	46	1	0.278	0.717	S_000015_076
SCORE:	-76.844	-506.961	172.248	6.48	-22.876	0.772	97.775	0	15.321	-342.724	-30.451	136.96	-13.338	-2.114	-172.281	582.8	0	0	0	0	0	1.543	24.378	21.139	27	6	153	33	28	18	46	0.964	0.333	0.717	S_000016_076
SCORE:	-139.885	-517.732	107.832	6.029	-22.468	3.188	100.076	-0.198	16.327	-339.33	-31.409	135.583	-8.683	-6.719	-166.014	582.8	0	0	0	0	0	0.833	18.842	17.624	27	5	153	32	28	18	46	0.964	0.278	0.696	S_000017_076
SCORE:	-122.825	-504.808	103.462	5.768	-20.823	-0.271	91.899	-0.779	16.358	-334.834	-34.279	134.511	-6.358	-3.092	-155.609	582.8	0	0	0	0	0	3.228	27.52	23.657	26	5	157	31	28	18	46	0.929	0.278	0.674	S_000018_076
SCORE:	-65.306	-504.642	143.765	5.846	-19.948	-0.101	114.962	-1.235	19.215	-340.42	-34.871	134.25	-10.182	-2.152	-155.505	582.8	0	0	0	0	0	2.911	22.837	19.535	28	3	153	31	28	18	46	1	0.167	0.674	S_000001_077
SCORE:	-94.875	-512.882	170.12	5.484	-25.656	-0.37	89.408	-0.717	15.675	-357.044	-29.756	137.332	-12.001	-2.713	-160.561	582.8	0	0	0	0	0	6.005	28.989	26.126	26	5	169	31	28	18	46	0.929	0.278	0.674	S_000002_077
SCORE:	-177.037	-507.791	87.392	5.657	-24.313	2.218	89.509	0	15.247	-350.091	-27.64	136.007	-16.156	-1.422	-170.596	582.8	0	0	0	0	0	2.142	24.259	22.387	27	5	159	32	28	18	46	0.964	0.278	0.696	S_000003_077
SCORE:	-137.32	-517.297	141.631	5.664	-27.327	-2.1	93.652	0	15.002	-356.559	-29.224	141.046	-14.953	-0.297	-175.087	582.8	0	0	0	0	0	5.729	25.533	22.867	25	6	168	31	28	18	46	0.893	0.333	0.674	S_000004_077
SCORE:	-114.167	-510.732	145.785	5.971	-24.477	1.677	93.75	0	16.016	-348.622	-33.287	141.713	-14.164	-1.933	-170.344	582.8	0	0	0	0	0	1.678	26.186	22.349	24	5	159	29	28	18	46	0.857	0.278	0.63	S_000005_077
SCORE:	-107.355	-497.817	110.947	9.029	-20.536	-3.595	100.508	0	15.884	-332.841	-29.233	140.834	-17.909	-5.169	-163.239	582.8	0	0	0	0	0	2.982	26.427	23.746	25	3	154	28	28	18	46	0.893	0.167	0.609	S_000006_077
SCORE:	-96.405	-503.828	144.742	6.576	-18.915	-5.285	97.815	-2.267	15.245	-334.218	-31.461	144.342	-14.064	-6.045	-174.172	582.8	0	0	0	0	0	2.331	29.68	28.735	25	2	161	27	28	18	46	0.893	0.111	0.587	S_000007_077
SCORE:	-44.927	-504.099	160.866	10.609	-18.655	-0.328	108.148	-1.121	17.12	-331.613	-30.063	139.433	-8.845	-3.205	-168.558	582.8	0	0	0	0	0	2.584	28.12	24.803	27	3	146	30	28	18	46	0.964	0.167	0.652	S_000008_077
SCORE:	-114.666	-504.19	140.01	6.016	-22.539	-2.26	93.089	0	14.993	-338.708	-33.223	142.259	-21.466	-1.407	-171.846	582.8	0	0	0	0	0	1.805	22.599	21.195	23	4	164	27	28	18	46	0.821	0.222	0.587	S_000009_077
SCORE:	-169.758	-510.145	94.733	5.902	-20.787	-0.866	83.458	-1.206	12.93	-339.82	-34.3	134.957	-8.565	-5.907	-164.811	582.8	0	0	0	0	0	1.869	27.152	23.706	24	4	161	28	28	18	46	0.857	0.222	0.609	S_000010_077
SCORE:	-148.902	-495.131	93.163	6.09	-24.93	-2.161	94.394	-0.786	15.131	-334.387	-33.935	135.772	-17.053	-2.953	-166.588	582.8	0	0	0	0	0	1.67	20.44	17.47	26	3	160	29	28	18	46	0.929	0.167	0.63	S_000011_077
SCORE:	-128.56	-500.779	104.163	6.123	-22.711	0.302	99.867	-0.197	16.54	-338.57	-33.473	138.235	-13.013	-1.528	-169.325	582.8	0	0	0	0	0	3.006	30.36	26.815	22	4	157	26	28	18	46	0.786	0.222	0.565	S_000012_077
SCORE:	-57.123	-490.782	158.382	6.139	-23.404	-1.849	99.219	0	15.938	-336.932	-30.45	137.571	-14.096	-1.491	-160.556	582.8	0	0	0	0	0	2.389	19.947	17.848	28	3	158	31	28	18	46	1	0.167	0.674	S_000013_077
SCORE:	-105.043	-510.879	117.049	6.404	-17.902	8.548	96.746	-0.485	17.082	-338.113	-30.481	135.435	-9.266	-2.472	-163.087	582.8	0	0	0	0	0	3.577	21.016	17.94	27	6	152	33	28	18	46	0.964	0.333	0.717	S_000014_077
SCORE:	-54.706	-482.879	139.458	6.367	-21.052	-1.294	102.618	-1.441	16.54	-323.479	-37.183	129.757	-13.413	-1.353	-153.108	582.8	0	0	0	0	0	2.957	31.929	28.613	24	4	149	28	28	18	46	0.857	0.222	0.609	S_000001_078
SCORE:	-147.323	-515.552	112.978	6.053	-21.687	-1.785	95.812	0	16.154	-341.907	-33.157	141.328	-11.27	-3.406	-176.636	582.8	0	0	0	0	0	2.953	26.566	23.278	25	4	153	29	28	18	46	0.893	0.222	0.63	S_000002_078
SCORE:	-145.849	-505.849	91.417	7.12	-20.078	1.947	91.931	-0.93	14.363	-340.941	-32.724	139.142	-10.052	-5.503	-160.814	582.8	0	0	0	0	0	2.323	21.89	20.444	26	3	161	29	28	18	46	0.929	0.167	0.63	S_000003_078
SCORE:	-101.538	-499.629	118.764	6.178	-19.957	-1.711	97.143	-2.153	16.425	-330.176	-29.634	137.654	-12.023	-2.462	-166.654	582.8	0	0	0	0	0	3.896	31.192	27.352	27	6	150	33	28	18	46	0.964	0.333	0.717	S_000004_078
SCORE:	-70.754	-507.944	159.655	7.409	-22.369	-1.205	100.641	0	18.046	-340.642	-33.195	137.073	-12.565	-4.478	-156.996	582.8	0	0	0	0	0	3.017	21.103	18.48	28	3	158	31	28	18	46	1	0.167	0.674	S_000005_078
SCORE:	-130.095	-498.955	100.594	5.546	-20.745	-1.115	95.804	0	13.71	-335.609	-31.28	138.252	-10.456	-3.872	-167.972	582.8	0	0	0	0	0	3.203	20.288	17.129	26	3	153	29	28	18	46	0.929	0.167	0.63	S_000006_078
SCORE:	-123.77	-501.311	98.657	5.87	-17.512	1.402	101.922	0	15.24	-335.113	-27.111	136.19	-12.103	-4.079	-169.492	582.8	0	0	0	0	0	0.869	27.219	23.823	24	4	152	28	28	18	46	0.857	0.222	0.609	S_000007_078
SCORE:	-88.545	-504.607	132.462	6.319	-18.711	-5.34	97.247	0	17.845	-332.653	-31.958	139.416	-11.465	-2.619	-160.309	582.8	0	0	0	0	0	3.028	24.724	21.846	25	3	158	28	28	18	46	0.893	0.167	0.609	S_000008_078
SCORE:	-122.588	-503.865	105.68	6.244	-19.828	-1.732	97.775	0	17.491	-331.971	-32.222	138.709	-13.872	-5.422	-163.843	582.8	0	0	0	0	0	1.468	28.306	24.996	26	5	157	31	28	18	46	0.929	0.278	0.674	S_000009_078
SCORE:	-103.452	-508.611	122.251	6.03	-18.057	8.894	99.179	-1.336	16.773	-330.537	-38.565	136.426	-13.883	-1.929	-164.231	582.8	0	0	0	0	0	1.344	20.188	18.572	22	2	150	24	28	18	46	0.786	0.111	0.522	S_000010_078
SCORE:	-103.557	-510.796	152.388	5.644	-23.127	0.268	95.128	0	16.122	-341.154	-36.571	138.551	-7.864	-2.698	-173.972	582.8	0	0	0	0	0	1.723	29.753	25.456	23	5	156	28	28	18	46	0.821	0.278	0.609	S_000011_078
SCORE:	-98.258	-503.236	129.387	6.804	-19.112	-4.245	97.787	0	16.199	-334.776	-27.884	138.716	-15.48	-5.153	-164.799	582.8	0	0	0	0	0	4.734	21.014	17.917	28	5	156	33	28	18	46	1	0.278	0.717	S_000012_078
SCORE:	-141.36	-513.559	106.218	7.216	-20.115	-3.206	93.094	0	16.27	-333.321	-38.771	141.676	-8.384	-2.679	-169.911	582.8	0	0	0	0	0	1.311	24.708	22.103	27	5	153	32	28	18	46	0.964	0.278	0.696	S_000013_078
SCORE:	-113.93	-522.39	147.439	6.359	-22.946	5.22	95.448	-1.123	15.652	-349.556	-31.087	142.504	-14.848	-3.051	-168.476	582.8	0	0	0	0	0	4.126	17.359	15.241	27	5	157	32	28	18	46	0.964	0.278	0.696	S_000014_078
SCORE:	-101.138	-503.91	125.664	6.538	-18.775	-0.65	98.378	0	15.705	-338.611	-29.887	138.969	-14.075	-2.996	-165.392	582.8	0	0	0	0	0	5.105	24.404	21.985	25	8	161	33	28	18	46	0.893	0.444	0.717	S_000015_078
SCORE:	-104.313	-500.386	122.443	7.926	-19.764	-0.516	102.439	0	16.893	-332.801	-32.873	141.137	-18.348	-0.842	-173.334	582.8	0	0	0	0	0	0.914	25.801	22.094	27	6	147	33	28	18	46	0.964	0.333	0.717	S_000016_078
SCORE:	-141.825	-521.683	124.888	8.318	-20.463	4.849	93.124	-1.413	15.985	-346.954	-33.303	144.39	-14.214	-3.894	-177.19	582.8	0	0	0	0	0	2.935	27.665	24.367	26	3	158	29	28	18	46	0.929	0.167	0.63	S_000017_078
SCORE:	-123.444	-495.378	97.492	6.73	-21.091	2.113	96.513	0	15.802	-329.941	-35.288	136.265	-11.951	-4.847	-163.559	582.8	0	0	0	0	0	0.895	25.265	24.058	27	5	152	32	28	18	46	0.964	0.278	0.696	S_000001_079
SCORE:	-117.765	-503.05	121.246	6.873	-23.955	-2.187	105.212	-1.359	15.115	-337.334	-35.128	137.651	-5.596	-1.213	-179.668	582.8	0	0	0	0	0	2.829	29.563	26.172	25	3	156	28	28	18	46	0.893	0.167	0.609	S_000002_079
SCORE:	-16.766	-493.279	191.837	5.4	-22.784	-4.885	100.544	-1.202	15.069	-332.168	-24.806	133.161	-12.943	-1.029	-157.635	582.8	0	0	0	0	0	5.156	28.555	25.584	26	2	158	28	28	18	46	0.929	0.111	0.609	S_000003_079
SCORE:	-74.967	-499.622	152.365	5.561	-22.065	1.301	100.235	0	16.914	-335.114	-38.008	138.231	-14.064	-3.28	-164.208	582.8	0	0	0	0	0	3.986	25.696	22.571	27	5	157	32	28	18	46	0.964	0.278	0.696	S_000004_079
SCORE:	-91.454	-488.434	107.871	6.3	-20.943	1.623	102.076	0	15.837	-328.149	-29.163	129.789	-10.523	-3.13	-160.002	582.8	0	0	0	0	0	2.594	28.163	25.443	28	5	153	33	28	18	46	1	0.278	0.717	S_000005_079
SCORE:	-103.626	-506.061	115.205	6.303	-20.642	-2.229	105.951	0	17.492	-337.046	-26.936	138.844	-10.733	-3.171	-165.761	582.8	0	0	0	0	0	2.356	20.253	18.542	25	4	149	29	28	18	46	0.893	0.222	0.63	S_000006_079
SCORE:	-73.303	-512.735	180.208	6.018	-20.042	6.119	87.602	-1.207	14.371	-343.101	-30.589	137.017	-7.411	-3.425	-171.231	582.8	0	0	0	0	0	2.303	25.762	22.088	25	4	157	29	28	18	46	0.893	0.222	0.63	S_000007_079
SCORE:	-65.899	-507.172	158.762	8.031	-19.675	-3.981	100.539	-0.135	16.723	-329.221	-34.639	142.164	-10.284	-4.384	-170.651	582.8	0	0	0	0	0	5.223	24.692	23.239	26	5	152	31	28	18	46	0.929	0.278	0.674	S_000008_079
SCORE:	-171.279	-507.634	94.406	5.859	-25.392	1.991	96.676	-0.562	14.648	-348.889	-31.611	143.233	-19.692	-2.772	-176.786	582.8	0	0	0	0	0	2.447	23.521	19.678	26	5	158	31	28	18	46	0.929	0.278	0.674	S_000009_079
SCORE:	-120.875	-492.314	91.682	9.219	-19.427	0.673	93.515	0	15.509	-330.228	-29.955	134.278	-12.026	-3.729	-162.975	582.8	0	0	0	0	0	2.103	24.323	23.103	26	3	151	29	28	18	46	0.929	0.167	0.63	S_000010_079
SCORE:	-126.407	-499.854	93.837	5.827	-18.442	11.524	83.482	0	17.421	-335.598	-26.452	141.516	-14.379	-5.601	-167.211	582.8	0	0	0	0	0	4.725	26.263	21.813	27	6	157	33	28	18	46	0.964	0.333	0.717	S_000011_079
SCORE:	-147.765	-513.565	111.439	7.086	-24.363	2.483	101.034	-1.222	14.924	-351.547	-27.132	140.489	-17.161	-2.239	-174.008	582.8	0	0	0	0	0	3.217	26.459	22.39	24	4	167	28	28	18	46	0.857	0.222	0.609	S_000012_079
SCORE:	-97.177	-505.932	145.614	6.498	-23.47	-3.003	93.59	-0.066	16.878	-343.492	-31.675	141.649	-11.29	-2.624	-165.227	582.8	0	0	0	0	0	2.574	25.996	22.572	25	5	158	30	28	18	46	0.893	0.278	0.652	S_000013_079
SCORE:	-126.258	-506.995	111.8	5.717	-22.467	3.598	94.997	0	13.99	-337.206	-29.6	139.329	-10.008	-4.961	-169.406	582.8	0	0	0	0	0	2.155	26.228	24.958	24	3	158	27	28	18	46	0.857	0.167	0.587	S_000014_079
SCORE:	-85.497	-506.023	158.066	6.772	-17.86	-4.403	86.913	-1.378	15.67	-339.215	-29.855	137.791	-14.391	-4.34	-160.883	582.8	0	0	0	0	0	4.839	27.849	25.707	27	4	158	31	28	18	46	0.964	0.222	0.674	S_000001_080
SCORE:	-102.458	-497.882	121.94	6.829	-21.449	-3.771	103.619	0	17.429	-333.088	-35.723	143.02	-14.873	-2.868	-172.726	582.8	0	0	0	0	0	4.284	26.215	22.925	23	5	154	28	28	18	46	0.821	0.278	0.609	S_000002_080
SCORE:	-140.646	-514.338	124.744	9.276	-24.997	-1.402	96.512	-1.977	15.78	-345.901	-37.157	143.615	-14.151	-4.759	-171.822	582.8	0	0	0	0	0	3.133	30.015	26.361	25	4	158	29	28	18	46	0.893	0.222	0.63	S_000003_080
SCORE:	-128.431	-499.953	97.766	5.524	-16.779	3.092	87.57	-1.145	14.087	-326.652	-30.51	134.053	-11.263	-1.098	-168.566	582.8	0	0	0	0	0	2.642	23.716	21.02	28	3	152	31	28	18	46	1	0.167	0.674	S_000004_080
SCORE:	-82.995	-506.157	166.805	5.8	-23.406	2.336	91.319	0	15.103	-349.974	-23.992	136.994	-10.169	-1.237	-171.596	582.8	0	0	0	0	0	2.379	32.621	28.117	26	3	162	29	28	18	46	0.929	0.167	0.63	S_000005_080
SCORE:	-50.257	-507.511	177.261	5.804	-21.743	4.762	101.41	-2.022	18.28	-335.529	-36.042	139.62	-10.174	-3.483	-166.148	582.8	0	0	0	0	0	2.458	27.942	25.195	25	5	150	30	28	18	46	0.893	0.278	0.652	S_000006_080
SCORE:	-92.799	-496.364	145.143	6.539	-22.559	-0.764	96.669	0	13.572	-334.291	-33.789	139.945	-16.511	-2.208	-175.244	582.8	0	0	0	0	0	4.264	26.41	21.69	27	3	156	30	28	18	46	0.964	0.167	0.652	S_000007_080
SCORE:	-34.217	-513.744	218.019	11.137	-22.514	-0.489	98.074	-1.363	14.772	-347.545	-30.43	141.731	-12.005	-2.073	-174.863	582.8	0	0	0	0	0	4.277	28.202	25.554	28	4	163	32	28	18	46	1	0.222	0.696	S_000008_080
SCORE:	-99.835	-492.799	117.261	6.513	-21.747	4.215	102.148	-2.9	13.753	-332.391	-28.672	133.752	-9.959	-3.463	-170.91	582.8	0	0	0	0	0	2.565	28.038	24.895	25	6	160	31	28	18	46	0.893	0.333	0.674	S_000009_080
SCORE:	-35.525	-510.752	203.86	8.928	-23.674	13.305	98.481	0	15.855	-344.559	-30.939	140.536	-15.077	-2.21	-175.833	582.8	0	0	0	0	0	3.755	31.062	26.456	28	4	160	32	28	18	46	1	0.222	0.696	S_000010_080
SCORE:	-127.861	-511.674	125.662	6.034	-21.744	-0.252	95.145	0	16.058	-343.187	-34.39	139.151	-12.911	-4.102	-167.119	582.8	0	0	0	0	0	2.666	27.256	25.223	24	3	161	27	28	18	46	0.857	0.167	0.587	S_000011_080
SCORE:	-131.997	-512.126	103.285	6.308	-20.85	9.818	103.41	0	15.092	-339.801	-35.987	142.007	-14.269	-3.078	-172.923	582.8	0	0	0	0	0	4.315	19.641	17.954	28	7	155	35	28	18	46	1	0.389	0.761	S_000012_080
SCORE:	-102.379	-504.016	126.511	5.686	-21.275	-1.54	94.894	-0.78	16.097	-337.774	-33.121	136.229	-9.381	-2.748	-158.25	582.8	0	0	0	0	0	4.289	25.022	23.632	26	6	153	32	28	18	46	0.929	0.333	0.696	S_000013_080
SCORE:	-147.494	-513.038	96.673	6.784	-18.501	-1.046	94.854	0	16.502	-341.548	-27.126	139.927	-11.399	-3.372	-173.099	582.8	0	0	0	0	0	4.095	21.256	19.493	26	7	162	33	28	18	46	0.929	0.389	0.717	S_000014_080
SCORE:	-174.154	-520.277	116.47	5.907	-24.299	-5.801	84.324	0	15.036	-358.721	-30.13	144.348	-18.483	-4.253	-162.385	582.8	0	0	0	0	0	1.31	28.005	26.045	27	4	164	31	28	18	46	0.964	0.222	0.674	S_000001_081
SCORE:	-117.573	-492.344	91.165	6.602	-19.527	0.613	94.375	0	15.267	-329.331	-29.327	129.251	-8.538	-3.414	-156.983	582.8	0	0	0	0	0	1.819	26.692	23.075	26	2	155	28	28	18	46	0.929	0.111	0.609	S_000002_081
SCORE:	-144.553	-505.836	99.685	5.664	-21.512	3.04	90.661	0	14.858	-336.722	-33.185	138.07	-10.761	-0.949	-173.232	582.8	0	0	0	0	0	2.864	23.816	21.026	26	5	154	31	28	18	46	0.929	0.278	0.674	S_000003_081
SCORE:	43.979	-502.711	236.682	5.855	-11.388	10.083	97.354	-2.551	17.244	-322.69	-30.232	138.018	-12.149	-5.069	-160.495	582.8	0	0	0	0	0	3.228	27.55	24.749	28	3	147	31	28	18	46	1	0.167	0.674	S_000004_081
SCORE:	-133.002	-516.674	144.64	6.015	-24.392	-0.887	100.174	-1.519	15.162	-350.303	-34.563	139.758	-15.525	-5.586	-174.853	582.8	0	0	0	0	0	2.752	18.849	15.795	25	8	166	33	28	18	46	0.893	0.444	0.717	S_000005_081
SCORE:	-103.68	-510.298	132.37	5.638	-22.058	4.896	96.032	0	16.239	-342.661	-37.239	139.096	-9.471	-2.699	-157.464	582.8	0	0	0	0	0	1.139	27.729	24.62	21	4	158	25	28	18	46	0.75	0.222	0.543	S_000006_081
SCORE:	-93.33	-489.235	110	6.594	-20.111	-3.703	101.351	-1.274	16.25	-325.192	-28.06	137.557	-14.894	-1.05	-166.862	582.8	0	0	0	0	0	2.5	26.763	23.187	26	2	153	28	28	18	46	0.929	0.111	0.609	S_000007_081
SCORE:	-122.209	-501.401	105.575	5.844	-21.86	5.633	100.016	0	15.788	-341.605	-32.544	135.979	-10.979	-4.529	-165.817	582.8	0	0	0	0	0	4.892	24.365	21.152	27	4	162	31	28	18	46	0.964	0.222	0.674	S_000008_081
SCORE:	31.665	-502.73	262.31	8.185	-21.887	-0.501	98.573	0	16.473	-342.863	-32.493	132.345	-6.924	-4.753	-161.157	582.8	0	0	0	0	0	4.287	22.73	20.915	25	5	162	30	28	18	46	0.893	0.278	0.652	S_000009_081
SCORE:	-150.33	-511.29	96.298	6.473	-20.29	-0.411	90.94	0	15.362	-342.208	-25.726	134.423	-9.445	-1.903	-168.137	582.8	0	0	0	0	0	2.782	28.449	26.666	28	5	153	33	28	18	46	1	0.278	0.717	S_000010_081
SCORE:	-68.896	-510.797	177.453	7.5	-23.426	-2.051	94.427	0	15.981	-346.944	-32.974	140.899	-7.694	-0.236	-167.715	582.8	0	0	0	0	0	3.88	27.293	24.292	24	4	155	28	28	18	46	0.857	0.222	0.609	S_000011_081
SCORE:	-103.696	-502.715	130.498	5.724	-21.547	3.432	100.89	-1.246	15.69	-337.982	-29.298	137.394	-9.88	-1.814	-178.168	582.8	0	0	0	0	0	2.526	26.692	22.492	25	7	158	32	28	18	46	0.893	0.389	0.696	S_000012_081
SCORE:	-153.661	-497.731	93.087	6.945	-21.453	-8.436	99.793	0	15.323	-339.842	-29.911	139.436	-20.315	-2.679	-171.61	582.8	0	0	0	0	0	0.933	21.326	18.926	26	2	158	28	28	18	46	0.929	0.111	0.609	S_000013_081
SCORE:	-119.875	-508.85	108.622	7.261	-20.476	1.01	104.06	-0.861	19.518	-339.79	-30.936	144.469	-12.395	-4.833	-172.328	582.8	0	0	0	0	0	2.855	27.11	23.387	26	4	156	30	28	18	46	0.929	0.222	0.652	S_000014_081
SCORE:	-132.082	-503.556	104.182	7.266	-20.816	-1.087	91.697	-1.019	16.842	-335.479	-35.077	133.885	-9.487	-1.616	-161.794	582.8	0	0	0	0	0	1.178	21.001	18.966	24	6	156	30	28	18	46	0.857	0.333	0.652	S_000015_081
SCORE:	7.6	-490.962	213.213	5.926	-20.401	-1.961	98.58	-1.092	15.521	-326.487	-27.571	132.265	-6.093	-1.738	-167.492	582.8	0	0	0	0	0	3.09	25.164	22.07	26	5	152	31	28	18	46	0.929	0.278	0.674	S_000016_081
SCORE:	-125.84	-514.839	146.082	5.384	-24.232	-0.093	82.381	-1.903	12.692	-341.334	-36.152	141.026	-11.956	-2.779	-164.009	582.8	0	0	0	0	0	1.091	18.56	15.312	25	3	161	28	28	18	46	0.893	0.167	0.609	S_000017_081
SCORE:	-76.465	-501.156	143.108	6.659	-23.187	2.581	99.838	0	18.549	-337.889	-25.891	138.915	-11.466	-1.401	-173.255	582.8	0	0	0	0	0	5.329	31.651	29.57	27	4	161	31	28	18	46	0.964	0.222	0.674	S_000018_081
SCORE:	-94.833	-488.656	106.507	5.823	-18.688	-0.821	101.745	-1.172	17.336	-327.412	-26.345	136.535	-13.288	-1.209	-170.719	582.8	0	0	0	0	0	2.731	30.858	26.462	24	2	150	26	28	18	46	0.857	0.111	0.565	S_000019_081
SCORE:	-159.559	-508.957	90.392	5.5	-19.977	5.519	86.298	0	15.488	-346.9	-23.25	137.219	-13.885	-3	-170.548	582.8	0	0	0	0	0	3.742	24.139	23.171	27	5	163	32	28	18	46	0.964	0.278	0.696	S_000001_082
SCORE:	-90.654	-498.236	126.117	8.546	-22.565	-1.438	110.713	-1.17	15.955	-338.624	-36.119	137.45	-15.623	-1.683	-160.071	582.8	0	0	0	0	0	3.295	22.772	19.689	27	3	158	30	28	18	46	0.964	0.167	0.652	S_000002_082
SCORE:	-133.777	-495.125	99.289	5.514	-21.072	-1.765	90.569	-1.581	17.679	-334.89	-29.964	134.317	-15.145	-2.802	-163.8	582.8	0	0	0	0	0	2.2	22.654	19.519	27	7	157	34	28	18	46	0.964	0.389	0.739	S_000003_082
SCORE:	-122.862	-515.962	149.226	5.528	-26.148	1.69	89.436	0	16.296	-353.877	-29.584	140.831	-14.433	-3.206	-168.572	582.8	0	0	0	0	0	3.115	18.7	16.279	25	5	159	30	28	18	46	0.893	0.278	0.652	S_000004_082
SCORE:	-174.93	-517.907	92.709	5.597	-17.041	0.143	84.481	-1.985	15.695	-342.34	-34.068	144.651	-20.88	-4.987	-165.04	582.8	0	0	0	0	0	3.24	24.174	20.468	25	3	152	28	28	18	46	0.893	0.167	0.609	S_000005_082
SCORE:	-121.481	-511.238	130.382	6.063	-20.959	2.833	96.751	-1.178	14.121	-339.348	-34.538	136.212	-10.93	-4.83	-170.599	582.8	0	0	0	0	0	2.977	18.43	16.396	28	7	151	35	28	18	46	1	0.389	0.761	S_000006_082
SCORE:	-52.609	-486.78	150.686	7.178	-21.148	-2.09	96.84	-2.148	15.023	-321.109	-32.358	135.329	-10.869	-2.22	-164.38	582.8	0	0	0	0	0	2.638	27.557	23.503	25	5	152	30	28	18	46	0.893	0.278	0.652	S_000007_082
SCORE:	-129.764	-498.191	100.777	5.58	-19.26	-1.908	89.108	-0.605	14.599	-327.938	-28.73	136.117	-15.866	-2.901	-165.143	582.8	0	0	0	0	0	1.798	30.139	26.994	25	3	156	28	28	18	46	0.893	0.167	0.609	S_000008_082
SCORE:	15.771	-516.948	238.245	8.517	-19.124	-4.221	93.124	-0.507	16.996	-348.911	-35.565	142.055	-18.71	-2.653	-158.423	582.8	0	0	0	0	0	39.096	28.342	26.266	26	5	165	31	28	18	46	0.929	0.278	0.674	S_000009_082
SCORE:	-163.268	-519.673	125.617	5.823	-25.574	-0.79	92.677	-0.768	14.712	-353.128	-37.493	142.165	-11.095	-6.493	-174.846	582.8	0	0	0	0	0	2.798	27.774	24.43	23	5	162	28	28	18	46	0.821	0.278	0.609	S_000010_082
SCORE:	-108.091	-489.4	106.81	6.086	-19.573	0.707	97.001	-1.822	15.887	-328.887	-31.391	138.542	-15.407	-3.526	-166.901	582.8	0	0	0	0	0	0.981	26.441	25.015	25	4	156	29	28	18	46	0.893	0.222	0.63	S_000011_082
SCORE:	-156.832	-503.449	97.454	5.689	-21.522	3.117	79.749	-1.498	14.892	-341.744	-34.542	135.345	-11.195	-2.502	-160.729	582.8	0	0	0	0	0	1.301	22.006	20.953	24	3	161	27	28	18	46	0.857	0.167	0.587	S_000012_082
SCORE:	-28.718	-495.465	167.134	6.801	-18.335	3.345	101.245	0	16.03	-331.294	-30.097	138.469	-10.221	-3.378	-158.103	582.8	0	0	0	0	0	2.35	26.201	22.559	26	2	149	28	28	18	46	0.929	0.111	0.609	S_000013_082
SCORE:	-171.927	-515.32	92.56	6.239	-19.145	0.749	83.63	0	15.693	-342.529	-36.238	142.926	-14.595	-2.703	-169.429	582.8	0	0	0	0	0	3.434	26.333	24.082	26	6	155	32	28	18	46	0.929	0.333	0.696	S_000001_083
SCORE:	-96.603	-512.362	170.723	5.989	-23.057	2.576	88.381	0	16.009	-347.331	-27.409	140.061	-9.707	-3.014	-182.017	582.8	0	0	0	0	0	1.752	25.465	21.433	27	6	163	33	28	18	46	0.964	0.333	0.717	S_000002_083
SCORE:	-120.657	-498.133	99.121	7.146	-22.048	7.484	93.196	-2.86	15.39	-333.772	-28.391	135.429	-6.933	-3.753	-166.464	582.8	0	0	0	0	0	1.131	31.547	27.154	28	3	158	31	28	18	46	1	0.167	0.674	S_000003_083
SCORE:	-149.304	-516.398	124.788	5.591	-21.749	0.069	84.365	-1.791	14.006	-338.517	-34.941	139.924	-12.415	-2.514	-173.969	582.8	0	0	0	0	0	1.446	23.766	20.546	25	5	154	30	28	18	46	0.893	0.278	0.652	S_000004_083
SCORE:	-155.557	-535.783	125.952	5.929	-20.502	-3.17	102.722	-1.116	17.653	-344.99	-40.335	149.343	-6.656	-8.354	-180.3	582.8	0	0	0	0	0	1.251	24.091	21.636	27	8	159	35	28	18	46	0.964	0.444	0.761	S_000005_083
SCORE:	-5.248	-507.039	230.843	6.274	-19.325	1.511	91.715	-1.458	15.503	-336.973	-31.765	139.744	-12.103	-3.652	-164.098	582.8	0	0	0	0	0	2.774	23.156	20.062	28	1	153	29	28	18	46	1	0.056	0.63	S_000006_083
SCORE:	-97.055	-517.204	159.285	6.241	-19.354	3.2	95.101	-0.672	16.125	-342.684	-36.365	141.181	-8.265	-4.146	-173.604	582.8	0	0	0	0	0	1.308	20.376	18.541	26	6	155	32	28	18	46	0.929	0.333	0.696	S_000007_083
SCORE:	-72.278	-503.436	141.739	6.288	-20.365	1.178	104.833	-1.918	16.166	-332.429	-33.001	139.181	-9.133	-0.967	-166.065	582.8	0	0	0	0	0	2.851	24.162	21.522	27	3	151	30	28	18	46	0.964	0.167	0.652	S_000008_083
SCORE:	-155.327	-512.788	95.646	6.683	-18.696	0.523	92.828	0	14.328	-342.334	-25.23	138.395	-13.081	-2.058	-173.136	582.8	0	0	0	0	0	0.79	22.112	18.724	24	4	154	28	28	18	46	0.857	0.222	0.609	S_000009_083
SCORE:	-61.847	-514.301	189.921	7.121	-21.811	-1.85	93.751	-0.84	17.472	-340.525	-31.074	140.53	-7.816	-4.338	-175.356	582.8	0	0	0	0	0	4.47	23.72	20.329	26	5	156	31	28	18	46	0.929	0.278	0.674	S_000010_083
SCORE:	-160.015	-497.315	88.331	6.13	-21.744	-2.856	87.992	-1.053	14.289	-336.086	-30.967	135.36	-12.01	-1.152	-173.709	582.8	0	0	0	0	0	1.975	21.732	18.496	26	8	159	34	28	18	46	0.929	0.444	0.739	S_000011_083
SCORE:	-122.666	-520.259	142.905	8.448	-20.669	-2.097	90.16	-1.165	16.082	-346.686	-30.382	140.166	-13.432	-4.879	-166.4	582.8	0	0	0	0	0	2.742	29.228	25.866	26	4	158	30	28	18	46	0.929	0.222	0.652	S_000012_083
SCORE:	-37.74	-498.149	195.185	6.141	-24.984	-1.947	100.87	-1.287	17.738	-336.642	-35.143	141.865	-16.076	-0.97	-169.134	582.8	0	0	0	0	0	1.994	24.298	21.402	25	4	152	29	28	18	46	0.893	0.222	0.63	S_000013_083
SCORE:	-173.416	-506.302	91.202	8.126	-25.227	-0.083	86.436	-1.454	15.402	-351.981	-29.313	139.767	-15.44	-2.463	-167.229	582.8	0	0	0	0	0	2.343	27.216	25.392	27	4	159	31	28	18	46	0.964	0.222	0.674	S_000014_083
SCORE:	-129.771	-506.024	108.96	6.291	-22.156	3.946	91.933	-1.796	16.957	-347.09	-26.822	134.877	-8.971	-3.177	-164.118	582.8	0	0	0	0	0	4.619	19.337	15.493	26	6	162	32	28	18	46	0.929	0.333	0.696	S_000015_083
SCORE:	-142.146	-516.668	113.54	5.662	-20.113	-0.598	92.197	-0.457	15.592	-339.368	-32.39	145.47	-18.769	-2.981	-169.264	582.8	0	0	0	0	0	3.201	26.624	23.554	21	5	163	26	28	18	46	0.75	0.278	0.565	S_000016_083
SCORE:	-130.686	-502.914	86.524	5.998	-17.653	1.632	95.794	-0.388	16.912	-326.381	-30.218	137.598	-11.04	-1.339	-172.194	582.8	0	0	0	0	0	4.181	16.97	14.472	27	4	148	31	28	18	46	0.964	0.222	0.674	S_000017_083
SCORE:	-91.088	-488.987	109.415	7.238	-16.224	0.062	101.295	-2.476	15.852	-318.081	-34.281	136.683	-12.603	-8.496	-170.256	582.8	0	0	0	0	0	6.972	26.501	24.226	26	2	145	28	28	18	46	0.929	0.111	0.609	S_000001_084
SCORE:	-129.005	-498.951	88.151	6.891	-13.897	-5.031	98.666	0	14.995	-320.826	-29.636	136.694	-15.302	-7.702	-169.029	582.8	0	0	0	0	0	3.171	23.444	20.532	21	4	150	25	28	18	46	0.75	0.222	0.543	S_000002_084
SCORE:	-119.107	-498.271	116.491	5.396	-21.423	-2.334	91.647	0	15.772	-329.635	-27.561	137.893	-10.606	-9.282	-171.689	582.8	0	0	0	0	0	1.694	24.009	21.247	23	4	152	27	28	18	46	0.821	0.222	0.587	S_000003_084
SCORE:	-117.547	-508.897	129.094	6.233	-21.263	-0.43	102.561	0	15.927	-339.61	-34.252	144.026	-14.199	-3.964	-179.316	582.8	0	0	0	0	0	3.741	22.636	20.364	25	7	157	32	28	18	46	0.893	0.389	0.696	S_000004_084
SCORE:	-130.079	-495.222	105.015	5.296	-22.194	-0.546	85.906	-0.495	15.663	-336.084	-36.789	138.174	-10.815	-1.55	-162.106	582.8	0	0	0	0	0	2.867	30.569	25.264	24	3	156	27	28	18	46	0.857	0.167	0.587	S_000005_084
SCORE:	-177.552	-509.273	87.608	6.671	-22.801	2.128	86.116	-1.268	14.727	-349.497	-30.103	136.228	-12.399	-3.721	-165.995	582.8	0	0	0	0	0	1.226	27.55	24.015	25	5	162	30	28	18	46	0.893	0.278	0.652	S_000006_084
SCORE:	-138.87	-503.003	101.538	7.747	-21.465	-0.713	89.404	0	15.756	-339.752	-26.399	137.74	-7.484	-0.842	-177.298	582.8	0	0	0	0	0	3.101	21.178	17.9	27	6	156	33	28	18	46	0.964	0.333	0.717	S_000007_084
SCORE:	-121.892	-498.773	128.47	7.748	-23.736	-8.981	88.913	0	15.809	-339.264	-34.052	135.631	-12.909	-0.901	-165.006	582.8	0	0	0	0	0	2.36	24.392	20.224	25	4	166	29	28	18	46	0.893	0.222	0.63	S_000008_084
SCORE:	-59.982	-500.095	160.698	5.613	-24.526	-1.089	111.183	-2.661	15.534	-335.155	-29.68	137.29	-13.003	-2.345	-168.074	582.8	0	0	0	0	0	3.529	30.436	26.945	26	3	157	29	28	18	46	0.929	0.167	0.63	S_000009_084
SCORE:	-124.656	-503.894	129.676	6.2	-24.729	-4.167	88.643	0	15.623	-343.743	-30.3	140.83	-10.937	0	-174.117	582.8	0	0	0	0	0	3.457	21.273	17.808	27	3	159	30	28	18	46	0.964	0.167	0.652	S_000010_084
SCORE:	-108.706	-501.203	119.241	5.96	-20.418	1.505	91.755	0	16.396	-344.015	-25.195	133.959	-11.161	-2.274	-157.335	582.8	0	0	0	0	0	1.279	25.887	22.701	24	2	151	26	28	18	46	0.857	0.111	0.565	S_000011_084
SCORE:	-149.137	-505.937	88.303	6.987	-20.346	-3.893	98.423	0	14.664	-335.929	-29.506	141.292	-13.029	-8.443	-166.548	582.8	0	0	0	0	0	2.026	26.82	24.515	25	4	156	29	28	18	46	0.893	0.222	0.63	S_000012_084
SCORE:	-84.61	-503.277	128.809	5.805	-15.248	-2.072	97.383	0	13.832	-324.595	-25.167	139.468	-14.541	-5.681	-164.525	582.8	0	0	0	0	0	2.397	20.687	19.342	22	4	149	26	28	18	46	0.786	0.222	0.565	S_000013_084
SCORE:	-117.907	-512.001	128.61	6.541	-21.154	-2.222	93.001	-1.858	15.605	-341.282	-27.672	143.704	-11.445	-3.92	-168.059	582.8	0	0	0	0	0	1.445	21.848	18.076	28	5	154	33	28	18	46	1	0.278	0.717	S_000014_084
SCORE:	-143.109	-505.05	113.931	5.574	-19.619	-3.266	77.183	0	14.688	-335.827	-35.485	134.765	-9.325	-4.288	-162.089	582.8	0	0	0	0	0	2.899	18.54	16.256	26	5	158	31	28	18	46	0.929	0.278	0.674	S_000015_084
SCORE:	-125.869	-510.548	129.144	6.166	-23.119	2.017	94.018	0	15.562	-343.606	-34.39	137.168	-12.897	-2.062	-169.008	582.8	0	0	0	0	0	2.887	21.633	17.701	24	2	159	26	28	18	46	0.857	0.111	0.565	S_000016_084
SCORE:	-124.42	-503.041	91.843	5.797	-20.301	-2.397	108.583	0	17.914	-335.195	-34.96	139.46	-8.802	-3.126	-168.325	582.8	0	0	0	0	0	5.332	21.639	18.962	26	4	160	30	28	18	46	0.929	0.222	0.652	S_000017_084
SCORE:	-138.515	-503.031	95.89	7.323	-23.317	2.988	99.382	-0.959	16.024	-342.1	-31.558	138.724	-14.883	-0.321	-166.53	582.8	0	0	0	0	0	1.053	27.59	23.415	24	3	161	27	28	18	46	0.857	0.167	0.587	S_000018_084
SCORE:	-107.514	-494.215	112.926	7.704	-22.822	1.324	95.644	-0.476	16.199	-333.926	-28.708	134.509	-12.194	-1.424	-167.422	582.8	0	0	0	0	0	2.565	27.181	23.295	25	5	156	30	28	18	46	0.893	0.278	0.652	S_000019_084
SCORE:	-77.969	-506.756	154.267	8.338	-24.118	1.287	95.551	0	16.112	-344.783	-34.982	139.544	-11.125	-2.244	-163.323	582.8	0	0	0	0	0	11.462	31.06	27.838	28	3	158	31	28	18	46	1	0.167	0.674	S_000020_084
SCORE:	-105.783	-516.529	157.555	9.922	-22.748	4.411	95.976	0	15.485	-349.205	-30.9	143.825	-15.802	-5.973	-177.515	582.8	0	0	0	0	0	2.915	21.751	18.214	23	4	162	27	28	18	46	0.821	0.222	0.587	S_000021_084
SCORE:	-62.597	-501.145	183.901	5.64	-20.938	-4.944	82.508	-2.186	15.471	-335.632	-28.424	138.12	-10.505	-0.919	-167.714	582.8	0	0	0	0	0	1.37	25.009	21.258	28	4	151	32	28	18	46	1	0.222	0.696	S_000022_084
SCORE:	-152.195	-507.822	95.719	6.539	-20.109	-1.313	92.297	0	13.998	-339.009	-27.194	138.671	-13.873	-5.116	-169.874	582.8	0	0	0	0	0	2.091	25.753	22.984	26	6	152	32	28	18	46	0.929	0.333	0.696	S_000023_084
SCORE:	-102.001	-508.193	133.759	6.528	-20.341	3.457	95.259	-0.924	15.513	-337.688	-31.532	139.186	-10.885	-1.668	-170.613	582.8	0	0	0	0	0	3.341	30.334	26.945	28	6	159	34	28	18	46	1	0.333	0.739	S_000024_084
SCORE:	-115.939	-492.545	99.788	6.068	-20.545	-1.251	99.398	-1.831	16.329	-330.918	-26.927	131.339	-9.486	-1.609	-168.324	582.8	0	0	0	0	0	1.774	17.042	15.022	25	4	152	29	28	18	46	0.893	0.222	0.63	S_000025_084
SCORE:	-163.563	-510.972	88.623	5.684	-19.905	-1.74	90.025	0	18.234	-340.911	-36.242	137.687	-12.284	-1.927	-163.44	582.8	0	0	0	0	0	0.807	19.991	17.286	26	5	159	31	28	18	46	0.929	0.278	0.674	S_000001_085
SCORE:	-151.714	-509.61	109.607	6.691	-24.778	-1.35	94.899	0	15.989	-349.931	-31.536	135.988	-17.363	-3.787	-161.733	582.8	0	0	0	0	0	2.398	20.991	19.25	27	1	161	28	28	18	46	0.964	0.056	0.609	S_000002_085
SCORE:	-112.568	-514.054	152.577	6.402	-22.028	1.134	95.73	-1.089	14.432	-348.583	-34.468	141.495	-12.922	-2.71	-175.792	582.8	0	0	0	0	0	4.508	19.993	17.751	28	6	163	34	28	18	46	1	0.333	0.739	S_000003_085
SCORE:	-61.753	-500.375	141.194	7.135	-20.868	4.131	95.61	0	15.388	-333.193	-27.104	133.836	-10.418	-3.683	-153.571	582.8	0	0	0	0	0	7.365	17.614	14.835	28	2	161	30	28	18	46	1	0.111	0.652	S_000004_085
SCORE:	-125.536	-502.203	98.934	7.085	-17.402	5.078	93.423	0	14.515	-329.621	-32.013	141.318	-12.354	-3.421	-174.65	582.8	0	0	0	0	0	2.975	25.365	24.285	26	3	154	29	28	18	46	0.929	0.167	0.63	S_000005_085
SCORE:	-139.183	-507.704	104.963	8.094	-21.652	-2.882	92.257	-1.154	17.037	-342.719	-30.041	140.999	-11.598	-2.919	-166.607	582.8	0	0	0	0	0	1.943	29.877	27.223	28	4	160	32	28	18	46	1	0.222	0.696	S_000006_085
SCORE:	-150.608	-505.428	88.061	5.537	-18.233	1.589	80.601	-1.172	16.704	-337.834	-26.936	135.275	-6.851	-5.485	-161.964	582.8	0	0	0	0	0	2.727	21.723	20.007	25	3	155	28	28	18	46	0.893	0.167	0.609	S_000007_085
SCORE:	-163.143	-507.857	92.917	5.744	-22.755	-3.15	88.137	-1.326	15.16	-344.505	-32.159	136.032	-11.295	-3.35	-161.004	582.8	0	0	0	0	0	3.465	26.492	23.622	25	3	161	28	28	18	46	0.893	0.167	0.609	S_000008_085
SCORE:	-107.523	-500.361	107.235	7.299	-19.567	7.554	98.459	-1.418	15.847	-330.665	-32.27	134.66	-7.348	-3.792	-171.173	582.8	0	0	0	0	0	5.217	19.442	15.972	26	5	150	31	28	18	46	0.929	0.278	0.674	S_000009_085
SCORE:	-126.031	-494.753	93.218	5.851	-21.891	-1.033	98.869	0	18.192	-333.546	-26.588	133.897	-12.157	-0.854	-171.441	582.8	0	0	0	0	0	3.406	29.695	25.7	23	1	157	24	28	18	46	0.821	0.056	0.522	S_000010_085
SCORE:	-114.792	-510.662	131.034	7.096	-18.755	1.581	83.227	-0.907	15.867	-338.62	-22.274	139.196	-13.812	-2.065	-170.062	582.8	0	0	0	0	0	1.565	20.306	17.467	28	2	157	30	28	18	46	1	0.111	0.652	S_000011_085
SCORE:	-180.774	-519.524	100.189	6.922	-23.503	0.435	89.14	0	15.092	-354.29	-30.137	140.024	-11.702	-2.019	-177.128	582.8	0	0	0	0	0	2.927	30.949	28.027	26	5	168	31	28	18	46	0.929	0.278	0.674	S_000012_085
SCORE:	-87.492	-501.258	136.714	6.913	-20.898	3.225	97.348	-1.425	18.201	-333.88	-29.845	135.891	-9.084	-1.212	-172.79	582.8	0	0	0	0	0	1.809	26.392	22.223	27	6	155	33	28	18	46	0.964	0.333	0.717	S_000013_085
SCORE:	-128.229	-497.342	92.738	5.88	-19.867	-0.664	106.583	-1.099	14.728	-323.184	-36.463	140.471	-22.324	-4.842	-169.196	582.8	0	0	0	0	0	3.553	24.908	23.101	25	3	151	28	28	18	46	0.893	0.167	0.609	S_000014_085
SCORE:	-79.675	-509.728	169	7.881	-23.047	1.705	96.004	-1.16	14.209	-349.882	-32.172	132.916	-11.038	-1.932	-159.984	582.8	0	0	0	0	0	4.753	24.745	22.718	27	2	163	29	28	18	46	0.964	0.111	0.63	S_000015_085
SCORE:	-173.171	-512.168	96.419	8.604	-25.066	1.744	81.99	0	13.71	-353.714	-27.03	137.613	-9.285	-1.118	-170.108	582.8	0	0	0	0	0	2.438	29.092	25.552	24	6	159	30	28	18	46	0.857	0.333	0.652	S_000016_085
SCORE:	-132.992	-500.291	103.412	5.725	-22.474	-3.755	90.543	-1.326	17.534	-330.463	-34.623	136.425	-5.417	-2.322	-171.075	582.8	0	0	0	0	0	2.316	24.173	21.465	23	5	157	28	28	18	46	0.821	0.278	0.609	S_000017_085
SCORE:	-166.336	-513.559	88.958	6.639	-21.631	2.147	89.884	-0.39	15.141	-344.326	-32.053	141.011	-7.399	-3.56	-176.992	582.8	0	0	0	0	0	6.994	30.139	25.578	26	5	159	31	28	18	46	0.929	0.278	0.674	S_000018_085
SCORE:	-97.242	-501.036	129.512	6.916	-21.435	1.14	90.239	-0.968	16.053	-342.998	-21.91	131.238	-9.432	-1.807	-157.638	582.8	0	0	0	0	0	2.083	23.696	21.984	27	6	163	33	28	18	46	0.964	0.333	0.717	S_000019_085
SCORE:	-122.013	-501.804	127.296	5.508	-25.19	-4.692	94.354	-1.26	14.997	-344.428	-29.215	136.494	-13.357	-3.145	-163.202	582.8	0	0	0	0	0	2.831	26.726	24.02	27	4	158	31	28	18	46	0.964	0.222	0.674	S_000020_085
SCORE:	-100.354	-500.432	138.12	8.422	-24.059	3.797	96.709	-0.116	15.252	-343.034	-36.589	140.994	-12.247	-1.356	-172.748	582.8	0	0	0	0	0	4.133	31.204	26.518	27	5	162	32	28	18	46	0.964	0.278	0.696	S_000001_086
SCORE:	-171.699	-510.319	94.746	5.757	-22.64	-2.345	83.465	-1.346	14.592	-339.305	-34.719	137.288	-12.567	-3.251	-165.118	582.8	0	0	0	0	0	1.261	25.831	21.636	27	4	154	31	28	18	46	0.964	0.222	0.674	S_000002_086
SCORE:	-156.985	-501.405	92.399	5.944	-21.771	-4.552	88.113	0	16.38	-340.511	-32.957	140.166	-12.424	-2.404	-169.207	582.8	0	0	0	0	0	2.445	23.797	20.318	28	5	161	33	28	18	46	1	0.278	0.717	S_000003_086
SCORE:	-113.412	-499.88	109.609	7.262	-21.215	-2.687	101.827	0	14.452	-331.989	-32.106	138.226	-10.196	-3.829	-170.964	582.8	0	0	0	0	0	5.275	24.676	21.892	27	10	160	37	28	18	46	0.964	0.556	0.804	S_000004_086
SCORE:	-97.774	-506.177	149.596	5.937	-20.105	1.381	93.895	0	16.057	-342.182	-29.928	136.703	-12.713	-2.651	-174.184	582.8	0	0	0	0	0	3.797	20.653	17.413	27	5	164	32	28	18	46	0.964	0.278	0.696	S_000005_086
SCORE:	-97.413	-496.897	139.53	6.387	-21.449	-1.361	97.042	0	15.833	-333.471	-42.496	137.258	-13.194	-3.876	-164.446	582.8	0	0	0	0	0	0.928	29.606	26.163	26	4	148	30	28	18	46	0.929	0.222	0.652	S_000006_086
SCORE:	-45.886	-488.277	153.959	5.572	-23.001	-1.291	107.496	0	18.35	-328.581	-32.173	135.953	-10.529	-4.97	-163.705	582.8	0	0	0	0	0	2.512	24.921	22.405	27	4	156	31	28	18	46	0.964	0.222	0.674	S_000007_086
SCORE:	-116.231	-518.121	152.409	5.598	-19.866	0.823	86.329	0	15.275	-340.706	-36.799	143.689	-14.085	-6.108	-170.668	582.8	0	0	0	0	0	3.2	25.073	22.276	28	2	159	30	28	18	46	1	0.111	0.652	S_000008_086
SCORE:	-113.877	-509.82	137.979	8.042	-22.411	-0.353	96.329	-0.017	14.123	-337.731	-34.934	136.945	-8.781	-4.137	-172.944	582.8	0	0	0	0	0	1.032	18.239	15.287	25	4	160	29	28	18	46	0.893	0.222	0.63	S_000009_086
SCORE:	-20.019	-497.125	201.381	5.549	-21.584	4.227	97.895	0	14.859	-329.959	-36.761	140.571	-11.64	-5.59	-168.063	582.8	0	0	0	0	0	3.421	22.779	19.231	28	5	154	33	28	18	46	1	0.278	0.717	S_000010_086
SCORE:	-87.014	-494.589	124.522	5.988	-21.799	-1.972	98.747	0	17.101	-336.112	-29.363	137.863	-11.287	-1.078	-161.47	582.8	0	0	0	0	0	3.635	20.641	16.773	24	5	156	29	28	18	46	0.857	0.278	0.63	S_000011_086
SCORE:	-78.613	-500.649	159.096	6.232	-20.216	2.754	89.316	0	15.381	-337.752	-31.357	138.529	-12.185	-6.81	-167.111	582.8	0	0	0	0	0	3.358	20.58	17.138	25	3	152	28	28	18	46	0.893	0.167	0.609	S_000012_086
SCORE:	-74.321	-502.106	148.848	7.402	-19.175	-0.305	91.709	0	14.265	-334.826	-30.412	133.322	-9.349	-1.172	-158.302	582.8	0	0	0	0	0	2.98	19.951	17.553	25	4	156	29	28	18	46	0.893	0.222	0.63	S_000013_086
SCORE:	-68.771	-498.836	153.957	6.003	-22.496	-1.307	99.82	0	15.678	-331.773	-32.097	142.658	-18.615	-3.3	-164.481	582.8	0	0	0	0	0	3.217	24.398	21.553	24	6	158	30	28	18	46	0.857	0.333	0.652	S_000014_086
SCORE:	-86.923	-508.976	148.865	5.707	-20.592	3.942	98.187	-2.501	16.056	-338.886	-31.103	140.265	-13.144	-1.336	-171.388	582.8	0	0	0	0	0	5.18	23.047	20.777	24	5	159	29	28	18	46	0.857	0.278	0.63	S_000015_086
SCORE:	-90.905	-493.237	113.167	5.726	-19.246	0.188	103.198	-1.126	16.226	-329.044	-29.924	133.242	-12.618	-3.999	-159.039	582.8	0	0	0	0	0	2.78	29.3	26.521	26	5	155	31	28	18	46	0.929	0.278	0.674	S_000016_086
SCORE:	-131.395	-495.892	102.08	6.44	-22.855	-2.46	93.517	0	15.384	-335.879	-29.914	136.553	-17.587	-0.457	-164.526	582.8	0	0	0	0	0	1.4	26.163	23.186	20	5	157	25	28	18	46	0.714	0.278	0.543	S_000017_086
SCORE:	-110.499	-518.629	146.222	6.77	-22.703	3.755	97.923	-0.796	16.705	-350.331	-33.004	141.773	-11.822	-2.497	-169.314	582.8	0	0	0	0	0	2.65	22.329	20.799	28	3	161	31	28	18	46	1	0.167	0.674	S_000018_086
SCORE:	-144.245	-501.398	94.292	9.88	-21.013	-0.103	95.358	-0.945	15.517	-341.137	-31.769	138.975	-20.758	-4.801	-164.755	582.8	0	0	0	0	0	5.61	25.652	21.583	27	5	161	32	28	18	46	0.964	0.278	0.696	S_000019_086
SCORE:	-48.566	-509.037	172.951	7.042	-18.1	1.14	105.557	0	15.683	-329.538	-33.458	140.929	-14.504	-3.413	-169.71	582.8	0	0	0	0	0	3.09	20.324	18.336	27	4	155	31	28	18	46	0.964	0.222	0.674	S_000020_086
SCORE:	-79.627	-501.698	136.899	9.957	-18.618	-1.163	100.395	0	15.719	-333.027	-28.433	142.583	-15.697	-3.646	-169.605	582.8	0	0	0	0	0	3.907	19.82	17.796	27	5	154	32	28	18	46	0.964	0.278	0.696	S_000021_086
SCORE:	-80.187	-501.441	153.621	6.707	-25.74	1.354	107.296	-3.046	16.705	-339.266	-31.906	136.332	-9.421	-2.004	-175.087	582.8	0	0	0	0	0	2.911	20.002	17.063	27	5	156	32	28	18	46	0.964	0.278	0.696	S_000022_086
SCORE:	-104.655	-492.293	93.275	7.626	-19.971	-5.498	111.11	-0.605	15.744	-321.475	-35.308	134.867	-10.676	-2.74	-163.565	582.8	0	0	0	0	0	2.052	21.947	19.519	22	4	140	26	28	18	46	0.786	0.222	0.565	S_000001_087
SCORE:	-113.669	-503.43	125.403	7.723	-22.918	-2.038	98.293	-0.568	17.159	-336.588	-30.012	141.736	-13.588	-2.679	-178.721	582.8	0	0	0	0	0	3.758	26.874	24.081	27	3	152	30	28	18	46	0.964	0.167	0.652	S_000002_087
SCORE:	-96.718	-499.753	157.249	5.741	-22.09	0.911	82.313	-0.266	15.018	-341.143	-31.97	137.069	-17.994	-0.697	-165.431	582.8	0	0	0	0	0	1.525	23.059	20.664	26	6	161	32	28	18	46	0.929	0.333	0.696	S_000003_087
SCORE:	-50.176	-502.988	160.423	6.049	-13.887	3.198	94.556	-0.396	15.363	-320.231	-30.31	140.13	-11.838	-5.642	-170.795	582.8	0	0	0	0	0	3.391	25.643	21.444	27	5	148	32	28	18	46	0.964	0.278	0.696	S_000004_087
SCORE:	54.321	-507.177	266.878	6.752	-18.597	5.176	105.896	-1.216	17.244	-329.453	-41.671	142.259	-10.007	-2.762	-164.433	582.8	0	0	0	0	0	2.63	28.424	25.373	25	5	154	30	28	18	46	0.893	0.278	0.652	S_000005_087
SCORE:	-69.884	-495.263	146.092	5.584	-19.229	0.897	100.729	-0.979	14.913	-332.671	-31.336	138.202	-12.618	-4.582	-165.641	582.8	0	0	0	0	0	3.22	25.895	23.749	26	5	157	31	28	18	46	0.929	0.278	0.674	S_000006_087
SCORE:	-166.495	-525.98	98.365	6.864	-22.456	0.833	99.028	-1.71	16.391	-347.623	-28.871	140.586	-5.709	-0.585	-181.841	582.8	0	0	0	0	0	3.412	23.066	20.949	26	8	162	34	28	18	46	0.929	0.444	0.739	S_000007_087
SCORE:	-126.42	-513.492	144.328	6.477	-24.003	3.442	83.582	0	14.92	-350.587	-36.315	137.948	-12.273	-2.753	-165.511	582.8	0	0	0	0	0	5.017	21.106	17.938	28	4	166	32	28	18	46	1	0.222	0.696	S_000008_087
SCORE:	-82.971	-503.945	148.336	5.795	-19.047	-0.495	100.54	-0.878	15.924	-332.875	-32.669	134.463	-10.445	-4.773	-167.798	582.8	0	0	0	0	0	2.095	22.996	19.632	23	6	148	29	28	18	46	0.821	0.333	0.63	S_000009_087
SCORE:	-19.415	-498.089	198.378	6.34	-21.202	0.53	96.95	-0.123	15.863	-335.076	-28.322	133.751	-11.607	-0.991	-161.512	582.8	0	0	0	0	0	2.895	25.132	20.135	25	4	159	29	28	18	46	0.893	0.222	0.63	S_000010_087
SCORE:	-172.139	-517.057	95.457	7.08	-25.681	-1.477	101.071	-1.771	14.238	-348.066	-33.699	145.46	-12.634	-0.471	-179.596	582.8	0	0	0	0	0	2.208	28.849	26.347	26	3	156	29	28	18	46	0.929	0.167	0.63	S_000011_087
SCORE:	-121.413	-507.051	120.561	7.602	-22.587	-3.615	103.85	-0.03	17.722	-339.164	-35.339	145.793	-14.195	-1.11	-180.679	582.8	0	0	0	0	0	4.028	32.819	27.522	28	3	163	31	28	18	46	1	0.167	0.674	S_000012_087
SCORE:	-69.938	-517.365	172.03	5.603	-20.481	1.935	98.433	0	17.061	-342.424	-31.502	137.705	-11.737	-1.908	-163.428	582.8	0	0	0	0	0	3.339	31.578	28.978	25	3	163	28	28	18	46	0.893	0.167	0.609	S_000013_087
SCORE:	-36.211	-500.778	171.67	7.932	-19.684	6.301	97.692	0	17.249	-328.954	-31.383	142.412	-10.363	-1.758	-174.922	582.8	0	0	0	0	0	5.577	22.349	18.487	23	4	155	27	28	18	46	0.821	0.222	0.587	S_000014_087
SCORE:	-80.22	-501.151	139.031	5.745	-20.275	5.02	96.417	-0.746	15.729	-334.036	-34.504	140.818	-8.926	-2.769	-167.584	582.8	0	0	0	0	0	4.21	23.455	20.24	27	3	152	30	28	18	46	0.964	0.167	0.652	S_000015_087
SCORE:	-145.388	-500.314	100.929	6.555	-23.552	-3.056	97.81	-1.334	14.8	-343.7	-30.727	136.147	-14.709	0	-170.504	582.8	0	0	0	0	0	3.468	23.552	20.588	26	6	156	32	28	18	46	0.929	0.333	0.696	S_000016_087
SCORE:	-29.713	-503.486	210.67	6.149	-20.758	5.162	92.342	-1.177	15.535	-339.261	-33.029	135.773	-9.535	-2.429	-171.541	582.8	0	0	0	0	0	3.073	25.066	22.804	28	5	159	33	28	18	46	1	0.278	0.717	S_000017_087
SCORE:	-135.67	-498.985	107.487	6.896	-22.979	3.528	90.849	0	16.109	-337.166	-36.153	137.66	-13.577	-1.983	-172.023	582.8	0	0	0	0	0	1.868	31.688	27.465	26	3	158	29	28	18	46	0.929	0.167	0.63	S_000018_087
SCORE:	-118.23	-517.985	165.823	6.256	-24.309	-3.225	84.162	-1.009	15.121	-355.988	-26.407	140.702	-13.968	-3.53	-168.87	582.8	0	0	0	0	0	2.198	20.347	18.266	26	3	164	29	28	18	46	0.929	0.167	0.63	S_000019_087
SCORE:	-121.404	-497.524	114.074	6.768	-22.294	-2.221	89.333	-1.914	15.582	-337.235	-31.983	138.201	-10.704	-4.781	-163.942	582.8	0	0	0	0	0	4.436	23.981	19.727	28	4	160	32	28	18	46	1	0.222	0.696	S_000020_087
SCORE:	-102.988	-502.13	134.732	5.634	-20.051	3.092	90.403	-0.624	14.348	-330.4	-30.482	136.491	-11.318	-3.303	-173.848	582.8	0	0	0	0	0	1.667	20.186	17.675	24	7	151	31	28	18	46	0.857	0.389	0.674	S_000021_087
SCORE:	-71.771	-503.045	165.132	5.81	-20.355	-3.136	96.912	0	15.697	-337.162	-31.494	137.837	-8.086	-5.441	-168.734	582.8	0	0	0	0	0	1.494	24.608	19.131	25	6	155	31	28	18	46	0.893	0.333	0.674	S_000022_087
SCORE:	-162.129	-515.911	94.484	5.961	-20.303	2.894	89.286	-0.95	16.739	-341.111	-33.473	141.775	-18.249	-3.07	-166.032	582.8	0	0	0	0	0	3.031	25.119	22.36	27	2	159	29	28	18	46	0.964	0.111	0.63	S_000023_087
SCORE:	-107.842	-497.572	98.851	16.61	-16.31	-2.793	92.6	0	16.257	-317.329	-34.145	138.291	-11.298	-7.212	-167.748	582.8	0	0	0	0	0	1.158	23.527	20.945	27	3	143	30	28	18	46	0.964	0.167	0.652	S_000001_088
SCORE:	-111.266	-502.089	86.51	7.565	-14.154	2.844	106.034	-2.502	16.904	-321.984	-30.351	136.84	-10.01	-5.169	-166.402	582.8	0	0	0	0	0	1.898	22.893	20.988	27	7	151	34	28	18	46	0.964	0.389	0.739	S_000002_088
SCORE:	-121.986	-509.251	105.636	17.683	-20.108	5.606	95.956	0	18.485	-339.899	-35.928	137.801	-12.05	-3.827	-167.518	582.8	0	0	0	0	0	2.628	21.372	18.134	26	4	154	30	28	18	46	0.929	0.222	0.652	S_000003_088
SCORE:	-30.574	-479.834	143.398	16.646	-19.979	-0.23	102.185	0	17.45	-323.05	-29.206	135.674	-11.038	-1.84	-167.632	582.8	0	0	0	0	0	4.082	18.508	15.24	25	3	148	28	28	18	46	0.893	0.167	0.609	S_000004_088
SCORE:	-120.555	-513.436	108.139	12.559	-19.65	3.827	100.915	-0.04	16.609	-337.812	-33.227	146.833	-14.646	-3.82	-173.336	582.8	0	0	0	0	0	3.73	29.262	26.407	23	3	150	26	28	18	46	0.821	0.167	0.565	S_000005_088
SCORE:	-74.277	-490.669	116.571	12.556	-18.135	-3.251	105.625	0	17.257	-328.933	-26.895	133.339	-12.384	-1.679	-163.532	582.8	0	0	0	0	0	3.053	25.745	22.296	26	5	147	31	28	18	46	0.929	0.278	0.674	S_000006_088
SCORE:	-110.189	-499.314	102.623	11.786	-22.047	3.298	97.74	0	17.85	-331.261	-29.071	137.477	-15.945	-2.078	-166.73	582.8	0	0	0	0	0	2.682	21.492	18.842	25	3	152	28	28	18	46	0.893	0.167	0.609	S_000007_088
SCORE:	-81.329	-487.774	101.834	11.926	-23.219	3.566	103.065	-0.099	17.451	-328.616	-27.324	131.433	-5.546	-2.105	-164.174	582.8	0	0	0	0	0	5.454	25.321	23.036	27	3	157	30	28	18	46	0.964	0.167	0.652	S_000008_088
SCORE:	-4.467	-500.178	170.863	7.578	-19.871	4.908	136.322	-0.019	18.243	-332.978	-30.61	137.369	-10.788	-3.53	-166.993	582.8	0	0	0	0	0	2.418	27.972	24.815	26	3	148	29	28	18	46	0.929	0.167	0.63	S_000009_088
SCORE:	-93.067	-494.43	127.169	15.538	-21.006	0.477	92.674	0	14.882	-334.599	-31.556	137.127	-13.839	-0.134	-169.438	582.8	0	0	0	0	0	1.267	22.871	19.944	26	5	155	31	28	18	46	0.929	0.278	0.674	S_000010_088
SCORE:	40.573	-498.009	234.421	11.294	-19.963	6.297	103.514	0	18.908	-330.19	-27.911	134.849	-6.787	-1.644	-171.76	582.8	0	0	0	0	0	4.755	22.708	19.331	27	4	156	31	28	18	46	0.964	0.222	0.674	S_000011_088
SCORE:	-62.345	-497.725	162.615	10.043	-23.244	2.811	90.693	-0.288	14.473	-337.457	-30.894	133.718	-14.139	-1.035	-158.771	582.8	0	0	0	0	0	4.055	20.355	17.918	26	4	159	30	28	18	46	0.929	0.222	0.652	S_000012_088
SCORE:	-39.711	-512.192	218.649	10.53	-23.888	-2.454	97.986	0	16.193	-350.589	-34.433	143.819	-17.584	-1.689	-170.508	582.8	0	0	0	0	0	3.649	20.435	17.874	25	6	164	31	28	18	46	0.893	0.333	0.674	S_000013_088
SCORE:	-80.608	-488.245	91.95	6.534	-14.94	-1.443	114.385	-1.042	15.72	-311.78	-32.586	136.018	-12.438	-2.402	-165.977	582.8	0	0	0	0	0	2.837	25.163	23.583	22	2	141	24	28	18	46	0.786	0.111	0.522	S_000014_088
SCORE:	-51.773	-519.798	184.257	11.372	-18.058	-1.956	106.264	-0.989	18.258	-341.09	-32.225	142.438	-12.302	-4.289	-168.882	582.8	0	0	0	0	0	2.426	25.54	22.953	27	4	154	31	28	18	46	0.964	0.222	0.674	S_000015_088
SCORE:	-130.504	-506.561	129.371	6.258	-20.298	-2.001	87.852	-0.944	16.637	-335.95	-35.415	140.593	-14.751	-8.449	-171.068	582.8	0	0	0	0	0	1.425	19.61	17.234	23	3	157	26	28	18	46	0.821	0.167	0.565	S_000016_088
SCORE:	33.315	-505.583	248.404	17.462	-21.297	0.192	105.992	0	18.259	-340.322	-32.294	140.324	-10.604	-1.951	-171.32	582.8	0	0	0	0	0	3.254	24.306	20.663	26	3	157	29	28	18	46	0.929	0.167	0.63	S_000017_088
SCORE:	-139.67	-504.699	93.196	5.71	-20.291	8.253	96.382	-2.447	13.355	-334.574	-30.816	134.86	-2.645	-3.215	-176.473	582.8	0	0	0	0	0	0.936	23.529	20.268	26	3	153	29	28	18	46	0.929	0.167	0.63	S_000018_088
SCORE:	-127.552	-502.686	100.273	10.087	-17.61	4.128	87.796	-1.24	16.257	-336.741	-27.962	133.312	-9.523	-2.102	-165.492	582.8	0	0	0	0	0	1.152	25.532	23.153	25	2	159	27	28	18	46	0.893	0.111	0.587	S_000019_088
SCORE:	-28.24	-511.657	178.725	16.52	-21.48	6.689	102.303	0	16.462	-346.479	-26.362	132.704	-10.058	-3.412	-150.921	582.8	0	0	0	0	0	5.925	26.35	23.507	26	3	160	29	28	18	46	0.929	0.167	0.63	S_000020_088
SCORE:	-121.07	-486.767	96.784	5.783	-23.028	-1.568	99.012	0	15.509	-332.016	-29.84	137.788	-14.826	-1.566	-171.884	582.8	0	0	0	0	0	2.749	27.503	26.278	24	4	159	28	28	18	46	0.857	0.222	0.609	S_000021_088
SCORE:	-12.138	-494.821	177.683	10.639	-18.243	0.532	107.92	-1.391	19.624	-325.117	-31.95	131.475	-5.577	-2.243	-166.15	582.8	0	0	0	0	0	2.681	18.91	15.456	23	5	151	28	28	18	46	0.821	0.278	0.609	S_000001_089
SCORE:	-88.104	-505.877	135.332	11.95	-21.297	-0.433	106.259	0	16.469	-341.606	-32.956	138.501	-12.263	-3.931	-163.869	582.8	0	0	0	0	0	2.816	24.996	22.933	27	5	152	32	28	18	46	0.964	0.278	0.696	S_000002_089
SCORE:	-102.492	-504.004	115.917	17.363	-20.214	0.285	94.235	0	16.378	-337.339	-22.594	138.069	-11.037	-3.001	-171.175	582.8	0	0	0	0	0	1.825	21.793	19.799	23	4	160	27	28	18	46	0.821	0.222	0.587	S_000003_089
SCORE:	-114.052	-505.572	111.441	5.881	-20.276	6.578	98.424	-2.515	16.055	-340.32	-25.625	138.316	-12.686	-1.535	-167.005	582.8	0	0	0	0	0	1.991	25.956	22.874	27	5	153	32	28	18	46	0.964	0.278	0.696	S_000004_089
SCORE:	-84.956	-496.23	116.229	12.377	-17.062	-1.955	102.372	-1.421	16.178	-330.913	-30.757	129.441	-9.545	-1.963	-156.534	582.8	0	0	0	0	0	2.026	21.556	18.114	26	5	158	31	28	18	46	0.929	0.278	0.674	S_000005_089
SCORE:	-82.823	-493.855	121.694	10.657	-21.914	-1.703	98.676	-0.411	16.969	-328.63	-27.375	138.322	-6.741	-2.814	-172.967	582.8	0	0	0	0	0	4.469	24.447	22.859	24	3	151	27	28	18	46	0.857	0.167	0.587	S_000006_089
SCORE:	-74.743	-508.533	147.141	24.318	-20.208	0.946	95.453	-1.157	21.175	-342.874	-32.031	139.649	-14.286	-3.167	-166.399	582.8	0	0	0	0	0	2.431	26.785	24.552	23	4	161	27	28	18	46	0.821	0.222	0.587	S_000007_089
SCORE:	-149.264	-515.404	98.748	12.446	-22.296	-0.121	99.93	-1.389	17.98	-343.942	-35.353	146.495	-13.645	-4.093	-175.888	582.8	0	0	0	0	0	4.468	19.904	16.737	25	4	156	29	28	18	46	0.893	0.222	0.63	S_000008_089
SCORE:	-70.859	-509.005	153.212	17.29	-19.802	3.016	93.926	0	19.567	-335.23	-43.469	145.073	-14.222	-4.992	-161.611	582.8	0	0	0	0	0	2.588	24.481	21.835	24	2	153	26	28	18	46	0.857	0.111	0.565	S_000009_089
SCORE:	-122.57	-500.199	99.156	8.591	-17.767	1.723	99.434	-1.5	17.401	-333.223	-31.35	139.739	-11.99	-7.047	-170.775	582.8	0	0	0	0	0	2.434	27.54	24.083	27	2	157	29	28	18	46	0.964	0.111	0.63	S_000010_089
SCORE:	-51.229	-504.473	139.634	15.273	-16.826	2.836	110.105	-0.947	16.421	-319.502	-26.704	139.005	-10.889	-2.259	-177.886	582.8	0	0	0	0	0	2.182	28.673	24.395	27	4	147	31	28	18	46	0.964	0.222	0.674	S_000011_089
SCORE:	2.254	-479.417	144.884	23.106	-15.865	0.467	101.68	-3.334	18.809	-311.481	-29.883	131.571	-5.922	-1.629	-157.662	582.8	0	0	0	0	0	4.131	20.301	18.58	28	2	143	30	28	18	46	1	0.111	0.652	S_000012_089
SCORE:	-17.438	-514.765	201.333	18.239	-17.812	8.088	96.144	0	18.62	-342.855	-30.008	138.287	-10.689	-2.728	-163.576	582.8	0	0	0	0	0	1.484	29.302	24.194	23	5	158	28	28	18	46	0.821	0.278	0.609	S_000013_089
SCORE:	-134.869	-524.028	127.325	6.739	-18.624	3.252	93.563	0	15.848	-340.527	-36.461	141.144	-18.578	-3.118	-165.658	582.8	0	0	0	0	0	1.452	26.806	23.781	28	6	151	34	28	18	46	1	0.333	0.739	S_000014_089
SCORE:	-46.887	-502.244	167.251	12.585	-19.983	-2.233	107.578	-1.4	14.582	-333.794	-30.206	139.946	-16.182	-1.007	-169.456	582.8	0	0	0	0	0	4.875	21.589	19.364	27	5	155	32	28	18	46	0.964	0.278	0.696	S_000015_089
SCORE:	-123.63	-494.483	83.53	13.187	-20.869	-0.491	95.193	-0.402	15.573	-328.001	-26.939	136.714	-9.176	-2.075	-170.724	582.8	0	0	0	0	0	2.533	25.299	24.383	26	3	147	29	28	18	46	0.929	0.167	0.63	S_000001_090
SCORE:	-120.119	-496.052	86.802	11.407	-16.535	-0.122	97.359	-1.322	15.539	-315.475	-33.113	141.633	-11.199	-4.228	-178.471	582.8	0	0	0	0	0	0.86	21.322	19.016	28	7	152	35	28	18	46	1	0.389	0.761	S_000002_090
SCORE:	-125.89	-507.755	112.163	11.195	-19.887	3.162	90.365	-1.251	16.71	-340.887	-35.507	139.448	-12.094	-4.877	-161.893	582.8	0	0	0	0	0	2.418	23.054	19.454	26	6	155	32	28	18	46	0.929	0.333	0.696	S_000003_090
SCORE:	-106.762	-499.556	117.873	10.242	-21.572	-2.907	86.149	0	15.831	-334.155	-25.859	135.698	-9.66	0	-163.845	582.8	0	0	0	0	0	2.2	20.753	17.934	26	4	156	30	28	18	46	0.929	0.222	0.652	S_000004_090
SCORE:	-51.25	-500.99	170.855	7.301	-23.096	-0.544	105.251	-0.884	15.37	-335.093	-29.249	137.763	-14.186	-2.612	-166.152	582.8	0	0	0	0	0	2.217	32.472	29.321	27	6	153	33	28	18	46	0.964	0.333	0.717	S_000005_090
SCORE:	-48.685	-514.365	202.093	6.489	-23	1.095	98.563	0	17.38	-350.161	-25.432	140.372	-11.931	-1.872	-173.573	582.8	0	0	0	0	0	2.856	24.36	21.992	25	4	159	29	28	18	46	0.893	0.222	0.63	S_000006_090
SCORE:	-166.089	-519.54	99.058	7.877	-19.29	0.227	94.013	-1.016	14.884	-346.505	-32.817	145.723	-11.534	-1.023	-180.636	582.8	0	0	0	0	0	1.69	24.506	20.853	24	7	157	31	28	18	46	0.857	0.389	0.674	S_000007_090
SCORE:	-71.73	-504.507	155.642	5.818	-19.176	0.133	95.292	-0.739	14.404	-328.988	-33.826	140.673	-9.169	-7.611	-164.998	582.8	0	0	0	0	0	2.523	27.076	23.261	28	5	149	33	28	18	46	1	0.278	0.717	S_000008_090
SCORE:	-102.745	-510.619	150.838	8.002	-23.316	1.048	84.632	0	15.886	-344.38	-29.289	133.648	-8.232	-1.403	-165.778	582.8	0	0	0	0	0	3.418	25.244	22.219	23	5	163	28	28	18	46	0.821	0.278	0.609	S_000009_090
SCORE:	-126.667	-508.437	112.351	9.151	-18.77	1.685	77.363	0	20.396	-339.333	-36.063	142.962	-9.315	-1.942	-162.409	582.8	0	0	0	0	0	2.895	25.145	22.538	27	4	159	31	28	18	46	0.964	0.222	0.674	S_000010_090
SCORE:	-111.179	-494.194	99.64	6.235	-17.553	-3.178	98.965	-2.381	15.927	-321.027	-33.614	136.914	-13.618	-0.751	-167.046	582.8	0	0	0	0	0	1.702	20.681	17.43	26	6	147	32	28	18	46	0.929	0.333	0.696	S_000011_090
SCORE:	-13.549	-505.819	217.054	6.98	-22.891	5.553	96.329	0	16.548	-335.284	-37.256	143.953	-11.937	-3.734	-168.328	582.8	0	0	0	0	0	2.482	23.303	20.23	28	3	157	31	28	18	46	1	0.167	0.674	S_000012_090
SCORE:	-118.182	-495.84	106.389	5.702	-23.042	-1.282	93.407	0	15.314	-336.052	-25.076	135.282	-10.988	0	-167.389	582.8	0	0	0	0	0	2.592	21.157	18.592	27	5	154	32	28	18	46	0.964	0.278	0.696	S_000013_090
SCORE:	-112.303	-492.185	94.489	10.279	-19.88	-0.365	99.072	0	16.346	-326.483	-30.966	134.747	-10.246	-2.826	-170.65	582.8	0	0	0	0	0	3.565	22.693	19.656	27	6	149	33	28	18	46	0.964	0.333	0.717	S_000014_090
SCORE:	-176.062	-524.718	88.357	12.463	-19.436	0.217	88.702	-0.873	16.732	-346.065	-32.002	138.682	-8.538	-4.003	-170.964	582.8	0	0	0	0	0	2.585	17.305	16.236	27	5	155	32	28	18	46	0.964	0.278	0.696	S_000015_090
SCORE:	-150.644	-509.999	89.707	6.347	-17.805	1.487	94.266	-0.823	15.342	-333.504	-29.308	137.487	-16.441	-6.626	-165.916	582.8	0	0	0	0	0	2.341	23.304	21.981	27	4	156	31	28	18	46	0.964	0.222	0.674	S_000016_090
SCORE:	-159.101	-505.163	89.099	10.869	-20.191	-0.842	89.059	0	16.545	-338.283	-34.17	134.513	-12.533	-4.127	-167.447	582.8	0	0	0	0	0	0.771	23.24	20.087	21	3	157	24	28	18	46	0.75	0.167	0.522	S_000017_090
SCORE:	-72.891	-508.847	142.946	12.999	-19.772	0.831	103.708	-3.093	15.637	-336.835	-28.88	140.391	-10.489	-0.575	-166.372	582.8	0	0	0	0	0	2.659	28.082	24.895	22	4	154	26	28	18	46	0.786	0.222	0.565	S_000018_090
SCORE:	-129.939	-510.057	117.131	6.613	-21.682	-3.693	100.386	-1.34	17.062	-339.053	-31.117	142.778	-16.73	-2.843	-172.84	582.8	0	0	0	0	0	2.646	28.03	23.93	22	3	154	25	28	18	46	0.786	0.167	0.543	S_000019_090
SCORE:	-153.809	-510.047	104.642	5.634	-21.472	-2.443	89.94	-2.278	16.127	-341.932	-30.339	136.01	-13.862	-3.866	-165.469	582.8	0	0	0	0	0	2.747	24.189	21.636	28	4	154	32	28	18	46	1	0.222	0.696	S_000020_090
SCORE:	-159.418	-515.971	91.06	10.213	-19.786	-2.307	91.956	-1.367	16.124	-342.676	-31.264	135.82	-9.264	-2.268	-163.886	582.8	0	0	0	0	0	1.399	17.242	15.234	25	6	158	31	28	18	46	0.893	0.333	0.674	S_000001_091
SCORE:	-171.387	-512.76	90.062	7.067	-24.773	0.512	93.897	0	15.318	-350.693	-34.156	135.601	-10.259	-2.714	-163.308	582.8	0	0	0	0	0	2.021	18.541	15.563	27	4	156	31	28	18	46	0.964	0.222	0.674	S_000002_091
SCORE:	-70.644	-504.163	106.759	6.627	-23.511	3.005	146.494	-0.389	20.927	-339.361	-30.07	133.929	-12.744	-1.206	-164.388	582.8	0	0	0	0	0	4.646	26.551	22.859	27	3	158	30	28	18	46	0.964	0.167	0.652	S_000003_091
SCORE:	-126.273	-497.516	100.275	10.878	-25.331	-1.745	111.005	-1.304	15.696	-347.166	-29.09	134.696	-12.829	-0.799	-167.601	582.8	0	0	0	0	0	1.758	27.659	24.636	20	2	158	22	28	18	46	0.714	0.111	0.478	S_000004_091
SCORE:	89.826	-497.47	295.938	11.726	-19.423	2.666	99.212	0	17.217	-334.17	-29.701	133.843	-10.165	-1.859	-164.927	582.8	0	0	0	0	0	4.138	25.782	22.779	26	7	157	33	28	18	46	0.929	0.389	0.717	S_000005_091
SCORE:	0.126	-500.145	204.438	13.484	-20.083	4.879	93.88	-1.051	18.547	-334.553	-30.459	138.827	-9.628	-4.243	-162.189	582.8	0	0	0	0	0	5.622	28.628	27.431	26	5	162	31	28	18	46	0.929	0.278	0.674	S_000006_091
SCORE:	-99.848	-511.883	156.333	5.912	-18.178	-4.806	94.484	-0.732	14.676	-338.355	-31.934	139.935	-18.864	-5.448	-164.821	582.8	0	0	0	0	0	1.034	22.491	18.925	28	3	153	31	28	18	46	1	0.167	0.674	S_000007_091
SCORE:	-112.182	-508.919	139.759	10.318	-22.712	-1.513	97.613	0	16.426	-344.387	-33.664	142.963	-15.241	-5.763	-171.103	582.8	0	0	0	0	0	1.241	22.078	19.682	25	5	156	30	28	18	46	0.893	0.278	0.652	S_000008_091
SCORE:	-93.725	-497.369	140.745	11.371	-25.538	-2.142	91.317	-0.857	16.383	-340.601	-28.686	136.721	-11.546	-0.434	-167.957	582.8	0	0	0	0	0	2.068	26.238	23.088	28	3	158	31	28	18	46	1	0.167	0.674	S_000009_091
SCORE:	-141.147	-505.288	102.854	6.847	-21.536	-0.456	89.011	-0.799	16.699	-338.373	-33.663	138	-14.07	-0.428	-164.365	582.8	0	0	0	0	0	1.619	26.196	21.576	26	3	160	29	28	18	46	0.929	0.167	0.63	S_000010_091
SCORE:	-79.629	-493.589	110.722	7.743	-18.017	1.322	116.037	-1.963	18.619	-322.603	-29.962	138.559	-15.225	-1.055	-174.892	582.8	0	0	0	0	0	1.874	24.089	20.195	26	7	146	33	28	18	46	0.929	0.389	0.717	S_000011_091
SCORE:	-132.408	-517.109	126.729	7.278	-23.728	-0.58	100.278	-1.238	15.339	-344.416	-36.365	137.981	-13.13	-5.396	-164.997	582.8	0	0	0	0	0	4.148	23.373	18.697	24	3	164	27	28	18	46	0.857	0.167	0.587	S_000012_091
SCORE:	-115.735	-518.227	138.279	6.897	-20.871	-1.846	99.992	0	16.509	-344.32	-32.112	139.964	-13.895	-7.039	-164.888	582.8	0	0	0	0	0	3.021	31.185	27.996	26	3	158	29	28	18	46	0.929	0.167	0.63	S_000013_091
SCORE:	-81.553	-492.109	113.849	12.194	-18.578	1.233	103.717	0	16.381	-324.283	-29.872	137.319	-7.022	-3.896	-174.986	582.8	0	0	0	0	0	1.699	27.772	25.81	26	4	147	30	28	18	46	0.929	0.222	0.652	S_000014_091
SCORE:	-134.172	-495.697	100.978	6.565	-23.296	1.605	83.556	0	16.745	-338.373	-35.627	142.346	-16.895	-0.795	-163.213	582.8	0	0	0	0	0	5.13	22.591	18.927	27	6	163	33	28	18	46	0.964	0.333	0.717	S_000015_091
SCORE:	-175.79	-517.837	100.001	5.751	-22.692	-0.259	90.695	0	16.701	-348.117	-32.452	143.752	-16.45	-2.18	-179.124	582.8	0	0	0	0	0	3.62	19.57	16.126	26	4	160	30	28	18	46	0.929	0.222	0.652	S_000016_091
SCORE:	-128.156	-522.797	152.586	6.751	-24.298	0.492	89.334	0	15.644	-356.634	-28.454	144.761	-14.252	-1.09	-174.511	582.8	0	0	0	0	0	1.51	24.1	22.112	27	1	164	28	28	18	46	0.964	0.056	0.609	S_000017_091
SCORE:	-103.347	-504.194	123.118	11.028	-20.929	1.292	97.25	-0.51	15.882	-334.567	-37.697	138.643	-12.681	-4.425	-160.045	582.8	0	0	0	0	0	1.687	22.366	20.325	24	3	153	27	28	18	46	0.857	0.167	0.587	S_000018_091
SCORE:	-25.718	-484.939	137.345	12.365	-15.727	4.485	101.161	-1.385	16.561	-311.5	-35.527	137.468	-7.314	-2.959	-167.501	582.8	0	0	0	0	0	8.948	23.038	19.989	26	4	147	30	28	18	46	0.929	0.222	0.652	S_000019_091
SCORE:	-57.333	-502.913	208.099	5.735	-25.445	-3.332	88.27	-2.345	15.996	-347.769	-27.074	138.351	-10.586	-4.279	-174.499	582.8	0	0	0	0	0	1.656	25.382	23.284	25	5	163	30	28	18	46	0.893	0.278	0.652	S_000020_091
SCORE:	-64.026	-509.699	191.804	6.077	-21.421	2.002	85.385	0	15.651	-338.525	-36.181	136.743	-5.648	-2.388	-173.209	582.8	0	0	0	0	0	2.583	25.212	21.993	26	6	158	32	28	18	46	0.929	0.333	0.696	S_000001_092
SCORE:	-117.43	-507.473	114.065	6.746	-20.553	3.071	95.158	0	15.435	-344.008	-29.397	136.61	-13.011	0	-159.535	582.8	0	0	0	0	0	2.662	21.306	18.841	25	6	160	31	28	18	46	0.893	0.333	0.674	S_000002_092
SCORE:	-111.684	-507.833	132.662	5.719	-23.461	1.214	91.736	0	15.06	-342.389	-28.921	138.836	-9.808	-2.216	-167.306	582.8	0	0	0	0	0	2.225	27.922	24.57	27	3	153	30	28	18	46	0.964	0.167	0.652	S_000003_092
SCORE:	-165.518	-515.807	112.59	8.426	-24.541	-5.277	93.742	-0.238	18.079	-356.522	-26.228	141.359	-12.238	-4.378	-179.321	582.8	0	0	0	0	0	2.033	24.835	21.136	25	5	164	30	28	18	46	0.893	0.278	0.652	S_000004_092
SCORE:	-53.204	-482.557	145.122	5.861	-21.133	0.036	97.219	-1.791	16.054	-325.015	-30.066	131.623	-6.201	-1.733	-165.516	582.8	0	0	0	0	0	2.093	32.764	32.048	25	6	152	31	28	18	46	0.893	0.333	0.674	S_000005_092
SCORE:	-154.026	-518.843	108.779	8.845	-22.28	7.892	95.712	-3.373	16.261	-349.345	-34.711	142.89	-16.017	-6.933	-170.625	582.8	0	0	0	0	0	4.923	20.356	18.961	28	3	162	31	28	18	46	1	0.167	0.674	S_000006_092
SCORE:	-116.544	-509.199	142.819	5.536	-26.3	0.615	85.461	-2.505	15.937	-335.29	-41.862	144.456	-12.733	-4.543	-162.824	582.8	0	0	0	0	0	1.087	27.534	24.5	24	4	158	28	28	18	46	0.857	0.222	0.609	S_000007_092
SCORE:	-53.443	-518.887	148.333	7.374	-18.38	2.138	139.244	-2.481	22.726	-340.203	-26.249	139.375	-8.847	-3.571	-181.403	582.8	0	0	0	0	0	4.587	23.918	20.447	27	5	153	32	28	18	46	0.964	0.278	0.696	S_000008_092
SCORE:	-74.443	-496.693	136.659	5.691	-20.384	0.504	103.111	-1.347	16.348	-327.983	-23.883	142.236	-14.328	-2.099	-178.052	582.8	0	0	0	0	0	2.978	30.546	25.375	25	1	150	26	28	18	46	0.893	0.056	0.565	S_000009_092
SCORE:	-105.585	-487.433	96.474	5.934	-18.857	1.674	88.317	0	16.943	-329.281	-35.643	132.735	-15.218	-1.248	-145.743	582.8	0	0	0	0	0	2.963	22.583	17.381	26	1	151	27	28	18	46	0.929	0.056	0.587	S_000010_092
SCORE:	-65.581	-500.021	163.697	7.665	-24.765	3.096	96.315	-1.768	16.564	-338.85	-30.438	135.856	-10.199	-3.939	-165.715	582.8	0	0	0	0	0	4.121	27.308	25.34	25	4	160	29	28	18	46	0.893	0.222	0.63	S_000011_092
SCORE:	-142.109	-515.3	119.155	6.002	-19.793	1.343	88.914	-1.085	15.329	-337.914	-29.557	140.02	-9.956	-4.915	-180.474	582.8	0	0	0	0	0	3.321	28.691	25.632	27	3	156	30	28	18	46	0.964	0.167	0.652	S_000012_092
SCORE:	71.835	-501.512	296.322	5.425	-23.693	4.248	98.448	0	16.732	-345.026	-26.716	134.883	-9.613	-0.305	-164.538	582.8	0	0	0	0	0	4.379	24.46	22.427	27	3	166	30	28	18	46	0.964	0.167	0.652	S_000013_092
SCORE:	-129.892	-496.365	100.581	6.292	-20.759	-4.044	96.555	0	16.359	-334.107	-38.32	137.157	-14.763	-2.206	-160.336	582.8	0	0	0	0	0	1.264	22.438	19.946	25	3	152	28	28	18	46	0.893	0.167	0.609	S_000014_092
SCORE:	-124.505	-505.662	128.777	6.416	-22.913	-0.818	91.414	0	16.111	-341.745	-33.6	140.854	-12.836	-3.372	-171.47	582.8	0	0	0	0	0	1.539	25.241	23.637	25	4	150	29	28	18	46	0.893	0.222	0.63	S_000015_092
SCORE:	-90.409	-501.194	141.671	6.339	-22.438	-0.148	97.923	0	16.744	-340.237	-28.808	136.643	-7.135	-1.87	-172.648	582.8	0	0	0	0	0	1.949	22.065	18.943	27	6	155	33	28	18	46	0.964	0.333	0.717	S_000001_093
SCORE:	-91.202	-494.135	131.992	6.217	-20.785	-3.257	98.737	-3.797	16.636	-329.37	-31.336	142.229	-13.811	-3.382	-171.518	582.8	0	0	0	0	0	1.577	25.273	22.696	27	4	155	31	28	18	46	0.964	0.222	0.674	S_000002_093
SCORE:	-113.228	-499.215	111.755	5.692	-21.789	3.711	93.013	-0.337	16.402	-335.934	-33.164	135.601	-11.051	-2.564	-162.662	582.8	0	0	0	0	0	4.516	26.087	24.518	25	5	156	30	28	18	46	0.893	0.278	0.652	S_000003_093
SCORE:	-57.088	-509.243	192.79	6.06	-22.208	-0.219	101.81	-1.38	16.281	-340.415	-36.81	143.794	-10.945	-6.349	-177.92	582.8	0	0	0	0	0	4.865	28.345	25.765	24	6	159	30	28	18	46	0.857	0.333	0.652	S_000004_093
SCORE:	-80.899	-512.774	187.312	5.763	-24.24	-2.387	90.561	0	13.779	-347.458	-29.345	136.378	-15.496	-1.546	-165.78	582.8	0	0	0	0	0	1.533	31.263	28.312	23	4	162	27	28	18	46	0.821	0.222	0.587	S_000005_093
SCORE:	-131.249	-506.525	108.231	5.552	-21.565	3.121	99.921	-1.061	15.782	-337.501	-28.257	138.415	-13.571	-0.442	-178.312	582.8	0	0	0	0	0	2.164	28.833	24.859	26	7	149	33	28	18	46	0.929	0.389	0.717	S_000006_093
SCORE:	-107.957	-498.212	109.066	5.606	-20.51	-0.526	98.321	0	14.938	-333.178	-35.594	135.818	-9.399	-4.95	-155.827	582.8	0	0	0	0	0	3.691	26.322	22.301	26	4	155	30	28	18	46	0.929	0.222	0.652	S_000007_093
SCORE:	-106.093	-488.243	93.355	7.478	-20.388	1.334	103.392	-2.234	18.027	-324.276	-33.785	135.474	-11.722	-1.781	-166.866	582.8	0	0	0	0	0	1.343	25.589	24.34	26	4	148	30	28	18	46	0.929	0.222	0.652	S_000008_093
SCORE:	-105.217	-512.8	160.157	5.916	-23.306	-0.986	96.014	0	16.785	-347.452	-30.804	141.571	-12.524	-2.393	-180.614	582.8	0	0	0	0	0	2.417	22.32	19.469	26	6	166	32	28	18	46	0.929	0.333	0.696	S_000009_093
SCORE:	-76.35	-509.138	156.176	8.372	-19.577	0.839	103.132	0	15.156	-339.587	-32.282	137.708	-12.105	-3.468	-165.711	582.8	0	0	0	0	0	1.336	22.088	19.015	25	5	156	30	28	18	46	0.893	0.278	0.652	S_000010_093
SCORE:	-73.035	-498.954	155.141	6.94	-21.508	-1.956	95.554	0	16.106	-331.733	-36.35	139.651	-15.468	-2.805	-163.949	582.8	0	0	0	0	0	3.495	24.93	23.233	26	5	153	31	28	18	46	0.929	0.278	0.674	S_000011_093
SCORE:	-177.36	-511.746	88.726	7.948	-23.576	-1.398	92.324	-1.213	15.572	-346.013	-30.974	139.969	-14.857	-3.859	-174.167	582.8	0	0	0	0	0	3.106	19.878	17.291	25	2	161	27	28	18	46	0.893	0.111	0.587	S_000001_094
SCORE:	-63.521	-498.225	162.602	5.614	-22.415	4.178	91.714	-0.68	18.597	-335.678	-32.53	136.974	-13.862	-1.322	-162.277	582.8	0	0	0	0	0	0.989	24.542	23.879	27	5	161	32	28	18	46	0.964	0.278	0.696	S_000002_094
SCORE:	-59.592	-488.643	124.997	7.111	-15.438	1.142	99.612	-1.112	17.452	-317.435	-32.648	132.977	-10.167	-3.566	-160.179	582.8	0	0	0	0	0	3.505	24.935	21.737	27	2	147	29	28	18	46	0.964	0.111	0.63	S_000003_094
SCORE:	-132.709	-500.049	109.541	6.667	-23.547	-2.863	90.617	-2.581	16.708	-343.071	-34.031	136.725	-8.773	-3.12	-159.982	582.8	0	0	0	0	0	2.249	22.946	19.493	26	5	157	31	28	18	46	0.929	0.278	0.674	S_000004_094
SCORE:	-139.393	-498.265	91.752	6.399	-18.811	-4.479	95.348	-2.137	14.173	-328.876	-29.208	133.852	-11.398	-6.782	-164.893	582.8	0	0	0	0	0	1.134	25.396	24.994	25	5	151	30	28	18	46	0.893	0.278	0.652	S_000005_094
SCORE:	-124.111	-505.04	109.176	6.898	-24.96	3.657	102.705	-0.07	16.617	-345.948	-31.377	134.65	-7.598	-0.399	-169.033	582.8	0	0	0	0	0	3.812	25.343	21.961	27	5	163	32	28	18	46	0.964	0.278	0.696	S_000006_094
SCORE:	-83.69	-494.772	138.897	6.259	-24.113	-2.555	104.825	-1.372	16.663	-336.771	-33.217	135.757	-12.86	-1.642	-165.474	582.8	0	0	0	0	0	3.885	18.258	15.536	24	4	158	28	28	18	46	0.857	0.222	0.609	S_000007_094
SCORE:	-76.156	-497.176	141.846	5.672	-18.983	3.4	91.031	0	18.633	-330.728	-29.31	135.993	-9.752	-4.945	-167.37	582.8	0	0	0	0	0	2.734	19.11	16.588	27	5	155	32	28	18	46	0.964	0.278	0.696	S_000008_094
SCORE:	-158.399	-511.601	90.429	6.25	-23.435	2.501	96.477	-1.072	16.3	-345.296	-27.895	134.264	-11.067	-3.397	-164.504	582.8	0	0	0	0	0	0.846	25.811	21.24	27	5	161	32	28	18	46	0.964	0.278	0.696	S_000009_094
SCORE:	-119.999	-510.675	130.727	6.834	-24.247	-0.403	96.784	0	15.738	-349.064	-30.991	140.104	-8.861	-3.347	-168.192	582.8	0	0	0	0	0	2.794	21.643	19.452	27	6	162	33	28	18	46	0.964	0.333	0.717	S_000010_094
SCORE:	-150.521	-514.335	104.577	6.591	-25.389	1.128	97.987	0	14.616	-348.136	-34.301	142.195	-12.837	0	-169.431	582.8	0	0	0	0	0	4.013	24.212	21.216	25	7	166	32	28	18	46	0.893	0.389	0.696	S_000011_094
SCORE:	-88.603	-494.743	130.409	6.462	-18.377	-3.905	94.487	0	15.319	-325.089	-30.952	138.994	-23.969	-3.209	-158.565	582.8	0	0	0	0	0	1.736	23.771	23.178	25	1	151	26	28	18	46	0.893	0.056	0.565	S_000001_095
SCORE:	-145.158	-513.994	127.932	7.213	-21.898	3.007	86.609	-0.672	13.291	-349.615	-30.266	141.157	-12.411	-4.044	-176.368	582.8	0	0	0	0	0	2.101	25.264	20.558	24	5	160	29	28	18	46	0.857	0.278	0.63	S_000002_095
SCORE:	-73.238	-516.755	181.01	6.356	-22.282	2.077	91.742	0	13.704	-351.48	-26.275	138.006	-7.652	-2.106	-166.312	582.8	0	0	0	0	0	3.929	23.813	21.472	24	3	157	27	28	18	46	0.857	0.167	0.587	S_000003_095
SCORE:	-160.968	-513.074	96.983	7.357	-24.829	-0.769	99.843	-1.478	17.285	-353.428	-30.033	139.117	-17.874	-2.675	-161.834	582.8	0	0	0	0	0	1.641	22.453	19.809	25	3	164	28	28	18	46	0.893	0.167	0.609	S_000004_095
SCORE:	-177.825	-513.869	88.963	5.448	-22.143	-2.063	88.598	0	15.205	-343.909	-27.603	135.841	-10.19	-3.867	-175.093	582.8	0	0	0	0	0	4.056	22.899	18.263	26	5	163	31	28	18	46	0.929	0.278	0.674	S_000005_095
SCORE:	-94.922	-494.483	139.214	6.63	-22.842	-0.245	97.11	-1.23	15.154	-335.164	-39.032	133.453	-13.279	-4.571	-161.073	582.8	0	0	0	0	0	2.634	20.248	16.306	28	4	161	32	28	18	46	1	0.222	0.696	S_000006_095
SCORE:	8.637	-495.356	203.209	8.912	-16.452	0.381	100.845	-1.26	16.349	-324.287	-29.277	141.163	-12.173	-4.286	-165.317	582.8	0	0	0	0	0	3.385	25.849	23.052	26	5	151	31	28	18	46	0.929	0.278	0.674	S_000007_095
SCORE:	-50.539	-506.89	189.165	5.911	-22.822	0.258	98.249	0	15.972	-339.69	-33.672	141.725	-10.385	-2.349	-173.26	582.8	0	0	0	0	0	4.45	20.838	18.037	26	6	152	32	28	18	46	0.929	0.333	0.696	S_000008_095
SCORE:	-15.75	-502.327	210.481	8	-19.276	1.272	99.153	-1.293	16.866	-330.006	-28.454	137.152	-13.046	-4.934	-174.364	582.8	0	0	0	0	0	2.227	27.258	22.597	24	4	158	28	28	18	46	0.857	0.222	0.609	S_000009_095
SCORE:	-114.942	-497.381	110.56	7.391	-23.495	-0.904	96.79	-0.872	17.753	-338.213	-29.824	136.244	-16.924	-0.451	-160.53	582.8	0	0	0	0	0	2.115	26.789	23.926	28	4	156	32	28	18	46	1	0.222	0.696	S_000010_095
SCORE:	-102.556	-507.097	142.209	6.337	-20.4	-0.512	94.248	0	15.043	-344.494	-29.455	135.772	-13.171	-4.527	-162.427	582.8	0	0	0	0	0	3.117	22.631	20.067	26	5	158	31	28	18	46	0.929	0.278	0.674	S_000011_095
SCORE:	-115.586	-510.689	137.483	5.851	-23.063	8.786	95.611	0	13.711	-347.202	-28.314	138.186	-13.834	-0.559	-177.025	582.8	0	0	0	0	0	2.672	23.454	21.233	24	7	156	31	28	18	46	0.857	0.389	0.674	S_000012_095
SCORE:	-13.426	-494.273	183.516	7.724	-21.04	1.673	107.172	-2.338	14.536	-323.024	-29.69	138.729	-15.471	-2.824	-163.736	582.8	0	0	0	0	0	2.818	24.413	22.012	27	5	145	32	28	18	46	0.964	0.278	0.696	S_000013_095
SCORE:	-84.035	-521.628	178.81	7.27	-22.325	0.113	94.681	-1.106	15.737	-342.165	-36.299	142.647	-12.105	-4.321	-170.064	582.8	0	0	0	0	0	3.919	21.256	18.01	24	3	152	27	28	18	46	0.857	0.167	0.587	S_000014_095
SCORE:	-115.492	-495.093	98.861	6.547	-19.661	0.233	93.751	-2.502	16.668	-326.85	-29.64	138.782	-11.991	-0.71	-171.239	582.8	0	0	0	0	0	4.553	25.497	20.634	24	4	156	28	28	18	46	0.857	0.222	0.609	S_000001_096
SCORE:	-163.936	-516.582	94.255	5.82	-21.366	4.655	93.513	-1.071	16.268	-352.016	-28.471	139.186	-19.988	-2.382	-159.079	582.8	0	0	0	0	0	0.526	17.577	15.615	22	5	159	27	28	18	46	0.786	0.278	0.587	S_000002_096
SCORE:	-111.727	-511.988	129.815	6.685	-21.981	2.587	94.067	0	18.674	-346.806	-32.348	137.934	-12.46	-0.841	-161.547	582.8	0	0	0	0	0	3.684	27.006	25.194	28	5	167	33	28	18	46	1	0.278	0.717	S_000003_096
SCORE:	-147.421	-504.244	95.336	6.114	-18.872	-1.249	86.008	-1.45	15.595	-336.324	-32.051	140.148	-13.708	-2.203	-167.23	582.8	0	0	0	0	0	3.909	23.789	19.673	24	4	159	28	28	18	46	0.857	0.222	0.609	S_000004_096
SCORE:	-167.551	-520.139	100.895	7.18	-24.426	4.175	102.497	-0.006	15.622	-354.663	-36.334	141.071	-15.676	-2.692	-172.083	582.8	0	0	0	0	0	4.228	27.962	25.698	23	3	165	26	28	18	46	0.821	0.167	0.565	S_000005_096
SCORE:	-91.564	-509.474	139.845	6.125	-19.724	-2.193	102.267	0	16.301	-335.518	-29.961	140.388	-12.559	-0.563	-173.034	582.8	0	0	0	0	0	3.736	21.768	18.49	24	2	159	26	28	18	46	0.857	0.111	0.565	S_000006_096
SCORE:	-81.147	-524.111	183.469	5.574	-21.365	0.369	89.128	-1.267	15.186	-341.779	-40.648	148.118	-9.531	-3.269	-168.281	582.8	0	0	0	0	0	4.461	33.092	29.415	27	4	160	31	28	18	46	0.964	0.222	0.674	S_000007_096
SCORE:	-112.192	-517.543	158.601	5.943	-21.448	-0.767	97.957	0	14.926	-343.824	-34.145	137.671	-8.23	-3.459	-182.159	582.8	0	0	0	0	0	1.484	22.817	20.332	25	7	163	32	28	18	46	0.893	0.389	0.696	S_000008_096
SCORE:	-122.939	-502.563	94.341	6.292	-17.512	4.227	98.868	-1.098	17.853	-329.314	-38.932	142.981	-10.712	-4.424	-166.922	582.8	0	0	0	0	0	1.178	28.553	25.373	25	2	147	27	28	18	46	0.893	0.111	0.587	S_000009_096
SCORE:	-118.515	-499.201	101.717	7.324	-22.641	-0.411	106.057	0	15.109	-333.719	-31.921	142.122	-19.367	-1.858	-169.651	582.8	0	0	0	0	0	5.125	30.088	26.842	26	4	153	30	28	18	46	0.929	0.222	0.652	S_000010_096
SCORE:	-139.704	-513.978	119.033	7.272	-24.671	0.498	92.767	0	16.559	-345.674	-36.358	148.853	-15.218	-0.558	-175.235	582.8	0	0	0	0	0	4.205	29.702	25.225	25	6	158	31	28	18	46	0.893	0.333	0.674	S_000011_096
SCORE:	-96.727	-490.669	116.444	6.376	-20.793	-2.633	99.288	0	15.794	-333.1	-24.28	130.555	-9.244	-3.864	-164.274	582.8	0	0	0	0	0	0.873	25.245	22.604	26	2	158	28	28	18	46	0.929	0.111	0.609	S_000001_097
SCORE:	-67.859	-497.428	149.179	6.026	-19.981	4.986	94.506	-1.385	15.4	-337.96	-29.142	137.254	-8.858	-2.919	-166.224	582.8	0	0	0	0	0	5.887	22.28	18.437	26	5	154	31	28	18	46	0.929	0.278	0.674	S_000002_097
SCORE:	-116.18	-494.294	105.085	6.412	-21.261	-2.179	88.106	0	15.762	-330.1	-30.69	140.949	-11.929	-1.566	-167.294	582.8	0	0	0	0	0	4.019	19.556	15.797	28	6	153	34	28	18	46	1	0.333	0.739	S_000003_097
SCORE:	-83.709	-505.461	162.549	6.128	-21.809	1.513	91.406	0	14.25	-340.629	-36.229	135.076	-11.839	-4.439	-159.816	582.8	0	0	0	0	0	2.79	27.796	23.234	27	5	163	32	28	18	46	0.964	0.278	0.696	S_000004_097
SCORE:	-112.404	-505.39	121.045	6.459	-22.216	-0.68	104.498	0	16.908	-331.934	-32.074	138.412	-12.585	-2.935	-177.647	582.8	0	0	0	0	0	2.934	25.21	23.38	28	2	149	30	28	18	46	1	0.111	0.652	S_000005_097
SCORE:	-118.225	-510.103	148.866	5.71	-23.482	-4.374	85.432	0	16.696	-347.623	-30.808	138.271	-9.338	-1.304	-173.309	582.8	0	0	0	0	0	4.342	27.573	24.866	26	4	157	30	28	18	46	0.929	0.222	0.652	S_000006_097
SCORE:	-88.579	-508.409	141.763	6.578	-19.622	4.618	95.681	0	15.862	-337.829	-35.79	138.113	-10.503	-2.44	-164.927	582.8	0	0	0	0	0	5.525	22.673	19.144	24	6	150	30	28	18	46	0.857	0.333	0.652	S_000007_097
SCORE:	-159.477	-505.24	99.178	6.788	-24.178	0.308	85.454	0	15.899	-349.427	-27.46	133.421	-11.7	-0.756	-166.824	582.8	0	0	0	0	0	2.26	24.03	21.048	27	5	161	32	28	18	46	0.964	0.278	0.696	S_000008_097
SCORE:	-100.013	-512.075	136.506	5.743	-22.317	2.22	97.582	0	16.187	-346.043	-25.359	138.762	-11.201	-1.854	-165.894	582.8	0	0	0	0	0	4.932	26.023	21.632	25	2	160	27	28	18	46	0.893	0.111	0.587	S_000009_097
SCORE:	-118.882	-508.448	124.571	6.465	-23.07	-1.089	93.888	-1.223	18.352	-339.689	-31.475	139.933	-14.894	-3.034	-164.496	582.8	0	0	0	0	0	2.529	21.927	17.874	28	5	161	33	28	18	46	1	0.278	0.717	S_000010_097
SCORE:	-77.678	-514.743	159.022	5.778	-17.418	0.908	100.74	0	17.491	-338.873	-34.138	136.789	-10.451	-4.058	-162.396	582.8	0	0	0	0	0	0.872	24.451	22.176	27	6	158	33	28	18	46	0.964	0.333	0.717	S_000011_097
SCORE:	-163.162	-510.774	93.651	5.585	-22.059	3.99	86.589	-1.099	15.715	-339.051	-29.09	138.446	-7.437	-2.252	-179.887	582.8	0	0	0	0	0	1.712	23.779	19.861	25	4	163	29	28	18	46	0.893	0.222	0.63	S_000012_097
SCORE:	-72.362	-495.701	127.181	17.547	-20.648	4.821	102.487	-0.572	20.097	-336.617	-28.099	134.155	-15.438	-2.089	-164.01	582.8	0	0	0	0	0	1.724	23.179	20.577	26	6	154	32	28	18	46	0.929	0.333	0.696	S_000001_098
SCORE:	-69.351	-498.122	144.842	14.947	-22.673	-2.04	106.566	-0.911	17.688	-332.11	-37.725	136.521	-12.976	-0.24	-167.053	582.8	0	0	0	0	0	1.137	28.028	24.404	24	4	153	28	28	18	46	0.857	0.222	0.609	S_000002_098
SCORE:	-154.083	-509.351	83.664	16.841	-20.315	1.572	90.943	0	15.047	-344.651	-24.021	132.79	-11.092	-4.65	-166.487	582.8	0	0	0	0	0	2.828	20.621	18.165	26	4	158	30	28	18	46	0.929	0.222	0.652	S_000003_098
SCORE:	34.85	-489.642	226.135	10.756	-20.262	3.263	107.036	0	16.029	-328.682	-29.335	134.434	-14.039	-1.051	-166.303	582.8	0	0	0	0	0	3.711	22.913	20.021	22	5	152	27	28	18	46	0.786	0.278	0.587	S_000004_098
SCORE:	-158.371	-510.061	93.275	16.836	-20.167	5.164	81.09	-0.889	18.207	-350.622	-33.981	137.996	-11.843	-1.779	-165.669	582.8	0	0	0	0	0	1.271	24.631	22.167	26	4	157	30	28	18	46	0.929	0.222	0.652	S_000005_098
SCORE:	-123.586	-509.688	91.892	19.067	-19.463	0.727	95.701	0	16.208	-335.591	-28.612	139.755	-11.584	-1.972	-166.159	582.8	0	0	0	0	0	3.333	18.99	16.491	26	4	154	30	28	18	46	0.929	0.222	0.652	S_000006_098
SCORE:	-118.391	-502.037	99.056	12.16	-17.959	-0.859	90.717	0	16.69	-333.216	-29.073	137.641	-10.754	-3.939	-163.153	582.8	0	0	0	0	0	3.534	21.727	19.44	25	5	154	30	28	18	46	0.893	0.278	0.652	S_000007_098
SCORE:	-57.092	-493.498	132.16	18.149	-18.947	-0.1	102.178	0	18.297	-328.903	-33.132	130.493	-12.332	-2.712	-153.892	582.8	0	0	0	0	0	2.346	19.368	17.274	27	4	152	31	28	18	46	0.964	0.222	0.674	S_000008_098
SCORE:	-62.298	-511.798	174.013	17.618	-18.066	1.733	91.531	-1.149	18.698	-339.417	-34.125	139.842	-13.091	-3.595	-170.765	582.8	0	0	0	0	0	3.474	24.716	24.086	22	3	153	25	28	18	46	0.786	0.167	0.543	S_000009_098
SCORE:	-134.469	-507.627	86.345	17.769	-19.536	1.057	95.831	0	18.446	-341.35	-34.459	138.971	-10.001	-1.879	-163.304	582.8	0	0	0	0	0	2.47	21.243	17.189	26	2	154	28	28	18	46	0.929	0.111	0.609	S_000010_098
SCORE:	-105.89	-494.607	103.315	11.543	-19.046	-0.4	88.831	-2.366	17.043	-329.256	-25.916	135.009	-6.603	-1.413	-167.103	582.8	0	0	0	0	0	2.277	28.319	24.094	26	4	155	30	28	18	46	0.929	0.222	0.652	S_000011_098
SCORE:	-66.47	-496.285	156.181	6.246	-22.432	3.526	89.094	-2.494	15.516	-342.173	-25.577	134.151	-8.197	-3.207	-156.918	582.8	0	0	0	0	0	3.298	23.312	21.171	25	4	159	29	28	18	46	0.893	0.222	0.63	S_000001_099
SCORE:	-82.755	-489.675	104.059	7.277	-16.964	-2.433	105.535	0	16.534	-322.934	-30.749	133.597	-9.612	-3.298	-159.109	582.8	0	0	0	0	0	2.217	22.26	17.734	27	3	148	30	28	18	46	0.964	0.167	0.652	S_000002_099
SCORE:	-97.391	-498.12	113.203	6.071	-20.227	1.598	102.258	-1.366	16.511	-329.719	-27.052	137.916	-13.473	-2.74	-169.414	582.8	0	0	0	0	0	4.364	25.329	23.498	26	6	151	32	28	18	46	0.929	0.333	0.696	S_000003_099
SCORE:	-85.658	-504.453	154.11	8.505	-24.353	-3.049	100.928	-0.741	16.579	-345.34	-30.289	141.839	-21.929	-1.408	-164.826	582.8	0	0	0	0	0	5.971	23.8	21.896	26	4	164	30	28	18	46	0.929	0.222	0.652	S_000004_099
SCORE:	13.326	-509.832	266.56	6.531	-20.986	0.576	89.649	0	15.283	-346.332	-31.362	139.957	-8.307	-6.549	-168.355	582.8	0	0	0	0	0	3.694	27.847	23.671	28	6	165	34	28	18	46	1	0.333	0.739	S_000005_099
SCORE:	-75.396	-496.722	147.323	6.355	-21.089	0.439	98.444	-1.125	13.593	-332.358	-35.621	143.315	-13.968	-5.064	-166.098	582.8	0	0	0	0	0	4.38	22.694	21.242	28	4	155	32	28	18	46	1	0.222	0.696	S_000006_099
SCORE:	-95.951	-502.655	152.681	5.696	-22.921	-5.773	91.478	0	15.366	-337.78	-27.797	138.511	-12.542	-1.102	-174.487	582.8	0	0	0	0	0	2.572	22.334	19.539	27	5	156	32	28	18	46	0.964	0.278	0.696	S_000007_099
SCORE:	-65.838	-502.713	151.749	6.561	-20.818	2.1	96.597	0	15.895	-331.529	-32.356	134.619	-12.704	-1.346	-158.01	582.8	0	0	0	0	0	3.316	25.271	23.981	23	4	154	27	28	18	46	0.821	0.222	0.587	S_000008_099
SCORE:	-181.513	-514.543	93.669	5.955	-25.374	3.028	91.924	0	14.421	-352.338	-32.355	138.966	-16.575	0	-173.545	582.8	0	0	0	0	0	2.454	25.243	21.399	27	5	164	32	28	18	46	0.964	0.278	0.696	S_000009_099
SCORE:	-123.908	-492.344	109.989	5.588	-22.32	0.987	93.765	0	14.713	-336.476	-29.029	135.707	-17.246	-0.659	-172.737	582.8	0	0	0	0	0	3.353	27.961	26.073	28	4	159	32	28	18	46	1	0.222	0.696	S_000010_099
SCORE:	-139.534	-508.187	113.206	6.872	-24.145	0.011	85.3	0	16.118	-347.172	-25.606	139.896	-14.797	-1.095	-165.219	582.8	0	0	0	0	0	2.484	26.363	22.775	22	3	159	25	28	18	46	0.786	0.167	0.543	S_000011_099
SCORE:	-76.993	-501.776	155.133	6.572	-20.023	3.034	93.86	-0.965	13.833	-332.967	-33.616	140.133	-11.756	-3.382	-169.819	582.8	0	0	0	0	0	1.948	24.59	22.621	26	5	154	31	28	18	46	0.929	0.278	0.674	S_000012_099
SCORE:	-100.167	-499.616	128.414	7.187	-20.883	-2.045	94.637	-1.866	15.163	-332.721	-32.791	134.622	-12.309	-5.846	-159.274	582.8	0	0	0	0	0	4.362	24.664	23.231	27	4	158	31	28	18	46	0.964	0.222	0.674	S_000013_099
SCORE:	-110.274	-501.35	116.785	7.451	-20.666	-1.419	91.764	0	15.493	-336.331	-25.588	137.824	-10.482	-2.255	-169.385	582.8	0	0	0	0	0	5.085	26.3	24.456	23	6	155	29	28	18	46	0.821	0.333	0.63	S_000001_100
SCORE:	-142.034	-510.909	87.892	5.933	-17.442	-2.221	100.719	0	15.744	-333.453	-31.35	140.025	-12.986	-4.633	-163.898	582.8	0	0	0	0	0	1.745	26.351	22.978	26	2	156	28	28	18	46	0.929	0.111	0.609	S_000002_100
SCORE:	-71.039	-507.633	134.758	9.707	-21.257	0.266	115.407	-1.194	19.157	-336.289	-35.785	136.211	-9.658	-1.482	-160.973	582.8	0	0	0	0	0	4.924	21.979	20.182	27	2	156	29	28	18	46	0.964	0.111	0.63	S_000003_100
SCORE:	-115.211	-492.582	90.156	6.797	-19.629	-0.526	103.396	-1.274	15.628	-323.544	-28.666	136.498	-8.109	-3.917	-175.567	582.8	0	0	0	0	0	3.328	25.549	24.663	26	4	148	30	28	18	46	0.929	0.222	0.652	S_000004_100
SCORE:	-77.151	-499.924	148.472	6.201	-16.067	-1.505	87.382	-2.524	15.966	-332.835	-24.916	131.198	-10.317	-3.193	-159.09	582.8	0	0	0	0	0	1.202	17.22	14.489	27	2	157	29	28	18	46	0.964	0.111	0.63	S_000005_100
SCORE:	-196.232	-513.188	92.859	5.538	-26.542	0.481	86.706	0	16.025	-358.113	-29.474	139.428	-11.75	-1.485	-181.412	582.8	0	0	0	0	0	1.894	26.24	23.277	27	6	165	33	28	18	46	0.964	0.333	0.717	S_000006_100
SCORE:	-122.027	-512.019	136.098	6.54	-21.279	0.727	95.703	-2.595	15.914	-343.267	-32.733	145.038	-18.277	-1.501	-178.331	582.8	0	0	0	0	0	5.155	24.519	19.554	25	5	163	30	28	18	46	0.893	0.278	0.652	S_000007_100
SCORE:	-114.643	-493.943	115.943	6.314	-21.766	-0.364	96.902	-0.951	14.177	-336.974	-36.524	135.171	-16.238	-1.421	-159.693	582.8	0	0	0	0	0	1.926	28.845	25.709	24	2	152	26	28	18	46	0.857	0.111	0.565	S_000008_100
SCORE:	-87.038	-506.333	156.96	6.768	-19.846	-1.919	89.886	-0.007	16.308	-339.244	-31.533	135.703	-5.927	-6.142	-167.069	582.8	0	0	0	0	0	2.557	22.333	19.969	23	3	159	26	28	18	46	0.821	0.167	0.565	S_000009_100
SCORE:	-123.407	-508.591	127.542	6.407	-22.319	-1.923	89.344	-1.182	16.579	-343.134	-36.035	137.815	-9.932	-0.227	-164.659	582.8	0	0	0	0	0	4.109	26.273	23.392	25	7	156	32	28	18	46	0.893	0.389	0.696	S_000010_100
SCORE:	-141.495	-501.278	99.949	7.329	-20.67	-6.148	91.258	-1.349	14.273	-331.316	-29.987	135.959	-8.551	-8.058	-168.165	582.8	0	0	0	0	0	2.459	21.494	18.742	27	4	159	31	28	18	46	0.964	0.222	0.674	S_000011_100
SCORE:	-75.788	-491.715	118.196	5.987	-20.416	4.126	99.432	-0.548	16.196	-327.794	-25.78	137.803	-11.152	-1.305	-164.237	582.8	0	0	0	0	0	2.617	25.487	20.209	26	6	152	32	28	18	46	0.929	0.333	0.696	S_000012_100
SCORE:	-107.379	-517.027	158.156	7.396	-28.541	2.249	93.492	0	14.716	-354.952	-28.49	141.462	-9.83	-0.557	-172.72	582.8	0	0	0	0	0	4.468	20.307	18.161	27	4	170	31	28	18	46	0.964	0.222	0.674	S_000013_100
SCORE:	33.71	-497.982	214.747	9.536	-16.699	7.735	106.972	-0.057	17.953	-324.347	-32.421	137.78	-9.892	-2.513	-165.499	582.8	0	0	0	0	0	5.598	25.287	23.552	23	3	152	26	28	18	46	0.821	0.167	0.565	S_000001_101
SCORE:	-106.776	-502.459	120.279	7.967	-22.549	-0.404	94.487	0	16.365	-335.148	-35.754	137.848	-7.228	-2.225	-165.463	582.8	0	0	0	0	0	4.708	29.69	26.373	28	6	153	34	28	18	46	1	0.333	0.739	S_000002_101
SCORE:	-165.231	-509.337	94.848	5.91	-21.075	3.616	89.649	0	15.332	-342.936	-30.023	141.424	-16.81	-2.559	-177.144	582.8	0	0	0	0	0	1.075	28.926	25.688	18	5	156	23	28	18	46	0.643	0.278	0.5	S_000003_101
SCORE:	-146.936	-500.803	97.827	7.186	-21.07	-6.881	95.369	0	15.101	-337.667	-34.852	133.574	-12.973	-1.558	-167.649	582.8	0	0	0	0	0	4.661	23.525	22.699	27	6	153	33	28	18	46	0.964	0.333	0.717	S_000004_101
SCORE:	-137.885	-511.701	90.391	7.552	-16.504	2.216	97.648	-1.325	16.074	-327.513	-37.164	140.611	-12.156	-4.525	-166.917	582.8	0	0	0	0	0	2.63	22.24	20.364	24	4	146	28	28	18	46	0.857	0.222	0.609	S_000005_101
SCORE:	-143.787	-504.812	107.47	6.379	-22.027	-2.96	88.854	-0.959	15.753	-339.595	-28.992	142.939	-12.144	-1.794	-178.097	582.8	0	0	0	0	0	3.398	25.354	21.836	24	3	159	27	28	18	46	0.857	0.167	0.587	S_000006_101
SCORE:	-149.185	-505.244	103.104	6.113	-20.076	0.402	90.761	-0.015	16.896	-334.101	-41.237	141.48	-12.682	-3.874	-175.087	582.8	0	0	0	0	0	1.575	22.834	18.84	28	3	154	31	28	18	46	1	0.167	0.674	S_000007_101
SCORE:	-149.718	-515.036	108.525	6.389	-22.376	-0.797	87.686	0	15.364	-346.715	-30.476	138.14	-10.725	-5.324	-159.634	582.8	0	0	0	0	0	2.462	26.656	23.554	26	5	163	31	28	18	46	0.929	0.278	0.674	S_000008_101
SCORE:	-135.384	-502.338	92.755	5.651	-18.811	-3.891	102.03	-1.192	15.861	-332.571	-31.321	139.562	-12.8	-5.072	-169.341	582.8	0	0	0	0	0	3.294	18.741	15.3	28	4	155	32	28	18	46	1	0.222	0.696	S_000009_101
SCORE:	-87.219	-503.081	115.687	7.131	-14.752	-0.686	110.777	-1.941	15.004	-321.386	-31.264	136.498	-10.131	-7.73	-168.224	582.8	0	0	0	0	0	4.078	19.886	17	22	5	148	27	28	18	46	0.786	0.278	0.587	S_000010_101
SCORE:	-89.382	-495.895	116.989	14.13	-17.524	2.17	90.444	-1.295	15.502	-326.963	-32.697	136.717	-10.508	-3.221	-161.816	582.8	0	0	0	0	0	1.787	20.834	15.748	28	3	147	31	28	18	46	1	0.167	0.674	S_000001_102
SCORE:	-66.544	-503.574	144.69	15.935	-18.958	1.289	100.024	-0.393	15.816	-329.387	-37.519	139.846	-10.912	-3.819	-166.532	582.8	0	0	0	0	0	4.151	26.344	25.29	24	4	152	28	28	18	46	0.857	0.222	0.609	S_000002_102
SCORE:	-128.69	-508.262	100.532	11.696	-19.025	2.75	97.502	0	19.094	-341.871	-24.956	138.3	-16.704	-3.259	-171.901	582.8	0	0	0	0	0	4.614	21.834	19.925	26	3	155	29	28	18	46	0.929	0.167	0.63	S_000003_102
SCORE:	-97.662	-504.159	119.844	13.965	-20.835	-4.193	103.142	-0.599	18.71	-338.249	-32.562	140.914	-13.787	-2.43	-163.919	582.8	0	0	0	0	0	3.696	27.41	23.729	26	3	155	29	28	18	46	0.929	0.167	0.63	S_000004_102
SCORE:	54.771	-490.731	230.644	16.615	-17.387	0.769	100.707	-0.498	17.468	-318.803	-25.214	134.681	-12.509	-3.853	-163.937	582.8	0	0	0	0	0	4.02	26.635	26.38	26	4	150	30	28	18	46	0.929	0.222	0.652	S_000005_102
SCORE:	-88.96	-496.074	124.639	19.234	-21.253	-1.689	96.208	-0.06	15.7	-336.433	-34.935	134.672	-9.155	-2.627	-161.967	582.8	0	0	0	0	0	1.98	26.669	22.67	27	3	157	30	28	18	46	0.964	0.167	0.652	S_000006_102
SCORE:	-36.254	-488.212	148.523	18.257	-17.198	2.611	87.948	0	18.808	-325.386	-30.793	138.887	-13.318	-3.108	-158.322	582.8	0	0	0	0	0	2.25	24.702	20.959	24	4	147	28	28	18	46	0.857	0.222	0.609	S_000007_102
SCORE:	-117.646	-500.207	124.678	5.607	-25.11	-0.848	90.92	-1.22	15.102	-345.399	-27.912	136.229	-19.433	-0.681	-156.183	582.8	0	0	0	0	0	4.011	29.248	27.282	26	3	165	29	28	18	46	0.929	0.167	0.63	S_000008_102
SCORE:	-86.419	-494.694	90.061	16.893	-11.418	0.357	96.908	-2.745	19.829	-311.71	-32	138.976	-11.725	-5.75	-163.551	582.8	0	0	0	0	0	1.351	32.748	28.973	25	5	145	30	28	18	46	0.893	0.278	0.652	S_000009_102
SCORE:	-21.399	-481.301	149.574	15.938	-22.448	1.869	111.54	-0.859	15.315	-325.574	-27.971	134.834	-12.256	-0.884	-164.221	582.8	0	0	0	0	0	2.242	31.129	27.431	28	4	152	32	28	18	46	1	0.222	0.696	S_000010_102
SCORE:	-112.092	-497.046	104.451	10.436	-19.202	5.968	90.467	0	14.026	-329.946	-25.199	135.019	-11.317	-4.741	-169.355	582.8	0	0	0	0	0	1.547	26.421	23.769	27	4	152	31	28	18	46	0.964	0.222	0.674	S_000001_103
SCORE:	-92.555	-498.696	99.804	18.871	-16.677	7.276	93.172	-1.958	19.611	-329.198	-33.292	138.01	-10.375	-7.177	-156.964	582.8	0	0	0	0	0	2.237	16.221	14.783	24	3	148	27	28	18	46	0.857	0.167	0.587	S_000002_103
SCORE:	-50.823	-506.306	157.978	16.788	-19.228	2.406	99.476	0	20.684	-336.751	-36.507	139.352	-9.888	-3.826	-160.557	582.8	0	0	0	0	0	2.756	21.923	20.625	22	4	153	26	28	18	46	0.786	0.222	0.565	S_000003_103
SCORE:	-29.753	-502.303	190.399	12.016	-22.972	0.269	101.339	-0.376	16.542	-339.43	-31.584	139.578	-13.481	-3.171	-162.966	582.8	0	0	0	0	0	3.586	25.209	23.565	27	5	155	32	28	18	46	0.964	0.278	0.696	S_000004_103
SCORE:	-143.136	-514.182	114.778	14.349	-24.681	-0.998	101.687	-1.32	17.607	-349.233	-31.247	140.486	-14.212	-2.919	-177.975	582.8	0	0	0	0	0	1.924	20.463	17.619	25	5	160	30	28	18	46	0.893	0.278	0.652	S_000005_103
SCORE:	-70.82	-508.278	157.485	11.579	-19.014	1.01	101	-1.351	17.172	-336.603	-31.468	137.309	-12.314	-2.886	-171.678	582.8	0	0	0	0	0	4.417	23.017	18.685	27	6	150	33	28	18	46	0.964	0.333	0.717	S_000006_103
SCORE:	-153.651	-500.53	92.843	5.686	-25.548	-3.171	104.188	0	15.871	-339.572	-34.836	140.081	-16.186	-4.116	-173.216	582.8	0	0	0	0	0	2.054	28.386	24.656	27	3	159	30	28	18	46	0.964	0.167	0.652	S_000007_103
SCORE:	-125.211	-504.085	114.31	10.094	-23.831	-3.359	94.157	0	16.488	-341.795	-31.849	139.095	-18.474	-1.571	-158.262	582.8	0	0	0	0	0	1.07	23.912	20.531	26	3	154	29	28	18	46	0.929	0.167	0.63	S_000008_103
SCORE:	-86.879	-499.837	170.121	5.58	-23.023	-3.269	82.094	0	15.965	-339.175	-31.327	137.929	-10.438	-0.184	-175.563	582.8	0	0	0	0	0	1.448	25.835	22.248	27	3	163	30	28	18	46	0.964	0.167	0.652	S_000009_103
SCORE:	57.957	-495.954	239.145	17.443	-19.993	3.426	108.606	-0.853	17.827	-337.9	-27.447	131.411	-6.314	-4.634	-154.743	582.8	0	0	0	0	0	5.137	28.19	23.396	24	3	151	27	28	18	46	0.857	0.167	0.587	S_000010_103
SCORE:	11.147	-486.314	200.039	9.995	-21.495	5.236	106.76	-3.846	15.432	-322.374	-33.579	134.527	-11.368	-1.752	-166.445	582.8	0	0	0	0	0	3.529	23.296	19.798	25	2	149	27	28	18	46	0.893	0.111	0.587	S_000011_103
SCORE:	-116.724	-496.278	104.817	5.428	-19.761	-0.278	82.953	0	15.576	-332.974	-34.26	139.195	-13.467	-1.905	-150.062	582.8	0	0	0	0	0	1.493	23.759	21.898	27	2	155	29	28	18	46	0.964	0.111	0.63	S_000012_103
SCORE:	-130.886	-515.281	114.511	6.143	-20.893	1.554	97.31	-1.068	16.211	-344.609	-31.699	135.576	-15.409	-1.618	-158.393	582.8	0	0	0	0	0	3.978	28.226	24.701	26	4	159	30	28	18	46	0.929	0.222	0.652	S_000001_104
SCORE:	-117.043	-493.672	91.615	5.988	-21.645	-0.73	110.026	0	17.158	-327.261	-35.545	139.811	-11.072	-4.012	-174.702	582.8	0	0	0	0	0	4.198	31.446	27.642	23	3	152	26	28	18	46	0.821	0.167	0.565	S_000002_104
SCORE:	-103.947	-512.094	142.196	6.371	-23.918	2.297	98.266	-0.004	17.474	-350.353	-27.123	137.902	-10.484	-3.319	-166.774	582.8	0	0	0	0	0	2.816	23.367	21.441	27	6	161	33	28	18	46	0.964	0.333	0.717	S_000003_104
SCORE:	-53.03	-496.289	146.141	6.701	-19.67	2.185	108.324	-0.603	16.342	-330.644	-32.574	134.401	-9.647	-1.891	-160.612	582.8	0	0	0	0	0	2.007	27.451	27.317	22	6	158	28	28	18	46	0.786	0.333	0.609	S_000004_104
SCORE:	-88.354	-509.459	157.34	11.028	-23.403	1.723	102.909	0	15.389	-342.732	-34.27	143.801	-14.345	-3.165	-181.757	582.8	0	0	0	0	0	5.785	22.444	20.876	24	5	158	29	28	18	46	0.857	0.278	0.63	S_000005_104
SCORE:	-107.873	-506.758	111.233	6.948	-20.749	-4.111	112.205	0	16.359	-339.251	-32.51	138.037	-7.264	-2.718	-166.652	582.8	0	0	0	0	0	4.56	27.314	25.491	26	7	164	33	28	18	46	0.929	0.389	0.717	S_000006_104
SCORE:	-145.706	-498.468	97.795	5.91	-23.102	-1.064	96.796	-2.548	16.183	-341.023	-29.372	139.366	-16.851	-3.064	-171.232	582.8	0	0	0	0	0	2.17	20.483	16.74	27	5	158	32	28	18	46	0.964	0.278	0.696	S_000007_104
SCORE:	-122.158	-503.737	133.606	5.422	-23.382	0.191	93.561	0	15.895	-338.805	-39.289	141.128	-12.45	-3.939	-175.504	582.8	0	0	0	0	0	2.344	24.313	21.087	25	4	156	29	28	18	46	0.893	0.222	0.63	S_000008_104
SCORE:	-31.818	-496.008	176.916	6.325	-17.773	2.943	92.766	0	18.313	-327.04	-25.987	139.105	-10.82	-4.091	-171.377	582.8	0	0	0	0	0	2.108	22.889	19.78	26	4	150	30	28	18	46	0.929	0.222	0.652	S_000009_104
SCORE:	-56.142	-510.357	185.2	6.653	-16.254	2.092	97.869	-4.053	15.631	-331.191	-37.908	137.097	-14.605	-4.183	-167.5	582.8	0	0	0	0	0	2.567	25.091	22.351	25	4	156	29	28	18	46	0.893	0.222	0.63	S_000010_104
SCORE:	-101.217	-498.721	128.46	6.56	-21.28	-2.86	98.474	-2.083	14.937	-336.963	-25.147	138.125	-12.571	-2.055	-174.762	582.8	0	0	0	0	0	5.87	31.113	26.989	24	3	157	27	28	18	46	0.857	0.167	0.587	S_000011_104
SCORE:	-121.035	-483.06	94.451	5.754	-20.946	-4.573	93.033	-3.745	15.052	-323.508	-29.811	134.589	-16.577	-4.848	-162.673	582.8	0	0	0	0	0	3.028	23.203	20.968	27	4	145	31	28	18	46	0.964	0.222	0.674	S_000001_105
SCORE:	-157.581	-522.317	102.572	6.694	-20.599	0.043	101.314	-0.699	14.974	-349.271	-32.711	141.413	-11.172	-7.75	-164.878	582.8	0	0	0	0	0	2.008	18.219	15.16	25	5	158	30	28	18	46	0.893	0.278	0.652	S_000002_105
SCORE:	-100.605	-491.291	111.285	5.841	-19.716	-2.122	92.533	0	16.187	-331.28	-23.97	134.404	-9.415	-3.496	-165.623	582.8	0	0	0	0	0	3.259	27.005	23.331	25	4	147	29	28	18	46	0.893	0.222	0.63	S_000003_105
SCORE:	-72.212	-499.674	156.255	7.557	-22.201	-4.913	95.787	0	15.75	-339.084	-37.362	132.596	-8.165	-2.015	-151.699	582.8	0	0	0	0	0	2.157	23.536	20.748	28	2	157	30	28	18	46	1	0.111	0.652	S_000004_105
SCORE:	-180.242	-517.901	101.704	5.521	-25.286	-0.929	90.364	0	13.752	-352.64	-36.27	141.348	-15.301	-3.248	-167.821	582.8	0	0	0	0	0	3.667	21.796	19.689	24	3	155	27	28	18	46	0.857	0.167	0.587	S_000005_105
SCORE:	-131.792	-513.573	131.872	5.545	-20.424	5.311	84.492	0	15.377	-346.424	-34.024	135.756	-10.523	-5.202	-164.589	582.8	0	0	0	0	0	1.814	26.241	25.631	26	4	162	30	28	18	46	0.929	0.222	0.652	S_000006_105
SCORE:	-113.455	-526.526	142.24	5.616	-17.858	2.652	101.76	0	17.789	-339.341	-34.007	141.82	-12.589	-3.935	-175.77	582.8	0	0	0	0	0	1.893	23.482	21.1	28	6	158	34	28	18	46	1	0.333	0.739	S_000007_105
SCORE:	-128.911	-510.812	143.935	6.264	-26.281	-1.102	89.545	0	13.933	-348.694	-34.992	141.379	-12.021	-4.398	-170.527	582.8	0	0	0	0	0	2.059	21.395	19.196	26	3	167	29	28	18	46	0.929	0.167	0.63	S_000008_105
SCORE:	-116.637	-518.173	150.922	6.553	-21.411	1.884	84.149	0	15.293	-344.848	-28.342	141.007	-16.744	-6.246	-164.737	582.8	0	0	0	0	0	1.254	24.068	22.979	25	6	155	31	28	18	46	0.893	0.333	0.674	S_000009_105
SCORE:	-88.019	-493.516	136.507	6.053	-20.906	-3.54	86.645	-1.858	15.435	-326.483	-27.253	137.763	-10.729	-1.018	-171.231	582.8	0	0	0	0	0	3.313	27.613	25.012	27	5	151	32	28	18	46	0.964	0.278	0.696	S_000001_106
SCORE:	-123.082	-501.788	103.079	5.784	-18.288	0.515	92.07	-2.607	15.369	-330.143	-29.36	138.242	-13.616	-3.369	-165.291	582.8	0	0	0	0	0	3.521	21.295	17.5	26	3	154	29	28	18	46	0.929	0.167	0.63	S_000002_106
SCORE:	-152.648	-509.178	100.005	5.894	-21.298	-5.01	91.016	-1.314	17.932	-343.621	-28.685	139.374	-10.976	-1.494	-171.116	582.8	0	0	0	0	0	3.022	28.602	23.418	27	8	161	35	28	18	46	0.964	0.444	0.761	S_000003_106
SCORE:	-168.65	-517.646	104.447	5.519	-21.1	-1.106	86.748	0	16.115	-346.443	-33.298	143.465	-12.145	-4.688	-173.897	582.8	0	0	0	0	0	2.582	32.753	28.785	22	3	161	25	28	18	46	0.786	0.167	0.543	S_000004_106
SCORE:	-110.399	-509.517	129.186	7.573	-19.863	1.749	97.971	0	15.322	-340.179	-30.965	137.869	-11.89	-2.27	-172.096	582.8	0	0	0	0	0	3.912	31.371	28.333	23	4	161	27	28	18	46	0.821	0.222	0.587	S_000005_106
SCORE:	-113.672	-508.49	118.946	6.081	-20.596	-2.794	100.791	-0.734	15.278	-335.466	-36.788	140.99	-13.123	-1.996	-164.598	582.8	0	0	0	0	0	6.026	23.827	21.768	25	3	154	28	28	18	46	0.893	0.167	0.609	S_000006_106
SCORE:	-124.421	-504.877	129.793	6.537	-24.262	1.516	90.64	0	15.145	-346.471	-32.997	138.249	-9.887	-1.049	-172.509	582.8	0	0	0	0	0	2.95	24.742	21.284	27	5	163	32	28	18	46	0.964	0.278	0.696	S_000007_106
SCORE:	-165.812	-520.654	122.141	6.589	-26.167	2.127	95.154	0	16.139	-358.266	-30.95	141.793	-14.53	-2.743	-180.912	582.8	0	0	0	0	0	1.667	29.326	25.081	23	5	168	28	28	18	46	0.821	0.278	0.609	S_000008_106
SCORE:	-102.42	-506.096	131.996	6.138	-23.231	3.262	101.088	0	15.184	-341.758	-27.703	135.72	-14.366	-3.58	-164.154	582.8	0	0	0	0	0	2.28	21.644	20.025	27	7	162	34	28	18	46	0.964	0.389	0.739	S_000009_106
SCORE:	-105.729	-506.823	150.103	7.12	-24.078	4.334	90.659	0	13.739	-345.731	-30.284	134.885	-6.389	-2.337	-175.12	582.8	0	0	0	0	0	1.393	24.458	21.028	22	6	160	28	28	18	46	0.786	0.333	0.609	S_000010_106
SCORE:	-141.741	-504.296	97.355	6.164	-22.436	1.546	93.94	-1.772	14.292	-336.089	-32.529	139.464	-13.913	-2.748	-165.373	582.8	0	0	0	0	0	1.853	20.452	16.212	27	3	150	30	28	18	46	0.964	0.167	0.652	S_000011_106
SCORE:	-142.627	-505.334	88.071	7.23	-21.292	3.555	95.333	-1.543	18.623	-337.066	-32.349	134.778	-6.068	-2.01	-168.634	582.8	0	0	0	0	0	1.281	21.418	19.206	25	5	149	30	28	18	46	0.893	0.278	0.652	S_000001_107
SCORE:	-14.798	-506.966	227.833	11.091	-26.466	3.848	92.354	-0.267	16.732	-342.353	-33.02	139.123	-8.75	0	-174.569	582.8	0	0	0	0	0	3.812	25.062	22.717	25	4	158	29	28	18	46	0.893	0.222	0.63	S_000002_107
SCORE:	-76.46	-490.637	133.771	12.91	-22.576	3.346	92.386	0	14.955	-339.981	-27.848	130.857	-8.573	-0.697	-160.368	582.8	0	0	0	0	0	3.196	19.514	16.155	27	5	158	32	28	18	46	0.964	0.278	0.696	S_000003_107
SCORE:	-62.31	-488.592	102.621	11.845	-14.77	4.101	106.258	0	17.479	-313.525	-31.071	132.224	-10.863	-1.806	-163.419	582.8	0	0	0	0	0	4.409	29.084	24.232	25	2	145	27	28	18	46	0.893	0.111	0.587	S_000004_107
SCORE:	18.697	-475.206	165.644	15.846	-13.885	-0.069	104.871	-3.612	19.398	-300.206	-38.041	134.703	-8.684	-4.091	-162.923	582.8	0	0	0	0	0	2.15	28.038	27.582	26	3	140	29	28	18	46	0.929	0.167	0.63	S_000005_107
SCORE:	-127.935	-497.209	96.397	5.494	-21.33	2.857	94.632	-1.321	16.347	-335.714	-30.479	131.078	-7.834	-2.747	-162.167	582.8	0	0	0	0	0	1.261	21.684	20.911	26	3	154	29	28	18	46	0.929	0.167	0.63	S_000006_107
SCORE:	-110.917	-492.522	105.309	12.024	-20.881	-1.602	92.443	-0.774	15.113	-328.39	-31.954	134.815	-8.875	-1.48	-168.608	582.8	0	0	0	0	0	1.666	22.141	19.626	28	3	147	31	28	18	46	1	0.167	0.674	S_000007_107
SCORE:	-65.036	-496.271	143.007	12.091	-19.821	-1.754	99.019	-1.146	15.438	-329.134	-27.239	137.475	-12.05	-1.872	-168.27	582.8	0	0	0	0	0	2.691	23.771	21.164	26	4	155	30	28	18	46	0.929	0.222	0.652	S_000008_107
SCORE:	-161.256	-521.293	109.789	6.915	-24.701	6.673	91.326	-1.52	14.4	-350.428	-34.647	138.287	-7.97	-2.188	-171.782	582.8	0	0	0	0	0	3.084	24.661	22.402	26	6	165	32	28	18	46	0.929	0.333	0.696	S_000009_107
SCORE:	-112.386	-499.336	94.571	17.617	-20.102	0.498	95.639	-2.799	16.725	-332.634	-27.882	138.088	-10.578	-2.532	-164.956	582.8	0	0	0	0	0	2.495	25.003	21.969	24	2	153	26	28	18	46	0.857	0.111	0.565	S_000010_107
SCORE:	-122.127	-503.135	106.427	10.993	-23.323	-1.993	104.717	-2.051	18.861	-339.526	-29.217	141.2	-17.219	-3.006	-169.134	582.8	0	0	0	0	0	1.481	25.246	21.777	27	3	152	30	28	18	46	0.964	0.167	0.652	S_000011_107
SCORE:	-38.029	-509.098	200.404	6.778	-22.055	-1.328	101.218	0	15.298	-335.717	-37.855	144.748	-15.686	-6.236	-165.743	582.8	0	0	0	0	0	4.443	25.185	25.368	24	4	156	28	28	18	46	0.857	0.222	0.609	S_000012_107
SCORE:	-79.964	-500.216	93.094	18.662	-16.707	6.359	109.283	-2.526	17.721	-329.844	-29.76	134.918	-10.71	-7.34	-150.633	582.8	0	0	0	0	0	4.935	24.898	23.431	26	4	147	30	28	18	46	0.929	0.222	0.652	S_000001_108
SCORE:	-42.977	-491.31	152.312	19.479	-17.501	0.028	94.413	-3.54	15.418	-329.641	-28.386	132.578	-5.258	-2.954	-164.281	582.8	0	0	0	0	0	2.866	32.24	27.883	25	5	153	30	28	18	46	0.893	0.278	0.652	S_000002_108
SCORE:	-122.503	-509.746	116.241	11.647	-17.669	0.687	87.882	0	15.492	-342.5	-27.521	138.998	-15.346	-7.149	-159.409	582.8	0	0	0	0	0	3.088	21.926	18.689	25	5	151	30	28	18	46	0.893	0.278	0.652	S_000003_108
SCORE:	-48.247	-488.271	136.617	12.185	-21.315	2.116	107.989	-1.116	20.579	-327.55	-29.892	136.43	-9.867	-2.846	-169.438	582.8	0	0	0	0	0	3.331	23.638	20.927	27	5	158	32	28	18	46	0.964	0.278	0.696	S_000004_108
SCORE:	-148.661	-500.725	91.93	5.573	-21.438	0.397	82.261	0	15.363	-336.512	-26.966	130.585	-9.808	-3.662	-162.284	582.8	0	0	0	0	0	3.824	19.312	17.385	22	4	154	26	28	18	46	0.786	0.222	0.565	S_000005_108
SCORE:	-93.265	-505.107	123.956	7.237	-16.368	2.899	98.117	-0.772	15.623	-330.269	-28.452	135.859	-7.428	-6.033	-168.645	582.8	0	0	0	0	0	3.317	22.379	19.251	22	3	148	25	28	18	46	0.786	0.167	0.543	S_000006_108
SCORE:	-191.935	-530.996	109.731	5.595	-24.994	1.2	90.445	0	15.075	-358.351	-32.494	143.316	-9.797	-3.121	-182.162	582.8	0	0	0	0	0	1.816	17.651	15.809	27	5	161	32	28	18	46	0.964	0.278	0.696	S_000007_108
SCORE:	-154.109	-515.817	112.826	12.138	-22.556	-3.784	91.435	-0.281	17.934	-350.301	-33.156	141.504	-19.879	-0.861	-169.603	582.8	0	0	0	0	0	3.493	21.093	18.252	26	5	159	31	28	18	46	0.929	0.278	0.674	S_000008_108
SCORE:	-159.567	-518.816	108.455	10.951	-25.294	-0.339	96.003	-0.39	13.997	-357.889	-31.439	137.756	-12.849	-1.766	-164.086	582.8	0	0	0	0	0	3.339	25.312	23.881	27	4	167	31	28	18	46	0.964	0.222	0.674	S_000009_108
SCORE:	-149.103	-512.137	118.781	6.302	-24.343	-3.371	93.989	0	15.783	-346.762	-33.827	137.411	-8.705	-5.85	-171.464	582.8	0	0	0	0	0	2.29	25.534	22.659	24	5	159	29	28	18	46	0.857	0.278	0.63	S_000010_108
SCORE:	-136.498	-506.831	96.345	6.937	-19.952	3.64	94.258	-0.209	14.976	-335.234	-37.797	134.194	-8.13	-2.331	-160.868	582.8	0	0	0	0	0	1.705	23.322	22.39	25	5	150	30	28	18	46	0.893	0.278	0.652	S_000011_108
SCORE:	-120.173	-509.511	99.246	11.533	-18.959	-0.876	107.164	0	19.574	-332.153	-33.838	145.466	-16.287	-7.49	-168.308	582.8	0	0	0	0	0	1.467	22.028	20.078	24	5	152	29	28	18	46	0.857	0.278	0.63	S_000012_108
SCORE:	-127.563	-501.455	92.303	6.318	-18.659	0.872	105.711	-0.505	16.726	-326.886	-38.77	141.092	-9.411	-3.173	-175.607	582.8	0	0	0	0	0	1.081	22.491	18.798	27	5	153	32	28	18	46	0.964	0.278	0.696	S_000013_108
SCORE:	-72.681	-508.323	161.719	11.45	-22.591	3.338	89.452	0	15.735	-342.872	-25.881	136.561	-8.774	-3.089	-164.622	582.8	0	0	0	0	0	2.417	26.217	24.434	27	4	159	31	28	18	46	0.964	0.222	0.674	S_000014_108
SCORE:	-33.556	-502.83	189.851	13.627	-17.379	-2.886	91.581	0	15.843	-331.374	-30.005	135.094	-13.113	-4.26	-162.608	582.8	0	0	0	0	0	2.104	23.283	19.592	23	4	145	27	28	18	46	0.821	0.222	0.587	S_000015_108
SCORE:	-102.369	-510.168	133.067	5.936	-17.635	2.243	97.577	-0.048	15.752	-336.896	-31.346	141.986	-12.587	-1.23	-174.301	582.8	0	0	0	0	0	2.479	31.33	27.239	24	4	154	28	28	18	46	0.857	0.222	0.609	S_000016_108
SCORE:	-146.956	-493.724	86.915	6.884	-22.764	-1.522	99.583	-0.819	16.909	-333.747	-38.097	138.495	-13.069	-2.802	-172.962	582.8	0	0	0	0	0	0.962	29.079	25.32	26	4	163	30	28	18	46	0.929	0.222	0.652	S_000017_108
SCORE:	-93.273	-509.655	137.065	5.936	-23.174	0.662	113.826	-1.119	17.912	-346.12	-32.742	139.5	-9.304	0	-169.784	582.8	0	0	0	0	0	0.923	26.709	24.538	26	3	161	29	28	18	46	0.929	0.167	0.63	S_000001_109
SCORE:	-128.546	-489.426	96.819	5.631	-21.749	2.039	89.169	0	16.486	-324.986	-31.579	133.201	-13.12	-1.815	-172.94	582.8	0	0	0	0	0	0.923	23.469	20.978	28	7	153	35	28	18	46	1	0.389	0.761	S_000002_109
SCORE:	-131.972	-518.21	121.143	6.326	-18.175	0.877	92.051	0	18.587	-340.149	-27.256	139.822	-8.956	-4.342	-178.998	582.8	0	0	0	0	0	2.508	20.285	18.619	28	6	155	34	28	18	46	1	0.333	0.739	S_000003_109
SCORE:	-172.167	-524.407	116.419	12.421	-23.966	-3.512	94.416	-1.241	16.102	-358.367	-35.39	144.321	-10.186	-3.366	-181.114	582.8	0	0	0	0	0	2.902	25.518	23.116	27	5	166	32	28	18	46	0.964	0.278	0.696	S_000004_109
SCORE:	-90.037	-515.258	171.3	5.812	-23.594	5.462	92.765	-0.5	16.043	-346.357	-36.255	140.743	-12.774	-3.549	-169.547	582.8	0	0	0	0	0	2.871	23.142	19.903	27	3	163	30	28	18	46	0.964	0.167	0.652	S_000005_109
SCORE:	-138.424	-527.858	149.614	7.141	-26.752	1.259	85.616	0	13.368	-345.368	-44.389	146.772	-10.857	-1.357	-169.255	582.8	0	0	0	0	0	0.845	28.55	25.162	27	3	167	30	28	18	46	0.964	0.167	0.652	S_000006_109
SCORE:	-57.038	-516.588	186.423	6.262	-21.357	2.428	100.435	-1.291	15.69	-338.891	-28.173	140.49	-9.572	-3.425	-174.677	582.8	0	0	0	0	0	2.409	21.597	18.654	27	4	153	31	28	18	46	0.964	0.222	0.674	S_000007_109
SCORE:	-141.399	-527.811	146.295	6.407	-26.185	-6.83	87.142	-0.045	17.062	-351.351	-40.576	142.796	-9.569	-0.682	-161.349	582.8	0	0	0	0	0	0.496	22.02	19.31	25	2	165	27	28	18	46	0.893	0.111	0.587	S_000008_109
SCORE:	-77.058	-491.866	140.66	5.639	-22.899	-0.299	95.498	0	14.447	-338.005	-26.335	133.093	-8.027	-2.24	-163.724	582.8	0	0	0	0	0	4.201	18.998	14.3	27	6	154	33	28	18	46	0.964	0.333	0.717	S_000009_109
SCORE:	-148.547	-503.483	97.134	5.701	-22.136	-2.619	84.475	0	16.882	-339.872	-29.744	135.763	-8.077	-0.881	-166.251	582.8	0	0	0	0	0	1.761	28.985	25.008	25	4	154	29	28	18	46	0.893	0.222	0.63	S_000010_109
SCORE:	-124.154	-515.573	145.187	7.341	-27.636	-4.87	94.079	-1.199	15.67	-343.894	-39.823	141.408	-9.246	-1.351	-168.7	582.8	0	0	0	0	0	1.652	24.478	22.833	28	5	161	33	28	18	46	1	0.278	0.717	S_000011_109
SCORE:	-147.789	-506.439	92.274	5.638	-22.569	1.032	99.038	0	14.543	-338.814	-35.699	138.192	-16.457	-4.174	-160.927	582.8	0	0	0	0	0	3.773	19.699	17.404	24	2	162	26	28	18	46	0.857	0.111	0.565	S_000012_109
SCORE:	-126.109	-500.186	99.595	6.388	-19.722	1.549	91.582	-2.11	15.679	-334.21	-27.195	131.998	-4.723	-2.666	-169.336	582.8	0	0	0	0	0	4.45	19.616	15.466	27	7	153	34	28	18	46	0.964	0.389	0.739	S_000013_109
SCORE:	-34.793	-501.813	182.941	6.522	-17.371	1.029	98.615	-1.295	15.855	-331.729	-31.765	134.032	-9.679	-2.762	-163.133	582.8	0	0	0	0	0	2.958	27.515	22.805	28	6	152	34	28	18	46	1	0.333	0.739	S_000001_110
SCORE:	-146.084	-517.183	123.388	5.601	-22.32	0.374	89.457	0	14.957	-353.872	-28.613	139.873	-15.915	-4.902	-161.995	582.8	0	0	0	0	0	2.267	19.572	17.191	24	4	164	28	28	18	46	0.857	0.222	0.609	S_000002_110
SCORE:	-26.259	-482.116	153.184	6.147	-19.545	0.964	100.419	0	16.832	-318.642	-31.27	138.426	-8.882	-4.687	-163.273	582.8	0	0	0	0	0	3.386	30.841	27.856	26	1	149	27	28	18	46	0.929	0.056	0.587	S_000003_110
SCORE:	-64.017	-496.197	158.634	6.679	-21.974	-4.779	101.33	-1.163	14.545	-332.137	-34.415	137.541	-13.303	-3.671	-160.075	582.8	0	0	0	0	0	2.168	26.972	23.08	24	3	159	27	28	18	46	0.857	0.167	0.587	S_000004_110
SCORE:	-85.671	-511.604	139.44	7.989	-19.447	12.669	101.302	0	16.181	-343.793	-31.601	138.707	-10.045	-3.463	-167.512	582.8	0	0	0	0	0	2.706	20.869	18.567	24	6	161	30	28	18	46	0.857	0.333	0.652	S_000005_110
SCORE:	-89.129	-504.134	147.815	7.521	-23.332	-1.589	93.921	-1.321	16.612	-341.247	-32.116	137.559	-8.171	-0.799	-164.779	582.8	0	0	0	0	0	2.13	26.1	23.605	26	3	158	29	28	18	46	0.929	0.167	0.63	S_000006_110
SCORE:	-102.739	-510.631	137.45	5.938	-18.611	3.611	89.683	0	16.189	-337.808	-34.967	138.887	-13.318	-6.951	-160.552	582.8	0	0	0	0	0	5.542	27.005	24.22	24	3	154	27	28	18	46	0.857	0.167	0.587	S_000007_110
SCORE:	-73.829	-493.639	139.979	7.93	-22.446	0.456	97.167	0	17.185	-336.654	-27.152	130.875	-10.648	-2.589	-160.302	582.8	0	0	0	0	0	3.209	18.55	15.612	24	5	152	29	28	18	46	0.857	0.278	0.63	S_000008_110
SCORE:	-138.457	-521.774	142.939	7.339	-25.226	-0.267	88.899	0	15.393	-354.233	-35.882	140.956	-11.679	-0.475	-170.813	582.8	0	0	0	0	0	3.566	29.076	24.72	24	5	167	29	28	18	46	0.857	0.278	0.63	S_000009_110
SCORE:	-133.241	-493.615	87.144	5.547	-19.611	1.804	82.275	0	15.11	-331.571	-29.332	126.22	-6.501	-0.913	-154.206	582.8	0	0	0	0	0	1.606	23.835	20.966	26	2	157	28	28	18	46	0.929	0.111	0.609	S_000010_110
SCORE:	-114.003	-500.524	122.805	9.029	-25.348	-0.754	104.235	-1.234	18.341	-342.121	-36.686	141.467	-11.098	-3.995	-172.555	582.8	0	0	0	0	0	1.635	21.262	18.053	24	7	163	31	28	18	46	0.857	0.389	0.674	S_000011_110
SCORE:	-55.249	-503.375	175.464	5.519	-24.014	5.158	103.561	-1.069	17.154	-343.434	-30.793	135.923	-10.08	-0.912	-169.159	582.8	0	0	0	0	0	2.006	26.942	24.85	27	6	161	33	28	18	46	0.964	0.333	0.717	S_000012_110
SCORE:	-134.202	-515.613	110.062	6.93	-16.572	0.433	91.999	-1.36	19.183	-334.225	-35.095	138.628	-13.28	-1.652	-171.482	582.8	0	0	0	0	0	5.043	27.879	23.778	22	3	150	25	28	18	46	0.786	0.167	0.543	S_000013_110
SCORE:	-119.649	-505.679	95.42	7.002	-21.086	3.667	99.751	0	14.271	-333.001	-23.254	136.467	-11.58	-4.544	-162.444	582.8	0	0	0	0	0	2.562	21.525	20.408	21	2	154	23	28	18	46	0.75	0.111	0.5	S_000014_110
SCORE:	-88.714	-501.783	143.984	6.175	-22.994	0.544	97.406	-0.628	16.076	-332.291	-35.526	135.075	-8.7	-6.71	-163.448	582.8	0	0	0	0	0	1.306	16.338	14.006	24	4	156	28	28	18	46	0.857	0.222	0.609	S_000015_110
SCORE:	-115.026	-492.171	93.596	5.882	-16.696	-1.536	103.04	-2.573	15.649	-322.228	-35.368	142.09	-15.437	-5.75	-168.238	582.8	0	0	0	0	0	1.914	26.295	26.273	24	4	152	28	28	18	46	0.857	0.222	0.609	S_000001_111
SCORE:	-116.886	-500.85	124.535	5.666	-20.821	-1.432	86.8	-1.299	15.954	-337.791	-24.707	135.989	-16.854	-1.222	-165.255	582.8	0	0	0	0	0	1.6	25.605	21.554	28	2	157	30	28	18	46	1	0.111	0.652	S_000002_111
SCORE:	-63.004	-493.191	145.9	5.577	-19.327	0.097	105.183	0	15.398	-324.931	-32.818	138.865	-8.439	-5.695	-178.168	582.8	0	0	0	0	0	5.745	24.621	21.636	28	4	152	32	28	18	46	1	0.222	0.696	S_000003_111
SCORE:	-55.475	-499.264	175.622	5.794	-21.03	2.01	97.429	0	14.859	-331.385	-34.784	134.919	-7.353	-7.51	-169.661	582.8	0	0	0	0	0	2.08	22.131	18.892	26	6	157	32	28	18	46	0.929	0.333	0.696	S_000004_111
SCORE:	-96.017	-505.04	136.531	5.717	-20.593	-2.627	93.425	-1.91	15.757	-337.225	-27.961	132.682	-13.894	-2.716	-154.78	582.8	0	0	0	0	0	3.815	29.598	26.4	22	4	157	26	28	18	46	0.786	0.222	0.565	S_000005_111
SCORE:	-153.994	-507.863	104.844	5.557	-23.958	0.163	90.641	0	15.52	-344.289	-32.29	141.583	-11.958	-0.526	-176.32	582.8	0	0	0	0	0	2.102	22.387	20.341	27	4	162	31	28	18	46	0.964	0.222	0.674	S_000006_111
SCORE:	-61.683	-506.772	173.344	8.088	-24.234	-0.477	98.775	-2.413	15.634	-343.754	-26.47	132.477	-7.072	-2.07	-162.616	582.8	0	0	0	0	0	3.074	27.601	24.712	25	5	159	30	28	18	46	0.893	0.278	0.652	S_000007_111
SCORE:	-79.432	-492.812	129.585	6.925	-17.138	1.855	85.914	0	16.324	-326.372	-35.376	133.891	-10.04	-3.304	-153.878	582.8	0	0	0	0	0	2.196	26.825	24.357	26	4	155	30	28	18	46	0.929	0.222	0.652	S_000008_111
SCORE:	-171.054	-514.702	107.419	8.903	-24.867	-0.354	86.436	0	14.645	-348.891	-32.081	141.031	-11.355	-1.655	-180.963	582.8	0	0	0	0	0	2.581	27.748	24.398	23	6	167	29	28	18	46	0.821	0.333	0.63	S_000009_111
SCORE:	-121.997	-495.413	104.932	5.779	-21.861	-0.558	92.44	0	17.817	-332.331	-28.526	135.441	-11.807	-2.285	-170.42	582.8	0	0	0	0	0	1.996	30.821	27.156	19	2	153	21	28	18	46	0.679	0.111	0.457	S_000010_111
SCORE:	-133.1	-495.747	94.202	5.67	-22.398	-0.767	95.9	0	17.385	-334.166	-26.472	136.873	-9.479	-2.047	-178.281	582.8	0	0	0	0	0	3.426	22.629	17.947	25	3	156	28	28	18	46	0.893	0.167	0.609	S_000011_111
SCORE:	-156.722	-496.205	87.295	7.279	-24.343	-3.553	92.585	0	16.266	-336.95	-35.514	137.387	-14.615	-1.367	-169.436	582.8	0	0	0	0	0	1.648	28.496	23.276	20	6	159	26	28	18	46	0.714	0.333	0.565	S_000012_111
SCORE:	-3.47	-485.054	182.99	6.616	-22.636	1.963	113.469	0	14.96	-329.186	-29.206	131.838	-4.824	-3.392	-166.865	582.8	0	0	0	0	0	3.057	19.698	16.361	26	3	149	29	28	18	46	0.929	0.167	0.63	S_000001_112
SCORE:	-92.4	-496.683	110.063	6.106	-21.05	-0.794	101.415	0	17.684	-332.286	-31.057	139.751	-4.953	-5.663	-161.489	582.8	0	0	0	0	0	3.756	27.004	23.833	26	3	155	29	28	18	46	0.929	0.167	0.63	S_000002_112
SCORE:	-100.448	-505.79	131.524	9.086	-19.175	1.286	99.61	-1.303	14.279	-334.979	-28.546	137.202	-14.08	-6.931	-167.406	582.8	0	0	0	0	0	1.975	25.161	22.813	28	4	156	32	28	18	46	1	0.222	0.696	S_000003_112
SCORE:	-106.105	-501.55	119.31	5.652	-17.664	6.429	92.412	0	15.006	-331.728	-30.578	137.187	-10.01	-4.509	-172.02	582.8	0	0	0	0	0	3.16	24.597	21.592	26	1	143	27	28	18	46	0.929	0.056	0.587	S_000004_112
SCORE:	-77.295	-493.788	117.89	6.826	-18.972	1.431	102.63	-0.962	16.861	-319.351	-32.497	134.536	-11.4	-3.928	-162.827	582.8	0	0	0	0	0	3.456	28.908	27.299	28	4	150	32	28	18	46	1	0.222	0.696	S_000005_112
SCORE:	-172.604	-519.09	106.701	8.01	-20.863	1.491	88.788	0	14.478	-350.207	-39.847	140.58	-15.379	-5.637	-166.206	582.8	0	0	0	0	0	1.776	25.171	24.179	26	4	163	30	28	18	46	0.929	0.222	0.652	S_000006_112
SCORE:	-142.126	-503.889	99.196	6.521	-23.361	1.552	86.824	0	16.333	-340.974	-30.459	139.483	-8.31	-1.724	-169.621	582.8	0	0	0	0	0	3.505	25.26	20.958	24	5	156	29	28	18	46	0.857	0.278	0.63	S_000007_112
SCORE:	-30.939	-514.428	202.164	9.243	-22.717	4.075	97.179	-1.356	20.058	-348.587	-33.824	144.173	-9.822	-3.364	-161.632	582.8	0	0	0	0	0	5.098	20.986	18.228	22	6	165	28	28	18	46	0.786	0.333	0.609	S_000008_112
SCORE:	-139.324	-508.298	106.194	5.864	-21.221	2.25	90.614	-1.975	16.767	-337.234	-31.81	133.082	-7.905	-1.158	-168.325	582.8	0	0	0	0	0	1.031	18.691	16.76	26	5	157	31	28	18	46	0.929	0.278	0.674	S_000009_112
SCORE:	63.154	-512.844	310.309	8.632	-23.001	-2.058	104.228	-0.472	16.255	-344.517	-33.768	141.372	-12.681	-3.715	-171.265	582.8	0	0	0	0	0	3.879	30.118	27.897	25	7	162	32	28	18	46	0.893	0.389	0.696	S_000010_112
SCORE:	-100.872	-499.452	112.31	5.894	-21.276	-0.839	104.057	-1.256	17.051	-328.537	-37.333	137.56	-7.132	-3.301	-165.86	582.8	0	0	0	0	0	4.442	27.706	24.103	26	3	151	29	28	18	46	0.929	0.167	0.63	S_000011_112
SCORE:	-100.207	-505.691	125.784	6.07	-19.072	3.904	98.539	0	17.465	-336.599	-34.323	138.6	-13.791	-1.231	-166.55	582.8	0	0	0	0	0	3.889	25.254	23.655	22	3	152	25	28	18	46	0.786	0.167	0.543	S_000012_112
SCORE:	-80.628	-503.321	144.683	6.644	-20.89	0.64	97.07	0	15.929	-333.423	-37.692	138.875	-10.825	-2.381	-163.326	582.8	0	0	0	0	0	4.59	31.776	26.418	26	3	157	29	28	18	46	0.929	0.167	0.63	S_000013_112
SCORE:	-147.812	-514.63	108.584	6.459	-22.469	4.035	87.922	0	14.837	-348.448	-28.261	141.359	-6.588	-1.329	-173.564	582.8	0	0	0	0	0	1.481	23.471	20.844	27	6	164	33	28	18	46	0.964	0.333	0.717	S_000014_112
SCORE:	-17.044	-494.053	191.214	7.345	-19.92	-2.901	105.209	-3.678	15.611	-327.651	-32.379	136.25	-9.016	-3.502	-163.642	582.8	0	0	0	0	0	1.268	23.808	21.526	24	6	144	30	28	18	46	0.857	0.333	0.652	S_000001_113
SCORE:	-112.817	-513.681	139.679	6.225	-20.639	1.41	97.431	0	16.678	-338.933	-40.875	138.416	-9.385	-4.734	-171.298	582.8	0	0	0	0	0	4.087	19.545	16.953	23	6	157	29	28	18	46	0.821	0.333	0.63	S_000002_113
SCORE:	-138.106	-502.094	96.02	8.099	-22.218	0.564	97.583	0	15.112	-337.563	-34.392	139.627	-10.958	-5.784	-167.601	582.8	0	0	0	0	0	2.699	26.432	22.343	27	4	159	31	28	18	46	0.964	0.222	0.674	S_000003_113
SCORE:	-89.016	-501.966	138.301	8.13	-20.781	1.037	101.417	0	14.466	-338.505	-32.069	137.293	-11.116	-2.797	-167.269	582.8	0	0	0	0	0	2.043	26.578	22.821	25	6	156	31	28	18	46	0.893	0.333	0.674	S_000004_113
SCORE:	-63.896	-495.386	159.181	5.891	-22.308	-5.487	93.876	-1.069	15.223	-329.301	-29.335	137.714	-11.994	-2.519	-164.947	582.8	0	0	0	0	0	3.765	21.746	19.951	26	4	150	30	28	18	46	0.929	0.222	0.652	S_000005_113
SCORE:	-166.203	-514.25	92.191	6.73	-21.211	2.332	85.82	0	15.06	-344.161	-32.908	138.375	-8.003	-2.896	-167.333	582.8	0	0	0	0	0	1.25	19.327	16.681	27	5	155	32	28	18	46	0.964	0.278	0.696	S_000006_113
SCORE:	-39.475	-494.902	169.135	6.297	-19.101	-1.732	104.481	-1.942	15.985	-325.525	-33.536	136.506	-12.978	-2.261	-164.718	582.8	0	0	0	0	0	2.015	28.517	24.164	25	3	152	28	28	18	46	0.893	0.167	0.609	S_000007_113
SCORE:	-58.356	-494.222	148.486	5.842	-21.488	-0.592	102.899	-2.373	16.209	-335.186	-28.395	137.291	-16.097	-2.638	-156.761	582.8	0	0	0	0	0	5.868	32.025	27.92	27	3	166	30	28	18	46	0.964	0.167	0.652	S_000008_113
SCORE:	28.892	-495.677	196.328	7.702	-14.514	2.194	113.39	-0.698	15.971	-315.198	-23.734	138.539	-7.891	-11.4	-162.883	582.8	0	0	0	0	0	3.963	26.582	22.943	24	5	144	29	28	18	46	0.857	0.278	0.63	S_000009_113
SCORE:	-157.446	-512.096	90.067	7.511	-20.983	4.149	99.715	0	16.049	-341.378	-30.442	141.875	-15.104	-4.79	-178.497	582.8	0	0	0	0	0	3.676	23.547	19.368	27	6	159	33	28	18	46	0.964	0.333	0.717	S_000010_113
SCORE:	-131.299	-510.803	109.318	6.161	-22.865	0.73	106.958	0	16.099	-342.108	-29.099	142.381	-14.995	-4.568	-173.962	582.8	0	0	0	0	0	2.656	22.157	21.009	26	5	158	31	28	18	46	0.929	0.278	0.674	S_000011_113
SCORE:	-70.021	-514.117	183.779	7.442	-20.049	0.923	96.12	-2.645	16.102	-343.956	-26.027	141.283	-14.73	-3.923	-175.942	582.8	0	0	0	0	0	2.918	29.585	26.082	21	3	161	24	28	18	46	0.75	0.167	0.522	S_000001_114
SCORE:	-128.132	-514.712	119.617	6.178	-19.468	0.234	93.016	-1.301	15.172	-343.368	-35.96	142.056	-9.744	-2.024	-163.894	582.8	0	0	0	0	0	3.268	22.574	20.338	24	4	155	28	28	18	46	0.857	0.222	0.609	S_000002_114
SCORE:	-104.279	-500.87	113.498	6.062	-20.971	1.81	98.039	-0.913	15.316	-329.614	-34.307	139.067	-12.959	-2.781	-162.383	582.8	0	0	0	0	0	3.927	26.138	22.521	25	5	158	30	28	18	46	0.893	0.278	0.652	S_000003_114
SCORE:	-88.279	-521.753	184.079	5.577	-17.406	3.194	85.181	0	15.542	-343.908	-30.486	143.722	-15.17	-3.66	-180.003	582.8	0	0	0	0	0	4.011	23.988	20.822	28	4	154	32	28	18	46	1	0.222	0.696	S_000004_114
SCORE:	-114.091	-495.665	118.168	5.782	-25.332	0.245	98.82	-0.4	19.25	-344.628	-27.333	137.263	-14.754	-1.226	-168.329	582.8	0	0	0	0	0	1.248	21.804	18.791	26	4	160	30	28	18	46	0.929	0.222	0.652	S_000005_114
SCORE:	-122.477	-503.928	102.81	5.698	-19.713	-0.09	104.177	0	15.906	-333.015	-38.121	138.974	-11.993	-2.783	-167.325	582.8	0	0	0	0	0	4.126	24.57	22.694	21	3	152	24	28	18	46	0.75	0.167	0.522	S_000006_114
SCORE:	-140.07	-493.298	98.43	6.571	-23.122	-3.68	86.741	-1.219	15.52	-333.644	-33.458	132.759	-10.999	-2.097	-163.498	582.8	0	0	0	0	0	2.125	28.111	23.981	27	5	157	32	28	18	46	0.964	0.278	0.696	S_000007_114
SCORE:	5.725	-492.736	211.076	6.702	-18.493	1.918	94.211	0	16.813	-326.678	-32.029	135.436	-7.705	-1.521	-166.499	582.8	0	0	0	0	0	2.43	22.485	18.679	25	5	153	30	28	18	46	0.893	0.278	0.652	S_000008_114
SCORE:	-104.981	-496.255	112.156	7.256	-21.017	1.377	101.587	0	15.779	-332.596	-33.3	137.04	-11.361	-5.253	-164.668	582.8	0	0	0	0	0	1.475	23.6	20.503	26	6	148	32	28	18	46	0.929	0.333	0.696	S_000009_114
SCORE:	-127.328	-498.362	99.375	6.737	-20.395	-0.65	93.187	-0.013	15.212	-326.719	-37.197	135.373	-12.581	-2.007	-163.797	582.8	0	0	0	0	0	1.71	23.559	21.895	25	7	153	32	28	18	46	0.893	0.389	0.696	S_000010_114
SCORE:	-101.047	-507.344	143.316	5.937	-24.283	-0.879	107.215	0	16.228	-342.59	-38.062	138.609	-16.143	-2.968	-165.866	582.8	0	0	0	0	0	2.982	22.686	21.219	26	5	156	31	28	18	46	0.929	0.278	0.674	S_000011_114
SCORE:	-63.027	-500.948	173.449	5.52	-24.432	-5.506	95.293	0	16.799	-341.79	-36.39	142.331	-10.384	-1.734	-163.362	582.8	0	0	0	0	0	5.326	25.256	22.988	27	1	160	28	28	18	46	0.964	0.056	0.609	S_000012_114
SCORE:	-140.276	-494.592	95.242	5.614	-25.823	-1.11	95.297	0	14.383	-340.443	-37.974	135.105	-13.402	-1.875	-156.427	582.8	0	0	0	0	0	2.929	32.678	29.8	27	3	160	30	28	18	46	0.964	0.167	0.652	S_000013_114
SCORE:	-136.613	-508.525	96.965	6.487	-24.364	5.851	102.55	0	15.58	-344.573	-33.43	132.88	-10.253	-1.684	-161.928	582.8	0	0	0	0	0	5.031	26.475	25.54	28	4	159	32	28	18	46	1	0.222	0.696	S_000014_114
[truncated: 10,442 more rows]
