# Supplementary material for: Chemical reversible crosslinking enables measurement of RNA 3D distances and alternative conformations in cells
Source: Nat Commun. 2022 Feb 17;13:911. doi: 10.1038/s41467-022-28602-3 (PMC8854666; doi:10.1038/s41467-022-28602-3)
Supplement: Supplementary file 3 — Source Data [file 41467_2022_28602_MOESM3_ESM.zip › Source Data/Source Data SI/fig4d/Figure 4d no SHARC Top 200 Models Source Data.txt]

SCORE:	score	fa_atr	fa_rep	fa_intra_rep	lk_nonpolar	fa_elec_rna_phos_phos	rna_torsion	suiteness_bonus	rna_sugar_close	fa_stack	stack_elec	geom_sol_fast	hbond_sr_bb_sc	hbond_lr_bb_sc	hbond_sc	ref	free_suite	free_2HOprime	intermol	other_pose	loop_close	linear_chainbreak	rms	rms_stem	N_WC	N_NWC	N_BS	N_BP	natWC	natNWC	natBP	f_natWC	f_natNWC	f_natBP	description
SCORE:	-198.409	-522.524	91.335	6.234	-25.44	3.062	91.055	-1.114	15.638	-356.605	-35.154	144.113	-18.062	-0.587	-176.368	582.8	0	0	0	0	0	3.209	17.243	13.766	26	5	157	31	28	18	46	0.929	0.278	0.674	S_000030_049
SCORE:	-197.089	-523.648	96.042	6.29	-22.863	-1.195	82.293	-0.775	16.731	-358.303	-31.525	139.747	-15.616	-4.7	-164.224	582.8	0	0	0	0	0	1.858	17.9	15.275	25	5	166	30	28	18	46	0.893	0.278	0.652	S_000009_447
SCORE:	-200.707	-520.324	87.477	5.587	-23.045	-0.994	84.722	0	15.734	-357.22	-28.458	140.43	-17.821	-4.458	-167.405	582.8	0	0	0	0	0	2.27	18.628	15.714	27	4	163	31	28	18	46	0.964	0.222	0.674	S_000017_661
SCORE:	-194.546	-515.152	91.579	5.439	-22.881	-0.517	81.7	0	14.871	-350.614	-33.072	137.736	-11.604	-2.141	-174.399	582.8	0	0	0	0	0	1.706	21.137	17.14	26	5	165	31	28	18	46	0.929	0.278	0.674	S_000027_065
SCORE:	-197.152	-524.31	94.796	6.515	-21.342	-0.098	92.89	-2.419	15.546	-352.704	-32.827	144.508	-15.438	-5.809	-179.775	582.8	0	0	0	0	0	0.515	21.174	19.031	22	7	163	29	28	18	46	0.786	0.389	0.63	S_000018_411
SCORE:	-196.584	-511.992	88.803	6.319	-26.973	1.371	84.497	0	13.459	-349.545	-34.458	136.504	-8.374	-1.438	-178.325	582.8	0	0	0	0	0	0.769	21.26	19.867	27	6	162	33	28	18	46	0.964	0.333	0.717	S_000012_597
SCORE:	-198.671	-523.248	92.11	6.746	-26.093	0.158	87.06	0	15.257	-356.571	-26.952	141.445	-13.578	-0.991	-180.074	582.8	0	0	0	0	0	3.259	21.271	17.847	25	4	161	29	28	18	46	0.893	0.222	0.63	S_000019_648
SCORE:	-214.956	-525.809	86.983	5.784	-21.63	-0.727	82.408	0	14.921	-352.819	-33.789	143.478	-17.209	-4.782	-176.333	582.8	0	0	0	0	0	1.766	21.279	18.349	26	5	159	31	28	18	46	0.929	0.278	0.674	S_000002_596
SCORE:	-199.079	-520.05	89.777	5.577	-23.837	-3.478	91.799	-1.29	16.936	-346.223	-35.824	145.196	-16.345	-4.632	-180.195	582.8	0	0	0	0	0	0.71	21.379	20.005	26	6	159	32	28	18	46	0.929	0.333	0.696	S_000012_181
SCORE:	-204.482	-519.265	87.646	5.598	-22.375	-1.386	82.545	0	14.978	-353.216	-32.015	137.661	-17.1	-2.986	-167.853	582.8	0	0	0	0	0	0.486	21.459	20.403	26	5	165	31	28	18	46	0.929	0.278	0.674	S_000009_058
SCORE:	-199.292	-517.628	91.657	5.871	-22.277	-4.212	78.84	-1.222	14.216	-347.725	-24.99	139.168	-10.793	-4.674	-179.856	582.8	0	0	0	0	0	1.534	21.557	22.109	26	9	156	35	28	18	46	0.929	0.5	0.761	S_000021_487
SCORE:	-195.225	-523.275	88.594	6.084	-23.209	-4.242	92.329	0	18.468	-353.629	-31.548	144.754	-19.448	-2.257	-172.643	582.8	0	0	0	0	0	1.999	21.561	18.77	22	4	157	26	28	18	46	0.786	0.222	0.565	S_000025_753
SCORE:	-200.317	-530.799	92.997	5.591	-20.177	-0.666	82.335	0	15.184	-350.966	-28.981	139.163	-9.543	-5.294	-176.931	582.8	0	0	0	0	0	4.968	21.955	19.556	21	7	162	28	28	18	46	0.75	0.389	0.609	S_000007_182
SCORE:	-197.671	-527.653	96.238	6.331	-21.665	-0.848	87.939	0	15.133	-358.296	-26.245	145.96	-13.952	-5.769	-180.386	582.8	0	0	0	0	0	2.742	22.061	19.206	25	5	164	30	28	18	46	0.893	0.278	0.652	S_000029_575
SCORE:	-196.055	-511.826	92.585	5.908	-27.242	-5.181	91.723	-0.082	13.63	-352.63	-35.416	141.566	-14.581	-2.007	-177.669	582.8	0	0	0	0	0	2.366	22.26	21.886	23	7	162	30	28	18	46	0.821	0.389	0.652	S_000013_600
SCORE:	-203.154	-514.871	90.901	6.383	-26.072	2.247	84.105	-1.142	14.352	-356.678	-34.886	141.703	-15.462	-4.349	-174.105	582.8	0	0	0	0	0	1.92	22.299	20.027	27	5	160	32	28	18	46	0.964	0.278	0.696	S_000007_356
SCORE:	-194.698	-521.83	100.486	7.319	-26.37	1.565	85.522	0	16.707	-358.136	-33.309	140.631	-11.428	-2.08	-177.335	582.8	0	0	0	0	0	0.76	22.419	20.886	26	7	166	33	28	18	46	0.929	0.389	0.717	S_000016_590
SCORE:	-196.968	-522.522	96.374	5.513	-25.563	0.382	91.568	0	14.304	-353.354	-40.372	143.889	-16.138	-4.718	-170.57	582.8	0	0	0	0	0	1.438	22.551	20.463	26	4	165	30	28	18	46	0.929	0.222	0.652	S_000020_223
SCORE:	-197.598	-527.506	94.697	7.098	-22.133	-0.676	87.521	0	18.031	-353.335	-38.337	145.839	-15.885	-2.521	-173.943	582.8	0	0	0	0	0	0.751	22.699	20.867	24	4	162	28	28	18	46	0.857	0.222	0.609	S_000027_666
SCORE:	-195.142	-523.426	91.829	6.401	-22.952	-0.93	88.743	0	15.405	-357.379	-30.117	141.749	-16.472	-3.387	-170.317	582.8	0	0	0	0	0	2.912	22.715	21.289	28	5	165	33	28	18	46	1	0.278	0.717	S_000006_057
SCORE:	-195.494	-524.02	89.578	11.315	-22.308	1.239	86.383	0	18.354	-355.612	-32.541	142.336	-15.208	-4.199	-175.099	582.8	0	0	0	0	0	1.489	22.723	22.97	26	4	167	30	28	18	46	0.929	0.222	0.652	S_000009_541
SCORE:	-196.018	-524.076	97.408	6.482	-25.92	2.232	84.056	-0.082	14.689	-356.59	-32.146	142.76	-10.922	-0.799	-176.928	582.8	0	0	0	0	0	1.017	22.78	19.747	27	4	165	31	28	18	46	0.964	0.222	0.674	S_000029_729
SCORE:	-197.885	-521.211	96.038	6.295	-23.857	-1.688	88.705	0	15.684	-353.544	-34.968	142.26	-11.28	-1.212	-182.623	582.8	0	0	0	0	0	0.717	22.985	18.642	24	4	160	28	28	18	46	0.857	0.222	0.609	S_000015_518
SCORE:	-196.002	-523.273	101.93	5.496	-23.976	-3.715	83.966	-1.118	17.615	-353.285	-36.807	142.248	-19.066	-1.382	-168.27	582.8	0	0	0	0	0	0.836	23.322	22.775	26	2	163	28	28	18	46	0.929	0.111	0.609	S_000023_017
SCORE:	-213.689	-531.736	88.377	6.547	-24.016	3.364	80.422	-0.946	14.092	-360.6	-24.265	139.736	-8.697	-3.77	-176.691	582.8	0	0	0	0	0	1.695	23.393	20.686	24	3	158	27	28	18	46	0.857	0.167	0.587	S_000028_227
SCORE:	-198.746	-526.696	104.777	6.08	-25.279	-1.524	84.069	-1.155	14.244	-356.94	-33.114	141.986	-13.372	-2.742	-174.024	582.8	0	0	0	0	0	2.144	23.516	20.816	25	6	163	31	28	18	46	0.893	0.333	0.674	S_000016_154
SCORE:	-203.471	-522.48	98.048	6.636	-25.542	3.83	79.926	0	15.623	-357.356	-30.294	140.982	-13.885	-1.999	-180.614	582.8	0	0	0	0	0	0.854	23.665	21.177	24	5	161	29	28	18	46	0.857	0.278	0.63	S_000019_658
SCORE:	-194.626	-515.946	88.636	5.81	-22.631	-0.913	87.426	-1.71	14.32	-345.515	-33.025	138.419	-12.49	-0.694	-181.091	582.8	0	0	0	0	0	1.979	23.675	21.305	25	6	157	31	28	18	46	0.893	0.333	0.674	S_000017_036
SCORE:	-203.974	-529.145	105.395	6.309	-24.802	-0.902	85.285	0	15.38	-361.241	-32.287	139.824	-16.376	-4.372	-171.55	582.8	0	0	0	0	0	1.708	23.789	21.342	27	5	173	32	28	18	46	0.964	0.278	0.696	S_000021_475
SCORE:	-195.225	-518.898	87.97	6.319	-23.093	1.079	86.798	-2.834	15.546	-349.522	-28.483	139.596	-16.955	-0.5	-175.474	582.8	0	0	0	0	0	0.427	23.792	23.202	27	4	159	31	28	18	46	0.964	0.222	0.674	S_000011_625
SCORE:	-195.612	-528.747	103.09	6.196	-24.54	0.826	86.676	0	13.915	-355.108	-35.241	145.654	-14.575	-2.516	-179.306	582.8	0	0	0	0	0	5.264	23.809	22.773	26	5	165	31	28	18	46	0.929	0.278	0.674	S_000012_428
SCORE:	-194.918	-529.592	98.381	6.551	-23.67	-0.741	89.836	0	14.756	-360.611	-31.046	142.389	-14.025	-7.8	-167.299	582.8	0	0	0	0	0	5.152	23.816	19.411	26	6	168	32	28	18	46	0.929	0.333	0.696	S_000009_484
SCORE:	-195.377	-522.457	88.992	7.699	-23.881	2.077	82.349	0	16.941	-357.817	-27.654	142.155	-15.021	-0.434	-172.076	582.8	0	0	0	0	0	0.951	24.15	21.835	24	6	162	30	28	18	46	0.857	0.333	0.652	S_000021_731
SCORE:	-211.065	-522.652	93.143	6.22	-24.876	-2.374	81.565	0	14.825	-355.152	-30.567	149.775	-15.825	-2.731	-187.072	582.8	0	0	0	0	0	1.856	24.161	23.273	25	4	165	29	28	18	46	0.893	0.222	0.63	S_000024_205
SCORE:	-205.499	-517.227	90.571	7.065	-27.483	-0.835	82.439	-0.958	15.512	-356.593	-34.566	143.431	-18.412	-2.187	-170.77	582.8	0	0	0	0	0	1.714	24.193	23.262	27	6	159	33	28	18	46	0.964	0.333	0.717	S_000012_604
SCORE:	-201.637	-521.981	90.954	7.35	-25.263	1.385	81.793	-1.16	14.962	-355.654	-33.837	141.833	-9.455	-1.999	-175.223	582.8	0	0	0	0	0	1.857	24.207	23.273	27	7	165	34	28	18	46	0.964	0.389	0.739	S_000015_783
SCORE:	-196.727	-521.893	90.156	6.359	-21.661	-0.722	84.952	0	14.808	-348.374	-26.189	142.782	-16.6	-7.652	-176.374	582.8	0	0	0	0	0	0.881	24.262	22.082	25	5	158	30	28	18	46	0.893	0.278	0.652	S_000003_750
SCORE:	-213.844	-523.978	91.316	6.033	-28.1	3.954	90.705	0	13.17	-361.944	-35.963	139.038	-9.387	-2.888	-179.882	582.8	0	0	0	0	0	1.284	24.292	22.623	27	3	167	30	28	18	46	0.964	0.167	0.652	S_000021_171
SCORE:	-200.625	-517.059	96.172	6.364	-27.976	0.499	83.718	-2.261	15.657	-355.455	-36.092	140.037	-15.282	-1.657	-170.778	582.8	0	0	0	0	0	0.687	24.312	24.102	27	7	162	34	28	18	46	0.964	0.389	0.739	S_000021_220
SCORE:	-196.53	-517.03	91.385	7.262	-26.041	-3.69	86.131	-0.521	16.634	-352.088	-29.692	141.902	-14.67	-2.599	-177.289	582.8	0	0	0	0	0	0.977	24.353	23.23	26	5	162	31	28	18	46	0.929	0.278	0.674	S_000005_090
SCORE:	-198.666	-513.28	88.025	5.55	-23.27	-0.687	78.912	-0.638	15.806	-353.886	-30.67	136.998	-15.82	-5.464	-165.929	582.8	0	0	0	0	0	2.887	24.519	23.154	28	7	165	35	28	18	46	1	0.389	0.761	S_000017_141
SCORE:	-196.435	-524.533	92.346	5.96	-21.821	-2.876	92.049	-1.358	15.225	-350.547	-32.283	143.352	-17.569	-2.864	-175.998	582.8	0	0	0	0	0	1.682	24.568	22.073	27	6	166	33	28	18	46	0.964	0.333	0.717	S_000002_034
SCORE:	-199.257	-532.177	99.02	6.553	-20.631	-2.591	89.983	0	15.129	-354.109	-30.964	148.81	-18.848	-2.18	-183.57	582.8	0	0	0	0	0	3.517	24.597	23.694	28	3	165	31	28	18	46	1	0.167	0.674	S_000005_363
SCORE:	-198.501	-515.357	93.853	6.093	-26.728	-3.718	81.323	0	16.745	-360.92	-26.443	137.887	-12.178	-1.526	-173.067	582.8	0	0	0	0	0	2.736	24.626	22.663	25	4	170	29	28	18	46	0.893	0.222	0.63	S_000022_003
SCORE:	-228.946	-530.852	93.746	5.95	-27.053	-0.551	81.279	0	15.117	-365.007	-41.559	142.922	-13.553	-2.385	-170.168	582.8	0	0	0	0	0	0.371	24.659	24.483	27	2	167	29	28	18	46	0.964	0.111	0.63	S_000035_016
SCORE:	-198.156	-522.618	94.183	5.613	-26.075	-3.19	84.82	-0.693	13.886	-348.898	-31.87	140.739	-13.836	-1.678	-172.114	582.8	0	0	0	0	0	0.776	24.687	22.249	24	4	163	28	28	18	46	0.857	0.222	0.609	S_000020_651
SCORE:	-196.969	-526.025	98.293	6.093	-24.676	-0.442	83.163	-0.889	15.33	-359.096	-30.276	141.957	-10.233	-3.826	-170.977	582.8	0	0	0	0	0	1.836	24.808	23.456	26	6	166	32	28	18	46	0.929	0.333	0.696	S_000011_564
SCORE:	-200.259	-525.758	95.501	6.161	-27.449	-1.977	88.171	0	15.614	-356.216	-32.169	142.956	-11.027	-4.875	-173.389	582.8	0	0	0	0	0	1.398	24.887	24.52	26	4	166	30	28	18	46	0.929	0.222	0.652	S_000013_460
SCORE:	-195.972	-516.655	88.927	5.802	-22.583	-2.365	83.856	0	15.476	-344.341	-31.791	140.519	-11.326	-5.29	-179.692	582.8	0	0	0	0	0	0.691	24.896	22.271	22	4	159	26	28	18	46	0.786	0.222	0.565	S_000011_309
SCORE:	-200.277	-514.419	85.635	6.57	-24.836	-1.537	82.495	0	15.268	-356.72	-27.644	138.795	-18.09	-5.178	-166.642	582.8	0	0	0	0	0	3.226	25.013	23.16	27	6	166	33	28	18	46	0.964	0.333	0.717	S_000026_170
SCORE:	-200.021	-524.628	92.166	6.57	-23.159	1.011	86.826	-1.303	15.685	-355.383	-32.09	146.759	-14.458	-2.947	-179.248	582.8	0	0	0	0	0	1.378	25.051	22.261	26	6	165	32	28	18	46	0.929	0.333	0.696	S_000001_464
SCORE:	-202.294	-524.004	87.282	9.172	-23.488	-2.366	90.289	-2.612	14.422	-351.701	-34.215	141.382	-9.063	-6.009	-175.584	582.8	0	0	0	0	0	1.4	25.129	24.384	27	7	158	34	28	18	46	0.964	0.389	0.739	S_000012_038
SCORE:	-213.325	-528.422	94.576	5.73	-25.498	0.987	84.008	0	15.055	-359.431	-33.307	146.536	-18.926	-3.823	-175.644	582.8	0	0	0	0	0	2.034	25.176	24.258	28	5	160	33	28	18	46	1	0.278	0.717	S_000011_168
SCORE:	-207.296	-532.398	92.719	6.031	-23.235	-1.711	88.368	0	16.632	-357.816	-38.349	145.541	-14.374	-2.668	-171.442	582.8	0	0	0	0	0	2.606	25.176	24.94	24	4	163	28	28	18	46	0.857	0.222	0.609	S_000002_154
SCORE:	-201.389	-533.025	102.317	6.898	-27.197	-2.127	90.172	-1.271	16.957	-358.67	-38.519	145.155	-14.025	-3.653	-171.42	582.8	0	0	0	0	0	4.218	25.2	23.07	25	5	163	30	28	18	46	0.893	0.278	0.652	S_000003_771
SCORE:	-196.688	-516.676	88.111	8.823	-26.841	-3.11	87.301	-1.327	14.912	-355.353	-28.108	141.713	-15.32	-5.289	-171.921	582.8	0	0	0	0	0	3.598	25.343	23.074	28	4	165	32	28	18	46	1	0.222	0.696	S_000028_203
SCORE:	-199.318	-520.146	97.433	6.61	-26.581	-0.738	82.109	0	14.144	-356.019	-36.123	141.011	-14.848	-2.13	-169.473	582.8	0	0	0	0	0	2.633	25.353	23.164	27	6	160	33	28	18	46	0.964	0.333	0.717	S_000016_584
SCORE:	-213.526	-534.021	92.594	6.922	-21.493	0.042	90.207	-0.333	17.044	-359.099	-41.245	146.754	-14.848	-6.517	-174.453	582.8	0	0	0	0	0	2.118	25.398	24.72	25	4	163	29	28	18	46	0.893	0.222	0.63	S_000030_008
SCORE:	-211.012	-523.16	92.48	5.512	-28.751	1.462	81.841	0	16.057	-360.788	-34.634	144.572	-14.817	-1.019	-174.861	582.8	0	0	0	0	0	2.298	25.412	24.332	28	4	163	32	28	18	46	1	0.222	0.696	S_000004_411
SCORE:	-202.251	-523.626	93.394	5.986	-24.748	-0.823	83.542	0	14.892	-353.471	-31.055	141.821	-16.154	-2.585	-174.797	582.8	0	0	0	0	0	2.572	25.433	24.704	23	4	156	27	28	18	46	0.821	0.222	0.587	S_000014_301
SCORE:	-199.696	-517.647	93.775	5.406	-22.002	0.437	78.644	-3.627	15.074	-346.979	-30.324	148.708	-21.264	-3.983	-179.227	582.8	0	0	0	0	0	0.514	25.5	21.863	27	5	159	32	28	18	46	0.964	0.278	0.696	S_000025_204
SCORE:	-197.321	-523.578	100.38	7.535	-26.957	1.54	87.052	0	15.921	-362.915	-27.422	139.201	-14.183	-3.257	-177.392	582.8	0	0	0	0	0	3.955	25.501	21.809	28	7	174	35	28	18	46	1	0.389	0.761	S_000022_004
SCORE:	-197.419	-528.858	92.227	13.526	-21.236	2.297	80.703	-1.219	15.455	-355.49	-32.808	144.74	-15.189	-2.508	-172.455	582.8	0	0	0	0	0	0.597	25.554	23.92	27	6	160	33	28	18	46	0.964	0.333	0.717	S_000023_050
SCORE:	-200.148	-514.355	86.76	6.675	-26.612	-0.738	84.57	-2.036	14.203	-354.076	-30.604	132.056	-11.203	-3.47	-165.857	582.8	0	0	0	0	0	1.739	25.62	24.993	26	3	166	29	28	18	46	0.929	0.167	0.63	S_000015_258
SCORE:	-197.825	-526.745	94.347	5.948	-23.079	6.25	85.694	0	15.847	-350.465	-33.204	142.306	-14.332	-5.465	-179.802	582.8	0	0	0	0	0	2.074	25.659	25.62	26	5	162	31	28	18	46	0.929	0.278	0.674	S_000012_385
SCORE:	-202.343	-529.02	91.076	6.972	-21.855	2.456	84.033	-1.049	16.364	-354.687	-30.55	136.815	-11.702	-2.812	-172.541	582.8	0	0	0	0	0	1.357	25.668	24.363	26	4	157	30	28	18	46	0.929	0.222	0.652	S_000007_073
SCORE:	-196.773	-518.45	85.342	7.723	-23.927	-3.95	88.255	0	17.295	-353.931	-32.278	138.993	-13.531	-5.64	-166.909	582.8	0	0	0	0	0	1.433	25.756	24.27	26	5	162	31	28	18	46	0.929	0.278	0.674	S_000010_728
SCORE:	-200.055	-524.847	99.747	7.526	-29.611	-2.791	92.785	0	15.792	-360.647	-34.337	140.803	-11.188	0	-178.491	582.8	0	0	0	0	0	2.404	25.801	23.843	26	6	162	32	28	18	46	0.929	0.333	0.696	S_000004_706
SCORE:	-199.538	-517.074	93.707	6.018	-28.176	-1.85	89.092	-1.352	15.636	-356.291	-33.551	136.31	-8.361	-1.929	-175.879	582.8	0	0	0	0	0	1.362	25.863	25.249	25	4	165	29	28	18	46	0.893	0.222	0.63	S_000005_189
SCORE:	-211.741	-520.557	102.316	6.105	-28.209	-2.986	75.867	0	15.667	-365.346	-27.807	143.179	-22.401	-1.711	-171.832	582.8	0	0	0	0	0	3.176	25.944	25.513	23	4	167	27	28	18	46	0.821	0.222	0.587	S_000016_095
SCORE:	-196.566	-527.681	95.505	7.777	-22.863	1.478	82.796	-1.06	14.852	-355.759	-26.155	142.178	-16.304	-5.096	-171.004	582.8	0	0	0	0	0	1.968	25.946	23.358	28	5	161	33	28	18	46	1	0.278	0.717	S_000008_270
SCORE:	-199.692	-518.969	90.651	5.766	-23.146	-3.845	74.069	0	16.368	-354.199	-28.586	141.649	-18.808	-3.026	-160.825	582.8	0	0	0	0	0	0.409	26.253	26.477	23	5	155	28	28	18	46	0.821	0.278	0.609	S_000007_377
SCORE:	-197.147	-519.773	90.346	9.768	-23.442	0.85	83.429	-2.089	15.58	-351.853	-30.072	141.435	-9.394	-4.065	-181.868	582.8	0	0	0	0	0	1.2	26.3	24.129	24	6	164	30	28	18	46	0.857	0.333	0.652	S_000013_504
SCORE:	-197.706	-528.423	94.677	6.276	-24.62	0.636	89.157	0	19.113	-356.695	-36.286	143.7	-13.142	-0.932	-174.868	582.8	0	0	0	0	0	0.902	26.35	25.627	28	4	159	32	28	18	46	1	0.222	0.696	S_000008_348
SCORE:	-197.652	-522.893	93.829	5.695	-26.302	0.275	87.273	-1.162	15.659	-359.965	-25.65	138.251	-12.122	-4.67	-172.94	582.8	0	0	0	0	0	4.27	26.374	23.968	28	5	164	33	28	18	46	1	0.278	0.717	S_000021_247
SCORE:	-213.036	-525.852	94.881	6.458	-26.719	-0.025	82.261	0	14.099	-360.634	-34.805	144.048	-12.7	-4.264	-174.263	582.8	0	0	0	0	0	1.678	26.428	24.009	26	6	167	32	28	18	46	0.929	0.333	0.696	S_000006_254
SCORE:	-196.264	-518.166	98.718	7.436	-27.686	-4.096	93.028	0	16.177	-356.057	-34.394	144.307	-14.712	-2.346	-185.79	582.8	0	0	0	0	0	4.518	26.498	25.035	27	4	157	31	28	18	46	0.964	0.222	0.674	S_000009_500
SCORE:	-215.519	-539.113	94.681	7.938	-23.76	-2.251	89.719	0	15.18	-358.773	-33.185	140.12	-7.738	-4.732	-178.747	582.8	0	0	0	0	0	2.344	26.795	25.16	25	6	162	31	28	18	46	0.893	0.333	0.674	S_000012_479
SCORE:	-198.771	-517.288	92.288	6.836	-24.358	-2.214	85.269	-1.792	15.119	-354.426	-28.964	140.258	-14.336	-3.847	-176.303	582.8	0	0	0	0	0	2.189	26.914	24.732	26	4	163	30	28	18	46	0.929	0.222	0.652	S_000002_432
SCORE:	-204.061	-518.515	92.923	5.854	-26.424	0.394	86.899	-2.35	13.227	-355.776	-32.8	142.266	-14.577	-1.112	-178.929	582.8	0	0	0	0	0	2.059	26.924	25.58	22	3	168	25	28	18	46	0.786	0.167	0.543	S_000002_424
SCORE:	-203.791	-537.643	105.178	6.422	-20.152	-1.982	85.757	0	15.217	-360.476	-34.527	146.948	-12.289	-5.09	-175.452	582.8	0	0	0	0	0	1.498	26.988	23.775	25	5	156	30	28	18	46	0.893	0.278	0.652	S_000016_233
SCORE:	-194.668	-525.663	92.943	7.865	-20.512	0.224	79.244	0	15.379	-352.024	-26.783	141.178	-12.296	-6.8	-173.976	582.8	0	0	0	0	0	3.752	27.025	25.98	25	6	160	31	28	18	46	0.893	0.333	0.674	S_000022_292
SCORE:	-195.863	-515.027	88.386	5.843	-23.372	-0.273	87.241	0	15.847	-351.568	-34.057	140.418	-15.442	-3.642	-173.711	582.8	0	0	0	0	0	0.695	27.181	24.987	26	6	163	32	28	18	46	0.929	0.333	0.696	S_000023_704
SCORE:	-198.496	-513.088	90.148	6.646	-26.04	-1.443	86.022	0	16.905	-355.142	-30.707	139.66	-13.163	-2.074	-181.416	582.8	0	0	0	0	0	2.396	27.219	25.259	25	6	169	31	28	18	46	0.893	0.333	0.674	S_000007_691
SCORE:	-199.707	-524.462	92.425	6.057	-24.654	1.246	86.078	0	15.38	-358.005	-34.439	142.2	-14.025	-4.18	-166.856	582.8	0	0	0	0	0	0.728	27.288	23.586	27	7	165	34	28	18	46	0.964	0.389	0.739	S_000011_053
SCORE:	-206.551	-535.115	103.903	5.664	-23.625	-2.798	88.357	0	14.573	-358.694	-34.977	153.362	-18.391	-5.168	-179.87	582.8	0	0	0	0	0	3.429	27.407	23.795	27	4	168	31	28	18	46	0.964	0.222	0.674	S_000020_358
SCORE:	-196.981	-518.456	90.587	6.193	-23.234	-1.798	80.39	0	15.752	-347.662	-32.488	145.264	-16.286	-1.538	-178.867	582.8	0	0	0	0	0	2.362	27.489	24.958	24	5	162	29	28	18	46	0.857	0.278	0.63	S_000007_340
SCORE:	-206.164	-525.33	94.512	5.604	-24.634	0.228	85.274	0	14.791	-356.969	-35.108	145.373	-19.447	-2.32	-173.79	582.8	0	0	0	0	0	2.851	27.606	25.529	26	7	162	33	28	18	46	0.929	0.389	0.717	S_000001_731
SCORE:	-202.056	-524.949	98.328	5.665	-24.489	-2.544	83.424	-0.742	13.744	-360.181	-31.641	146.166	-14.258	-1.859	-174.376	582.8	0	0	0	0	0	2.857	27.678	27.185	21	1	163	22	28	18	46	0.75	0.056	0.478	S_000013_583
SCORE:	-195.756	-514.292	90.157	7.398	-25.509	0.838	80.543	0	15.513	-350.506	-32.711	142.161	-13.899	-0.323	-181.812	582.8	0	0	0	0	0	3.888	27.816	24.738	25	4	161	29	28	18	46	0.893	0.222	0.63	S_000017_236
SCORE:	-206.944	-525.221	98.31	6.112	-29.63	2.039	85.483	0	15.351	-361.561	-38.352	142.118	-12.728	-2.599	-169.921	582.8	0	0	0	0	0	0.856	27.822	27.737	27	5	172	32	28	18	46	0.964	0.278	0.696	S_000015_205
SCORE:	-194.794	-519.343	90.034	5.891	-23.564	-0.692	88.969	-0.345	16.56	-351.62	-30.322	144.781	-15.907	-2.301	-180.517	582.8	0	0	0	0	0	0.781	27.838	27.848	25	4	163	29	28	18	46	0.893	0.222	0.63	S_000003_518
SCORE:	-200.938	-520.367	93.94	7.399	-26.366	-3.135	90.773	-1.043	16.827	-351.172	-36.427	148.161	-16.205	-4.556	-183.726	582.8	0	0	0	0	0	2.159	28.058	25.722	27	5	157	32	28	18	46	0.964	0.278	0.696	S_000015_411
SCORE:	-199.224	-519.809	91.147	8.426	-24.902	-1.64	87.899	0	15.583	-352.834	-34.849	142.184	-11.818	-1.699	-180.967	582.8	0	0	0	0	0	1.255	28.059	26.221	23	4	159	27	28	18	46	0.821	0.222	0.587	S_000010_319
SCORE:	-206.343	-535.763	103.14	8.851	-23.736	3.774	79.122	-0.085	16.537	-365.205	-29.651	146.454	-7.388	-2.157	-186.106	582.8	0	0	0	0	0	3.071	28.087	25.933	28	6	166	34	28	18	46	1	0.333	0.739	S_000003_792
SCORE:	-198.228	-518.941	88.314	6.029	-23.737	-3.753	82.848	-1.194	15.382	-349.473	-33.332	139.223	-13.285	-2.801	-166.862	582.8	0	0	0	0	0	0.554	28.145	24.627	27	4	158	31	28	18	46	0.964	0.222	0.674	S_000012_358
SCORE:	-199.555	-524.194	90.675	5.82	-25.027	1.69	84.295	0	15.303	-354.528	-36.466	143.638	-10.439	-3.873	-170.829	582.8	0	0	0	0	0	1.58	28.162	25.755	25	4	158	29	28	18	46	0.893	0.222	0.63	S_000009_511
SCORE:	-217.38	-528.544	94.253	5.742	-26.864	1.706	79.963	-1.402	16.131	-363.162	-34.015	142.712	-18.87	-1.154	-170.822	582.8	0	0	0	0	0	4.147	28.165	26.366	27	6	166	33	28	18	46	0.964	0.333	0.717	S_000003_515
SCORE:	-210.252	-534.842	96.071	5.918	-25.297	1.565	90.666	-0.922	17.184	-362.687	-29.412	148.458	-15.726	-2.96	-183.647	582.8	0	0	0	0	0	2.581	28.212	26.519	25	5	164	30	28	18	46	0.893	0.278	0.652	S_000002_148
SCORE:	-200.703	-530.963	99.149	6.746	-22.443	1.066	80.647	0	15.164	-356.105	-32.905	142.487	-12.526	-1.961	-174.946	582.8	0	0	0	0	0	3.087	28.216	25.855	26	4	166	30	28	18	46	0.929	0.222	0.652	S_000029_227
SCORE:	-197.32	-521.846	90.802	5.796	-24.281	1.572	84.828	0	15.004	-358.214	-28.81	144.816	-9.492	-4.318	-180.168	582.8	0	0	0	0	0	4.188	28.27	26.436	24	7	166	31	28	18	46	0.857	0.389	0.674	S_000013_057
SCORE:	-195.758	-530.643	104.114	5.733	-21.151	0.748	87.602	-0.068	14.304	-349.332	-32.941	145.281	-15.254	-4.613	-183.239	582.8	0	0	0	0	0	0.902	28.28	28.537	24	6	162	30	28	18	46	0.857	0.333	0.652	S_000012_283
SCORE:	-196.414	-530.461	94.489	7.599	-20.024	-3.944	92.232	-0.611	15.844	-354.53	-31.601	146.512	-17.166	-1.497	-176.999	582.8	0	0	0	0	0	0.943	28.485	26.672	26	6	158	32	28	18	46	0.929	0.333	0.696	S_000007_145
SCORE:	-206.572	-527.32	92.695	6.055	-25.118	0.82	81.018	0	15.995	-356.243	-32.501	140.55	-12.27	-2.684	-171.708	582.8	0	0	0	0	0	1.338	28.525	25.771	24	4	168	28	28	18	46	0.857	0.222	0.609	S_000006_659
SCORE:	-200.225	-520.562	86.156	5.72	-19.529	-0.234	82.107	0	15.991	-348.481	-29.276	139.704	-16.718	-4.057	-174.229	582.8	0	0	0	0	0	0.383	28.649	25.201	27	5	159	32	28	18	46	0.964	0.278	0.696	S_000024_327
SCORE:	-202.542	-526.385	99.379	6.621	-25.752	2.21	85.03	-2.049	16.485	-358.896	-36.375	144.795	-17.483	-1.379	-174.892	582.8	0	0	0	0	0	3.351	28.777	26.824	26	6	164	32	28	18	46	0.929	0.333	0.696	S_000010_389
SCORE:	-198.688	-519.839	89.23	6.867	-23.359	-2.621	85.489	-1.498	14.551	-350.729	-30.459	140.782	-10.212	-5.525	-175.456	582.8	0	0	0	0	0	1.292	28.808	26.463	26	5	157	31	28	18	46	0.929	0.278	0.674	S_000007_192
SCORE:	-194.602	-512.887	94.083	6.966	-26.611	-0.119	84.962	0	14.218	-353.658	-31.724	137.27	-11.734	-2.154	-177.658	582.8	0	0	0	0	0	1.645	28.843	26.266	28	6	161	34	28	18	46	1	0.333	0.739	S_000009_638
SCORE:	-196.895	-523	92.571	6.509	-26.16	1.776	88.772	0	15.24	-362.241	-32.683	139.247	-11.317	-2.051	-168.562	582.8	0	0	0	0	0	2.205	28.986	26.739	25	7	171	32	28	18	46	0.893	0.389	0.696	S_000021_181
SCORE:	-201.518	-530.554	96.702	6.931	-24.745	-0.552	86.161	-0.332	16.55	-356.441	-38.587	147.231	-9.835	-6.501	-171.347	582.8	0	0	0	0	0	1.002	29.245	27.989	27	4	164	31	28	18	46	0.964	0.222	0.674	S_000008_300
SCORE:	-209.371	-524.338	97.328	6.811	-27.074	0.015	82.182	0	15.577	-357.353	-36.279	141.799	-10.068	-2.742	-179.468	582.8	0	0	0	0	0	1.44	29.375	27.376	25	4	165	29	28	18	46	0.893	0.222	0.63	S_000029_048
SCORE:	-195.089	-517.451	93.008	6.227	-26.771	1.64	89.771	0	14.532	-359.928	-27.853	141.604	-16.691	-4.313	-174.835	582.8	0	0	0	0	0	3.171	29.391	29.59	23	4	167	27	28	18	46	0.821	0.222	0.587	S_000002_613
SCORE:	-200.72	-526.537	106.682	6.66	-27.56	-0.85	91.328	-0.511	14.292	-361.124	-34.057	141.353	-10.9	-1.023	-182.84	582.8	0	0	0	0	0	1.567	29.398	26.617	26	4	174	30	28	18	46	0.929	0.222	0.652	S_000034_575
SCORE:	-198.907	-529.386	96.385	7.262	-23.943	-0.27	84.304	0	14.757	-354.797	-34.043	142.556	-8.648	-2.299	-175.766	582.8	0	0	0	0	0	2.179	29.404	27.539	26	5	161	31	28	18	46	0.929	0.278	0.674	S_000021_193
SCORE:	-205.602	-528.316	92.529	7.205	-23.405	-3.202	92.538	-1.038	16.073	-348.013	-33.459	147.789	-11.182	-2.83	-193.794	582.8	0	0	0	0	0	0.703	29.539	28.447	26	6	161	32	28	18	46	0.929	0.333	0.696	S_000017_780
SCORE:	-196.339	-527.896	95.19	7.31	-21.305	0.701	81.441	0	16.512	-357.395	-27.852	144.346	-15.861	-3.286	-172.334	582.8	0	0	0	0	0	1.289	29.666	27.932	27	4	164	31	28	18	46	0.964	0.222	0.674	S_000012_127
SCORE:	-195.514	-511.945	88.145	5.58	-25.721	-1.787	88.509	0	15.468	-349.749	-31.217	140.441	-11.311	-1.721	-184.352	582.8	0	0	0	0	0	1.346	29.688	26.616	25	3	157	28	28	18	46	0.893	0.167	0.609	S_000010_217
SCORE:	-207.966	-520.815	88.226	5.945	-25.027	-1.714	86.136	-1.638	15.776	-355.93	-31.622	139.651	-14.302	-1.434	-176.814	582.8	0	0	0	0	0	2.795	29.727	27.499	24	3	163	27	28	18	46	0.857	0.167	0.587	S_000003_447
SCORE:	-197.213	-522.047	90.298	8.252	-25.4	0.155	82.855	0	14.405	-358.851	-24.291	137.193	-12.323	-1.389	-170.371	582.8	0	0	0	0	0	1.499	29.755	28.268	25	3	165	28	28	18	46	0.893	0.167	0.609	S_000002_420
SCORE:	-214.3	-521.036	93.096	6.139	-27.475	-2.058	82.273	0	15.393	-358.949	-36.301	144.569	-13.896	-3.98	-176.71	582.8	0	0	0	0	0	1.834	29.784	26.544	28	6	159	34	28	18	46	1	0.333	0.739	S_000017_417
SCORE:	-201.573	-530.803	96.006	6.401	-23.558	2.426	83.617	-1.038	16.407	-359.113	-33.706	143.124	-9.638	-4.158	-173.25	582.8	0	0	0	0	0	2.909	29.798	28.321	27	4	161	31	28	18	46	0.964	0.222	0.674	S_000012_508
SCORE:	-195.389	-521.076	90.028	7.106	-25.981	-1.618	88.419	0	15.286	-354.495	-29.538	137.727	-13.583	-2.088	-169.509	582.8	0	0	0	0	0	1.134	29.872	30.716	25	6	162	31	28	18	46	0.893	0.333	0.674	S_000013_754
SCORE:	-202.733	-523.488	92.423	6.186	-26.189	-2.59	88.795	-0.601	15.022	-361.882	-36.778	138.931	-12.434	-2.365	-161.715	582.8	0	0	0	0	0	1.153	29.946	25.948	25	3	166	28	28	18	46	0.893	0.167	0.609	S_000013_048
SCORE:	-196.815	-523.818	92.7	5.768	-25.628	0.918	80.96	0	14.56	-352.992	-31.771	138.776	-13.03	-1.089	-166.953	582.8	0	0	0	0	0	1.985	29.977	27.013	27	4	166	31	28	18	46	0.964	0.222	0.674	S_000020_689
SCORE:	-198.465	-519.931	93.83	6.505	-23.738	3.092	89.81	-0.967	16.294	-351.46	-32.633	145.287	-12.329	-2.673	-194.627	582.8	0	0	0	0	0	2.277	30.019	28.609	27	4	166	31	28	18	46	0.964	0.222	0.674	S_000014_296
SCORE:	-204.148	-525.462	97.808	5.608	-27.646	0.411	85.225	0	16.002	-361.299	-35.231	141.82	-12.109	0	-173.212	582.8	0	0	0	0	0	1.137	30.068	27.093	28	6	165	34	28	18	46	1	0.333	0.739	S_000007_014
SCORE:	-207.508	-527.383	89.451	7.323	-23.578	-1.558	81.951	-1.055	14.681	-354.74	-31.638	140.931	-9.036	-3.736	-174.004	582.8	0	0	0	0	0	2.082	30.149	26.682	27	6	164	33	28	18	46	0.964	0.333	0.717	S_000002_278
SCORE:	-201.147	-519.802	90.105	5.666	-24.805	4.047	85.816	0	14.632	-355.334	-32.304	140.378	-16.623	-3.112	-176.079	582.8	0	0	0	0	0	3.468	30.174	28.736	26	7	164	33	28	18	46	0.929	0.389	0.717	S_000001_644
SCORE:	-204.491	-532.978	93.208	6.044	-21.664	5.388	89.244	0	14.483	-353.681	-37.235	144.083	-13.382	-6.998	-175.819	582.8	0	0	0	0	0	2.017	30.179	26.853	23	5	164	28	28	18	46	0.821	0.278	0.609	S_000011_284
SCORE:	-209.215	-513.245	88.242	7.871	-25.49	-2.033	82.771	-0.861	15.077	-349.601	-37.885	142.205	-19.992	-1.988	-178.589	582.8	0	0	0	0	0	1.503	30.515	26.886	26	4	157	30	28	18	46	0.929	0.222	0.652	S_000004_207
SCORE:	-204.234	-516.266	89.078	7.09	-26.397	-1.529	87.525	-2.742	15.03	-351.807	-31.654	139.75	-15.27	-4.343	-176.43	582.8	0	0	0	0	0	0.93	30.558	28.965	27	4	160	31	28	18	46	0.964	0.222	0.674	S_000005_533
SCORE:	-194.579	-515.944	93.484	5.701	-27.391	-5.176	88.738	0	17.548	-358.453	-34.127	140.826	-17.907	-1.012	-164.855	582.8	0	0	0	0	0	1.189	30.684	30.965	28	6	169	34	28	18	46	1	0.333	0.739	S_000025_445
SCORE:	-207.662	-519.247	90.072	5.928	-26.55	1.563	86.136	0	13.032	-360.582	-28.629	136.184	-7.911	-1.694	-182.214	582.8	0	0	0	0	0	3.451	30.799	27.164	26	3	167	29	28	18	46	0.929	0.167	0.63	S_000007_064
SCORE:	-206.901	-524.575	100.96	6.439	-27.255	-2.117	86.239	0	16.301	-367.227	-29.055	143.08	-21.518	0	-172.547	582.8	0	0	0	0	0	1.574	30.799	27.771	27	4	170	31	28	18	46	0.964	0.222	0.674	S_000010_792
SCORE:	-204.872	-521.443	88.933	5.812	-24.848	1.623	87.239	0	14.349	-358.408	-31.238	143.723	-17.038	-3.371	-175.127	582.8	0	0	0	0	0	2.122	30.975	27.965	28	5	166	33	28	18	46	1	0.278	0.717	S_000013_714
SCORE:	-199.855	-523.889	98.907	6.515	-25.213	-0.363	82.574	0	15.283	-361.388	-26.493	138.197	-12.711	-1.544	-174.249	582.8	0	0	0	0	0	1.718	31.197	29.27	26	5	164	31	28	18	46	0.929	0.278	0.674	S_000020_423
SCORE:	-199.026	-528.672	100.899	7.574	-23.121	3.202	79.675	-1.427	14.902	-355.909	-29.184	142.251	-9.709	-4.323	-179.286	582.8	0	0	0	0	0	1.303	31.353	28.449	25	6	159	31	28	18	46	0.893	0.333	0.674	S_000019_103
SCORE:	-194.799	-515.858	87.909	9.23	-24.231	-0.506	84.826	-1.037	13.861	-351.287	-38.025	137.099	-8.701	-3.731	-168.216	582.8	0	0	0	0	0	1.067	31.485	27.171	27	5	164	32	28	18	46	0.964	0.278	0.696	S_000005_352
SCORE:	-194.609	-516.14	90.2	5.769	-25.603	1.864	84.46	0	14.498	-357.261	-32.136	138.273	-15.703	-0.878	-166.908	582.8	0	0	0	0	0	2.157	31.589	29.756	28	4	167	32	28	18	46	1	0.222	0.696	S_000013_276
SCORE:	-210.012	-520.37	85.49	5.648	-25.849	0.79	82.733	-1.155	13.707	-354.647	-28.673	138.558	-8.293	-3.65	-179.115	582.8	0	0	0	0	0	2.013	31.88	27.991	26	5	167	31	28	18	46	0.929	0.278	0.674	S_000018_370
SCORE:	-196.694	-523.423	95.071	8.518	-25.448	-1.461	92.114	0	14.684	-358.961	-27.733	144.933	-19.047	-3.079	-180.088	582.8	0	0	0	0	0	4.426	31.963	29.021	27	4	161	31	28	18	46	0.964	0.222	0.674	S_000016_279
SCORE:	-202.891	-530.346	91.289	6.147	-26.811	7.837	86.467	0	14.816	-364.582	-26.733	142.187	-13.071	-5.197	-169.862	582.8	0	0	0	0	0	2.17	32.034	31.742	27	6	169	33	28	18	46	0.964	0.333	0.717	S_000007_581
SCORE:	-199.45	-519.97	91.246	5.765	-25.279	2.251	86.992	-1.231	14.773	-352.478	-31.711	141.125	-16.887	-2.606	-175.453	582.8	0	0	0	0	0	1.213	32.392	30.62	27	3	163	30	28	18	46	0.964	0.167	0.652	S_000015_199
SCORE:	-196.972	-514.409	83.51	5.888	-25.05	1.91	83.156	0	14.474	-353.477	-30.016	136.047	-11.875	-2.743	-169.761	582.8	0	0	0	0	0	2.573	32.398	31.628	27	4	163	31	28	18	46	0.964	0.222	0.674	S_000019_168
SCORE:	-195.432	-519.99	99.411	6.551	-28.104	-0.64	91.827	0	14.481	-357.537	-33.616	144.214	-17.97	-1.366	-179.159	582.8	0	0	0	0	0	3.664	32.559	28.343	28	7	168	35	28	18	46	1	0.389	0.761	S_000015_240
SCORE:	-200.227	-522.441	96.753	5.688	-25.183	-0.277	87.57	0	14.895	-352.107	-33.843	143.995	-18.168	-2.712	-179.593	582.8	0	0	0	0	0	2.397	32.833	31.363	28	4	161	32	28	18	46	1	0.222	0.696	S_000011_460
SCORE:	-196.525	-531.29	97.87	6.47	-21.852	2.515	88.409	-2.163	17.213	-360.008	-39.767	143.777	-14.471	-3.57	-163.496	582.8	0	0	0	0	0	1.037	32.921	31.052	27	6	165	33	28	18	46	0.964	0.333	0.717	S_000018_388
SCORE:	-204.653	-520.556	91.162	5.908	-23.016	0.963	79.224	0	14.691	-353.557	-31.754	140.932	-7.778	-4.857	-180.958	582.8	0	0	0	0	0	2.145	33.191	30.542	26	4	161	30	28	18	46	0.929	0.222	0.652	S_000018_205
SCORE:	-195.586	-512.924	95.122	5.954	-27.983	-4.867	90.005	0	14.896	-351.106	-38.325	140.958	-15.747	-2.187	-172.841	582.8	0	0	0	0	0	0.659	33.493	32.648	27	5	160	32	28	18	46	0.964	0.278	0.696	S_000008_525
SCORE:	-211.919	-522.475	90.256	5.941	-25.478	2.08	80.288	0	13.857	-360.104	-30.249	142.037	-14.921	-2.392	-174.236	582.8	0	0	0	0	0	0.678	33.663	30.385	26	4	174	30	28	18	46	0.929	0.222	0.652	S_000017_234
SCORE:	-214.109	-519.97	90.633	6.263	-28.759	-2.61	88.462	0	13.906	-359.032	-36.52	141.63	-12.217	0	-181.414	582.8	0	0	0	0	0	2.721	33.702	31.861	28	6	164	34	28	18	46	1	0.333	0.739	S_000008_450
SCORE:	-209.845	-530.894	87.57	7.447	-23.632	-4.217	91.621	-1.066	14.294	-362.268	-31.475	141.56	-7.83	-4.612	-170.446	582.8	0	0	0	0	0	1.303	33.953	31.946	25	5	166	30	28	18	46	0.893	0.278	0.652	S_000012_486
SCORE:	-202.61	-520.355	94.738	6.576	-26.613	0.739	81.183	0	14.633	-361.798	-29.187	139.752	-13.227	-0.906	-172.431	582.8	0	0	0	0	0	1.487	34.059	29.153	27	4	169	31	28	18	46	0.964	0.222	0.674	S_000025_215
SCORE:	-194.942	-520.39	95.67	5.854	-24.103	-3.987	82.44	0	14.377	-353.749	-24.787	142.178	-11.868	-2.695	-179.381	582.8	0	0	0	0	0	2.699	34.169	31.746	28	5	164	33	28	18	46	1	0.278	0.717	S_000025_575
SCORE:	-194.954	-511.335	92.727	5.772	-25.846	-5.178	85.592	-0.281	15.623	-352.532	-34.562	141.729	-12.22	-4.078	-174.56	582.8	0	0	0	0	0	1.396	34.47	32.876	28	6	159	34	28	18	46	1	0.333	0.739	S_000012_344
SCORE:	-198.167	-517.23	96.896	6.487	-27.379	-0.452	78.128	-0.648	14.949	-362.728	-31.777	140.221	-13.914	-1.329	-165.324	582.8	0	0	0	0	0	3.131	34.629	32.882	27	5	166	32	28	18	46	0.964	0.278	0.696	S_000003_636
SCORE:	-199.346	-531.939	90.864	6.622	-20.226	-0.202	94.208	-0.708	15.85	-355.159	-24.448	147.173	-15.56	-3.041	-187.674	582.8	0	0	0	0	0	2.095	34.698	33.296	28	5	159	33	28	18	46	1	0.278	0.717	S_000007_249
SCORE:	-205.187	-532.772	99.094	5.608	-26.649	0.792	89.662	-0.959	15.039	-363.477	-32.473	143.05	-15.568	-4.219	-168.432	582.8	0	0	0	0	0	3.316	34.786	33.774	25	5	158	30	28	18	46	0.893	0.278	0.652	S_000017_373
SCORE:	-197.096	-519.116	92.157	7.553	-22.769	-2.135	83.509	-0.683	14.084	-355.682	-31.27	141.498	-14.131	-2.39	-172.215	582.8	0	0	0	0	0	1.694	34.868	32.227	28	5	169	33	28	18	46	1	0.278	0.717	S_000021_418
SCORE:	-196.696	-525.316	95.129	6.404	-23.956	1.874	94.995	0	13.78	-355.964	-33.265	142.876	-18.09	-4.275	-177.196	582.8	0	0	0	0	0	3.509	35.081	33.469	28	5	162	33	28	18	46	1	0.278	0.717	S_000019_481
SCORE:	-212.095	-530.613	100.137	6.463	-27.047	-0.314	83.376	0	14.923	-363.355	-37.179	146.75	-13.989	-4.849	-172.864	582.8	0	0	0	0	0	3.665	35.091	33.61	27	3	161	30	28	18	46	0.964	0.167	0.652	S_000019_426
SCORE:	-211.875	-527.948	88.999	5.932	-20.926	0.775	79.948	0	14.354	-357.89	-28.058	144.601	-14.117	-5.144	-175.991	582.8	0	0	0	0	0	0.788	35.231	33.01	27	5	165	32	28	18	46	0.964	0.278	0.696	S_000010_064
SCORE:	-200.037	-519.968	92.67	7.415	-25.842	-4.252	88.592	0	14.604	-361.386	-36.167	137.751	-19.572	-3.743	-158.481	582.8	0	0	0	0	0	5.541	35.333	33.265	27	5	165	32	28	18	46	0.964	0.278	0.696	S_000009_569
SCORE:	-199.302	-527.216	107.515	9.83	-23.978	1.215	78.571	-1.963	15.913	-361.718	-32.682	140.48	-12.441	-5.957	-172.709	582.8	0	0	0	0	0	3.037	35.543	33.62	26	8	167	34	28	18	46	0.929	0.444	0.739	S_000019_028
SCORE:	-199.34	-523.091	95.485	6.343	-25.504	-2.457	95.348	0	19.771	-357.06	-40.902	145.909	-19.815	-3.362	-174.721	582.8	0	0	0	0	0	1.916	35.613	31.258	27	4	162	31	28	18	46	0.964	0.222	0.674	S_000015_095
SCORE:	-195.747	-513.603	88.721	6.523	-24.905	2.143	85.82	0	14.073	-352.444	-29.801	139.966	-15.596	-3.076	-178.577	582.8	0	0	0	0	0	2.207	35.939	31.829	23	3	160	26	28	18	46	0.821	0.167	0.565	S_000009_383
SCORE:	-204.856	-525.392	95.72	8.217	-25.792	-2.479	93.033	-1.281	16.353	-359.146	-31.939	147.229	-16.54	-4.619	-182.523	582.8	0	0	0	0	0	1.504	36.124	33.919	26	6	163	32	28	18	46	0.929	0.333	0.696	S_000020_466
SCORE:	-207.568	-528.435	96.11	5.733	-22.894	-0.91	78.659	-1.132	15.161	-355.623	-31.002	148.945	-16.483	-0.899	-180.235	582.8	0	0	0	0	0	2.637	36.231	34.54	26	4	160	30	28	18	46	0.929	0.222	0.652	S_000017_674
SCORE:	-201.631	-516.243	88.368	5.763	-26.399	-2.244	85.599	-0.48	15.411	-355.49	-35.366	138.835	-12.815	-1.207	-170.094	582.8	0	0	0	0	0	1.933	36.234	33.064	28	4	156	32	28	18	46	1	0.222	0.696	S_000001_121
SCORE:	-195.447	-519.275	93.826	5.92	-27.629	1.097	84.043	-0.2	14.415	-358.872	-34.783	138.247	-10.428	-2.683	-164.619	582.8	0	0	0	0	0	2.694	36.283	33.162	23	3	164	26	28	18	46	0.821	0.167	0.565	S_000029_285
SCORE:	-206.499	-512.639	92.135	5.537	-24.468	-0.323	68.352	-1.299	16.035	-354.947	-28.253	139.856	-15.763	-1.589	-172.95	582.8	0	0	0	0	0	1.019	36.389	34.682	28	6	165	34	28	18	46	1	0.333	0.739	S_000013_749
SCORE:	-198.921	-515.21	92.647	6.586	-26.393	-3.582	85.199	0	14.954	-360.585	-31.034	138.123	-17.285	-2.661	-163.844	582.8	0	0	0	0	0	1.364	36.553	36.365	26	7	165	33	28	18	46	0.929	0.389	0.717	S_000016_221
SCORE:	-203.991	-522.768	96.46	7.167	-27.772	2.388	86.256	0	14.661	-365.349	-27.552	139.074	-13.268	-2.163	-175.378	582.8	0	0	0	0	0	1.455	36.653	36.798	28	6	169	34	28	18	46	1	0.333	0.739	S_000013_490
SCORE:	-194.913	-508.341	86.907	6.063	-25.819	-1.189	82.928	0	14.682	-355.184	-32.131	136.939	-7.207	-2.055	-175.38	582.8	0	0	0	0	0	2.074	36.858	32.66	28	7	163	35	28	18	46	1	0.389	0.761	S_000024_633
SCORE:	-197.614	-520.524	98.54	6.466	-23.605	-2.192	86.434	0	14.696	-358.102	-29.902	141.848	-13.863	-0.832	-181.881	582.8	0	0	0	0	0	2.504	37.023	35.314	28	6	166	34	28	18	46	1	0.333	0.739	S_000014_071
SCORE:	-196.551	-519.774	95.91	7.833	-27.08	-2.602	90.984	0	14.874	-353.952	-37.102	139.145	-12.663	-2.916	-174.48	582.8	0	0	0	0	0	2.473	37.164	35.02	28	6	160	34	28	18	46	1	0.333	0.739	S_000010_107
SCORE:	-217.956	-527.113	92.284	5.668	-28.293	0.058	74.97	0	14.08	-366.103	-28.087	141.915	-10.173	-1.723	-171.619	582.8	0	0	0	0	0	3.381	37.219	34.994	25	3	167	28	28	18	46	0.893	0.167	0.609	S_000006_723
SCORE:	-206.337	-522.215	91.336	6.273	-26.848	-1.853	89.647	0	14.873	-356.567	-28.859	145.125	-19.996	-1.443	-182.368	582.8	0	0	0	0	0	3.759	37.298	34.252	28	6	167	34	28	18	46	1	0.333	0.739	S_000006_141
SCORE:	-198.072	-521.565	90.549	5.862	-25.161	0.58	88.897	-1.046	14.775	-352.547	-36.197	141.671	-11.527	-2.392	-174.848	582.8	0	0	0	0	0	2.078	37.319	33.634	27	5	161	32	28	18	46	0.964	0.278	0.696	S_000014_519
SCORE:	-198.838	-530.801	96.25	6.559	-23.687	-0.908	85.99	-1.331	19.755	-354.679	-32.55	149.759	-16.048	-2.066	-180.725	582.8	0	0	0	0	0	2.847	37.602	35.635	26	6	158	32	28	18	46	0.929	0.333	0.696	S_000012_656
SCORE:	-201.293	-522.621	95.106	9.075	-26.452	-6.03	85.384	0	15.164	-359.176	-29.699	144.592	-17.194	-2.717	-172.836	582.8	0	0	0	0	0	3.311	37.879	34.033	28	6	165	34	28	18	46	1	0.333	0.739	S_000023_514
SCORE:	-202.657	-516.135	99.527	5.854	-29.112	-0.937	86.604	0	14.58	-362.662	-33.333	140.529	-11.952	-2.602	-178.478	582.8	0	0	0	0	0	2.662	38.058	35.645	28	5	163	33	28	18	46	1	0.278	0.717	S_000003_658
SCORE:	-195.149	-516.844	91.745	5.692	-28.021	-1.164	86.247	0	18.643	-360.537	-32.201	138.83	-10.82	-1.607	-169.251	582.8	0	0	0	0	0	1.339	38.329	37.064	26	6	162	32	28	18	46	0.929	0.333	0.696	S_000018_485
SCORE:	-199.51	-518.833	98.877	5.564	-26.355	0.968	80.814	-1.408	14.127	-355.871	-30.628	143.488	-12.514	-4.321	-179.662	582.8	0	0	0	0	0	3.441	38.489	35.459	27	5	165	32	28	18	46	0.964	0.278	0.696	S_000019_289
SCORE:	-212.538	-524.037	90.386	5.606	-24.839	2.467	82.149	-0.524	16.198	-356.85	-35.103	142.405	-19.288	-1.553	-173.032	582.8	0	0	0	0	0	0.677	38.545	35.549	26	5	166	31	28	18	46	0.929	0.278	0.674	S_000009_670
SCORE:	-206.652	-514.665	87.781	5.697	-24.204	-2.811	79.923	0	15.27	-354.939	-31.908	140.917	-18.107	-3.522	-170.019	582.8	0	0	0	0	0	1.135	38.545	36.346	28	6	163	34	28	18	46	1	0.333	0.739	S_000003_341
SCORE:	-220.052	-529.566	89.898	6.403	-24.862	-4.221	84.781	0	15.469	-360.458	-31.326	145.29	-16.717	-3.551	-175.527	582.8	0	0	0	0	0	1.534	39.168	34.782	28	3	162	31	28	18	46	1	0.167	0.674	S_000017_136
SCORE:	-204.018	-524.929	91.719	6.858	-21.612	-1.941	95.446	-2.222	14.719	-343.91	-38.08	149.655	-17.53	-3.344	-193.648	582.8	0	0	0	0	0	2.002	39.544	36.668	27	6	164	33	28	18	46	0.964	0.333	0.717	S_000010_440
SCORE:	-205.124	-526.922	92.853	7.764	-25.192	1.861	91.88	0	15.682	-360.328	-35.58	144.163	-14.043	-2.368	-178.73	582.8	0	0	0	0	0	1.036	39.722	37.34	27	6	158	33	28	18	46	0.964	0.333	0.717	S_000024_573
SCORE:	-200.312	-515.397	94.733	6.204	-27.054	-3.494	85.652	-1.198	15.296	-355.296	-30.083	139.898	-11.453	-1.822	-181.895	582.8	0	0	0	0	0	2.798	39.749	37.655	28	5	167	33	28	18	46	1	0.278	0.717	S_000017_638
SCORE:	-202.321	-522.235	92.149	5.637	-25.632	0.02	85.016	0	15.763	-357.682	-32.14	142.128	-16.213	-4.016	-168.793	582.8	0	0	0	0	0	0.877	39.85	36.945	25	4	160	29	28	18	46	0.893	0.222	0.63	S_000025_589
SCORE:	-195.896	-520.042	93.4	5.827	-22.249	1.108	82.595	0	16.807	-350.808	-33.606	143.137	-15.605	-3.447	-177.539	582.8	0	0	0	0	0	1.726	40.007	36.414	27	5	164	32	28	18	46	0.964	0.278	0.696	S_000031_498
SCORE:	-197.165	-530.628	94.647	8.736	-22.32	-0.208	85.535	-0.529	15.861	-353.564	-29.671	145.936	-9.454	-11.921	-175.127	582.8	0	0	0	0	0	2.743	40.317	37.752	27	7	159	34	28	18	46	0.964	0.389	0.739	S_000007_067
SCORE:	-195.64	-518.294	92.388	6.62	-26.007	-1.674	85.866	0	14.461	-356.298	-26.631	139.737	-13.497	-2.311	-174.435	582.8	0	0	0	0	0	1.634	40.629	36.532	26	7	161	33	28	18	46	0.929	0.389	0.717	S_000024_425
SCORE:	-201.486	-508.475	91.13	6.018	-28.662	-4.944	85.871	0	16.477	-360.307	-30.846	140.219	-19.429	-1.471	-173.819	582.8	0	0	0	0	0	3.949	41.065	36.994	26	5	169	31	28	18	46	0.929	0.278	0.674	S_000014_007
SCORE:	-202.64	-520.626	93.623	5.657	-21.779	0.173	71.691	-1.216	15.618	-354.344	-34.74	139.379	-13.306	-5.62	-161.19	582.8	0	0	0	0	0	1.239	41.225	39.595	24	4	162	28	28	18	46	0.857	0.222	0.609	S_000017_692
SCORE:	-198.901	-525.388	92.224	6.24	-21.995	1.914	86.708	0	15.474	-351.578	-35.765	146.948	-12.539	-4.084	-182.111	582.8	0	0	0	0	0	2.251	41.512	39.569	28	5	162	33	28	18	46	1	0.278	0.717	S_000019_496
SCORE:	-198.369	-522.299	95.946	5.983	-26.493	1.276	89.104	-2.109	15.123	-352.484	-32.631	146.156	-12.557	-3.557	-184.622	582.8	0	0	0	0	0	1.993	43.01	41.274	27	5	160	32	28	18	46	0.964	0.278	0.696	S_000019_015
SCORE:	-196.803	-512.016	90.881	6.411	-28.331	-0.906	85.259	0	15.303	-354.609	-41.017	142.409	-15.7	0	-167.809	582.8	0	0	0	0	0	0.522	44.543	41.647	28	7	165	35	28	18	46	1	0.389	0.761	S_000021_782
SCORE:	-209.802	-523.664	94.97	6.66	-27.639	-0.367	90.351	-1.378	16.551	-360.858	-38.739	147.172	-20.967	-3.153	-174.797	582.8	0	0	0	0	0	3.257	45.244	42.407	28	7	158	35	28	18	46	1	0.389	0.761	S_000014_169
