# Supplementary material for: Chemical reversible crosslinking enables measurement of RNA 3D distances and alternative conformations in cells
Source: Nat Commun. 2022 Feb 17;13:911. doi: 10.1038/s41467-022-28602-3 (PMC8854666; doi:10.1038/s41467-022-28602-3)
Supplement: Supplementary file 3 — Source Data [file 41467_2022_28602_MOESM3_ESM.zip › Source Data/Source Data SI/fig4d/Figure 4d SHARC Top 200 Models Source Data.txt]

SCORE:	score	fa_atr	fa_rep	fa_intra_rep	lk_nonpolar	fa_elec_rna_phos_phos	rna_torsion	suiteness_bonus	rna_sugar_close	fa_stack	stack_elec	geom_sol_fast	hbond_sr_bb_sc	hbond_lr_bb_sc	hbond_sc	ref	free_suite	free_2HOprime	intermol	other_pose	loop_close	linear_chainbreak	rms	rms_stem	N_WC	N_NWC	N_BS	N_BP	natWC	natNWC	natBP	f_natWC	f_natNWC	f_natBP	description
SCORE:	-184.169	-515.859	94.334	6.513	-22.713	-1.556	87.833	0	15.468	-349.312	-31.277	141.498	-14.521	-1.785	-178.565	582.8	0	0	0	0	0	2.971	16.424	13.007	23	4	155	27	28	18	46	0.821	0.222	0.587	S_000001_367
SCORE:	-178.352	-516.644	92.464	6.514	-25.454	0.59	99.174	-1.192	15.121	-349.391	-37.14	142.81	-16.151	-6.239	-167.932	582.8	0	0	0	0	0	2.316	17.043	14.898	26	6	165	32	28	18	46	0.929	0.333	0.696	S_000006_157
SCORE:	-181.809	-516.943	101.395	5.937	-24.575	0.134	89.312	0	16.043	-352.047	-31.873	141.299	-16.646	-4.567	-175.104	582.8	0	0	0	0	0	3.024	17.366	15.874	27	7	162	34	28	18	46	0.964	0.389	0.739	S_000005_124
SCORE:	-182.307	-518.991	94.89	6.568	-21.694	-1.136	85.384	0	15.642	-347.541	-30.728	146.223	-15.328	-4.876	-175.133	582.8	0	0	0	0	0	1.612	17.394	15.251	25	6	165	31	28	18	46	0.893	0.333	0.674	S_000015_526
SCORE:	-180.686	-510.37	90.564	5.551	-20.951	-2.286	87.572	0	13.337	-342.824	-30.885	138.71	-15.214	-3.483	-175.26	582.8	0	0	0	0	0	2.053	17.574	13.811	28	8	155	36	28	18	46	1	0.444	0.783	S_000009_757
SCORE:	-191.935	-530.996	109.731	5.595	-24.994	1.2	90.445	0	15.075	-358.351	-32.494	143.316	-9.797	-3.121	-182.162	582.8	0	0	0	0	0	1.816	17.651	15.809	27	5	161	32	28	18	46	0.964	0.278	0.696	S_000007_108
SCORE:	-193.481	-511.536	93.432	5.707	-25.371	-0.353	84.331	-1.096	15.11	-348.138	-33.436	139.151	-13.517	-2.056	-180.075	582.8	0	0	0	0	0	1.568	17.935	14.427	27	5	159	32	28	18	46	0.964	0.278	0.696	S_000014_742
SCORE:	-179.464	-523.603	96.292	6.044	-20.814	3.999	82.707	0	14.9	-344.475	-28.913	144.074	-11.706	-4.094	-181.114	582.8	0	0	0	0	0	4.439	18.045	15.443	26	3	156	29	28	18	46	0.929	0.167	0.63	S_000009_244
SCORE:	-181.839	-524.766	97.893	5.446	-25.432	8.257	91.653	-0.06	15.754	-357.089	-39.362	141.706	-4.93	-1.657	-175.948	582.8	0	0	0	0	0	3.895	18.212	16.179	20	6	162	26	28	18	46	0.714	0.333	0.565	S_000004_586
SCORE:	-188.726	-523.937	102	6.302	-22.54	-2.128	85.372	0	15.323	-357.153	-32.535	144.649	-17.331	-3.042	-167.356	582.8	0	0	0	0	0	0.85	18.268	16.619	28	3	165	31	28	18	46	1	0.167	0.674	S_000013_384
SCORE:	-190.408	-515.205	92.583	5.552	-22.959	-0.547	75.27	0	15.724	-359.451	-26.362	140.815	-15.755	-2.905	-161.222	582.8	0	0	0	0	0	1.254	18.307	15.906	28	6	160	34	28	18	46	1	0.333	0.739	S_000007_563
SCORE:	-192.677	-514.618	89.094	5.615	-24.114	-4.22	89.795	0	16.394	-353.963	-32.903	137.13	-14.495	-4.187	-166.252	582.8	0	0	0	0	0	1.246	18.39	15.917	26	7	171	33	28	18	46	0.929	0.389	0.717	S_000013_259
SCORE:	-179.177	-517.582	88.901	6.786	-22.982	1.534	88.65	0	15.266	-348.717	-24.7	135.008	-7.912	-5.814	-174.204	582.8	0	0	0	0	0	3.788	18.521	16.299	24	4	161	28	28	18	46	0.857	0.222	0.609	S_000004_699
SCORE:	-178.139	-518.321	92.345	5.816	-19.473	-1.265	91.436	0	14.909	-339.904	-37.856	141.356	-9.379	-6.919	-175.427	582.8	0	0	0	0	0	1.743	18.671	16.145	28	3	154	31	28	18	46	1	0.167	0.674	S_000018_075
SCORE:	-190.556	-519.107	94.81	6.942	-25.48	1.587	86.819	0	14.245	-358.819	-31.366	141.795	-13.958	0	-172.796	582.8	0	0	0	0	0	1.973	18.791	15.565	27	6	168	33	28	18	46	0.964	0.333	0.717	S_000019_621
SCORE:	-187.669	-519.571	102.341	5.681	-25.137	-0.737	85.004	-0.035	15.533	-354.393	-35.362	143.136	-20.078	-0.954	-167.629	582.8	0	0	0	0	0	1.731	18.926	16.036	26	5	160	31	28	18	46	0.929	0.278	0.674	S_000011_191
SCORE:	-195.129	-524.03	91.914	6.101	-24.459	-4.42	93.024	-2.468	14.862	-353.688	-27.662	143.316	-13.725	-4.663	-173.483	582.8	0	0	0	0	0	1.453	18.952	16.423	24	5	161	29	28	18	46	0.857	0.278	0.63	S_000011_350
SCORE:	-196.93	-519.738	93.012	5.987	-27.112	1.83	86.948	-1.055	15.278	-355.821	-35.816	138.649	-11.596	-0.605	-172.646	582.8	0	0	0	0	0	2.958	19.113	16.889	24	4	160	28	28	18	46	0.857	0.222	0.609	S_000009_063
SCORE:	-182.215	-526.803	106.469	5.49	-22.005	-0.214	93.869	-0.554	16.745	-356.72	-32.945	140.989	-16.421	-3.98	-169.906	582.8	0	0	0	0	0	0.972	19.12	16.939	22	5	162	27	28	18	46	0.786	0.278	0.587	S_000004_460
SCORE:	-178.908	-513.842	87.042	5.664	-21.73	1.245	89.095	0	13.506	-342.89	-34.618	138.968	-7.732	-6.112	-170.785	582.8	0	0	0	0	0	0.481	19.193	16.213	26	6	156	32	28	18	46	0.929	0.333	0.696	S_000003_573
SCORE:	-191.647	-514.881	89.865	7.436	-25.436	-2.479	84.907	0	14.596	-349.266	-32.535	136.839	-11.1	-3.127	-172.513	582.8	0	0	0	0	0	3.248	19.21	16.72	28	6	165	34	28	18	46	1	0.333	0.739	S_000014_181
SCORE:	-183.42	-517.684	88.193	7.734	-22.18	-1.924	88.225	-0.681	14.938	-343.842	-34.038	142.465	-17.447	-1.282	-169.35	582.8	0	0	0	0	0	0.655	19.221	17.118	26	2	153	28	28	18	46	0.929	0.111	0.609	S_000003_412
SCORE:	-178.797	-521.009	98.14	6.106	-23.164	4.644	92.75	0	14.036	-351.85	-27.427	142.413	-18.119	-5.851	-174.947	582.8	0	0	0	0	0	2.68	19.378	16.422	28	6	165	34	28	18	46	1	0.333	0.739	S_000012_183
SCORE:	-182	-509.163	85.607	6.071	-23.145	-0.391	81.317	-0.773	15.436	-346.331	-22.38	136.13	-12.436	-1.266	-175.59	582.8	0	0	0	0	0	2.113	19.469	17.416	23	4	162	27	28	18	46	0.821	0.222	0.587	S_000009_704
SCORE:	-185.039	-511.833	92.258	5.897	-26.701	1.188	92.992	-0.585	15.061	-356.039	-34.885	141.593	-18.743	-1.265	-170.977	582.8	0	0	0	0	0	4.202	19.485	16.846	28	5	166	33	28	18	46	1	0.278	0.717	S_000006_259
SCORE:	-202.096	-514.98	96.241	7.736	-27.078	-7.176	81.344	0	13.774	-358.547	-27.246	141.267	-15.867	0	-176.619	582.8	0	0	0	0	0	2.255	19.515	16.419	26	4	167	30	28	18	46	0.929	0.222	0.652	S_000006_515
SCORE:	-180.457	-514.496	89.241	6.162	-20.902	3.546	85.655	-1.415	14.443	-338.647	-42.174	139.33	-10.781	-3.211	-172.093	582.8	0	0	0	0	0	2.087	19.524	17.041	27	3	163	30	28	18	46	0.964	0.167	0.652	S_000008_702
SCORE:	-233.675	-540.947	93.362	5.927	-23.175	-1.17	77.405	0	14.357	-369.868	-31.289	142.594	-12.31	-5.509	-166.359	582.8	0	0	0	0	0	0.509	19.558	18.192	24	7	164	31	28	18	46	0.857	0.389	0.674	S_000005_750
SCORE:	-178.617	-516.625	92.424	5.843	-23.472	1.474	96.972	-0.761	14.903	-350.656	-31.759	141.235	-13.233	-2.749	-177.807	582.8	0	0	0	0	0	2.793	19.613	17.285	24	2	158	26	28	18	46	0.857	0.111	0.565	S_000006_572
SCORE:	-180.912	-523.875	92.817	7.137	-23.122	6.185	92.156	-1.815	14.611	-348.767	-29.581	140.998	-6.408	-3.213	-182.276	582.8	0	0	0	0	0	1.441	19.617	17.208	28	7	155	35	28	18	46	1	0.389	0.761	S_000004_544
SCORE:	-178.585	-518.509	92.101	5.548	-19.869	-0.287	80.578	-0.788	15.877	-342.104	-31.719	138.531	-12.283	-1.105	-169.406	582.8	0	0	0	0	0	2.048	19.678	17.014	22	5	161	27	28	18	46	0.786	0.278	0.587	S_000003_371
SCORE:	-189.835	-515.868	95.903	6.146	-27.498	2.059	89.437	0	15.463	-358.426	-34.562	142.735	-15.731	-0.731	-174.3	582.8	0	0	0	0	0	2.737	19.729	17.343	20	4	170	24	28	18	46	0.714	0.222	0.522	S_000006_566
SCORE:	-211.6	-524.913	89.779	7.136	-24.59	0.206	84.195	0	15.557	-362.235	-34.076	137.565	-8.516	-5.797	-170.759	582.8	0	0	0	0	0	2.047	19.732	16.143	26	6	164	32	28	18	46	0.929	0.333	0.696	S_000011_214
SCORE:	-189.776	-521.33	88.726	6.258	-20.159	-1.265	84.254	-0.603	15.986	-344.427	-32.778	142.566	-13.812	-5.455	-171.135	582.8	0	0	0	0	0	0.598	19.814	18.668	24	6	161	30	28	18	46	0.857	0.333	0.652	S_000008_193
SCORE:	-178.471	-511.835	93.696	8.558	-24.464	-0.273	88.854	0	15.028	-354.762	-28.294	142.535	-16.537	-2.705	-174.232	582.8	0	0	0	0	0	3.159	19.823	17.378	27	6	159	33	28	18	46	0.964	0.333	0.717	S_000001_285
SCORE:	-179.457	-523.567	99.149	5.842	-22.928	1.062	89.581	0	15.413	-355.865	-28.683	143.802	-18.031	-5.374	-166.006	582.8	0	0	0	0	0	3.347	19.829	17.475	25	5	170	30	28	18	46	0.893	0.278	0.652	S_000009_262
SCORE:	-185.17	-525.629	101.74	5.547	-20.008	4.739	76.189	0	16.228	-354.204	-32.964	141.343	-13.6	-3.605	-165.881	582.8	0	0	0	0	0	2.136	19.926	15.91	25	6	161	31	28	18	46	0.893	0.333	0.674	S_000012_583
SCORE:	-193.186	-530.741	100.772	7.156	-23.632	2.094	96.4	-1.339	15.8	-358.496	-32.521	147.091	-19.694	-3.089	-178.793	582.8	0	0	0	0	0	3.004	20.102	18.605	28	6	164	34	28	18	46	1	0.333	0.739	S_000009_621
SCORE:	-180.617	-513.394	86.476	7.442	-22.433	-2.759	101.37	-0.125	13.58	-346.792	-30.196	141.464	-16.67	-3.392	-179.008	582.8	0	0	0	0	0	1.02	20.126	17.466	26	5	156	31	28	18	46	0.929	0.278	0.674	S_000011_264
SCORE:	-183.379	-527.548	91.67	6.223	-18.147	4.85	90.839	0	16.725	-346.745	-38.87	144.018	-13.983	-5.218	-172.923	582.8	0	0	0	0	0	2.931	20.134	17.362	25	5	159	30	28	18	46	0.893	0.278	0.652	S_000012_339
SCORE:	-187.281	-519.415	89.402	6.602	-21.139	-1.79	86.451	0	17.425	-343.602	-36.125	137.957	-10.723	-4.388	-171.747	582.8	0	0	0	0	0	1.01	20.15	16.946	22	6	156	28	28	18	46	0.786	0.333	0.609	S_000016_651
SCORE:	-178.888	-526.994	98.006	6.898	-21.585	-3.167	98.218	-0.542	18.246	-348.06	-39.63	145.277	-13.463	-4.719	-173.562	582.8	0	0	0	0	0	3.388	20.243	16.061	25	3	159	28	28	18	46	0.893	0.167	0.609	S_000021_173
SCORE:	-191.635	-527.791	92.534	6.117	-23.507	-0.004	96.444	0	14.872	-357.2	-30.049	153.002	-17.909	-2.806	-179.77	582.8	0	0	0	0	0	1.631	20.359	18.555	28	5	164	33	28	18	46	1	0.278	0.717	S_000009_611
SCORE:	-178.283	-525.215	99.895	5.781	-22.059	4.193	85.655	-0.126	14.983	-350.777	-30.738	144.316	-11.881	-2.069	-175.657	582.8	0	0	0	0	0	2.616	20.368	17.707	27	2	159	29	28	18	46	0.964	0.111	0.63	S_000002_654
SCORE:	-179.3	-520.986	94.614	7.713	-23.109	3.804	94.457	0	15.792	-352.773	-34.199	141.342	-11.071	-4.925	-174.027	582.8	0	0	0	0	0	1.267	20.377	19.439	26	4	164	30	28	18	46	0.929	0.222	0.652	S_000010_594
SCORE:	-193.378	-528.608	94.58	5.509	-22.429	1.971	92.808	0	16.732	-351.735	-34.625	146.243	-12.483	-3.994	-185.354	582.8	0	0	0	0	0	5.209	20.54	18.539	23	5	161	28	28	18	46	0.821	0.278	0.609	S_000016_655
SCORE:	-180.632	-523.555	106.799	6.059	-22.156	-0.782	88.34	-0.63	16.276	-353.902	-30.021	137.432	-12.865	-4.362	-172.336	582.8	0	0	0	0	0	2.271	20.557	17.224	26	4	163	30	28	18	46	0.929	0.222	0.652	S_000003_479
SCORE:	-185.426	-509.68	90.392	5.375	-22.5	0.098	84.698	-1.633	14.597	-345.642	-33.385	144.853	-21.945	-1.991	-172.862	582.8	0	0	0	0	0	1.399	20.562	19.568	24	5	163	29	28	18	46	0.857	0.278	0.63	S_000007_310
SCORE:	-191.273	-517.203	95.191	6.3	-24.525	-0.591	81.391	0	15.661	-352.706	-29.778	136.434	-10.772	-1.016	-173.847	582.8	0	0	0	0	0	1.386	20.609	19.729	28	5	162	33	28	18	46	1	0.278	0.717	S_000003_348
SCORE:	-192.05	-519.514	90.056	5.821	-23.997	-1.88	89.591	0	19.228	-357.002	-30.979	138.266	-15.059	-3.198	-167.407	582.8	0	0	0	0	0	1.225	20.687	18.437	24	6	159	30	28	18	46	0.857	0.333	0.652	S_000005_009
SCORE:	-181.081	-510.074	92.896	11.548	-25.165	-5.181	90.496	0	18.079	-353.666	-28.141	138.403	-15.556	-2.677	-176.424	582.8	0	0	0	0	0	1.581	20.747	17.534	26	6	161	32	28	18	46	0.929	0.333	0.696	S_000014_504
SCORE:	-187.103	-514.859	91.45	6.005	-24.521	4.049	79.999	0	15.041	-358.608	-32.629	134.123	-10.518	-0.634	-161.073	582.8	0	0	0	0	0	2.272	20.771	18.6	26	5	162	31	28	18	46	0.929	0.278	0.674	S_000013_583
SCORE:	-192.534	-515.473	86	5.712	-22.858	-0.883	86.934	0	15.576	-347.597	-25.973	139.171	-14.947	-2.477	-180.226	582.8	0	0	0	0	0	1.707	20.778	18.849	23	2	159	25	28	18	46	0.821	0.111	0.543	S_000017_008
SCORE:	-180.436	-523.522	93.757	5.88	-21.122	4.915	87.636	0	17.28	-350.358	-30.282	146.48	-16.766	-4.637	-176.35	582.8	0	0	0	0	0	3.854	20.796	17.603	24	4	160	28	28	18	46	0.857	0.222	0.609	S_000007_126
SCORE:	-190.252	-517.91	92.127	5.543	-22.757	-0.427	90.014	0	13.975	-355.439	-30.398	142.28	-13.179	-3.388	-175.967	582.8	0	0	0	0	0	2.477	20.841	18.54	24	6	162	30	28	18	46	0.857	0.333	0.652	S_000009_736
SCORE:	-185.153	-526.844	97.23	7.906	-27.578	1.301	89.759	0	15.449	-359.849	-32.711	140.047	-9.718	-1.602	-163.207	582.8	0	0	0	0	0	1.865	20.845	18.869	25	5	172	30	28	18	46	0.893	0.278	0.652	S_000011_242
SCORE:	-218.729	-533.394	93.537	6.465	-24.962	-1.124	89.366	0	15.683	-361.802	-36.691	144.721	-13.83	-4.156	-178.687	582.8	0	0	0	0	0	3.345	20.866	18.023	25	3	169	28	28	18	46	0.893	0.167	0.609	S_000003_286
SCORE:	-180.739	-514.042	91.991	5.73	-22.475	-1.934	88.877	-1.166	15.68	-352.241	-30.141	137.211	-13.495	-4.046	-164.431	582.8	0	0	0	0	0	0.944	20.898	18.377	28	3	154	31	28	18	46	1	0.167	0.674	S_000006_601
SCORE:	-195.044	-521.668	94.442	5.99	-22.256	-1.165	80.775	-1.258	16.392	-352.017	-35.269	141.539	-14.482	-3.231	-166.578	582.8	0	0	0	0	0	0.943	20.899	16.458	28	4	158	32	28	18	46	1	0.222	0.696	S_000015_191
SCORE:	-193.903	-517.105	88.549	5.815	-24.774	-0.173	82.932	0	15.837	-356.521	-29.373	137.698	-12.058	-2.156	-165.958	582.8	0	0	0	0	0	0.585	20.947	18.323	28	5	162	33	28	18	46	1	0.278	0.717	S_000003_532
SCORE:	-193.619	-522.67	92.029	6.705	-21.543	-1.737	89.961	-0.264	15.748	-359.226	-28.964	145.036	-14.526	-2.627	-176.038	582.8	0	0	0	0	0	1.697	20.95	17.662	23	4	163	27	28	18	46	0.821	0.222	0.587	S_000013_047
SCORE:	-185.579	-517.819	88.727	6.059	-22.329	3.103	89.288	-1.771	14.107	-346.739	-33.702	139.687	-14.256	-3.603	-169.766	582.8	0	0	0	0	0	0.636	20.952	19.537	25	4	159	29	28	18	46	0.893	0.222	0.63	S_000015_431
SCORE:	-179.48	-515.433	106.631	8.799	-24.131	-5.278	92.37	-0.89	14.62	-350.938	-36.644	140.963	-19.447	-1.441	-173.193	582.8	0	0	0	0	0	1.732	21.008	19.188	27	5	164	32	28	18	46	0.964	0.278	0.696	S_000010_282
SCORE:	-200.606	-519.948	90.008	5.675	-21.803	0.449	79.942	-0.794	14.14	-347.256	-35.73	142.407	-16.476	-1.205	-173.242	582.8	0	0	0	0	0	0.428	21.051	18.592	27	2	170	29	28	18	46	0.964	0.111	0.63	S_000002_357
SCORE:	-194.334	-527.32	110.902	5.594	-24.222	-0.065	86.325	0	13.258	-358.173	-34.124	146.067	-20.366	-3.886	-174.706	582.8	0	0	0	0	0	3.583	21.114	19.284	24	5	168	29	28	18	46	0.857	0.278	0.63	S_000020_179
SCORE:	-178.034	-517.089	92.638	5.958	-20.554	1.438	86.752	-2.124	15.06	-343.655	-31.274	143.023	-12.019	-3.087	-177.935	582.8	0	0	0	0	0	2.035	21.244	19.764	24	7	152	31	28	18	46	0.857	0.389	0.674	S_000001_150
SCORE:	-177.968	-520.613	92.052	6.565	-23.107	0.963	89.215	-1.202	16.59	-353.357	-20.105	138.017	-6.182	-1.135	-180.657	582.8	0	0	0	0	0	2.187	21.258	19.321	25	5	161	30	28	18	46	0.893	0.278	0.652	S_000018_739
SCORE:	-186.547	-517.025	87.889	5.782	-20.435	3.388	86.943	0	15.191	-348.765	-28.781	140.477	-9.119	-6.792	-179.558	582.8	0	0	0	0	0	1.46	21.259	18.494	28	3	160	31	28	18	46	1	0.167	0.674	S_000005_653
SCORE:	-177.721	-504.264	100.227	5.382	-27.4	-2.326	84.489	-1.399	16.275	-345.705	-36.809	145.324	-21.775	-1.445	-172.916	582.8	0	0	0	0	0	1.821	21.262	19.866	24	5	162	29	28	18	46	0.857	0.278	0.63	S_000009_020
SCORE:	-177.93	-517.757	94.45	6.746	-20.882	0.461	89.302	0	17.986	-341.613	-36.017	141.992	-9.884	-3.238	-182.83	582.8	0	0	0	0	0	0.554	21.398	19.565	23	5	157	28	28	18	46	0.821	0.278	0.609	S_000008_075
SCORE:	-184.597	-514.237	90.906	5.469	-23.265	1.467	86.089	-1.406	14.892	-346.995	-35.597	139.995	-9.849	-2.881	-174.268	582.8	0	0	0	0	0	2.285	21.406	18.452	28	6	159	34	28	18	46	1	0.333	0.739	S_000020_629
SCORE:	-179.637	-524.096	94.262	5.803	-24.485	3.953	85.849	-1.019	17.355	-355.817	-29.935	141.965	-12.083	-3.659	-163.988	582.8	0	0	0	0	0	3.457	21.505	19.365	25	5	163	30	28	18	46	0.893	0.278	0.652	S_000011_158
SCORE:	-179.725	-507.057	86.016	5.797	-23.943	0.651	85.281	0	13.996	-345.607	-35.894	134.539	-10.101	-2.898	-165.138	582.8	0	0	0	0	0	1.835	21.527	18.818	28	5	160	33	28	18	46	1	0.278	0.717	S_000001_208
SCORE:	-194.513	-512.129	87.665	5.751	-21.491	-3.071	75.196	0	16.1	-351.45	-29.299	134.82	-6.869	-5.336	-167.787	582.8	0	0	0	0	0	0.587	21.661	19.626	25	7	161	32	28	18	46	0.893	0.389	0.696	S_000010_486
SCORE:	-182.482	-528.613	97.175	6.848	-19.328	5.358	82.418	-1.292	14.903	-348.878	-29.187	143.934	-16.018	-2.112	-174.014	582.8	0	0	0	0	0	3.524	21.729	20.795	26	5	159	31	28	18	46	0.929	0.278	0.674	S_000003_511
SCORE:	-191.965	-521.679	94.29	5.729	-23.649	0.585	86.505	0	17.797	-354.878	-28.421	142.483	-11.3	-2.664	-182.817	582.8	0	0	0	0	0	3.255	21.754	20.108	26	4	168	30	28	18	46	0.929	0.222	0.652	S_000007_261
SCORE:	-185.227	-512.944	88.58	6.453	-22.9	-0.599	81.15	0	14.543	-347.927	-33.953	134.428	-4.238	-2.206	-169.768	582.8	0	0	0	0	0	1.355	21.777	18.999	25	5	162	30	28	18	46	0.893	0.278	0.652	S_000010_535
SCORE:	-180.242	-517.901	101.704	5.521	-25.286	-0.929	90.364	0	13.752	-352.64	-36.27	141.348	-15.301	-3.248	-167.821	582.8	0	0	0	0	0	3.667	21.796	19.689	24	3	155	27	28	18	46	0.857	0.167	0.587	S_000005_105
SCORE:	-197.029	-518.579	89.022	7.105	-23.729	0.25	82.747	-0.976	13.931	-353.439	-32.226	135.657	-9.287	-3.538	-167.627	582.8	0	0	0	0	0	0.861	21.805	21.358	23	5	166	28	28	18	46	0.821	0.278	0.609	S_000009_705
SCORE:	-180.626	-515.41	96.934	8.874	-23.502	-6.273	92.198	0	15.326	-348.408	-30.423	146.888	-17.788	-2.742	-183.233	582.8	0	0	0	0	0	4.134	21.859	18.677	25	2	161	27	28	18	46	0.893	0.111	0.587	S_000005_583
SCORE:	-182.359	-510.225	95.101	5.965	-23.228	-0.91	80.108	-2.386	15.607	-353.727	-29.19	136.297	-12.985	-0.961	-167.521	582.8	0	0	0	0	0	2.897	21.958	18.127	26	4	168	30	28	18	46	0.929	0.222	0.652	S_000016_302
SCORE:	-185.849	-514.453	92.665	5.663	-23.745	-1.979	88.785	-1.811	15.203	-350.872	-30.331	140.996	-13.435	-6.234	-170.947	582.8	0	0	0	0	0	1.845	21.959	20.245	26	5	162	31	28	18	46	0.929	0.278	0.674	S_000013_001
SCORE:	-190.687	-522.537	99.48	6.038	-21.7	3.861	75.688	0	15.007	-352.795	-30.15	137.647	-12.779	-4.359	-168.696	582.8	0	0	0	0	0	1.809	21.97	19.243	27	6	158	33	28	18	46	0.964	0.333	0.717	S_000018_035
SCORE:	-195.024	-517.158	90.81	7.098	-25.614	3.083	84.26	0	15.359	-351.709	-33.085	141.051	-17.166	-2.775	-173.337	582.8	0	0	0	0	0	1.359	21.982	20.319	27	7	165	34	28	18	46	0.964	0.389	0.739	S_000014_019
SCORE:	-182.458	-511.283	95.972	5.951	-27.302	0.618	89.102	-0.019	16.1	-357.023	-27.965	140.204	-13.031	-1.009	-179.249	582.8	0	0	0	0	0	3.677	22.053	20.706	27	4	170	31	28	18	46	0.964	0.222	0.674	S_000015_179
SCORE:	-211.712	-522.75	88.909	6.491	-24.993	1.57	80.638	0	14.826	-358.755	-36.029	138.958	-10.397	-3.984	-169.701	582.8	0	0	0	0	0	0.705	22.093	20.568	26	6	167	32	28	18	46	0.929	0.333	0.696	S_000012_504
SCORE:	-191.572	-518.291	91.584	5.669	-21.838	0.467	74.104	0	16.024	-352.417	-33.233	142.568	-13.664	-3.368	-163.684	582.8	0	0	0	0	0	1.707	22.153	19.37	26	4	168	30	28	18	46	0.929	0.222	0.652	S_000014_166
SCORE:	-194.291	-520.831	89.679	7.47	-21.096	-2.648	81.812	0	13.807	-355.944	-33.201	140.256	-13.035	-7.658	-157.055	582.8	0	0	0	0	0	1.352	22.155	19.868	26	1	161	27	28	18	46	0.929	0.056	0.587	S_000005_436
SCORE:	-178.81	-518.394	96.255	6.085	-22.053	-1.409	91.293	-0.512	15.318	-348.221	-38.299	141.351	-15.535	-2.233	-169.156	582.8	0	0	0	0	0	3.9	22.171	19.808	25	3	155	28	28	18	46	0.893	0.167	0.609	S_000010_226
SCORE:	-186.242	-515.197	96.775	6.262	-24.833	-2.456	92.288	0	17.022	-354.337	-36.879	141.7	-11.847	-1.927	-177.25	582.8	0	0	0	0	0	1.637	22.174	19.585	27	7	172	34	28	18	46	0.964	0.389	0.739	S_000009_411
SCORE:	-196.11	-515.65	92.286	5.526	-23.145	-2.903	78.733	0	15.509	-345.974	-40.978	138.508	-12.48	-1.742	-170.543	582.8	0	0	0	0	0	3.942	22.268	19.664	23	6	159	29	28	18	46	0.821	0.333	0.63	S_000009_285
SCORE:	-193.638	-519.103	94.662	6.164	-22.078	-6.086	81.549	-1.077	14.148	-349.575	-28.444	139.93	-8.12	-5.06	-174.836	582.8	0	0	0	0	0	1.487	22.301	19.019	26	5	162	31	28	18	46	0.929	0.278	0.674	S_000013_302
SCORE:	-177.701	-511.327	91.766	6.143	-21.159	2.464	89.324	-0.957	16.663	-356.499	-30.475	138.331	-12.621	-3.949	-170.87	582.8	0	0	0	0	0	2.665	22.579	20.431	22	6	156	28	28	18	46	0.786	0.333	0.609	S_000008_436
SCORE:	-188.11	-520.418	95.758	6.649	-24.755	2.526	89.983	-1.048	17.662	-355.916	-33.77	149.698	-17.034	-0.89	-182.107	582.8	0	0	0	0	0	2.754	22.588	20.93	26	6	169	32	28	18	46	0.929	0.333	0.696	S_000007_772
SCORE:	-186.921	-526.301	105.829	5.504	-23.112	-3.152	84.654	0	16.114	-358.791	-31.992	144.59	-19.476	-1.589	-165.841	582.8	0	0	0	0	0	3.841	22.611	19.113	26	3	168	29	28	18	46	0.929	0.167	0.63	S_000003_772
SCORE:	-192.101	-513.292	93.65	6.053	-23.749	-0.916	87.123	-1.376	14.66	-349.751	-33.382	144.011	-14.637	-2.268	-184.635	582.8	0	0	0	0	0	3.607	22.701	20.469	26	5	165	31	28	18	46	0.929	0.278	0.674	S_000011_705
SCORE:	-187.947	-531.657	91.922	6.287	-15.988	0.831	93.558	-1.323	16.712	-337.894	-41.232	147.267	-13.229	-9.394	-177.549	582.8	0	0	0	0	0	0.942	22.713	21.037	26	4	156	30	28	18	46	0.929	0.222	0.652	S_000002_010
SCORE:	-177.825	-513.869	88.963	5.448	-22.143	-2.063	88.598	0	15.205	-343.909	-27.603	135.841	-10.19	-3.867	-175.093	582.8	0	0	0	0	0	4.056	22.899	18.263	26	5	163	31	28	18	46	0.929	0.278	0.674	S_000005_095
SCORE:	-177.737	-523.084	94.788	6.417	-21.451	4.175	85.629	0	15.104	-350.206	-31.641	140.861	-16.197	-0.895	-165.504	582.8	0	0	0	0	0	1.468	23.022	19.45	24	5	159	29	28	18	46	0.857	0.278	0.63	S_000007_011
SCORE:	-205.011	-522.321	89.407	5.907	-22.107	-1.226	78.636	-1.103	14.415	-349.599	-32.728	142.981	-8.432	-8.077	-174.925	582.8	0	0	0	0	0	1.359	23.078	19.91	28	3	158	31	28	18	46	1	0.167	0.674	S_000004_328
SCORE:	-180.494	-510.895	94.549	6.005	-21.44	-5.29	82.473	0	16.792	-346.339	-28.384	141.111	-12.159	-3.469	-178.637	582.8	0	0	0	0	0	2.389	23.099	19.427	28	6	164	34	28	18	46	1	0.333	0.739	S_000013_014
SCORE:	-184.27	-524.282	100.376	8.866	-23.907	-0.505	97.762	-2.593	14.843	-353.784	-37.857	139.704	-8.494	-1.236	-177.687	582.8	0	0	0	0	0	1.725	23.126	21.95	26	5	157	31	28	18	46	0.929	0.278	0.674	S_000013_307
SCORE:	-192.042	-518.608	88.953	5.927	-23.68	-0.362	85.199	-0.652	14.898	-352.009	-28.455	138.192	-12.037	-1.741	-172.469	582.8	0	0	0	0	0	2.002	23.13	21.41	26	4	157	30	28	18	46	0.929	0.222	0.652	S_000014_275
SCORE:	-181.577	-505.87	90.328	6.004	-19.286	-3.312	84.962	-2.159	15.058	-335.443	-38.755	141.824	-15.826	-6.003	-178.116	582.8	0	0	0	0	0	2.219	23.202	18.261	26	4	160	30	28	18	46	0.929	0.222	0.652	S_000016_763
SCORE:	-187.394	-523.235	97.097	5.644	-25.441	3.351	85.619	0	14.714	-360.5	-25.508	136.816	-8.165	-3.377	-169.434	582.8	0	0	0	0	0	2.225	23.22	22.084	23	4	163	27	28	18	46	0.821	0.222	0.587	S_000018_007
SCORE:	-193.449	-515.806	92.143	6.039	-25.897	-0.32	80.694	-0.739	15.471	-357.323	-23.851	131.545	-13.845	-0.526	-165.152	582.8	0	0	0	0	0	1.319	23.256	20.346	27	5	163	32	28	18	46	0.964	0.278	0.696	S_000011_351
SCORE:	-190.635	-512.02	88.608	6.203	-26.528	2.014	81.639	0	15.304	-352.861	-31.446	139.362	-11.902	-0.511	-172.085	582.8	0	0	0	0	0	0.789	23.326	20.174	27	5	159	32	28	18	46	0.964	0.278	0.696	S_000017_795
SCORE:	-196.53	-530.049	96.436	5.524	-23.311	2.087	88.556	-0.337	14.974	-355.508	-41.048	147.23	-15.045	-4.158	-168.556	582.8	0	0	0	0	0	3.874	23.336	20.326	26	5	164	31	28	18	46	0.929	0.278	0.674	S_000011_484
SCORE:	-178.326	-531.269	109.243	5.474	-19.515	3.189	82.916	0	14.719	-352.15	-32.084	142.689	-10.91	-7.423	-167.086	582.8	0	0	0	0	0	1.081	23.429	22.754	25	6	158	31	28	18	46	0.893	0.333	0.674	S_000006_578
SCORE:	-189.637	-520.679	91.691	5.949	-24.803	1.304	90.861	0	15.975	-349.804	-36.474	145.357	-13.966	-3.314	-176.941	582.8	0	0	0	0	0	2.406	23.469	20.696	27	5	161	32	28	18	46	0.964	0.278	0.696	S_000021_645
SCORE:	-196.421	-529.795	100.867	6.493	-23.343	0.322	89.016	0	15.904	-359.791	-34.309	141.058	-12.362	-3.457	-174.351	582.8	0	0	0	0	0	4.527	23.473	21.184	25	5	167	30	28	18	46	0.893	0.278	0.652	S_000012_654
SCORE:	-183.794	-519.687	101.564	5.999	-23.518	-2.124	87.571	0	15.231	-351.942	-35.865	140.962	-14.008	-2.335	-169.552	582.8	0	0	0	0	0	1.108	23.476	20.96	28	5	163	33	28	18	46	1	0.278	0.717	S_000008_654
SCORE:	-187.078	-521.834	93.208	7.714	-23.735	-2.719	87.413	0	15.99	-354.13	-21.948	141.541	-10.176	-2.255	-180.196	582.8	0	0	0	0	0	1.25	23.51	21.93	22	6	165	28	28	18	46	0.786	0.333	0.609	S_000013_011
SCORE:	-203.365	-533.5	97.928	5.584	-20.592	-0.731	86.716	0	16.297	-360.813	-31.12	142.395	-15.54	-6.625	-167.279	582.8	0	0	0	0	0	1.114	23.513	21.553	26	6	160	32	28	18	46	0.929	0.333	0.696	S_000007_306
SCORE:	-185.941	-519.349	93.195	8.383	-22.237	-2.079	85.543	-0.331	14.17	-350.922	-26.368	138.976	-12.069	-3.217	-176.054	582.8	0	0	0	0	0	3.619	23.527	20.821	26	6	162	32	28	18	46	0.929	0.333	0.696	S_000013_338
SCORE:	-186.631	-521.411	99.308	6.135	-21.67	4.441	88.265	-1.284	14.49	-355.742	-29.783	139.338	-18.772	-2.505	-171.321	582.8	0	0	0	0	0	1.082	23.673	21.832	22	6	162	28	28	18	46	0.786	0.333	0.609	S_000001_477
SCORE:	-179.84	-530.592	96.686	11.795	-21.071	-1.93	81.492	-0.965	14.551	-351.236	-39.214	146.345	-11.257	-5.086	-176.703	582.8	0	0	0	0	0	24.545	23.824	21.616	28	5	161	33	28	18	46	1	0.278	0.717	S_000011_130
SCORE:	-178.57	-514.182	87.872	5.68	-22.415	3.794	89.785	-0.811	16.847	-349.528	-26.996	141.661	-12.632	-4.872	-178.598	582.8	0	0	0	0	0	3.024	23.825	20.353	26	4	163	30	28	18	46	0.929	0.222	0.652	S_000001_691
SCORE:	-180.019	-521.895	95.023	6.223	-21.878	-0.621	90.491	-0.373	14.928	-353.382	-29.762	136.588	-11.405	-5.242	-165.137	582.8	0	0	0	0	0	3.622	23.833	21.943	22	4	159	26	28	18	46	0.786	0.222	0.565	S_000011_358
SCORE:	-182.024	-525.149	94.517	8.184	-20.623	-1.988	91.829	-1.161	14.677	-344.306	-32.541	144.061	-9.955	-5.985	-180.648	582.8	0	0	0	0	0	4.262	23.834	21.212	25	6	158	31	28	18	46	0.893	0.333	0.674	S_000004_505
SCORE:	-202.928	-532.742	98.47	6.137	-23.768	-0.654	89.455	-0.933	15.994	-356.248	-34.428	149.433	-18.292	-3.358	-177.514	582.8	0	0	0	0	0	2.719	23.875	22.026	24	5	162	29	28	18	46	0.857	0.278	0.63	S_000008_191
SCORE:	-182.791	-514.082	93.771	7.368	-25.993	0.898	89.596	0	14.661	-354.675	-32.017	140.275	-11.421	-2.741	-172.197	582.8	0	0	0	0	0	0.966	23.91	21.602	26	5	159	31	28	18	46	0.929	0.278	0.674	S_000008_040
SCORE:	-186.852	-529.081	107.611	5.862	-20.725	0.193	83.951	-1.119	17.021	-348.754	-33.348	146.65	-13.329	-3.65	-182.819	582.8	0	0	0	0	0	1.885	23.934	21.133	23	6	163	29	28	18	46	0.821	0.333	0.63	S_000007_657
SCORE:	-182.217	-518.618	86.435	7.159	-22.192	-1.399	94.945	0	14.321	-350.565	-27.705	140.966	-7.706	-6.628	-175.488	582.8	0	0	0	0	0	1.459	23.981	21.59	24	7	157	31	28	18	46	0.857	0.389	0.674	S_000007_156
SCORE:	-196.842	-528.343	92.301	6.962	-22.484	-0.554	89.771	-1.022	17.392	-351.621	-34.449	140.453	-13.473	-3.684	-173.297	582.8	0	0	0	0	0	2.406	24.051	22.574	27	5	156	32	28	18	46	0.964	0.278	0.696	S_000003_048
SCORE:	-196.893	-526.348	94.905	6.057	-22.28	2.593	86.751	0	16.043	-359.503	-32.434	145.068	-18.419	-1.275	-173.693	582.8	0	0	0	0	0	2.843	24.069	22.445	24	7	162	31	28	18	46	0.857	0.389	0.674	S_000017_056
SCORE:	-192.818	-527.08	102.048	6.525	-21.956	-0.817	89.866	-1.166	14.968	-349.563	-33.659	146.69	-15.792	-6.445	-180.644	582.8	0	0	0	0	0	1.409	24.075	22.267	27	4	156	31	28	18	46	0.964	0.222	0.674	S_000008_770
SCORE:	-185.971	-512.914	96.601	6.98	-27.025	-1.672	88.208	-1.713	14.04	-354.425	-35.927	144.209	-13.612	-1.208	-172.195	582.8	0	0	0	0	0	1.883	24.075	22.975	28	4	164	32	28	18	46	1	0.222	0.696	S_000002_494
SCORE:	-206.411	-518.982	90.583	6.021	-22.437	-3.966	83.589	-2.366	15.363	-345.48	-35.342	144.315	-10.485	-3.998	-188.296	582.8	0	0	0	0	0	2.269	24.102	21.556	28	5	164	33	28	18	46	1	0.278	0.717	S_000019_043
SCORE:	-178.737	-509.782	98.37	5.569	-23.772	-1.862	89.1	0	15.608	-343.913	-34.636	136.259	-9.253	-2.778	-181.452	582.8	0	0	0	0	0	1.004	24.141	21.172	26	7	162	33	28	18	46	0.929	0.389	0.717	S_000018_713
SCORE:	-185.403	-500.496	90.992	5.688	-28.233	-0.73	86.114	-1.248	13.866	-342.672	-37.772	143.239	-17.351	0	-180.161	582.8	0	0	0	0	0	0.562	24.241	23.84	25	5	162	30	28	18	46	0.893	0.278	0.652	S_000004_295
SCORE:	-184.252	-522.023	107.463	5.87	-24.597	-2.868	87.696	-1.005	15.303	-354.403	-34.524	141.791	-12.952	-3.525	-171.389	582.8	0	0	0	0	0	2.111	24.274	21.225	27	6	162	33	28	18	46	0.964	0.333	0.717	S_000013_743
SCORE:	-194.282	-521.577	90.887	5.708	-25.089	1.459	85.994	0	16.876	-360.856	-26.73	143.141	-14.414	-4.661	-171.328	582.8	0	0	0	0	0	3.509	24.418	22.775	25	1	164	26	28	18	46	0.893	0.056	0.565	S_000001_624
SCORE:	-186.121	-530.838	99.638	6.572	-21.041	4.078	98.131	0	15.384	-357.909	-33.372	142.3	-12.928	-5.385	-175.63	582.8	0	0	0	0	0	2.078	24.627	22.636	27	6	166	33	28	18	46	0.964	0.333	0.717	S_000003_295
SCORE:	-193.595	-506.92	84.79	5.498	-21.638	-3.569	68.652	0	15.315	-343.667	-34.184	135.319	-12.846	-4.064	-163.531	582.8	0	0	0	0	0	4.451	24.631	22.6	26	6	161	32	28	18	46	0.929	0.333	0.696	S_000014_629
SCORE:	-200.049	-521.977	90.017	5.498	-23.463	0.802	88.029	-1.364	14.464	-356.009	-34.174	139.31	-9.317	-3.581	-172.715	582.8	0	0	0	0	0	1.631	24.677	22.031	28	5	166	33	28	18	46	1	0.278	0.717	S_000010_523
SCORE:	-197.36	-512.592	85.949	6.172	-24.879	-0.59	83.474	0	14.968	-352.334	-27.882	137.389	-15.437	-1.097	-176.042	582.8	0	0	0	0	0	2.742	24.686	22.905	27	4	161	31	28	18	46	0.964	0.222	0.674	S_000015_639
SCORE:	-180.445	-518.463	89.72	5.937	-22.887	1.515	89.333	-1.365	14.739	-344.271	-32.054	142.257	-13.179	-2.12	-173.86	582.8	0	0	0	0	0	1.456	24.751	23.111	26	6	159	32	28	18	46	0.929	0.333	0.696	S_000009_127
SCORE:	-205.222	-527.885	90.51	5.669	-22.508	1.547	81.066	0	15.691	-362.527	-26.472	141.624	-12.939	-5.311	-167.72	582.8	0	0	0	0	0	1.234	24.763	21.982	28	7	171	35	28	18	46	1	0.389	0.761	S_000007_743
SCORE:	-186.968	-517.388	98.312	5.701	-23.212	-0.154	90.002	0	13.724	-347.596	-31.629	141.854	-14.027	-4.368	-181.867	582.8	0	0	0	0	0	0.88	24.807	23.314	27	5	164	32	28	18	46	0.964	0.278	0.696	S_000022_731
SCORE:	-191.499	-517.826	92.551	5.623	-25.133	1.564	89.493	0	16.428	-353.043	-31.031	144.431	-21.443	-3.749	-174.02	582.8	0	0	0	0	0	1.855	24.899	21.709	25	2	162	27	28	18	46	0.893	0.111	0.587	S_000006_358
SCORE:	-179.28	-510.742	92.592	5.643	-21.529	-1.738	87.411	-1.273	14.867	-338.682	-39.784	137.615	-18.508	-4.99	-163.518	582.8	0	0	0	0	0	0.554	24.939	23.106	26	3	159	29	28	18	46	0.929	0.167	0.63	S_000005_553
SCORE:	-188.556	-519.921	101.633	7.988	-21.63	-3.667	86.175	0	17.292	-353.526	-37.477	143.74	-16.287	-0.686	-177.097	582.8	0	0	0	0	0	2.107	25.05	23.264	26	5	162	31	28	18	46	0.929	0.278	0.674	S_000003_536
SCORE:	-189.525	-528.446	103.632	5.509	-25.653	2.659	83.361	-2.137	15.31	-357.852	-31.024	141.353	-9.711	-1.522	-170.29	582.8	0	0	0	0	0	2.486	25.074	23.371	24	6	161	30	28	18	46	0.857	0.333	0.652	S_000013_735
SCORE:	-196.08	-512.186	85.711	5.649	-20.87	-1.286	76.786	-1.332	15.552	-344.789	-29.535	142.222	-13.647	-3.792	-177.846	582.8	0	0	0	0	0	0.481	25.148	20.921	22	4	157	26	28	18	46	0.786	0.222	0.565	S_000005_611
SCORE:	-180.186	-522.493	93.367	6.734	-23.092	2.4	90.218	0	14.802	-352.391	-31.641	141.839	-17.441	-2.21	-164.927	582.8	0	0	0	0	0	1.847	25.189	22.075	27	6	158	33	28	18	46	0.964	0.333	0.717	S_000012_780
SCORE:	-195.523	-520.855	96.957	6.128	-22.662	-1.993	78.676	0	14.799	-351.978	-32.981	142.174	-16.261	-4.05	-167.456	582.8	0	0	0	0	0	1.178	25.239	21.865	25	5	160	30	28	18	46	0.893	0.278	0.652	S_000010_749
SCORE:	-181.513	-514.543	93.669	5.955	-25.374	3.028	91.924	0	14.421	-352.338	-32.355	138.966	-16.575	0	-173.545	582.8	0	0	0	0	0	2.454	25.243	21.399	27	5	164	32	28	18	46	0.964	0.278	0.696	S_000009_099
SCORE:	-195.844	-518.834	88.525	5.535	-21.285	1.925	82.298	0	16.246	-354.296	-27.286	140.067	-16.947	-2.701	-174.958	582.8	0	0	0	0	0	3.068	25.267	23.823	25	5	163	30	28	18	46	0.893	0.278	0.652	S_000012_006
SCORE:	-186.636	-515.626	87.711	7.515	-25.041	-1.846	90.892	0	14.647	-355.707	-29.903	136.349	-8.295	-1.879	-171.768	582.8	0	0	0	0	0	3.514	25.314	24.332	26	5	167	31	28	18	46	0.929	0.278	0.674	S_000006_274
SCORE:	-183.629	-524.922	91.534	7.123	-20.813	3.8	85.237	0	16.188	-349.023	-33.708	141.899	-13.343	-1.606	-170.096	582.8	0	0	0	0	0	1.302	25.374	23.501	24	4	161	28	28	18	46	0.857	0.222	0.609	S_000008_284
SCORE:	-177.917	-527.397	103.048	9.396	-22.211	0.386	101.461	0	15.646	-356.607	-33.902	144.763	-16.544	-3.418	-176.832	582.8	0	0	0	0	0	1.493	25.457	24.888	28	2	158	30	28	18	46	1	0.111	0.652	S_000015_748
SCORE:	-182.284	-513.741	92.293	6.56	-22.589	-4.747	90.956	0	15.548	-344.819	-34.934	139.661	-6.892	-2.598	-182.135	582.8	0	0	0	0	0	2.353	25.488	22.89	27	4	163	31	28	18	46	0.964	0.222	0.674	S_000013_063
SCORE:	-196.972	-510.842	85.822	5.511	-24.279	-2.915	79.684	0	17.381	-354.006	-29.264	137.746	-13.772	-1.848	-169.677	582.8	0	0	0	0	0	0.688	25.503	23.775	28	7	156	35	28	18	46	1	0.389	0.761	S_000018_718
SCORE:	-178.53	-510.396	88.917	5.768	-25.256	-0.102	91.643	0	15.226	-344.987	-37.863	141.347	-12.823	-2.269	-171.62	582.8	0	0	0	0	0	1.085	25.603	22.319	27	4	161	31	28	18	46	0.964	0.222	0.674	S_000001_379
SCORE:	-185.367	-515.191	90.67	5.705	-25.015	-0.084	92.837	-0.582	16.593	-349.776	-30.096	139.712	-18.636	-3.284	-172.285	582.8	0	0	0	0	0	1.265	25.65	24.339	25	3	164	28	28	18	46	0.893	0.167	0.609	S_000004_052
SCORE:	-181.947	-523.351	98.903	7.703	-24.727	-2.077	93.892	0	14.064	-348.543	-30.897	147.672	-15.501	-3.944	-179.373	582.8	0	0	0	0	0	1.43	25.751	22.76	27	5	163	32	28	18	46	0.964	0.278	0.696	S_000022_729
SCORE:	-192.828	-518.474	90.972	5.908	-21.591	3.85	80.086	-0.47	15.53	-356.816	-31.875	136.403	-16.524	-3.079	-161.055	582.8	0	0	0	0	0	1.509	25.867	23.482	27	5	163	32	28	18	46	0.964	0.278	0.696	S_000010_769
SCORE:	-178.077	-522.895	111.273	5.772	-21.863	2.25	83.583	0	16.004	-351.37	-28.562	142.414	-12.219	-8.216	-177.978	582.8	0	0	0	0	0	0.931	25.99	21.527	26	2	155	28	28	18	46	0.929	0.111	0.609	S_000017_188
SCORE:	-181.773	-511.94	89.213	6.654	-23.602	-1.37	85.707	0	15.985	-352.209	-29.727	135.354	-11.452	-3.811	-164.183	582.8	0	0	0	0	0	0.807	26.025	24.735	27	5	170	32	28	18	46	0.964	0.278	0.696	S_000011_524
SCORE:	-205.608	-521.029	87.507	5.854	-22.79	0.897	72.633	0	16.343	-352.587	-28.717	142.541	-14.174	-6.23	-169.42	582.8	0	0	0	0	0	0.763	26.038	23.992	24	5	159	29	28	18	46	0.857	0.278	0.63	S_000003_429
SCORE:	-177.974	-517.493	93.253	5.656	-23.107	3.3	85.871	0	16.983	-356.212	-31.625	140.669	-16.117	-2.755	-163.061	582.8	0	0	0	0	0	3.863	26.104	22.095	27	5	168	32	28	18	46	0.964	0.278	0.696	S_000018_001
SCORE:	-182.116	-527.315	92.768	7.018	-18.514	-0.709	89.104	-0.958	16.045	-343.096	-28.792	142.369	-10.768	-6.156	-178.229	582.8	0	0	0	0	0	2.319	26.144	24.447	25	9	157	34	28	18	46	0.893	0.5	0.739	S_000010_025
SCORE:	-196.232	-513.188	92.859	5.538	-26.542	0.481	86.706	0	16.025	-358.113	-29.474	139.428	-11.75	-1.485	-181.412	582.8	0	0	0	0	0	1.894	26.24	23.277	27	6	165	33	28	18	46	0.964	0.333	0.717	S_000006_100
SCORE:	-179.095	-524.811	97.22	6.49	-21.598	3.12	89.917	-1.003	16.471	-350.837	-35.363	141.434	-15.99	-3.836	-165.667	582.8	0	0	0	0	0	2.561	26.38	22.843	26	3	162	29	28	18	46	0.929	0.167	0.63	S_000013_331
SCORE:	-188.374	-510.846	90.914	5.754	-27.388	-1.708	84.342	-1.42	15.652	-347.787	-31.589	140.787	-12.167	-0.993	-176.134	582.8	0	0	0	0	0	1.41	26.394	24.407	23	5	161	28	28	18	46	0.821	0.278	0.609	S_000009_424
SCORE:	-180.629	-529.615	98.634	7.49	-18.309	2.23	89.665	-0.216	15.404	-353.555	-32.216	142.057	-10.232	-4.183	-174.455	582.8	0	0	0	0	0	3.873	26.573	23.288	22	3	164	25	28	18	46	0.786	0.167	0.543	S_000004_765
SCORE:	-184.742	-519.343	101.654	5.836	-24.217	-1.458	89.399	-0.591	15.126	-351.484	-31.943	143.265	-17.751	-1.747	-175.253	582.8	0	0	0	0	0	0.964	26.576	25.013	28	4	161	32	28	18	46	1	0.222	0.696	S_000009_503
SCORE:	-181.968	-513.944	91.027	5.99	-21.276	1.032	87.885	-1.032	15.692	-346.27	-30.604	143.025	-17.503	-3.169	-180.2	582.8	0	0	0	0	0	4.578	26.577	23.898	26	5	162	31	28	18	46	0.929	0.278	0.674	S_000011_428
SCORE:	-180.05	-523.295	116.402	5.966	-23.773	5.528	77.419	0	15.442	-356.934	-31.156	143.701	-14.896	-2.78	-175.779	582.8	0	0	0	0	0	1.305	26.672	25.179	20	4	163	24	28	18	46	0.714	0.222	0.522	S_000010_775
SCORE:	-180.87	-518.97	101.851	6.27	-25.432	-1.003	89.616	0	15.396	-355.767	-32.234	139.229	-16.348	-3.627	-164.373	582.8	0	0	0	0	0	1.721	26.746	24.159	26	4	162	30	28	18	46	0.929	0.222	0.652	S_000011_739
SCORE:	-179.161	-511.021	94.24	5.897	-24.663	-3.999	89.035	-2.379	18.355	-342.927	-32.137	140.075	-15.714	-0.719	-178.392	582.8	0	0	0	0	0	2.388	26.782	26.584	24	4	166	28	28	18	46	0.857	0.222	0.609	S_000005_383
SCORE:	-186.19	-520.051	99.022	6.842	-28.295	0.326	99.761	0	16.244	-357.912	-34.166	149.58	-19.786	-0.859	-182.668	582.8	0	0	0	0	0	2.972	26.848	23.809	27	4	165	31	28	18	46	0.964	0.222	0.674	S_000009_163
SCORE:	-189.06	-521.891	96.105	5.767	-25.239	1.888	86.219	0	15.274	-357.678	-29.011	141.059	-10.062	-5.091	-171.473	582.8	0	0	0	0	0	2.273	27.18	25.084	28	4	163	32	28	18	46	1	0.222	0.696	S_000011_352
SCORE:	-181.068	-516.064	94.879	6.74	-27.699	1.445	91.44	0	15.216	-356.539	-35.147	136.267	-9.977	-1.188	-164.28	582.8	0	0	0	0	0	1.038	27.219	24.589	26	2	162	28	28	18	46	0.929	0.111	0.609	S_000012_298
SCORE:	-181.976	-520.646	120.407	6.698	-26.483	-8.411	82.768	-0.699	18.208	-361.495	-41.03	145.501	-14.428	-0.44	-165.783	582.8	0	0	0	0	0	1.056	27.337	25.165	22	3	164	25	28	18	46	0.786	0.167	0.543	S_000003_410
SCORE:	-196.598	-519.951	94.166	5.86	-22.482	-0.056	78.393	-0.91	14.462	-352.027	-34.654	139.912	-12.665	-1.09	-171.624	582.8	0	0	0	0	0	3.268	27.447	23.609	24	7	162	31	28	18	46	0.857	0.389	0.674	S_000002_289
SCORE:	-179.55	-518.736	88.448	7.634	-21.992	0.597	93.257	-0.287	15.737	-343.714	-34.248	140.47	-13.937	-5.964	-171.881	582.8	0	0	0	0	0	2.267	27.458	24.856	23	1	155	24	28	18	46	0.821	0.056	0.522	S_000003_329
SCORE:	-182.291	-517.395	91.727	6.447	-19.253	-1.288	82.05	0	16.314	-339.202	-36.157	147.178	-16.314	-1.107	-180.367	582.8	0	0	0	0	0	2.278	27.646	25.812	27	3	158	30	28	18	46	0.964	0.167	0.652	S_000007_487
SCORE:	-197.33	-515.376	88.158	5.869	-24.735	0.797	83.996	-1.168	15.028	-352.743	-35.386	136.086	-11.063	-2.542	-167.57	582.8	0	0	0	0	0	0.518	27.833	23.582	25	1	158	26	28	18	46	0.893	0.056	0.565	S_000020_005
SCORE:	-183.521	-514.67	95.22	5.667	-25.384	0.596	84.376	-1.326	15.502	-349.84	-33.266	138.371	-12.043	-1.125	-170.399	582.8	0	0	0	0	0	2.001	27.867	25.449	23	4	161	27	28	18	46	0.821	0.222	0.587	S_000015_708
SCORE:	-194.087	-517.814	93.818	5.836	-27.817	-0.234	95.611	-1.162	14.777	-356.717	-34.463	139.213	-16.538	-0.325	-172.283	582.8	0	0	0	0	0	1.211	27.912	26.733	23	4	157	27	28	18	46	0.821	0.222	0.587	S_000006_574
SCORE:	-179.937	-525.133	107.214	5.876	-25.501	1.352	87.122	0	13.943	-361.915	-32.61	136.281	-8.186	-0.467	-163.529	582.8	0	0	0	0	0	2.817	28.2	23.865	27	5	164	32	28	18	46	0.964	0.278	0.696	S_000013_789
SCORE:	-183.677	-516.457	86.707	5.813	-22.163	1.202	85.179	0	15.144	-340.204	-34.818	139.169	-15.275	-2.527	-168.9	582.8	0	0	0	0	0	0.652	28.29	25.838	26	7	149	33	28	18	46	0.929	0.389	0.717	S_000006_541
SCORE:	-178.239	-516.906	115.191	5.702	-24.705	-1.588	87.498	0	15.351	-353.095	-31.882	145.7	-23.604	-1.738	-178.433	582.8	0	0	0	0	0	1.469	28.617	26.272	23	6	168	29	28	18	46	0.821	0.333	0.63	S_000009_587
SCORE:	-180.777	-513.103	93.297	5.972	-22.314	-1.566	83.453	0	14.163	-350.572	-29.452	140.594	-13.236	-1.251	-173.532	582.8	0	0	0	0	0	3.971	28.901	26.065	25	5	162	30	28	18	46	0.893	0.278	0.652	S_000011_610
SCORE:	-198.834	-514.753	92.235	5.58	-22.552	-2.656	69.403	-1.135	15.351	-349.968	-33.846	140.416	-11.637	-2.566	-167.089	582.8	0	0	0	0	0	1.584	28.908	28.693	27	5	161	32	28	18	46	0.964	0.278	0.696	S_000005_266
SCORE:	-180.151	-524.932	95.121	5.834	-21.707	1.625	95.397	-1.699	16.244	-352.63	-32.299	143.04	-15.602	-5.412	-168.338	582.8	0	0	0	0	0	2.408	28.973	26.449	28	6	159	34	28	18	46	1	0.333	0.739	S_000011_746
SCORE:	-180.389	-518.1	105.525	7.962	-22.276	-2.14	89.446	0	16.122	-353.348	-37.908	143.567	-16.093	-2.042	-176.259	582.8	0	0	0	0	0	2.355	29.225	26.112	20	4	157	24	28	18	46	0.714	0.222	0.522	S_000004_592
SCORE:	-209.027	-528.493	105.142	6.751	-22.127	-2.24	83.163	0	14.459	-357.461	-41.124	144.624	-15.606	-6.18	-174.182	582.8	0	0	0	0	0	1.447	29.24	26.124	24	6	166	30	28	18	46	0.857	0.333	0.652	S_000011_282
SCORE:	-195.307	-521.339	100.627	6.286	-23.58	0.559	88.247	-1.202	15.547	-355.072	-39.323	144.338	-15.504	-2.389	-176.959	582.8	0	0	0	0	0	1.656	29.456	25.41	26	6	168	32	28	18	46	0.929	0.333	0.696	S_000009_354
SCORE:	-189.38	-511.81	90.323	5.665	-22.188	-2.097	84.791	-2.749	15.052	-345.851	-34.883	140.766	-16.405	-3.141	-172.012	582.8	0	0	0	0	0	2.362	29.795	26.429	24	5	156	29	28	18	46	0.857	0.278	0.63	S_000007_654
SCORE:	-183.225	-518.715	94.812	5.809	-23.72	-3.746	93.506	-1.158	13.836	-342.585	-37.697	140.815	-9.894	-1.223	-178.02	582.8	0	0	0	0	0	1.954	29.947	29.083	26	5	163	31	28	18	46	0.929	0.278	0.674	S_000006_404
SCORE:	-179.462	-522.065	94.227	5.662	-22.725	0.421	89.881	-1.397	15.275	-350.189	-31.172	139.816	-10.587	-5.23	-166.679	582.8	0	0	0	0	0	2.5	30.078	27.426	23	4	155	27	28	18	46	0.821	0.222	0.587	S_000001_701
SCORE:	-181.423	-513.62	84.36	5.929	-21.296	3.862	84.379	-0.948	14.373	-346.399	-29.525	141.807	-6.505	-2.671	-179.049	582.8	0	0	0	0	0	1.078	30.171	24.63	26	5	159	31	28	18	46	0.929	0.278	0.674	S_000002_592
SCORE:	-179.314	-526.536	98.102	6.026	-22.324	2.037	96.773	0	15.722	-347.677	-34.587	142.461	-5.588	-3.553	-184.834	582.8	0	0	0	0	0	1.865	30.348	25.982	22	6	160	28	28	18	46	0.786	0.333	0.609	S_000004_512
SCORE:	-177.812	-515.896	90.888	6.132	-18.61	-3.27	88.361	-1.396	14.707	-340.231	-33.311	141.633	-14.197	-8.766	-168.266	582.8	0	0	0	0	0	1.61	30.379	26.299	25	4	155	29	28	18	46	0.893	0.222	0.63	S_000006_198
SCORE:	-180.774	-519.524	100.189	6.922	-23.503	0.435	89.14	0	15.092	-354.29	-30.137	140.024	-11.702	-2.019	-177.128	582.8	0	0	0	0	0	2.927	30.949	28.027	26	5	168	31	28	18	46	0.929	0.278	0.674	S_000012_085
SCORE:	-179.741	-522.357	116.689	5.776	-24.97	0.908	82.438	0	16.084	-357.426	-31.359	143.664	-15.369	-2.198	-175.777	582.8	0	0	0	0	0	1.358	31.16	26.295	25	5	161	30	28	18	46	0.893	0.278	0.652	S_000010_653
SCORE:	-200.663	-532.007	102.567	5.513	-21.496	2.835	83.618	-0.341	16.098	-352.59	-38.788	146.42	-13.668	-1.794	-181.584	582.8	0	0	0	0	0	1.753	33.956	30.607	24	3	159	27	28	18	46	0.857	0.167	0.587	S_000008_573
