# Supplementary material for: Chemical reversible crosslinking enables measurement of RNA 3D distances and alternative conformations in cells
Source: Nat Commun. 2022 Feb 17;13:911. doi: 10.1038/s41467-022-28602-3 (PMC8854666; doi:10.1038/s41467-022-28602-3)
Supplement: Supplementary file 3 — Source Data [file 41467_2022_28602_MOESM3_ESM.zip › Source Data/Source Data SI/fig4e/fig4e_renumbered_crystalstructure_Source_Data.pdb]

ATOM      1  P     A B   1     -26.958  66.640  64.966  1.00 10.00      JA   P  
ATOM      2  OP1   A B   1     -27.901  66.657  66.091  1.00 10.00      JA   O  
ATOM      3  OP2   A B   1     -26.739  65.336  64.270  1.00 10.00      JA   O1-
ATOM      4  O5'   A B   1     -27.409  67.733  63.936  1.00 10.00      JA   O  
ATOM      5  C5'   A B   1     -26.902  67.858  62.620  1.00 10.00      JA   C  
ATOM      6  C4'   A B   1     -28.063  67.897  61.639  1.00 10.00      JA   C  
ATOM      7  O4'   A B   1     -27.584  68.226  60.312  1.00 10.00      JA   O  
ATOM      8  C3'   A B   1     -28.769  66.531  61.408  1.00 10.00      JA   C  
ATOM      9  O3'   A B   1     -30.149  66.658  61.132  1.00 10.00      JA   O  
ATOM     10  C2'   A B   1     -28.000  65.964  60.211  1.00 10.00      JA   C  
ATOM     11  O2'   A B   1     -28.710  64.954  59.584  1.00 10.00      JA   O  
ATOM     12  C1'   A B   1     -27.978  67.111  59.388  1.00 10.00      JA   C  
ATOM     13  N9    A B   1     -27.001  67.063  58.311  1.00 10.00      JA   N  
ATOM     14  C8    A B   1     -25.692  67.470  58.331  1.00 10.00      JA   C  
ATOM     15  N7    A B   1     -25.063  67.287  57.198  1.00 10.00      JA   N  
ATOM     16  C5    A B   1     -26.030  66.726  56.372  1.00 10.00      JA   C  
ATOM     17  C6    A B   1     -26.005  66.311  55.024  1.00 10.00      JA   C  
ATOM     18  N6    A B   1     -24.931  66.415  54.232  1.00 10.00      JA   N  
ATOM     19  N1    A B   1     -27.140  65.787  54.510  1.00 10.00      JA   N  
ATOM     20  C2    A B   1     -28.219  65.699  55.297  1.00 10.00      JA   C  
ATOM     21  N3    A B   1     -28.369  66.064  56.570  1.00 10.00      JA   N  
ATOM     22  C4    A B   1     -27.223  66.575  57.051  1.00 10.00      JA   C  
ATOM     23  P     G B   2     -31.298  65.791  61.757  1.00 10.00      JA   P  
ATOM     24  OP1   G B   2     -32.001  65.215  60.628  1.00 10.00      JA   O  
ATOM     25  OP2   G B   2     -32.076  66.614  62.740  1.00 10.00      JA   O1-
ATOM     26  O5'   G B   2     -30.677  64.559  62.564  1.00 10.00      JA   O  
ATOM     27  C5'   G B   2     -30.544  63.277  61.929  1.00 10.00      JA   C  
ATOM     28  C4'   G B   2     -31.712  62.297  62.127  1.00 10.00      JA   C  
ATOM     29  O4'   G B   2     -32.637  62.706  63.135  1.00 10.00      JA   O  
ATOM     30  C3'   G B   2     -32.618  62.040  60.914  1.00 10.00      JA   C  
ATOM     31  O3'   G B   2     -31.981  61.205  60.003  1.00 10.00      JA   O  
ATOM     32  C2'   G B   2     -33.840  61.407  61.534  1.00 10.00      JA   C  
ATOM     33  O2'   G B   2     -33.605  60.019  61.782  1.00 10.00      JA   O  
ATOM     34  C1'   G B   2     -33.973  62.138  62.849  1.00 10.00      JA   C  
ATOM     35  N9    G B   2     -35.072  63.085  62.982  1.00 10.00      JA   N  
ATOM     36  C8    G B   2     -35.012  64.310  63.591  1.00 10.00      JA   C  
ATOM     37  N7    G B   2     -36.131  64.973  63.514  1.00 10.00      JA   N  
ATOM     38  C5    G B   2     -36.989  64.121  62.834  1.00 10.00      JA   C  
ATOM     39  C6    G B   2     -38.331  64.300  62.430  1.00 10.00      JA   C  
ATOM     40  O6    G B   2     -39.076  65.278  62.621  1.00 10.00      JA   O  
ATOM     41  N1    G B   2     -38.805  63.200  61.721  1.00 10.00      JA   N  
ATOM     42  C2    G B   2     -38.083  62.088  61.431  1.00 10.00      JA   C  
ATOM     43  N2    G B   2     -38.704  61.168  60.714  1.00 10.00      JA   N  
ATOM     44  N3    G B   2     -36.840  61.896  61.813  1.00 10.00      JA   N  
ATOM     45  C4    G B   2     -36.357  62.949  62.503  1.00 10.00      JA   C  
ATOM     46  P     A B   3     -32.150  61.534  58.451  1.00 10.00      JA   P  
ATOM     47  OP1   A B   3     -33.224  62.503  58.197  1.00 10.00      JA   O  
ATOM     48  OP2   A B   3     -32.177  60.272  57.731  1.00 10.00      JA   O1-
ATOM     49  O5'   A B   3     -30.762  62.247  58.170  1.00 10.00      JA   O  
ATOM     50  C5'   A B   3     -29.590  61.544  58.599  1.00 10.00      JA   C  
ATOM     51  C4'   A B   3     -28.590  61.468  57.476  1.00 10.00      JA   C  
ATOM     52  O4'   A B   3     -28.114  62.778  57.089  1.00 10.00      JA   O  
ATOM     53  C3'   A B   3     -27.375  60.688  57.822  1.00 10.00      JA   C  
ATOM     54  O3'   A B   3     -27.705  59.286  57.760  1.00 10.00      JA   O  
ATOM     55  C2'   A B   3     -26.466  61.178  56.715  1.00 10.00      JA   C  
ATOM     56  O2'   A B   3     -26.734  60.611  55.477  1.00 10.00      JA   O  
ATOM     57  C1'   A B   3     -26.796  62.760  56.798  1.00 10.00      JA   C  
ATOM     58  N9    A B   3     -25.893  63.310  57.797  1.00 10.00      JA   N  
ATOM     59  C8    A B   3     -26.075  63.396  59.153  1.00 10.00      JA   C  
ATOM     60  N7    A B   3     -25.068  63.940  59.789  1.00 10.00      JA   N  
ATOM     61  C5    A B   3     -24.162  64.237  58.778  1.00 10.00      JA   C  
ATOM     62  C6    A B   3     -22.891  64.848  58.789  1.00 10.00      JA   C  
ATOM     63  N6    A B   3     -22.291  65.300  59.897  1.00 10.00      JA   N  
ATOM     64  N1    A B   3     -22.253  64.985  57.606  1.00 10.00      JA   N  
ATOM     65  C2    A B   3     -22.859  64.548  56.496  1.00 10.00      JA   C  
ATOM     66  N3    A B   3     -24.052  63.971  56.356  1.00 10.00      JA   N  
ATOM     67  C4    A B   3     -24.656  63.845  57.549  1.00 10.00      JA   C  
ATOM     68  P     G B   4     -27.085  58.326  58.882  1.00 10.00      JA   P  
ATOM     69  OP1   G B   4     -27.639  56.951  58.715  1.00 10.00      JA   O  
ATOM     70  OP2   G B   4     -27.260  58.962  60.237  1.00 10.00      JA   O1-
ATOM     71  O5'   G B   4     -25.549  58.306  58.514  1.00 10.00      JA   O  
ATOM     72  C5'   G B   4     -25.184  57.777  57.245  1.00 10.00      JA   C  
ATOM     73  C4'   G B   4     -23.752  58.133  56.836  1.00 10.00      JA   C  
ATOM     74  O4'   G B   4     -23.576  59.588  56.814  1.00 10.00      JA   O  
ATOM     75  C3'   G B   4     -22.645  57.655  57.847  1.00 10.00      JA   C  
ATOM     76  O3'   G B   4     -22.374  56.277  57.651  1.00 10.00      JA   O  
ATOM     77  C2'   G B   4     -21.534  58.624  57.587  1.00 10.00      JA   C  
ATOM     78  O2'   G B   4     -20.873  58.259  56.419  1.00 10.00      JA   O  
ATOM     79  C1'   G B   4     -22.277  59.916  57.428  1.00 10.00      JA   C  
ATOM     80  N9    G B   4     -22.419  60.646  58.681  1.00 10.00      JA   N  
ATOM     81  C8    G B   4     -23.578  60.818  59.388  1.00 10.00      JA   C  
ATOM     82  N7    G B   4     -23.403  61.466  60.505  1.00 10.00      JA   N  
ATOM     83  C5    G B   4     -22.048  61.762  60.522  1.00 10.00      JA   C  
ATOM     84  C6    G B   4     -21.266  62.427  61.492  1.00 10.00      JA   C  
ATOM     85  O6    G B   4     -21.629  62.936  62.567  1.00 10.00      JA   O  
ATOM     86  N1    G B   4     -19.922  62.466  61.129  1.00 10.00      JA   N  
ATOM     87  C2    G B   4     -19.403  61.928  59.997  1.00 10.00      JA   C  
ATOM     88  N2    G B   4     -18.094  62.039  59.853  1.00 10.00      JA   N  
ATOM     89  N3    G B   4     -20.117  61.321  59.075  1.00 10.00      JA   N  
ATOM     90  C4    G B   4     -21.424  61.271  59.403  1.00 10.00      JA   C  
ATOM     91  P     G B   5     -21.805  55.512  58.923  1.00 10.00      JA   P  
ATOM     92  OP1   G B   5     -21.848  54.062  58.545  1.00 10.00      JA   O  
ATOM     93  OP2   G B   5     -22.528  55.922  60.138  1.00 10.00      JA   O1-
ATOM     94  O5'   G B   5     -20.339  55.930  59.026  1.00 10.00      JA   O  
ATOM     95  C5'   G B   5     -19.382  55.509  58.061  1.00 10.00      JA   C  
ATOM     96  C4'   G B   5     -18.024  56.152  58.442  1.00 10.00      JA   C  
ATOM     97  O4'   G B   5     -18.149  57.582  58.520  1.00 10.00      JA   O  
ATOM     98  C3'   G B   5     -17.588  55.775  59.852  1.00 10.00      JA   C  
ATOM     99  O3'   G B   5     -17.031  54.477  59.792  1.00 10.00      JA   O  
ATOM    100  C2'   G B   5     -16.607  56.858  60.149  1.00 10.00      JA   C  
ATOM    101  O2'   G B   5     -15.414  56.769  59.428  1.00 10.00      JA   O  
ATOM    102  C1'   G B   5     -17.399  58.106  59.673  1.00 10.00      JA   C  
ATOM    103  N9    G B   5     -18.251  58.624  60.735  1.00 10.00      JA   N  
ATOM    104  C8    G B   5     -19.613  58.507  60.806  1.00 10.00      JA   C  
ATOM    105  N7    G B   5     -20.113  59.015  61.897  1.00 10.00      JA   N  
ATOM    106  C5    G B   5     -19.014  59.521  62.575  1.00 10.00      JA   C  
ATOM    107  C6    G B   5     -18.926  60.165  63.829  1.00 10.00      JA   C  
ATOM    108  O6    G B   5     -19.842  60.455  64.619  1.00 10.00      JA   O  
ATOM    109  N1    G B   5     -17.608  60.470  64.158  1.00 10.00      JA   N  
ATOM    110  C2    G B   5     -16.525  60.185  63.391  1.00 10.00      JA   C  
ATOM    111  N2    G B   5     -15.354  60.525  63.898  1.00 10.00      JA   N  
ATOM    112  N3    G B   5     -16.589  59.603  62.214  1.00 10.00      JA   N  
ATOM    113  C4    G B   5     -17.857  59.296  61.873  1.00 10.00      JA   C  
ATOM    114  P     G B   6     -17.393  53.420  60.914  1.00 10.00      JA   P  
ATOM    115  OP1   G B   6     -16.856  52.085  60.551  1.00 10.00      JA   O  
ATOM    116  OP2   G B   6     -18.842  53.613  61.164  1.00 10.00      JA   O1-
ATOM    117  O5'   G B   6     -16.525  54.003  62.110  1.00 10.00      JA   O  
ATOM    118  C5'   G B   6     -15.099  54.088  61.985  1.00 10.00      JA   C  
ATOM    119  C4'   G B   6     -14.535  54.913  63.109  1.00 10.00      JA   C  
ATOM    120  O4'   G B   6     -15.143  56.234  63.087  1.00 10.00      JA   O  
ATOM    121  C3'   G B   6     -14.860  54.403  64.500  1.00 10.00      JA   C  
ATOM    122  O3'   G B   6     -13.997  53.357  64.906  1.00 10.00      JA   O  
ATOM    123  C2'   G B   6     -14.664  55.660  65.332  1.00 10.00      JA   C  
ATOM    124  O2'   G B   6     -13.298  55.945  65.546  1.00 10.00      JA   O  
ATOM    125  C1'   G B   6     -15.279  56.716  64.414  1.00 10.00      JA   C  
ATOM    126  N9    G B   6     -16.697  56.912  64.688  1.00 10.00      JA   N  
ATOM    127  C8    G B   6     -17.747  56.688  63.833  1.00 10.00      JA   C  
ATOM    128  N7    G B   6     -18.907  56.957  64.366  1.00 10.00      JA   N  
ATOM    129  C5    G B   6     -18.604  57.384  65.651  1.00 10.00      JA   C  
ATOM    130  C6    G B   6     -19.456  57.812  66.702  1.00 10.00      JA   C  
ATOM    131  O6    G B   6     -20.689  57.901  66.706  1.00 10.00      JA   O  
ATOM    132  N1    G B   6     -18.732  58.157  67.838  1.00 10.00      JA   N  
ATOM    133  C2    G B   6     -17.365  58.100  67.951  1.00 10.00      JA   C  
ATOM    134  N2    G B   6     -16.853  58.475  69.131  1.00 10.00      JA   N  
ATOM    135  N3    G B   6     -16.560  57.703  66.979  1.00 10.00      JA   N  
ATOM    136  C4    G B   6     -17.244  57.363  65.865  1.00 10.00      JA   C  
ATOM    137  P     A B   7     -14.418  52.151  65.867  1.00 10.00      JA   P  
ATOM    138  OP1   A B   7     -13.280  51.199  65.943  1.00 10.00      JA   O  
ATOM    139  OP2   A B   7     -15.755  51.663  65.442  1.00 10.00      JA   O1-
ATOM    140  O5'   A B   7     -14.572  52.858  67.287  1.00 10.00      JA   O  
ATOM    141  C5'   A B   7     -13.431  53.450  67.925  1.00 10.00      JA   C  
ATOM    142  C4'   A B   7     -13.826  54.176  69.189  1.00 10.00      JA   C  
ATOM    143  O4'   A B   7     -14.713  55.283  68.873  1.00 10.00      JA   O  
ATOM    144  C3'   A B   7     -14.612  53.384  70.227  1.00 10.00      JA   C  
ATOM    145  O3'   A B   7     -13.680  52.618  70.964  1.00 10.00      JA   O  
ATOM    146  C2'   A B   7     -15.272  54.480  71.042  1.00 10.00      JA   C  
ATOM    147  O2'   A B   7     -14.472  54.989  72.086  1.00 10.00      JA   O  
ATOM    148  C1'   A B   7     -15.618  55.488  69.947  1.00 10.00      JA   C  
ATOM    149  N9    A B   7     -16.974  55.257  69.466  1.00 10.00      JA   N  
ATOM    150  C8    A B   7     -17.405  54.859  68.227  1.00 10.00      JA   C  
ATOM    151  N7    A B   7     -18.708  54.747  68.132  1.00 10.00      JA   N  
ATOM    152  C5    A B   7     -19.164  55.095  69.395  1.00 10.00      JA   C  
ATOM    153  C6    A B   7     -20.454  55.177  69.946  1.00 10.00      JA   C  
ATOM    154  N6    A B   7     -21.569  54.902  69.267  1.00 10.00      JA   N  
ATOM    155  N1    A B   7     -20.561  55.556  71.237  1.00 10.00      JA   N  
ATOM    156  C2    A B   7     -19.443  55.831  71.918  1.00 10.00      JA   C  
ATOM    157  N3    A B   7     -18.179  55.791  71.512  1.00 10.00      JA   N  
ATOM    158  C4    A B   7     -18.107  55.411  70.226  1.00 10.00      JA   C  
ATOM    159  P     C B   8     -14.145  51.192  71.429  1.00 10.00      JA   P  
ATOM    160  OP1   C B   8     -12.989  50.420  71.934  1.00 10.00      JA   O  
ATOM    161  OP2   C B   8     -14.966  50.658  70.319  1.00 10.00      JA   O1-
ATOM    162  O5'   C B   8     -15.066  51.581  72.665  1.00 10.00      JA   O  
ATOM    163  C5'   C B   8     -14.533  52.312  73.789  1.00 10.00      JA   C  
ATOM    164  C4'   C B   8     -15.713  52.702  74.695  1.00 10.00      JA   C  
ATOM    165  O4'   C B   8     -16.605  53.624  73.988  1.00 10.00      JA   O  
ATOM    166  C3'   C B   8     -16.640  51.495  75.046  1.00 10.00      JA   C  
ATOM    167  O3'   C B   8     -16.087  50.799  76.184  1.00 10.00      JA   O  
ATOM    168  C2'   C B   8     -17.968  52.210  75.273  1.00 10.00      JA   C  
ATOM    169  O2'   C B   8     -17.936  52.880  76.470  1.00 10.00      JA   O  
ATOM    170  C1'   C B   8     -18.058  53.232  74.207  1.00 10.00      JA   C  
ATOM    171  N1    C B   8     -18.725  52.817  72.971  1.00 10.00      JA   N  
ATOM    172  C2    C B   8     -20.083  52.769  72.979  1.00 10.00      JA   C  
ATOM    173  O2    C B   8     -20.675  53.157  74.010  1.00 10.00      JA   O  
ATOM    174  N3    C B   8     -20.747  52.313  71.884  1.00 10.00      JA   N  
ATOM    175  C4    C B   8     -20.058  51.934  70.795  1.00 10.00      JA   C  
ATOM    176  N4    C B   8     -20.769  51.509  69.730  1.00 10.00      JA   N  
ATOM    177  C5    C B   8     -18.638  51.981  70.757  1.00 10.00      JA   C  
ATOM    178  C6    C B   8     -18.011  52.445  71.854  1.00 10.00      JA   C  
ATOM    179  P     G B   9     -16.324  49.234  76.302  1.00 10.00      JA   P  
ATOM    180  OP1   G B   9     -15.468  48.707  77.364  1.00 10.00      JA   O  
ATOM    181  OP2   G B   9     -16.240  48.619  74.961  1.00 10.00      JA   O1-
ATOM    182  O5'   G B   9     -17.802  49.211  76.771  1.00 10.00      JA   O  
ATOM    183  C5'   G B   9     -18.214  49.772  78.061  1.00 10.00      JA   C  
ATOM    184  C4'   G B   9     -19.695  49.431  78.247  1.00 10.00      JA   C  
ATOM    185  O4'   G B   9     -20.489  50.280  77.374  1.00 10.00      JA   O  
ATOM    186  C3'   G B   9     -20.130  48.025  77.846  1.00 10.00      JA   C  
ATOM    187  O3'   G B   9     -19.844  47.099  78.878  1.00 10.00      JA   O  
ATOM    188  C2'   G B   9     -21.581  48.231  77.569  1.00 10.00      JA   C  
ATOM    189  O2'   G B   9     -22.320  48.251  78.754  1.00 10.00      JA   O  
ATOM    190  C1'   G B   9     -21.582  49.488  76.865  1.00 10.00      JA   C  
ATOM    191  N9    G B   9     -21.665  49.499  75.410  1.00 10.00      JA   N  
ATOM    192  C8    G B   9     -20.607  49.494  74.542  1.00 10.00      JA   C  
ATOM    193  N7    G B   9     -20.973  49.447  73.292  1.00 10.00      JA   N  
ATOM    194  C5    G B   9     -22.359  49.448  73.340  1.00 10.00      JA   C  
ATOM    195  C6    G B   9     -23.314  49.381  72.300  1.00 10.00      JA   C  
ATOM    196  O6    G B   9     -23.123  49.334  71.072  1.00 10.00      JA   O  
ATOM    197  N1    G B   9     -24.614  49.358  72.798  1.00 10.00      JA   N  
ATOM    198  C2    G B   9     -24.947  49.382  74.113  1.00 10.00      JA   C  
ATOM    199  N2    G B   9     -26.239  49.315  74.382  1.00 10.00      JA   N  
ATOM    200  N3    G B   9     -24.074  49.462  75.093  1.00 10.00      JA   N  
ATOM    201  C4    G B   9     -22.806  49.485  74.636  1.00 10.00      JA   C  
ATOM    202  P     G B  10     -19.582  45.576  78.502  1.00 10.00      JA   P  
ATOM    203  OP1   G B  10     -18.880  44.900  79.618  1.00 10.00      JA   O  
ATOM    204  OP2   G B  10     -18.971  45.600  77.149  1.00 10.00      JA   O1-
ATOM    205  O5'   G B  10     -21.063  45.002  78.426  1.00 10.00      JA   O  
ATOM    206  C5'   G B  10     -21.877  44.985  79.605  1.00 10.00      JA   C  
ATOM    207  C4'   G B  10     -23.297  44.630  79.254  1.00 10.00      JA   C  
ATOM    208  O4'   G B  10     -23.875  45.728  78.499  1.00 10.00      JA   O  
ATOM    209  C3'   G B  10     -23.506  43.437  78.334  1.00 10.00      JA   C  
ATOM    210  O3'   G B  10     -23.441  42.156  78.932  1.00 10.00      JA   O  
ATOM    211  C2'   G B  10     -24.894  43.719  77.794  1.00 10.00      JA   C  
ATOM    212  O2'   G B  10     -25.913  43.486  78.744  1.00 10.00      JA   O  
ATOM    213  C1'   G B  10     -24.788  45.218  77.541  1.00 10.00      JA   C  
ATOM    214  N9    G B  10     -24.244  45.478  76.217  1.00 10.00      JA   N  
ATOM    215  C8    G B  10     -22.922  45.466  75.846  1.00 10.00      JA   C  
ATOM    216  N7    G B  10     -22.743  45.739  74.582  1.00 10.00      JA   N  
ATOM    217  C5    G B  10     -24.024  45.944  74.091  1.00 10.00      JA   C  
ATOM    218  C6    G B  10     -24.465  46.271  72.785  1.00 10.00      JA   C  
ATOM    219  O6    G B  10     -23.790  46.453  71.766  1.00 10.00      JA   O  
ATOM    220  N1    G B  10     -25.848  46.385  72.726  1.00 10.00      JA   N  
ATOM    221  C2    G B  10     -26.699  46.207  73.786  1.00 10.00      JA   C  
ATOM    222  N2    G B  10     -28.004  46.360  73.527  1.00 10.00      JA   N  
ATOM    223  N3    G B  10     -26.302  45.901  75.009  1.00 10.00      JA   N  
ATOM    224  C4    G B  10     -24.961  45.786  75.088  1.00 10.00      JA   C  
ATOM    225  P     C B  11     -23.223  40.903  77.970  1.00 10.00      JA   P  
ATOM    226  OP1   C B  11     -23.177  39.669  78.794  1.00 10.00      JA   O  
ATOM    227  OP2   C B  11     -22.107  41.205  77.037  1.00 10.00      JA   O1-
ATOM    228  O5'   C B  11     -24.590  40.930  77.161  1.00 10.00      JA   O  
ATOM    229  C5'   C B  11     -24.649  40.354  75.847  1.00 10.00      JA   C  
ATOM    230  C4'   C B  11     -25.865  40.847  75.106  1.00 10.00      JA   C  
ATOM    231  O4'   C B  11     -25.639  42.266  74.828  1.00 10.00      JA   O  
ATOM    232  C3'   C B  11     -26.042  40.280  73.711  1.00 10.00      JA   C  
ATOM    233  O3'   C B  11     -26.683  39.023  73.813  1.00 10.00      JA   O  
ATOM    234  C2'   C B  11     -26.888  41.358  73.070  1.00 10.00      JA   C  
ATOM    235  O2'   C B  11     -28.168  41.346  73.658  1.00 10.00      JA   O  
ATOM    236  C1'   C B  11     -26.123  42.593  73.529  1.00 10.00      JA   C  
ATOM    237  N1    C B  11     -24.978  42.794  72.610  1.00 10.00      JA   N  
ATOM    238  C2    C B  11     -25.253  43.234  71.312  1.00 10.00      JA   C  
ATOM    239  O2    C B  11     -26.432  43.438  70.985  1.00 10.00      JA   O  
ATOM    240  N3    C B  11     -24.231  43.428  70.447  1.00 10.00      JA   N  
ATOM    241  C4    C B  11     -22.975  43.198  70.837  1.00 10.00      JA   C  
ATOM    242  N4    C B  11     -21.999  43.402  69.950  1.00 10.00      JA   N  
ATOM    243  C5    C B  11     -22.665  42.748  72.152  1.00 10.00      JA   C  
ATOM    244  C6    C B  11     -23.687  42.561  72.998  1.00 10.00      JA   C  
ATOM    245  P     C B  12     -26.427  37.985  72.642  1.00 10.00      JA   P  
ATOM    246  OP1   C B  12     -27.081  36.687  72.929  1.00 10.00      JA   O  
ATOM    247  OP2   C B  12     -25.026  38.035  72.164  1.00 10.00      JA   O1-
ATOM    248  O5'   C B  12     -27.271  38.653  71.488  1.00 10.00      JA   O  
ATOM    249  C5'   C B  12     -28.677  38.701  71.661  1.00 10.00      JA   C  
ATOM    250  C4'   C B  12     -29.306  38.988  70.302  1.00 10.00      JA   C  
ATOM    251  O4'   C B  12     -28.775  40.155  69.581  1.00 10.00      JA   O  
ATOM    252  C3'   C B  12     -28.841  37.805  69.446  1.00 10.00      JA   C  
ATOM    253  O3'   C B  12     -29.799  36.747  69.558  1.00 10.00      JA   O  
ATOM    254  C2'   C B  12     -28.715  38.421  68.053  1.00 10.00      JA   C  
ATOM    255  O2'   C B  12     -29.946  38.614  67.463  1.00 10.00      JA   O  
ATOM    256  C1'   C B  12     -28.037  39.760  68.298  1.00 10.00      JA   C  
ATOM    257  N1    C B  12     -26.583  39.795  68.470  1.00 10.00      JA   N  
ATOM    258  C2    C B  12     -25.817  39.858  67.349  1.00 10.00      JA   C  
ATOM    259  O2    C B  12     -26.401  39.980  66.249  1.00 10.00      JA   O  
ATOM    260  N3    C B  12     -24.464  39.791  67.455  1.00 10.00      JA   N  
ATOM    261  C4    C B  12     -23.893  39.685  68.665  1.00 10.00      JA   C  
ATOM    262  N4    C B  12     -22.543  39.641  68.711  1.00 10.00      JA   N  
ATOM    263  C5    C B  12     -24.668  39.624  69.854  1.00 10.00      JA   C  
ATOM    264  C6    C B  12     -26.006  39.702  69.716  1.00 10.00      JA   C  
ATOM    265  P     G B  13     -29.278  35.318  69.888  1.00 10.00      JA   P  
ATOM    266  OP1   G B  13     -30.405  34.440  70.311  1.00 10.00      JA   O  
ATOM    267  OP2   G B  13     -28.153  35.402  70.841  1.00 10.00      JA   O1-
ATOM    268  O5'   G B  13     -28.757  34.785  68.499  1.00 10.00      JA   O  
ATOM    269  C5'   G B  13     -29.739  34.457  67.506  1.00 10.00      JA   C  
ATOM    270  C4'   G B  13     -29.149  34.530  66.113  1.00 10.00      JA   C  
ATOM    271  O4'   G B  13     -28.522  35.830  65.945  1.00 10.00      JA   O  
ATOM    272  C3'   G B  13     -28.058  33.545  65.609  1.00 10.00      JA   C  
ATOM    273  O3'   G B  13     -28.635  32.303  65.144  1.00 10.00      JA   O  
ATOM    274  C2'   G B  13     -27.490  34.327  64.460  1.00 10.00      JA   C  
ATOM    275  O2'   G B  13     -28.384  34.363  63.374  1.00 10.00      JA   O  
ATOM    276  C1'   G B  13     -27.414  35.624  65.122  1.00 10.00      JA   C  
ATOM    277  N9    G B  13     -26.114  35.915  65.712  1.00 10.00      JA   N  
ATOM    278  C8    G B  13     -25.739  35.658  67.004  1.00 10.00      JA   C  
ATOM    279  N7    G B  13     -24.497  35.969  67.246  1.00 10.00      JA   N  
ATOM    280  C5    G B  13     -24.033  36.487  66.046  1.00 10.00      JA   C  
ATOM    281  C6    G B  13     -22.753  36.967  65.687  1.00 10.00      JA   C  
ATOM    282  O6    G B  13     -21.734  37.063  66.394  1.00 10.00      JA   O  
ATOM    283  N1    G B  13     -22.706  37.354  64.351  1.00 10.00      JA   N  
ATOM    284  C2    G B  13     -23.742  37.277  63.478  1.00 10.00      JA   C  
ATOM    285  N2    G B  13     -23.484  37.659  62.241  1.00 10.00      JA   N  
ATOM    286  N3    G B  13     -24.944  36.849  63.798  1.00 10.00      JA   N  
ATOM    287  C4    G B  13     -25.016  36.468  65.089  1.00 10.00      JA   C  
ATOM    288  P     G B  14     -28.373  31.002  65.952  1.00 10.00      JA   P  
ATOM    289  OP1   G B  14     -29.476  30.772  66.929  1.00 10.00      JA   O  
ATOM    290  OP2   G B  14     -27.003  31.147  66.544  1.00 10.00      JA   O1-
ATOM    291  O5'   G B  14     -28.412  29.923  64.784  1.00 10.00      JA   O  
ATOM    292  C5'   G B  14     -27.256  29.082  64.611  1.00 10.00      JA   C  
ATOM    293  C4'   G B  14     -27.139  28.546  63.191  1.00 10.00      JA   C  
ATOM    294  O4'   G B  14     -28.307  27.815  62.794  1.00 10.00      JA   O  
ATOM    295  C3'   G B  14     -26.968  29.565  62.075  1.00 10.00      JA   C  
ATOM    296  O3'   G B  14     -25.675  30.153  62.054  1.00 10.00      JA   O  
ATOM    297  C2'   G B  14     -27.169  28.625  60.909  1.00 10.00      JA   C  
ATOM    298  O2'   G B  14     -26.124  27.708  60.767  1.00 10.00      JA   O  
ATOM    299  C1'   G B  14     -28.273  28.011  61.375  1.00 10.00      JA   C  
ATOM    300  N9    G B  14     -29.559  28.313  60.760  1.00 10.00      JA   N  
ATOM    301  C8    G B  14     -30.543  29.102  61.292  1.00 10.00      JA   C  
ATOM    302  N7    G B  14     -31.566  29.247  60.499  1.00 10.00      JA   N  
ATOM    303  C5    G B  14     -31.247  28.485  59.385  1.00 10.00      JA   C  
ATOM    304  C6    G B  14     -31.958  28.275  58.182  1.00 10.00      JA   C  
ATOM    305  O6    G B  14     -33.074  28.717  57.852  1.00 10.00      JA   O  
ATOM    306  N1    G B  14     -31.246  27.468  57.298  1.00 10.00      JA   N  
ATOM    307  C2    G B  14     -30.016  26.947  57.535  1.00 10.00      JA   C  
ATOM    308  N2    G B  14     -29.492  26.236  56.553  1.00 10.00      JA   N  
ATOM    309  N3    G B  14     -29.347  27.116  58.655  1.00 10.00      JA   N  
ATOM    310  C4    G B  14     -30.017  27.896  59.528  1.00 10.00      JA   C  
ATOM    311  P     G B  15     -25.515  31.704  62.359  1.00 10.00      JA   P  
ATOM    312  OP1   G B  15     -24.857  31.870  63.667  1.00 10.00      JA   O  
ATOM    313  OP2   G B  15     -26.825  32.371  62.145  1.00 10.00      JA   O1-
ATOM    314  O5'   G B  15     -24.521  32.125  61.241  1.00 10.00      JA   O  
ATOM    315  C5'   G B  15     -25.024  32.516  59.974  1.00 10.00      JA   C  
ATOM    316  C4'   G B  15     -24.031  33.321  59.172  1.00 10.00      JA   C  
ATOM    317  O4'   G B  15     -23.791  34.608  59.785  1.00 10.00      JA   O  
ATOM    318  C3'   G B  15     -22.680  32.714  59.097  1.00 10.00      JA   C  
ATOM    319  O3'   G B  15     -22.695  31.735  58.069  1.00 10.00      JA   O  
ATOM    320  C2'   G B  15     -21.783  33.907  58.832  1.00 10.00      JA   C  
ATOM    321  O2'   G B  15     -21.850  34.373  57.503  1.00 10.00      JA   O  
ATOM    322  C1'   G B  15     -22.334  34.909  59.714  1.00 10.00      JA   C  
ATOM    323  N9    G B  15     -21.789  34.908  61.064  1.00 10.00      JA   N  
ATOM    324  C8    G B  15     -22.412  34.430  62.186  1.00 10.00      JA   C  
ATOM    325  N7    G B  15     -21.668  34.503  63.253  1.00 10.00      JA   N  
ATOM    326  C5    G B  15     -20.490  35.088  62.811  1.00 10.00      JA   C  
ATOM    327  C6    G B  15     -19.301  35.397  63.509  1.00 10.00      JA   C  
ATOM    328  O6    G B  15     -19.043  35.235  64.715  1.00 10.00      JA   O  
ATOM    329  N1    G B  15     -18.336  35.939  62.664  1.00 10.00      JA   N  
ATOM    330  C2    G B  15     -18.491  36.143  61.331  1.00 10.00      JA   C  
ATOM    331  N2    G B  15     -17.442  36.635  60.697  1.00 10.00      JA   N  
ATOM    332  N3    G B  15     -19.596  35.878  60.669  1.00 10.00      JA   N  
ATOM    333  C4    G B  15     -20.547  35.351  61.467  1.00 10.00      JA   C  
ATOM    334  P     G B  16     -21.907  30.398  58.310  1.00 10.00      JA   P  
ATOM    335  OP1   G B  16     -22.218  29.454  57.217  1.00 10.00      JA   O  
ATOM    336  OP2   G B  16     -22.129  29.898  59.698  1.00 10.00      JA   O1-
ATOM    337  O5'   G B  16     -20.402  30.839  58.146  1.00 10.00      JA   O  
ATOM    338  C5'   G B  16     -20.013  31.403  56.890  1.00 10.00      JA   C  
ATOM    339  C4'   G B  16     -18.629  31.992  56.911  1.00 10.00      JA   C  
ATOM    340  O4'   G B  16     -18.513  33.065  57.833  1.00 10.00      JA   O  
ATOM    341  C3'   G B  16     -17.526  31.037  57.407  1.00 10.00      JA   C  
ATOM    342  O3'   G B  16     -17.144  30.084  56.408  1.00 10.00      JA   O  
ATOM    343  C2'   G B  16     -16.406  31.972  57.767  1.00 10.00      JA   C  
ATOM    344  O2'   G B  16     -15.809  32.524  56.591  1.00 10.00      JA   O  
ATOM    345  C1'   G B  16     -17.280  33.095  58.458  1.00 10.00      JA   C  
ATOM    346  N9    G B  16     -17.338  32.948  59.906  1.00 10.00      JA   N  
ATOM    347  C8    G B  16     -18.439  32.593  60.638  1.00 10.00      JA   C  
ATOM    348  N7    G B  16     -18.192  32.481  61.912  1.00 10.00      JA   N  
ATOM    349  C5    G B  16     -16.849  32.809  62.031  1.00 10.00      JA   C  
ATOM    350  C6    G B  16     -16.009  32.841  63.166  1.00 10.00      JA   C  
ATOM    351  O6    G B  16     -16.297  32.602  64.353  1.00 10.00      JA   O  
ATOM    352  N1    G B  16     -14.702  33.181  62.828  1.00 10.00      JA   N  
ATOM    353  C2    G B  16     -14.263  33.441  61.571  1.00 10.00      JA   C  
ATOM    354  N2    G B  16     -12.974  33.708  61.453  1.00 10.00      JA   N  
ATOM    355  N3    G B  16     -15.033  33.433  60.505  1.00 10.00      JA   N  
ATOM    356  C4    G B  16     -16.306  33.106  60.807  1.00 10.00      JA   C  
ATOM    357  P     G B  17     -16.663  28.645  56.825  1.00 10.00      JA   P  
ATOM    358  OP1   G B  17     -16.592  27.763  55.615  1.00 10.00      JA   O  
ATOM    359  OP2   G B  17     -17.499  28.190  57.963  1.00 10.00      JA   O1-
ATOM    360  O5'   G B  17     -15.190  28.860  57.359  1.00 10.00      JA   O  
ATOM    361  C5'   G B  17     -14.164  29.440  56.520  1.00 10.00      JA   C  
ATOM    362  C4'   G B  17     -12.897  29.800  57.377  1.00 10.00      JA   C  
ATOM    363  O4'   G B  17     -13.305  30.766  58.366  1.00 10.00      JA   O  
ATOM    364  C3'   G B  17     -12.268  28.655  58.206  1.00 10.00      JA   C  
ATOM    365  O3'   G B  17     -11.446  27.891  57.385  1.00 10.00      JA   O  
ATOM    366  C2'   G B  17     -11.551  29.475  59.268  1.00 10.00      JA   C  
ATOM    367  O2'   G B  17     -10.359  30.016  58.725  1.00 10.00      JA   O  
ATOM    368  C1'   G B  17     -12.501  30.488  59.571  1.00 10.00      JA   C  
ATOM    369  N9    G B  17     -13.325  30.301  60.759  1.00 10.00      JA   N  
ATOM    370  C8    G B  17     -14.662  30.009  60.775  1.00 10.00      JA   C  
ATOM    371  N7    G B  17     -15.133  29.838  61.978  1.00 10.00      JA   N  
ATOM    372  C5    G B  17     -14.042  30.056  62.807  1.00 10.00      JA   C  
ATOM    373  C6    G B  17     -13.930  29.985  64.214  1.00 10.00      JA   C  
ATOM    374  O6    G B  17     -14.814  29.732  65.052  1.00 10.00      JA   O  
ATOM    375  N1    G B  17     -12.626  30.232  64.638  1.00 10.00      JA   N  
ATOM    376  C2    G B  17     -11.576  30.496  63.821  1.00 10.00      JA   C  
ATOM    377  N2    G B  17     -10.410  30.666  64.417  1.00 10.00      JA   N  
ATOM    378  N3    G B  17     -11.665  30.583  62.512  1.00 10.00      JA   N  
ATOM    379  C4    G B  17     -12.919  30.348  62.076  1.00 10.00      JA   C  
ATOM    380  P     C B  18     -11.573  26.301  57.419  1.00 10.00      JA   P  
ATOM    381  OP1   C B  18     -10.922  25.692  56.234  1.00 10.00      JA   O  
ATOM    382  OP2   C B  18     -12.995  25.929  57.620  1.00 10.00      JA   O1-
ATOM    383  O5'   C B  18     -10.698  25.937  58.686  1.00 10.00      JA   O  
ATOM    384  C5'   C B  18      -9.331  26.361  58.772  1.00 10.00      JA   C  
ATOM    385  C4'   C B  18      -8.858  26.397  60.182  1.00 10.00      JA   C  
ATOM    386  O4'   C B  18      -9.561  27.408  60.942  1.00 10.00      JA   O  
ATOM    387  C3'   C B  18      -9.158  25.116  61.005  1.00 10.00      JA   C  
ATOM    388  O3'   C B  18      -8.208  24.094  60.656  1.00 10.00      JA   O  
ATOM    389  C2'   C B  18      -9.065  25.632  62.426  1.00 10.00      JA   C  
ATOM    390  O2'   C B  18      -7.711  25.798  62.871  1.00 10.00      JA   O  
ATOM    391  C1'   C B  18      -9.788  26.888  62.382  1.00 10.00      JA   C  
ATOM    392  N1    C B  18     -11.209  26.833  62.735  1.00 10.00      JA   N  
ATOM    393  C2    C B  18     -11.523  26.773  64.056  1.00 10.00      JA   C  
ATOM    394  O2    C B  18     -10.586  26.848  64.882  1.00 10.00      JA   O  
ATOM    395  N3    C B  18     -12.821  26.638  64.433  1.00 10.00      JA   N  
ATOM    396  C4    C B  18     -13.786  26.588  63.501  1.00 10.00      JA   C  
ATOM    397  N4    C B  18     -15.060  26.474  63.933  1.00 10.00      JA   N  
ATOM    398  C5    C B  18     -13.487  26.656  62.113  1.00 10.00      JA   C  
ATOM    399  C6    C B  18     -12.192  26.797  61.773  1.00 10.00      JA   C  
ATOM    400  P     A B  19      -8.530  22.563  60.490  1.00 10.00      JA   P  
ATOM    401  OP1   A B  19      -7.398  21.942  59.793  1.00 10.00      JA   O  
ATOM    402  OP2   A B  19      -9.850  22.450  59.874  1.00 10.00      JA   O1-
ATOM    403  O5'   A B  19      -8.569  22.063  61.996  1.00 10.00      JA   O  
ATOM    404  C5'   A B  19      -7.293  21.819  62.671  1.00 10.00      JA   C  
ATOM    405  C4'   A B  19      -7.416  21.940  64.205  1.00 10.00      JA   C  
ATOM    406  O4'   A B  19      -8.159  23.166  64.537  1.00 10.00      JA   O  
ATOM    407  C3'   A B  19      -8.205  20.863  64.969  1.00 10.00      JA   C  
ATOM    408  O3'   A B  19      -7.425  19.725  65.216  1.00 10.00      JA   O  
ATOM    409  C2'   A B  19      -8.555  21.628  66.231  1.00 10.00      JA   C  
ATOM    410  O2'   A B  19      -7.439  21.752  67.086  1.00 10.00      JA   O  
ATOM    411  C1'   A B  19      -8.954  22.946  65.748  1.00 10.00      JA   C  
ATOM    412  N9    A B  19     -10.379  23.068  65.481  1.00 10.00      JA   N  
ATOM    413  C8    A B  19     -11.014  23.136  64.269  1.00 10.00      JA   C  
ATOM    414  N7    A B  19     -12.316  23.235  64.358  1.00 10.00      JA   N  
ATOM    415  C5    A B  19     -12.553  23.239  65.728  1.00 10.00      JA   C  
ATOM    416  C6    A B  19     -13.737  23.340  66.488  1.00 10.00      JA   C  
ATOM    417  N6    A B  19     -14.957  23.476  65.955  1.00 10.00      JA   N  
ATOM    418  N1    A B  19     -13.620  23.304  67.834  1.00 10.00      JA   N  
ATOM    419  C2    A B  19     -12.399  23.184  68.368  1.00 10.00      JA   C  
ATOM    420  N3    A B  19     -11.216  23.093  67.762  1.00 10.00      JA   N  
ATOM    421  C4    A B  19     -11.368  23.127  66.427  1.00 10.00      JA   C  
ATOM    422  P     U B  20      -8.043  18.275  65.157  1.00 10.00      JA   P  
ATOM    423  OP1   U B  20      -6.941  17.331  65.508  1.00 10.00      JA   O  
ATOM    424  OP2   U B  20      -8.703  18.096  63.838  1.00 10.00      JA   O1-
ATOM    425  O5'   U B  20      -9.176  18.266  66.260  1.00 10.00      JA   O  
ATOM    426  C5'   U B  20      -8.794  18.375  67.643  1.00 10.00      JA   C  
ATOM    427  C4'   U B  20     -10.082  18.600  68.508  1.00 10.00      JA   C  
ATOM    428  O4'   U B  20     -10.815  19.720  67.987  1.00 10.00      JA   O  
ATOM    429  C3'   U B  20     -11.139  17.497  68.560  1.00 10.00      JA   C  
ATOM    430  O3'   U B  20     -10.753  16.511  69.520  1.00 10.00      JA   O  
ATOM    431  C2'   U B  20     -12.361  18.256  68.933  1.00 10.00      JA   C  
ATOM    432  O2'   U B  20     -12.434  18.553  70.301  1.00 10.00      JA   O  
ATOM    433  C1'   U B  20     -12.211  19.498  68.147  1.00 10.00      JA   C  
ATOM    434  N1    U B  20     -13.017  19.544  66.929  1.00 10.00      JA   N  
ATOM    435  C2    U B  20     -14.279  20.084  67.021  1.00 10.00      JA   C  
ATOM    436  O2    U B  20     -14.733  20.522  68.060  1.00 10.00      JA   O  
ATOM    437  N3    U B  20     -14.990  20.090  65.852  1.00 10.00      JA   N  
ATOM    438  C4    U B  20     -14.573  19.615  64.631  1.00 10.00      JA   C  
ATOM    439  O4    U B  20     -15.333  19.675  63.674  1.00 10.00      JA   O  
ATOM    440  C5    U B  20     -13.252  19.075  64.616  1.00 10.00      JA   C  
ATOM    441  C6    U B  20     -12.535  19.060  65.740  1.00 10.00      JA   C  
ATOM    442  P     U B  21     -11.222  15.016  69.267  1.00 10.00      JA   P  
ATOM    443  OP1   U B  21     -10.473  14.155  70.202  1.00 10.00      JA   O  
ATOM    444  OP2   U B  21     -11.148  14.706  67.810  1.00 10.00      JA   O1-
ATOM    445  O5'   U B  21     -12.735  14.967  69.708  1.00 10.00      JA   O  
ATOM    446  C5'   U B  21     -13.121  15.346  71.043  1.00 10.00      JA   C  
ATOM    447  C4'   U B  21     -14.631  15.611  71.138  1.00 10.00      JA   C  
ATOM    448  O4'   U B  21     -14.935  16.842  70.390  1.00 10.00      JA   O  
ATOM    449  C3'   U B  21     -15.580  14.625  70.483  1.00 10.00      JA   C  
ATOM    450  O3'   U B  21     -15.704  13.497  71.370  1.00 10.00      JA   O  
ATOM    451  C2'   U B  21     -16.844  15.515  70.346  1.00 10.00      JA   C  
ATOM    452  O2'   U B  21     -17.443  15.827  71.568  1.00 10.00      JA   O  
ATOM    453  C1'   U B  21     -16.341  16.712  69.812  1.00 10.00      JA   C  
ATOM    454  N1    U B  21     -16.340  16.818  68.354  1.00 10.00      JA   N  
ATOM    455  C2    U B  21     -17.468  17.327  67.752  1.00 10.00      JA   C  
ATOM    456  O2    U B  21     -18.441  17.692  68.382  1.00 10.00      JA   O  
ATOM    457  N3    U B  21     -17.413  17.392  66.387  1.00 10.00      JA   N  
ATOM    458  C4    U B  21     -16.367  17.000  65.585  1.00 10.00      JA   C  
ATOM    459  O4    U B  21     -16.473  17.105  64.370  1.00 10.00      JA   O  
ATOM    460  C5    U B  21     -15.234  16.487  66.283  1.00 10.00      JA   C  
ATOM    461  C6    U B  21     -15.258  16.416  67.614  1.00 10.00      JA   C  
ATOM    462  P     C B  22     -16.131  12.100  70.749  1.00 10.00      JA   P  
ATOM    463  OP1   C B  22     -15.865  11.053  71.736  1.00 10.00      JA   O  
ATOM    464  OP2   C B  22     -15.531  11.993  69.393  1.00 10.00      JA   O1-
ATOM    465  O5'   C B  22     -17.689  12.252  70.601  1.00 10.00      JA   O  
ATOM    466  C5'   C B  22     -18.493  12.690  71.689  1.00 10.00      JA   C  
ATOM    467  C4'   C B  22     -19.895  12.929  71.136  1.00 10.00      JA   C  
ATOM    468  O4'   C B  22     -19.960  14.157  70.387  1.00 10.00      JA   O  
ATOM    469  C3'   C B  22     -20.441  11.907  70.142  1.00 10.00      JA   C  
ATOM    470  O3'   C B  22     -20.817  10.767  70.909  1.00 10.00      JA   O  
ATOM    471  C2'   C B  22     -21.575  12.728  69.517  1.00 10.00      JA   C  
ATOM    472  O2'   C B  22     -22.629  12.876  70.387  1.00 10.00      JA   O  
ATOM    473  C1'   C B  22     -20.930  13.995  69.232  1.00 10.00      JA   C  
ATOM    474  N1    C B  22     -20.219  14.156  67.962  1.00 10.00      JA   N  
ATOM    475  C2    C B  22     -20.956  14.501  66.873  1.00 10.00      JA   C  
ATOM    476  O2    C B  22     -22.173  14.734  67.042  1.00 10.00      JA   O  
ATOM    477  N3    C B  22     -20.359  14.584  65.655  1.00 10.00      JA   N  
ATOM    478  C4    C B  22     -19.042  14.348  65.540  1.00 10.00      JA   C  
ATOM    479  N4    C B  22     -18.497  14.464  64.310  1.00 10.00      JA   N  
ATOM    480  C5    C B  22     -18.246  13.993  66.663  1.00 10.00      JA   C  
ATOM    481  C6    C B  22     -18.866  13.927  67.856  1.00 10.00      JA   C  
ATOM    482  P     G B  23     -20.925   9.381  70.141  1.00 10.00      JA   P  
ATOM    483  OP1   G B  23     -20.921   8.322  71.172  1.00 10.00      JA   O  
ATOM    484  OP2   G B  23     -19.881   9.272  69.082  1.00 10.00      JA   O1-
ATOM    485  O5'   G B  23     -22.380   9.436  69.492  1.00 10.00      JA   O  
ATOM    486  C5'   G B  23     -23.566   9.737  70.223  1.00 10.00      JA   C  
ATOM    487  C4'   G B  23     -24.707  10.027  69.233  1.00 10.00      JA   C  
ATOM    488  O4'   G B  23     -24.319  11.116  68.429  1.00 10.00      JA   O  
ATOM    489  C3'   G B  23     -25.075   8.947  68.206  1.00 10.00      JA   C  
ATOM    490  O3'   G B  23     -25.959   8.002  68.819  1.00 10.00      JA   O  
ATOM    491  C2'   G B  23     -25.717   9.779  67.093  1.00 10.00      JA   C  
ATOM    492  O2'   G B  23     -27.022  10.186  67.471  1.00 10.00      JA   O  
ATOM    493  C1'   G B  23     -24.842  10.880  67.031  1.00 10.00      JA   C  
ATOM    494  N9    G B  23     -23.768  10.834  66.048  1.00 10.00      JA   N  
ATOM    495  C8    G B  23     -22.482  10.425  66.277  1.00 10.00      JA   C  
ATOM    496  N7    G B  23     -21.745  10.431  65.202  1.00 10.00      JA   N  
ATOM    497  C5    G B  23     -22.593  10.898  64.208  1.00 10.00      JA   C  
ATOM    498  C6    G B  23     -22.367  11.096  62.827  1.00 10.00      JA   C  
ATOM    499  O6    G B  23     -21.321  10.916  62.178  1.00 10.00      JA   O  
ATOM    500  N1    G B  23     -23.517  11.537  62.177  1.00 10.00      JA   N  
ATOM    501  C2    G B  23     -24.718  11.748  62.772  1.00 10.00      JA   C  
ATOM    502  N2    G B  23     -25.697  12.132  61.973  1.00 10.00      JA   N  
ATOM    503  N3    G B  23     -24.942  11.586  64.057  1.00 10.00      JA   N  
ATOM    504  C4    G B  23     -23.843  11.158  64.710  1.00 10.00      JA   C  
ATOM    505  P     U B  24     -25.475   6.571  69.302  1.00 10.00      JA   P  
ATOM    506  OP1   U B  24     -26.168   6.258  70.584  1.00 10.00      JA   O  
ATOM    507  OP2   U B  24     -24.004   6.527  69.285  1.00 10.00      JA   O1-
ATOM    508  O5'   U B  24     -26.027   5.672  68.115  1.00 10.00      JA   O  
ATOM    509  C5'   U B  24     -27.416   5.280  68.097  1.00 10.00      JA   C  
ATOM    510  C4'   U B  24     -28.105   5.745  66.829  1.00 10.00      JA   C  
ATOM    511  O4'   U B  24     -27.657   7.021  66.411  1.00 10.00      JA   O  
ATOM    512  C3'   U B  24     -27.903   4.870  65.579  1.00 10.00      JA   C  
ATOM    513  O3'   U B  24     -28.724   3.686  65.665  1.00 10.00      JA   O  
ATOM    514  C2'   U B  24     -28.316   5.830  64.473  1.00 10.00      JA   C  
ATOM    515  O2'   U B  24     -29.725   5.969  64.358  1.00 10.00      JA   O  
ATOM    516  C1'   U B  24     -27.704   7.059  64.880  1.00 10.00      JA   C  
ATOM    517  N1    U B  24     -26.421   7.358  64.244  1.00 10.00      JA   N  
ATOM    518  C2    U B  24     -26.449   7.979  63.017  1.00 10.00      JA   C  
ATOM    519  O2    U B  24     -27.484   8.289  62.460  1.00 10.00      JA   O  
ATOM    520  N3    U B  24     -25.220   8.223  62.467  1.00 10.00      JA   N  
ATOM    521  C4    U B  24     -23.997   7.907  63.010  1.00 10.00      JA   C  
ATOM    522  O4    U B  24     -22.978   8.176  62.386  1.00 10.00      JA   O  
ATOM    523  C5    U B  24     -24.052   7.269  64.284  1.00 10.00      JA   C  
ATOM    524  C6    U B  24     -25.235   7.023  64.846  1.00 10.00      JA   C  
ATOM    525  P     A B  25     -28.213   2.357  65.014  1.00 10.00      JA   P  
ATOM    526  OP1   A B  25     -29.183   1.274  65.341  1.00 10.00      JA   O  
ATOM    527  OP2   A B  25     -26.813   2.129  65.426  1.00 10.00      JA   O1-
ATOM    528  O5'   A B  25     -28.267   2.673  63.477  1.00 10.00      JA   O  
ATOM    529  C5'   A B  25     -29.552   2.786  62.807  1.00 10.00      JA   C  
ATOM    530  C4'   A B  25     -29.421   3.392  61.402  1.00 10.00      JA   C  
ATOM    531  O4'   A B  25     -28.694   4.629  61.487  1.00 10.00      JA   O  
ATOM    532  C3'   A B  25     -28.715   2.593  60.255  1.00 10.00      JA   C  
ATOM    533  O3'   A B  25     -29.648   1.661  59.730  1.00 10.00      JA   O  
ATOM    534  C2'   A B  25     -28.301   3.728  59.351  1.00 10.00      JA   C  
ATOM    535  O2'   A B  25     -29.336   4.127  58.518  1.00 10.00      JA   O  
ATOM    536  C1'   A B  25     -27.946   4.905  60.266  1.00 10.00      JA   C  
ATOM    537  N9    A B  25     -26.524   5.011  60.551  1.00 10.00      JA   N  
ATOM    538  C8    A B  25     -25.863   4.701  61.711  1.00 10.00      JA   C  
ATOM    539  N7    A B  25     -24.571   4.897  61.654  1.00 10.00      JA   N  
ATOM    540  C5    A B  25     -24.367   5.377  60.365  1.00 10.00      JA   C  
ATOM    541  C6    A B  25     -23.209   5.795  59.677  1.00 10.00      JA   C  
ATOM    542  N6    A B  25     -21.986   5.812  60.219  1.00 10.00      JA   N  
ATOM    543  N1    A B  25     -23.357   6.209  58.400  1.00 10.00      JA   N  
ATOM    544  C2    A B  25     -24.582   6.208  57.862  1.00 10.00      JA   C  
ATOM    545  N3    A B  25     -25.744   5.851  58.408  1.00 10.00      JA   N  
ATOM    546  C4    A B  25     -25.562   5.441  59.675  1.00 10.00      JA   C  
ATOM    547  P     U B  26     -29.247   0.362  58.972  1.00 10.00      JA   P  
ATOM    548  OP1   U B  26     -30.445  -0.379  58.520  1.00 10.00      JA   O  
ATOM    549  OP2   U B  26     -28.227  -0.401  59.758  1.00 10.00      JA   O1-
ATOM    550  O5'   U B  26     -28.538   0.987  57.712  1.00 10.00      JA   O  
ATOM    551  C5'   U B  26     -29.252   1.512  56.587  1.00 10.00      JA   C  
ATOM    552  C4'   U B  26     -28.240   1.947  55.511  1.00 10.00      JA   C  
ATOM    553  O4'   U B  26     -27.372   3.005  56.015  1.00 10.00      JA   O  
ATOM    554  C3'   U B  26     -27.228   0.817  55.137  1.00 10.00      JA   C  
ATOM    555  O3'   U B  26     -27.856  -0.076  54.242  1.00 10.00      JA   O  
ATOM    556  C2'   U B  26     -26.087   1.675  54.592  1.00 10.00      JA   C  
ATOM    557  O2'   U B  26     -26.316   2.047  53.236  1.00 10.00      JA   O  
ATOM    558  C1'   U B  26     -25.980   2.784  55.501  1.00 10.00      JA   C  
ATOM    559  N1    U B  26     -25.020   2.665  56.598  1.00 10.00      JA   N  
ATOM    560  C2    U B  26     -23.707   2.975  56.330  1.00 10.00      JA   C  
ATOM    561  O2    U B  26     -23.327   3.345  55.236  1.00 10.00      JA   O  
ATOM    562  N3    U B  26     -22.855   2.835  57.391  1.00 10.00      JA   N  
ATOM    563  C4    U B  26     -23.180   2.419  58.661  1.00 10.00      JA   C  
ATOM    564  O4    U B  26     -22.299   2.327  59.505  1.00 10.00      JA   O  
ATOM    565  C5    U B  26     -24.561   2.121  58.860  1.00 10.00      JA   C  
ATOM    566  C6    U B  26     -25.414   2.252  57.844  1.00 10.00      JA   C  
ATOM    567  P     U B  27     -27.348  -1.575  54.110  1.00 10.00      JA   P  
ATOM    568  OP1   U B  27     -28.139  -2.258  53.055  1.00 10.00      JA   O  
ATOM    569  OP2   U B  27     -27.372  -2.198  55.448  1.00 10.00      JA   O1-
ATOM    570  O5'   U B  27     -25.844  -1.364  53.611  1.00 10.00      JA   O  
ATOM    571  C5'   U B  27     -25.493  -1.114  52.259  1.00 10.00      JA   C  
ATOM    572  C4'   U B  27     -23.965  -0.927  52.214  1.00 10.00      JA   C  
ATOM    573  O4'   U B  27     -23.532   0.173  53.054  1.00 10.00      JA   O  
ATOM    574  C3'   U B  27     -23.165  -2.107  52.698  1.00 10.00      JA   C  
ATOM    575  O3'   U B  27     -23.087  -3.081  51.647  1.00 10.00      JA   O  
ATOM    576  C2'   U B  27     -21.853  -1.453  53.075  1.00 10.00      JA   C  
ATOM    577  O2'   U B  27     -21.052  -1.190  51.940  1.00 10.00      JA   O  
ATOM    578  C1'   U B  27     -22.266  -0.191  53.704  1.00 10.00      JA   C  
ATOM    579  N1    U B  27     -22.357  -0.313  55.158  1.00 10.00      JA   N  
ATOM    580  C2    U B  27     -21.209  -0.104  55.887  1.00 10.00      JA   C  
ATOM    581  O2    U B  27     -20.145   0.181  55.372  1.00 10.00      JA   O  
ATOM    582  N3    U B  27     -21.353  -0.241  57.240  1.00 10.00      JA   N  
ATOM    583  C4    U B  27     -22.504  -0.566  57.918  1.00 10.00      JA   C  
ATOM    584  O4    U B  27     -22.473  -0.670  59.137  1.00 10.00      JA   O  
ATOM    585  C5    U B  27     -23.651  -0.764  57.093  1.00 10.00      JA   C  
ATOM    586  C6    U B  27     -23.541  -0.632  55.771  1.00 10.00      JA   C  
ATOM    587  P     G B  28     -23.086  -4.605  52.015  1.00 10.00      JA   P  
ATOM    588  OP1   G B  28     -23.283  -5.318  50.721  1.00 10.00      JA   O  
ATOM    589  OP2   G B  28     -24.071  -4.880  53.115  1.00 10.00      JA   O1-
ATOM    590  O5'   G B  28     -21.646  -4.836  52.542  1.00 10.00      JA   O  
ATOM    591  C5'   G B  28     -20.553  -4.725  51.647  1.00 10.00      JA   C  
ATOM    592  C4'   G B  28     -19.229  -4.627  52.449  1.00 10.00      JA   C  
ATOM    593  O4'   G B  28     -19.230  -3.479  53.358  1.00 10.00      JA   O  
ATOM    594  C3'   G B  28     -18.931  -5.764  53.410  1.00 10.00      JA   C  
ATOM    595  O3'   G B  28     -18.428  -6.908  52.702  1.00 10.00      JA   O  
ATOM    596  C2'   G B  28     -17.932  -5.150  54.325  1.00 10.00      JA   C  
ATOM    597  O2'   G B  28     -16.643  -5.073  53.704  1.00 10.00      JA   O  
ATOM    598  C1'   G B  28     -18.532  -3.864  54.574  1.00 10.00      JA   C  
ATOM    599  N9    G B  28     -19.361  -3.677  55.757  1.00 10.00      JA   N  
ATOM    600  C8    G B  28     -20.729  -3.655  55.789  1.00 10.00      JA   C  
ATOM    601  N7    G B  28     -21.211  -3.529  56.993  1.00 10.00      JA   N  
ATOM    602  C5    G B  28     -20.089  -3.436  57.803  1.00 10.00      JA   C  
ATOM    603  C6    G B  28     -19.977  -3.312  59.206  1.00 10.00      JA   C  
ATOM    604  O6    G B  28     -20.884  -3.228  60.053  1.00 10.00      JA   O  
ATOM    605  N1    G B  28     -18.646  -3.301  59.616  1.00 10.00      JA   N  
ATOM    606  C2    G B  28     -17.574  -3.407  58.791  1.00 10.00      JA   C  
ATOM    607  N2    G B  28     -16.392  -3.414  59.381  1.00 10.00      JA   N  
ATOM    608  N3    G B  28     -17.658  -3.506  57.483  1.00 10.00      JA   N  
ATOM    609  C4    G B  28     -18.938  -3.519  57.060  1.00 10.00      JA   C  
ATOM    610  P     C B  29     -18.788  -8.368  53.225  1.00 10.00      JA   P  
ATOM    611  OP1   C B  29     -18.386  -9.293  52.132  1.00 10.00      JA   O  
ATOM    612  OP2   C B  29     -20.192  -8.402  53.659  1.00 10.00      JA   O1-
ATOM    613  O5'   C B  29     -17.834  -8.569  54.491  1.00 10.00      JA   O  
ATOM    614  C5'   C B  29     -16.405  -8.619  54.306  1.00 10.00      JA   C  
ATOM    615  C4'   C B  29     -15.687  -8.462  55.632  1.00 10.00      JA   C  
ATOM    616  O4'   C B  29     -16.006  -7.186  56.248  1.00 10.00      JA   O  
ATOM    617  C3'   C B  29     -16.040  -9.476  56.770  1.00 10.00      JA   C  
ATOM    618  O3'   C B  29     -15.359 -10.719  56.554  1.00 10.00      JA   O  
ATOM    619  C2'   C B  29     -15.662  -8.748  58.004  1.00 10.00      JA   C  
ATOM    620  O2'   C B  29     -14.240  -8.752  58.171  1.00 10.00      JA   O  
ATOM    621  C1'   C B  29     -16.109  -7.341  57.769  1.00 10.00      JA   C  
ATOM    622  N1    C B  29     -17.465  -7.047  58.238  1.00 10.00      JA   N  
ATOM    623  C2    C B  29     -17.624  -6.775  59.560  1.00 10.00      JA   C  
ATOM    624  O2    C B  29     -16.597  -6.716  60.271  1.00 10.00      JA   O  
ATOM    625  N3    C B  29     -18.872  -6.576  60.061  1.00 10.00      JA   N  
ATOM    626  C4    C B  29     -19.936  -6.627  59.243  1.00 10.00      JA   C  
ATOM    627  N4    C B  29     -21.149  -6.402  59.791  1.00 10.00      JA   N  
ATOM    628  C5    C B  29     -19.798  -6.902  57.855  1.00 10.00      JA   C  
ATOM    629  C6    C B  29     -18.549  -7.087  57.389  1.00 10.00      JA   C  
ATOM    630  P     G B  30     -16.149 -12.079  56.728  1.00 10.00      JA   P  
ATOM    631  OP1   G B  30     -15.534 -13.078  55.800  1.00 10.00      JA   O  
ATOM    632  OP2   G B  30     -17.601 -11.877  56.616  1.00 10.00      JA   O1-
ATOM    633  O5'   G B  30     -15.828 -12.553  58.191  1.00 10.00      JA   O  
ATOM    634  C5'   G B  30     -14.495 -12.488  58.754  1.00 10.00      JA   C  
ATOM    635  C4'   G B  30     -14.600 -12.243  60.284  1.00 10.00      JA   C  
ATOM    636  O4'   G B  30     -15.064 -10.904  60.542  1.00 10.00      JA   O  
ATOM    637  C3'   G B  30     -15.581 -13.116  61.010  1.00 10.00      JA   C  
ATOM    638  O3'   G B  30     -14.988 -14.397  61.241  1.00 10.00      JA   O  
ATOM    639  C2'   G B  30     -15.837 -12.289  62.270  1.00 10.00      JA   C  
ATOM    640  O2'   G B  30     -14.822 -12.480  63.240  1.00 10.00      JA   O  
ATOM    641  C1'   G B  30     -15.836 -10.910  61.782  1.00 10.00      JA   C  
ATOM    642  N9    G B  30     -17.167 -10.331  61.652  1.00 10.00      JA   N  
ATOM    643  C8    G B  30     -17.884 -10.210  60.492  1.00 10.00      JA   C  
ATOM    644  N7    G B  30     -19.071  -9.706  60.676  1.00 10.00      JA   N  
ATOM    645  C5    G B  30     -19.130  -9.456  62.039  1.00 10.00      JA   C  
ATOM    646  C6    G B  30     -20.177  -8.935  62.832  1.00 10.00      JA   C  
ATOM    647  O6    G B  30     -21.304  -8.547  62.475  1.00 10.00      JA   O  
ATOM    648  N1    G B  30     -19.828  -8.894  64.180  1.00 10.00      JA   N  
ATOM    649  C2    G B  30     -18.642  -9.308  64.693  1.00 10.00      JA   C  
ATOM    650  N2    G B  30     -18.520  -9.221  66.005  1.00 10.00      JA   N  
ATOM    651  N3    G B  30     -17.651  -9.778  63.969  1.00 10.00      JA   N  
ATOM    652  C4    G B  30     -17.964  -9.828  62.658  1.00 10.00      JA   C  
ATOM    653  P     C B  31     -15.894 -15.688  61.168  1.00 10.00      JA   P  
ATOM    654  OP1   C B  31     -15.033 -16.896  61.203  1.00 10.00      JA   O  
ATOM    655  OP2   C B  31     -16.815 -15.592  60.015  1.00 10.00      JA   O1-
ATOM    656  O5'   C B  31     -16.702 -15.550  62.484  1.00 10.00      JA   O  
ATOM    657  C5'   C B  31     -16.185 -15.763  63.796  1.00 10.00      JA   C  
ATOM    658  C4'   C B  31     -17.089 -15.174  64.852  1.00 10.00      JA   C  
ATOM    659  O4'   C B  31     -17.350 -13.739  64.623  1.00 10.00      JA   O  
ATOM    660  C3'   C B  31     -18.526 -15.707  64.863  1.00 10.00      JA   C  
ATOM    661  O3'   C B  31     -18.510 -16.996  65.517  1.00 10.00      JA   O  
ATOM    662  C2'   C B  31     -19.229 -14.620  65.644  1.00 10.00      JA   C  
ATOM    663  O2'   C B  31     -18.888 -14.552  67.034  1.00 10.00      JA   O  
ATOM    664  C1'   C B  31     -18.768 -13.355  65.085  1.00 10.00      JA   C  
ATOM    665  N1    C B  31     -19.555 -12.942  63.921  1.00 10.00      JA   N  
ATOM    666  C2    C B  31     -20.675 -12.208  64.153  1.00 10.00      JA   C  
ATOM    667  O2    C B  31     -20.915 -11.866  65.332  1.00 10.00      JA   O  
ATOM    668  N3    C B  31     -21.484 -11.869  63.115  1.00 10.00      JA   N  
ATOM    669  C4    C B  31     -21.160 -12.243  61.866  1.00 10.00      JA   C  
ATOM    670  N4    C B  31     -21.990 -11.862  60.871  1.00 10.00      JA   N  
ATOM    671  C5    C B  31     -19.992 -13.005  61.594  1.00 10.00      JA   C  
ATOM    672  C6    C B  31     -19.208 -13.317  62.643  1.00 10.00      JA   C  
ATOM    673  P     C B  32     -19.637 -18.001  65.084  1.00 10.00      JA   P  
ATOM    674  OP1   C B  32     -19.112 -19.383  65.186  1.00 10.00      JA   O  
ATOM    675  OP2   C B  32     -20.250 -17.581  63.812  1.00 10.00      JA   O1-
ATOM    676  O5'   C B  32     -20.717 -17.840  66.209  1.00 10.00      JA   O  
ATOM    677  C5'   C B  32     -20.711 -17.379  67.541  1.00 10.00      JA   C  
ATOM    678  C4'   C B  32     -22.112 -17.093  67.930  1.00 10.00      JA   C  
ATOM    679  O4'   C B  32     -22.503 -15.788  67.362  1.00 10.00      JA   O  
ATOM    680  C3'   C B  32     -23.172 -18.068  67.396  1.00 10.00      JA   C  
ATOM    681  O3'   C B  32     -23.297 -19.199  68.267  1.00 10.00      JA   O  
ATOM    682  C2'   C B  32     -24.399 -17.183  67.261  1.00 10.00      JA   C  
ATOM    683  O2'   C B  32     -25.066 -17.148  68.503  1.00 10.00      JA   O  
ATOM    684  C1'   C B  32     -24.022 -15.880  66.898  1.00 10.00      JA   C  
ATOM    685  N1    C B  32     -24.038 -15.416  65.508  1.00 10.00      JA   N  
ATOM    686  C2    C B  32     -25.164 -14.792  65.071  1.00 10.00      JA   C  
ATOM    687  O2    C B  32     -26.076 -14.584  65.901  1.00 10.00      JA   O  
ATOM    688  N3    C B  32     -25.261 -14.415  63.769  1.00 10.00      JA   N  
ATOM    689  C4    C B  32     -24.238 -14.641  62.930  1.00 10.00      JA   C  
ATOM    690  N4    C B  32     -24.381 -14.228  61.652  1.00 10.00      JA   N  
ATOM    691  C5    C B  32     -23.047 -15.285  63.362  1.00 10.00      JA   C  
ATOM    692  C6    C B  32     -22.979 -15.639  64.659  1.00 10.00      JA   C  
ATOM    693  P     G B  33     -23.308 -20.649  67.632  1.00 10.00      JA   P  
ATOM    694  OP1   G B  33     -23.173 -21.639  68.732  1.00 10.00      JA   O  
ATOM    695  OP2   G B  33     -22.298 -20.705  66.546  1.00 10.00      JA   O1-
ATOM    696  O5'   G B  33     -24.772 -20.804  67.034  1.00 10.00      JA   O  
ATOM    697  C5'   G B  33     -25.873 -20.729  67.960  1.00 10.00      JA   C  
ATOM    698  C4'   G B  33     -27.154 -20.234  67.214  1.00 10.00      JA   C  
ATOM    699  O4'   G B  33     -26.905 -18.960  66.590  1.00 10.00      JA   O  
ATOM    700  C3'   G B  33     -27.679 -21.068  66.037  1.00 10.00      JA   C  
ATOM    701  O3'   G B  33     -28.485 -22.106  66.569  1.00 10.00      JA   O  
ATOM    702  C2'   G B  33     -28.551 -20.031  65.379  1.00 10.00      JA   C  
ATOM    703  O2'   G B  33     -29.768 -19.877  66.029  1.00 10.00      JA   O  
ATOM    704  C1'   G B  33     -27.796 -18.816  65.560  1.00 10.00      JA   C  
ATOM    705  N9    G B  33     -27.305 -18.182  64.343  1.00 10.00      JA   N  
ATOM    706  C8    G B  33     -26.000 -18.123  63.933  1.00 10.00      JA   C  
ATOM    707  N7    G B  33     -25.854 -17.545  62.775  1.00 10.00      JA   N  
ATOM    708  C5    G B  33     -27.141 -17.176  62.411  1.00 10.00      JA   C  
ATOM    709  C6    G B  33     -27.617 -16.537  61.245  1.00 10.00      JA   C  
ATOM    710  O6    G B  33     -26.970 -16.123  60.266  1.00 10.00      JA   O  
ATOM    711  N1    G B  33     -29.002 -16.398  61.264  1.00 10.00      JA   N  
ATOM    712  C2    G B  33     -29.816 -16.827  62.262  1.00 10.00      JA   C  
ATOM    713  N2    G B  33     -31.109 -16.635  62.074  1.00 10.00      JA   N  
ATOM    714  N3    G B  33     -29.390 -17.408  63.361  1.00 10.00      JA   N  
ATOM    715  C4    G B  33     -28.049 -17.554  63.366  1.00 10.00      JA   C  
ATOM    716  P     C B  34     -28.375 -23.637  66.192  1.00 10.00      JA   P  
ATOM    717  OP1   C B  34     -28.887 -24.432  67.333  1.00 10.00      JA   O  
ATOM    718  OP2   C B  34     -27.037 -23.898  65.605  1.00 10.00      JA   O1-
ATOM    719  O5'   C B  34     -29.494 -23.670  65.063  1.00 10.00      JA   O  
ATOM    720  C5'   C B  34     -30.817 -23.226  65.390  1.00 10.00      JA   C  
ATOM    721  C4'   C B  34     -31.473 -22.541  64.217  1.00 10.00      JA   C  
ATOM    722  O4'   C B  34     -30.728 -21.373  63.799  1.00 10.00      JA   O  
ATOM    723  C3'   C B  34     -31.614 -23.363  62.946  1.00 10.00      JA   C  
ATOM    724  O3'   C B  34     -32.777 -24.120  63.258  1.00 10.00      JA   O  
ATOM    725  C2'   C B  34     -31.807 -22.306  61.869  1.00 10.00      JA   C  
ATOM    726  O2'   C B  34     -33.169 -21.986  61.684  1.00 10.00      JA   O  
ATOM    727  C1'   C B  34     -30.986 -21.140  62.425  1.00 10.00      JA   C  
ATOM    728  N1    C B  34     -29.739 -20.785  61.725  1.00 10.00      JA   N  
ATOM    729  C2    C B  34     -29.807 -19.830  60.707  1.00 10.00      JA   C  
ATOM    730  O2    C B  34     -30.905 -19.323  60.435  1.00 10.00      JA   O  
ATOM    731  N3    C B  34     -28.680 -19.485  60.047  1.00 10.00      JA   N  
ATOM    732  C4    C B  34     -27.517 -20.053  60.370  1.00 10.00      JA   C  
ATOM    733  N4    C B  34     -26.430 -19.680  59.691  1.00 10.00      JA   N  
ATOM    734  C5    C B  34     -27.417 -21.030  61.403  1.00 10.00      JA   C  
ATOM    735  C6    C B  34     -28.543 -21.363  62.049  1.00 10.00      JA   C  
ATOM    736  P     U B  35     -33.085 -25.231  62.202  1.00 10.00      JA   P  
ATOM    737  OP1   U B  35     -34.213 -26.076  62.668  1.00 10.00      JA   O  
ATOM    738  OP2   U B  35     -31.822 -25.873  61.756  1.00 10.00      JA   O1-
ATOM    739  O5'   U B  35     -33.599 -24.225  61.079  1.00 10.00      JA   O  
ATOM    740  C5'   U B  35     -33.926 -24.688  59.756  1.00 10.00      JA   C  
ATOM    741  C4'   U B  35     -34.147 -23.513  58.833  1.00 10.00      JA   C  
ATOM    742  O4'   U B  35     -33.035 -22.594  58.879  1.00 10.00      JA   O  
ATOM    743  C3'   U B  35     -34.399 -23.851  57.367  1.00 10.00      JA   C  
ATOM    744  O3'   U B  35     -35.248 -23.047  56.560  1.00 10.00      JA   O  
ATOM    745  C2'   U B  35     -33.034 -23.577  56.748  1.00 10.00      JA   C  
ATOM    746  O2'   U B  35     -33.146 -23.206  55.391  1.00 10.00      JA   O  
ATOM    747  C1'   U B  35     -32.561 -22.382  57.576  1.00 10.00      JA   C  
ATOM    748  N1    U B  35     -31.106 -22.249  57.658  1.00 10.00      JA   N  
ATOM    749  C2    U B  35     -30.553 -21.051  57.258  1.00 10.00      JA   C  
ATOM    750  O2    U B  35     -31.221 -20.119  56.847  1.00 10.00      JA   O  
ATOM    751  N3    U B  35     -29.187 -20.986  57.357  1.00 10.00      JA   N  
ATOM    752  C4    U B  35     -28.336 -21.972  57.805  1.00 10.00      JA   C  
ATOM    753  O4    U B  35     -27.125 -21.759  57.834  1.00 10.00      JA   O  
ATOM    754  C5    U B  35     -28.986 -23.185  58.202  1.00 10.00      JA   C  
ATOM    755  C6    U B  35     -30.317 -23.278  58.116  1.00 10.00      JA   C  
ATOM    756  P     A B  36     -36.440 -23.726  55.732  1.00 10.00      JA   P  
ATOM    757  OP1   A B  36     -37.716 -23.428  56.429  1.00 10.00      JA   O  
ATOM    758  OP2   A B  36     -36.032 -25.133  55.517  1.00 10.00      JA   O1-
ATOM    759  O5'   A B  36     -36.341 -22.932  54.345  1.00 10.00      JA   O  
ATOM    760  C5'   A B  36     -37.451 -22.222  53.733  1.00 10.00      JA   C  
ATOM    761  C4'   A B  36     -37.063 -21.682  52.311  1.00 10.00      JA   C  
ATOM    762  O4'   A B  36     -35.807 -21.010  52.330  1.00 10.00      JA   O  
ATOM    763  C3'   A B  36     -36.987 -22.725  51.220  1.00 10.00      JA   C  
ATOM    764  O3'   A B  36     -37.355 -22.181  49.923  1.00 10.00      JA   O  
ATOM    765  C2'   A B  36     -35.481 -22.992  51.268  1.00 10.00      JA   C  
ATOM    766  O2'   A B  36     -35.032 -23.636  50.120  1.00 10.00      JA   O  
ATOM    767  C1'   A B  36     -34.960 -21.604  51.396  1.00 10.00      JA   C  
ATOM    768  N9    A B  36     -33.538 -21.506  51.684  1.00 10.00      JA   N  
ATOM    769  C8    A B  36     -32.903 -21.634  52.892  1.00 10.00      JA   C  
ATOM    770  N7    A B  36     -31.603 -21.501  52.825  1.00 10.00      JA   N  
ATOM    771  C5    A B  36     -31.366 -21.262  51.476  1.00 10.00      JA   C  
ATOM    772  C6    A B  36     -30.184 -21.016  50.747  1.00 10.00      JA   C  
ATOM    773  N6    A B  36     -28.967 -20.952  51.300  1.00 10.00      JA   N  
ATOM    774  N1    A B  36     -30.300 -20.826  49.414  1.00 10.00      JA   N  
ATOM    775  C2    A B  36     -31.519 -20.873  48.864  1.00 10.00      JA   C  
ATOM    776  N3    A B  36     -32.701 -21.083  49.442  1.00 10.00      JA   N  
ATOM    777  C4    A B  36     -32.549 -21.273  50.764  1.00 10.00      JA   C  
ATOM    778  P     G B  37     -38.765 -21.971  49.280  1.00 10.00      JA   P  
ATOM    779  OP1   G B  37     -39.657 -23.067  49.693  1.00 10.00      JA   O  
ATOM    780  OP2   G B  37     -38.599 -21.789  47.834  1.00 10.00      JA   O1-
ATOM    781  O5'   G B  37     -39.250 -20.583  49.936  1.00 10.00      JA   O  
ATOM    782  C5'   G B  37     -38.830 -19.308  49.404  1.00 10.00      JA   C  
ATOM    783  C4'   G B  37     -37.750 -18.623  50.271  1.00 10.00      JA   C  
ATOM    784  O4'   G B  37     -36.473 -19.231  50.006  1.00 10.00      JA   O  
ATOM    785  C3'   G B  37     -37.553 -17.151  50.041  1.00 10.00      JA   C  
ATOM    786  O3'   G B  37     -38.511 -16.415  50.857  1.00 10.00      JA   O  
ATOM    787  C2'   G B  37     -36.132 -16.961  50.417  1.00 10.00      JA   C  
ATOM    788  O2'   G B  37     -35.868 -16.889  51.778  1.00 10.00      JA   O  
ATOM    789  C1'   G B  37     -35.486 -18.215  49.847  1.00 10.00      JA   C  
ATOM    790  N9    G B  37     -35.116 -17.997  48.455  1.00 10.00      JA   N  
ATOM    791  C8    G B  37     -35.743 -18.527  47.361  1.00 10.00      JA   C  
ATOM    792  N7    G B  37     -35.236 -18.118  46.233  1.00 10.00      JA   N  
ATOM    793  C5    G B  37     -34.192 -17.285  46.609  1.00 10.00      JA   C  
ATOM    794  C6    G B  37     -33.292 -16.529  45.824  1.00 10.00      JA   C  
ATOM    795  O6    G B  37     -33.212 -16.459  44.585  1.00 10.00      JA   O  
ATOM    796  N1    G B  37     -32.421 -15.785  46.615  1.00 10.00      JA   N  
ATOM    797  C2    G B  37     -32.425 -15.762  47.972  1.00 10.00      JA   C  
ATOM    798  N2    G B  37     -31.540 -14.960  48.538  1.00 10.00      JA   N  
ATOM    799  N3    G B  37     -33.242 -16.471  48.719  1.00 10.00      JA   N  
ATOM    800  C4    G B  37     -34.097 -17.202  47.975  1.00 10.00      JA   C  
ATOM    801  P     A B  38     -39.037 -14.994  50.352  1.00 10.00      JA   P  
ATOM    802  OP1   A B  38     -39.904 -14.391  51.373  1.00 10.00      JA   O  
ATOM    803  OP2   A B  38     -39.631 -15.128  49.003  1.00 10.00      JA   O1-
ATOM    804  O5'   A B  38     -37.689 -14.139  50.243  1.00 10.00      JA   O  
ATOM    805  C5'   A B  38     -37.089 -13.669  51.443  1.00 10.00      JA   C  
ATOM    806  C4'   A B  38     -35.797 -12.889  51.144  1.00 10.00      JA   C  
ATOM    807  O4'   A B  38     -34.895 -13.691  50.358  1.00 10.00      JA   O  
ATOM    808  C3'   A B  38     -35.954 -11.607  50.329  1.00 10.00      JA   C  
ATOM    809  O3'   A B  38     -36.268 -10.524  51.212  1.00 10.00      JA   O  
ATOM    810  C2'   A B  38     -34.649 -11.471  49.566  1.00 10.00      JA   C  
ATOM    811  O2'   A B  38     -33.622 -10.948  50.399  1.00 10.00      JA   O  
ATOM    812  C1'   A B  38     -34.326 -12.857  49.341  1.00 10.00      JA   C  
ATOM    813  N9    A B  38     -34.783 -13.291  48.029  1.00 10.00      JA   N  
ATOM    814  C8    A B  38     -35.780 -14.181  47.727  1.00 10.00      JA   C  
ATOM    815  N7    A B  38     -35.961 -14.358  46.443  1.00 10.00      JA   N  
ATOM    816  C5    A B  38     -35.011 -13.529  45.859  1.00 10.00      JA   C  
ATOM    817  C6    A B  38     -34.670 -13.271  44.515  1.00 10.00      JA   C  
ATOM    818  N6    A B  38     -35.265 -13.859  43.469  1.00 10.00      JA   N  
ATOM    819  N1    A B  38     -33.679 -12.384  44.280  1.00 10.00      JA   N  
ATOM    820  C2    A B  38     -33.072 -11.809  45.326  1.00 10.00      JA   C  
ATOM    821  N3    A B  38     -33.293 -11.978  46.629  1.00 10.00      JA   N  
ATOM    822  C4    A B  38     -34.287 -12.861  46.827  1.00 10.00      JA   C  
ATOM    823  P     G B  39     -37.190  -9.334  50.694  1.00 10.00      JA   P  
ATOM    824  OP1   G B  39     -37.412  -8.409  51.842  1.00 10.00      JA   O  
ATOM    825  OP2   G B  39     -38.412  -9.882  50.079  1.00 10.00      JA   O1-
ATOM    826  O5'   G B  39     -36.292  -8.605  49.626  1.00 10.00      JA   O  
ATOM    827  C5'   G B  39     -35.199  -7.785  50.111  1.00 10.00      JA   C  
ATOM    828  C4'   G B  39     -34.363  -7.249  48.905  1.00 10.00      JA   C  
ATOM    829  O4'   G B  39     -33.817  -8.290  48.076  1.00 10.00      JA   O  
ATOM    830  C3'   G B  39     -35.053  -6.331  47.901  1.00 10.00      JA   C  
ATOM    831  O3'   G B  39     -35.340  -5.062  48.501  1.00 10.00      JA   O  
ATOM    832  C2'   G B  39     -33.993  -6.290  46.808  1.00 10.00      JA   C  
ATOM    833  O2'   G B  39     -32.880  -5.455  47.112  1.00 10.00      JA   O  
ATOM    834  C1'   G B  39     -33.634  -7.814  46.846  1.00 10.00      JA   C  
ATOM    835  N9    G B  39     -34.188  -8.449  45.657  1.00 10.00      JA   N  
ATOM    836  C8    G B  39     -33.698  -8.344  44.384  1.00 10.00      JA   C  
ATOM    837  N7    G B  39     -34.358  -9.064  43.521  1.00 10.00      JA   N  
ATOM    838  C5    G B  39     -35.362  -9.661  44.270  1.00 10.00      JA   C  
ATOM    839  C6    G B  39     -36.373 -10.571  43.889  1.00 10.00      JA   C  
ATOM    840  O6    G B  39     -36.615 -11.035  42.760  1.00 10.00      JA   O  
ATOM    841  N1    G B  39     -37.149 -10.961  44.977  1.00 10.00      JA   N  
ATOM    842  C2    G B  39     -36.969 -10.543  46.255  1.00 10.00      JA   C  
ATOM    843  N2    G B  39     -37.789 -11.059  47.152  1.00 10.00      JA   N  
ATOM    844  N3    G B  39     -36.045  -9.683  46.625  1.00 10.00      JA   N  
ATOM    845  C4    G B  39     -35.279  -9.290  45.588  1.00 10.00      JA   C  
ATOM    846  P     G B  40     -36.604  -4.173  48.101  1.00 10.00      JA   P  
ATOM    847  OP1   G B  40     -36.313  -2.764  48.365  1.00 10.00      JA   O  
ATOM    848  OP2   G B  40     -37.811  -4.707  48.786  1.00 10.00      JA   O1-
ATOM    849  O5'   G B  40     -36.778  -4.391  46.552  1.00 10.00      JA   O  
ATOM    850  C5'   G B  40     -36.057  -3.652  45.598  1.00 10.00      JA   C  
ATOM    851  C4'   G B  40     -36.507  -4.008  44.171  1.00 10.00      JA   C  
ATOM    852  O4'   G B  40     -36.414  -5.401  43.893  1.00 10.00      JA   O  
ATOM    853  C3'   G B  40     -38.013  -3.753  44.001  1.00 10.00      JA   C  
ATOM    854  O3'   G B  40     -38.283  -2.359  43.717  1.00 10.00      JA   O  
ATOM    855  C2'   G B  40     -38.341  -4.660  42.844  1.00 10.00      JA   C  
ATOM    856  O2'   G B  40     -37.939  -4.055  41.639  1.00 10.00      JA   O  
ATOM    857  C1'   G B  40     -37.548  -5.841  43.044  1.00 10.00      JA   C  
ATOM    858  N9    G B  40     -38.253  -6.833  43.845  1.00 10.00      JA   N  
ATOM    859  C8    G B  40     -38.577  -6.719  45.170  1.00 10.00      JA   C  
ATOM    860  N7    G B  40     -39.260  -7.734  45.618  1.00 10.00      JA   N  
ATOM    861  C5    G B  40     -39.370  -8.582  44.526  1.00 10.00      JA   C  
ATOM    862  C6    G B  40     -40.025  -9.827  44.393  1.00 10.00      JA   C  
ATOM    863  O6    G B  40     -40.644 -10.475  45.256  1.00 10.00      JA   O  
ATOM    864  N1    G B  40     -39.929 -10.322  43.095  1.00 10.00      JA   N  
ATOM    865  C2    G B  40     -39.301  -9.698  42.066  1.00 10.00      JA   C  
ATOM    866  N2    G B  40     -39.354 -10.316  40.900  1.00 10.00      JA   N  
ATOM    867  N3    G B  40     -38.672  -8.549  42.175  1.00 10.00      JA   N  
ATOM    868  C4    G B  40     -38.751  -8.049  43.424  1.00 10.00      JA   C  
ATOM    869  P     U B  41     -39.730  -1.874  44.113  1.00 10.00      JA   P  
ATOM    870  OP1   U B  41     -39.772  -0.420  44.175  1.00 10.00      JA   O  
ATOM    871  OP2   U B  41     -40.246  -2.555  45.332  1.00 10.00      JA   O1-
ATOM    872  O5'   U B  41     -40.606  -2.346  42.908  1.00 10.00      JA   O  
ATOM    873  C5'   U B  41     -40.310  -1.720  41.644  1.00 10.00      JA   C  
ATOM    874  C4'   U B  41     -41.084  -2.439  40.543  1.00 10.00      JA   C  
ATOM    875  O4'   U B  41     -40.741  -3.842  40.469  1.00 10.00      JA   O  
ATOM    876  C3'   U B  41     -42.662  -2.481  40.602  1.00 10.00      JA   C  
ATOM    877  O3'   U B  41     -43.203  -1.221  40.167  1.00 10.00      JA   O  
ATOM    878  C2'   U B  41     -42.953  -3.655  39.657  1.00 10.00      JA   C  
ATOM    879  O2'   U B  41     -42.847  -3.299  38.304  1.00 10.00      JA   O  
ATOM    880  C1'   U B  41     -42.056  -4.533  40.055  1.00 10.00      JA   C  
ATOM    881  N1    U B  41     -42.300  -5.636  40.983  1.00 10.00      JA   N  
ATOM    882  C2    U B  41     -43.031  -6.706  40.521  1.00 10.00      JA   C  
ATOM    883  O2    U B  41     -43.464  -6.767  39.388  1.00 10.00      JA   O  
ATOM    884  N3    U B  41     -43.235  -7.702  41.437  1.00 10.00      JA   N  
ATOM    885  C4    U B  41     -42.795  -7.727  42.739  1.00 10.00      JA   C  
ATOM    886  O4    U B  41     -43.073  -8.687  43.447  1.00 10.00      JA   O  
ATOM    887  C5    U B  41     -42.042  -6.584  43.141  1.00 10.00      JA   C  
ATOM    888  C6    U B  41     -41.824  -5.601  42.269  1.00 10.00      JA   C  
ATOM    889  P     G B  42     -44.569  -0.740  40.804  1.00 10.00      JA   P  
ATOM    890  OP1   G B  42     -44.758   0.701  40.673  1.00 10.00      JA   O  
ATOM    891  OP2   G B  42     -44.696  -1.287  42.193  1.00 10.00      JA   O1-
ATOM    892  O5'   G B  42     -45.669  -1.455  39.855  1.00 10.00      JA   O  
ATOM    893  C5'   G B  42     -47.027  -1.152  40.118  1.00 10.00      JA   C  
ATOM    894  C4'   G B  42     -48.050  -2.047  39.358  1.00 10.00      JA   C  
ATOM    895  O4'   G B  42     -48.117  -1.633  37.956  1.00 10.00      JA   O  
ATOM    896  C3'   G B  42     -47.671  -3.518  39.342  1.00 10.00      JA   C  
ATOM    897  O3'   G B  42     -48.059  -4.176  40.548  1.00 10.00      JA   O  
ATOM    898  C2'   G B  42     -48.532  -3.993  38.160  1.00 10.00      JA   C  
ATOM    899  O2'   G B  42     -49.859  -4.164  38.535  1.00 10.00      JA   O  
ATOM    900  C1'   G B  42     -48.382  -2.847  37.167  1.00 10.00      JA   C  
ATOM    901  N9    G B  42     -47.409  -3.073  36.107  1.00 10.00      JA   N  
ATOM    902  C8    G B  42     -46.220  -2.414  35.950  1.00 10.00      JA   C  
ATOM    903  N7    G B  42     -45.518  -2.859  34.946  1.00 10.00      JA   N  
ATOM    904  C5    G B  42     -46.307  -3.856  34.391  1.00 10.00      JA   C  
ATOM    905  C6    G B  42     -46.066  -4.716  33.296  1.00 10.00      JA   C  
ATOM    906  O6    G B  42     -45.076  -4.755  32.543  1.00 10.00      JA   O  
ATOM    907  N1    G B  42     -47.113  -5.613  33.107  1.00 10.00      JA   N  
ATOM    908  C2    G B  42     -48.231  -5.681  33.873  1.00 10.00      JA   C  
ATOM    909  N2    G B  42     -49.093  -6.629  33.552  1.00 10.00      JA   N  
ATOM    910  N3    G B  42     -48.481  -4.879  34.884  1.00 10.00      JA   N  
ATOM    911  C4    G B  42     -47.480  -4.000  35.088  1.00 10.00      JA   C  
ATOM    912  P     A B  43     -46.960  -4.819  41.504  1.00 10.00      JA   P  
ATOM    913  OP1   A B  43     -47.560  -5.117  42.829  1.00 10.00      JA   O  
ATOM    914  OP2   A B  43     -45.680  -4.071  41.506  1.00 10.00      JA   O1-
ATOM    915  O5'   A B  43     -46.690  -6.192  40.732  1.00 10.00      JA   O  
ATOM    916  C5'   A B  43     -47.730  -7.213  40.836  1.00 10.00      JA   C  
ATOM    917  C4'   A B  43     -47.880  -8.058  39.573  1.00 10.00      JA   C  
ATOM    918  O4'   A B  43     -48.082  -7.213  38.427  1.00 10.00      JA   O  
ATOM    919  C3'   A B  43     -46.728  -8.935  39.198  1.00 10.00      JA   C  
ATOM    920  O3'   A B  43     -46.760 -10.099  39.989  1.00 10.00      JA   O  
ATOM    921  C2'   A B  43     -46.973  -9.162  37.765  1.00 10.00      JA   C  
ATOM    922  O2'   A B  43     -48.073 -10.046  37.495  1.00 10.00      JA   O  
ATOM    923  C1'   A B  43     -47.466  -7.735  37.229  1.00 10.00      JA   C  
ATOM    924  N9    A B  43     -46.251  -7.014  36.880  1.00 10.00      JA   N  
ATOM    925  C8    A B  43     -45.662  -5.969  37.543  1.00 10.00      JA   C  
ATOM    926  N7    A B  43     -44.563  -5.537  36.980  1.00 10.00      JA   N  
ATOM    927  C5    A B  43     -44.422  -6.352  35.863  1.00 10.00      JA   C  
ATOM    928  C6    A B  43     -43.461  -6.396  34.832  1.00 10.00      JA   C  
ATOM    929  N6    A B  43     -42.421  -5.557  34.746  1.00 10.00      JA   N  
ATOM    930  N1    A B  43     -43.613  -7.338  33.875  1.00 10.00      JA   N  
ATOM    931  C2    A B  43     -44.661  -8.165  33.951  1.00 10.00      JA   C  
ATOM    932  N3    A B  43     -45.635  -8.216  34.860  1.00 10.00      JA   N  
ATOM    933  C4    A B  43     -45.451  -7.271  35.798  1.00 10.00      JA   C  
ATOM    934  P     A B  44     -45.513 -11.033  40.106  1.00 10.00      JA   P  
ATOM    935  OP1   A B  44     -45.921 -12.393  40.430  1.00 10.00      JA   O  
ATOM    936  OP2   A B  44     -44.571 -10.310  40.950  1.00 10.00      JA   O1-
ATOM    937  O5'   A B  44     -44.838 -11.193  38.710  1.00 10.00      JA   O  
ATOM    938  C5'   A B  44     -43.476 -11.727  38.833  1.00 10.00      JA   C  
ATOM    939  C4'   A B  44     -42.906 -11.632  37.424  1.00 10.00      JA   C  
ATOM    940  O4'   A B  44     -43.023 -10.306  36.952  1.00 10.00      JA   O  
ATOM    941  C3'   A B  44     -41.416 -11.928  37.321  1.00 10.00      JA   C  
ATOM    942  O3'   A B  44     -41.168 -13.339  37.337  1.00 10.00      JA   O  
ATOM    943  C2'   A B  44     -41.049 -11.176  36.093  1.00 10.00      JA   C  
ATOM    944  O2'   A B  44     -41.452 -11.856  34.897  1.00 10.00      JA   O  
ATOM    945  C1'   A B  44     -41.894 -10.022  36.353  1.00 10.00      JA   C  
ATOM    946  N9    A B  44     -41.160  -8.898  36.914  1.00 10.00      JA   N  
ATOM    947  C8    A B  44     -41.067  -8.512  38.226  1.00 10.00      JA   C  
ATOM    948  N7    A B  44     -40.319  -7.456  38.415  1.00 10.00      JA   N  
ATOM    949  C5    A B  44     -39.893  -7.119  37.136  1.00 10.00      JA   C  
ATOM    950  C6    A B  44     -39.081  -6.075  36.646  1.00 10.00      JA   C  
ATOM    951  N6    A B  44     -38.539  -5.127  37.421  1.00 10.00      JA   N  
ATOM    952  N1    A B  44     -38.848  -6.035  35.316  1.00 10.00      JA   N  
ATOM    953  C2    A B  44     -39.403  -6.973  34.540  1.00 10.00      JA   C  
ATOM    954  N3    A B  44     -40.191  -7.993  34.878  1.00 10.00      JA   N  
ATOM    955  C4    A B  44     -40.398  -8.007  36.206  1.00 10.00      JA   C  
ATOM    956  P     A B  45     -40.145 -14.017  38.363  1.00 10.00      JA   P  
ATOM    957  OP1   A B  45     -40.540 -15.417  38.621  1.00 10.00      JA   O  
ATOM    958  OP2   A B  45     -39.933 -13.188  39.563  1.00 10.00      JA   O1-
ATOM    959  O5'   A B  45     -38.778 -13.969  37.535  1.00 10.00      JA   O  
ATOM    960  C5'   A B  45     -38.742 -14.270  36.170  1.00 10.00      JA   C  
ATOM    961  C4'   A B  45     -37.691 -13.512  35.391  1.00 10.00      JA   C  
ATOM    962  O4'   A B  45     -38.204 -12.155  35.237  1.00 10.00      JA   O  
ATOM    963  C3'   A B  45     -36.311 -13.259  36.036  1.00 10.00      JA   C  
ATOM    964  O3'   A B  45     -35.448 -14.381  35.800  1.00 10.00      JA   O  
ATOM    965  C2'   A B  45     -35.906 -11.991  35.332  1.00 10.00      JA   C  
ATOM    966  O2'   A B  45     -35.476 -12.249  34.006  1.00 10.00      JA   O  
ATOM    967  C1'   A B  45     -37.271 -11.137  35.326  1.00 10.00      JA   C  
ATOM    968  N9    A B  45     -37.225 -10.330  36.536  1.00 10.00      JA   N  
ATOM    969  C8    A B  45     -37.714 -10.633  37.780  1.00 10.00      JA   C  
ATOM    970  N7    A B  45     -37.509  -9.698  38.672  1.00 10.00      JA   N  
ATOM    971  C5    A B  45     -36.843  -8.706  37.962  1.00 10.00      JA   C  
ATOM    972  C6    A B  45     -36.356  -7.435  38.332  1.00 10.00      JA   C  
ATOM    973  N6    A B  45     -36.484  -6.916  39.559  1.00 10.00      JA   N  
ATOM    974  N1    A B  45     -35.734  -6.703  37.381  1.00 10.00      JA   N  
ATOM    975  C2    A B  45     -35.621  -7.214  36.150  1.00 10.00      JA   C  
ATOM    976  N3    A B  45     -36.046  -8.386  35.679  1.00 10.00      JA   N  
ATOM    977  C4    A B  45     -36.655  -9.090  36.649  1.00 10.00      JA   C  
ATOM    978  P     U B  46     -34.108 -14.611  36.589  1.00 10.00      JA   P  
ATOM    979  OP1   U B  46     -33.484 -15.847  36.064  1.00 10.00      JA   O  
ATOM    980  OP2   U B  46     -34.381 -14.533  38.040  1.00 10.00      JA   O1-
ATOM    981  O5'   U B  46     -33.151 -13.406  36.256  1.00 10.00      JA   O  
ATOM    982  C5'   U B  46     -32.424 -13.379  35.036  1.00 10.00      JA   C  
ATOM    983  C4'   U B  46     -31.846 -11.954  34.827  1.00 10.00      JA   C  
ATOM    984  O4'   U B  46     -32.846 -10.925  34.971  1.00 10.00      JA   O  
ATOM    985  C3'   U B  46     -30.703 -11.474  35.710  1.00 10.00      JA   C  
ATOM    986  O3'   U B  46     -29.505 -12.135  35.298  1.00 10.00      JA   O  
ATOM    987  C2'   U B  46     -30.775  -9.972  35.441  1.00 10.00      JA   C  
ATOM    988  O2'   U B  46     -30.241  -9.670  34.171  1.00 10.00      JA   O  
ATOM    989  C1'   U B  46     -32.285  -9.716  35.469  1.00 10.00      JA   C  
ATOM    990  N1    U B  46     -32.714  -9.324  36.811  1.00 10.00      JA   N  
ATOM    991  C2    U B  46     -32.460  -8.032  37.208  1.00 10.00      JA   C  
ATOM    992  O2    U B  46     -31.909  -7.219  36.492  1.00 10.00      JA   O  
ATOM    993  N3    U B  46     -32.873  -7.727  38.476  1.00 10.00      JA   N  
ATOM    994  C4    U B  46     -33.496  -8.572  39.365  1.00 10.00      JA   C  
ATOM    995  O4    U B  46     -33.793  -8.156  40.478  1.00 10.00      JA   O  
ATOM    996  C5    U B  46     -33.728  -9.892  38.878  1.00 10.00      JA   C  
ATOM    997  C6    U B  46     -33.338 -10.216  37.645  1.00 10.00      JA   C  
ATOM    998  P     U B  47     -28.097 -11.931  35.994  1.00 10.00      JA   P  
ATOM    999  OP1   U B  47     -27.203 -11.238  35.031  1.00 10.00      JA   O  
ATOM   1000  OP2   U B  47     -27.717 -13.243  36.538  1.00 10.00      JA   O1-
ATOM   1001  O5'   U B  47     -28.398 -10.993  37.230  1.00 10.00      JA   O  
ATOM   1002  C5'   U B  47     -27.428 -10.026  37.635  1.00 10.00      JA   C  
ATOM   1003  C4'   U B  47     -27.823  -9.615  39.042  1.00 10.00      JA   C  
ATOM   1004  O4'   U B  47     -29.244  -9.283  39.242  1.00 10.00      JA   O  
ATOM   1005  C3'   U B  47     -27.590 -10.731  40.109  1.00 10.00      JA   C  
ATOM   1006  O3'   U B  47     -26.177 -10.874  40.341  1.00 10.00      JA   O  
ATOM   1007  C2'   U B  47     -28.409 -10.231  41.276  1.00 10.00      JA   C  
ATOM   1008  O2'   U B  47     -27.756  -9.170  41.946  1.00 10.00      JA   O  
ATOM   1009  C1'   U B  47     -29.617  -9.804  40.578  1.00 10.00      JA   C  
ATOM   1010  N1    U B  47     -30.687 -10.799  40.535  1.00 10.00      JA   N  
ATOM   1011  C2    U B  47     -31.522 -10.883  41.626  1.00 10.00      JA   C  
ATOM   1012  O2    U B  47     -31.405 -10.166  42.600  1.00 10.00      JA   O  
ATOM   1013  N3    U B  47     -32.496 -11.838  41.533  1.00 10.00      JA   N  
ATOM   1014  C4    U B  47     -32.708 -12.700  40.483  1.00 10.00      JA   C  
ATOM   1015  O4    U B  47     -33.617 -13.518  40.553  1.00 10.00      JA   O  
ATOM   1016  C5    U B  47     -31.805 -12.549  39.389  1.00 10.00      JA   C  
ATOM   1017  C6    U B  47     -30.848 -11.623  39.451  1.00 10.00      JA   C  
ATOM   1018  P     C B  48     -25.538 -12.292  40.681  1.00 10.00      JA   P  
ATOM   1019  OP1   C B  48     -24.060 -12.232  40.540  1.00 10.00      JA   O  
ATOM   1020  OP2   C B  48     -26.218 -13.312  39.853  1.00 10.00      JA   O1-
ATOM   1021  O5'   C B  48     -25.875 -12.527  42.193  1.00 10.00      JA   O  
ATOM   1022  C5'   C B  48     -25.341 -11.592  43.160  1.00 10.00      JA   C  
ATOM   1023  C4'   C B  48     -26.081 -11.782  44.503  1.00 10.00      JA   C  
ATOM   1024  O4'   C B  48     -27.485 -11.410  44.309  1.00 10.00      JA   O  
ATOM   1025  C3'   C B  48     -26.178 -13.207  45.017  1.00 10.00      JA   C  
ATOM   1026  O3'   C B  48     -24.992 -13.567  45.731  1.00 10.00      JA   O  
ATOM   1027  C2'   C B  48     -27.431 -13.153  45.904  1.00 10.00      JA   C  
ATOM   1028  O2'   C B  48     -27.157 -12.537  47.136  1.00 10.00      JA   O  
ATOM   1029  C1'   C B  48     -28.393 -12.275  45.091  1.00 10.00      JA   C  
ATOM   1030  N1    C B  48     -29.338 -13.063  44.294  1.00 10.00      JA   N  
ATOM   1031  C2    C B  48     -30.412 -13.589  44.939  1.00 10.00      JA   C  
ATOM   1032  O2    C B  48     -30.566 -13.303  46.147  1.00 10.00      JA   O  
ATOM   1033  N3    C B  48     -31.274 -14.394  44.264  1.00 10.00      JA   N  
ATOM   1034  C4    C B  48     -31.071 -14.646  42.961  1.00 10.00      JA   C  
ATOM   1035  N4    C B  48     -31.969 -15.436  42.335  1.00 10.00      JA   N  
ATOM   1036  C5    C B  48     -29.960 -14.102  42.260  1.00 10.00      JA   C  
ATOM   1037  C6    C B  48     -29.130 -13.303  42.955  1.00 10.00      JA   C  
ATOM   1038  P     U B  49     -24.235 -14.905  45.397  1.00 10.00      JA   P  
ATOM   1039  OP1   U B  49     -22.798 -14.600  45.415  1.00 10.00      JA   O  
ATOM   1040  OP2   U B  49     -24.778 -15.554  44.189  1.00 10.00      JA   O1-
ATOM   1041  O5'   U B  49     -24.507 -15.793  46.689  1.00 10.00      JA   O  
ATOM   1042  C5'   U B  49     -25.023 -17.105  46.623  1.00 10.00      JA   C  
ATOM   1043  C4'   U B  49     -26.257 -17.190  47.505  1.00 10.00      JA   C  
ATOM   1044  O4'   U B  49     -27.283 -16.272  46.990  1.00 10.00      JA   O  
ATOM   1045  C3'   U B  49     -27.038 -18.505  47.604  1.00 10.00      JA   C  
ATOM   1046  O3'   U B  49     -26.452 -19.475  48.459  1.00 10.00      JA   O  
ATOM   1047  C2'   U B  49     -28.345 -18.028  48.138  1.00 10.00      JA   C  
ATOM   1048  O2'   U B  49     -28.205 -17.491  49.429  1.00 10.00      JA   O  
ATOM   1049  C1'   U B  49     -28.703 -16.897  47.105  1.00 10.00      JA   C  
ATOM   1050  N1    U B  49     -29.229 -17.335  45.813  1.00 10.00      JA   N  
ATOM   1051  C2    U B  49     -30.314 -18.181  45.821  1.00 10.00      JA   C  
ATOM   1052  O2    U B  49     -30.843 -18.563  46.847  1.00 10.00      JA   O  
ATOM   1053  N3    U B  49     -30.754 -18.565  44.585  1.00 10.00      JA   N  
ATOM   1054  C4    U B  49     -30.224 -18.198  43.370  1.00 10.00      JA   C  
ATOM   1055  O4    U B  49     -30.721 -18.640  42.342  1.00 10.00      JA   O  
ATOM   1056  C5    U B  49     -29.105 -17.316  43.445  1.00 10.00      JA   C  
ATOM   1057  C6    U B  49     -28.657 -16.923  44.637  1.00 10.00      JA   C  
ATOM   1058  P     U B  50     -26.056 -20.849  47.816  1.00 10.00      JA   P  
ATOM   1059  OP1   U B  50     -25.424 -20.527  46.542  1.00 10.00      JA   O  
ATOM   1060  OP2   U B  50     -27.216 -21.764  47.806  1.00 10.00      JA   O1-
ATOM   1061  O5'   U B  50     -24.883 -21.389  48.762  1.00 10.00      JA   O  
ATOM   1062  C5'   U B  50     -24.645 -22.797  48.877  1.00 10.00      JA   C  
ATOM   1063  C4'   U B  50     -25.075 -23.346  50.291  1.00 10.00      JA   C  
ATOM   1064  O4'   U B  50     -26.488 -23.087  50.578  1.00 10.00      JA   O  
ATOM   1065  C3'   U B  50     -24.904 -24.837  50.531  1.00 10.00      JA   C  
ATOM   1066  O3'   U B  50     -24.499 -25.117  51.890  1.00 10.00      JA   O  
ATOM   1067  C2'   U B  50     -26.283 -25.379  50.168  1.00 10.00      JA   C  
ATOM   1068  O2'   U B  50     -26.523 -26.661  50.659  1.00 10.00      JA   O  
ATOM   1069  C1'   U B  50     -27.136 -24.432  50.872  1.00 10.00      JA   C  
ATOM   1070  N1    U B  50     -28.542 -24.419  50.469  1.00 10.00      JA   N  
ATOM   1071  C2    U B  50     -29.468 -24.884  51.374  1.00 10.00      JA   C  
ATOM   1072  O2    U B  50     -29.162 -25.287  52.479  1.00 10.00      JA   O  
ATOM   1073  N3    U B  50     -30.763 -24.858  50.937  1.00 10.00      JA   N  
ATOM   1074  C4    U B  50     -31.211 -24.429  49.710  1.00 10.00      JA   C  
ATOM   1075  O4    U B  50     -32.408 -24.483  49.456  1.00 10.00      JA   O  
ATOM   1076  C5    U B  50     -30.192 -23.960  48.829  1.00 10.00      JA   C  
ATOM   1077  C6    U B  50     -28.921 -23.969  49.230  1.00 10.00      JA   C  
ATOM   1078  P     G B  51     -23.133 -25.792  52.354  1.00 10.00      JA   P  
ATOM   1079  OP1   G B  51     -22.418 -26.309  51.161  1.00 10.00      JA   O  
ATOM   1080  OP2   G B  51     -23.406 -26.722  53.458  1.00 10.00      JA   O1-
ATOM   1081  O5'   G B  51     -22.296 -24.555  52.955  1.00 10.00      JA   O  
ATOM   1082  C5'   G B  51     -21.180 -24.116  52.220  1.00 10.00      JA   C  
ATOM   1083  C4'   G B  51     -20.774 -22.757  52.774  1.00 10.00      JA   C  
ATOM   1084  O4'   G B  51     -19.509 -22.413  52.166  1.00 10.00      JA   O  
ATOM   1085  C3'   G B  51     -21.724 -21.634  52.218  1.00 10.00      JA   C  
ATOM   1086  O3'   G B  51     -21.857 -20.528  53.109  1.00 10.00      JA   O  
ATOM   1087  C2'   G B  51     -21.186 -21.418  50.772  1.00 10.00      JA   C  
ATOM   1088  O2'   G B  51     -21.387 -20.115  50.328  1.00 10.00      JA   O  
ATOM   1089  C1'   G B  51     -19.676 -21.701  50.885  1.00 10.00      JA   C  
ATOM   1090  N9    G B  51     -19.142 -22.488  49.781  1.00 10.00      JA   N  
ATOM   1091  C8    G B  51     -19.875 -23.168  48.846  1.00 10.00      JA   C  
ATOM   1092  N7    G B  51     -19.138 -23.740  47.937  1.00 10.00      JA   N  
ATOM   1093  C5    G B  51     -17.836 -23.440  48.311  1.00 10.00      JA   C  
ATOM   1094  C6    G B  51     -16.606 -23.765  47.697  1.00 10.00      JA   C  
ATOM   1095  O6    G B  51     -16.404 -24.435  46.669  1.00 10.00      JA   O  
ATOM   1096  N1    G B  51     -15.527 -23.217  48.387  1.00 10.00      JA   N  
ATOM   1097  C2    G B  51     -15.622 -22.452  49.504  1.00 10.00      JA   C  
ATOM   1098  N2    G B  51     -14.481 -21.995  49.987  1.00 10.00      JA   N  
ATOM   1099  N3    G B  51     -16.756 -22.154  50.099  1.00 10.00      JA   N  
ATOM   1100  C4    G B  51     -17.817 -22.674  49.449  1.00 10.00      JA   C  
ATOM   1101  P     G B  52     -20.728 -19.719  53.915  1.00 10.00      JA   P  
ATOM   1102  OP1   G B  52     -19.750 -19.130  52.974  1.00 10.00      JA   O  
ATOM   1103  OP2   G B  52     -20.244 -20.474  55.084  1.00 10.00      JA   O1-
ATOM   1104  O5'   G B  52     -21.686 -18.540  54.397  1.00 10.00      JA   O  
ATOM   1105  C5'   G B  52     -22.470 -17.876  53.389  1.00 10.00      JA   C  
ATOM   1106  C4'   G B  52     -23.962 -17.884  53.652  1.00 10.00      JA   C  
ATOM   1107  O4'   G B  52     -24.464 -19.251  53.534  1.00 10.00      JA   O  
ATOM   1108  C3'   G B  52     -24.424 -17.388  55.014  1.00 10.00      JA   C  
ATOM   1109  O3'   G B  52     -25.692 -16.756  54.961  1.00 10.00      JA   O  
ATOM   1110  C2'   G B  52     -24.602 -18.685  55.802  1.00 10.00      JA   C  
ATOM   1111  O2'   G B  52     -25.588 -18.594  56.807  1.00 10.00      JA   O  
ATOM   1112  C1'   G B  52     -25.140 -19.618  54.721  1.00 10.00      JA   C  
ATOM   1113  N9    G B  52     -24.970 -21.055  54.949  1.00 10.00      JA   N  
ATOM   1114  C8    G B  52     -23.817 -21.720  55.293  1.00 10.00      JA   C  
ATOM   1115  N7    G B  52     -23.988 -23.008  55.426  1.00 10.00      JA   N  
ATOM   1116  C5    G B  52     -25.334 -23.207  55.153  1.00 10.00      JA   C  
ATOM   1117  C6    G B  52     -26.104 -24.399  55.141  1.00 10.00      JA   C  
ATOM   1118  O6    G B  52     -25.738 -25.556  55.375  1.00 10.00      JA   O  
ATOM   1119  N1    G B  52     -27.431 -24.147  54.813  1.00 10.00      JA   N  
ATOM   1120  C2    G B  52     -27.954 -22.910  54.533  1.00 10.00      JA   C  
ATOM   1121  N2    G B  52     -29.261 -22.874  54.239  1.00 10.00      JA   N  
ATOM   1122  N3    G B  52     -27.249 -21.791  54.541  1.00 10.00      JA   N  
ATOM   1123  C4    G B  52     -25.955 -22.012  54.858  1.00 10.00      JA   C  
ATOM   1124  P     A B  53     -25.791 -15.412  55.857  1.00 10.00      JA   P  
ATOM   1125  OP1   A B  53     -24.420 -15.013  56.265  1.00 10.00      JA   O  
ATOM   1126  OP2   A B  53     -26.836 -15.609  56.894  1.00 10.00      JA   O1-
ATOM   1127  O5'   A B  53     -26.325 -14.391  54.773  1.00 10.00      JA   O  
ATOM   1128  C5'   A B  53     -25.399 -13.879  53.804  1.00 10.00      JA   C  
ATOM   1129  C4'   A B  53     -26.211 -13.564  52.595  1.00 10.00      JA   C  
ATOM   1130  O4'   A B  53     -26.645 -14.815  52.024  1.00 10.00      JA   O  
ATOM   1131  C3'   A B  53     -27.471 -12.770  52.906  1.00 10.00      JA   C  
ATOM   1132  O3'   A B  53     -27.130 -11.382  52.958  1.00 10.00      JA   O  
ATOM   1133  C2'   A B  53     -28.454 -13.273  51.852  1.00 10.00      JA   C  
ATOM   1134  O2'   A B  53     -28.377 -12.576  50.628  1.00 10.00      JA   O  
ATOM   1135  C1'   A B  53     -27.995 -14.722  51.655  1.00 10.00      JA   C  
ATOM   1136  N9    A B  53     -28.729 -15.715  52.431  1.00 10.00      JA   N  
ATOM   1137  C8    A B  53     -28.271 -16.562  53.409  1.00 10.00      JA   C  
ATOM   1138  N7    A B  53     -29.200 -17.339  53.912  1.00 10.00      JA   N  
ATOM   1139  C5    A B  53     -30.346 -16.979  53.218  1.00 10.00      JA   C  
ATOM   1140  C6    A B  53     -31.673 -17.432  53.282  1.00 10.00      JA   C  
ATOM   1141  N6    A B  53     -32.090 -18.388  54.113  1.00 10.00      JA   N  
ATOM   1142  N1    A B  53     -32.570 -16.863  52.451  1.00 10.00      JA   N  
ATOM   1143  C2    A B  53     -32.153 -15.904  51.617  1.00 10.00      JA   C  
ATOM   1144  N3    A B  53     -30.936 -15.393  51.464  1.00 10.00      JA   N  
ATOM   1145  C4    A B  53     -30.069 -15.981  52.303  1.00 10.00      JA   C  
ATOM   1146  P     C B  54     -27.195 -10.460  54.268  1.00 10.00      JA   P  
ATOM   1147  OP1   C B  54     -26.382  -9.243  54.033  1.00 10.00      JA   O  
ATOM   1148  OP2   C B  54     -26.871 -11.338  55.419  1.00 10.00      JA   O1-
ATOM   1149  O5'   C B  54     -28.751 -10.126  54.273  1.00 10.00      JA   O  
ATOM   1150  C5'   C B  54     -29.382  -9.462  53.168  1.00 10.00      JA   C  
ATOM   1151  C4'   C B  54     -30.901  -9.931  53.120  1.00 10.00      JA   C  
ATOM   1152  O4'   C B  54     -30.960 -11.317  52.722  1.00 10.00      JA   O  
ATOM   1153  C3'   C B  54     -31.674  -9.905  54.452  1.00 10.00      JA   C  
ATOM   1154  O3'   C B  54     -32.139  -8.560  54.684  1.00 10.00      JA   O  
ATOM   1155  C2'   C B  54     -32.779 -10.930  54.172  1.00 10.00      JA   C  
ATOM   1156  O2'   C B  54     -33.809 -10.412  53.403  1.00 10.00      JA   O  
ATOM   1157  C1'   C B  54     -32.166 -11.975  53.357  1.00 10.00      JA   C  
ATOM   1158  N1    C B  54     -31.764 -13.100  54.204  1.00 10.00      JA   N  
ATOM   1159  C2    C B  54     -32.718 -14.015  54.521  1.00 10.00      JA   C  
ATOM   1160  O2    C B  54     -33.851 -13.880  54.007  1.00 10.00      JA   O  
ATOM   1161  N3    C B  54     -32.418 -15.033  55.370  1.00 10.00      JA   N  
ATOM   1162  C4    C B  54     -31.177 -15.141  55.870  1.00 10.00      JA   C  
ATOM   1163  N4    C B  54     -30.930 -16.184  56.693  1.00 10.00      JA   N  
ATOM   1164  C5    C B  54     -30.158 -14.204  55.550  1.00 10.00      JA   C  
ATOM   1165  C6    C B  54     -30.485 -13.212  54.701  1.00 10.00      JA   C  
ATOM   1166  P     C B  55     -32.238  -8.039  56.194  1.00 10.00      JA   P  
ATOM   1167  OP1   C B  55     -33.206  -6.909  56.225  1.00 10.00      JA   O  
ATOM   1168  OP2   C B  55     -30.861  -7.794  56.674  1.00 10.00      JA   O1-
ATOM   1169  O5'   C B  55     -32.762  -9.309  56.976  1.00 10.00      JA   O  
ATOM   1170  C5'   C B  55     -34.189  -9.619  57.019  1.00 10.00      JA   C  
ATOM   1171  C4'   C B  55     -34.442 -10.776  57.916  1.00 10.00      JA   C  
ATOM   1172  O4'   C B  55     -33.701 -11.973  57.504  1.00 10.00      JA   O  
ATOM   1173  C3'   C B  55     -33.944 -10.483  59.312  1.00 10.00      JA   C  
ATOM   1174  O3'   C B  55     -34.914  -9.666  59.961  1.00 10.00      JA   O  
ATOM   1175  C2'   C B  55     -33.781 -11.875  59.876  1.00 10.00      JA   C  
ATOM   1176  O2'   C B  55     -34.994 -12.478  60.325  1.00 10.00      JA   O  
ATOM   1177  C1'   C B  55     -33.191 -12.640  58.869  1.00 10.00      JA   C  
ATOM   1178  N1    C B  55     -31.745 -12.848  58.762  1.00 10.00      JA   N  
ATOM   1179  C2    C B  55     -31.202 -13.854  59.497  1.00 10.00      JA   C  
ATOM   1180  O2    C B  55     -31.979 -14.583  60.152  1.00 10.00      JA   O  
ATOM   1181  N3    C B  55     -29.855 -14.037  59.497  1.00 10.00      JA   N  
ATOM   1182  C4    C B  55     -29.073 -13.237  58.753  1.00 10.00      JA   C  
ATOM   1183  N4    C B  55     -27.745 -13.477  58.775  1.00 10.00      JA   N  
ATOM   1184  C5    C B  55     -29.615 -12.183  57.969  1.00 10.00      JA   C  
ATOM   1185  C6    C B  55     -30.953 -12.033  57.986  1.00 10.00      JA   C  
ATOM   1186  P     G B  56     -34.476  -8.387  60.729  1.00 10.00      JA   P  
ATOM   1187  OP1   G B  56     -35.657  -7.564  61.030  1.00 10.00      JA   O  
ATOM   1188  OP2   G B  56     -33.350  -7.714  60.001  1.00 10.00      JA   O1-
ATOM   1189  O5'   G B  56     -33.971  -9.100  62.018  1.00 10.00      JA   O  
ATOM   1190  C5'   G B  56     -34.661  -9.025  63.229  1.00 10.00      JA   C  
ATOM   1191  C4'   G B  56     -33.919  -9.792  64.356  1.00 10.00      JA   C  
ATOM   1192  O4'   G B  56     -33.492 -11.111  63.844  1.00 10.00      JA   O  
ATOM   1193  C3'   G B  56     -32.558  -9.261  64.794  1.00 10.00      JA   C  
ATOM   1194  O3'   G B  56     -32.636  -8.077  65.610  1.00 10.00      JA   O  
ATOM   1195  C2'   G B  56     -32.053 -10.511  65.511  1.00 10.00      JA   C  
ATOM   1196  O2'   G B  56     -32.793 -10.866  66.657  1.00 10.00      JA   O  
ATOM   1197  C1'   G B  56     -32.270 -11.440  64.486  1.00 10.00      JA   C  
ATOM   1198  N9    G B  56     -31.128 -11.686  63.615  1.00 10.00      JA   N  
ATOM   1199  C8    G B  56     -30.802 -10.975  62.492  1.00 10.00      JA   C  
ATOM   1200  N7    G B  56     -29.695 -11.377  61.936  1.00 10.00      JA   N  
ATOM   1201  C5    G B  56     -29.279 -12.437  62.729  1.00 10.00      JA   C  
ATOM   1202  C6    G B  56     -28.130 -13.255  62.639  1.00 10.00      JA   C  
ATOM   1203  O6    G B  56     -27.221 -13.226  61.790  1.00 10.00      JA   O  
ATOM   1204  N1    G B  56     -28.075 -14.179  63.679  1.00 10.00      JA   N  
ATOM   1205  C2    G B  56     -28.992 -14.292  64.672  1.00 10.00      JA   C  
ATOM   1206  N2    G B  56     -28.741 -15.210  65.588  1.00 10.00      JA   N  
ATOM   1207  N3    G B  56     -30.076 -13.553  64.762  1.00 10.00      JA   N  
ATOM   1208  C4    G B  56     -30.152 -12.648  63.765  1.00 10.00      JA   C  
ATOM   1209  P     G B  57     -31.288  -7.270  65.778  1.00 10.00      JA   P  
ATOM   1210  OP1   G B  57     -31.570  -5.826  65.978  1.00 10.00      JA   O  
ATOM   1211  OP2   G B  57     -30.395  -7.567  64.630  1.00 10.00      JA   O1-
ATOM   1212  O5'   G B  57     -30.607  -7.775  67.106  1.00 10.00      JA   O  
ATOM   1213  C5'   G B  57     -31.026  -8.575  68.185  1.00 10.00      JA   C  
ATOM   1214  C4'   G B  57     -29.821  -9.388  68.733  1.00 10.00      JA   C  
ATOM   1215  O4'   G B  57     -29.539 -10.496  67.875  1.00 10.00      JA   O  
ATOM   1216  C3'   G B  57     -28.490  -8.650  68.762  1.00 10.00      JA   C  
ATOM   1217  O3'   G B  57     -28.462  -7.862  69.927  1.00 10.00      JA   O  
ATOM   1218  C2'   G B  57     -27.512  -9.800  68.828  1.00 10.00      JA   C  
ATOM   1219  O2'   G B  57     -27.400 -10.386  70.135  1.00 10.00      JA   O  
ATOM   1220  C1'   G B  57     -28.097 -10.731  67.911  1.00 10.00      JA   C  
ATOM   1221  N9    G B  57     -27.523 -10.714  66.572  1.00 10.00      JA   N  
ATOM   1222  C8    G B  57     -28.150 -10.290  65.431  1.00 10.00      JA   C  
ATOM   1223  N7    G B  57     -27.380 -10.330  64.380  1.00 10.00      JA   N  
ATOM   1224  C5    G B  57     -26.179 -10.836  64.855  1.00 10.00      JA   C  
ATOM   1225  C6    G B  57     -24.957 -11.080  64.187  1.00 10.00      JA   C  
ATOM   1226  O6    G B  57     -24.684 -10.918  62.985  1.00 10.00      JA   O  
ATOM   1227  N1    G B  57     -23.980 -11.551  65.060  1.00 10.00      JA   N  
ATOM   1228  C2    G B  57     -24.151 -11.746  66.392  1.00 10.00      JA   C  
ATOM   1229  N2    G B  57     -23.087 -12.164  67.055  1.00 10.00      JA   N  
ATOM   1230  N3    G B  57     -25.284 -11.541  67.027  1.00 10.00      JA   N  
ATOM   1231  C4    G B  57     -26.248 -11.085  66.202  1.00 10.00      JA   C  
ATOM   1232  P     C B  58     -27.879  -6.377  69.844  1.00 10.00      JA   P  
ATOM   1233  OP1   C B  58     -28.374  -5.629  71.031  1.00 10.00      JA   O  
ATOM   1234  OP2   C B  58     -28.162  -5.833  68.504  1.00 10.00      JA   O1-
ATOM   1235  O5'   C B  58     -26.354  -6.617  70.063  1.00 10.00      JA   O  
ATOM   1236  C5'   C B  58     -25.831  -7.204  71.234  1.00 10.00      JA   C  
ATOM   1237  C4'   C B  58     -24.475  -7.827  70.983  1.00 10.00      JA   C  
ATOM   1238  O4'   C B  58     -24.536  -8.838  69.948  1.00 10.00      JA   O  
ATOM   1239  C3'   C B  58     -23.422  -6.864  70.479  1.00 10.00      JA   C  
ATOM   1240  O3'   C B  58     -22.886  -6.104  71.566  1.00 10.00      JA   O  
ATOM   1241  C2'   C B  58     -22.418  -7.791  69.833  1.00 10.00      JA   C  
ATOM   1242  O2'   C B  58     -21.610  -8.428  70.787  1.00 10.00      JA   O  
ATOM   1243  C1'   C B  58     -23.243  -8.798  69.050  1.00 10.00      JA   C  
ATOM   1244  N1    C B  58     -23.529  -8.518  67.641  1.00 10.00      JA   N  
ATOM   1245  C2    C B  58     -22.537  -8.757  66.742  1.00 10.00      JA   C  
ATOM   1246  O2    C B  58     -21.479  -9.273  67.165  1.00 10.00      JA   O  
ATOM   1247  N3    C B  58     -22.722  -8.437  65.435  1.00 10.00      JA   N  
ATOM   1248  C4    C B  58     -23.891  -7.908  65.036  1.00 10.00      JA   C  
ATOM   1249  N4    C B  58     -24.027  -7.628  63.721  1.00 10.00      JA   N  
ATOM   1250  C5    C B  58     -24.947  -7.655  65.952  1.00 10.00      JA   C  
ATOM   1251  C6    C B  58     -24.735  -7.990  67.238  1.00 10.00      JA   C  
ATOM   1252  P     G B  59     -22.762  -4.517  71.496  1.00 10.00      JA   P  
ATOM   1253  OP1   G B  59     -22.425  -3.991  72.834  1.00 10.00      JA   O  
ATOM   1254  OP2   G B  59     -23.956  -3.968  70.840  1.00 10.00      JA   O1-
ATOM   1255  O5'   G B  59     -21.530  -4.398  70.566  1.00 10.00      JA   O  
ATOM   1256  C5'   G B  59     -20.220  -4.370  71.106  1.00 10.00      JA   C  
ATOM   1257  C4'   G B  59     -19.197  -5.031  70.205  1.00 10.00      JA   C  
ATOM   1258  O4'   G B  59     -19.791  -6.019  69.348  1.00 10.00      JA   O  
ATOM   1259  C3'   G B  59     -18.444  -4.134  69.266  1.00 10.00      JA   C  
ATOM   1260  O3'   G B  59     -17.509  -3.372  70.010  1.00 10.00      JA   O  
ATOM   1261  C2'   G B  59     -17.874  -5.131  68.299  1.00 10.00      JA   C  
ATOM   1262  O2'   G B  59     -16.794  -5.830  68.876  1.00 10.00      JA   O  
ATOM   1263  C1'   G B  59     -19.024  -6.012  68.132  1.00 10.00      JA   C  
ATOM   1264  N9    G B  59     -19.838  -5.807  66.941  1.00 10.00      JA   N  
ATOM   1265  C8    G B  59     -21.168  -5.486  66.919  1.00 10.00      JA   C  
ATOM   1266  N7    G B  59     -21.630  -5.305  65.714  1.00 10.00      JA   N  
ATOM   1267  C5    G B  59     -20.541  -5.547  64.889  1.00 10.00      JA   C  
ATOM   1268  C6    G B  59     -20.421  -5.480  63.483  1.00 10.00      JA   C  
ATOM   1269  O6    G B  59     -21.295  -5.208  62.641  1.00 10.00      JA   O  
ATOM   1270  N1    G B  59     -19.122  -5.756  63.065  1.00 10.00      JA   N  
ATOM   1271  C2    G B  59     -18.081  -6.043  63.886  1.00 10.00      JA   C  
ATOM   1272  N2    G B  59     -16.916  -6.238  63.295  1.00 10.00      JA   N  
ATOM   1273  N3    G B  59     -18.177  -6.127  65.195  1.00 10.00      JA   N  
ATOM   1274  C4    G B  59     -19.428  -5.864  65.626  1.00 10.00      JA   C  
ATOM   1275  P     C B  60     -17.393  -1.812  69.801  1.00 10.00      JA   P  
ATOM   1276  OP1   C B  60     -16.533  -1.217  70.857  1.00 10.00      JA   O  
ATOM   1277  OP2   C B  60     -18.745  -1.225  69.610  1.00 10.00      JA   O1-
ATOM   1278  O5'   C B  60     -16.594  -1.752  68.455  1.00 10.00      JA   O  
ATOM   1279  C5'   C B  60     -15.284  -2.284  68.414  1.00 10.00      JA   C  
ATOM   1280  C4'   C B  60     -14.868  -2.545  66.979  1.00 10.00      JA   C  
ATOM   1281  O4'   C B  60     -15.762  -3.500  66.341  1.00 10.00      JA   O  
ATOM   1282  C3'   C B  60     -14.898  -1.392  65.992  1.00 10.00      JA   C  
ATOM   1283  O3'   C B  60     -13.762  -0.563  66.249  1.00 10.00      JA   O  
ATOM   1284  C2'   C B  60     -14.811  -2.119  64.684  1.00 10.00      JA   C  
ATOM   1285  O2'   C B  60     -13.558  -2.741  64.457  1.00 10.00      JA   O  
ATOM   1286  C1'   C B  60     -15.856  -3.159  64.831  1.00 10.00      JA   C  
ATOM   1287  N1    C B  60     -17.229  -2.794  64.472  1.00 10.00      JA   N  
ATOM   1288  C2    C B  60     -17.529  -2.716  63.149  1.00 10.00      JA   C  
ATOM   1289  O2    C B  60     -16.640  -3.036  62.329  1.00 10.00      JA   O  
ATOM   1290  N3    C B  60     -18.764  -2.302  62.763  1.00 10.00      JA   N  
ATOM   1291  C4    C B  60     -19.686  -1.996  63.690  1.00 10.00      JA   C  
ATOM   1292  N4    C B  60     -20.903  -1.610  63.249  1.00 10.00      JA   N  
ATOM   1293  C5    C B  60     -19.402  -2.077  65.080  1.00 10.00      JA   C  
ATOM   1294  C6    C B  60     -18.172  -2.497  65.430  1.00 10.00      JA   C  
ATOM   1295  P     A B  61     -13.804   0.931  65.715  1.00 10.00      JA   P  
ATOM   1296  OP1   A B  61     -12.650   1.649  66.254  1.00 10.00      JA   O  
ATOM   1297  OP2   A B  61     -15.157   1.527  65.928  1.00 10.00      JA   O1-
ATOM   1298  O5'   A B  61     -13.672   0.818  64.114  1.00 10.00      JA   O  
ATOM   1299  C5'   A B  61     -12.405   0.330  63.632  1.00 10.00      JA   C  
ATOM   1300  C4'   A B  61     -12.358   0.135  62.090  1.00 10.00      JA   C  
ATOM   1301  O4'   A B  61     -13.318  -0.901  61.734  1.00 10.00      JA   O  
ATOM   1302  C3'   A B  61     -12.748   1.350  61.312  1.00 10.00      JA   C  
ATOM   1303  O3'   A B  61     -11.643   2.221  61.235  1.00 10.00      JA   O  
ATOM   1304  C2'   A B  61     -13.176   0.678  60.001  1.00 10.00      JA   C  
ATOM   1305  O2'   A B  61     -12.067   0.202  59.223  1.00 10.00      JA   O  
ATOM   1306  C1'   A B  61     -13.933  -0.403  60.478  1.00 10.00      JA   C  
ATOM   1307  N9    A B  61     -15.352  -0.160  60.690  1.00 10.00      JA   N  
ATOM   1308  C8    A B  61     -15.997   0.144  61.860  1.00 10.00      JA   C  
ATOM   1309  N7    A B  61     -17.287   0.315  61.725  1.00 10.00      JA   N  
ATOM   1310  C5    A B  61     -17.507   0.102  60.369  1.00 10.00      JA   C  
ATOM   1311  C6    A B  61     -18.677   0.117  59.581  1.00 10.00      JA   C  
ATOM   1312  N6    A B  61     -19.901   0.353  60.068  1.00 10.00      JA   N  
ATOM   1313  N1    A B  61     -18.543  -0.129  58.259  1.00 10.00      JA   N  
ATOM   1314  C2    A B  61     -17.321  -0.381  57.774  1.00 10.00      JA   C  
ATOM   1315  N3    A B  61     -16.153  -0.436  58.413  1.00 10.00      JA   N  
ATOM   1316  C4    A B  61     -16.321  -0.181  59.722  1.00 10.00      JA   C  
ATOM   1317  P     A B  62     -11.873   3.774  61.056  1.00 10.00      JA   P  
ATOM   1318  OP1   A B  62     -10.581   4.529  61.223  1.00 10.00      JA   O  
ATOM   1319  OP2   A B  62     -12.987   4.200  61.929  1.00 10.00      JA   O1-
ATOM   1320  O5'   A B  62     -12.376   3.957  59.575  1.00 10.00      JA   O  
ATOM   1321  C5'   A B  62     -11.537   3.605  58.468  1.00 10.00      JA   C  
ATOM   1322  C4'   A B  62     -12.342   3.675  57.193  1.00 10.00      JA   C  
ATOM   1323  O4'   A B  62     -13.402   2.654  57.200  1.00 10.00      JA   O  
ATOM   1324  C3'   A B  62     -13.091   4.997  56.857  1.00 10.00      JA   C  
ATOM   1325  O3'   A B  62     -12.171   5.936  56.281  1.00 10.00      JA   O  
ATOM   1326  C2'   A B  62     -14.119   4.502  55.915  1.00 10.00      JA   C  
ATOM   1327  O2'   A B  62     -13.657   4.233  54.618  1.00 10.00      JA   O  
ATOM   1328  C1'   A B  62     -14.635   3.199  56.447  1.00 10.00      JA   C  
ATOM   1329  N9    A B  62     -15.697   3.305  57.436  1.00 10.00      JA   N  
ATOM   1330  C8    A B  62     -15.586   3.556  58.779  1.00 10.00      JA   C  
ATOM   1331  N7    A B  62     -16.734   3.600  59.406  1.00 10.00      JA   N  
ATOM   1332  C5    A B  62     -17.666   3.354  58.404  1.00 10.00      JA   C  
ATOM   1333  C6    A B  62     -19.072   3.249  58.418  1.00 10.00      JA   C  
ATOM   1334  N6    A B  62     -19.818   3.369  59.523  1.00 10.00      JA   N  
ATOM   1335  N1    A B  62     -19.692   3.004  57.243  1.00 10.00      JA   N  
ATOM   1336  C2    A B  62     -18.946   2.867  56.141  1.00 10.00      JA   C  
ATOM   1337  N3    A B  62     -17.622   2.932  56.002  1.00 10.00      JA   N  
ATOM   1338  C4    A B  62     -17.038   3.181  57.187  1.00 10.00      JA   C  
ATOM   1339  P     G B  63     -12.230   7.449  56.661  1.00 10.00      JA   P  
ATOM   1340  OP1   G B  63     -10.925   8.099  56.333  1.00 10.00      JA   O  
ATOM   1341  OP2   G B  63     -12.706   7.613  58.050  1.00 10.00      JA   O1-
ATOM   1342  O5'   G B  63     -13.337   8.018  55.741  1.00 10.00      JA   O  
ATOM   1343  C5'   G B  63     -13.176   8.033  54.286  1.00 10.00      JA   C  
ATOM   1344  C4'   G B  63     -14.608   7.951  53.649  1.00 10.00      JA   C  
ATOM   1345  O4'   G B  63     -15.318   6.782  54.140  1.00 10.00      JA   O  
ATOM   1346  C3'   G B  63     -15.532   9.125  53.988  1.00 10.00      JA   C  
ATOM   1347  O3'   G B  63     -15.289  10.198  53.054  1.00 10.00      JA   O  
ATOM   1348  C2'   G B  63     -16.872   8.457  53.764  1.00 10.00      JA   C  
ATOM   1349  O2'   G B  63     -17.197   8.345  52.386  1.00 10.00      JA   O  
ATOM   1350  C1'   G B  63     -16.666   7.114  54.331  1.00 10.00      JA   C  
ATOM   1351  N9    G B  63     -17.090   7.053  55.723  1.00 10.00      JA   N  
ATOM   1352  C8    G B  63     -16.322   7.357  56.814  1.00 10.00      JA   C  
ATOM   1353  N7    G B  63     -16.975   7.270  57.939  1.00 10.00      JA   N  
ATOM   1354  C5    G B  63     -18.246   6.858  57.566  1.00 10.00      JA   C  
ATOM   1355  C6    G B  63     -19.400   6.619  58.347  1.00 10.00      JA   C  
ATOM   1356  O6    G B  63     -19.532   6.699  59.581  1.00 10.00      JA   O  
ATOM   1357  N1    G B  63     -20.490   6.263  57.557  1.00 10.00      JA   N  
ATOM   1358  C2    G B  63     -20.474   6.164  56.203  1.00 10.00      JA   C  
ATOM   1359  N2    G B  63     -21.624   5.849  55.635  1.00 10.00      JA   N  
ATOM   1360  N3    G B  63     -19.407   6.366  55.462  1.00 10.00      JA   N  
ATOM   1361  C4    G B  63     -18.337   6.713  56.205  1.00 10.00      JA   C  
ATOM   1362  P     A B  64     -15.744  11.624  53.524  1.00 10.00      JA   P  
ATOM   1363  OP1   A B  64     -15.370  12.544  52.461  1.00 10.00      JA   O  
ATOM   1364  OP2   A B  64     -15.123  11.874  54.839  1.00 10.00      JA   O1-
ATOM   1365  O5'   A B  64     -17.322  11.542  53.619  1.00 10.00      JA   O  
ATOM   1366  C5'   A B  64     -18.090  11.635  52.429  1.00 10.00      JA   C  
ATOM   1367  C4'   A B  64     -19.571  11.269  52.674  1.00 10.00      JA   C  
ATOM   1368  O4'   A B  64     -19.757  10.057  53.439  1.00 10.00      JA   O  
ATOM   1369  C3'   A B  64     -20.394  12.329  53.419  1.00 10.00      JA   C  
ATOM   1370  O3'   A B  64     -20.773  13.350  52.527  1.00 10.00      JA   O  
ATOM   1371  C2'   A B  64     -21.596  11.451  53.883  1.00 10.00      JA   C  
ATOM   1372  O2'   A B  64     -22.515  11.231  52.860  1.00 10.00      JA   O  
ATOM   1373  C1'   A B  64     -20.999  10.136  54.243  1.00 10.00      JA   C  
ATOM   1374  N9    A B  64     -20.695   9.981  55.657  1.00 10.00      JA   N  
ATOM   1375  C8    A B  64     -19.469   9.999  56.271  1.00 10.00      JA   C  
ATOM   1376  N7    A B  64     -19.524   9.839  57.569  1.00 10.00      JA   N  
ATOM   1377  C5    A B  64     -20.883   9.700  57.827  1.00 10.00      JA   C  
ATOM   1378  C6    A B  64     -21.608   9.482  59.016  1.00 10.00      JA   C  
ATOM   1379  N6    A B  64     -21.041   9.345  60.221  1.00 10.00      JA   N  
ATOM   1380  N1    A B  64     -22.953   9.399  58.922  1.00 10.00      JA   N  
ATOM   1381  C2    A B  64     -23.520   9.519  57.715  1.00 10.00      JA   C  
ATOM   1382  N3    A B  64     -22.947   9.713  56.528  1.00 10.00      JA   N  
ATOM   1383  C4    A B  64     -21.612   9.795  56.658  1.00 10.00      JA   C  
ATOM   1384  P     C B  65     -21.031  14.850  52.952  1.00 10.00      JA   P  
ATOM   1385  OP1   C B  65     -21.421  15.606  51.752  1.00 10.00      JA   O  
ATOM   1386  OP2   C B  65     -19.885  15.384  53.718  1.00 10.00      JA   O1-
ATOM   1387  O5'   C B  65     -22.240  14.822  53.931  1.00 10.00      JA   O  
ATOM   1388  C5'   C B  65     -23.554  14.509  53.425  1.00 10.00      JA   C  
ATOM   1389  C4'   C B  65     -24.476  14.429  54.633  1.00 10.00      JA   C  
ATOM   1390  O4'   C B  65     -24.083  13.253  55.400  1.00 10.00      JA   O  
ATOM   1391  C3'   C B  65     -24.473  15.514  55.705  1.00 10.00      JA   C  
ATOM   1392  O3'   C B  65     -25.249  16.616  55.210  1.00 10.00      JA   O  
ATOM   1393  C2'   C B  65     -24.934  14.769  56.960  1.00 10.00      JA   C  
ATOM   1394  O2'   C B  65     -26.308  14.542  56.943  1.00 10.00      JA   O  
ATOM   1395  C1'   C B  65     -24.234  13.580  56.892  1.00 10.00      JA   C  
ATOM   1396  N1    C B  65     -22.973  13.338  57.598  1.00 10.00      JA   N  
ATOM   1397  C2    C B  65     -23.048  12.990  58.910  1.00 10.00      JA   C  
ATOM   1398  O2    C B  65     -24.184  12.823  59.405  1.00 10.00      JA   O  
ATOM   1399  N3    C B  65     -21.906  12.834  59.630  1.00 10.00      JA   N  
ATOM   1400  C4    C B  65     -20.714  13.002  59.037  1.00 10.00      JA   C  
ATOM   1401  N4    C B  65     -19.612  12.815  59.795  1.00 10.00      JA   N  
ATOM   1402  C5    C B  65     -20.606  13.358  57.665  1.00 10.00      JA   C  
ATOM   1403  C6    C B  65     -21.755  13.498  56.977  1.00 10.00      JA   C  
ATOM   1404  P     G B  66     -25.420  17.894  56.125  1.00 10.00      JA   P  
ATOM   1405  OP1   G B  66     -26.036  18.947  55.287  1.00 10.00      JA   O  
ATOM   1406  OP2   G B  66     -24.196  18.212  56.864  1.00 10.00      JA   O1-
ATOM   1407  O5'   G B  66     -26.492  17.351  57.099  1.00 10.00      JA   O  
ATOM   1408  C5'   G B  66     -27.145  18.182  58.074  1.00 10.00      JA   C  
ATOM   1409  C4'   G B  66     -27.547  17.326  59.287  1.00 10.00      JA   C  
ATOM   1410  O4'   G B  66     -26.617  16.261  59.590  1.00 10.00      JA   O  
ATOM   1411  C3'   G B  66     -27.563  18.128  60.613  1.00 10.00      JA   C  
ATOM   1412  O3'   G B  66     -28.629  17.679  61.456  1.00 10.00      JA   O  
ATOM   1413  C2'   G B  66     -26.191  17.871  61.209  1.00 10.00      JA   C  
ATOM   1414  O2'   G B  66     -26.160  18.122  62.599  1.00 10.00      JA   O  
ATOM   1415  C1'   G B  66     -26.048  16.535  60.851  1.00 10.00      JA   C  
ATOM   1416  N9    G B  66     -24.671  16.081  60.984  1.00 10.00      JA   N  
ATOM   1417  C8    G B  66     -23.683  16.214  60.046  1.00 10.00      JA   C  
ATOM   1418  N7    G B  66     -22.528  15.769  60.453  1.00 10.00      JA   N  
ATOM   1419  C5    G B  66     -22.777  15.288  61.730  1.00 10.00      JA   C  
ATOM   1420  C6    G B  66     -21.905  14.709  62.679  1.00 10.00      JA   C  
ATOM   1421  O6    G B  66     -20.689  14.468  62.572  1.00 10.00      JA   O  
ATOM   1422  N1    G B  66     -22.566  14.408  63.867  1.00 10.00      JA   N  
ATOM   1423  C2    G B  66     -23.880  14.643  64.111  1.00 10.00      JA   C  
ATOM   1424  N2    G B  66     -24.310  14.319  65.317  1.00 10.00      JA   N  
ATOM   1425  N3    G B  66     -24.710  15.164  63.234  1.00 10.00      JA   N  
ATOM   1426  C4    G B  66     -24.093  15.465  62.074  1.00 10.00      JA   C  
ATOM   1427  P     G B  67     -29.924  18.543  61.573  1.00 10.00      JA   P  
ATOM   1428  OP1   G B  67     -29.985  19.609  60.529  1.00 10.00      JA   O  
ATOM   1429  OP2   G B  67     -30.067  18.943  63.002  1.00 10.00      JA   O1-
ATOM   1430  O5'   G B  67     -31.024  17.425  61.257  1.00 10.00      JA   O  
ATOM   1431  C5'   G B  67     -31.446  17.267  59.915  1.00 10.00      JA   C  
ATOM   1432  C4'   G B  67     -32.376  16.065  59.784  1.00 10.00      JA   C  
ATOM   1433  O4'   G B  67     -31.796  14.877  60.391  1.00 10.00      JA   O  
ATOM   1434  C3'   G B  67     -33.674  16.184  60.502  1.00 10.00      JA   C  
ATOM   1435  O3'   G B  67     -34.551  17.008  59.726  1.00 10.00      JA   O  
ATOM   1436  C2'   G B  67     -34.134  14.744  60.641  1.00 10.00      JA   C  
ATOM   1437  O2'   G B  67     -34.653  14.218  59.420  1.00 10.00      JA   O  
ATOM   1438  C1'   G B  67     -32.878  14.098  60.959  1.00 10.00      JA   C  
ATOM   1439  N9    G B  67     -32.680  13.894  62.388  1.00 10.00      JA   N  
ATOM   1440  C8    G B  67     -31.720  14.487  63.162  1.00 10.00      JA   C  
ATOM   1441  N7    G B  67     -31.809  14.167  64.422  1.00 10.00      JA   N  
ATOM   1442  C5    G B  67     -32.880  13.286  64.476  1.00 10.00      JA   C  
ATOM   1443  C6    G B  67     -33.470  12.625  65.577  1.00 10.00      JA   C  
ATOM   1444  O6    G B  67     -33.137  12.663  66.775  1.00 10.00      JA   O  
ATOM   1445  N1    G B  67     -34.568  11.862  65.189  1.00 10.00      JA   N  
ATOM   1446  C2    G B  67     -35.040  11.760  63.921  1.00 10.00      JA   C  
ATOM   1447  N2    G B  67     -36.118  11.014  63.765  1.00 10.00      JA   N  
ATOM   1448  N3    G B  67     -34.494  12.354  62.882  1.00 10.00      JA   N  
ATOM   1449  C4    G B  67     -33.427  13.100  63.232  1.00 10.00      JA   C  
ATOM   1450  P     A B  68     -35.532  18.022  60.413  1.00 10.00      JA   P  
ATOM   1451  OP1   A B  68     -36.635  18.231  59.474  1.00 10.00      JA   O  
ATOM   1452  OP2   A B  68     -34.771  19.209  60.840  1.00 10.00      JA   O1-
ATOM   1453  O5'   A B  68     -36.021  17.185  61.730  1.00 10.00      JA   O  
ATOM   1454  C5'   A B  68     -37.226  16.432  61.433  1.00 10.00      JA   C  
ATOM   1455  C4'   A B  68     -37.890  15.850  62.654  1.00 10.00      JA   C  
ATOM   1456  O4'   A B  68     -36.946  14.966  63.281  1.00 10.00      JA   O  
ATOM   1457  C3'   A B  68     -38.363  16.766  63.796  1.00 10.00      JA   C  
ATOM   1458  O3'   A B  68     -39.657  17.259  63.476  1.00 10.00      JA   O  
ATOM   1459  C2'   A B  68     -38.351  15.814  64.986  1.00 10.00      JA   C  
ATOM   1460  O2'   A B  68     -39.505  15.041  65.042  1.00 10.00      JA   O  
ATOM   1461  C1'   A B  68     -37.102  14.902  64.774  1.00 10.00      JA   C  
ATOM   1462  N9    A B  68     -35.893  15.409  65.405  1.00 10.00      JA   N  
ATOM   1463  C8    A B  68     -35.029  16.367  64.943  1.00 10.00      JA   C  
ATOM   1464  N7    A B  68     -34.029  16.612  65.750  1.00 10.00      JA   N  
ATOM   1465  C5    A B  68     -34.246  15.749  66.817  1.00 10.00      JA   C  
ATOM   1466  C6    A B  68     -33.527  15.503  68.005  1.00 10.00      JA   C  
ATOM   1467  N6    A B  68     -32.384  16.123  68.326  1.00 10.00      JA   N  
ATOM   1468  N1    A B  68     -34.025  14.582  68.858  1.00 10.00      JA   N  
ATOM   1469  C2    A B  68     -35.158  13.951  68.530  1.00 10.00      JA   C  
ATOM   1470  N3    A B  68     -35.916  14.085  67.442  1.00 10.00      JA   N  
ATOM   1471  C4    A B  68     -35.397  15.010  66.619  1.00 10.00      JA   C  
ATOM   1472  P     C B  69     -39.970  18.791  63.144  1.00 10.00      JA   P  
ATOM   1473  OP1   C B  69     -41.451  18.935  62.976  1.00 10.00      JA   O  
ATOM   1474  OP2   C B  69     -39.139  19.132  61.986  1.00 10.00      JA   O1-
ATOM   1475  O5'   C B  69     -39.459  19.560  64.405  1.00 10.00      JA   O  
ATOM   1476  C5'   C B  69     -40.125  19.423  65.671  1.00 10.00      JA   C  
ATOM   1477  C4'   C B  69     -39.190  19.809  66.840  1.00 10.00      JA   C  
ATOM   1478  O4'   C B  69     -38.060  18.896  66.865  1.00 10.00      JA   O  
ATOM   1479  C3'   C B  69     -38.499  21.151  66.877  1.00 10.00      JA   C  
ATOM   1480  O3'   C B  69     -39.392  22.179  67.298  1.00 10.00      JA   O  
ATOM   1481  C2'   C B  69     -37.325  20.938  67.806  1.00 10.00      JA   C  
ATOM   1482  O2'   C B  69     -37.668  20.950  69.171  1.00 10.00      JA   O  
ATOM   1483  C1'   C B  69     -36.764  19.687  67.470  1.00 10.00      JA   C  
ATOM   1484  N1    C B  69     -35.762  19.588  66.407  1.00 10.00      JA   N  
ATOM   1485  C2    C B  69     -34.454  19.632  66.774  1.00 10.00      JA   C  
ATOM   1486  O2    C B  69     -34.192  19.675  67.996  1.00 10.00      JA   O  
ATOM   1487  N3    C B  69     -33.487  19.625  65.819  1.00 10.00      JA   N  
ATOM   1488  C4    C B  69     -33.829  19.552  64.523  1.00 10.00      JA   C  
ATOM   1489  N4    C B  69     -32.826  19.528  63.618  1.00 10.00      JA   N  
ATOM   1490  C5    C B  69     -35.188  19.497  64.111  1.00 10.00      JA   C  
ATOM   1491  C6    C B  69     -36.121  19.498  65.081  1.00 10.00      JA   C  
ATOM   1492  P     C B  70     -39.122  23.636  66.763  1.00 10.00      JA   P  
ATOM   1493  OP1   C B  70     -37.651  23.860  66.701  1.00 10.00      JA   O  
ATOM   1494  OP2   C B  70     -39.867  24.612  67.583  1.00 10.00      JA   O1-
ATOM   1495  O5'   C B  70     -39.719  23.528  65.312  1.00 10.00      JA   O  
ATOM   1496  C5'   C B  70     -39.927  24.698  64.540  1.00 10.00      JA   C  
ATOM   1497  C4'   C B  70     -39.288  24.572  63.184  1.00 10.00      JA   C  
ATOM   1498  O4'   C B  70     -37.871  24.770  63.281  1.00 10.00      JA   O  
ATOM   1499  C3'   C B  70     -39.457  23.285  62.370  1.00 10.00      JA   C  
ATOM   1500  O3'   C B  70     -39.532  23.602  60.974  1.00 10.00      JA   O  
ATOM   1501  C2'   C B  70     -38.146  22.541  62.709  1.00 10.00      JA   C  
ATOM   1502  O2'   C B  70     -37.791  21.563  61.771  1.00 10.00      JA   O  
ATOM   1503  C1'   C B  70     -37.126  23.601  62.525  1.00 10.00      JA   C  
ATOM   1504  N1    C B  70     -35.821  23.439  63.171  1.00 10.00      JA   N  
ATOM   1505  C2    C B  70     -34.836  22.843  62.450  1.00 10.00      JA   C  
ATOM   1506  O2    C B  70     -35.083  22.543  61.261  1.00 10.00      JA   O  
ATOM   1507  N3    C B  70     -33.632  22.596  63.031  1.00 10.00      JA   N  
ATOM   1508  C4    C B  70     -33.417  22.964  64.304  1.00 10.00      JA   C  
ATOM   1509  N4    C B  70     -32.197  22.712  64.824  1.00 10.00      JA   N  
ATOM   1510  C5    C B  70     -34.427  23.596  65.079  1.00 10.00      JA   C  
ATOM   1511  C6    C B  70     -35.605  23.833  64.472  1.00 10.00      JA   C  
ATOM   1512  P     A B  71     -40.670  23.118  60.028  1.00 10.00      JA   P  
ATOM   1513  OP1   A B  71     -41.195  21.842  60.554  1.00 10.00      JA   O  
ATOM   1514  OP2   A B  71     -40.184  23.097  58.627  1.00 10.00      JA   O1-
ATOM   1515  O5'   A B  71     -41.792  24.218  60.156  1.00 10.00      JA   O  
ATOM   1516  C5'   A B  71     -41.534  25.584  59.850  1.00 10.00      JA   C  
ATOM   1517  C4'   A B  71     -42.456  26.484  60.690  1.00 10.00      JA   C  
ATOM   1518  O4'   A B  71     -41.851  26.758  61.966  1.00 10.00      JA   O  
ATOM   1519  C3'   A B  71     -42.671  27.866  60.044  1.00 10.00      JA   C  
ATOM   1520  O3'   A B  71     -43.981  28.413  60.355  1.00 10.00      JA   O  
ATOM   1521  C2'   A B  71     -41.496  28.659  60.569  1.00 10.00      JA   C  
ATOM   1522  O2'   A B  71     -41.709  30.028  60.631  1.00 10.00      JA   O  
ATOM   1523  C1'   A B  71     -41.204  28.194  61.815  1.00 10.00      JA   C  
ATOM   1524  N9    A B  71     -39.953  28.235  62.556  1.00 10.00      JA   N  
ATOM   1525  C8    A B  71     -39.693  28.848  63.754  1.00 10.00      JA   C  
ATOM   1526  N7    A B  71     -38.462  28.697  64.170  1.00 10.00      JA   N  
ATOM   1527  C5    A B  71     -37.867  27.935  63.171  1.00 10.00      JA   C  
ATOM   1528  C6    A B  71     -36.556  27.444  63.003  1.00 10.00      JA   C  
ATOM   1529  N6    A B  71     -35.559  27.669  63.867  1.00 10.00      JA   N  
ATOM   1530  N1    A B  71     -36.301  26.712  61.896  1.00 10.00      JA   N  
ATOM   1531  C2    A B  71     -37.293  26.501  61.024  1.00 10.00      JA   C  
ATOM   1532  N3    A B  71     -38.558  26.918  61.065  1.00 10.00      JA   N  
ATOM   1533  C4    A B  71     -38.779  27.637  62.178  1.00 10.00      JA   C  
ATOM   1534  P     G B  72     -45.093  28.431  59.207  1.00 10.00      JA   P  
ATOM   1535  OP1   G B  72     -46.327  28.998  59.739  1.00 10.00      JA   O  
ATOM   1536  OP2   G B  72     -45.128  27.123  58.578  1.00 10.00      JA   O1-
ATOM   1537  O5'   G B  72     -44.483  29.467  58.158  1.00 10.00      JA   O  
ATOM   1538  C5'   G B  72     -44.574  30.854  58.594  1.00 10.00      JA   C  
ATOM   1539  C4'   G B  72     -43.961  31.795  57.552  1.00 10.00      JA   C  
ATOM   1540  O4'   G B  72     -44.680  31.770  56.321  1.00 10.00      JA   O  
ATOM   1541  C3'   G B  72     -44.023  33.271  57.945  1.00 10.00      JA   C  
ATOM   1542  O3'   G B  72     -43.012  33.534  58.915  1.00 10.00      JA   O  
ATOM   1543  C2'   G B  72     -43.840  34.000  56.654  1.00 10.00      JA   C  
ATOM   1544  O2'   G B  72     -42.510  34.227  56.283  1.00 10.00      JA   O  
ATOM   1545  C1'   G B  72     -44.554  33.010  55.784  1.00 10.00      JA   C  
ATOM   1546  N9    G B  72     -45.713  33.496  55.048  1.00 10.00      JA   N  
ATOM   1547  C8    G B  72     -45.780  33.706  53.697  1.00 10.00      JA   C  
ATOM   1548  N7    G B  72     -46.960  34.090  53.298  1.00 10.00      JA   N  
ATOM   1549  C5    G B  72     -47.710  34.161  54.463  1.00 10.00      JA   C  
ATOM   1550  C6    G B  72     -49.068  34.494  54.661  1.00 10.00      JA   C  
ATOM   1551  O6    G B  72     -49.916  34.836  53.817  1.00 10.00      JA   O  
ATOM   1552  N1    G B  72     -49.432  34.393  56.001  1.00 10.00      JA   N  
ATOM   1553  C2    G B  72     -48.605  34.011  57.008  1.00 10.00      JA   C  
ATOM   1554  N2    G B  72     -49.152  33.941  58.208  1.00 10.00      JA   N  
ATOM   1555  N3    G B  72     -47.335  33.714  56.845  1.00 10.00      JA   N  
ATOM   1556  C4    G B  72     -46.958  33.805  55.554  1.00 10.00      JA   C  
ATOM   1557  P     A B  73     -43.408  34.486  60.094  1.00 10.00      JA   P  
ATOM   1558  OP1   A B  73     -44.634  34.013  60.735  1.00 10.00      JA   O  
ATOM   1559  OP2   A B  73     -43.428  35.874  59.676  1.00 10.00      JA   O1-
ATOM   1560  O5'   A B  73     -42.179  34.295  61.091  1.00 10.00      JA   O  
ATOM   1561  C5'   A B  73     -40.863  34.346  60.534  1.00 10.00      JA   C  
ATOM   1562  C4'   A B  73     -39.845  33.966  61.598  1.00 10.00      JA   C  
ATOM   1563  O4'   A B  73     -39.867  32.526  61.840  1.00 10.00      JA   O  
ATOM   1564  C3'   A B  73     -38.371  34.266  61.139  1.00 10.00      JA   C  
ATOM   1565  O3'   A B  73     -38.113  35.668  61.255  1.00 10.00      JA   O  
ATOM   1566  C2'   A B  73     -37.648  33.352  62.112  1.00 10.00      JA   C  
ATOM   1567  O2'   A B  73     -37.689  33.868  63.406  1.00 10.00      JA   O  
ATOM   1568  C1'   A B  73     -38.426  32.125  62.071  1.00 10.00      JA   C  
ATOM   1569  N9    A B  73     -38.018  31.103  61.119  1.00 10.00      JA   N  
ATOM   1570  C8    A B  73     -38.726  30.595  60.061  1.00 10.00      JA   C  
ATOM   1571  N7    A B  73     -38.079  29.685  59.379  1.00 10.00      JA   N  
ATOM   1572  C5    A B  73     -36.860  29.582  60.040  1.00 10.00      JA   C  
ATOM   1573  C6    A B  73     -35.726  28.773  59.824  1.00 10.00      JA   C  
ATOM   1574  N6    A B  73     -35.635  27.863  58.847  1.00 10.00      JA   N  
ATOM   1575  N1    A B  73     -34.678  28.928  60.663  1.00 10.00      JA   N  
ATOM   1576  C2    A B  73     -34.775  29.826  61.650  1.00 10.00      JA   C  
ATOM   1577  N3    A B  73     -35.788  30.634  61.962  1.00 10.00      JA   N  
ATOM   1578  C4    A B  73     -36.809  30.458  61.106  1.00 10.00      JA   C  
ATOM   1579  P     G B  74     -37.003  36.275  60.317  1.00 10.00      JA   P  
ATOM   1580  OP1   G B  74     -37.055  37.741  60.382  1.00 10.00      JA   O  
ATOM   1581  OP2   G B  74     -37.078  35.657  58.971  1.00 10.00      JA   O1-
ATOM   1582  O5'   G B  74     -35.697  35.826  61.053  1.00 10.00      JA   O  
ATOM   1583  C5'   G B  74     -35.470  36.225  62.411  1.00 10.00      JA   C  
ATOM   1584  C4'   G B  74     -34.106  35.708  62.914  1.00 10.00      JA   C  
ATOM   1585  O4'   G B  74     -33.980  34.234  62.735  1.00 10.00      JA   O  
ATOM   1586  C3'   G B  74     -32.909  36.198  62.082  1.00 10.00      JA   C  
ATOM   1587  O3'   G B  74     -32.530  37.463  62.618  1.00 10.00      JA   O  
ATOM   1588  C2'   G B  74     -31.899  35.139  62.266  1.00 10.00      JA   C  
ATOM   1589  O2'   G B  74     -31.288  35.175  63.576  1.00 10.00      JA   O  
ATOM   1590  C1'   G B  74     -32.665  33.933  62.157  1.00 10.00      JA   C  
ATOM   1591  N9    G B  74     -32.733  33.382  60.810  1.00 10.00      JA   N  
ATOM   1592  C8    G B  74     -33.836  33.363  60.001  1.00 10.00      JA   C  
ATOM   1593  N7    G B  74     -33.598  32.860  58.823  1.00 10.00      JA   N  
ATOM   1594  C5    G B  74     -32.258  32.502  58.869  1.00 10.00      JA   C  
ATOM   1595  C6    G B  74     -31.426  31.932  57.879  1.00 10.00      JA   C  
ATOM   1596  O6    G B  74     -31.721  31.588  56.720  1.00 10.00      JA   O  
ATOM   1597  N1    G B  74     -30.119  31.779  58.333  1.00 10.00      JA   N  
ATOM   1598  C2    G B  74     -29.673  32.136  59.564  1.00 10.00      JA   C  
ATOM   1599  N2    G B  74     -28.386  31.942  59.789  1.00 10.00      JA   N  
ATOM   1600  N3    G B  74     -30.435  32.651  60.503  1.00 10.00      JA   N  
ATOM   1601  C4    G B  74     -31.708  32.810  60.087  1.00 10.00      JA   C  
ATOM   1602  P     C B  75     -32.042  38.653  61.729  1.00 10.00      JA   P  
ATOM   1603  OP1   C B  75     -31.886  39.846  62.592  1.00 10.00      JA   O  
ATOM   1604  OP2   C B  75     -32.922  38.746  60.539  1.00 10.00      JA   O1-
ATOM   1605  O5'   C B  75     -30.609  38.207  61.241  1.00 10.00      JA   O  
ATOM   1606  C5'   C B  75     -29.532  38.033  62.203  1.00 10.00      JA   C  
ATOM   1607  C4'   C B  75     -28.368  37.318  61.519  1.00 10.00      JA   C  
ATOM   1608  O4'   C B  75     -28.682  35.968  61.090  1.00 10.00      JA   O  
ATOM   1609  C3'   C B  75     -27.794  37.965  60.271  1.00 10.00      JA   C  
ATOM   1610  O3'   C B  75     -26.999  39.068  60.699  1.00 10.00      JA   O  
ATOM   1611  C2'   C B  75     -27.029  36.846  59.666  1.00 10.00      JA   C  
ATOM   1612  O2'   C B  75     -25.841  36.664  60.358  1.00 10.00      JA   O  
ATOM   1613  C1'   C B  75     -27.889  35.711  59.856  1.00 10.00      JA   C  
ATOM   1614  N1    C B  75     -28.805  35.387  58.760  1.00 10.00      JA   N  
ATOM   1615  C2    C B  75     -28.270  34.832  57.641  1.00 10.00      JA   C  
ATOM   1616  O2    C B  75     -27.048  34.563  57.651  1.00 10.00      JA   O  
ATOM   1617  N3    C B  75     -29.063  34.588  56.566  1.00 10.00      JA   N  
ATOM   1618  C4    C B  75     -30.374  34.875  56.624  1.00 10.00      JA   C  
ATOM   1619  N4    C B  75     -31.119  34.593  55.533  1.00 10.00      JA   N  
ATOM   1620  C5    C B  75     -30.962  35.448  57.784  1.00 10.00      JA   C  
ATOM   1621  C6    C B  75     -30.150  35.671  58.834  1.00 10.00      JA   C  
ATOM   1622  P     G B  76     -26.818  40.237  59.672  1.00 10.00      JA   P  
ATOM   1623  OP1   G B  76     -25.965  41.285  60.293  1.00 10.00      JA   O  
ATOM   1624  OP2   G B  76     -28.140  40.640  59.158  1.00 10.00      JA   O1-
ATOM   1625  O5'   G B  76     -26.006  39.569  58.501  1.00 10.00      JA   O  
ATOM   1626  C5'   G B  76     -24.605  39.401  58.553  1.00 10.00      JA   C  
ATOM   1627  C4'   G B  76     -24.088  38.583  57.330  1.00 10.00      JA   C  
ATOM   1628  O4'   G B  76     -24.756  37.318  57.158  1.00 10.00      JA   O  
ATOM   1629  C3'   G B  76     -24.330  39.235  55.944  1.00 10.00      JA   C  
ATOM   1630  O3'   G B  76     -23.366  40.248  55.694  1.00 10.00      JA   O  
ATOM   1631  C2'   G B  76     -24.145  38.005  54.991  1.00 10.00      JA   C  
ATOM   1632  O2'   G B  76     -22.781  37.605  54.855  1.00 10.00      JA   O  
ATOM   1633  C1'   G B  76     -24.971  36.976  55.808  1.00 10.00      JA   C  
ATOM   1634  N9    G B  76     -26.349  36.995  55.336  1.00 10.00      JA   N  
ATOM   1635  C8    G B  76     -27.397  37.642  55.933  1.00 10.00      JA   C  
ATOM   1636  N7    G B  76     -28.510  37.538  55.262  1.00 10.00      JA   N  
ATOM   1637  C5    G B  76     -28.179  36.751  54.169  1.00 10.00      JA   C  
ATOM   1638  C6    G B  76     -28.965  36.319  53.077  1.00 10.00      JA   C  
ATOM   1639  O6    G B  76     -30.171  36.529  52.857  1.00 10.00      JA   O  
ATOM   1640  N1    G B  76     -28.216  35.578  52.166  1.00 10.00      JA   N  
ATOM   1641  C2    G B  76     -26.893  35.302  52.285  1.00 10.00      JA   C  
ATOM   1642  N2    G B  76     -26.357  34.613  51.293  1.00 10.00      JA   N  
ATOM   1643  N3    G B  76     -26.150  35.680  53.301  1.00 10.00      JA   N  
ATOM   1644  C4    G B  76     -26.853  36.401  54.198  1.00 10.00      JA   C  
ATOM   1645  P     A B  77     -23.890  41.697  55.337  1.00 10.00      JA   P  
ATOM   1646  OP1   A B  77     -22.754  42.620  55.360  1.00 10.00      JA   O  
ATOM   1647  OP2   A B  77     -25.080  42.095  56.122  1.00 10.00      JA   O1-
ATOM   1648  O5'   A B  77     -24.333  41.430  53.858  1.00 10.00      JA   O  
ATOM   1649  C5'   A B  77     -25.320  42.321  53.271  1.00 10.00      JA   C  
ATOM   1650  C4'   A B  77     -25.114  42.311  51.718  1.00 10.00      JA   C  
ATOM   1651  O4'   A B  77     -23.787  42.682  51.345  1.00 10.00      JA   O  
ATOM   1652  C3'   A B  77     -25.343  40.983  51.004  1.00 10.00      JA   C  
ATOM   1653  O3'   A B  77     -26.782  40.762  50.861  1.00 10.00      JA   O  
ATOM   1654  C2'   A B  77     -24.628  41.233  49.725  1.00 10.00      JA   C  
ATOM   1655  O2'   A B  77     -25.408  42.033  48.876  1.00 10.00      JA   O  
ATOM   1656  C1'   A B  77     -23.378  41.976  50.157  1.00 10.00      JA   C  
ATOM   1657  N9    A B  77     -22.272  41.066  50.414  1.00 10.00      JA   N  
ATOM   1658  C8    A B  77     -21.787  40.636  51.621  1.00 10.00      JA   C  
ATOM   1659  N7    A B  77     -20.781  39.805  51.523  1.00 10.00      JA   N  
ATOM   1660  C5    A B  77     -20.586  39.685  50.152  1.00 10.00      JA   C  
ATOM   1661  C6    A B  77     -19.653  38.958  49.383  1.00 10.00      JA   C  
ATOM   1662  N6    A B  77     -18.689  38.192  49.909  1.00 10.00      JA   N  
ATOM   1663  N1    A B  77     -19.741  39.054  48.039  1.00 10.00      JA   N  
ATOM   1664  C2    A B  77     -20.694  39.832  47.512  1.00 10.00      JA   C  
ATOM   1665  N3    A B  77     -21.617  40.571  48.127  1.00 10.00      JA   N  
ATOM   1666  C4    A B  77     -21.505  40.449  49.461  1.00 10.00      JA   C  
ATOM   1667  P     A B  78     -27.497  39.517  51.522  1.00 10.00      JA   P  
ATOM   1668  OP1   A B  78     -28.800  39.919  52.053  1.00 10.00      JA   O  
ATOM   1669  OP2   A B  78     -26.537  38.812  52.417  1.00 10.00      JA   O1-
ATOM   1670  O5'   A B  78     -27.783  38.549  50.296  1.00 10.00      JA   O  
ATOM   1671  C5'   A B  78     -28.317  38.994  49.079  1.00 10.00      JA   C  
ATOM   1672  C4'   A B  78     -27.454  38.439  47.924  1.00 10.00      JA   C  
ATOM   1673  O4'   A B  78     -26.132  38.971  47.982  1.00 10.00      JA   O  
ATOM   1674  C3'   A B  78     -27.227  36.933  47.859  1.00 10.00      JA   C  
ATOM   1675  O3'   A B  78     -28.399  36.240  47.340  1.00 10.00      JA   O  
ATOM   1676  C2'   A B  78     -26.012  36.835  46.982  1.00 10.00      JA   C  
ATOM   1677  O2'   A B  78     -26.313  37.046  45.601  1.00 10.00      JA   O  
ATOM   1678  C1'   A B  78     -25.139  38.039  47.439  1.00 10.00      JA   C  
ATOM   1679  N9    A B  78     -24.220  37.607  48.480  1.00 10.00      JA   N  
ATOM   1680  C8    A B  78     -24.324  37.788  49.835  1.00 10.00      JA   C  
ATOM   1681  N7    A B  78     -23.332  37.272  50.515  1.00 10.00      JA   N  
ATOM   1682  C5    A B  78     -22.514  36.717  49.538  1.00 10.00      JA   C  
ATOM   1683  C6    A B  78     -21.284  36.032  49.603  1.00 10.00      JA   C  
ATOM   1684  N6    A B  78     -20.625  35.790  50.742  1.00 10.00      JA   N  
ATOM   1685  N1    A B  78     -20.743  35.607  48.440  1.00 10.00      JA   N  
ATOM   1686  C2    A B  78     -21.393  35.863  47.299  1.00 10.00      JA   C  
ATOM   1687  N3    A B  78     -22.545  36.506  47.108  1.00 10.00      JA   N  
ATOM   1688  C4    A B  78     -23.057  36.910  48.282  1.00 10.00      JA   C  
ATOM   1689  P     A B  79     -28.684  34.772  47.849  1.00 10.00      JA   P  
ATOM   1690  OP1   A B  79     -29.908  34.227  47.162  1.00 10.00      JA   O  
ATOM   1691  OP2   A B  79     -28.673  34.741  49.299  1.00 10.00      JA   O1-
ATOM   1692  O5'   A B  79     -27.437  33.987  47.251  1.00 10.00      JA   O  
ATOM   1693  C5'   A B  79     -27.479  33.531  45.915  1.00 10.00      JA   C  
ATOM   1694  C4'   A B  79     -26.157  32.926  45.535  1.00 10.00      JA   C  
ATOM   1695  O4'   A B  79     -24.992  33.747  45.864  1.00 10.00      JA   O  
ATOM   1696  C3'   A B  79     -25.859  31.579  46.229  1.00 10.00      JA   C  
ATOM   1697  O3'   A B  79     -26.562  30.507  45.541  1.00 10.00      JA   O  
ATOM   1698  C2'   A B  79     -24.338  31.505  46.082  1.00 10.00      JA   C  
ATOM   1699  O2'   A B  79     -23.962  31.144  44.797  1.00 10.00      JA   O  
ATOM   1700  C1'   A B  79     -23.814  33.001  46.283  1.00 10.00      JA   C  
ATOM   1701  N9    A B  79     -23.572  33.153  47.709  1.00 10.00      JA   N  
ATOM   1702  C8    A B  79     -24.237  33.951  48.604  1.00 10.00      JA   C  
ATOM   1703  N7    A B  79     -23.786  33.861  49.830  1.00 10.00      JA   N  
ATOM   1704  C5    A B  79     -22.747  32.944  49.733  1.00 10.00      JA   C  
ATOM   1705  C6    A B  79     -21.845  32.423  50.684  1.00 10.00      JA   C  
ATOM   1706  N6    A B  79     -21.835  32.779  51.974  1.00 10.00      JA   N  
ATOM   1707  N1    A B  79     -20.936  31.520  50.255  1.00 10.00      JA   N  
ATOM   1708  C2    A B  79     -20.935  31.177  48.961  1.00 10.00      JA   C  
ATOM   1709  N3    A B  79     -21.720  31.603  47.973  1.00 10.00      JA   N  
ATOM   1710  C4    A B  79     -22.613  32.495  48.433  1.00 10.00      JA   C  
ATOM   1711  P     G B  80     -27.650  29.585  46.243  1.00 10.00      JA   P  
ATOM   1712  OP1   G B  80     -27.691  28.216  45.641  1.00 10.00      JA   O  
ATOM   1713  OP2   G B  80     -28.935  30.348  46.206  1.00 10.00      JA   O1-
ATOM   1714  O5'   G B  80     -27.098  29.446  47.713  1.00 10.00      JA   O  
ATOM   1715  C5'   G B  80     -26.069  28.514  48.066  1.00 10.00      JA   C  
ATOM   1716  C4'   G B  80     -25.072  29.074  49.133  1.00 10.00      JA   C  
ATOM   1717  O4'   G B  80     -25.241  30.500  49.342  1.00 10.00      JA   O  
ATOM   1718  C3'   G B  80     -25.283  28.466  50.534  1.00 10.00      JA   C  
ATOM   1719  O3'   G B  80     -24.595  27.195  50.640  1.00 10.00      JA   O  
ATOM   1720  C2'   G B  80     -24.702  29.575  51.439  1.00 10.00      JA   C  
ATOM   1721  O2'   G B  80     -23.312  29.601  51.384  1.00 10.00      JA   O  
ATOM   1722  C1'   G B  80     -25.246  30.775  50.713  1.00 10.00      JA   C  
ATOM   1723  N9    G B  80     -26.511  31.258  51.251  1.00 10.00      JA   N  
ATOM   1724  C8    G B  80     -27.726  31.208  50.623  1.00 10.00      JA   C  
ATOM   1725  N7    G B  80     -28.701  31.659  51.360  1.00 10.00      JA   N  
ATOM   1726  C5    G B  80     -28.085  32.054  52.539  1.00 10.00      JA   C  
ATOM   1727  C6    G B  80     -28.632  32.596  53.723  1.00 10.00      JA   C  
ATOM   1728  O6    G B  80     -29.818  32.876  53.974  1.00 10.00      JA   O  
ATOM   1729  N1    G B  80     -27.654  32.806  54.691  1.00 10.00      JA   N  
ATOM   1730  C2    G B  80     -26.335  32.522  54.544  1.00 10.00      JA   C  
ATOM   1731  N2    G B  80     -25.573  32.760  55.596  1.00 10.00      JA   N  
ATOM   1732  N3    G B  80     -25.806  32.033  53.444  1.00 10.00      JA   N  
ATOM   1733  C4    G B  80     -26.734  31.821  52.490  1.00 10.00      JA   C  
ATOM   1734  P     C B  81     -25.021  26.071  51.653  1.00 10.00      JA   P  
ATOM   1735  OP1   C B  81     -23.991  25.002  51.647  1.00 10.00      JA   O  
ATOM   1736  OP2   C B  81     -26.422  25.667  51.367  1.00 10.00      JA   O1-
ATOM   1737  O5'   C B  81     -25.083  26.751  53.110  1.00 10.00      JA   O  
ATOM   1738  C5'   C B  81     -23.834  27.039  53.710  1.00 10.00      JA   C  
ATOM   1739  C4'   C B  81     -24.016  27.577  55.119  1.00 10.00      JA   C  
ATOM   1740  O4'   C B  81     -24.659  28.872  55.120  1.00 10.00      JA   O  
ATOM   1741  C3'   C B  81     -24.907  26.700  56.044  1.00 10.00      JA   C  
ATOM   1742  O3'   C B  81     -24.070  25.675  56.600  1.00 10.00      JA   O  
ATOM   1743  C2'   C B  81     -25.421  27.707  57.045  1.00 10.00      JA   C  
ATOM   1744  O2'   C B  81     -24.534  27.867  58.113  1.00 10.00      JA   O  
ATOM   1745  C1'   C B  81     -25.604  29.013  56.276  1.00 10.00      JA   C  
ATOM   1746  N1    C B  81     -26.986  29.212  55.831  1.00 10.00      JA   N  
ATOM   1747  C2    C B  81     -27.850  29.781  56.711  1.00 10.00      JA   C  
ATOM   1748  O2    C B  81     -27.393  30.169  57.809  1.00 10.00      JA   O  
ATOM   1749  N3    C B  81     -29.161  29.914  56.378  1.00 10.00      JA   N  
ATOM   1750  C4    C B  81     -29.588  29.502  55.173  1.00 10.00      JA   C  
ATOM   1751  N4    C B  81     -30.896  29.676  54.887  1.00 10.00      JA   N  
ATOM   1752  C5    C B  81     -28.705  28.910  54.230  1.00 10.00      JA   C  
ATOM   1753  C6    C B  81     -27.411  28.800  54.588  1.00 10.00      JA   C  
ATOM   1754  P     A B  82     -24.601  24.264  56.994  1.00 10.00      JA   P  
ATOM   1755  OP1   A B  82     -23.496  23.483  57.650  1.00 10.00      JA   O  
ATOM   1756  OP2   A B  82     -25.155  23.627  55.791  1.00 10.00      JA   O1-
ATOM   1757  O5'   A B  82     -25.726  24.564  58.037  1.00 10.00      JA   O  
ATOM   1758  C5'   A B  82     -26.516  23.533  58.649  1.00 10.00      JA   C  
ATOM   1759  C4'   A B  82     -26.381  23.746  60.172  1.00 10.00      JA   C  
ATOM   1760  O4'   A B  82     -27.405  24.630  60.620  1.00 10.00      JA   O  
ATOM   1761  C3'   A B  82     -26.601  22.511  61.034  1.00 10.00      JA   C  
ATOM   1762  O3'   A B  82     -25.890  22.630  62.276  1.00 10.00      JA   O  
ATOM   1763  C2'   A B  82     -28.093  22.488  61.212  1.00 10.00      JA   C  
ATOM   1764  O2'   A B  82     -28.511  21.786  62.325  1.00 10.00      JA   O  
ATOM   1765  C1'   A B  82     -28.425  24.031  61.482  1.00 10.00      JA   C  
ATOM   1766  N9    A B  82     -29.755  24.277  60.947  1.00 10.00      JA   N  
ATOM   1767  C8    A B  82     -30.240  23.974  59.701  1.00 10.00      JA   C  
ATOM   1768  N7    A B  82     -31.490  24.315  59.522  1.00 10.00      JA   N  
ATOM   1769  C5    A B  82     -31.853  24.890  60.735  1.00 10.00      JA   C  
ATOM   1770  C6    A B  82     -33.052  25.474  61.191  1.00 10.00      JA   C  
ATOM   1771  N6    A B  82     -34.155  25.594  60.441  1.00 10.00      JA   N  
ATOM   1772  N1    A B  82     -33.077  25.943  62.457  1.00 10.00      JA   N  
ATOM   1773  C2    A B  82     -31.970  25.838  63.202  1.00 10.00      JA   C  
ATOM   1774  N3    A B  82     -30.783  25.323  62.884  1.00 10.00      JA   N  
ATOM   1775  C4    A B  82     -30.794  24.862  61.622  1.00 10.00      JA   C  
ATOM   1776  P     U B  83     -24.615  21.747  62.573  1.00 10.00      JA   P  
ATOM   1777  OP1   U B  83     -23.397  22.590  62.334  1.00 10.00      JA   O  
ATOM   1778  OP2   U B  83     -24.678  20.446  61.879  1.00 10.00      JA   O1-
ATOM   1779  O5'   U B  83     -24.760  21.488  64.111  1.00 10.00      JA   O  
ATOM   1780  C5'   U B  83     -25.928  20.867  64.670  1.00 10.00      JA   C  
ATOM   1781  C4'   U B  83     -25.587  20.036  65.938  1.00 10.00      JA   C  
ATOM   1782  O4'   U B  83     -24.943  18.784  65.473  1.00 10.00      JA   O  
ATOM   1783  C3'   U B  83     -24.523  20.594  66.891  1.00 10.00      JA   C  
ATOM   1784  O3'   U B  83     -25.173  21.542  67.761  1.00 10.00      JA   O  
ATOM   1785  C2'   U B  83     -23.996  19.324  67.551  1.00 10.00      JA   C  
ATOM   1786  O2'   U B  83     -24.919  18.793  68.474  1.00 10.00      JA   O  
ATOM   1787  C1'   U B  83     -23.839  18.357  66.328  1.00 10.00      JA   C  
ATOM   1788  N1    U B  83     -22.549  18.378  65.642  1.00 10.00      JA   N  
ATOM   1789  C2    U B  83     -21.445  17.962  66.350  1.00 10.00      JA   C  
ATOM   1790  O2    U B  83     -21.508  17.577  67.501  1.00 10.00      JA   O  
ATOM   1791  N3    U B  83     -20.265  18.013  65.660  1.00 10.00      JA   N  
ATOM   1792  C4    U B  83     -20.085  18.437  64.364  1.00 10.00      JA   C  
ATOM   1793  O4    U B  83     -18.959  18.442  63.886  1.00 10.00      JA   O  
ATOM   1794  C5    U B  83     -21.277  18.849  63.696  1.00 10.00      JA   C  
ATOM   1795  C6    U B  83     -22.442  18.805  64.343  1.00 10.00      JA   C  
ATOM   1796  P     U B  84     -24.328  22.695  68.483  1.00 10.00      JA   P  
ATOM   1797  OP1   U B  84     -25.240  23.495  69.314  1.00 10.00      JA   O  
ATOM   1798  OP2   U B  84     -23.536  23.411  67.478  1.00 10.00      JA   O1-
ATOM   1799  O5'   U B  84     -23.314  21.934  69.448  1.00 10.00      JA   O  
ATOM   1800  C5'   U B  84     -23.830  21.349  70.654  1.00 10.00      JA   C  
ATOM   1801  C4'   U B  84     -22.664  20.724  71.477  1.00 10.00      JA   C  
ATOM   1802  O4'   U B  84     -21.928  19.750  70.651  1.00 10.00      JA   O  
ATOM   1803  C3'   U B  84     -21.622  21.711  71.922  1.00 10.00      JA   C  
ATOM   1804  O3'   U B  84     -22.017  22.376  73.141  1.00 10.00      JA   O  
ATOM   1805  C2'   U B  84     -20.416  20.785  72.062  1.00 10.00      JA   C  
ATOM   1806  O2'   U B  84     -20.410  20.057  73.273  1.00 10.00      JA   O  
ATOM   1807  C1'   U B  84     -20.515  19.839  70.856  1.00 10.00      JA   C  
ATOM   1808  N1    U B  84     -19.723  20.252  69.698  1.00 10.00      JA   N  
ATOM   1809  C2    U B  84     -18.353  20.251  69.832  1.00 10.00      JA   C  
ATOM   1810  O2    U B  84     -17.792  19.917  70.857  1.00 10.00      JA   O  
ATOM   1811  N3    U B  84     -17.667  20.657  68.720  1.00 10.00      JA   N  
ATOM   1812  C4    U B  84     -18.204  21.059  67.520  1.00 10.00      JA   C  
ATOM   1813  O4    U B  84     -17.456  21.413  66.618  1.00 10.00      JA   O  
ATOM   1814  C5    U B  84     -19.629  21.029  67.460  1.00 10.00      JA   C  
ATOM   1815  C6    U B  84     -20.324  20.634  68.527  1.00 10.00      JA   C  
ATOM   1816  P     U B  85     -21.910  23.931  73.301  1.00 10.00      JA   P  
ATOM   1817  OP1   U B  85     -22.600  24.339  74.517  1.00 10.00      JA   O  
ATOM   1818  OP2   U B  85     -22.264  24.564  72.016  1.00 10.00      JA   O1-
ATOM   1819  O5'   U B  85     -20.354  24.133  73.479  1.00 10.00      JA   O  
ATOM   1820  C5'   U B  85     -19.747  23.636  74.692  1.00 10.00      JA   C  
ATOM   1821  C4'   U B  85     -18.249  23.453  74.480  1.00 10.00      JA   C  
ATOM   1822  O4'   U B  85     -17.942  22.532  73.422  1.00 10.00      JA   O  
ATOM   1823  C3'   U B  85     -17.489  24.709  74.103  1.00 10.00      JA   C  
ATOM   1824  O3'   U B  85     -17.296  25.494  75.297  1.00 10.00      JA   O  
ATOM   1825  C2'   U B  85     -16.225  24.066  73.529  1.00 10.00      JA   C  
ATOM   1826  O2'   U B  85     -15.418  23.490  74.528  1.00 10.00      JA   O  
ATOM   1827  C1'   U B  85     -16.801  22.975  72.642  1.00 10.00      JA   C  
ATOM   1828  N1    U B  85     -17.040  23.334  71.245  1.00 10.00      JA   N  
ATOM   1829  C2    U B  85     -15.949  23.404  70.410  1.00 10.00      JA   C  
ATOM   1830  O2    U B  85     -14.816  23.175  70.786  1.00 10.00      JA   O  
ATOM   1831  N3    U B  85     -16.233  23.755  69.119  1.00 10.00      JA   N  
ATOM   1832  C4    U B  85     -17.473  24.041  68.596  1.00 10.00      JA   C  
ATOM   1833  O4    U B  85     -17.567  24.357  67.417  1.00 10.00      JA   O  
ATOM   1834  C5    U B  85     -18.553  23.942  69.523  1.00 10.00      JA   C  
ATOM   1835  C6    U B  85     -18.305  23.599  70.786  1.00 10.00      JA   C  
ATOM   1836  P     G B  86     -17.096  27.057  75.142  1.00 10.00      JA   P  
ATOM   1837  OP1   G B  86     -17.147  27.637  76.509  1.00 10.00      JA   O  
ATOM   1838  OP2   G B  86     -18.089  27.592  74.182  1.00 10.00      JA   O1-
ATOM   1839  O5'   G B  86     -15.620  27.183  74.556  1.00 10.00      JA   O  
ATOM   1840  C5'   G B  86     -14.539  26.719  75.399  1.00 10.00      JA   C  
ATOM   1841  C4'   G B  86     -13.210  26.711  74.639  1.00 10.00      JA   C  
ATOM   1842  O4'   G B  86     -13.205  25.684  73.579  1.00 10.00      JA   O  
ATOM   1843  C3'   G B  86     -12.845  27.992  73.862  1.00 10.00      JA   C  
ATOM   1844  O3'   G B  86     -12.340  28.956  74.735  1.00 10.00      JA   O  
ATOM   1845  C2'   G B  86     -11.838  27.450  72.869  1.00 10.00      JA   C  
ATOM   1846  O2'   G B  86     -10.614  27.160  73.496  1.00 10.00      JA   O  
ATOM   1847  C1'   G B  86     -12.517  26.234  72.509  1.00 10.00      JA   C  
ATOM   1848  N9    G B  86     -13.311  26.351  71.293  1.00 10.00      JA   N  
ATOM   1849  C8    G B  86     -14.666  26.533  71.229  1.00 10.00      JA   C  
ATOM   1850  N7    G B  86     -15.107  26.663  70.010  1.00 10.00      JA   N  
ATOM   1851  C5    G B  86     -13.975  26.532  69.220  1.00 10.00      JA   C  
ATOM   1852  C6    G B  86     -13.820  26.609  67.817  1.00 10.00      JA   C  
ATOM   1853  O6    G B  86     -14.692  26.787  66.948  1.00 10.00      JA   O  
ATOM   1854  N1    G B  86     -12.487  26.467  67.440  1.00 10.00      JA   N  
ATOM   1855  C2    G B  86     -11.448  26.290  68.294  1.00 10.00      JA   C  
ATOM   1856  N2    G B  86     -10.252  26.215  67.739  1.00 10.00      JA   N  
ATOM   1857  N3    G B  86     -11.574  26.200  69.599  1.00 10.00      JA   N  
ATOM   1858  C4    G B  86     -12.858  26.333  69.991  1.00 10.00      JA   C  
ATOM   1859  P     C B  87     -12.475  30.517  74.486  1.00 10.00      JA   P  
ATOM   1860  OP1   C B  87     -12.238  31.301  75.719  1.00 10.00      JA   O  
ATOM   1861  OP2   C B  87     -13.765  30.779  73.804  1.00 10.00      JA   O1-
ATOM   1862  O5'   C B  87     -11.314  30.859  73.452  1.00 10.00      JA   O  
ATOM   1863  C5'   C B  87      -9.971  30.542  73.707  1.00 10.00      JA   C  
ATOM   1864  C4'   C B  87      -9.183  30.434  72.387  1.00 10.00      JA   C  
ATOM   1865  O4'   C B  87      -9.672  29.359  71.576  1.00 10.00      JA   O  
ATOM   1866  C3'   C B  87      -9.229  31.646  71.466  1.00 10.00      JA   C  
ATOM   1867  O3'   C B  87      -8.321  32.690  71.902  1.00 10.00      JA   O  
ATOM   1868  C2'   C B  87      -8.871  31.018  70.122  1.00 10.00      JA   C  
ATOM   1869  O2'   C B  87      -7.497  30.779  70.021  1.00 10.00      JA   O  
ATOM   1870  C1'   C B  87      -9.650  29.863  70.067  1.00 10.00      JA   C  
ATOM   1871  N1    C B  87     -11.003  29.786  69.511  1.00 10.00      JA   N  
ATOM   1872  C2    C B  87     -11.119  29.673  68.161  1.00 10.00      JA   C  
ATOM   1873  O2    C B  87     -10.068  29.563  67.493  1.00 10.00      JA   O  
ATOM   1874  N3    C B  87     -12.351  29.680  67.589  1.00 10.00      JA   N  
ATOM   1875  C4    C B  87     -13.446  29.775  68.361  1.00 10.00      JA   C  
ATOM   1876  N4    C B  87     -14.645  29.757  67.741  1.00 10.00      JA   N  
ATOM   1877  C5    C B  87     -13.355  29.886  69.775  1.00 10.00      JA   C  
ATOM   1878  C6    C B  87     -12.120  29.869  70.311  1.00 10.00      JA   C  
ATOM   1879  P     C B  88      -8.711  34.173  71.569  1.00 10.00      JA   P  
ATOM   1880  OP1   C B  88      -7.650  35.121  71.980  1.00 10.00      JA   O  
ATOM   1881  OP2   C B  88     -10.100  34.475  72.034  1.00 10.00      JA   O1-
ATOM   1882  O5'   C B  88      -8.740  34.126  69.987  1.00 10.00      JA   O  
ATOM   1883  C5'   C B  88      -7.539  34.082  69.234  1.00 10.00      JA   C  
ATOM   1884  C4'   C B  88      -7.832  34.381  67.741  1.00 10.00      JA   C  
ATOM   1885  O4'   C B  88      -8.629  33.315  67.111  1.00 10.00      JA   O  
ATOM   1886  C3'   C B  88      -8.608  35.606  67.424  1.00 10.00      JA   C  
ATOM   1887  O3'   C B  88      -7.798  36.781  67.478  1.00 10.00      JA   O  
ATOM   1888  C2'   C B  88      -8.997  35.301  66.012  1.00 10.00      JA   C  
ATOM   1889  O2'   C B  88      -7.904  35.461  65.163  1.00 10.00      JA   O  
ATOM   1890  C1'   C B  88      -9.500  34.001  65.966  1.00 10.00      JA   C  
ATOM   1891  N1    C B  88     -10.896  33.654  66.239  1.00 10.00      JA   N  
ATOM   1892  C2    C B  88     -11.738  33.565  65.175  1.00 10.00      JA   C  
ATOM   1893  O2    C B  88     -11.250  33.707  64.032  1.00 10.00      JA   O  
ATOM   1894  N3    C B  88     -13.059  33.325  65.381  1.00 10.00      JA   N  
ATOM   1895  C4    C B  88     -13.521  33.156  66.630  1.00 10.00      JA   C  
ATOM   1896  N4    C B  88     -14.839  32.901  66.774  1.00 10.00      JA   N  
ATOM   1897  C5    C B  88     -12.663  33.236  67.760  1.00 10.00      JA   C  
ATOM   1898  C6    C B  88     -11.358  33.467  67.522  1.00 10.00      JA   C  
ATOM   1899  P     A B  89      -8.250  38.033  68.367  1.00 10.00      JA   P  
ATOM   1900  OP1   A B  89      -7.092  38.954  68.483  1.00 10.00      JA   O  
ATOM   1901  OP2   A B  89      -8.881  37.465  69.584  1.00 10.00      JA   O1-
ATOM   1902  O5'   A B  89      -9.349  38.811  67.506  1.00 10.00      JA   O  
ATOM   1903  C5'   A B  89      -9.003  39.959  66.709  1.00 10.00      JA   C  
ATOM   1904  C4'   A B  89      -9.589  39.864  65.316  1.00 10.00      JA   C  
ATOM   1905  O4'   A B  89      -9.775  38.470  64.957  1.00 10.00      JA   O  
ATOM   1906  C3'   A B  89     -10.966  40.471  65.057  1.00 10.00      JA   C  
ATOM   1907  O3'   A B  89     -10.989  41.873  64.828  1.00 10.00      JA   O  
ATOM   1908  C2'   A B  89     -11.353  39.777  63.762  1.00 10.00      JA   C  
ATOM   1909  O2'   A B  89     -10.747  40.352  62.628  1.00 10.00      JA   O  
ATOM   1910  C1'   A B  89     -10.840  38.363  64.027  1.00 10.00      JA   C  
ATOM   1911  N9    A B  89     -11.918  37.586  64.621  1.00 10.00      JA   N  
ATOM   1912  C8    A B  89     -12.091  37.146  65.907  1.00 10.00      JA   C  
ATOM   1913  N7    A B  89     -13.196  36.464  66.087  1.00 10.00      JA   N  
ATOM   1914  C5    A B  89     -13.790  36.456  64.834  1.00 10.00      JA   C  
ATOM   1915  C6    A B  89     -14.987  35.895  64.355  1.00 10.00      JA   C  
ATOM   1916  N6    A B  89     -15.838  35.205  65.118  1.00 10.00      JA   N  
ATOM   1917  N1    A B  89     -15.286  36.070  63.050  1.00 10.00      JA   N  
ATOM   1918  C2    A B  89     -14.433  36.762  62.286  1.00 10.00      JA   C  
ATOM   1919  N3    A B  89     -13.279  37.336  62.619  1.00 10.00      JA   N  
ATOM   1920  C4    A B  89     -13.013  37.143  63.921  1.00 10.00      JA   C  
ATOM   1921  P     A B  90     -12.102  42.990  65.159  1.00 10.00      JA   P  
ATOM   1922  OP1   A B  90     -11.579  44.334  64.804  1.00 10.00      JA   O  
ATOM   1923  OP2   A B  90     -12.656  42.754  66.517  1.00 10.00      JA   O1-
ATOM   1924  O5'   A B  90     -13.147  42.510  64.059  1.00 10.00      JA   O  
ATOM   1925  C5'   A B  90     -12.780  42.585  62.675  1.00 10.00      JA   C  
ATOM   1926  C4'   A B  90     -13.841  41.965  61.806  1.00 10.00      JA   C  
ATOM   1927  O4'   A B  90     -13.981  40.563  62.166  1.00 10.00      JA   O  
ATOM   1928  C3'   A B  90     -15.261  42.497  61.975  1.00 10.00      JA   C  
ATOM   1929  O3'   A B  90     -15.419  43.704  61.245  1.00 10.00      JA   O  
ATOM   1930  C2'   A B  90     -16.098  41.358  61.427  1.00 10.00      JA   C  
ATOM   1931  O2'   A B  90     -16.192  41.374  60.018  1.00 10.00      JA   O  
ATOM   1932  C1'   A B  90     -15.332  40.157  61.975  1.00 10.00      JA   C  
ATOM   1933  N9    A B  90     -15.881  39.712  63.252  1.00 10.00      JA   N  
ATOM   1934  C8    A B  90     -15.246  39.562  64.458  1.00 10.00      JA   C  
ATOM   1935  N7    A B  90     -16.031  39.140  65.420  1.00 10.00      JA   N  
ATOM   1936  C5    A B  90     -17.267  39.004  64.805  1.00 10.00      JA   C  
ATOM   1937  C6    A B  90     -18.523  38.592  65.284  1.00 10.00      JA   C  
ATOM   1938  N6    A B  90     -18.750  38.226  66.547  1.00 10.00      JA   N  
ATOM   1939  N1    A B  90     -19.552  38.569  64.409  1.00 10.00      JA   N  
ATOM   1940  C2    A B  90     -19.324  38.936  63.143  1.00 10.00      JA   C  
ATOM   1941  N3    A B  90     -18.192  39.341  62.575  1.00 10.00      JA   N  
ATOM   1942  C4    A B  90     -17.190  39.353  63.470  1.00 10.00      JA   C  
ATOM   1943  P     G B  91     -16.478  44.740  61.790  1.00 10.00      JA   P  
ATOM   1944  OP1   G B  91     -16.194  46.049  61.157  1.00 10.00      JA   O  
ATOM   1945  OP2   G B  91     -16.463  44.628  63.267  1.00 10.00      JA   O1-
ATOM   1946  O5'   G B  91     -17.874  44.169  61.268  1.00 10.00      JA   O  
ATOM   1947  C5'   G B  91     -18.196  43.915  59.869  1.00 10.00      JA   C  
ATOM   1948  C4'   G B  91     -19.679  43.624  59.794  1.00 10.00      JA   C  
ATOM   1949  O4'   G B  91     -19.929  42.256  60.179  1.00 10.00      JA   O  
ATOM   1950  C3'   G B  91     -20.539  44.439  60.742  1.00 10.00      JA   C  
ATOM   1951  O3'   G B  91     -20.716  45.779  60.281  1.00 10.00      JA   O  
ATOM   1952  C2'   G B  91     -21.762  43.602  60.779  1.00 10.00      JA   C  
ATOM   1953  O2'   G B  91     -22.455  43.717  59.551  1.00 10.00      JA   O  
ATOM   1954  C1'   G B  91     -20.968  42.207  60.932  1.00 10.00      JA   C  
ATOM   1955  N9    G B  91     -20.839  41.964  62.363  1.00 10.00      JA   N  
ATOM   1956  C8    G B  91     -19.753  42.268  63.138  1.00 10.00      JA   C  
ATOM   1957  N7    G B  91     -19.933  41.994  64.399  1.00 10.00      JA   N  
ATOM   1958  C5    G B  91     -21.209  41.451  64.453  1.00 10.00      JA   C  
ATOM   1959  C6    G B  91     -21.964  40.990  65.555  1.00 10.00      JA   C  
ATOM   1960  O6    G B  91     -21.638  40.939  66.754  1.00 10.00      JA   O  
ATOM   1961  N1    G B  91     -23.232  40.565  65.166  1.00 10.00      JA   N  
ATOM   1962  C2    G B  91     -23.709  40.591  63.896  1.00 10.00      JA   C  
ATOM   1963  N2    G B  91     -24.954  40.178  63.739  1.00 10.00      JA   N  
ATOM   1964  N3    G B  91     -23.015  41.000  62.857  1.00 10.00      JA   N  
ATOM   1965  C4    G B  91     -21.782  41.418  63.208  1.00 10.00      JA   C  
ATOM   1966  P     A B  92     -21.289  46.924  61.232  1.00 10.00      JA   P  
ATOM   1967  OP1   A B  92     -21.099  48.210  60.566  1.00 10.00      JA   O  
ATOM   1968  OP2   A B  92     -20.732  46.838  62.611  1.00 10.00      JA   O1-
ATOM   1969  O5'   A B  92     -22.848  46.636  61.320  1.00 10.00      JA   O  
ATOM   1970  C5'   A B  92     -23.681  46.935  60.191  1.00 10.00      JA   C  
ATOM   1971  C4'   A B  92     -25.098  46.331  60.455  1.00 10.00      JA   C  
ATOM   1972  O4'   A B  92     -24.980  44.953  60.903  1.00 10.00      JA   O  
ATOM   1973  C3'   A B  92     -25.914  47.015  61.550  1.00 10.00      JA   C  
ATOM   1974  O3'   A B  92     -26.636  48.140  60.985  1.00 10.00      JA   O  
ATOM   1975  C2'   A B  92     -26.836  45.885  61.951  1.00 10.00      JA   C  
ATOM   1976  O2'   A B  92     -27.878  45.678  61.048  1.00 10.00      JA   O  
ATOM   1977  C1'   A B  92     -25.879  44.717  61.963  1.00 10.00      JA   C  
ATOM   1978  N9    A B  92     -25.312  44.441  63.274  1.00 10.00      JA   N  
ATOM   1979  C8    A B  92     -24.034  44.671  63.713  1.00 10.00      JA   C  
ATOM   1980  N7    A B  92     -23.831  44.319  64.957  1.00 10.00      JA   N  
ATOM   1981  C5    A B  92     -25.062  43.817  65.364  1.00 10.00      JA   C  
ATOM   1982  C6    A B  92     -25.508  43.261  66.580  1.00 10.00      JA   C  
ATOM   1983  N6    A B  92     -24.727  43.097  67.656  1.00 10.00      JA   N  
ATOM   1984  N1    A B  92     -26.798  42.866  66.651  1.00 10.00      JA   N  
ATOM   1985  C2    A B  92     -27.574  43.014  65.571  1.00 10.00      JA   C  
ATOM   1986  N3    A B  92     -27.269  43.510  64.372  1.00 10.00      JA   N  
ATOM   1987  C4    A B  92     -25.982  43.897  64.338  1.00 10.00      JA   C  
ATOM   1988  P     A B  93     -26.857  49.451  61.858  1.00 10.00      JA   P  
ATOM   1989  OP1   A B  93     -27.439  50.471  60.950  1.00 10.00      JA   O  
ATOM   1990  OP2   A B  93     -25.609  49.827  62.546  1.00 10.00      JA   O1-
ATOM   1991  O5'   A B  93     -27.973  49.036  62.933  1.00 10.00      JA   O  
ATOM   1992  C5'   A B  93     -29.184  48.527  62.386  1.00 10.00      JA   C  
ATOM   1993  C4'   A B  93     -29.939  47.844  63.541  1.00 10.00      JA   C  
ATOM   1994  O4'   A B  93     -29.286  46.685  64.004  1.00 10.00      JA   O  
ATOM   1995  C3'   A B  93     -30.139  48.644  64.848  1.00 10.00      JA   C  
ATOM   1996  O3'   A B  93     -31.210  49.577  64.642  1.00 10.00      JA   O  
ATOM   1997  C2'   A B  93     -30.487  47.573  65.802  1.00 10.00      JA   C  
ATOM   1998  O2'   A B  93     -31.804  47.093  65.588  1.00 10.00      JA   O  
ATOM   1999  C1'   A B  93     -29.530  46.565  65.393  1.00 10.00      JA   C  
ATOM   2000  N9    A B  93     -28.289  46.660  66.147  1.00 10.00      JA   N  
ATOM   2001  C8    A B  93     -27.062  47.090  65.714  1.00 10.00      JA   C  
ATOM   2002  N7    A B  93     -26.136  47.067  66.638  1.00 10.00      JA   N  
ATOM   2003  C5    A B  93     -26.800  46.582  67.759  1.00 10.00      JA   C  
ATOM   2004  C6    A B  93     -26.372  46.302  69.073  1.00 10.00      JA   C  
ATOM   2005  N6    A B  93     -25.113  46.466  69.497  1.00 10.00      JA   N  
ATOM   2006  N1    A B  93     -27.292  45.835  69.944  1.00 10.00      JA   N  
ATOM   2007  C2    A B  93     -28.548  45.655  69.516  1.00 10.00      JA   C  
ATOM   2008  N3    A B  93     -29.067  45.869  68.308  1.00 10.00      JA   N  
ATOM   2009  C4    A B  93     -28.128  46.337  67.469  1.00 10.00      JA   C  
ATOM   2010  P     U B  94     -31.026  50.981  65.319  1.00 10.00      JA   P  
ATOM   2011  OP1   U B  94     -32.206  51.865  64.947  1.00 10.00      JA   O  
ATOM   2012  OP2   U B  94     -29.669  51.467  65.013  1.00 10.00      JA   O1-
ATOM   2013  O5'   U B  94     -31.065  50.795  66.900  1.00 10.00      JA   O  
ATOM   2014  C5'   U B  94     -32.248  50.418  67.554  1.00 10.00      JA   C  
ATOM   2015  C4'   U B  94     -31.914  49.994  68.970  1.00 10.00      JA   C  
ATOM   2016  O4'   U B  94     -30.830  49.049  68.928  1.00 10.00      JA   O  
ATOM   2017  C3'   U B  94     -31.384  51.063  69.897  1.00 10.00      JA   C  
ATOM   2018  O3'   U B  94     -32.482  51.838  70.449  1.00 10.00      JA   O  
ATOM   2019  C2'   U B  94     -30.608  50.241  70.928  1.00 10.00      JA   C  
ATOM   2020  O2'   U B  94     -31.491  49.655  71.841  1.00 10.00      JA   O  
ATOM   2021  C1'   U B  94     -29.969  49.308  70.105  1.00 10.00      JA   C  
ATOM   2022  N1    U B  94     -28.570  49.514  69.732  1.00 10.00      JA   N  
ATOM   2023  C2    U B  94     -27.610  49.202  70.668  1.00 10.00      JA   C  
ATOM   2024  O2    U B  94     -27.882  48.763  71.768  1.00 10.00      JA   O  
ATOM   2025  N3    U B  94     -26.321  49.426  70.267  1.00 10.00      JA   N  
ATOM   2026  C4    U B  94     -25.910  49.924  69.054  1.00 10.00      JA   C  
ATOM   2027  O4    U B  94     -24.714  50.085  68.847  1.00 10.00      JA   O  
ATOM   2028  C5    U B  94     -26.963  50.219  68.137  1.00 10.00      JA   C  
ATOM   2029  C6    U B  94     -28.228  50.007  68.500  1.00 10.00      JA   C  
ATOM   2030  P     G B  95     -32.319  53.353  70.750  1.00 10.00      JA   P  
ATOM   2031  OP1   G B  95     -33.650  53.887  71.097  1.00 10.00      JA   O  
ATOM   2032  OP2   G B  95     -31.595  53.994  69.616  1.00 10.00      JA   O1-
ATOM   2033  O5'   G B  95     -31.457  53.405  72.056  1.00 10.00      JA   O  
ATOM   2034  C5'   G B  95     -31.824  52.622  73.205  1.00 10.00      JA   C  
ATOM   2035  C4'   G B  95     -30.648  52.575  74.222  1.00 10.00      JA   C  
ATOM   2036  O4'   G B  95     -29.655  51.683  73.686  1.00 10.00      JA   O  
ATOM   2037  C3'   G B  95     -29.859  53.861  74.371  1.00 10.00      JA   C  
ATOM   2038  O3'   G B  95     -30.481  54.673  75.350  1.00 10.00      JA   O  
ATOM   2039  C2'   G B  95     -28.506  53.422  74.759  1.00 10.00      JA   C  
ATOM   2040  O2'   G B  95     -28.304  53.163  76.119  1.00 10.00      JA   O  
ATOM   2041  C1'   G B  95     -28.499  52.345  73.965  1.00 10.00      JA   C  
ATOM   2042  N9    G B  95     -27.529  52.432  72.881  1.00 10.00      JA   N  
ATOM   2043  C8    G B  95     -27.813  52.421  71.542  1.00 10.00      JA   C  
ATOM   2044  N7    G B  95     -26.756  52.571  70.795  1.00 10.00      JA   N  
ATOM   2045  C5    G B  95     -25.708  52.661  71.698  1.00 10.00      JA   C  
ATOM   2046  C6    G B  95     -24.325  52.856  71.483  1.00 10.00      JA   C  
ATOM   2047  O6    G B  95     -23.715  52.968  70.405  1.00 10.00      JA   O  
ATOM   2048  N1    G B  95     -23.624  52.936  72.684  1.00 10.00      JA   N  
ATOM   2049  C2    G B  95     -24.180  52.851  73.919  1.00 10.00      JA   C  
ATOM   2050  N2    G B  95     -23.348  52.987  74.936  1.00 10.00      JA   N  
ATOM   2051  N3    G B  95     -25.461  52.651  74.139  1.00 10.00      JA   N  
ATOM   2052  C4    G B  95     -26.162  52.571  72.989  1.00 10.00      JA   C  
ATOM   2053  P     U B  96     -30.729  56.192  74.980  1.00 10.00      JA   P  
ATOM   2054  OP1   U B  96     -31.548  56.801  76.051  1.00 10.00      JA   O  
ATOM   2055  OP2   U B  96     -31.265  56.210  73.610  1.00 10.00      JA   O1-
ATOM   2056  O5'   U B  96     -29.305  56.806  74.981  1.00 10.00      JA   O  
ATOM   2057  C5'   U B  96     -28.462  56.759  76.133  1.00 10.00      JA   C  
ATOM   2058  C4'   U B  96     -27.003  57.163  75.740  1.00 10.00      JA   C  
ATOM   2059  O4'   U B  96     -26.355  56.050  75.118  1.00 10.00      JA   O  
ATOM   2060  C3'   U B  96     -26.815  58.310  74.742  1.00 10.00      JA   C  
ATOM   2061  O3'   U B  96     -27.020  59.576  75.425  1.00 10.00      JA   O  
ATOM   2062  C2'   U B  96     -25.405  58.067  74.313  1.00 10.00      JA   C  
ATOM   2063  O2'   U B  96     -24.443  58.470  75.264  1.00 10.00      JA   O  
ATOM   2064  C1'   U B  96     -25.460  56.512  74.167  1.00 10.00      JA   C  
ATOM   2065  N1    U B  96     -25.693  56.192  72.759  1.00 10.00      JA   N  
ATOM   2066  C2    U B  96     -24.600  56.162  71.924  1.00 10.00      JA   C  
ATOM   2067  O2    U B  96     -23.469  56.378  72.313  1.00 10.00      JA   O  
ATOM   2068  N3    U B  96     -24.881  55.868  70.618  1.00 10.00      JA   N  
ATOM   2069  C4    U B  96     -26.120  55.615  70.078  1.00 10.00      JA   C  
ATOM   2070  O4    U B  96     -26.215  55.383  68.880  1.00 10.00      JA   O  
ATOM   2071  C5    U B  96     -27.201  55.662  71.008  1.00 10.00      JA   C  
ATOM   2072  C6    U B  96     -26.956  55.941  72.288  1.00 10.00      JA   C  
ATOM   2073  P     U B  97     -28.300  60.475  75.105  1.00 10.00      JA   P  
ATOM   2074  OP1   U B  97     -29.334  60.064  76.093  1.00 10.00      JA   O  
ATOM   2075  OP2   U B  97     -28.698  60.375  73.704  1.00 10.00      JA   O1-
ATOM   2076  O5'   U B  97     -27.748  61.882  75.450  1.00 10.00      JA   O  
ATOM   2077  C5'   U B  97     -26.996  62.589  74.460  1.00 10.00      JA   C  
ATOM   2078  C4'   U B  97     -26.398  63.883  75.038  1.00 10.00      JA   C  
ATOM   2079  O4'   U B  97     -27.336  64.514  75.948  1.00 10.00      JA   O  
ATOM   2080  C3'   U B  97     -25.143  63.630  75.848  1.00 10.00      JA   C  
ATOM   2081  O3'   U B  97     -23.953  63.753  75.022  1.00 10.00      JA   O  
ATOM   2082  C2'   U B  97     -25.191  64.667  77.002  1.00 10.00      JA   C  
ATOM   2083  O2'   U B  97     -24.427  65.810  76.674  1.00 10.00      JA   O  
ATOM   2084  C1'   U B  97     -26.464  65.111  77.174  1.00 10.00      JA   C  
ATOM   2085  N1    U B  97     -27.412  65.238  78.280  1.00 10.00      JA   N  
ATOM   2086  C2    U B  97     -28.070  64.101  78.688  1.00 10.00      JA   C  
ATOM   2087  O2    U B  97     -27.887  63.014  78.174  1.00 10.00      JA   O  
ATOM   2088  N3    U B  97     -28.951  64.284  79.718  1.00 10.00      JA   N  
ATOM   2089  C4    U B  97     -29.236  65.466  80.360  1.00 10.00      JA   C  
ATOM   2090  O4    U B  97     -30.066  65.475  81.259  1.00 10.00      JA   O  
ATOM   2091  C5    U B  97     -28.510  66.598  79.882  1.00 10.00      JA   C  
ATOM   2092  C6    U B  97     -27.642  66.448  78.882  1.00 10.00      JA   C  
ATOM   2093  P     U B  98     -23.149  62.543  74.443  1.00 10.00      JA   P  
ATOM   2094  OP1   U B  98     -22.601  62.918  73.129  1.00 10.00      JA   O  
ATOM   2095  OP2   U B  98     -23.983  61.343  74.491  1.00 10.00      JA   O1-
ATOM   2096  O5'   U B  98     -21.983  62.454  75.463  1.00 10.00      JA   O  
ATOM   2097  C5'   U B  98     -20.778  63.229  75.313  1.00 10.00      JA   C  
ATOM   2098  C4'   U B  98     -19.513  62.351  75.015  1.00 10.00      JA   C  
ATOM   2099  O4'   U B  98     -19.817  60.944  74.898  1.00 10.00      JA   O  
ATOM   2100  C3'   U B  98     -18.747  62.626  73.728  1.00 10.00      JA   C  
ATOM   2101  O3'   U B  98     -17.882  63.758  73.903  1.00 10.00      JA   O  
ATOM   2102  C2'   U B  98     -18.021  61.347  73.469  1.00 10.00      JA   C  
ATOM   2103  O2'   U B  98     -16.853  61.251  74.243  1.00 10.00      JA   O  
ATOM   2104  C1'   U B  98     -19.062  60.241  73.851  1.00 10.00      JA   C  
ATOM   2105  N1    U B  98     -19.845  59.794  72.700  1.00 10.00      JA   N  
ATOM   2106  C2    U B  98     -19.159  59.268  71.629  1.00 10.00      JA   C  
ATOM   2107  O2    U B  98     -17.949  59.158  71.613  1.00 10.00      JA   O  
ATOM   2108  N3    U B  98     -19.943  58.878  70.579  1.00 10.00      JA   N  
ATOM   2109  C4    U B  98     -21.313  58.966  70.495  1.00 10.00      JA   C  
ATOM   2110  O4    U B  98     -21.876  58.588  69.476  1.00 10.00      JA   O  
ATOM   2111  C5    U B  98     -21.951  59.518  71.645  1.00 10.00      JA   C  
ATOM   2112  C6    U B  98     -21.212  59.903  72.685  1.00 10.00      JA   C  
ATOM   2113  P     U B  99     -17.841  64.918  72.876  1.00 10.00      JA   P  
ATOM   2114  OP1   U B  99     -17.298  66.145  73.509  1.00 10.00      JA   O  
ATOM   2115  OP2   U B  99     -19.195  65.045  72.260  1.00 10.00      JA   O1-
ATOM   2116  O5'   U B  99     -16.853  64.380  71.806  1.00 10.00      JA   O  
ATOM   2117  C5'   U B  99     -15.562  63.798  72.145  1.00 10.00      JA   C  
ATOM   2118  C4'   U B  99     -14.959  63.092  70.931  1.00 10.00      JA   C  
ATOM   2119  O4'   U B  99     -15.693  61.888  70.646  1.00 10.00      JA   O  
ATOM   2120  C3'   U B  99     -15.084  63.903  69.656  1.00 10.00      JA   C  
ATOM   2121  O3'   U B  99     -13.989  64.828  69.631  1.00 10.00      JA   O  
ATOM   2122  C2'   U B  99     -15.012  62.840  68.615  1.00 10.00      JA   C  
ATOM   2123  O2'   U B  99     -13.709  62.397  68.407  1.00 10.00      JA   O  
ATOM   2124  C1'   U B  99     -15.890  61.948  69.176  1.00 10.00      JA   C  
ATOM   2125  N1    U B  99     -17.297  61.815  68.804  1.00 10.00      JA   N  
ATOM   2126  C2    U B  99     -17.579  61.306  67.557  1.00 10.00      JA   C  
ATOM   2127  O2    U B  99     -16.714  60.962  66.775  1.00 10.00      JA   O  
ATOM   2128  N3    U B  99     -18.911  61.214  67.261  1.00 10.00      JA   N  
ATOM   2129  C4    U B  99     -19.963  61.580  68.068  1.00 10.00      JA   C  
ATOM   2130  O4    U B  99     -21.108  61.454  67.654  1.00 10.00      JA   O  
ATOM   2131  C5    U B  99     -19.589  62.095  69.345  1.00 10.00      JA   C  
ATOM   2132  C6    U B  99     -18.298  62.192  69.662  1.00 10.00      JA   C  
ATOM   2133  P     C B 100     -14.271  66.268  69.062  1.00 10.00      JA   P  
ATOM   2134  OP1   C B 100     -13.173  67.182  69.442  1.00 10.00      JA   O  
ATOM   2135  OP2   C B 100     -15.612  66.607  69.523  1.00 10.00      JA   O1-
ATOM   2136  O5'   C B 100     -14.298  66.111  67.460  1.00 10.00      JA   O  
ATOM   2137  C5'   C B 100     -13.076  65.802  66.819  1.00 10.00      JA   C  
ATOM   2138  C4'   C B 100     -13.331  65.467  65.333  1.00 10.00      JA   C  
ATOM   2139  O4'   C B 100     -14.199  64.321  65.237  1.00 10.00      JA   O  
ATOM   2140  C3'   C B 100     -14.040  66.567  64.425  1.00 10.00      JA   C  
ATOM   2141  O3'   C B 100     -13.060  67.498  63.981  1.00 10.00      JA   O  
ATOM   2142  C2'   C B 100     -14.700  65.745  63.358  1.00 10.00      JA   C  
ATOM   2143  O2'   C B 100     -13.804  65.474  62.254  1.00 10.00      JA   O  
ATOM   2144  C1'   C B 100     -15.121  64.554  63.973  1.00 10.00      JA   C  
ATOM   2145  N1    C B 100     -16.489  64.335  64.448  1.00 10.00      JA   N  
ATOM   2146  C2    C B 100     -17.404  63.902  63.541  1.00 10.00      JA   C  
ATOM   2147  O2    C B 100     -17.001  63.643  62.385  1.00 10.00      JA   O  
ATOM   2148  N3    C B 100     -18.703  63.761  63.910  1.00 10.00      JA   N  
ATOM   2149  C4    C B 100     -19.071  64.030  65.174  1.00 10.00      JA   C  
ATOM   2150  N4    C B 100     -20.372  63.854  65.491  1.00 10.00      JA   N  
ATOM   2151  C5    C B 100     -18.135  64.477  66.145  1.00 10.00      JA   C  
ATOM   2152  C6    C B 100     -16.854  64.599  65.749  1.00 10.00      JA   C  
ATOM   2153  P     A B 101     -13.308  69.027  63.779  1.00 10.00      JA   P  
ATOM   2154  OP1   A B 101     -12.023  69.640  63.359  1.00 10.00      JA   O  
ATOM   2155  OP2   A B 101     -13.956  69.541  65.010  1.00 10.00      JA   O1-
ATOM   2156  O5'   A B 101     -14.369  69.064  62.617  1.00 10.00      JA   O  
ATOM   2157  C5'   A B 101     -14.024  69.067  61.215  1.00 10.00      JA   C  
ATOM   2158  C4'   A B 101     -15.291  68.977  60.273  1.00 10.00      JA   C  
ATOM   2159  O4'   A B 101     -16.346  68.214  60.908  1.00 10.00      JA   O  
ATOM   2160  C3'   A B 101     -16.009  70.281  59.931  1.00 10.00      JA   C  
ATOM   2161  O3'   A B 101     -16.660  70.181  58.655  1.00 10.00      JA   O  
ATOM   2162  C2'   A B 101     -17.010  70.452  61.078  1.00 10.00      JA   C  
ATOM   2163  O2'   A B 101     -18.098  71.234  60.782  1.00 10.00      JA   O  
ATOM   2164  C1'   A B 101     -17.404  68.998  61.275  1.00 10.00      JA   C  
ATOM   2165  N9    A B 101     -17.776  68.735  62.656  1.00 10.00      JA   N  
ATOM   2166  C8    A B 101     -17.194  69.216  63.800  1.00 10.00      JA   C  
ATOM   2167  N7    A B 101     -17.767  68.800  64.901  1.00 10.00      JA   N  
ATOM   2168  C5    A B 101     -18.796  67.983  64.449  1.00 10.00      JA   C  
ATOM   2169  C6    A B 101     -19.770  67.219  65.123  1.00 10.00      JA   C  
ATOM   2170  N6    A B 101     -19.864  67.138  66.456  1.00 10.00      JA   N  
ATOM   2171  N1    A B 101     -20.652  66.524  64.371  1.00 10.00      JA   N  
ATOM   2172  C2    A B 101     -20.549  66.591  63.038  1.00 10.00      JA   C  
ATOM   2173  N3    A B 101     -19.673  67.262  62.290  1.00 10.00      JA   N  
ATOM   2174  C4    A B 101     -18.816  67.944  63.069  1.00 10.00      JA   C  
ATOM   2175  P     U B 102     -16.185  70.959  57.352  1.00 10.00      JA   P  
ATOM   2176  OP1   U B 102     -14.740  71.119  57.446  1.00 10.00      JA   O  
ATOM   2177  OP2   U B 102     -17.019  72.173  57.239  1.00 10.00      JA   O1-
ATOM   2178  O5'   U B 102     -16.576  70.003  56.181  1.00 10.00      JA   O  
ATOM   2179  C5'   U B 102     -16.220  68.604  56.284  1.00 10.00      JA   C  
ATOM   2180  C4'   U B 102     -17.014  67.694  55.325  1.00 10.00      JA   C  
ATOM   2181  O4'   U B 102     -18.116  67.087  56.006  1.00 10.00      JA   O  
ATOM   2182  C3'   U B 102     -17.620  68.339  54.098  1.00 10.00      JA   C  
ATOM   2183  O3'   U B 102     -17.822  67.379  53.041  1.00 10.00      JA   O  
ATOM   2184  C2'   U B 102     -18.988  68.877  54.671  1.00 10.00      JA   C  
ATOM   2185  O2'   U B 102     -19.935  69.066  53.690  1.00 10.00      JA   O  
ATOM   2186  C1'   U B 102     -19.377  67.715  55.576  1.00 10.00      JA   C  
ATOM   2187  N1    U B 102     -20.184  68.126  56.725  1.00 10.00      JA   N  
ATOM   2188  C2    U B 102     -21.537  67.886  56.670  1.00 10.00      JA   C  
ATOM   2189  O2    U B 102     -22.072  67.346  55.721  1.00 10.00      JA   O  
ATOM   2190  N3    U B 102     -22.241  68.301  57.766  1.00 10.00      JA   N  
ATOM   2191  C4    U B 102     -21.735  68.925  58.883  1.00 10.00      JA   C  
ATOM   2192  O4    U B 102     -22.498  69.255  59.782  1.00 10.00      JA   O  
ATOM   2193  C5    U B 102     -20.324  69.136  58.866  1.00 10.00      JA   C  
ATOM   2194  C6    U B 102     -19.613  68.737  57.811  1.00 10.00      JA   C  
ATOM   2195  P     U B 103     -16.724  66.901  52.030  1.00 10.00      JA   P  
ATOM   2196  OP1   U B 103     -15.860  68.034  51.744  1.00 10.00      JA   O  
ATOM   2197  OP2   U B 103     -17.359  66.161  50.912  1.00 10.00      JA   O1-
ATOM   2198  O5'   U B 103     -15.898  65.821  52.834  1.00 10.00      JA   O  
ATOM   2199  C5'   U B 103     -16.526  64.499  52.870  1.00 10.00      JA   C  
ATOM   2200  C4'   U B 103     -15.900  63.639  53.974  1.00 10.00      JA   C  
ATOM   2201  O4'   U B 103     -15.909  64.418  55.189  1.00 10.00      JA   O  
ATOM   2202  C3'   U B 103     -16.654  62.381  54.388  1.00 10.00      JA   C  
ATOM   2203  O3'   U B 103     -16.274  61.331  53.485  1.00 10.00      JA   O  
ATOM   2204  C2'   U B 103     -16.209  62.166  55.806  1.00 10.00      JA   C  
ATOM   2205  O2'   U B 103     -14.965  61.535  55.908  1.00 10.00      JA   O  
ATOM   2206  C1'   U B 103     -16.266  63.434  56.301  1.00 10.00      JA   C  
ATOM   2207  N1    U B 103     -17.206  64.088  57.211  1.00 10.00      JA   N  
ATOM   2208  C2    U B 103     -18.548  63.861  57.011  1.00 10.00      JA   C  
ATOM   2209  O2    U B 103     -18.969  63.143  56.126  1.00 10.00      JA   O  
ATOM   2210  N3    U B 103     -19.378  64.508  57.886  1.00 10.00      JA   N  
ATOM   2211  C4    U B 103     -19.004  65.344  58.912  1.00 10.00      JA   C  
ATOM   2212  O4    U B 103     -19.869  65.866  59.604  1.00 10.00      JA   O  
ATOM   2213  C5    U B 103     -17.597  65.526  59.057  1.00 10.00      JA   C  
ATOM   2214  C6    U B 103     -16.764  64.905  58.221  1.00 10.00      JA   C  
ATOM   2215  P     A B 104     -16.744  59.879  53.546  1.00 10.00      JA   P  
ATOM   2216  OP1   A B 104     -16.677  59.312  54.948  1.00 10.00      JA   O  
ATOM   2217  OP2   A B 104     -15.974  59.151  52.513  1.00 10.00      JA   O1-
ATOM   2218  O5'   A B 104     -18.238  60.016  53.071  1.00 10.00      JA   O  
ATOM   2219  C5'   A B 104     -19.297  60.094  54.082  1.00 10.00      JA   C  
ATOM   2220  C4'   A B 104     -20.568  60.686  53.496  1.00 10.00      JA   C  
ATOM   2221  O4'   A B 104     -20.366  62.089  53.126  1.00 10.00      JA   O  
ATOM   2222  C3'   A B 104     -21.132  60.070  52.186  1.00 10.00      JA   C  
ATOM   2223  O3'   A B 104     -21.835  58.851  52.481  1.00 10.00      JA   O  
ATOM   2224  C2'   A B 104     -22.022  61.228  51.750  1.00 10.00      JA   C  
ATOM   2225  O2'   A B 104     -23.186  61.316  52.562  1.00 10.00      JA   O  
ATOM   2226  C1'   A B 104     -21.140  62.553  52.054  1.00 10.00      JA   C  
ATOM   2227  N9    A B 104     -20.354  62.741  50.844  1.00 10.00      JA   N  
ATOM   2228  C8    A B 104     -18.995  62.658  50.692  1.00 10.00      JA   C  
ATOM   2229  N7    A B 104     -18.585  62.872  49.467  1.00 10.00      JA   N  
ATOM   2230  C5    A B 104     -19.759  63.121  48.766  1.00 10.00      JA   C  
ATOM   2231  C6    A B 104     -20.012  63.439  47.415  1.00 10.00      JA   C  
ATOM   2232  N6    A B 104     -19.053  63.581  46.491  1.00 10.00      JA   N  
ATOM   2233  N1    A B 104     -21.299  63.616  47.045  1.00 10.00      JA   N  
ATOM   2234  C2    A B 104     -22.256  63.491  47.972  1.00 10.00      JA   C  
ATOM   2235  N3    A B 104     -22.144  63.208  49.269  1.00 10.00      JA   N  
ATOM   2236  C4    A B 104     -20.854  63.033  49.603  1.00 10.00      JA   C  
ATOM   2237  P     A B 105     -22.122  57.818  51.275  1.00 10.00      JA   P  
ATOM   2238  OP1   A B 105     -22.595  56.547  51.911  1.00 10.00      JA   O  
ATOM   2239  OP2   A B 105     -20.953  57.690  50.406  1.00 10.00      JA   O1-
ATOM   2240  O5'   A B 105     -23.280  58.472  50.425  1.00 10.00      JA   O  
ATOM   2241  C5'   A B 105     -24.641  58.086  50.645  1.00 10.00      JA   C  
ATOM   2242  C4'   A B 105     -25.507  58.491  49.436  1.00 10.00      JA   C  
ATOM   2243  O4'   A B 105     -25.228  59.838  49.032  1.00 10.00      JA   O  
ATOM   2244  C3'   A B 105     -25.288  57.685  48.173  1.00 10.00      JA   C  
ATOM   2245  O3'   A B 105     -25.932  56.425  48.264  1.00 10.00      JA   O  
ATOM   2246  C2'   A B 105     -25.866  58.584  47.164  1.00 10.00      JA   C  
ATOM   2247  O2'   A B 105     -27.257  58.677  47.251  1.00 10.00      JA   O  
ATOM   2248  C1'   A B 105     -25.251  59.941  47.560  1.00 10.00      JA   C  
ATOM   2249  N9    A B 105     -23.929  60.147  46.989  1.00 10.00      JA   N  
ATOM   2250  C8    A B 105     -22.718  60.158  47.631  1.00 10.00      JA   C  
ATOM   2251  N7    A B 105     -21.699  60.363  46.836  1.00 10.00      JA   N  
ATOM   2252  C5    A B 105     -22.282  60.502  45.582  1.00 10.00      JA   C  
ATOM   2253  C6    A B 105     -21.742  60.757  44.304  1.00 10.00      JA   C  
ATOM   2254  N6    A B 105     -20.437  60.939  44.069  1.00 10.00      JA   N  
ATOM   2255  N1    A B 105     -22.603  60.827  43.265  1.00 10.00      JA   N  
ATOM   2256  C2    A B 105     -23.909  60.662  43.501  1.00 10.00      JA   C  
ATOM   2257  N3    A B 105     -24.537  60.430  44.654  1.00 10.00      JA   N  
ATOM   2258  C4    A B 105     -23.654  60.361  45.664  1.00 10.00      JA   C  
ATOM   2259  P     U B 106     -25.143  55.100  48.052  1.00 10.00      JA   P  
ATOM   2260  OP1   U B 106     -25.616  54.133  49.057  1.00 10.00      JA   O  
ATOM   2261  OP2   U B 106     -23.705  55.385  48.055  1.00 10.00      JA   O1-
ATOM   2262  O5'   U B 106     -25.544  54.649  46.613  1.00 10.00      JA   O  
ATOM   2263  C5'   U B 106     -26.600  55.164  45.817  1.00 10.00      JA   C  
ATOM   2264  C4'   U B 106     -26.099  55.398  44.375  1.00 10.00      JA   C  
ATOM   2265  O4'   U B 106     -25.418  56.677  44.306  1.00 10.00      JA   O  
ATOM   2266  C3'   U B 106     -25.105  54.444  43.726  1.00 10.00      JA   C  
ATOM   2267  O3'   U B 106     -25.764  53.252  43.341  1.00 10.00      JA   O  
ATOM   2268  C2'   U B 106     -24.539  55.309  42.591  1.00 10.00      JA   C  
ATOM   2269  O2'   U B 106     -25.421  55.297  41.507  1.00 10.00      JA   O  
ATOM   2270  C1'   U B 106     -24.472  56.779  43.234  1.00 10.00      JA   C  
ATOM   2271  N1    U B 106     -23.076  57.003  43.608  1.00 10.00      JA   N  
ATOM   2272  C2    U B 106     -22.217  57.443  42.627  1.00 10.00      JA   C  
ATOM   2273  O2    U B 106     -22.576  57.656  41.485  1.00 10.00      JA   O  
ATOM   2274  N3    U B 106     -20.924  57.623  43.033  1.00 10.00      JA   N  
ATOM   2275  C4    U B 106     -20.417  57.405  44.292  1.00 10.00      JA   C  
ATOM   2276  O4    U B 106     -19.226  57.596  44.500  1.00 10.00      JA   O  
ATOM   2277  C5    U B 106     -21.369  56.953  45.253  1.00 10.00      JA   C  
ATOM   2278  C6    U B 106     -22.638  56.773  44.887  1.00 10.00      JA   C  
ATOM   2279  P     C B 107     -24.936  52.057  42.620  1.00 10.00      JA   P  
ATOM   2280  OP1   C B 107     -25.794  50.856  42.463  1.00 10.00      JA   O  
ATOM   2281  OP2   C B 107     -23.679  51.876  43.373  1.00 10.00      JA   O1-
ATOM   2282  O5'   C B 107     -24.586  52.630  41.169  1.00 10.00      JA   O  
ATOM   2283  C5'   C B 107     -23.427  52.219  40.443  1.00 10.00      JA   C  
ATOM   2284  C4'   C B 107     -22.891  53.335  39.524  1.00 10.00      JA   C  
ATOM   2285  O4'   C B 107     -22.588  54.542  40.228  1.00 10.00      JA   O  
ATOM   2286  C3'   C B 107     -21.601  52.989  38.777  1.00 10.00      JA   C  
ATOM   2287  O3'   C B 107     -21.974  52.437  37.524  1.00 10.00      JA   O  
ATOM   2288  C2'   C B 107     -20.831  54.253  38.647  1.00 10.00      JA   C  
ATOM   2289  O2'   C B 107     -21.058  54.988  37.464  1.00 10.00      JA   O  
ATOM   2290  C1'   C B 107     -21.188  55.166  39.812  1.00 10.00      JA   C  
ATOM   2291  N1    C B 107     -20.283  55.036  40.956  1.00 10.00      JA   N  
ATOM   2292  C2    C B 107     -19.158  55.798  40.952  1.00 10.00      JA   C  
ATOM   2293  O2    C B 107     -19.008  56.614  40.016  1.00 10.00      JA   O  
ATOM   2294  N3    C B 107     -18.246  55.656  41.950  1.00 10.00      JA   N  
ATOM   2295  C4    C B 107     -18.473  54.781  42.943  1.00 10.00      JA   C  
ATOM   2296  N4    C B 107     -17.543  54.696  43.918  1.00 10.00      JA   N  
ATOM   2297  C5    C B 107     -19.645  53.978  42.976  1.00 10.00      JA   C  
ATOM   2298  C6    C B 107     -20.532  54.148  41.978  1.00 10.00      JA   C  
ATOM   2299  P     A B 108     -20.950  51.476  36.798  1.00 10.00      JA   P  
ATOM   2300  OP1   A B 108     -21.726  50.562  35.933  1.00 10.00      JA   O  
ATOM   2301  OP2   A B 108     -20.109  50.922  37.878  1.00 10.00      JA   O1-
ATOM   2302  O5'   A B 108     -20.026  52.405  35.894  1.00 10.00      JA   O  
ATOM   2303  C5'   A B 108     -18.839  51.852  35.291  1.00 10.00      JA   C  
ATOM   2304  C4'   A B 108     -18.634  52.419  33.909  1.00 10.00      JA   C  
ATOM   2305  O4'   A B 108     -18.380  53.844  34.003  1.00 10.00      JA   O  
ATOM   2306  C3'   A B 108     -17.426  51.886  33.147  1.00 10.00      JA   C  
ATOM   2307  O3'   A B 108     -17.498  50.726  32.392  1.00 10.00      JA   O  
ATOM   2308  C2'   A B 108     -17.195  52.994  32.128  1.00 10.00      JA   C  
ATOM   2309  O2'   A B 108     -17.980  52.896  30.960  1.00 10.00      JA   O  
ATOM   2310  C1'   A B 108     -17.510  54.241  32.956  1.00 10.00      JA   C  
ATOM   2311  N9    A B 108     -16.272  54.734  33.540  1.00 10.00      JA   N  
ATOM   2312  C8    A B 108     -15.864  54.736  34.849  1.00 10.00      JA   C  
ATOM   2313  N7    A B 108     -14.677  55.262  35.031  1.00 10.00      JA   N  
ATOM   2314  C5    A B 108     -14.278  55.631  33.755  1.00 10.00      JA   C  
ATOM   2315  C6    A B 108     -13.112  56.243  33.269  1.00 10.00      JA   C  
ATOM   2316  N6    A B 108     -12.090  56.607  34.046  1.00 10.00      JA   N  
ATOM   2317  N1    A B 108     -13.029  56.473  31.941  1.00 10.00      JA   N  
ATOM   2318  C2    A B 108     -14.055  56.107  31.163  1.00 10.00      JA   C  
ATOM   2319  N3    A B 108     -15.202  55.525  31.502  1.00 10.00      JA   N  
ATOM   2320  C4    A B 108     -15.250  55.311  32.827  1.00 10.00      JA   C  
ATOM   2321  P     A B 109     -16.689  49.509  32.948  1.00 10.00      JA   P  
ATOM   2322  OP1   A B 109     -17.117  48.332  32.150  1.00 10.00      JA   O  
ATOM   2323  OP2   A B 109     -16.898  49.514  34.418  1.00 10.00      JA   O1-
ATOM   2324  O5'   A B 109     -15.134  49.635  32.731  1.00 10.00      JA   O  
ATOM   2325  C5'   A B 109     -14.451  49.914  31.552  1.00 10.00      JA   C  
ATOM   2326  C4'   A B 109     -13.360  50.873  31.986  1.00 10.00      JA   C  
ATOM   2327  O4'   A B 109     -13.865  51.893  32.917  1.00 10.00      JA   O  
ATOM   2328  C3'   A B 109     -12.493  50.082  32.944  1.00 10.00      JA   C  
ATOM   2329  O3'   A B 109     -11.759  49.349  31.994  1.00 10.00      JA   O  
ATOM   2330  C2'   A B 109     -11.726  51.194  33.649  1.00 10.00      JA   C  
ATOM   2331  O2'   A B 109     -10.610  51.731  32.971  1.00 10.00      JA   O  
ATOM   2332  C1'   A B 109     -12.838  52.220  33.867  1.00 10.00      JA   C  
ATOM   2333  N9    A B 109     -13.329  52.135  35.248  1.00 10.00      JA   N  
ATOM   2334  C8    A B 109     -14.543  51.718  35.730  1.00 10.00      JA   C  
ATOM   2335  N7    A B 109     -14.641  51.774  37.038  1.00 10.00      JA   N  
ATOM   2336  C5    A B 109     -13.406  52.261  37.444  1.00 10.00      JA   C  
ATOM   2337  C6    A B 109     -12.872  52.549  38.715  1.00 10.00      JA   C  
ATOM   2338  N6    A B 109     -13.542  52.380  39.857  1.00 10.00      JA   N  
ATOM   2339  N1    A B 109     -11.608  53.022  38.771  1.00 10.00      JA   N  
ATOM   2340  C2    A B 109     -10.937  53.190  37.627  1.00 10.00      JA   C  
ATOM   2341  N3    A B 109     -11.329  52.957  36.375  1.00 10.00      JA   N  
ATOM   2342  C4    A B 109     -12.589  52.488  36.352  1.00 10.00      JA   C  
ATOM   2343  P     G B 110     -12.010  47.808  32.320  1.00 10.00      JA   P  
ATOM   2344  OP1   G B 110     -11.109  46.978  31.489  1.00 10.00      JA   O  
ATOM   2345  OP2   G B 110     -13.462  47.530  32.346  1.00 10.00      JA   O1-
ATOM   2346  O5'   G B 110     -11.487  47.732  33.810  1.00 10.00      JA   O  
ATOM   2347  C5'   G B 110     -10.097  47.591  33.921  1.00 10.00      JA   C  
ATOM   2348  C4'   G B 110      -9.629  47.756  35.343  1.00 10.00      JA   C  
ATOM   2349  O4'   G B 110     -10.141  48.970  35.992  1.00 10.00      JA   O  
ATOM   2350  C3'   G B 110     -10.087  46.704  36.368  1.00 10.00      JA   C  
ATOM   2351  O3'   G B 110      -9.328  45.474  36.251  1.00 10.00      JA   O  
ATOM   2352  C2'   G B 110      -9.873  47.374  37.676  1.00 10.00      JA   C  
ATOM   2353  O2'   G B 110      -8.455  47.558  37.926  1.00 10.00      JA   O  
ATOM   2354  C1'   G B 110     -10.485  48.617  37.442  1.00 10.00      JA   C  
ATOM   2355  N9    G B 110     -11.925  48.656  37.658  1.00 10.00      JA   N  
ATOM   2356  C8    G B 110     -12.883  48.791  36.690  1.00 10.00      JA   C  
ATOM   2357  N7    G B 110     -14.097  48.737  37.160  1.00 10.00      JA   N  
ATOM   2358  C5    G B 110     -13.927  48.582  38.528  1.00 10.00      JA   C  
ATOM   2359  C6    G B 110     -14.881  48.436  39.561  1.00 10.00      JA   C  
ATOM   2360  O6    G B 110     -16.122  48.443  39.478  1.00 10.00      JA   O  
ATOM   2361  N1    G B 110     -14.273  48.256  40.800  1.00 10.00      JA   N  
ATOM   2362  C2    G B 110     -12.933  48.208  41.013  1.00 10.00      JA   C  
ATOM   2363  N2    G B 110     -12.555  47.991  42.260  1.00 10.00      JA   N  
ATOM   2364  N3    G B 110     -12.031  48.359  40.068  1.00 10.00      JA   N  
ATOM   2365  C4    G B 110     -12.596  48.535  38.857  1.00 10.00      JA   C  
ATOM   2366  P     A B 111     -10.136  44.067  36.314  1.00 10.00      JA   P  
ATOM   2367  OP1   A B 111      -9.319  43.053  35.645  1.00 10.00      JA   O  
ATOM   2368  OP2   A B 111     -11.533  44.273  35.795  1.00 10.00      JA   O1-
ATOM   2369  O5'   A B 111     -10.199  43.657  37.823  1.00 10.00      JA   O  
ATOM   2370  C5'   A B 111      -9.135  43.964  38.743  1.00 10.00      JA   C  
ATOM   2371  C4'   A B 111      -9.607  44.011  40.197  1.00 10.00      JA   C  
ATOM   2372  O4'   A B 111     -10.443  45.191  40.420  1.00 10.00      JA   O  
ATOM   2373  C3'   A B 111     -10.500  42.850  40.616  1.00 10.00      JA   C  
ATOM   2374  O3'   A B 111      -9.656  41.726  40.826  1.00 10.00      JA   O  
ATOM   2375  C2'   A B 111     -11.133  43.512  41.884  1.00 10.00      JA   C  
ATOM   2376  O2'   A B 111     -10.184  43.635  42.909  1.00 10.00      JA   O  
ATOM   2377  C1'   A B 111     -11.487  44.971  41.353  1.00 10.00      JA   C  
ATOM   2378  N9    A B 111     -12.821  44.912  40.775  1.00 10.00      JA   N  
ATOM   2379  C8    A B 111     -13.180  44.989  39.455  1.00 10.00      JA   C  
ATOM   2380  N7    A B 111     -14.469  44.895  39.250  1.00 10.00      JA   N  
ATOM   2381  C5    A B 111     -14.996  44.750  40.528  1.00 10.00      JA   C  
ATOM   2382  C6    A B 111     -16.318  44.618  41.004  1.00 10.00      JA   C  
ATOM   2383  N6    A B 111     -17.398  44.624  40.214  1.00 10.00      JA   N  
ATOM   2384  N1    A B 111     -16.492  44.487  42.337  1.00 10.00      JA   N  
ATOM   2385  C2    A B 111     -15.413  44.498  43.129  1.00 10.00      JA   C  
ATOM   2386  N3    A B 111     -14.127  44.627  42.804  1.00 10.00      JA   N  
ATOM   2387  C4    A B 111     -13.989  44.750  41.473  1.00 10.00      JA   C  
ATOM   2388  P     A B 112     -10.143  40.356  41.466  1.00 10.00      JA   P  
ATOM   2389  OP1   A B 112      -8.961  39.526  41.746  1.00 10.00      JA   O  
ATOM   2390  OP2   A B 112     -11.250  39.755  40.679  1.00 10.00      JA   O1-
ATOM   2391  O5'   A B 112     -10.781  40.775  42.852  1.00 10.00      JA   O  
ATOM   2392  C5'   A B 112     -10.299  40.203  44.071  1.00 10.00      JA   C  
ATOM   2393  C4'   A B 112     -11.336  40.374  45.188  1.00 10.00      JA   C  
ATOM   2394  O4'   A B 112     -12.183  41.562  45.087  1.00 10.00      JA   O  
ATOM   2395  C3'   A B 112     -12.394  39.254  45.176  1.00 10.00      JA   C  
ATOM   2396  O3'   A B 112     -11.734  38.097  45.707  1.00 10.00      JA   O  
ATOM   2397  C2'   A B 112     -13.453  39.859  46.094  1.00 10.00      JA   C  
ATOM   2398  O2'   A B 112     -13.044  39.863  47.432  1.00 10.00      JA   O  
ATOM   2399  C1'   A B 112     -13.572  41.235  45.595  1.00 10.00      JA   C  
ATOM   2400  N9    A B 112     -14.507  41.289  44.481  1.00 10.00      JA   N  
ATOM   2401  C8    A B 112     -14.232  41.426  43.146  1.00 10.00      JA   C  
ATOM   2402  N7    A B 112     -15.296  41.432  42.384  1.00 10.00      JA   N  
ATOM   2403  C5    A B 112     -16.347  41.296  43.284  1.00 10.00      JA   C  
ATOM   2404  C6    A B 112     -17.746  41.251  43.113  1.00 10.00      JA   C  
ATOM   2405  N6    A B 112     -18.356  41.357  41.926  1.00 10.00      JA   N  
ATOM   2406  N1    A B 112     -18.506  41.100  44.220  1.00 10.00      JA   N  
ATOM   2407  C2    A B 112     -17.897  41.011  45.408  1.00 10.00      JA   C  
ATOM   2408  N3    A B 112     -16.597  41.052  45.698  1.00 10.00      JA   N  
ATOM   2409  C4    A B 112     -15.871  41.198  44.576  1.00 10.00      JA   C  
ATOM   2410  P     C B 113     -11.921  36.738  44.929  1.00 10.00      JA   P  
ATOM   2411  OP1   C B 113     -11.019  35.721  45.427  1.00 10.00      JA   O  
ATOM   2412  OP2   C B 113     -11.998  36.923  43.475  1.00 10.00      JA   O1-
ATOM   2413  O5'   C B 113     -13.377  36.424  45.405  1.00 10.00      JA   O  
ATOM   2414  C5'   C B 113     -13.611  36.167  46.824  1.00 10.00      JA   C  
ATOM   2415  C4'   C B 113     -15.109  36.315  47.202  1.00 10.00      JA   C  
ATOM   2416  O4'   C B 113     -15.680  37.545  46.751  1.00 10.00      JA   O  
ATOM   2417  C3'   C B 113     -15.978  35.269  46.559  1.00 10.00      JA   C  
ATOM   2418  O3'   C B 113     -15.909  34.001  47.228  1.00 10.00      JA   O  
ATOM   2419  C2'   C B 113     -17.325  35.974  46.589  1.00 10.00      JA   C  
ATOM   2420  O2'   C B 113     -17.861  35.985  47.876  1.00 10.00      JA   O  
ATOM   2421  C1'   C B 113     -17.024  37.282  46.100  1.00 10.00      JA   C  
ATOM   2422  N1    C B 113     -17.027  37.639  44.679  1.00 10.00      JA   N  
ATOM   2423  C2    C B 113     -18.225  37.640  44.037  1.00 10.00      JA   C  
ATOM   2424  O2    C B 113     -19.250  37.413  44.716  1.00 10.00      JA   O  
ATOM   2425  N3    C B 113     -18.272  37.885  42.701  1.00 10.00      JA   N  
ATOM   2426  C4    C B 113     -17.139  38.148  42.030  1.00 10.00      JA   C  
ATOM   2427  N4    C B 113     -17.247  38.404  40.709  1.00 10.00      JA   N  
ATOM   2428  C5    C B 113     -15.874  38.162  42.677  1.00 10.00      JA   C  
ATOM   2429  C6    C B 113     -15.862  37.922  44.002  1.00 10.00      JA   C  
ATOM   2430  P     G B 114     -15.877  32.684  46.364  1.00 10.00      JA   P  
ATOM   2431  OP1   G B 114     -15.939  31.501  47.237  1.00 10.00      JA   O  
ATOM   2432  OP2   G B 114     -14.759  32.744  45.384  1.00 10.00      JA   O1-
ATOM   2433  O5'   G B 114     -17.215  32.728  45.548  1.00 10.00      JA   O  
ATOM   2434  C5'   G B 114     -18.460  32.582  46.223  1.00 10.00      JA   C  
ATOM   2435  C4'   G B 114     -19.606  32.798  45.256  1.00 10.00      JA   C  
ATOM   2436  O4'   G B 114     -19.507  34.085  44.579  1.00 10.00      JA   O  
ATOM   2437  C3'   G B 114     -19.552  31.778  44.138  1.00 10.00      JA   C  
ATOM   2438  O3'   G B 114     -20.160  30.543  44.584  1.00 10.00      JA   O  
ATOM   2439  C2'   G B 114     -20.326  32.493  43.028  1.00 10.00      JA   C  
ATOM   2440  O2'   G B 114     -21.717  32.360  43.177  1.00 10.00      JA   O  
ATOM   2441  C1'   G B 114     -19.885  33.840  43.112  1.00 10.00      JA   C  
ATOM   2442  N9    G B 114     -18.780  34.286  42.273  1.00 10.00      JA   N  
ATOM   2443  C8    G B 114     -17.448  34.116  42.536  1.00 10.00      JA   C  
ATOM   2444  N7    G B 114     -16.678  34.564  41.584  1.00 10.00      JA   N  
ATOM   2445  C5    G B 114     -17.559  35.084  40.648  1.00 10.00      JA   C  
ATOM   2446  C6    G B 114     -17.315  35.683  39.391  1.00 10.00      JA   C  
ATOM   2447  O6    G B 114     -16.224  35.910  38.838  1.00 10.00      JA   O  
ATOM   2448  N1    G B 114     -18.501  36.025  38.746  1.00 10.00      JA   N  
ATOM   2449  C2    G B 114     -19.747  35.809  39.237  1.00 10.00      JA   C  
ATOM   2450  N2    G B 114     -20.747  36.172  38.454  1.00 10.00      JA   N  
ATOM   2451  N3    G B 114     -19.994  35.269  40.411  1.00 10.00      JA   N  
ATOM   2452  C4    G B 114     -18.860  34.929  41.056  1.00 10.00      JA   C  
ATOM   2453  P     A B 115     -19.483  29.193  44.254  1.00 10.00      JA   P  
ATOM   2454  OP1   A B 115     -18.426  28.941  45.288  1.00 10.00      JA   O  
ATOM   2455  OP2   A B 115     -19.007  29.269  42.871  1.00 10.00      JA   O1-
ATOM   2456  O5'   A B 115     -20.716  28.211  44.410  1.00 10.00      JA   O  
ATOM   2457  C5'   A B 115     -21.657  28.434  45.497  1.00 10.00      JA   C  
ATOM   2458  C4'   A B 115     -22.881  27.526  45.362  1.00 10.00      JA   C  
ATOM   2459  O4'   A B 115     -23.900  28.169  44.544  1.00 10.00      JA   O  
ATOM   2460  C3'   A B 115     -22.685  26.171  44.634  1.00 10.00      JA   C  
ATOM   2461  O3'   A B 115     -22.133  25.210  45.524  1.00 10.00      JA   O  
ATOM   2462  C2'   A B 115     -24.121  25.881  44.282  1.00 10.00      JA   C  
ATOM   2463  O2'   A B 115     -24.845  25.513  45.418  1.00 10.00      JA   O  
ATOM   2464  C1'   A B 115     -24.682  27.298  43.789  1.00 10.00      JA   C  
ATOM   2465  N9    A B 115     -24.446  27.362  42.354  1.00 10.00      JA   N  
ATOM   2466  C8    A B 115     -23.353  27.857  41.693  1.00 10.00      JA   C  
ATOM   2467  N7    A B 115     -23.434  27.765  40.391  1.00 10.00      JA   N  
ATOM   2468  C5    A B 115     -24.674  27.172  40.179  1.00 10.00      JA   C  
ATOM   2469  C6    A B 115     -25.370  26.816  39.006  1.00 10.00      JA   C  
ATOM   2470  N6    A B 115     -24.904  27.026  37.769  1.00 10.00      JA   N  
ATOM   2471  N1    A B 115     -26.582  26.236  39.150  1.00 10.00      JA   N  
ATOM   2472  C2    A B 115     -27.056  26.041  40.386  1.00 10.00      JA   C  
ATOM   2473  N3    A B 115     -26.504  26.342  41.561  1.00 10.00      JA   N  
ATOM   2474  C4    A B 115     -25.300  26.912  41.382  1.00 10.00      JA   C  
ATOM   2475  P     A B 116     -21.217  24.047  44.910  1.00 10.00      JA   P  
ATOM   2476  OP1   A B 116     -21.173  22.915  45.862  1.00 10.00      JA   O  
ATOM   2477  OP2   A B 116     -19.933  24.622  44.430  1.00 10.00      JA   O1-
ATOM   2478  O5'   A B 116     -21.984  23.594  43.601  1.00 10.00      JA   O  
ATOM   2479  C5'   A B 116     -23.050  22.651  43.651  1.00 10.00      JA   C  
ATOM   2480  C4'   A B 116     -23.705  22.408  42.288  1.00 10.00      JA   C  
ATOM   2481  O4'   A B 116     -24.072  23.629  41.609  1.00 10.00      JA   O  
ATOM   2482  C3'   A B 116     -22.856  21.723  41.243  1.00 10.00      JA   C  
ATOM   2483  O3'   A B 116     -22.794  20.335  41.554  1.00 10.00      JA   O  
ATOM   2484  C2'   A B 116     -23.606  22.013  39.981  1.00 10.00      JA   C  
ATOM   2485  O2'   A B 116     -24.785  21.258  39.892  1.00 10.00      JA   O  
ATOM   2486  C1'   A B 116     -23.881  23.398  40.139  1.00 10.00      JA   C  
ATOM   2487  N9    A B 116     -22.899  24.345  39.634  1.00 10.00      JA   N  
ATOM   2488  C8    A B 116     -22.010  25.109  40.345  1.00 10.00      JA   C  
ATOM   2489  N7    A B 116     -21.244  25.863  39.599  1.00 10.00      JA   N  
ATOM   2490  C5    A B 116     -21.663  25.579  38.304  1.00 10.00      JA   C  
ATOM   2491  C6    A B 116     -21.259  26.067  37.044  1.00 10.00      JA   C  
ATOM   2492  N6    A B 116     -20.310  26.995  36.874  1.00 10.00      JA   N  
ATOM   2493  N1    A B 116     -21.878  25.568  35.952  1.00 10.00      JA   N  
ATOM   2494  C2    A B 116     -22.839  24.652  36.123  1.00 10.00      JA   C  
ATOM   2495  N3    A B 116     -23.315  24.125  37.251  1.00 10.00      JA   N  
ATOM   2496  C4    A B 116     -22.675  24.639  38.315  1.00 10.00      JA   C  
ATOM   2497  P     A B 117     -21.476  19.487  41.651  1.00 10.00      JA   P  
ATOM   2498  OP1   A B 117     -21.745  18.149  42.221  1.00 10.00      JA   O  
ATOM   2499  OP2   A B 117     -20.421  20.321  42.301  1.00 10.00      JA   O1-
ATOM   2500  O5'   A B 117     -21.104  19.299  40.101  1.00 10.00      JA   O  
ATOM   2501  C5'   A B 117     -21.769  18.311  39.354  1.00 10.00      JA   C  
ATOM   2502  C4'   A B 117     -21.844  18.754  37.834  1.00 10.00      JA   C  
ATOM   2503  O4'   A B 117     -22.290  20.122  37.641  1.00 10.00      JA   O  
ATOM   2504  C3'   A B 117     -20.603  18.644  37.004  1.00 10.00      JA   C  
ATOM   2505  O3'   A B 117     -20.408  17.289  36.633  1.00 10.00      JA   O  
ATOM   2506  C2'   A B 117     -20.897  19.609  35.845  1.00 10.00      JA   C  
ATOM   2507  O2'   A B 117     -21.710  18.998  34.888  1.00 10.00      JA   O  
ATOM   2508  C1'   A B 117     -21.593  20.723  36.468  1.00 10.00      JA   C  
ATOM   2509  N9    A B 117     -20.686  21.751  36.953  1.00 10.00      JA   N  
ATOM   2510  C8    A B 117     -20.403  22.093  38.249  1.00 10.00      JA   C  
ATOM   2511  N7    A B 117     -19.531  23.062  38.363  1.00 10.00      JA   N  
ATOM   2512  C5    A B 117     -19.223  23.385  37.047  1.00 10.00      JA   C  
ATOM   2513  C6    A B 117     -18.368  24.352  36.479  1.00 10.00      JA   C  
ATOM   2514  N6    A B 117     -17.644  25.220  37.196  1.00 10.00      JA   N  
ATOM   2515  N1    A B 117     -18.288  24.402  35.131  1.00 10.00      JA   N  
ATOM   2516  C2    A B 117     -19.024  23.545  34.413  1.00 10.00      JA   C  
ATOM   2517  N3    A B 117     -19.870  22.603  34.829  1.00 10.00      JA   N  
ATOM   2518  C4    A B 117     -19.922  22.577  36.171  1.00 10.00      JA   C  
ATOM   2519  P     G B 118     -19.003  16.627  36.899  1.00 10.00      JA   P  
ATOM   2520  OP1   G B 118     -19.023  15.204  36.500  1.00 10.00      JA   O  
ATOM   2521  OP2   G B 118     -18.564  16.989  38.270  1.00 10.00      JA   O1-
ATOM   2522  O5'   G B 118     -18.116  17.414  35.870  1.00 10.00      JA   O  
ATOM   2523  C5'   G B 118     -18.329  17.256  34.473  1.00 10.00      JA   C  
ATOM   2524  C4'   G B 118     -17.568  18.300  33.734  1.00 10.00      JA   C  
ATOM   2525  O4'   G B 118     -18.006  19.644  34.078  1.00 10.00      JA   O  
ATOM   2526  C3'   G B 118     -16.066  18.393  33.950  1.00 10.00      JA   C  
ATOM   2527  O3'   G B 118     -15.425  17.414  33.152  1.00 10.00      JA   O  
ATOM   2528  C2'   G B 118     -15.738  19.768  33.456  1.00 10.00      JA   C  
ATOM   2529  O2'   G B 118     -15.799  19.861  32.041  1.00 10.00      JA   O  
ATOM   2530  C1'   G B 118     -16.817  20.480  34.114  1.00 10.00      JA   C  
ATOM   2531  N9    G B 118     -16.586  21.006  35.453  1.00 10.00      JA   N  
ATOM   2532  C8    G B 118     -17.065  20.478  36.621  1.00 10.00      JA   C  
ATOM   2533  N7    G B 118     -16.654  21.120  37.678  1.00 10.00      JA   N  
ATOM   2534  C5    G B 118     -15.876  22.151  37.172  1.00 10.00      JA   C  
ATOM   2535  C6    G B 118     -15.144  23.160  37.837  1.00 10.00      JA   C  
ATOM   2536  O6    G B 118     -15.050  23.374  39.059  1.00 10.00      JA   O  
ATOM   2537  N1    G B 118     -14.455  23.971  36.939  1.00 10.00      JA   N  
ATOM   2538  C2    G B 118     -14.460  23.823  35.590  1.00 10.00      JA   C  
ATOM   2539  N2    G B 118     -13.710  24.674  34.914  1.00 10.00      JA   N  
ATOM   2540  N3    G B 118     -15.149  22.902  34.953  1.00 10.00      JA   N  
ATOM   2541  C4    G B 118     -15.826  22.102  35.802  1.00 10.00      JA   C  
ATOM   2542  P     U B 119     -14.289  16.477  33.751  1.00 10.00      JA   P  
ATOM   2543  OP1   U B 119     -14.102  15.347  32.829  1.00 10.00      JA   O  
ATOM   2544  OP2   U B 119     -14.597  16.191  35.153  1.00 10.00      JA   O1-
ATOM   2545  O5'   U B 119     -13.004  17.406  33.687  1.00 10.00      JA   O  
ATOM   2546  C5'   U B 119     -12.655  18.007  32.434  1.00 10.00      JA   C  
ATOM   2547  C4'   U B 119     -11.543  19.033  32.631  1.00 10.00      JA   C  
ATOM   2548  O4'   U B 119     -12.150  20.201  33.224  1.00 10.00      JA   O  
ATOM   2549  C3'   U B 119     -10.359  18.709  33.577  1.00 10.00      JA   C  
ATOM   2550  O3'   U B 119      -9.434  17.926  32.846  1.00 10.00      JA   O  
ATOM   2551  C2'   U B 119      -9.912  20.151  33.919  1.00 10.00      JA   C  
ATOM   2552  O2'   U B 119      -9.270  20.746  32.837  1.00 10.00      JA   O  
ATOM   2553  C1'   U B 119     -11.210  20.833  34.166  1.00 10.00      JA   C  
ATOM   2554  N1    U B 119     -11.664  20.863  35.556  1.00 10.00      JA   N  
ATOM   2555  C2    U B 119     -11.028  21.731  36.414  1.00 10.00      JA   C  
ATOM   2556  O2    U B 119     -10.126  22.464  36.059  1.00 10.00      JA   O  
ATOM   2557  N3    U B 119     -11.488  21.706  37.702  1.00 10.00      JA   N  
ATOM   2558  C4    U B 119     -12.493  20.914  38.204  1.00 10.00      JA   C  
ATOM   2559  O4    U B 119     -12.782  20.994  39.390  1.00 10.00      JA   O  
ATOM   2560  C5    U B 119     -13.104  20.044  37.252  1.00 10.00      JA   C  
ATOM   2561  C6    U B 119     -12.679  20.050  35.989  1.00 10.00      JA   C  
ATOM   2562  P     C B 120      -8.532  16.812  33.583  1.00 10.00      JA   P  
ATOM   2563  OP1   C B 120      -8.496  15.597  32.749  1.00 10.00      JA   O  
ATOM   2564  OP2   C B 120      -8.978  16.569  34.969  1.00 10.00      JA   O1-
ATOM   2565  O5'   C B 120      -7.049  17.429  33.639  1.00 10.00      JA   O  
ATOM   2566  C5'   C B 120      -6.925  18.806  34.020  1.00 10.00      JA   C  
ATOM   2567  C4'   C B 120      -5.648  19.117  34.789  1.00 10.00      JA   C  
ATOM   2568  O4'   C B 120      -5.882  20.350  35.558  1.00 10.00      JA   O  
ATOM   2569  C3'   C B 120      -5.325  18.054  35.798  1.00 10.00      JA   C  
ATOM   2570  O3'   C B 120      -4.544  17.029  35.166  1.00 10.00      JA   O  
ATOM   2571  C2'   C B 120      -4.665  18.842  36.898  1.00 10.00      JA   C  
ATOM   2572  O2'   C B 120      -3.303  19.090  36.593  1.00 10.00      JA   O  
ATOM   2573  C1'   C B 120      -5.500  20.140  36.993  1.00 10.00      JA   C  
ATOM   2574  N1    C B 120      -6.661  20.091  37.885  1.00 10.00      JA   N  
ATOM   2575  C2    C B 120      -6.491  20.535  39.158  1.00 10.00      JA   C  
ATOM   2576  O2    C B 120      -5.382  21.028  39.460  1.00 10.00      JA   O  
ATOM   2577  N3    C B 120      -7.513  20.435  40.047  1.00 10.00      JA   N  
ATOM   2578  C4    C B 120      -8.690  19.920  39.657  1.00 10.00      JA   C  
ATOM   2579  N4    C B 120      -9.677  19.863  40.578  1.00 10.00      JA   N  
ATOM   2580  C5    C B 120      -8.899  19.455  38.331  1.00 10.00      JA   C  
ATOM   2581  C6    C B 120      -7.869  19.575  37.472  1.00 10.00      JA   C  
ATOM   2582  P     G B 121      -4.431  15.568  35.761  1.00 10.00      JA   P  
ATOM   2583  OP1   G B 121      -3.420  14.832  34.989  1.00 10.00      JA   O  
ATOM   2584  OP2   G B 121      -5.789  15.005  35.777  1.00 10.00      JA   O1-
ATOM   2585  O5'   G B 121      -3.895  15.798  37.238  1.00 10.00      JA   O  
ATOM   2586  C5'   G B 121      -2.480  15.899  37.370  1.00 10.00      JA   C  
ATOM   2587  C4'   G B 121      -2.054  16.202  38.803  1.00 10.00      JA   C  
ATOM   2588  O4'   G B 121      -2.735  17.381  39.353  1.00 10.00      JA   O  
ATOM   2589  C3'   G B 121      -2.393  15.091  39.799  1.00 10.00      JA   C  
ATOM   2590  O3'   G B 121      -1.418  14.051  39.694  1.00 10.00      JA   O  
ATOM   2591  C2'   G B 121      -2.387  15.827  41.131  1.00 10.00      JA   C  
ATOM   2592  O2'   G B 121      -1.079  16.051  41.610  1.00 10.00      JA   O  
ATOM   2593  C1'   G B 121      -3.088  17.043  40.658  1.00 10.00      JA   C  
ATOM   2594  N9    G B 121      -4.506  17.135  40.983  1.00 10.00      JA   N  
ATOM   2595  C8    G B 121      -5.547  16.897  40.126  1.00 10.00      JA   C  
ATOM   2596  N7    G B 121      -6.713  16.997  40.699  1.00 10.00      JA   N  
ATOM   2597  C5    G B 121      -6.422  17.349  42.009  1.00 10.00      JA   C  
ATOM   2598  C6    G B 121      -7.278  17.571  43.111  1.00 10.00      JA   C  
ATOM   2599  O6    G B 121      -8.521  17.528  43.150  1.00 10.00      JA   O  
ATOM   2600  N1    G B 121      -6.560  17.859  44.269  1.00 10.00      JA   N  
ATOM   2601  C2    G B 121      -5.207  17.913  44.355  1.00 10.00      JA   C  
ATOM   2602  N2    G B 121      -4.715  18.166  45.555  1.00 10.00      JA   N  
ATOM   2603  N3    G B 121      -4.395  17.726  43.338  1.00 10.00      JA   N  
ATOM   2604  C4    G B 121      -5.068  17.445  42.203  1.00 10.00      JA   C  
ATOM   2605  P     G B 122      -1.728  12.640  40.294  1.00 10.00      JA   P  
ATOM   2606  OP1   G B 122      -0.581  11.780  39.935  1.00 10.00      JA   O  
ATOM   2607  OP2   G B 122      -3.068  12.184  39.880  1.00 10.00      JA   O1-
ATOM   2608  O5'   G B 122      -1.645  12.795  41.887  1.00 10.00      JA   O  
ATOM   2609  C5'   G B 122      -2.676  12.368  42.683  1.00 10.00      JA   C  
ATOM   2610  C4'   G B 122      -2.506  12.875  44.114  1.00 10.00      JA   C  
ATOM   2611  O4'   G B 122      -3.073  14.222  44.243  1.00 10.00      JA   O  
ATOM   2612  C3'   G B 122      -3.352  12.071  45.143  1.00 10.00      JA   C  
ATOM   2613  O3'   G B 122      -2.627  10.922  45.559  1.00 10.00      JA   O  
ATOM   2614  C2'   G B 122      -3.505  13.100  46.273  1.00 10.00      JA   C  
ATOM   2615  O2'   G B 122      -2.275  13.324  46.959  1.00 10.00      JA   O  
ATOM   2616  C1'   G B 122      -3.815  14.106  45.530  1.00 10.00      JA   C  
ATOM   2617  N9    G B 122      -5.208  14.410  45.229  1.00 10.00      JA   N  
ATOM   2618  C8    G B 122      -5.873  14.089  44.077  1.00 10.00      JA   C  
ATOM   2619  N7    G B 122      -7.130  14.433  44.100  1.00 10.00      JA   N  
ATOM   2620  C5    G B 122      -7.296  15.041  45.335  1.00 10.00      JA   C  
ATOM   2621  C6    G B 122      -8.449  15.591  45.940  1.00 10.00      JA   C  
ATOM   2622  O6    G B 122      -9.600  15.683  45.477  1.00 10.00      JA   O  
ATOM   2623  N1    G B 122      -8.181  16.061  47.223  1.00 10.00      JA   N  
ATOM   2624  C2    G B 122      -6.976  15.997  47.842  1.00 10.00      JA   C  
ATOM   2625  N2    G B 122      -6.936  16.465  49.077  1.00 10.00      JA   N  
ATOM   2626  N3    G B 122      -5.889  15.505  47.290  1.00 10.00      JA   N  
ATOM   2627  C4    G B 122      -6.122  15.043  46.045  1.00 10.00      JA   C  
ATOM   2628  P     A B 123      -3.525   9.585  45.760  1.00 10.00      JA   P  
ATOM   2629  OP1   A B 123      -2.591   8.491  46.028  1.00 10.00      JA   O  
ATOM   2630  OP2   A B 123      -4.441   9.419  44.619  1.00 10.00      JA   O1-
ATOM   2631  O5'   A B 123      -4.400   9.854  47.067  1.00 10.00      JA   O  
ATOM   2632  C5'   A B 123      -3.745  10.120  48.300  1.00 10.00      JA   C  
ATOM   2633  C4'   A B 123      -4.700  10.761  49.350  1.00 10.00      JA   C  
ATOM   2634  O4'   A B 123      -5.219  12.035  48.938  1.00 10.00      JA   O  
ATOM   2635  C3'   A B 123      -5.918   9.911  49.612  1.00 10.00      JA   C  
ATOM   2636  O3'   A B 123      -5.561   8.848  50.470  1.00 10.00      JA   O  
ATOM   2637  C2'   A B 123      -6.835  10.976  50.228  1.00 10.00      JA   C  
ATOM   2638  O2'   A B 123      -6.453  11.295  51.542  1.00 10.00      JA   O  
ATOM   2639  C1'   A B 123      -6.638  12.155  49.364  1.00 10.00      JA   C  
ATOM   2640  N9    A B 123      -7.575  12.210  48.252  1.00 10.00      JA   N  
ATOM   2641  C8    A B 123      -7.322  12.033  46.917  1.00 10.00      JA   C  
ATOM   2642  N7    A B 123      -8.384  12.136  46.159  1.00 10.00      JA   N  
ATOM   2643  C5    A B 123      -9.408  12.407  47.059  1.00 10.00      JA   C  
ATOM   2644  C6    A B 123     -10.787  12.644  46.889  1.00 10.00      JA   C  
ATOM   2645  N6    A B 123     -11.399  12.662  45.698  1.00 10.00      JA   N  
ATOM   2646  N1    A B 123     -11.524  12.873  47.998  1.00 10.00      JA   N  
ATOM   2647  C2    A B 123     -10.910  12.872  49.187  1.00 10.00      JA   C  
ATOM   2648  N3    A B 123      -9.624  12.674  49.474  1.00 10.00      JA   N  
ATOM   2649  C4    A B 123      -8.922  12.445  48.351  1.00 10.00      JA   C  
ATOM   2650  P     G B 124      -6.287   7.455  50.332  1.00 10.00      JA   P  
ATOM   2651  OP1   G B 124      -6.036   6.674  51.589  1.00 10.00      JA   O  
ATOM   2652  OP2   G B 124      -5.852   6.828  49.046  1.00 10.00      JA   O1-
ATOM   2653  O5'   G B 124      -7.813   7.766  50.200  1.00 10.00      JA   O  
ATOM   2654  C5'   G B 124      -8.607   8.108  51.322  1.00 10.00      JA   C  
ATOM   2655  C4'   G B 124     -10.071   8.425  50.836  1.00 10.00      JA   C  
ATOM   2656  O4'   G B 124     -10.067   9.458  49.859  1.00 10.00      JA   O  
ATOM   2657  C3'   G B 124     -10.805   7.282  50.084  1.00 10.00      JA   C  
ATOM   2658  O3'   G B 124     -11.371   6.340  50.982  1.00 10.00      JA   O  
ATOM   2659  C2'   G B 124     -11.815   8.080  49.306  1.00 10.00      JA   C  
ATOM   2660  O2'   G B 124     -12.897   8.496  50.173  1.00 10.00      JA   O  
ATOM   2661  C1'   G B 124     -11.136   9.246  48.825  1.00 10.00      JA   C  
ATOM   2662  N9    G B 124     -10.586   9.092  47.485  1.00 10.00      JA   N  
ATOM   2663  C8    G B 124      -9.329   8.651  47.174  1.00 10.00      JA   C  
ATOM   2664  N7    G B 124      -9.123   8.555  45.891  1.00 10.00      JA   N  
ATOM   2665  C5    G B 124     -10.312   8.986  45.321  1.00 10.00      JA   C  
ATOM   2666  C6    G B 124     -10.698   9.080  43.965  1.00 10.00      JA   C  
ATOM   2667  O6    G B 124     -10.032   8.817  42.947  1.00 10.00      JA   O  
ATOM   2668  N1    G B 124     -12.012   9.521  43.835  1.00 10.00      JA   N  
ATOM   2669  C2    G B 124     -12.842   9.817  44.867  1.00 10.00      JA   C  
ATOM   2670  N2    G B 124     -14.067  10.184  44.534  1.00 10.00      JA   N  
ATOM   2671  N3    G B 124     -12.495   9.753  46.133  1.00 10.00      JA   N  
ATOM   2672  C4    G B 124     -11.225   9.327  46.286  1.00 10.00      JA   C  
ATOM   2673  P     G B 125     -11.737   4.876  50.498  1.00 10.00      JA   P  
ATOM   2674  OP1   G B 125     -12.125   4.064  51.651  1.00 10.00      JA   O  
ATOM   2675  OP2   G B 125     -10.624   4.385  49.637  1.00 10.00      JA   O1-
ATOM   2676  O5'   G B 125     -13.016   5.070  49.584  1.00 10.00      JA   O  
ATOM   2677  C5'   G B 125     -14.224   5.581  50.122  1.00 10.00      JA   C  
ATOM   2678  C4'   G B 125     -15.217   6.043  49.025  1.00 10.00      JA   C  
ATOM   2679  O4'   G B 125     -14.593   6.941  48.102  1.00 10.00      JA   O  
ATOM   2680  C3'   G B 125     -15.657   4.901  48.154  1.00 10.00      JA   C  
ATOM   2681  O3'   G B 125     -16.706   4.177  48.762  1.00 10.00      JA   O  
ATOM   2682  C2'   G B 125     -16.068   5.615  46.860  1.00 10.00      JA   C  
ATOM   2683  O2'   G B 125     -17.287   6.244  47.002  1.00 10.00      JA   O  
ATOM   2684  C1'   G B 125     -15.060   6.620  46.725  1.00 10.00      JA   C  
ATOM   2685  N9    G B 125     -13.912   6.316  45.881  1.00 10.00      JA   N  
ATOM   2686  C8    G B 125     -12.791   5.628  46.261  1.00 10.00      JA   C  
ATOM   2687  N7    G B 125     -11.946   5.451  45.285  1.00 10.00      JA   N  
ATOM   2688  C5    G B 125     -12.536   6.083  44.201  1.00 10.00      JA   C  
ATOM   2689  C6    G B 125     -12.104   6.203  42.861  1.00 10.00      JA   C  
ATOM   2690  O6    G B 125     -11.054   5.780  42.343  1.00 10.00      JA   O  
ATOM   2691  N1    G B 125     -13.033   6.885  42.080  1.00 10.00      JA   N  
ATOM   2692  C2    G B 125     -14.219   7.372  42.525  1.00 10.00      JA   C  
ATOM   2693  N2    G B 125     -14.979   7.958  41.617  1.00 10.00      JA   N  
ATOM   2694  N3    G B 125     -14.630   7.286  43.771  1.00 10.00      JA   N  
ATOM   2695  C4    G B 125     -13.746   6.628  44.548  1.00 10.00      JA   C  
ATOM   2696  P     U B 126     -17.158   2.791  48.137  1.00 10.00      JA   P  
ATOM   2697  OP1   U B 126     -15.956   1.974  47.788  1.00 10.00      JA   O  
ATOM   2698  OP2   U B 126     -18.106   3.084  47.044  1.00 10.00      JA   O1-
ATOM   2699  O5'   U B 126     -17.919   2.052  49.327  1.00 10.00      JA   O  
ATOM   2700  C5'   U B 126     -17.483   2.119  50.664  1.00 10.00      JA   C  
ATOM   2701  C4'   U B 126     -18.607   2.703  51.525  1.00 10.00      JA   C  
ATOM   2702  O4'   U B 126     -18.177   4.044  51.911  1.00 10.00      JA   O  
ATOM   2703  C3'   U B 126     -19.979   2.981  50.873  1.00 10.00      JA   C  
ATOM   2704  O3'   U B 126     -20.774   1.779  50.811  1.00 10.00      JA   O  
ATOM   2705  C2'   U B 126     -20.557   3.993  51.849  1.00 10.00      JA   C  
ATOM   2706  O2'   U B 126     -21.043   3.397  53.052  1.00 10.00      JA   O  
ATOM   2707  C1'   U B 126     -19.394   4.890  52.195  1.00 10.00      JA   C  
ATOM   2708  N1    U B 126     -19.434   6.142  51.441  1.00 10.00      JA   N  
ATOM   2709  C2    U B 126     -20.412   7.052  51.770  1.00 10.00      JA   C  
ATOM   2710  O2    U B 126     -21.221   6.857  52.656  1.00 10.00      JA   O  
ATOM   2711  N3    U B 126     -20.406   8.198  51.024  1.00 10.00      JA   N  
ATOM   2712  C4    U B 126     -19.543   8.512  50.000  1.00 10.00      JA   C  
ATOM   2713  O4    U B 126     -19.674   9.576  49.411  1.00 10.00      JA   O  
ATOM   2714  C5    U B 126     -18.557   7.519  49.721  1.00 10.00      JA   C  
ATOM   2715  C6    U B 126     -18.536   6.394  50.436  1.00 10.00      JA   C  
ATOM   2716  P     U B 127     -21.607   1.571  49.455  1.00 10.00      JA   P  
ATOM   2717  OP1   U B 127     -22.373   0.299  49.483  1.00 10.00      JA   O  
ATOM   2718  OP2   U B 127     -20.699   1.750  48.290  1.00 10.00      JA   O1-
ATOM   2719  O5'   U B 127     -22.622   2.793  49.469  1.00 10.00      JA   O  
ATOM   2720  C5'   U B 127     -23.743   2.813  50.334  1.00 10.00      JA   C  
ATOM   2721  C4'   U B 127     -24.446   4.144  50.299  1.00 10.00      JA   C  
ATOM   2722  O4'   U B 127     -23.589   5.244  50.663  1.00 10.00      JA   O  
ATOM   2723  C3'   U B 127     -24.972   4.513  48.935  1.00 10.00      JA   C  
ATOM   2724  O3'   U B 127     -26.225   3.827  48.748  1.00 10.00      JA   O  
ATOM   2725  C2'   U B 127     -25.104   5.993  49.035  1.00 10.00      JA   C  
ATOM   2726  O2'   U B 127     -26.278   6.443  49.690  1.00 10.00      JA   O  
ATOM   2727  C1'   U B 127     -23.813   6.437  49.794  1.00 10.00      JA   C  
ATOM   2728  N1    U B 127     -22.697   6.725  48.894  1.00 10.00      JA   N  
ATOM   2729  C2    U B 127     -22.742   7.900  48.179  1.00 10.00      JA   C  
ATOM   2730  O2    U B 127     -23.657   8.694  48.276  1.00 10.00      JA   O  
ATOM   2731  N3    U B 127     -21.677   8.109  47.347  1.00 10.00      JA   N  
ATOM   2732  C4    U B 127     -20.601   7.274  47.160  1.00 10.00      JA   C  
ATOM   2733  O4    U B 127     -19.728   7.592  46.362  1.00 10.00      JA   O  
ATOM   2734  C5    U B 127     -20.625   6.079  47.938  1.00 10.00      JA   C  
ATOM   2735  C6    U B 127     -21.648   5.851  48.761  1.00 10.00      JA   C  
ATOM   2736  P     C B 128     -26.436   2.739  47.614  1.00 10.00      JA   P  
ATOM   2737  OP1   C B 128     -27.580   1.882  47.981  1.00 10.00      JA   O  
ATOM   2738  OP2   C B 128     -25.180   2.068  47.258  1.00 10.00      JA   O1-
ATOM   2739  O5'   C B 128     -26.853   3.638  46.414  1.00 10.00      JA   O  
ATOM   2740  C5'   C B 128     -28.074   4.385  46.466  1.00 10.00      JA   C  
ATOM   2741  C4'   C B 128     -27.896   5.752  45.788  1.00 10.00      JA   C  
ATOM   2742  O4'   C B 128     -26.849   6.486  46.441  1.00 10.00      JA   O  
ATOM   2743  C3'   C B 128     -27.497   5.763  44.337  1.00 10.00      JA   C  
ATOM   2744  O3'   C B 128     -28.622   5.482  43.487  1.00 10.00      JA   O  
ATOM   2745  C2'   C B 128     -26.948   7.135  44.206  1.00 10.00      JA   C  
ATOM   2746  O2'   C B 128     -27.997   8.053  44.129  1.00 10.00      JA   O  
ATOM   2747  C1'   C B 128     -26.052   7.358  45.330  1.00 10.00      JA   C  
ATOM   2748  N1    C B 128     -24.691   6.843  45.165  1.00 10.00      JA   N  
ATOM   2749  C2    C B 128     -23.828   7.583  44.419  1.00 10.00      JA   C  
ATOM   2750  O2    C B 128     -24.228   8.688  43.991  1.00 10.00      JA   O  
ATOM   2751  N3    C B 128     -22.579   7.110  44.168  1.00 10.00      JA   N  
ATOM   2752  C4    C B 128     -22.198   5.927  44.677  1.00 10.00      JA   C  
ATOM   2753  N4    C B 128     -20.939   5.516  44.413  1.00 10.00      JA   N  
ATOM   2754  C5    C B 128     -23.076   5.136  45.466  1.00 10.00      JA   C  
ATOM   2755  C6    C B 128     -24.304   5.636  45.703  1.00 10.00      JA   C  
ATOM   2756  P     G B 129     -28.497   4.605  42.169  1.00 10.00      JA   P  
ATOM   2757  OP1   G B 129     -29.833   4.191  41.701  1.00 10.00      JA   O  
ATOM   2758  OP2   G B 129     -27.564   3.490  42.456  1.00 10.00      JA   O1-
ATOM   2759  O5'   G B 129     -27.813   5.645  41.137  1.00 10.00      JA   O  
ATOM   2760  C5'   G B 129     -28.342   6.845  40.557  1.00 10.00      JA   C  
ATOM   2761  C4'   G B 129     -27.171   7.857  40.191  1.00 10.00      JA   C  
ATOM   2762  O4'   G B 129     -26.153   7.939  41.265  1.00 10.00      JA   O  
ATOM   2763  C3'   G B 129     -26.381   7.527  38.897  1.00 10.00      JA   C  
ATOM   2764  O3'   G B 129     -26.960   8.232  37.755  1.00 10.00      JA   O  
ATOM   2765  C2'   G B 129     -25.001   7.986  39.229  1.00 10.00      JA   C  
ATOM   2766  O2'   G B 129     -24.789   9.365  39.045  1.00 10.00      JA   O  
ATOM   2767  C1'   G B 129     -24.818   7.649  40.516  1.00 10.00      JA   C  
ATOM   2768  N9    G B 129     -24.251   6.438  41.094  1.00 10.00      JA   N  
ATOM   2769  C8    G B 129     -24.937   5.479  41.790  1.00 10.00      JA   C  
ATOM   2770  N7    G B 129     -24.190   4.472  42.144  1.00 10.00      JA   N  
ATOM   2771  C5    G B 129     -22.927   4.801  41.674  1.00 10.00      JA   C  
ATOM   2772  C6    G B 129     -21.710   4.085  41.734  1.00 10.00      JA   C  
ATOM   2773  O6    G B 129     -21.484   2.980  42.260  1.00 10.00      JA   O  
ATOM   2774  N1    G B 129     -20.681   4.766  41.089  1.00 10.00      JA   N  
ATOM   2775  C2    G B 129     -20.810   5.962  40.462  1.00 10.00      JA   C  
ATOM   2776  N2    G B 129     -19.721   6.425  39.875  1.00 10.00      JA   N  
ATOM   2777  N3    G B 129     -21.929   6.651  40.410  1.00 10.00      JA   N  
ATOM   2778  C4    G B 129     -22.942   6.011  41.030  1.00 10.00      JA   C  
ATOM   2779  P     A B 130     -27.317   7.557  36.373  1.00 10.00      JA   P  
ATOM   2780  OP1   A B 130     -28.643   8.058  35.963  1.00 10.00      JA   O  
ATOM   2781  OP2   A B 130     -27.178   6.117  36.469  1.00 10.00      JA   O1-
ATOM   2782  O5'   A B 130     -26.290   8.152  35.353  1.00 10.00      JA   O  
ATOM   2783  C5'   A B 130     -25.191   9.060  35.612  1.00 10.00      JA   C  
ATOM   2784  C4'   A B 130     -25.313  10.214  34.672  1.00 10.00      JA   C  
ATOM   2785  O4'   A B 130     -24.341  11.226  34.954  1.00 10.00      JA   O  
ATOM   2786  C3'   A B 130     -25.252   9.950  33.175  1.00 10.00      JA   C  
ATOM   2787  O3'   A B 130     -26.445   9.316  32.734  1.00 10.00      JA   O  
ATOM   2788  C2'   A B 130     -25.150  11.418  32.774  1.00 10.00      JA   C  
ATOM   2789  O2'   A B 130     -26.385  12.073  32.911  1.00 10.00      JA   O  
ATOM   2790  C1'   A B 130     -24.114  11.953  33.884  1.00 10.00      JA   C  
ATOM   2791  N9    A B 130     -22.805  12.008  33.251  1.00 10.00      JA   N  
ATOM   2792  C8    A B 130     -22.326  12.940  32.369  1.00 10.00      JA   C  
ATOM   2793  N7    A B 130     -21.096  12.719  31.981  1.00 10.00      JA   N  
ATOM   2794  C5    A B 130     -20.743  11.554  32.652  1.00 10.00      JA   C  
ATOM   2795  C6    A B 130     -19.565  10.778  32.657  1.00 10.00      JA   C  
ATOM   2796  N6    A B 130     -18.481  11.064  31.925  1.00 10.00      JA   N  
ATOM   2797  N1    A B 130     -19.543   9.680  33.444  1.00 10.00      JA   N  
ATOM   2798  C2    A B 130     -20.633   9.385  34.163  1.00 10.00      JA   C  
ATOM   2799  N3    A B 130     -21.799  10.026  34.233  1.00 10.00      JA   N  
ATOM   2800  C4    A B 130     -21.785  11.114  33.444  1.00 10.00      JA   C  
ATOM   2801  P     A B 131     -26.781   8.869  31.260  1.00 10.00      JA   P  
ATOM   2802  OP1   A B 131     -27.220  10.070  30.544  1.00 10.00      JA   O  
ATOM   2803  OP2   A B 131     -27.729   7.761  31.365  1.00 10.00      JA   O1-
ATOM   2804  O5'   A B 131     -25.390   8.349  30.683  1.00 10.00      JA   O  
ATOM   2805  C5'   A B 131     -24.700   9.143  29.735  1.00 10.00      JA   C  
ATOM   2806  C4'   A B 131     -23.413   8.396  29.269  1.00 10.00      JA   C  
ATOM   2807  O4'   A B 131     -22.537   8.235  30.396  1.00 10.00      JA   O  
ATOM   2808  C3'   A B 131     -23.590   6.976  28.725  1.00 10.00      JA   C  
ATOM   2809  O3'   A B 131     -23.993   7.071  27.373  1.00 10.00      JA   O  
ATOM   2810  C2'   A B 131     -22.162   6.464  28.920  1.00 10.00      JA   C  
ATOM   2811  O2'   A B 131     -21.320   7.005  27.917  1.00 10.00      JA   O  
ATOM   2812  C1'   A B 131     -21.870   6.988  30.229  1.00 10.00      JA   C  
ATOM   2813  N9    A B 131     -22.141   6.011  31.273  1.00 10.00      JA   N  
ATOM   2814  C8    A B 131     -23.214   5.953  32.125  1.00 10.00      JA   C  
ATOM   2815  N7    A B 131     -23.176   4.942  32.955  1.00 10.00      JA   N  
ATOM   2816  C5    A B 131     -21.991   4.292  32.630  1.00 10.00      JA   C  
ATOM   2817  C6    A B 131     -21.357   3.149  33.158  1.00 10.00      JA   C  
ATOM   2818  N6    A B 131     -21.842   2.432  34.180  1.00 10.00      JA   N  
ATOM   2819  N1    A B 131     -20.188   2.767  32.598  1.00 10.00      JA   N  
ATOM   2820  C2    A B 131     -19.695   3.492  31.587  1.00 10.00      JA   C  
ATOM   2821  N3    A B 131     -20.189   4.589  31.013  1.00 10.00      JA   N  
ATOM   2822  C4    A B 131     -21.352   4.937  31.590  1.00 10.00      JA   C  
ATOM   2823  P     G B 132     -24.714   5.862  26.644  1.00 10.00      JA   P  
ATOM   2824  OP1   G B 132     -24.512   5.973  25.184  1.00 10.00      JA   O  
ATOM   2825  OP2   G B 132     -26.133   5.791  27.084  1.00 10.00      JA   O1-
ATOM   2826  O5'   G B 132     -23.980   4.579  27.169  1.00 10.00      JA   O  
ATOM   2827  C5'   G B 132     -23.348   3.684  26.261  1.00 10.00      JA   C  
ATOM   2828  C4'   G B 132     -22.421   2.623  26.933  1.00 10.00      JA   C  
ATOM   2829  O4'   G B 132     -21.967   3.032  28.238  1.00 10.00      JA   O  
ATOM   2830  C3'   G B 132     -23.112   1.276  27.259  1.00 10.00      JA   C  
ATOM   2831  O3'   G B 132     -23.112   0.491  26.045  1.00 10.00      JA   O  
ATOM   2832  C2'   G B 132     -22.238   0.688  28.294  1.00 10.00      JA   C  
ATOM   2833  O2'   G B 132     -21.034   0.238  27.755  1.00 10.00      JA   O  
ATOM   2834  C1'   G B 132     -22.123   1.886  29.122  1.00 10.00      JA   C  
ATOM   2835  N9    G B 132     -23.130   2.076  30.158  1.00 10.00      JA   N  
ATOM   2836  C8    G B 132     -24.100   3.041  30.171  1.00 10.00      JA   C  
ATOM   2837  N7    G B 132     -24.904   2.943  31.192  1.00 10.00      JA   N  
ATOM   2838  C5    G B 132     -24.416   1.860  31.910  1.00 10.00      JA   C  
ATOM   2839  C6    G B 132     -24.888   1.258  33.097  1.00 10.00      JA   C  
ATOM   2840  O6    G B 132     -25.859   1.587  33.802  1.00 10.00      JA   O  
ATOM   2841  N1    G B 132     -24.121   0.151  33.452  1.00 10.00      JA   N  
ATOM   2842  C2    G B 132     -23.056  -0.317  32.753  1.00 10.00      JA   C  
ATOM   2843  N2    G B 132     -22.483  -1.405  33.236  1.00 10.00      JA   N  
ATOM   2844  N3    G B 132     -22.592   0.240  31.657  1.00 10.00      JA   N  
ATOM   2845  C4    G B 132     -23.319   1.316  31.292  1.00 10.00      JA   C  
ATOM   2846  P     A B 133     -24.493  -0.072  25.484  1.00 10.00      JA   P  
ATOM   2847  OP1   A B 133     -24.524   0.130  24.030  1.00 10.00      JA   O  
ATOM   2848  OP2   A B 133     -25.626   0.480  26.241  1.00 10.00      JA   O1-
ATOM   2849  O5'   A B 133     -24.435  -1.637  25.783  1.00 10.00      JA   O  
ATOM   2850  C5'   A B 133     -23.200  -2.373  25.930  1.00 10.00      JA   C  
ATOM   2851  C4'   A B 133     -23.296  -3.345  27.132  1.00 10.00      JA   C  
ATOM   2852  O4'   A B 133     -23.028  -2.666  28.369  1.00 10.00      JA   O  
ATOM   2853  C3'   A B 133     -24.661  -4.022  27.347  1.00 10.00      JA   C  
ATOM   2854  O3'   A B 133     -24.824  -5.053  26.388  1.00 10.00      JA   O  
ATOM   2855  C2'   A B 133     -24.509  -4.487  28.795  1.00 10.00      JA   C  
ATOM   2856  O2'   A B 133     -23.708  -5.621  28.887  1.00 10.00      JA   O  
ATOM   2857  C1'   A B 133     -23.809  -3.326  29.535  1.00 10.00      JA   C  
ATOM   2858  N9    A B 133     -24.766  -2.372  30.073  1.00 10.00      JA   N  
ATOM   2859  C8    A B 133     -25.142  -1.160  29.555  1.00 10.00      JA   C  
ATOM   2860  N7    A B 133     -26.038  -0.532  30.271  1.00 10.00      JA   N  
ATOM   2861  C5    A B 133     -26.265  -1.390  31.341  1.00 10.00      JA   C  
ATOM   2862  C6    A B 133     -27.099  -1.298  32.474  1.00 10.00      JA   C  
ATOM   2863  N6    A B 133     -27.886  -0.248  32.738  1.00 10.00      JA   N  
ATOM   2864  N1    A B 133     -27.091  -2.334  33.342  1.00 10.00      JA   N  
ATOM   2865  C2    A B 133     -26.292  -3.377  33.088  1.00 10.00      JA   C  
ATOM   2866  N3    A B 133     -25.457  -3.573  32.068  1.00 10.00      JA   N  
ATOM   2867  C4    A B 133     -25.494  -2.529  31.223  1.00 10.00      JA   C  
ATOM   2868  P     C B 134     -26.229  -5.563  26.035  1.00 10.00      JA   P  
ATOM   2869  OP1   C B 134     -26.135  -6.368  24.776  1.00 10.00      JA   O  
ATOM   2870  OP2   C B 134     -27.178  -4.434  26.025  1.00 10.00      JA   O1-
ATOM   2871  O5'   C B 134     -26.559  -6.548  27.259  1.00 10.00      JA   O  
ATOM   2872  C5'   C B 134     -27.884  -6.533  27.799  1.00 10.00      JA   C  
ATOM   2873  C4'   C B 134     -27.840  -7.056  29.211  1.00 10.00      JA   C  
ATOM   2874  O4'   C B 134     -27.255  -6.086  30.054  1.00 10.00      JA   O  
ATOM   2875  C3'   C B 134     -29.256  -7.240  29.773  1.00 10.00      JA   C  
ATOM   2876  O3'   C B 134     -29.699  -8.575  29.513  1.00 10.00      JA   O  
ATOM   2877  C2'   C B 134     -29.108  -6.877  31.235  1.00 10.00      JA   C  
ATOM   2878  O2'   C B 134     -28.610  -7.931  32.025  1.00 10.00      JA   O  
ATOM   2879  C1'   C B 134     -28.169  -5.724  31.227  1.00 10.00      JA   C  
ATOM   2880  N1    C B 134     -28.734  -4.387  31.033  1.00 10.00      JA   N  
ATOM   2881  C2    C B 134     -29.490  -3.875  32.040  1.00 10.00      JA   C  
ATOM   2882  O2    C B 134     -29.588  -4.544  33.093  1.00 10.00      JA   O  
ATOM   2883  N3    C B 134     -30.104  -2.674  31.877  1.00 10.00      JA   N  
ATOM   2884  C4    C B 134     -29.940  -1.990  30.733  1.00 10.00      JA   C  
ATOM   2885  N4    C B 134     -30.557  -0.793  30.634  1.00 10.00      JA   N  
ATOM   2886  C5    C B 134     -29.149  -2.497  29.667  1.00 10.00      JA   C  
ATOM   2887  C6    C B 134     -28.549  -3.686  29.862  1.00 10.00      JA   C  
ATOM   2888  P     G B 135     -30.938  -8.868  28.543  1.00 10.00      JA   P  
ATOM   2889  OP1   G B 135     -30.773 -10.135  27.785  1.00 10.00      JA   O  
ATOM   2890  OP2   G B 135     -31.259  -7.665  27.753  1.00 10.00      JA   O1-
ATOM   2891  O5'   G B 135     -32.101  -9.066  29.590  1.00 10.00      JA   O  
ATOM   2892  C5'   G B 135     -31.940  -9.379  30.960  1.00 10.00      JA   C  
ATOM   2893  C4'   G B 135     -33.274  -9.174  31.681  1.00 10.00      JA   C  
ATOM   2894  O4'   G B 135     -33.124  -7.961  32.417  1.00 10.00      JA   O  
ATOM   2895  C3'   G B 135     -34.545  -8.971  30.807  1.00 10.00      JA   C  
ATOM   2896  O3'   G B 135     -35.083 -10.241  30.441  1.00 10.00      JA   O  
ATOM   2897  C2'   G B 135     -35.375  -8.184  31.761  1.00 10.00      JA   C  
ATOM   2898  O2'   G B 135     -35.998  -9.047  32.710  1.00 10.00      JA   O  
ATOM   2899  C1'   G B 135     -34.429  -7.304  32.324  1.00 10.00      JA   C  
ATOM   2900  N9    G B 135     -34.301  -5.961  31.772  1.00 10.00      JA   N  
ATOM   2901  C8    G B 135     -33.496  -5.592  30.728  1.00 10.00      JA   C  
ATOM   2902  N7    G B 135     -33.622  -4.336  30.405  1.00 10.00      JA   N  
ATOM   2903  C5    G B 135     -34.550  -3.841  31.310  1.00 10.00      JA   C  
ATOM   2904  C6    G B 135     -35.108  -2.549  31.439  1.00 10.00      JA   C  
ATOM   2905  O6    G B 135     -34.867  -1.529  30.769  1.00 10.00      JA   O  
ATOM   2906  N1    G B 135     -36.050  -2.497  32.462  1.00 10.00      JA   N  
ATOM   2907  C2    G B 135     -36.414  -3.545  33.244  1.00 10.00      JA   C  
ATOM   2908  N2    G B 135     -37.355  -3.299  34.137  1.00 10.00      JA   N  
ATOM   2909  N3    G B 135     -35.893  -4.749  33.151  1.00 10.00      JA   N  
ATOM   2910  C4    G B 135     -34.976  -4.825  32.165  1.00 10.00      JA   C  
ATOM   2911  P     A B 136     -36.324 -10.318  29.453  1.00 10.00      JA   P  
ATOM   2912  OP1   A B 136     -36.663 -11.718  29.207  1.00 10.00      JA   O  
ATOM   2913  OP2   A B 136     -36.009  -9.469  28.273  1.00 10.00      JA   O1-
ATOM   2914  O5'   A B 136     -37.483  -9.688  30.266  1.00 10.00      JA   O  
ATOM   2915  C5'   A B 136     -38.674  -9.193  29.670  1.00 10.00      JA   C  
ATOM   2916  C4'   A B 136     -39.404  -8.145  30.619  1.00 10.00      JA   C  
ATOM   2917  O4'   A B 136     -38.468  -7.221  31.157  1.00 10.00      JA   O  
ATOM   2918  C3'   A B 136     -40.421  -7.251  29.901  1.00 10.00      JA   C  
ATOM   2919  O3'   A B 136     -41.682  -7.899  29.932  1.00 10.00      JA   O  
ATOM   2920  C2'   A B 136     -40.366  -5.965  30.763  1.00 10.00      JA   C  
ATOM   2921  O2'   A B 136     -41.186  -6.060  31.916  1.00 10.00      JA   O  
ATOM   2922  C1'   A B 136     -38.953  -5.801  31.170  1.00 10.00      JA   C  
ATOM   2923  N9    A B 136     -38.167  -5.034  30.216  1.00 10.00      JA   N  
ATOM   2924  C8    A B 136     -37.203  -5.483  29.351  1.00 10.00      JA   C  
ATOM   2925  N7    A B 136     -36.679  -4.542  28.607  1.00 10.00      JA   N  
ATOM   2926  C5    A B 136     -37.341  -3.391  29.016  1.00 10.00      JA   C  
ATOM   2927  C6    A B 136     -37.231  -2.040  28.626  1.00 10.00      JA   C  
ATOM   2928  N6    A B 136     -36.367  -1.599  27.704  1.00 10.00      JA   N  
ATOM   2929  N1    A B 136     -38.046  -1.147  29.229  1.00 10.00      JA   N  
ATOM   2930  C2    A B 136     -38.899  -1.585  30.162  1.00 10.00      JA   C  
ATOM   2931  N3    A B 136     -39.086  -2.822  30.622  1.00 10.00      JA   N  
ATOM   2932  C4    A B 136     -38.266  -3.684  29.999  1.00 10.00      JA   C  
ATOM   2933  P     U B 137     -42.498  -8.031  28.581  1.00 10.00      JA   P  
ATOM   2934  OP1   U B 137     -43.616  -8.971  28.804  1.00 10.00      JA   O  
ATOM   2935  OP2   U B 137     -41.526  -8.293  27.500  1.00 10.00      JA   O1-
ATOM   2936  O5'   U B 137     -43.073  -6.564  28.378  1.00 10.00      JA   O  
ATOM   2937  C5'   U B 137     -43.883  -5.965  29.397  1.00 10.00      JA   C  
ATOM   2938  C4'   U B 137     -44.013  -4.484  29.155  1.00 10.00      JA   C  
ATOM   2939  O4'   U B 137     -42.753  -3.811  29.411  1.00 10.00      JA   O  
ATOM   2940  C3'   U B 137     -44.325  -4.111  27.721  1.00 10.00      JA   C  
ATOM   2941  O3'   U B 137     -45.713  -4.290  27.593  1.00 10.00      JA   O  
ATOM   2942  C2'   U B 137     -43.910  -2.650  27.699  1.00 10.00      JA   C  
ATOM   2943  O2'   U B 137     -44.872  -1.851  28.346  1.00 10.00      JA   O  
ATOM   2944  C1'   U B 137     -42.644  -2.685  28.556  1.00 10.00      JA   C  
ATOM   2945  N1    U B 137     -41.431  -2.810  27.738  1.00 10.00      JA   N  
ATOM   2946  C2    U B 137     -41.014  -1.675  27.073  1.00 10.00      JA   C  
ATOM   2947  O2    U B 137     -41.605  -0.612  27.146  1.00 10.00      JA   O  
ATOM   2948  N3    U B 137     -39.879  -1.832  26.320  1.00 10.00      JA   N  
ATOM   2949  C4    U B 137     -39.133  -2.980  26.164  1.00 10.00      JA   C  
ATOM   2950  O4    U B 137     -38.133  -2.958  25.449  1.00 10.00      JA   O  
ATOM   2951  C5    U B 137     -39.629  -4.114  26.885  1.00 10.00      JA   C  
ATOM   2952  C6    U B 137     -40.734  -3.992  27.628  1.00 10.00      JA   C  
ATOM   2953  P     C B 138     -46.095  -4.818  26.156  1.00 10.00      JA   P  
ATOM   2954  OP1   C B 138     -47.553  -5.100  26.153  1.00 10.00      JA   O  
ATOM   2955  OP2   C B 138     -45.138  -5.897  25.804  1.00 10.00      JA   O1-
ATOM   2956  O5'   C B 138     -45.840  -3.610  25.162  1.00 10.00      JA   O  
ATOM   2957  C5'   C B 138     -46.607  -2.421  25.268  1.00 10.00      JA   C  
ATOM   2958  C4'   C B 138     -46.067  -1.427  24.291  1.00 10.00      JA   C  
ATOM   2959  O4'   C B 138     -44.669  -1.160  24.590  1.00 10.00      JA   O  
ATOM   2960  C3'   C B 138     -46.005  -2.012  22.895  1.00 10.00      JA   C  
ATOM   2961  O3'   C B 138     -47.301  -1.927  22.334  1.00 10.00      JA   O  
ATOM   2962  C2'   C B 138     -44.976  -1.112  22.231  1.00 10.00      JA   C  
ATOM   2963  O2'   C B 138     -45.473   0.148  21.834  1.00 10.00      JA   O  
ATOM   2964  C1'   C B 138     -43.981  -0.916  23.373  1.00 10.00      JA   C  
ATOM   2965  N1    C B 138     -42.733  -1.715  23.220  1.00 10.00      JA   N  
ATOM   2966  C2    C B 138     -42.454  -2.864  23.982  1.00 10.00      JA   C  
ATOM   2967  O2    C B 138     -43.272  -3.250  24.829  1.00 10.00      JA   O  
ATOM   2968  N3    C B 138     -41.293  -3.525  23.772  1.00 10.00      JA   N  
ATOM   2969  C4    C B 138     -40.431  -3.085  22.853  1.00 10.00      JA   C  
ATOM   2970  N4    C B 138     -39.300  -3.768  22.681  1.00 10.00      JA   N  
ATOM   2971  C5    C B 138     -40.689  -1.927  22.070  1.00 10.00      JA   C  
ATOM   2972  C6    C B 138     -41.839  -1.279  22.284  1.00 10.00      JA   C  
ATOM   2973  P     A B 139     -47.698  -3.212  21.475  1.00 10.00      JA   P  
ATOM   2974  OP1   A B 139     -49.136  -3.220  21.116  1.00 10.00      JA   O  
ATOM   2975  OP2   A B 139     -47.122  -4.374  22.198  1.00 10.00      JA   O1-
ATOM   2976  O5'   A B 139     -46.788  -3.027  20.182  1.00 10.00      JA   O  
ATOM   2977  C5'   A B 139     -46.466  -4.153  19.352  1.00 10.00      JA   C  
ATOM   2978  C4'   A B 139     -45.940  -3.700  18.019  1.00 10.00      JA   C  
ATOM   2979  O4'   A B 139     -46.787  -2.730  17.408  1.00 10.00      JA   O  
ATOM   2980  C3'   A B 139     -44.607  -2.976  18.145  1.00 10.00      JA   C  
ATOM   2981  O3'   A B 139     -43.587  -3.956  18.211  1.00 10.00      JA   O  
ATOM   2982  C2'   A B 139     -44.526  -2.193  16.877  1.00 10.00      JA   C  
ATOM   2983  O2'   A B 139     -44.266  -3.005  15.770  1.00 10.00      JA   O  
ATOM   2984  C1'   A B 139     -45.876  -1.674  16.784  1.00 10.00      JA   C  
ATOM   2985  N9    A B 139     -46.172  -0.386  17.393  1.00 10.00      JA   N  
ATOM   2986  C8    A B 139     -47.041  -0.110  18.417  1.00 10.00      JA   C  
ATOM   2987  N7    A B 139     -47.080   1.155  18.751  1.00 10.00      JA   N  
ATOM   2988  C5    A B 139     -46.177   1.754  17.880  1.00 10.00      JA   C  
ATOM   2989  C6    A B 139     -45.769   3.093  17.705  1.00 10.00      JA   C  
ATOM   2990  N6    A B 139     -46.249   4.118  18.420  1.00 10.00      JA   N  
ATOM   2991  N1    A B 139     -44.846   3.345  16.752  1.00 10.00      JA   N  
ATOM   2992  C2    A B 139     -44.378   2.323  16.026  1.00 10.00      JA   C  
ATOM   2993  N3    A B 139     -44.690   1.029  16.088  1.00 10.00      JA   N  
ATOM   2994  C4    A B 139     -45.606   0.812  17.047  1.00 10.00      JA   C  
ATOM   2995  P     G B 140     -42.465  -3.917  19.346  1.00 10.00      JA   P  
ATOM   2996  OP1   G B 140     -41.590  -5.122  19.242  1.00 10.00      JA   O  
ATOM   2997  OP2   G B 140     -43.104  -3.632  20.658  1.00 10.00      JA   O1-
ATOM   2998  O5'   G B 140     -41.633  -2.644  18.884  1.00 10.00      JA   O  
ATOM   2999  C5'   G B 140     -40.822  -2.696  17.709  1.00 10.00      JA   C  
ATOM   3000  C4'   G B 140     -40.174  -1.346  17.299  1.00 10.00      JA   C  
ATOM   3001  O4'   G B 140     -41.228  -0.388  16.978  1.00 10.00      JA   O  
ATOM   3002  C3'   G B 140     -39.384  -0.640  18.382  1.00 10.00      JA   C  
ATOM   3003  O3'   G B 140     -38.065  -1.120  18.466  1.00 10.00      JA   O  
ATOM   3004  C2'   G B 140     -39.494   0.814  18.050  1.00 10.00      JA   C  
ATOM   3005  O2'   G B 140     -38.562   1.150  17.023  1.00 10.00      JA   O  
ATOM   3006  C1'   G B 140     -40.823   0.899  17.554  1.00 10.00      JA   C  
ATOM   3007  N9    G B 140     -41.831   1.380  18.488  1.00 10.00      JA   N  
ATOM   3008  C8    G B 140     -42.796   0.622  19.095  1.00 10.00      JA   C  
ATOM   3009  N7    G B 140     -43.530   1.301  19.930  1.00 10.00      JA   N  
ATOM   3010  C5    G B 140     -43.034   2.594  19.849  1.00 10.00      JA   C  
ATOM   3011  C6    G B 140     -43.410   3.767  20.541  1.00 10.00      JA   C  
ATOM   3012  O6    G B 140     -44.314   3.916  21.383  1.00 10.00      JA   O  
ATOM   3013  N1    G B 140     -42.609   4.851  20.189  1.00 10.00      JA   N  
ATOM   3014  C2    G B 140     -41.582   4.807  19.304  1.00 10.00      JA   C  
ATOM   3015  N2    G B 140     -40.919   5.937  19.134  1.00 10.00      JA   N  
ATOM   3016  N3    G B 140     -41.229   3.730  18.637  1.00 10.00      JA   N  
ATOM   3017  C4    G B 140     -41.990   2.666  18.962  1.00 10.00      JA   C  
ATOM   3018  P     A B 141     -37.440  -2.096  19.528  1.00 10.00      JA   P  
ATOM   3019  OP1   A B 141     -36.067  -2.404  19.070  1.00 10.00      JA   O  
ATOM   3020  OP2   A B 141     -38.366  -3.239  19.732  1.00 10.00      JA   O1-
ATOM   3021  O5'   A B 141     -37.290  -1.260  20.871  1.00 10.00      JA   O  
ATOM   3022  C5'   A B 141     -37.252   0.159  20.876  1.00 10.00      JA   C  
ATOM   3023  C4'   A B 141     -36.487   0.654  22.092  1.00 10.00      JA   C  
ATOM   3024  O4'   A B 141     -36.789   2.042  22.277  1.00 10.00      JA   O  
ATOM   3025  C3'   A B 141     -36.890   0.012  23.456  1.00 10.00      JA   C  
ATOM   3026  O3'   A B 141     -35.861   0.075  24.457  1.00 10.00      JA   O  
ATOM   3027  C2'   A B 141     -38.089   0.804  23.804  1.00 10.00      JA   C  
ATOM   3028  O2'   A B 141     -38.438   0.730  25.167  1.00 10.00      JA   O  
ATOM   3029  C1'   A B 141     -37.708   2.144  23.326  1.00 10.00      JA   C  
ATOM   3030  N9    A B 141     -38.549   3.324  23.463  1.00 10.00      JA   N  
ATOM   3031  C8    A B 141     -38.164   4.632  23.596  1.00 10.00      JA   C  
ATOM   3032  N7    A B 141     -39.163   5.472  23.690  1.00 10.00      JA   N  
ATOM   3033  C5    A B 141     -40.286   4.656  23.620  1.00 10.00      JA   C  
ATOM   3034  C6    A B 141     -41.668   4.932  23.679  1.00 10.00      JA   C  
ATOM   3035  N6    A B 141     -42.177   6.159  23.844  1.00 10.00      JA   N  
ATOM   3036  N1    A B 141     -42.519   3.888  23.570  1.00 10.00      JA   N  
ATOM   3037  C2    A B 141     -42.011   2.659  23.421  1.00 10.00      JA   C  
ATOM   3038  N3    A B 141     -40.737   2.273  23.364  1.00 10.00      JA   N  
ATOM   3039  C4    A B 141     -39.919   3.333  23.470  1.00 10.00      JA   C  
ATOM   3040  P     U B 142     -34.400  -0.593  24.300  1.00 30.00      JA   P  
ATOM   3041  OP1   U B 142     -34.476  -1.702  23.369  1.00 30.00      JA   O  
ATOM   3042  OP2   U B 142     -33.894  -0.854  25.667  1.00 30.00      JA   O1-
ATOM   3043  O5'   U B 142     -33.537   0.549  23.651  1.00 30.00      JA   O  
ATOM   3044  C5'   U B 142     -33.438   1.874  24.168  1.00 30.00      JA   C  
ATOM   3045  C4'   U B 142     -32.015   2.450  24.133  1.00 30.00      JA   C  
ATOM   3046  O4'   U B 142     -31.464   2.471  22.793  1.00 30.00      JA   O  
ATOM   3047  C3'   U B 142     -31.998   3.907  24.656  1.00 30.00      JA   C  
ATOM   3048  O3'   U B 142     -30.798   4.188  25.402  1.00 30.00      JA   O  
ATOM   3049  C2'   U B 142     -32.063   4.668  23.358  1.00 30.00      JA   C  
ATOM   3050  O2'   U B 142     -31.537   5.976  23.490  1.00 30.00      JA   O  
ATOM   3051  C1'   U B 142     -31.214   3.828  22.376  1.00 30.00      JA   C  
ATOM   3052  N1    U B 142     -31.534   4.056  20.967  1.00 30.00      JA   N  
ATOM   3053  C2    U B 142     -30.487   4.290  20.107  1.00 30.00      JA   C  
ATOM   3054  O2    U B 142     -29.327   4.305  20.470  1.00 30.00      JA   O  
ATOM   3055  N3    U B 142     -30.849   4.507  18.805  1.00 30.00      JA   N  
ATOM   3056  C4    U B 142     -32.126   4.519  18.295  1.00 30.00      JA   C  
ATOM   3057  O4    U B 142     -32.293   4.746  17.104  1.00 30.00      JA   O  
ATOM   3058  C5    U B 142     -33.156   4.264  19.249  1.00 30.00      JA   C  
ATOM   3059  C6    U B 142     -32.832   4.045  20.524  1.00 30.00      JA   C  
ATOM   3060  P     A B 143     -30.667   3.886  26.957  1.00 10.00      JA   P  
ATOM   3061  OP1   A B 143     -29.304   4.286  27.371  1.00 10.00      JA   O  
ATOM   3062  OP2   A B 143     -31.109   2.470  27.232  1.00 10.00      JA   O1-
ATOM   3063  O5'   A B 143     -31.689   4.857  27.603  1.00 10.00      JA   O  
ATOM   3064  C5'   A B 143     -32.959   4.396  28.041  1.00 10.00      JA   C  
ATOM   3065  C4'   A B 143     -33.939   5.580  28.131  1.00 10.00      JA   C  
ATOM   3066  O4'   A B 143     -34.843   5.598  27.008  1.00 10.00      JA   O  
ATOM   3067  C3'   A B 143     -34.820   5.562  29.342  1.00 10.00      JA   C  
ATOM   3068  O3'   A B 143     -34.155   6.115  30.478  1.00 10.00      JA   O  
ATOM   3069  C2'   A B 143     -36.047   6.311  28.878  1.00 10.00      JA   C  
ATOM   3070  O2'   A B 143     -35.847   7.694  28.990  1.00 10.00      JA   O  
ATOM   3071  C1'   A B 143     -36.197   6.004  27.425  1.00 10.00      JA   C  
ATOM   3072  N9    A B 143     -37.186   4.958  27.210  1.00 10.00      JA   N  
ATOM   3073  C8    A B 143     -36.978   3.616  27.028  1.00 10.00      JA   C  
ATOM   3074  N7    A B 143     -38.078   2.926  26.867  1.00 10.00      JA   N  
ATOM   3075  C5    A B 143     -39.082   3.885  26.942  1.00 10.00      JA   C  
ATOM   3076  C6    A B 143     -40.485   3.804  26.830  1.00 10.00      JA   C  
ATOM   3077  N6    A B 143     -41.150   2.667  26.594  1.00 10.00      JA   N  
ATOM   3078  N1    A B 143     -41.190   4.949  26.962  1.00 10.00      JA   N  
ATOM   3079  C2    A B 143     -40.525   6.090  27.181  1.00 10.00      JA   C  
ATOM   3080  N3    A B 143     -39.213   6.295  27.294  1.00 10.00      JA   N  
ATOM   3081  C4    A B 143     -38.543   5.137  27.163  1.00 10.00      JA   C  
ATOM   3082  P     C B 144     -34.078   5.441  31.875  1.00 10.00      JA   P  
ATOM   3083  OP1   C B 144     -33.094   6.181  32.708  1.00 10.00      JA   O  
ATOM   3084  OP2   C B 144     -33.836   4.006  31.680  1.00 10.00      JA   O1-
ATOM   3085  O5'   C B 144     -35.561   5.663  32.457  1.00 10.00      JA   O  
ATOM   3086  C5'   C B 144     -35.952   7.004  32.706  1.00 10.00      JA   C  
ATOM   3087  C4'   C B 144     -37.457   7.087  32.801  1.00 10.00      JA   C  
ATOM   3088  O4'   C B 144     -38.066   6.813  31.534  1.00 10.00      JA   O  
ATOM   3089  C3'   C B 144     -38.214   6.151  33.775  1.00 10.00      JA   C  
ATOM   3090  O3'   C B 144     -38.110   6.669  35.122  1.00 10.00      JA   O  
ATOM   3091  C2'   C B 144     -39.593   6.129  33.166  1.00 10.00      JA   C  
ATOM   3092  O2'   C B 144     -40.389   7.210  33.600  1.00 10.00      JA   O  
ATOM   3093  C1'   C B 144     -39.432   6.215  31.737  1.00 10.00      JA   C  
ATOM   3094  N1    C B 144     -39.564   4.926  31.055  1.00 10.00      JA   N  
ATOM   3095  C2    C B 144     -40.820   4.503  30.755  1.00 10.00      JA   C  
ATOM   3096  O2    C B 144     -41.772   5.274  31.008  1.00 10.00      JA   O  
ATOM   3097  N3    C B 144     -41.002   3.278  30.195  1.00 10.00      JA   N  
ATOM   3098  C4    C B 144     -39.939   2.504  29.923  1.00 10.00      JA   C  
ATOM   3099  N4    C B 144     -40.177   1.305  29.349  1.00 10.00      JA   N  
ATOM   3100  C5    C B 144     -38.614   2.924  30.219  1.00 10.00      JA   C  
ATOM   3101  C6    C B 144     -38.467   4.146  30.765  1.00 10.00      JA   C  
ATOM   3102  P     C B 145     -37.323   5.905  36.267  1.00 10.00      JA   P  
ATOM   3103  OP1   C B 145     -37.500   6.556  37.580  1.00 10.00      JA   O  
ATOM   3104  OP2   C B 145     -35.914   5.792  35.831  1.00 10.00      JA   O1-
ATOM   3105  O5'   C B 145     -38.028   4.492  36.253  1.00 10.00      JA   O  
ATOM   3106  C5'   C B 145     -39.309   4.300  36.894  1.00 10.00      JA   C  
ATOM   3107  C4'   C B 145     -39.711   2.825  36.662  1.00 10.00      JA   C  
ATOM   3108  O4'   C B 145     -39.961   2.570  35.271  1.00 10.00      JA   O  
ATOM   3109  C3'   C B 145     -38.654   1.811  37.019  1.00 10.00      JA   C  
ATOM   3110  O3'   C B 145     -38.650   1.595  38.455  1.00 10.00      JA   O  
ATOM   3111  C2'   C B 145     -39.111   0.619  36.229  1.00 10.00      JA   C  
ATOM   3112  O2'   C B 145     -40.107  -0.103  36.889  1.00 10.00      JA   O  
ATOM   3113  C1'   C B 145     -39.538   1.125  34.847  1.00 10.00      JA   C  
ATOM   3114  N1    C B 145     -38.435   1.192  33.886  1.00 10.00      JA   N  
ATOM   3115  C2    C B 145     -37.863   0.012  33.527  1.00 10.00      JA   C  
ATOM   3116  O2    C B 145     -38.363  -1.041  33.981  1.00 10.00      JA   O  
ATOM   3117  N3    C B 145     -36.787   0.010  32.698  1.00 10.00      JA   N  
ATOM   3118  C4    C B 145     -36.310   1.172  32.220  1.00 10.00      JA   C  
ATOM   3119  N4    C B 145     -35.251   1.109  31.385  1.00 10.00      JA   N  
ATOM   3120  C5    C B 145     -36.893   2.419  32.573  1.00 10.00      JA   C  
ATOM   3121  C6    C B 145     -37.962   2.386  33.390  1.00 10.00      JA   C  
ATOM   3122  P     G B 146     -37.271   1.753  39.238  1.00 10.00      JA   P  
ATOM   3123  OP1   G B 146     -37.487   2.007  40.684  1.00 10.00      JA   O  
ATOM   3124  OP2   G B 146     -36.422   2.794  38.567  1.00 10.00      JA   O1-
ATOM   3125  O5'   G B 146     -36.571   0.361  39.047  1.00 10.00      JA   O  
ATOM   3126  C5'   G B 146     -37.357  -0.767  39.491  1.00 10.00      JA   C  
ATOM   3127  C4'   G B 146     -36.597  -2.019  39.110  1.00 10.00      JA   C  
ATOM   3128  O4'   G B 146     -36.821  -2.379  37.727  1.00 10.00      JA   O  
ATOM   3129  C3'   G B 146     -35.072  -2.078  39.241  1.00 10.00      JA   C  
ATOM   3130  O3'   G B 146     -34.739  -2.216  40.632  1.00 10.00      JA   O  
ATOM   3131  C2'   G B 146     -34.787  -3.294  38.437  1.00 10.00      JA   C  
ATOM   3132  O2'   G B 146     -35.191  -4.472  39.106  1.00 10.00      JA   O  
ATOM   3133  C1'   G B 146     -35.619  -3.144  37.270  1.00 10.00      JA   C  
ATOM   3134  N9    G B 146     -34.985  -2.422  36.174  1.00 10.00      JA   N  
ATOM   3135  C8    G B 146     -35.181  -1.105  35.857  1.00 10.00      JA   C  
ATOM   3136  N7    G B 146     -34.440  -0.703  34.863  1.00 10.00      JA   N  
ATOM   3137  C5    G B 146     -33.730  -1.834  34.486  1.00 10.00      JA   C  
ATOM   3138  C6    G B 146     -32.751  -2.012  33.482  1.00 10.00      JA   C  
ATOM   3139  O6    G B 146     -32.312  -1.178  32.670  1.00 10.00      JA   O  
ATOM   3140  N1    G B 146     -32.254  -3.312  33.474  1.00 10.00      JA   N  
ATOM   3141  C2    G B 146     -32.637  -4.300  34.322  1.00 10.00      JA   C  
ATOM   3142  N2    G B 146     -32.018  -5.458  34.176  1.00 10.00      JA   N  
ATOM   3143  N3    G B 146     -33.559  -4.159  35.250  1.00 10.00      JA   N  
ATOM   3144  C4    G B 146     -34.056  -2.906  35.278  1.00 10.00      JA   C  
ATOM   3145  P     U B 147     -33.292  -1.793  41.058  1.00 10.00      JA   P  
ATOM   3146  OP1   U B 147     -33.134  -1.973  42.520  1.00 10.00      JA   O  
ATOM   3147  OP2   U B 147     -33.008  -0.441  40.434  1.00 10.00      JA   O1-
ATOM   3148  O5'   U B 147     -32.324  -2.798  40.374  1.00 10.00      JA   O  
ATOM   3149  C5'   U B 147     -32.322  -4.188  40.701  1.00 10.00      JA   C  
ATOM   3150  C4'   U B 147     -31.284  -4.877  39.782  1.00 10.00      JA   C  
ATOM   3151  O4'   U B 147     -31.607  -4.666  38.376  1.00 10.00      JA   O  
ATOM   3152  C3'   U B 147     -29.872  -4.299  39.907  1.00 10.00      JA   C  
ATOM   3153  O3'   U B 147     -29.263  -4.881  41.045  1.00 10.00      JA   O  
ATOM   3154  C2'   U B 147     -29.237  -4.691  38.588  1.00 10.00      JA   C  
ATOM   3155  O2'   U B 147     -28.955  -6.091  38.575  1.00 10.00      JA   O  
ATOM   3156  C1'   U B 147     -30.372  -4.385  37.656  1.00 10.00      JA   C  
ATOM   3157  N1    U B 147     -30.317  -3.133  36.902  1.00 10.00      JA   N  
ATOM   3158  C2    U B 147     -29.364  -3.026  35.916  1.00 10.00      JA   C  
ATOM   3159  O2    U B 147     -28.588  -3.923  35.650  1.00 10.00      JA   O  
ATOM   3160  N3    U B 147     -29.353  -1.829  35.253  1.00 10.00      JA   N  
ATOM   3161  C4    U B 147     -30.178  -0.754  35.481  1.00 10.00      JA   C  
ATOM   3162  O4    U B 147     -30.036   0.262  34.813  1.00 10.00      JA   O  
ATOM   3163  C5    U B 147     -31.141  -0.943  36.516  1.00 10.00      JA   C  
ATOM   3164  C6    U B 147     -31.177  -2.101  37.176  1.00 10.00      JA   C  
ATOM   3165  P     C B 148     -28.156  -4.099  41.822  1.00 10.00      JA   P  
ATOM   3166  OP1   C B 148     -27.742  -4.906  42.980  1.00 10.00      JA   O  
ATOM   3167  OP2   C B 148     -28.589  -2.706  42.114  1.00 10.00      JA   O1-
ATOM   3168  O5'   C B 148     -26.991  -4.129  40.724  1.00 10.00      JA   O  
ATOM   3169  C5'   C B 148     -26.307  -5.333  40.520  1.00 10.00      JA   C  
ATOM   3170  C4'   C B 148     -25.355  -5.213  39.331  1.00 10.00      JA   C  
ATOM   3171  O4'   C B 148     -26.066  -4.947  38.104  1.00 10.00      JA   O  
ATOM   3172  C3'   C B 148     -24.269  -4.085  39.336  1.00 10.00      JA   C  
ATOM   3173  O3'   C B 148     -23.196  -4.435  40.243  1.00 10.00      JA   O  
ATOM   3174  C2'   C B 148     -23.868  -4.139  37.886  1.00 10.00      JA   C  
ATOM   3175  O2'   C B 148     -23.173  -5.316  37.603  1.00 10.00      JA   O  
ATOM   3176  C1'   C B 148     -25.099  -4.032  37.245  1.00 10.00      JA   C  
ATOM   3177  N1    C B 148     -25.694  -2.717  36.994  1.00 10.00      JA   N  
ATOM   3178  C2    C B 148     -25.217  -2.006  35.939  1.00 10.00      JA   C  
ATOM   3179  O2    C B 148     -24.362  -2.551  35.207  1.00 10.00      JA   O  
ATOM   3180  N3    C B 148     -25.678  -0.748  35.712  1.00 10.00      JA   N  
ATOM   3181  C4    C B 148     -26.617  -0.225  36.518  1.00 10.00      JA   C  
ATOM   3182  N4    C B 148     -27.053   1.021  36.233  1.00 10.00      JA   N  
ATOM   3183  C5    C B 148     -27.139  -0.949  37.624  1.00 10.00      JA   C  
ATOM   3184  C6    C B 148     -26.667  -2.195  37.816  1.00 10.00      JA   C  
ATOM   3185  P     G B 149     -22.779  -3.269  41.250  1.00 10.00      JA   P  
ATOM   3186  OP1   G B 149     -21.733  -3.777  42.169  1.00 10.00      JA   O  
ATOM   3187  OP2   G B 149     -23.969  -2.697  41.859  1.00 10.00      JA   O1-
ATOM   3188  O5'   G B 149     -22.105  -2.195  40.329  1.00 10.00      JA   O  
ATOM   3189  C5'   G B 149     -21.061  -2.498  39.422  1.00 10.00      JA   C  
ATOM   3190  C4'   G B 149     -20.993  -1.450  38.268  1.00 10.00      JA   C  
ATOM   3191  O4'   G B 149     -22.314  -1.217  37.639  1.00 10.00      JA   O  
ATOM   3192  C3'   G B 149     -20.702  -0.047  38.749  1.00 10.00      JA   C  
ATOM   3193  O3'   G B 149     -19.338   0.136  38.967  1.00 10.00      JA   O  
ATOM   3194  C2'   G B 149     -21.104   0.735  37.540  1.00 10.00      JA   C  
ATOM   3195  O2'   G B 149     -20.284   0.542  36.385  1.00 10.00      JA   O  
ATOM   3196  C1'   G B 149     -22.416   0.142  37.234  1.00 10.00      JA   C  
ATOM   3197  N9    G B 149     -23.404   0.864  38.024  1.00 10.00      JA   N  
ATOM   3198  C8    G B 149     -23.714   0.631  39.336  1.00 10.00      JA   C  
ATOM   3199  N7    G B 149     -24.596   1.466  39.809  1.00 10.00      JA   N  
ATOM   3200  C5    G B 149     -24.905   2.284  38.732  1.00 10.00      JA   C  
ATOM   3201  C6    G B 149     -25.780   3.390  38.641  1.00 10.00      JA   C  
ATOM   3202  O6    G B 149     -26.510   3.877  39.522  1.00 10.00      JA   O  
ATOM   3203  N1    G B 149     -25.754   3.961  37.371  1.00 10.00      JA   N  
ATOM   3204  C2    G B 149     -24.985   3.534  36.338  1.00 10.00      JA   C  
ATOM   3205  N2    G B 149     -25.078   4.235  35.222  1.00 10.00      JA   N  
ATOM   3206  N3    G B 149     -24.180   2.497  36.399  1.00 10.00      JA   N  
ATOM   3207  C4    G B 149     -24.186   1.926  37.620  1.00 10.00      JA   C  
ATOM   3208  P     U B 150     -19.001   1.374  39.841  1.00 10.00      JA   P  
ATOM   3209  OP1   U B 150     -17.677   1.097  40.369  1.00 10.00      JA   O  
ATOM   3210  OP2   U B 150     -20.116   1.650  40.774  1.00 10.00      JA   O1-
ATOM   3211  O5'   U B 150     -18.880   2.584  38.757  1.00 10.00      JA   O  
ATOM   3212  C5'   U B 150     -17.899   2.300  37.768  1.00 10.00      JA   C  
ATOM   3213  C4'   U B 150     -17.672   3.380  36.730  1.00 10.00      JA   C  
ATOM   3214  O4'   U B 150     -18.673   3.339  35.738  1.00 10.00      JA   O  
ATOM   3215  C3'   U B 150     -17.497   4.844  37.101  1.00 10.00      JA   C  
ATOM   3216  O3'   U B 150     -16.185   4.969  37.636  1.00 10.00      JA   O  
ATOM   3217  C2'   U B 150     -17.716   5.503  35.759  1.00 10.00      JA   C  
ATOM   3218  O2'   U B 150     -16.566   5.381  34.973  1.00 10.00      JA   O  
ATOM   3219  C1'   U B 150     -18.844   4.673  35.284  1.00 10.00      JA   C  
ATOM   3220  N1    U B 150     -20.176   5.170  35.622  1.00 10.00      JA   N  
ATOM   3221  C2    U B 150     -20.748   6.087  34.770  1.00 10.00      JA   C  
ATOM   3222  O2    U B 150     -20.196   6.483  33.762  1.00 10.00      JA   O  
ATOM   3223  N3    U B 150     -21.989   6.525  35.144  1.00 10.00      JA   N  
ATOM   3224  C4    U B 150     -22.694   6.147  36.263  1.00 10.00      JA   C  
ATOM   3225  O4    U B 150     -23.794   6.642  36.473  1.00 10.00      JA   O  
ATOM   3226  C5    U B 150     -22.036   5.192  37.093  1.00 10.00      JA   C  
ATOM   3227  C6    U B 150     -20.828   4.745  36.751  1.00 10.00      JA   C  
ATOM   3228  P     A B 151     -15.635   5.867  38.794  1.00 10.00      JA   P  
ATOM   3229  OP1   A B 151     -14.245   5.428  39.130  1.00 10.00      JA   O  
ATOM   3230  OP2   A B 151     -16.604   5.926  39.929  1.00 10.00      JA   O1-
ATOM   3231  O5'   A B 151     -15.516   7.263  38.138  1.00 10.00      JA   O  
ATOM   3232  C5'   A B 151     -14.561   7.403  37.105  1.00 10.00      JA   C  
ATOM   3233  C4'   A B 151     -14.805   8.703  36.377  1.00 10.00      JA   C  
ATOM   3234  O4'   A B 151     -15.990   8.564  35.619  1.00 10.00      JA   O  
ATOM   3235  C3'   A B 151     -15.040   9.997  37.229  1.00 10.00      JA   C  
ATOM   3236  O3'   A B 151     -13.811  10.573  37.596  1.00 10.00      JA   O  
ATOM   3237  C2'   A B 151     -15.780  10.805  36.189  1.00 10.00      JA   C  
ATOM   3238  O2'   A B 151     -14.905  11.266  35.173  1.00 10.00      JA   O  
ATOM   3239  C1'   A B 151     -16.708   9.866  35.738  1.00 10.00      JA   C  
ATOM   3240  N9    A B 151     -17.930   9.574  36.472  1.00 10.00      JA   N  
ATOM   3241  C8    A B 151     -18.230   8.465  37.219  1.00 10.00      JA   C  
ATOM   3242  N7    A B 151     -19.417   8.500  37.768  1.00 10.00      JA   N  
ATOM   3243  C5    A B 151     -19.938   9.719  37.348  1.00 10.00      JA   C  
ATOM   3244  C6    A B 151     -21.179  10.351  37.572  1.00 10.00      JA   C  
ATOM   3245  N6    A B 151     -22.169   9.815  38.295  1.00 10.00      JA   N  
ATOM   3246  N1    A B 151     -21.371  11.566  37.012  1.00 10.00      JA   N  
ATOM   3247  C2    A B 151     -20.388  12.095  36.275  1.00 10.00      JA   C  
ATOM   3248  N3    A B 151     -19.187  11.595  35.982  1.00 10.00      JA   N  
ATOM   3249  C4    A B 151     -19.027  10.391  36.557  1.00 10.00      JA   C  
ATOM   3250  P     G B 152     -13.639  11.289  39.033  1.00 10.00      JA   P  
ATOM   3251  OP1   G B 152     -12.602  12.329  38.857  1.00 10.00      JA   O  
ATOM   3252  OP2   G B 152     -13.425  10.247  40.067  1.00 10.00      JA   O1-
ATOM   3253  O5'   G B 152     -15.027  11.991  39.310  1.00 10.00      JA   O  
ATOM   3254  C5'   G B 152     -15.412  13.137  38.640  1.00 10.00      JA   C  
ATOM   3255  C4'   G B 152     -16.900  13.445  38.884  1.00 10.00      JA   C  
ATOM   3256  O4'   G B 152     -17.690  12.324  38.560  1.00 10.00      JA   O  
ATOM   3257  C3'   G B 152     -17.199  13.765  40.371  1.00 10.00      JA   C  
ATOM   3258  O3'   G B 152     -16.893  15.114  40.683  1.00 10.00      JA   O  
ATOM   3259  C2'   G B 152     -18.702  13.444  40.408  1.00 10.00      JA   C  
ATOM   3260  O2'   G B 152     -19.450  14.512  39.821  1.00 10.00      JA   O  
ATOM   3261  C1'   G B 152     -18.789  12.220  39.526  1.00 10.00      JA   C  
ATOM   3262  N9    G B 152     -18.774  11.020  40.352  1.00 10.00      JA   N  
ATOM   3263  C8    G B 152     -17.704  10.188  40.546  1.00 10.00      JA   C  
ATOM   3264  N7    G B 152     -17.955   9.220  41.382  1.00 10.00      JA   N  
ATOM   3265  C5    G B 152     -19.281   9.412  41.741  1.00 10.00      JA   C  
ATOM   3266  C6    G B 152     -20.102   8.694  42.639  1.00 10.00      JA   C  
ATOM   3267  O6    G B 152     -19.823   7.683  43.308  1.00 10.00      JA   O  
ATOM   3268  N1    G B 152     -21.369   9.261  42.741  1.00 10.00      JA   N  
ATOM   3269  C2    G B 152     -21.784  10.372  42.081  1.00 10.00      JA   C  
ATOM   3270  N2    G B 152     -23.014  10.773  42.344  1.00 10.00      JA   N  
ATOM   3271  N3    G B 152     -21.040  11.043  41.229  1.00 10.00      JA   N  
ATOM   3272  C4    G B 152     -19.806  10.513  41.112  1.00 10.00      JA   C  
ATOM   3273  P     U B 153     -16.895  15.697  42.179  1.00 10.00      JA   P  
ATOM   3274  OP1   U B 153     -16.973  17.140  42.061  1.00 10.00      JA   O  
ATOM   3275  OP2   U B 153     -15.807  15.108  42.943  1.00 10.00      JA   O1-
ATOM   3276  O5'   U B 153     -18.268  15.163  42.695  1.00 10.00      JA   O  
ATOM   3277  C5'   U B 153     -19.215  16.048  43.294  1.00 10.00      JA   C  
ATOM   3278  C4'   U B 153     -20.390  15.290  43.953  1.00 10.00      JA   C  
ATOM   3279  O4'   U B 153     -20.439  13.929  43.480  1.00 10.00      JA   O  
ATOM   3280  C3'   U B 153     -20.398  15.145  45.452  1.00 10.00      JA   C  
ATOM   3281  O3'   U B 153     -20.964  16.237  46.093  1.00 10.00      JA   O  
ATOM   3282  C2'   U B 153     -21.233  13.873  45.683  1.00 10.00      JA   C  
ATOM   3283  O2'   U B 153     -22.632  14.073  45.605  1.00 10.00      JA   O  
ATOM   3284  C1'   U B 153     -20.800  12.886  44.471  1.00 10.00      JA   C  
ATOM   3285  N1    U B 153     -19.701  12.032  44.920  1.00 10.00      JA   N  
ATOM   3286  C2    U B 153     -20.007  11.003  45.782  1.00 10.00      JA   C  
ATOM   3287  O2    U B 153     -21.138  10.781  46.167  1.00 10.00      JA   O  
ATOM   3288  N3    U B 153     -18.938  10.246  46.176  1.00 10.00      JA   N  
ATOM   3289  C4    U B 153     -17.625  10.417  45.806  1.00 10.00      JA   C  
ATOM   3290  O4    U B 153     -16.772   9.664  46.258  1.00 10.00      JA   O  
ATOM   3291  C5    U B 153     -17.390  11.501  44.909  1.00 10.00      JA   C  
ATOM   3292  C6    U B 153     -18.414  12.254  44.505  1.00 10.00      JA   C  
ATOM   3293  P     U B 154     -20.258  17.504  46.660  1.00 10.00      JA   P  
ATOM   3294  OP1   U B 154     -21.265  18.428  47.225  1.00 10.00      JA   O  
ATOM   3295  OP2   U B 154     -19.394  18.122  45.632  1.00 10.00      JA   O1-
ATOM   3296  O5'   U B 154     -19.358  16.896  47.811  1.00 10.00      JA   O  
ATOM   3297  C5'   U B 154     -19.957  16.105  48.842  1.00 10.00      JA   C  
ATOM   3298  C4'   U B 154     -18.923  15.487  49.745  1.00 10.00      JA   C  
ATOM   3299  O4'   U B 154     -18.445  14.181  49.224  1.00 10.00      JA   O  
ATOM   3300  C3'   U B 154     -17.610  16.267  49.897  1.00 10.00      JA   C  
ATOM   3301  O3'   U B 154     -17.854  17.329  50.805  1.00 10.00      JA   O  
ATOM   3302  C2'   U B 154     -16.694  15.174  50.448  1.00 10.00      JA   C  
ATOM   3303  O2'   U B 154     -16.970  14.913  51.833  1.00 10.00      JA   O  
ATOM   3304  C1'   U B 154     -17.063  13.994  49.561  1.00 10.00      JA   C  
ATOM   3305  N1    U B 154     -16.234  13.875  48.362  1.00 10.00      JA   N  
ATOM   3306  C2    U B 154     -15.093  13.112  48.451  1.00 10.00      JA   C  
ATOM   3307  O2    U B 154     -14.763  12.538  49.470  1.00 10.00      JA   O  
ATOM   3308  N3    U B 154     -14.353  13.046  47.302  1.00 10.00      JA   N  
ATOM   3309  C4    U B 154     -14.634  13.661  46.104  1.00 10.00      JA   C  
ATOM   3310  O4    U B 154     -13.863  13.521  45.164  1.00 10.00      JA   O  
ATOM   3311  C5    U B 154     -15.835  14.431  46.091  1.00 10.00      JA   C  
ATOM   3312  C6    U B 154     -16.578  14.509  47.196  1.00 10.00      JA   C  
ATOM   3313  P     C B 155     -17.207  18.726  50.575  1.00 10.00      JA   P  
ATOM   3314  OP1   C B 155     -17.771  19.673  51.562  1.00 10.00      JA   O  
ATOM   3315  OP2   C B 155     -17.233  19.118  49.142  1.00 10.00      JA   O1-
ATOM   3316  O5'   C B 155     -15.715  18.402  50.906  1.00 10.00      JA   O  
ATOM   3317  C5'   C B 155     -15.349  18.073  52.261  1.00 10.00      JA   C  
ATOM   3318  C4'   C B 155     -13.846  17.736  52.262  1.00 10.00      JA   C  
ATOM   3319  O4'   C B 155     -13.657  16.536  51.499  1.00 10.00      JA   O  
ATOM   3320  C3'   C B 155     -12.899  18.728  51.592  1.00 10.00      JA   C  
ATOM   3321  O3'   C B 155     -12.581  19.818  52.471  1.00 10.00      JA   O  
ATOM   3322  C2'   C B 155     -11.720  17.798  51.279  1.00 10.00      JA   C  
ATOM   3323  O2'   C B 155     -10.954  17.526  52.423  1.00 10.00      JA   O  
ATOM   3324  C1'   C B 155     -12.361  16.547  50.787  1.00 10.00      JA   C  
ATOM   3325  N1    C B 155     -12.519  16.476  49.332  1.00 10.00      JA   N  
ATOM   3326  C2    C B 155     -11.432  16.112  48.603  1.00 10.00      JA   C  
ATOM   3327  O2    C B 155     -10.396  15.786  49.223  1.00 10.00      JA   O  
ATOM   3328  N3    C B 155     -11.503  16.110  47.246  1.00 10.00      JA   N  
ATOM   3329  C4    C B 155     -12.651  16.445  46.636  1.00 10.00      JA   C  
ATOM   3330  N4    C B 155     -12.670  16.406  45.286  1.00 10.00      JA   N  
ATOM   3331  C5    C B 155     -13.805  16.822  47.374  1.00 10.00      JA   C  
ATOM   3332  C6    C B 155     -13.705  16.807  48.716  1.00 10.00      JA   C  
ATOM   3333  P     C B 156     -12.053  21.177  51.824  1.00 10.00      JA   P  
ATOM   3334  OP1   C B 156     -12.006  22.219  52.867  1.00 10.00      JA   O  
ATOM   3335  OP2   C B 156     -12.833  21.460  50.595  1.00 10.00      JA   O1-
ATOM   3336  O5'   C B 156     -10.562  20.867  51.357  1.00 10.00      JA   O  
ATOM   3337  C5'   C B 156      -9.539  20.685  52.321  1.00 10.00      JA   C  
ATOM   3338  C4'   C B 156      -8.173  20.595  51.583  1.00 10.00      JA   C  
ATOM   3339  O4'   C B 156      -8.132  19.413  50.720  1.00 10.00      JA   O  
ATOM   3340  C3'   C B 156      -7.900  21.740  50.597  1.00 10.00      JA   C  
ATOM   3341  O3'   C B 156      -7.522  22.939  51.296  1.00 10.00      JA   O  
ATOM   3342  C2'   C B 156      -6.844  21.155  49.699  1.00 10.00      JA   C  
ATOM   3343  O2'   C B 156      -5.598  21.001  50.345  1.00 10.00      JA   O  
ATOM   3344  C1'   C B 156      -7.426  19.882  49.470  1.00 10.00      JA   C  
ATOM   3345  N1    C B 156      -8.285  19.608  48.316  1.00 10.00      JA   N  
ATOM   3346  C2    C B 156      -7.685  19.503  47.101  1.00 10.00      JA   C  
ATOM   3347  O2    C B 156      -6.437  19.569  47.059  1.00 10.00      JA   O  
ATOM   3348  N3    C B 156      -8.446  19.331  45.988  1.00 10.00      JA   N  
ATOM   3349  C4    C B 156      -9.781  19.242  46.099  1.00 10.00      JA   C  
ATOM   3350  N4    C B 156     -10.485  19.051  44.962  1.00 10.00      JA   N  
ATOM   3351  C5    C B 156     -10.434  19.340  47.357  1.00 10.00      JA   C  
ATOM   3352  C6    C B 156      -9.652  19.503  48.441  1.00 10.00      JA   C  
ATOM   3353  P     G B 157      -7.631  24.287  50.469  1.00 10.00      JA   P  
ATOM   3354  OP1   G B 157      -7.431  25.408  51.396  1.00 10.00      JA   O  
ATOM   3355  OP2   G B 157      -8.896  24.246  49.712  1.00 10.00      JA   O1-
ATOM   3356  O5'   G B 157      -6.537  24.267  49.378  1.00 10.00      JA   O  
ATOM   3357  C5'   G B 157      -5.186  24.685  49.644  1.00 10.00      JA   C  
ATOM   3358  C4'   G B 157      -4.451  24.654  48.304  1.00 10.00      JA   C  
ATOM   3359  O4'   G B 157      -4.485  23.302  47.750  1.00 10.00      JA   O  
ATOM   3360  C3'   G B 157      -5.108  25.469  47.170  1.00 10.00      JA   C  
ATOM   3361  O3'   G B 157      -4.829  26.842  47.399  1.00 10.00      JA   O  
ATOM   3362  C2'   G B 157      -4.445  24.825  45.984  1.00 10.00      JA   C  
ATOM   3363  O2'   G B 157      -3.101  25.242  45.847  1.00 10.00      JA   O  
ATOM   3364  C1'   G B 157      -4.581  23.414  46.317  1.00 10.00      JA   C  
ATOM   3365  N9    G B 157      -5.764  22.822  45.708  1.00 10.00      JA   N  
ATOM   3366  C8    G B 157      -7.054  22.967  46.142  1.00 10.00      JA   C  
ATOM   3367  N7    G B 157      -7.922  22.374  45.373  1.00 10.00      JA   N  
ATOM   3368  C5    G B 157      -7.153  21.778  44.384  1.00 10.00      JA   C  
ATOM   3369  C6    G B 157      -7.536  21.018  43.256  1.00 10.00      JA   C  
ATOM   3370  O6    G B 157      -8.679  20.679  42.899  1.00 10.00      JA   O  
ATOM   3371  N1    G B 157      -6.435  20.649  42.488  1.00 10.00      JA   N  
ATOM   3372  C2    G B 157      -5.147  20.976  42.761  1.00 10.00      JA   C  
ATOM   3373  N2    G B 157      -4.249  20.560  41.887  1.00 10.00      JA   N  
ATOM   3374  N3    G B 157      -4.770  21.666  43.814  1.00 10.00      JA   N  
ATOM   3375  C4    G B 157      -5.820  22.037  44.575  1.00 10.00      JA   C  
ATOM   3376  P     A B 158      -5.582  27.976  46.577  1.00 10.00      JA   P  
ATOM   3377  OP1   A B 158      -4.852  29.252  46.757  1.00 10.00      JA   O  
ATOM   3378  OP2   A B 158      -7.052  27.941  46.962  1.00 10.00      JA   O1-
ATOM   3379  O5'   A B 158      -5.490  27.495  45.105  1.00 10.00      JA   O  
ATOM   3380  C5'   A B 158      -5.372  28.372  43.987  1.00 10.00      JA   C  
ATOM   3381  C4'   A B 158      -4.898  27.634  42.703  1.00 10.00      JA   C  
ATOM   3382  O4'   A B 158      -4.968  26.186  42.792  1.00 10.00      JA   O  
ATOM   3383  C3'   A B 158      -5.700  27.965  41.441  1.00 10.00      JA   C  
ATOM   3384  O3'   A B 158      -5.222  29.215  40.888  1.00 10.00      JA   O  
ATOM   3385  C2'   A B 158      -5.432  26.786  40.551  1.00 10.00      JA   C  
ATOM   3386  O2'   A B 158      -4.183  26.893  39.869  1.00 10.00      JA   O  
ATOM   3387  C1'   A B 158      -5.394  25.607  41.490  1.00 10.00      JA   C  
ATOM   3388  N9    A B 158      -6.716  25.020  41.644  1.00 10.00      JA   N  
ATOM   3389  C8    A B 158      -7.489  24.949  42.774  1.00 10.00      JA   C  
ATOM   3390  N7    A B 158      -8.644  24.363  42.590  1.00 10.00      JA   N  
ATOM   3391  C5    A B 158      -8.628  24.017  41.243  1.00 10.00      JA   C  
ATOM   3392  C6    A B 158      -9.557  23.347  40.421  1.00 10.00      JA   C  
ATOM   3393  N6    A B 158     -10.731  22.873  40.856  1.00 10.00      JA   N  
ATOM   3394  N1    A B 158      -9.231  23.173  39.122  1.00 10.00      JA   N  
ATOM   3395  C2    A B 158      -8.051  23.633  38.690  1.00 10.00      JA   C  
ATOM   3396  N3    A B 158      -7.091  24.265  39.365  1.00 10.00      JA   N  
ATOM   3397  C4    A B 158      -7.449  24.426  40.651  1.00 10.00      JA   C  
ATOM   3398  P     C B 159      -6.165  30.484  40.746  1.00 10.00      JA   P  
ATOM   3399  OP1   C B 159      -5.370  31.729  40.721  1.00 10.00      JA   O  
ATOM   3400  OP2   C B 159      -7.273  30.434  41.737  1.00 10.00      JA   O1-
ATOM   3401  O5'   C B 159      -6.697  30.280  39.281  1.00 10.00      JA   O  
ATOM   3402  C5'   C B 159      -7.871  29.471  39.044  1.00 10.00      JA   C  
ATOM   3403  C4'   C B 159      -7.745  28.658  37.744  1.00 10.00      JA   C  
ATOM   3404  O4'   C B 159      -7.852  27.271  37.982  1.00 10.00      JA   O  
ATOM   3405  C3'   C B 159      -8.848  28.969  36.734  1.00 10.00      JA   C  
ATOM   3406  O3'   C B 159      -8.383  29.990  35.845  1.00 10.00      JA   O  
ATOM   3407  C2'   C B 159      -9.127  27.646  36.046  1.00 10.00      JA   C  
ATOM   3408  O2'   C B 159      -8.161  27.408  35.044  1.00 10.00      JA   O  
ATOM   3409  C1'   C B 159      -9.034  26.757  37.104  1.00 10.00      JA   C  
ATOM   3410  N1    C B 159     -10.116  26.288  37.972  1.00 10.00      JA   N  
ATOM   3411  C2    C B 159     -11.067  25.494  37.413  1.00 10.00      JA   C  
ATOM   3412  O2    C B 159     -10.914  25.153  36.219  1.00 10.00      JA   O  
ATOM   3413  N3    C B 159     -12.134  25.098  38.155  1.00 10.00      JA   N  
ATOM   3414  C4    C B 159     -12.231  25.475  39.440  1.00 10.00      JA   C  
ATOM   3415  N4    C B 159     -13.303  25.036  40.136  1.00 10.00      JA   N  
ATOM   3416  C5    C B 159     -11.248  26.298  40.053  1.00 10.00      JA   C  
ATOM   3417  C6    C B 159     -10.199  26.667  39.293  1.00 10.00      JA   C  
ATOM   3418  P     C B 160      -9.251  31.264  35.502  1.00 10.00      JA   P  
ATOM   3419  OP1   C B 160      -8.682  31.988  34.341  1.00 10.00      JA   O  
ATOM   3420  OP2   C B 160      -9.522  32.034  36.732  1.00 10.00      JA   O1-
ATOM   3421  O5'   C B 160     -10.601  30.665  34.992  1.00 10.00      JA   O  
ATOM   3422  C5'   C B 160     -10.720  29.978  33.735  1.00 10.00      JA   C  
ATOM   3423  C4'   C B 160     -12.163  29.368  33.666  1.00 10.00      JA   C  
ATOM   3424  O4'   C B 160     -12.314  28.311  34.713  1.00 10.00      JA   O  
ATOM   3425  C3'   C B 160     -13.314  30.336  33.914  1.00 10.00      JA   C  
ATOM   3426  O3'   C B 160     -13.716  30.947  32.657  1.00 10.00      JA   O  
ATOM   3427  C2'   C B 160     -14.397  29.453  34.585  1.00 10.00      JA   C  
ATOM   3428  O2'   C B 160     -15.158  28.847  33.560  1.00 10.00      JA   O  
ATOM   3429  C1'   C B 160     -13.769  28.395  35.327  1.00 10.00      JA   C  
ATOM   3430  N1    C B 160     -13.650  28.526  36.781  1.00 10.00      JA   N  
ATOM   3431  C2    C B 160     -14.640  27.988  37.541  1.00 10.00      JA   C  
ATOM   3432  O2    C B 160     -15.543  27.350  36.955  1.00 10.00      JA   O  
ATOM   3433  N3    C B 160     -14.619  28.153  38.889  1.00 10.00      JA   N  
ATOM   3434  C4    C B 160     -13.609  28.826  39.464  1.00 10.00      JA   C  
ATOM   3435  N4    C B 160     -13.629  28.942  40.809  1.00 10.00      JA   N  
ATOM   3436  C5    C B 160     -12.557  29.392  38.696  1.00 10.00      JA   C  
ATOM   3437  C6    C B 160     -12.603  29.204  37.363  1.00 10.00      JA   C  
ATOM   3438  P     A B 161     -14.090  32.502  32.572  1.00 10.00      JA   P  
ATOM   3439  OP1   A B 161     -14.406  32.844  31.175  1.00 10.00      JA   O  
ATOM   3440  OP2   A B 161     -13.007  33.315  33.185  1.00 10.00      JA   O1-
ATOM   3441  O5'   A B 161     -15.425  32.598  33.419  1.00 10.00      JA   O  
ATOM   3442  C5'   A B 161     -16.663  32.250  32.833  1.00 10.00      JA   C  
ATOM   3443  C4'   A B 161     -17.872  32.533  33.775  1.00 10.00      JA   C  
ATOM   3444  O4'   A B 161     -17.577  32.101  35.106  1.00 10.00      JA   O  
ATOM   3445  C3'   A B 161     -18.107  34.081  33.883  1.00 10.00      JA   C  
ATOM   3446  O3'   A B 161     -19.515  34.292  34.086  1.00 10.00      JA   O  
ATOM   3447  C2'   A B 161     -17.264  34.416  35.114  1.00 10.00      JA   C  
ATOM   3448  O2'   A B 161     -17.660  35.604  35.767  1.00 10.00      JA   O  
ATOM   3449  C1'   A B 161     -17.518  33.101  35.904  1.00 10.00      JA   C  
ATOM   3450  N9    A B 161     -16.622  32.943  37.039  1.00 10.00      JA   N  
ATOM   3451  C8    A B 161     -15.390  33.511  37.236  1.00 10.00      JA   C  
ATOM   3452  N7    A B 161     -14.830  33.181  38.371  1.00 10.00      JA   N  
ATOM   3453  C5    A B 161     -15.757  32.329  38.961  1.00 10.00      JA   C  
ATOM   3454  C6    A B 161     -15.755  31.617  40.178  1.00 10.00      JA   C  
ATOM   3455  N6    A B 161     -14.743  31.639  41.053  1.00 10.00      JA   N  
ATOM   3456  N1    A B 161     -16.841  30.866  40.464  1.00 10.00      JA   N  
ATOM   3457  C2    A B 161     -17.847  30.831  39.582  1.00 10.00      JA   C  
ATOM   3458  N3    A B 161     -17.960  31.443  38.404  1.00 10.00      JA   N  
ATOM   3459  C4    A B 161     -16.867  32.184  38.153  1.00 10.00      JA   C  
