# Supplementary material for: Chemical reversible crosslinking enables measurement of RNA 3D distances and alternative conformations in cells
Source: Nat Commun. 2022 Feb 17;13:911. doi: 10.1038/s41467-022-28602-3 (PMC8854666; doi:10.1038/s41467-022-28602-3)
Supplement: Supplementary file 3 — Source Data [file 41467_2022_28602_MOESM3_ESM.zip › Source Data/Source Data SI/fig4e/fig4e_ROSETTA_NoSHARC_Source_Data.pdb]

HEADER                                            21-MAR-21   XXXX              
EXPDTA    THEORETICAL MODEL                                                     
REMARK 220                                                                      
REMARK 220 EXPERIMENTAL DETAILS                                                 
REMARK 220  EXPERIMENT TYPE                : THEORETICAL MODELLING              
REMARK 220  DATE OF DATA COLLECTION        : 21-MAR-21                          
REMARK 220                                                                      
REMARK 220 REMARK: MODEL GENERATED BY ROSETTA                                   
REMARK 220  VERSION 2020.08+release.cb1caba                                     
ATOM      1  C5'   A     1     -19.215  40.021  39.652  1.00  0.00           C  
ATOM      2  C4'   A     1     -17.726  40.020  39.415  1.00  0.00           C  
ATOM      3  O4'   A     1     -17.383  41.111  38.519  1.00  0.00           O  
ATOM      4  C3'   A     1     -16.855  40.224  40.645  1.00  0.00           C  
ATOM      5  O3'   A     1     -16.562  39.015  41.324  1.00  0.00           O  
ATOM      6  C1'   A     1     -16.153  41.686  38.922  1.00  0.00           C  
ATOM      7  C2'   A     1     -15.586  40.833  40.050  1.00  0.00           C  
ATOM      8  O2'   A     1     -14.747  39.833  39.492  1.00  0.00           O  
ATOM      9  N1    A     1     -14.015  46.125  40.431  1.00  0.00           N  
ATOM     10  C2    A     1     -13.488  44.942  40.090  1.00  0.00           C  
ATOM     11  N3    A     1     -14.104  43.826  39.707  1.00  0.00           N  
ATOM     12  C4    A     1     -15.438  44.002  39.688  1.00  0.00           C  
ATOM     13  C5    A     1     -16.125  45.156  40.011  1.00  0.00           C  
ATOM     14  C6    A     1     -15.358  46.268  40.401  1.00  0.00           C  
ATOM     15  N6    A     1     -15.882  47.447  40.742  1.00  0.00           N  
ATOM     16  N7    A     1     -17.494  44.966  39.875  1.00  0.00           N  
ATOM     17  C8    A     1     -17.601  43.722  39.479  1.00  0.00           C  
ATOM     18  N9    A     1     -16.395  43.078  39.345  1.00  0.00           N  
ATOM     19  H4'   A     1     -17.474  39.175  38.985  1.00  0.00           H  
ATOM     20  H3'   A     1     -17.276  40.850  41.271  1.00  0.00           H  
ATOM     21  H1'   A     1     -15.531  41.678  38.164  1.00  0.00           H  
ATOM     22  H2'   A     1     -15.109  41.383  40.707  1.00  0.00           H  
ATOM     23 HO2'   A     1     -14.810  39.023  40.040  1.00  0.00           H  
ATOM     24  H2    A     1     -12.510  44.890  40.129  1.00  0.00           H  
ATOM     25  H61   A     1     -15.295  48.187  41.006  1.00  0.00           H  
ATOM     26  H62   A     1     -16.854  47.574  40.728  1.00  0.00           H  
ATOM     27  H8    A     1     -18.462  43.290  39.297  1.00  0.00           H  
ATOM     28  P     G     2     -16.665  38.942  42.927  1.00  0.00           P  
ATOM     29  OP2   G     2     -17.873  39.700  43.344  1.00  0.00           O  
ATOM     30  OP1   G     2     -16.512  37.522  43.334  1.00  0.00           O  
ATOM     31  O5'   G     2     -15.383  39.741  43.433  1.00  0.00           O  
ATOM     32  C5'   G     2     -14.073  39.271  43.151  1.00  0.00           C  
ATOM     33  C4'   G     2     -13.039  40.348  43.367  1.00  0.00           C  
ATOM     34  O4'   G     2     -13.237  41.460  42.439  1.00  0.00           O  
ATOM     35  C3'   G     2     -13.049  41.017  44.734  1.00  0.00           C  
ATOM     36  O3'   G     2     -12.361  40.268  45.721  1.00  0.00           O  
ATOM     37  C1'   G     2     -12.913  42.662  43.077  1.00  0.00           C  
ATOM     38  C2'   G     2     -12.291  42.298  44.423  1.00  0.00           C  
ATOM     39  O2'   G     2     -10.903  42.048  44.252  1.00  0.00           O  
ATOM     40  N1    G     2     -14.849  47.291  43.939  1.00  0.00           N  
ATOM     41  C2    G     2     -13.536  46.893  43.859  1.00  0.00           C  
ATOM     42  N2    G     2     -12.613  47.850  44.031  1.00  0.00           N  
ATOM     43  N3    G     2     -13.155  45.648  43.628  1.00  0.00           N  
ATOM     44  C4    G     2     -14.207  44.816  43.480  1.00  0.00           C  
ATOM     45  C5    G     2     -15.553  45.111  43.541  1.00  0.00           C  
ATOM     46  C6    G     2     -15.948  46.451  43.791  1.00  0.00           C  
ATOM     47  O6    G     2     -17.092  46.912  43.881  1.00  0.00           O  
ATOM     48  N7    G     2     -16.317  43.972  43.335  1.00  0.00           N  
ATOM     49  C8    G     2     -15.439  43.022  43.157  1.00  0.00           C  
ATOM     50  N9    G     2     -14.141  43.465  43.231  1.00  0.00           N  
ATOM     51  H5'   G     2     -14.034  38.973  42.218  1.00  0.00           H  
ATOM     52 H5''   G     2     -13.873  38.512  43.737  1.00  0.00           H  
ATOM     53  H4'   G     2     -12.155  39.954  43.212  1.00  0.00           H  
ATOM     54  H3'   G     2     -13.953  41.215  45.053  1.00  0.00           H  
ATOM     55  H1'   G     2     -12.262  43.161  42.541  1.00  0.00           H  
ATOM     56  H2'   G     2     -12.455  42.986  45.102  1.00  0.00           H  
ATOM     57 HO2'   G     2     -10.639  41.306  44.835  1.00  0.00           H  
ATOM     58  H1    G     2     -15.027  48.238  44.115  1.00  0.00           H  
ATOM     59  H22   G     2     -11.659  47.625  43.985  1.00  0.00           H  
ATOM     60  H21   G     2     -12.887  48.775  44.203  1.00  0.00           H  
ATOM     61  H8    G     2     -15.683  42.088  42.986  1.00  0.00           H  
ATOM     62  P     A     3     -12.900  40.243  47.236  1.00  0.00           P  
ATOM     63  OP2   A     3     -14.377  40.103  47.196  1.00  0.00           O  
ATOM     64  OP1   A     3     -12.089  39.259  47.996  1.00  0.00           O  
ATOM     65  O5'   A     3     -12.558  41.697  47.790  1.00  0.00           O  
ATOM     66  C5'   A     3     -11.211  42.118  47.951  1.00  0.00           C  
ATOM     67  C4'   A     3     -11.130  43.542  48.439  1.00  0.00           C  
ATOM     68  O4'   A     3     -11.714  44.432  47.450  1.00  0.00           O  
ATOM     69  C3'   A     3     -11.895  43.854  49.716  1.00  0.00           C  
ATOM     70  O3'   A     3     -11.197  43.473  50.888  1.00  0.00           O  
ATOM     71  C1'   A     3     -12.308  45.544  48.105  1.00  0.00           C  
ATOM     72  C2'   A     3     -12.121  45.356  49.615  1.00  0.00           C  
ATOM     73  O2'   A     3     -10.969  46.078  50.026  1.00  0.00           O  
ATOM     74  N1    A     3     -16.705  48.187  48.585  1.00  0.00           N  
ATOM     75  C2    A     3     -15.480  48.378  49.091  1.00  0.00           C  
ATOM     76  N3    A     3     -14.379  47.649  48.925  1.00  0.00           N  
ATOM     77  C4    A     3     -14.622  46.596  48.125  1.00  0.00           C  
ATOM     78  C5    A     3     -15.826  46.269  47.530  1.00  0.00           C  
ATOM     79  C6    A     3     -16.915  47.121  47.784  1.00  0.00           C  
ATOM     80  N6    A     3     -18.137  46.931  47.280  1.00  0.00           N  
ATOM     81  N7    A     3     -15.699  45.113  46.771  1.00  0.00           N  
ATOM     82  C8    A     3     -14.443  44.774  46.921  1.00  0.00           C  
ATOM     83  N9    A     3     -13.732  45.628  47.728  1.00  0.00           N  
ATOM     84  H5'   A     3     -10.749  42.049  47.089  1.00  0.00           H  
ATOM     85 H5''   A     3     -10.767  41.532  48.598  1.00  0.00           H  
ATOM     86  H4'   A     3     -10.188  43.783  48.567  1.00  0.00           H  
ATOM     87  H3'   A     3     -12.761  43.394  49.694  1.00  0.00           H  
ATOM     88  H1'   A     3     -11.845  46.359  47.818  1.00  0.00           H  
ATOM     89  H2'   A     3     -12.920  45.633  50.110  1.00  0.00           H  
ATOM     90 HO2'   A     3     -10.557  45.614  50.784  1.00  0.00           H  
ATOM     91  H2    A     3     -15.380  49.166  49.666  1.00  0.00           H  
ATOM     92  H61   A     3     -18.858  47.560  47.493  1.00  0.00           H  
ATOM     93  H62   A     3     -18.313  46.164  46.696  1.00  0.00           H  
ATOM     94  H8    A     3     -14.047  43.984  46.497  1.00  0.00           H  
ATOM     95  P     G     4     -11.956  42.669  52.056  1.00  0.00           P  
ATOM     96  OP2   G     4     -12.528  41.433  51.465  1.00  0.00           O  
ATOM     97  OP1   G     4     -11.037  42.571  53.219  1.00  0.00           O  
ATOM     98  O5'   G     4     -13.163  43.627  52.461  1.00  0.00           O  
ATOM     99  C5'   G     4     -12.926  44.851  53.141  1.00  0.00           C  
ATOM    100  C4'   G     4     -14.218  45.510  53.564  1.00  0.00           C  
ATOM    101  O4'   G     4     -14.917  46.039  52.407  1.00  0.00           O  
ATOM    102  C3'   G     4     -15.227  44.630  54.289  1.00  0.00           C  
ATOM    103  O3'   G     4     -14.907  44.583  55.674  1.00  0.00           O  
ATOM    104  C1'   G     4     -16.305  45.837  52.576  1.00  0.00           C  
ATOM    105  C2'   G     4     -16.542  45.348  54.006  1.00  0.00           C  
ATOM    106  O2'   G     4     -16.738  46.485  54.815  1.00  0.00           O  
ATOM    107  N1    G     4     -20.286  43.563  50.425  1.00  0.00           N  
ATOM    108  C2    G     4     -20.257  44.471  51.450  1.00  0.00           C  
ATOM    109  N2    G     4     -21.441  44.822  51.978  1.00  0.00           N  
ATOM    110  N3    G     4     -19.151  44.998  51.929  1.00  0.00           N  
ATOM    111  C4    G     4     -18.061  44.538  51.292  1.00  0.00           C  
ATOM    112  C5    G     4     -17.987  43.632  50.261  1.00  0.00           C  
ATOM    113  C6    G     4     -19.170  43.070  49.764  1.00  0.00           C  
ATOM    114  O6    G     4     -19.303  42.233  48.863  1.00  0.00           O  
ATOM    115  N7    G     4     -16.670  43.420  49.884  1.00  0.00           N  
ATOM    116  C8    G     4     -15.980  44.184  50.683  1.00  0.00           C  
ATOM    117  N9    G     4     -16.764  44.893  51.559  1.00  0.00           N  
ATOM    118  H5'   G     4     -12.437  45.457  52.546  1.00  0.00           H  
ATOM    119 H5''   G     4     -12.381  44.675  53.936  1.00  0.00           H  
ATOM    120  H4'   G     4     -13.906  46.268  54.296  1.00  0.00           H  
ATOM    121  H3'   G     4     -15.219  43.581  53.957  1.00  0.00           H  
ATOM    122  H1'   G     4     -16.904  46.750  52.447  1.00  0.00           H  
ATOM    123  H2'   G     4     -17.421  44.717  54.201  1.00  0.00           H  
ATOM    124 HO2'   G     4     -16.358  46.317  55.726  1.00  0.00           H  
ATOM    125  H1    G     4     -21.180  43.228  50.130  1.00  0.00           H  
ATOM    126  H22   G     4     -21.477  45.480  52.730  1.00  0.00           H  
ATOM    127  H21   G     4     -22.286  44.425  51.620  1.00  0.00           H  
ATOM    128  H8    G     4     -14.882  44.257  50.654  1.00  0.00           H  
ATOM    129  P     G     5     -15.312  43.305  56.561  1.00  0.00           P  
ATOM    130  OP2   G     5     -15.228  42.080  55.723  1.00  0.00           O  
ATOM    131  OP1   G     5     -14.507  43.394  57.800  1.00  0.00           O  
ATOM    132  O5'   G     5     -16.846  43.533  56.906  1.00  0.00           O  
ATOM    133  C5'   G     5     -17.670  42.472  57.413  1.00  0.00           C  
ATOM    134  C4'   G     5     -19.107  42.715  57.030  1.00  0.00           C  
ATOM    135  O4'   G     5     -19.203  43.184  55.661  1.00  0.00           O  
ATOM    136  C3'   G     5     -20.031  41.512  57.028  1.00  0.00           C  
ATOM    137  O3'   G     5     -20.451  41.157  58.336  1.00  0.00           O  
ATOM    138  C1'   G     5     -20.454  42.839  55.125  1.00  0.00           C  
ATOM    139  C2'   G     5     -21.193  42.041  56.203  1.00  0.00           C  
ATOM    140  O2'   G     5     -22.012  42.909  56.958  1.00  0.00           O  
ATOM    141  N1    G     5     -22.602  40.191  51.368  1.00  0.00           N  
ATOM    142  C2    G     5     -23.197  40.886  52.387  1.00  0.00           C  
ATOM    143  N2    G     5     -24.543  40.849  52.414  1.00  0.00           N  
ATOM    144  N3    G     5     -22.524  41.564  53.312  1.00  0.00           N  
ATOM    145  C4    G     5     -21.185  41.470  53.131  1.00  0.00           C  
ATOM    146  C5    G     5     -20.497  40.796  52.149  1.00  0.00           C  
ATOM    147  C6    G     5     -21.234  40.089  51.160  1.00  0.00           C  
ATOM    148  O6    G     5     -20.813  39.441  50.204  1.00  0.00           O  
ATOM    149  N7    G     5     -19.126  40.941  52.318  1.00  0.00           N  
ATOM    150  C8    G     5     -19.007  41.686  53.386  1.00  0.00           C  
ATOM    151  N9    G     5     -20.216  42.037  53.931  1.00  0.00           N  
ATOM    152  H5'   G     5     -17.578  42.413  58.507  1.00  0.00           H  
ATOM    153 H5''   G     5     -17.332  41.507  57.009  1.00  0.00           H  
ATOM    154  H4'   G     5     -19.468  43.432  57.782  1.00  0.00           H  
ATOM    155  H3'   G     5     -19.561  40.593  56.647  1.00  0.00           H  
ATOM    156  H1'   G     5     -21.113  43.669  54.833  1.00  0.00           H  
ATOM    157  H2'   G     5     -21.861  41.243  55.850  1.00  0.00           H  
ATOM    158 HO2'   G     5     -22.058  42.586  57.904  1.00  0.00           H  
ATOM    159  H1    G     5     -23.199  39.717  50.722  1.00  0.00           H  
ATOM    160  H22   G     5     -25.041  41.335  53.134  1.00  0.00           H  
ATOM    161  H21   G     5     -25.044  40.338  51.718  1.00  0.00           H  
ATOM    162  H8    G     5     -18.036  41.995  53.805  1.00  0.00           H  
ATOM    163  P     G     6     -20.455  39.609  58.775  1.00  0.00           P  
ATOM    164  OP2   G     6     -19.255  38.939  58.211  1.00  0.00           O  
ATOM    165  OP1   G     6     -20.685  39.602  60.246  1.00  0.00           O  
ATOM    166  O5'   G     6     -21.736  39.001  58.050  1.00  0.00           O  
ATOM    167  C5'   G     6     -23.032  39.479  58.375  1.00  0.00           C  
ATOM    168  C4'   G     6     -24.056  38.942  57.408  1.00  0.00           C  
ATOM    169  O4'   G     6     -23.737  39.359  56.054  1.00  0.00           O  
ATOM    170  C3'   G     6     -24.150  37.434  57.276  1.00  0.00           C  
ATOM    171  O3'   G     6     -24.881  36.851  58.345  1.00  0.00           O  
ATOM    172  C1'   G     6     -24.269  38.428  55.133  1.00  0.00           C  
ATOM    173  C2'   G     6     -24.890  37.292  55.954  1.00  0.00           C  
ATOM    174  O2'   G     6     -26.280  37.497  56.105  1.00  0.00           O  
ATOM    175  N1    G     6     -23.065  35.546  51.125  1.00  0.00           N  
ATOM    176  C2    G     6     -24.285  35.788  51.683  1.00  0.00           C  
ATOM    177  N2    G     6     -25.316  35.181  51.082  1.00  0.00           N  
ATOM    178  N3    G     6     -24.482  36.568  52.740  1.00  0.00           N  
ATOM    179  C4    G     6     -23.332  37.109  53.188  1.00  0.00           C  
ATOM    180  C5    G     6     -22.059  36.938  52.697  1.00  0.00           C  
ATOM    181  C6    G     6     -21.868  36.085  51.563  1.00  0.00           C  
ATOM    182  O6    G     6     -20.818  35.799  50.971  1.00  0.00           O  
ATOM    183  N7    G     6     -21.144  37.675  53.439  1.00  0.00           N  
ATOM    184  C8    G     6     -21.867  38.270  54.350  1.00  0.00           C  
ATOM    185  N9    G     6     -23.199  37.962  54.261  1.00  0.00           N  
ATOM    186  H5'   G     6     -23.047  40.577  58.352  1.00  0.00           H  
ATOM    187 H5''   G     6     -23.300  39.175  59.398  1.00  0.00           H  
ATOM    188  H4'   G     6     -25.013  39.322  57.791  1.00  0.00           H  
ATOM    189  H3'   G     6     -23.176  36.924  57.317  1.00  0.00           H  
ATOM    190  H1'   G     6     -25.062  38.824  54.482  1.00  0.00           H  
ATOM    191  H2'   G     6     -24.792  36.287  55.519  1.00  0.00           H  
ATOM    192 HO2'   G     6     -26.582  37.107  56.976  1.00  0.00           H  
ATOM    193  H1    G     6     -23.031  34.931  50.338  1.00  0.00           H  
ATOM    194  H22   G     6     -26.244  35.314  51.430  1.00  0.00           H  
ATOM    195  H21   G     6     -25.159  34.596  50.288  1.00  0.00           H  
ATOM    196  H8    G     6     -21.447  38.941  55.115  1.00  0.00           H  
ATOM    197  P     A     7     -24.391  35.466  58.997  1.00  0.00           P  
ATOM    198  OP2   A     7     -22.945  35.592  59.310  1.00  0.00           O  
ATOM    199  OP1   A     7     -25.345  35.101  60.073  1.00  0.00           O  
ATOM    200  O5'   A     7     -24.549  34.407  57.817  1.00  0.00           O  
ATOM    201  C5'   A     7     -25.833  34.002  57.368  1.00  0.00           C  
ATOM    202  C4'   A     7     -25.741  33.103  56.159  1.00  0.00           C  
ATOM    203  O4'   A     7     -25.122  33.843  55.075  1.00  0.00           O  
ATOM    204  C3'   A     7     -24.848  31.882  56.332  1.00  0.00           C  
ATOM    205  O3'   A     7     -25.546  30.808  56.931  1.00  0.00           O  
ATOM    206  C1'   A     7     -24.270  32.988  54.346  1.00  0.00           C  
ATOM    207  C2'   A     7     -24.450  31.575  54.902  1.00  0.00           C  
ATOM    208  O2'   A     7     -25.479  30.919  54.192  1.00  0.00           O  
ATOM    209  N1    A     7     -19.492  32.834  52.456  1.00  0.00           N  
ATOM    210  C2    A     7     -20.613  32.194  52.109  1.00  0.00           C  
ATOM    211  N3    A     7     -21.824  32.275  52.643  1.00  0.00           N  
ATOM    212  C4    A     7     -21.827  33.131  53.679  1.00  0.00           C  
ATOM    213  C5    A     7     -20.753  33.851  54.162  1.00  0.00           C  
ATOM    214  C6    A     7     -19.532  33.696  53.494  1.00  0.00           C  
ATOM    215  N6    A     7     -18.418  34.362  53.819  1.00  0.00           N  
ATOM    216  N7    A     7     -21.123  34.609  55.261  1.00  0.00           N  
ATOM    217  C8    A     7     -22.396  34.348  55.408  1.00  0.00           C  
ATOM    218  N9    A     7     -22.893  33.468  54.477  1.00  0.00           N  
ATOM    219  H5'   A     7     -26.357  34.798  57.135  1.00  0.00           H  
ATOM    220 H5''   A     7     -26.288  33.521  58.090  1.00  0.00           H  
ATOM    221  H4'   A     7     -26.778  32.786  55.980  1.00  0.00           H  
ATOM    222  H3'   A     7     -23.992  32.051  57.002  1.00  0.00           H  
ATOM    223  H1'   A     7     -24.491  32.939  53.270  1.00  0.00           H  
ATOM    224  H2'   A     7     -23.584  30.901  54.838  1.00  0.00           H  
ATOM    225 HO2'   A     7     -26.031  30.378  54.828  1.00  0.00           H  
ATOM    226  H2    A     7     -20.518  31.501  51.262  1.00  0.00           H  
ATOM    227  H61   A     7     -17.577  34.216  53.297  1.00  0.00           H  
ATOM    228  H62   A     7     -18.425  35.005  54.584  1.00  0.00           H  
ATOM    229  H8    A     7     -23.014  34.792  56.204  1.00  0.00           H  
ATOM    230  P     C     8     -24.815  29.886  58.028  1.00  0.00           P  
ATOM    231  OP2   C     8     -23.923  30.717  58.872  1.00  0.00           O  
ATOM    232  OP1   C     8     -25.873  29.077  58.666  1.00  0.00           O  
ATOM    233  O5'   C     8     -23.889  28.925  57.165  1.00  0.00           O  
ATOM    234  C5'   C     8     -24.454  27.963  56.265  1.00  0.00           C  
ATOM    235  C4'   C     8     -23.366  27.361  55.417  1.00  0.00           C  
ATOM    236  O4'   C     8     -22.739  28.411  54.635  1.00  0.00           O  
ATOM    237  C3'   C     8     -22.220  26.786  56.228  1.00  0.00           C  
ATOM    238  O3'   C     8     -22.522  25.491  56.721  1.00  0.00           O  
ATOM    239  C1'   C     8     -21.350  28.172  54.545  1.00  0.00           C  
ATOM    240  C2'   C     8     -21.057  26.849  55.245  1.00  0.00           C  
ATOM    241  O2'   C     8     -21.061  25.833  54.264  1.00  0.00           O  
ATOM    242  N1    C     8     -20.624  29.312  55.125  1.00  0.00           N  
ATOM    243  C2    C     8     -19.337  29.600  54.651  1.00  0.00           C  
ATOM    244  O2    C     8     -18.814  28.844  53.809  1.00  0.00           O  
ATOM    245  N3    C     8     -18.688  30.683  55.126  1.00  0.00           N  
ATOM    246  C4    C     8     -19.261  31.454  56.053  1.00  0.00           C  
ATOM    247  N4    C     8     -18.591  32.528  56.468  1.00  0.00           N  
ATOM    248  C5    C     8     -20.550  31.161  56.586  1.00  0.00           C  
ATOM    249  C6    C     8     -21.192  30.090  56.097  1.00  0.00           C  
ATOM    250  H5'   C     8     -25.208  28.443  55.623  1.00  0.00           H  
ATOM    251 H5''   C     8     -24.970  27.174  56.831  1.00  0.00           H  
ATOM    252  H4'   C     8     -23.880  26.584  54.832  1.00  0.00           H  
ATOM    253  H3'   C     8     -21.985  27.367  57.133  1.00  0.00           H  
ATOM    254  H1'   C     8     -20.995  28.071  53.509  1.00  0.00           H  
ATOM    255  H2'   C     8     -20.081  26.733  55.736  1.00  0.00           H  
ATOM    256 HO2'   C     8     -21.401  24.982  54.665  1.00  0.00           H  
ATOM    257  H42   C     8     -18.989  33.128  57.162  1.00  0.00           H  
ATOM    258  H41   C     8     -17.691  32.733  56.086  1.00  0.00           H  
ATOM    259  H5    C     8     -20.999  31.790  57.370  1.00  0.00           H  
ATOM    260  H6    C     8     -22.189  29.832  56.483  1.00  0.00           H  
ATOM    261  P     G     9     -21.850  24.990  58.093  1.00  0.00           P  
ATOM    262  OP2   G     9     -21.979  26.081  59.103  1.00  0.00           O  
ATOM    263  OP1   G     9     -22.379  23.633  58.400  1.00  0.00           O  
ATOM    264  O5'   G     9     -20.329  24.829  57.668  1.00  0.00           O  
ATOM    265  C5'   G     9     -19.258  24.958  58.597  1.00  0.00           C  
ATOM    266  C4'   G     9     -17.954  24.856  57.850  1.00  0.00           C  
ATOM    267  O4'   G     9     -17.858  25.925  56.870  1.00  0.00           O  
ATOM    268  C3'   G     9     -16.696  25.011  58.673  1.00  0.00           C  
ATOM    269  O3'   G     9     -16.411  23.801  59.351  1.00  0.00           O  
ATOM    270  C1'   G     9     -16.511  26.287  56.702  1.00  0.00           C  
ATOM    271  C2'   G     9     -15.677  25.367  57.598  1.00  0.00           C  
ATOM    272  O2'   G     9     -15.251  24.260  56.833  1.00  0.00           O  
ATOM    273  N1    G     9     -13.249  30.142  57.055  1.00  0.00           N  
ATOM    274  C2    G     9     -13.053  28.869  56.581  1.00  0.00           C  
ATOM    275  N2    G     9     -11.810  28.570  56.182  1.00  0.00           N  
ATOM    276  N3    G     9     -14.002  27.954  56.510  1.00  0.00           N  
ATOM    277  C4    G     9     -15.181  28.413  56.983  1.00  0.00           C  
ATOM    278  C5    G     9     -15.481  29.661  57.484  1.00  0.00           C  
ATOM    279  C6    G     9     -14.454  30.643  57.531  1.00  0.00           C  
ATOM    280  O6    G     9     -14.523  31.817  57.919  1.00  0.00           O  
ATOM    281  N7    G     9     -16.814  29.730  57.871  1.00  0.00           N  
ATOM    282  C8    G     9     -17.289  28.543  57.602  1.00  0.00           C  
ATOM    283  N9    G     9     -16.347  27.691  57.074  1.00  0.00           N  
ATOM    284  H5'   G     9     -19.325  24.171  59.362  1.00  0.00           H  
ATOM    285 H5''   G     9     -19.327  25.922  59.120  1.00  0.00           H  
ATOM    286  H4'   G     9     -17.966  23.841  57.427  1.00  0.00           H  
ATOM    287  H3'   G     9     -16.777  25.769  59.466  1.00  0.00           H  
ATOM    288  H1'   G     9     -16.124  26.173  55.679  1.00  0.00           H  
ATOM    289  H2'   G     9     -14.749  25.782  58.015  1.00  0.00           H  
ATOM    290 HO2'   G     9     -15.188  23.452  57.420  1.00  0.00           H  
ATOM    291  H1    G     9     -12.463  30.759  57.060  1.00  0.00           H  
ATOM    292  H22   G     9     -11.605  27.656  55.831  1.00  0.00           H  
ATOM    293  H21   G     9     -11.088  29.259  56.235  1.00  0.00           H  
ATOM    294  H8    G     9     -18.334  28.251  57.791  1.00  0.00           H  
ATOM    295  P     G    10     -15.870  23.832  60.864  1.00  0.00           P  
ATOM    296  OP2   G    10     -16.722  24.772  61.637  1.00  0.00           O  
ATOM    297  OP1   G    10     -15.718  22.429  61.328  1.00  0.00           O  
ATOM    298  O5'   G    10     -14.416  24.471  60.742  1.00  0.00           O  
ATOM    299  C5'   G    10     -13.383  23.803  60.033  1.00  0.00           C  
ATOM    300  C4'   G    10     -12.134  24.644  59.950  1.00  0.00           C  
ATOM    301  O4'   G    10     -12.403  25.826  59.155  1.00  0.00           O  
ATOM    302  C3'   G    10     -11.614  25.200  61.267  1.00  0.00           C  
ATOM    303  O3'   G    10     -10.875  24.250  62.016  1.00  0.00           O  
ATOM    304  C1'   G    10     -11.655  26.917  59.658  1.00  0.00           C  
ATOM    305  C2'   G    10     -10.794  26.395  60.808  1.00  0.00           C  
ATOM    306  O2'   G    10      -9.532  25.989  60.298  1.00  0.00           O  
ATOM    307  N1    G    10     -12.156  31.779  61.082  1.00  0.00           N  
ATOM    308  C2    G    10     -11.027  31.087  60.714  1.00  0.00           C  
ATOM    309  N2    G    10      -9.877  31.777  60.724  1.00  0.00           N  
ATOM    310  N3    G    10     -11.024  29.813  60.360  1.00  0.00           N  
ATOM    311  C4    G    10     -12.261  29.273  60.405  1.00  0.00           C  
ATOM    312  C5    G    10     -13.450  29.875  60.758  1.00  0.00           C  
ATOM    313  C6    G    10     -13.439  31.243  61.135  1.00  0.00           C  
ATOM    314  O6    G    10     -14.389  31.955  61.481  1.00  0.00           O  
ATOM    315  N7    G    10     -14.502  28.974  60.673  1.00  0.00           N  
ATOM    316  C8    G    10     -13.944  27.862  60.279  1.00  0.00           C  
ATOM    317  N9    G    10     -12.587  27.973  60.097  1.00  0.00           N  
ATOM    318  H5'   G    10     -13.695  23.602  59.127  1.00  0.00           H  
ATOM    319 H5''   G    10     -13.173  22.962  60.492  1.00  0.00           H  
ATOM    320  H4'   G    10     -11.427  24.121  59.517  1.00  0.00           H  
ATOM    321  H3'   G    10     -12.370  25.514  61.804  1.00  0.00           H  
ATOM    322  H1'   G    10     -11.076  27.266  58.949  1.00  0.00           H  
ATOM    323  H2'   G    10     -10.700  27.061  61.521  1.00  0.00           H  
ATOM    324 HO2'   G    10      -9.228  25.199  60.792  1.00  0.00           H  
ATOM    325  H1    G    10     -12.051  32.722  61.326  1.00  0.00           H  
ATOM    326  H22   G    10      -9.039  31.336  60.470  1.00  0.00           H  
ATOM    327  H21   G    10      -9.870  32.721  60.985  1.00  0.00           H  
ATOM    328  H8    G    10     -14.444  27.033  60.128  1.00  0.00           H  
ATOM    329  P     C    11     -10.939  24.261  63.622  1.00  0.00           P  
ATOM    330  OP2   C    11     -12.331  24.582  64.025  1.00  0.00           O  
ATOM    331  OP1   C    11     -10.302  23.014  64.115  1.00  0.00           O  
ATOM    332  O5'   C    11     -10.010  25.486  64.037  1.00  0.00           O  
ATOM    333  C5'   C    11      -8.605  25.435  63.840  1.00  0.00           C  
ATOM    334  C4'   C    11      -7.939  26.731  64.237  1.00  0.00           C  
ATOM    335  O4'   C    11      -8.410  27.795  63.346  1.00  0.00           O  
ATOM    336  C3'   C    11      -8.287  27.267  65.617  1.00  0.00           C  
ATOM    337  O3'   C    11      -7.477  26.719  66.643  1.00  0.00           O  
ATOM    338  C1'   C    11      -8.525  28.997  64.075  1.00  0.00           C  
ATOM    339  C2'   C    11      -7.970  28.738  65.469  1.00  0.00           C  
ATOM    340  O2'   C    11      -6.568  28.965  65.471  1.00  0.00           O  
ATOM    341  N1    C    11      -9.950  29.410  64.104  1.00  0.00           N  
ATOM    342  C2    C    11     -10.245  30.772  64.242  1.00  0.00           C  
ATOM    343  O2    C    11      -9.314  31.587  64.336  1.00  0.00           O  
ATOM    344  N3    C    11     -11.536  31.175  64.271  1.00  0.00           N  
ATOM    345  C4    C    11     -12.518  30.280  64.169  1.00  0.00           C  
ATOM    346  N4    C    11     -13.777  30.723  64.202  1.00  0.00           N  
ATOM    347  C5    C    11     -12.252  28.888  64.029  1.00  0.00           C  
ATOM    348  C6    C    11     -10.971  28.502  64.000  1.00  0.00           C  
ATOM    349  H5'   C    11      -8.422  25.259  62.894  1.00  0.00           H  
ATOM    350 H5''   C    11      -8.233  24.707  64.379  1.00  0.00           H  
ATOM    351  H4'   C    11      -6.970  26.630  64.140  1.00  0.00           H  
ATOM    352  H3'   C    11      -9.248  27.156  65.775  1.00  0.00           H  
ATOM    353  H1'   C    11      -7.992  29.695  63.640  1.00  0.00           H  
ATOM    354  H2'   C    11      -8.425  29.274  66.151  1.00  0.00           H  
ATOM    355 HO2'   C    11      -6.141  28.323  66.075  1.00  0.00           H  
ATOM    356  H42   C    11     -14.521  30.090  64.130  1.00  0.00           H  
ATOM    357  H41   C    11     -13.956  31.682  64.300  1.00  0.00           H  
ATOM    358  H5    C    11     -12.981  28.237  63.954  1.00  0.00           H  
ATOM    359  H6    C    11     -10.767  27.548  63.904  1.00  0.00           H  
ATOM    360  P     C    12      -8.157  25.887  67.831  1.00  0.00           P  
ATOM    361  OP2   C    12      -7.998  24.456  67.469  1.00  0.00           O  
ATOM    362  OP1   C    12      -7.546  26.397  69.085  1.00  0.00           O  
ATOM    363  O5'   C    12      -9.714  26.216  67.873  1.00  0.00           O  
ATOM    364  C5'   C    12     -10.275  26.959  68.945  1.00  0.00           C  
ATOM    365  C4'   C    12      -9.788  28.388  68.946  1.00  0.00           C  
ATOM    366  O4'   C    12     -10.312  29.076  67.778  1.00  0.00           O  
ATOM    367  C3'   C    12     -10.239  29.248  70.117  1.00  0.00           C  
ATOM    368  O3'   C    12      -9.482  29.020  71.293  1.00  0.00           O  
ATOM    369  C1'   C    12     -10.501  30.437  68.105  1.00  0.00           C  
ATOM    370  C2'   C    12     -10.111  30.657  69.565  1.00  0.00           C  
ATOM    371  O2'   C    12      -8.769  31.118  69.620  1.00  0.00           O  
ATOM    372  N1    C    12     -11.909  30.817  67.835  1.00  0.00           N  
ATOM    373  C2    C    12     -12.227  32.179  67.758  1.00  0.00           C  
ATOM    374  O2    C    12     -11.330  33.021  67.919  1.00  0.00           O  
ATOM    375  N3    C    12     -13.504  32.553  67.512  1.00  0.00           N  
ATOM    376  C4    C    12     -14.450  31.630  67.344  1.00  0.00           C  
ATOM    377  N4    C    12     -15.696  32.046  67.103  1.00  0.00           N  
ATOM    378  C5    C    12     -14.160  30.238  67.415  1.00  0.00           C  
ATOM    379  C6    C    12     -12.893  29.880  67.658  1.00  0.00           C  
ATOM    380  H5'   C    12     -10.024  26.536  69.792  1.00  0.00           H  
ATOM    381 H5''   C    12     -11.251  26.955  68.861  1.00  0.00           H  
ATOM    382  H4'   C    12      -8.810  28.396  68.905  1.00  0.00           H  
ATOM    383  H3'   C    12     -11.182  29.062  70.304  1.00  0.00           H  
ATOM    384  H1'   C    12      -9.905  30.960  67.530  1.00  0.00           H  
ATOM    385  H2'   C    12     -10.725  31.277  70.010  1.00  0.00           H  
ATOM    386 HO2'   C    12      -8.350  30.785  70.440  1.00  0.00           H  
ATOM    387  H42   C    12     -16.413  31.391  66.974  1.00  0.00           H  
ATOM    388  H41   C    12     -15.892  33.005  67.055  1.00  0.00           H  
ATOM    389  H5    C    12     -14.862  29.566  67.290  1.00  0.00           H  
ATOM    390  H6    C    12     -12.673  28.927  67.712  1.00  0.00           H  
ATOM    391  P     G    13     -10.223  28.844  72.709  1.00  0.00           P  
ATOM    392  OP2   G    13     -11.268  27.801  72.555  1.00  0.00           O  
ATOM    393  OP1   G    13      -9.182  28.691  73.758  1.00  0.00           O  
ATOM    394  O5'   G    13     -10.952  30.242  72.940  1.00  0.00           O  
ATOM    395  C5'   G    13     -10.205  31.418  73.213  1.00  0.00           C  
ATOM    396  C4'   G    13     -11.103  32.617  73.392  1.00  0.00           C  
ATOM    397  O4'   G    13     -11.667  33.020  72.117  1.00  0.00           O  
ATOM    398  C3'   G    13     -12.319  32.412  74.283  1.00  0.00           C  
ATOM    399  O3'   G    13     -12.012  32.490  75.665  1.00  0.00           O  
ATOM    400  C1'   G    13     -12.948  33.536  72.315  1.00  0.00           C  
ATOM    401  C2'   G    13     -13.197  33.569  73.821  1.00  0.00           C  
ATOM    402  O2'   G    13     -12.737  34.806  74.344  1.00  0.00           O  
ATOM    403  N1    G    13     -17.476  33.225  70.009  1.00  0.00           N  
ATOM    404  C2    G    13     -16.866  34.307  70.596  1.00  0.00           C  
ATOM    405  N2    G    13     -17.548  35.462  70.569  1.00  0.00           N  
ATOM    406  N3    G    13     -15.675  34.263  71.169  1.00  0.00           N  
ATOM    407  C4    G    13     -15.131  33.029  71.108  1.00  0.00           C  
ATOM    408  C5    G    13     -15.654  31.884  70.546  1.00  0.00           C  
ATOM    409  C6    G    13     -16.933  31.946  69.935  1.00  0.00           C  
ATOM    410  O6    G    13     -17.567  31.040  69.382  1.00  0.00           O  
ATOM    411  N7    G    13     -14.778  30.818  70.692  1.00  0.00           N  
ATOM    412  C8    G    13     -13.757  31.325  71.329  1.00  0.00           C  
ATOM    413  N9    G    13     -13.905  32.661  71.612  1.00  0.00           N  
ATOM    414  H5'   G    13      -9.590  31.587  72.469  1.00  0.00           H  
ATOM    415 H5''   G    13      -9.684  31.283  74.032  1.00  0.00           H  
ATOM    416  H4'   G    13     -10.573  33.360  73.749  1.00  0.00           H  
ATOM    417  H3'   G    13     -12.743  31.559  74.058  1.00  0.00           H  
ATOM    418  H1'   G    13     -13.011  34.445  71.954  1.00  0.00           H  
ATOM    419  H2'   G    13     -14.141  33.412  74.036  1.00  0.00           H  
ATOM    420 HO2'   G    13     -12.321  34.649  75.218  1.00  0.00           H  
ATOM    421  H1    G    13     -18.361  33.363  69.611  1.00  0.00           H  
ATOM    422  H22   G    13     -17.163  36.268  70.973  1.00  0.00           H  
ATOM    423  H21   G    13     -18.431  35.503  70.147  1.00  0.00           H  
ATOM    424  H8    G    13     -12.965  30.804  71.578  1.00  0.00           H  
ATOM    425  P     G    14     -13.149  32.185  76.751  1.00  0.00           P  
ATOM    426  OP2   G    14     -14.333  31.723  75.982  1.00  0.00           O  
ATOM    427  OP1   G    14     -12.525  31.280  77.751  1.00  0.00           O  
ATOM    428  O5'   G    14     -13.539  33.541  77.490  1.00  0.00           O  
ATOM    429  C5'   G    14     -13.578  33.614  78.907  1.00  0.00           C  
ATOM    430  C4'   G    14     -13.833  35.023  79.383  1.00  0.00           C  
ATOM    431  O4'   G    14     -14.013  35.893  78.232  1.00  0.00           O  
ATOM    432  C3'   G    14     -15.116  35.240  80.170  1.00  0.00           C  
ATOM    433  O3'   G    14     -15.003  34.859  81.531  1.00  0.00           O  
ATOM    434  C1'   G    14     -14.909  36.912  78.563  1.00  0.00           C  
ATOM    435  C2'   G    14     -15.292  36.747  80.026  1.00  0.00           C  
ATOM    436  O2'   G    14     -14.373  37.455  80.846  1.00  0.00           O  
ATOM    437  N1    G    14     -19.121  39.243  76.907  1.00  0.00           N  
ATOM    438  C2    G    14     -18.194  39.664  77.830  1.00  0.00           C  
ATOM    439  N2    G    14     -18.412  40.864  78.388  1.00  0.00           N  
ATOM    440  N3    G    14     -17.129  38.962  78.180  1.00  0.00           N  
ATOM    441  C4    G    14     -17.063  37.784  77.525  1.00  0.00           C  
ATOM    442  C5    G    14     -17.933  37.270  76.588  1.00  0.00           C  
ATOM    443  C6    G    14     -19.072  38.034  76.221  1.00  0.00           C  
ATOM    444  O6    G    14     -19.960  37.751  75.409  1.00  0.00           O  
ATOM    445  N7    G    14     -17.508  36.023  76.151  1.00  0.00           N  
ATOM    446  C8    G    14     -16.408  35.806  76.818  1.00  0.00           C  
ATOM    447  N9    G    14     -16.079  36.833  77.669  1.00  0.00           N  
ATOM    448  H5'   G    14     -12.721  33.304  79.268  1.00  0.00           H  
ATOM    449 H5''   G    14     -14.293  33.030  79.238  1.00  0.00           H  
ATOM    450  H4'   G    14     -13.074  35.340  79.918  1.00  0.00           H  
ATOM    451  H3'   G    14     -15.875  34.770  79.768  1.00  0.00           H  
ATOM    452  H1'   G    14     -14.460  37.775  78.438  1.00  0.00           H  
ATOM    453  H2'   G    14     -16.218  37.020  80.200  1.00  0.00           H  
ATOM    454 HO2'   G    14     -14.190  36.925  81.650  1.00  0.00           H  
ATOM    455  H1    G    14     -19.875  39.839  76.717  1.00  0.00           H  
ATOM    456  H22   G    14     -17.784  41.216  79.053  1.00  0.00           H  
ATOM    457  H21   G    14     -19.198  41.390  78.134  1.00  0.00           H  
ATOM    458  H8    G    14     -15.871  34.992  76.720  1.00  0.00           H  
ATOM    459  P     G    15     -16.127  33.928  82.205  1.00  0.00           P  
ATOM    460  OP2   G    15     -16.384  32.784  81.294  1.00  0.00           O  
ATOM    461  OP1   G    15     -15.728  33.671  83.612  1.00  0.00           O  
ATOM    462  O5'   G    15     -17.429  34.847  82.223  1.00  0.00           O  
ATOM    463  C5'   G    15     -17.488  36.011  83.033  1.00  0.00           C  
ATOM    464  C4'   G    15     -18.636  36.905  82.634  1.00  0.00           C  
ATOM    465  O4'   G    15     -18.491  37.298  81.242  1.00  0.00           O  
ATOM    466  C3'   G    15     -20.020  36.276  82.680  1.00  0.00           C  
ATOM    467  O3'   G    15     -20.566  36.236  83.988  1.00  0.00           O  
ATOM    468  C1'   G    15     -19.743  37.353  80.608  1.00  0.00           C  
ATOM    469  C2'   G    15     -20.792  37.158  81.702  1.00  0.00           C  
ATOM    470  O2'   G    15     -21.107  38.416  82.281  1.00  0.00           O  
ATOM    471  N1    G    15     -22.044  35.598  76.420  1.00  0.00           N  
ATOM    472  C2    G    15     -22.300  36.735  77.147  1.00  0.00           C  
ATOM    473  N2    G    15     -23.301  37.512  76.704  1.00  0.00           N  
ATOM    474  N3    G    15     -21.626  37.088  78.229  1.00  0.00           N  
ATOM    475  C4    G    15     -20.658  36.198  78.534  1.00  0.00           C  
ATOM    476  C5    G    15     -20.321  35.034  77.875  1.00  0.00           C  
ATOM    477  C6    G    15     -21.053  34.667  76.716  1.00  0.00           C  
ATOM    478  O6    G    15     -20.905  33.675  75.994  1.00  0.00           O  
ATOM    479  N7    G    15     -19.263  34.398  78.509  1.00  0.00           N  
ATOM    480  C8    G    15     -18.982  35.172  79.523  1.00  0.00           C  
ATOM    481  N9    G    15     -19.789  36.281  79.597  1.00  0.00           N  
ATOM    482  H5'   G    15     -16.649  36.508  82.942  1.00  0.00           H  
ATOM    483 H5''   G    15     -17.601  35.744  83.969  1.00  0.00           H  
ATOM    484  H4'   G    15     -18.633  37.708  83.198  1.00  0.00           H  
ATOM    485  H3'   G    15     -19.982  35.366  82.321  1.00  0.00           H  
ATOM    486  H1'   G    15     -19.883  38.220  80.172  1.00  0.00           H  
ATOM    487  H2'   G    15     -21.592  36.704  81.363  1.00  0.00           H  
ATOM    488 HO2'   G    15     -21.333  38.285  83.226  1.00  0.00           H  
ATOM    489  H1    G    15     -22.602  35.427  75.633  1.00  0.00           H  
ATOM    490  H22   G    15     -23.529  38.337  77.183  1.00  0.00           H  
ATOM    491  H21   G    15     -23.805  37.257  75.904  1.00  0.00           H  
ATOM    492  H8    G    15     -18.267  34.980  80.164  1.00  0.00           H  
ATOM    493  P     G    16     -21.338  34.922  84.501  1.00  0.00           P  
ATOM    494  OP2   G    16     -20.658  33.735  83.923  1.00  0.00           O  
ATOM    495  OP1   G    16     -21.503  35.030  85.973  1.00  0.00           O  
ATOM    496  O5'   G    16     -22.781  35.037  83.834  1.00  0.00           O  
ATOM    497  C5'   G    16     -23.714  36.009  84.280  1.00  0.00           C  
ATOM    498  C4'   G    16     -24.707  36.363  83.199  1.00  0.00           C  
ATOM    499  O4'   G    16     -24.006  36.586  81.948  1.00  0.00           O  
ATOM    500  C3'   G    16     -25.714  35.264  82.901  1.00  0.00           C  
ATOM    501  O3'   G    16     -26.838  35.409  83.759  1.00  0.00           O  
ATOM    502  C1'   G    16     -24.725  35.989  80.878  1.00  0.00           C  
ATOM    503  C2'   G    16     -26.075  35.539  81.447  1.00  0.00           C  
ATOM    504  O2'   G    16     -27.020  36.581  81.332  1.00  0.00           O  
ATOM    505  N1    G    16     -24.020  32.853  76.929  1.00  0.00           N  
ATOM    506  C2    G    16     -24.929  33.863  77.082  1.00  0.00           C  
ATOM    507  N2    G    16     -25.777  34.049  76.068  1.00  0.00           N  
ATOM    508  N3    G    16     -25.009  34.632  78.151  1.00  0.00           N  
ATOM    509  C4    G    16     -24.095  34.299  79.078  1.00  0.00           C  
ATOM    510  C5    G    16     -23.144  33.304  79.027  1.00  0.00           C  
ATOM    511  C6    G    16     -23.070  32.490  77.872  1.00  0.00           C  
ATOM    512  O6    G    16     -22.298  31.551  77.639  1.00  0.00           O  
ATOM    513  N7    G    16     -22.381  33.287  80.190  1.00  0.00           N  
ATOM    514  C8    G    16     -22.875  34.255  80.917  1.00  0.00           C  
ATOM    515  N9    G    16     -23.930  34.900  80.311  1.00  0.00           N  
ATOM    516  H5'   G    16     -23.231  36.818  84.548  1.00  0.00           H  
ATOM    517 H5''   G    16     -24.199  35.655  85.056  1.00  0.00           H  
ATOM    518  H4'   G    16     -25.236  37.241  83.597  1.00  0.00           H  
ATOM    519  H3'   G    16     -25.333  34.250  83.094  1.00  0.00           H  
ATOM    520  H1'   G    16     -24.942  36.676  80.047  1.00  0.00           H  
ATOM    521  H2'   G    16     -26.537  34.672  80.954  1.00  0.00           H  
ATOM    522 HO2'   G    16     -27.578  36.619  82.162  1.00  0.00           H  
ATOM    523  H1    G    16     -24.041  32.337  76.073  1.00  0.00           H  
ATOM    524  H22   G    16     -26.469  34.770  76.123  1.00  0.00           H  
ATOM    525  H21   G    16     -25.722  33.470  75.257  1.00  0.00           H  
ATOM    526  H8    G    16     -22.496  34.517  81.917  1.00  0.00           H  
ATOM    527  P     G    17     -27.652  34.110  84.255  1.00  0.00           P  
ATOM    528  OP2   G    17     -26.694  33.121  84.836  1.00  0.00           O  
ATOM    529  OP1   G    17     -28.755  34.639  85.099  1.00  0.00           O  
ATOM    530  O5'   G    17     -28.266  33.510  82.913  1.00  0.00           O  
ATOM    531  C5'   G    17     -29.397  34.108  82.303  1.00  0.00           C  
ATOM    532  C4'   G    17     -29.735  33.384  81.028  1.00  0.00           C  
ATOM    533  O4'   G    17     -28.603  33.463  80.126  1.00  0.00           O  
ATOM    534  C3'   G    17     -29.936  31.884  81.149  1.00  0.00           C  
ATOM    535  O3'   G    17     -31.217  31.521  81.632  1.00  0.00           O  
ATOM    536  C1'   G    17     -28.615  32.343  79.265  1.00  0.00           C  
ATOM    537  C2'   G    17     -29.755  31.433  79.713  1.00  0.00           C  
ATOM    538  O2'   G    17     -30.908  31.693  78.950  1.00  0.00           O  
ATOM    539  N1    G    17     -25.405  29.180  76.926  1.00  0.00           N  
ATOM    540  C2    G    17     -26.641  29.631  76.522  1.00  0.00           C  
ATOM    541  N2    G    17     -27.096  29.172  75.337  1.00  0.00           N  
ATOM    542  N3    G    17     -27.389  30.466  77.231  1.00  0.00           N  
ATOM    543  C4    G    17     -26.804  30.810  78.397  1.00  0.00           C  
ATOM    544  C5    G    17     -25.589  30.408  78.898  1.00  0.00           C  
ATOM    545  C6    G    17     -24.788  29.515  78.127  1.00  0.00           C  
ATOM    546  O6    G    17     -23.683  29.038  78.403  1.00  0.00           O  
ATOM    547  N7    G    17     -25.353  30.990  80.141  1.00  0.00           N  
ATOM    548  C8    G    17     -26.411  31.723  80.364  1.00  0.00           C  
ATOM    549  N9    G    17     -27.330  31.659  79.345  1.00  0.00           N  
ATOM    550  H5'   G    17     -29.194  35.167  82.088  1.00  0.00           H  
ATOM    551 H5''   G    17     -30.256  34.078  82.989  1.00  0.00           H  
ATOM    552  H4'   G    17     -30.652  33.876  80.674  1.00  0.00           H  
ATOM    553  H3'   G    17     -29.257  31.403  81.869  1.00  0.00           H  
ATOM    554  H1'   G    17     -28.795  32.584  78.207  1.00  0.00           H  
ATOM    555  H2'   G    17     -29.581  30.351  79.628  1.00  0.00           H  
ATOM    556 HO2'   G    17     -31.721  31.561  79.517  1.00  0.00           H  
ATOM    557  H1    G    17     -24.915  28.564  76.310  1.00  0.00           H  
ATOM    558  H22   G    17     -27.991  29.462  75.000  1.00  0.00           H  
ATOM    559  H21   G    17     -26.538  28.542  74.797  1.00  0.00           H  
ATOM    560  H8    G    17     -26.551  32.326  81.275  1.00  0.00           H  
ATOM    561  P     C    18     -31.455  30.026  82.182  1.00  0.00           P  
ATOM    562  OP2   C    18     -30.125  29.408  82.426  1.00  0.00           O  
ATOM    563  OP1   C    18     -32.425  30.121  83.295  1.00  0.00           O  
ATOM    564  O5'   C    18     -32.156  29.285  80.954  1.00  0.00           O  
ATOM    565  C5'   C    18     -32.168  27.847  80.868  1.00  0.00           C  
ATOM    566  C4'   C    18     -31.717  27.381  79.496  1.00  0.00           C  
ATOM    567  O4'   C    18     -30.539  28.123  79.085  1.00  0.00           O  
ATOM    568  C3'   C    18     -31.290  25.926  79.347  1.00  0.00           C  
ATOM    569  O3'   C    18     -32.400  25.045  79.208  1.00  0.00           O  
ATOM    570  C1'   C    18     -29.737  27.322  78.253  1.00  0.00           C  
ATOM    571  C2'   C    18     -30.447  25.977  78.079  1.00  0.00           C  
ATOM    572  O2'   C    18     -31.239  26.008  76.903  1.00  0.00           O  
ATOM    573  N1    C    18     -28.403  27.186  78.876  1.00  0.00           N  
ATOM    574  C2    C    18     -27.351  26.634  78.128  1.00  0.00           C  
ATOM    575  O2    C    18     -27.559  26.274  76.957  1.00  0.00           O  
ATOM    576  N3    C    18     -26.136  26.503  78.700  1.00  0.00           N  
ATOM    577  C4    C    18     -25.946  26.888  79.961  1.00  0.00           C  
ATOM    578  N4    C    18     -24.726  26.726  80.489  1.00  0.00           N  
ATOM    579  C5    C    18     -26.995  27.453  80.744  1.00  0.00           C  
ATOM    580  C6    C    18     -28.193  27.583  80.168  1.00  0.00           C  
ATOM    581  H5'   C    18     -33.179  27.465  81.068  1.00  0.00           H  
ATOM    582 H5''   C    18     -31.504  27.418  81.633  1.00  0.00           H  
ATOM    583  H4'   C    18     -32.602  27.528  78.859  1.00  0.00           H  
ATOM    584  H3'   C    18     -30.754  25.531  80.224  1.00  0.00           H  
ATOM    585  H1'   C    18     -29.577  27.732  77.246  1.00  0.00           H  
ATOM    586  H2'   C    18     -29.802  25.095  77.962  1.00  0.00           H  
ATOM    587 HO2'   C    18     -32.079  25.486  77.053  1.00  0.00           H  
ATOM    588  H42   C    18     -24.549  27.003  81.434  1.00  0.00           H  
ATOM    589  H41   C    18     -23.993  26.328  79.939  1.00  0.00           H  
ATOM    590  H5    C    18     -26.824  27.768  81.784  1.00  0.00           H  
ATOM    591  H6    C    18     -29.026  28.016  80.741  1.00  0.00           H  
ATOM    592  P     A    19     -32.336  23.567  79.825  1.00  0.00           P  
ATOM    593  OP2   A    19     -31.892  23.686  81.237  1.00  0.00           O  
ATOM    594  OP1   A    19     -33.616  22.871  79.524  1.00  0.00           O  
ATOM    595  O5'   A    19     -31.184  22.874  78.978  1.00  0.00           O  
ATOM    596  C5'   A    19     -31.398  22.445  77.612  1.00  0.00           C  
ATOM    597  C4'   A    19     -30.486  21.278  77.306  1.00  0.00           C  
ATOM    598  O4'   A    19     -29.125  21.748  77.510  1.00  0.00           O  
ATOM    599  C3'   A    19     -30.635  20.071  78.239  1.00  0.00           C  
ATOM    600  O3'   A    19     -30.066  18.929  77.606  1.00  0.00           O  
ATOM    601  C1'   A    19     -28.506  20.988  78.506  1.00  0.00           C  
ATOM    602  C2'   A    19     -29.646  20.416  79.343  1.00  0.00           C  
ATOM    603  O2'   A    19     -29.203  19.287  80.060  1.00  0.00           O  
ATOM    604  N1    A    19     -23.539  21.940  79.321  1.00  0.00           N  
ATOM    605  C2    A    19     -24.172  21.039  78.562  1.00  0.00           C  
ATOM    606  N3    A    19     -25.480  20.852  78.389  1.00  0.00           N  
ATOM    607  C4    A    19     -26.186  21.737  79.118  1.00  0.00           C  
ATOM    608  C5    A    19     -25.680  22.716  79.945  1.00  0.00           C  
ATOM    609  C6    A    19     -24.280  22.810  80.043  1.00  0.00           C  
ATOM    610  N6    A    19     -23.654  23.702  80.807  1.00  0.00           N  
ATOM    611  N7    A    19     -26.709  23.437  80.536  1.00  0.00           N  
ATOM    612  C8    A    19     -27.795  22.884  80.060  1.00  0.00           C  
ATOM    613  N9    A    19     -27.553  21.845  79.203  1.00  0.00           N  
ATOM    614  H5'   A    19     -31.197  23.275  76.919  1.00  0.00           H  
ATOM    615 H5''   A    19     -32.448  22.152  77.468  1.00  0.00           H  
ATOM    616  H4'   A    19     -30.752  20.991  76.278  1.00  0.00           H  
ATOM    617  H3'   A    19     -31.680  19.801  78.450  1.00  0.00           H  
ATOM    618  H1'   A    19     -27.912  20.134  78.148  1.00  0.00           H  
ATOM    619  H2'   A    19     -30.077  21.078  80.108  1.00  0.00           H  
ATOM    620 HO2'   A    19     -28.585  19.576  80.792  1.00  0.00           H  
ATOM    621  H2    A    19     -23.521  20.354  78.001  1.00  0.00           H  
ATOM    622  H61   A    19     -22.654  23.721  80.838  1.00  0.00           H  
ATOM    623  H62   A    19     -24.182  24.354  81.350  1.00  0.00           H  
ATOM    624  H8    A    19     -28.809  23.219  80.328  1.00  0.00           H  
ATOM    625  P     U    20     -31.009  17.878  76.837  1.00  0.00           P  
ATOM    626  OP2   U    20     -31.906  18.642  75.933  1.00  0.00           O  
ATOM    627  OP1   U    20     -30.144  16.806  76.280  1.00  0.00           O  
ATOM    628  O5'   U    20     -31.900  17.242  77.994  1.00  0.00           O  
ATOM    629  C5'   U    20     -31.313  16.445  79.012  1.00  0.00           C  
ATOM    630  C4'   U    20     -32.337  15.987  80.021  1.00  0.00           C  
ATOM    631  O4'   U    20     -32.845  17.128  80.764  1.00  0.00           O  
ATOM    632  C3'   U    20     -33.588  15.331  79.456  1.00  0.00           C  
ATOM    633  O3'   U    20     -33.402  13.961  79.146  1.00  0.00           O  
ATOM    634  C1'   U    20     -34.217  16.933  81.079  1.00  0.00           C  
ATOM    635  C2'   U    20     -34.614  15.557  80.557  1.00  0.00           C  
ATOM    636  O2'   U    20     -34.463  14.609  81.604  1.00  0.00           O  
ATOM    637  N1    U    20     -35.002  18.022  80.449  1.00  0.00           N  
ATOM    638  C2    U    20     -36.285  18.229  80.921  1.00  0.00           C  
ATOM    639  O2    U    20     -36.781  17.566  81.815  1.00  0.00           O  
ATOM    640  N3    U    20     -36.973  19.248  80.309  1.00  0.00           N  
ATOM    641  C4    U    20     -36.522  20.064  79.294  1.00  0.00           C  
ATOM    642  O4    U    20     -37.265  20.939  78.846  1.00  0.00           O  
ATOM    643  C5    U    20     -35.187  19.792  78.856  1.00  0.00           C  
ATOM    644  C6    U    20     -34.494  18.807  79.436  1.00  0.00           C  
ATOM    645  H5'   U    20     -30.625  16.970  79.472  1.00  0.00           H  
ATOM    646 H5''   U    20     -30.895  15.659  78.602  1.00  0.00           H  
ATOM    647  H4'   U    20     -31.910  15.367  80.647  1.00  0.00           H  
ATOM    648  H3'   U    20     -33.868  15.808  78.647  1.00  0.00           H  
ATOM    649  H1'   U    20     -34.348  16.959  82.051  1.00  0.00           H  
ATOM    650  H2'   U    20     -35.527  15.561  80.201  1.00  0.00           H  
ATOM    651 HO2'   U    20     -34.224  13.740  81.216  1.00  0.00           H  
ATOM    652  H3    U    20     -37.885  19.412  80.628  1.00  0.00           H  
ATOM    653  H5    U    20     -34.785  20.324  78.138  1.00  0.00           H  
ATOM    654  H6    U    20     -33.583  18.640  79.118  1.00  0.00           H  
ATOM    655  P     U    21     -33.950  13.364  77.758  1.00  0.00           P  
ATOM    656  OP2   U    21     -33.803  14.412  76.717  1.00  0.00           O  
ATOM    657  OP1   U    21     -33.327  12.031  77.553  1.00  0.00           O  
ATOM    658  O5'   U    21     -35.506  13.145  78.022  1.00  0.00           O  
ATOM    659  C5'   U    21     -35.959  12.166  78.944  1.00  0.00           C  
ATOM    660  C4'   U    21     -37.423  12.339  79.265  1.00  0.00           C  
ATOM    661  O4'   U    21     -37.653  13.651  79.856  1.00  0.00           O  
ATOM    662  C3'   U    21     -38.377  12.315  78.081  1.00  0.00           C  
ATOM    663  O3'   U    21     -38.697  11.003  77.654  1.00  0.00           O  
ATOM    664  C1'   U    21     -38.877  14.205  79.405  1.00  0.00           C  
ATOM    665  C2'   U    21     -39.568  13.108  78.598  1.00  0.00           C  
ATOM    666  O2'   U    21     -40.368  12.325  79.473  1.00  0.00           O  
ATOM    667  N1    U    21     -38.567  15.399  78.582  1.00  0.00           N  
ATOM    668  C2    U    21     -39.602  16.282  78.336  1.00  0.00           C  
ATOM    669  O2    U    21     -40.732  16.118  78.761  1.00  0.00           O  
ATOM    670  N3    U    21     -39.268  17.372  77.570  1.00  0.00           N  
ATOM    671  C4    U    21     -38.033  17.665  77.034  1.00  0.00           C  
ATOM    672  O4    U    21     -37.892  18.689  76.364  1.00  0.00           O  
ATOM    673  C5    U    21     -37.010  16.708  77.330  1.00  0.00           C  
ATOM    674  C6    U    21     -37.307  15.638  78.075  1.00  0.00           C  
ATOM    675  H5'   U    21     -35.440  12.243  79.772  1.00  0.00           H  
ATOM    676 H5''   U    21     -35.820  11.275  78.561  1.00  0.00           H  
ATOM    677  H4'   U    21     -37.695  11.648  79.904  1.00  0.00           H  
ATOM    678  H3'   U    21     -37.971  12.805  77.336  1.00  0.00           H  
ATOM    679  H1'   U    21     -39.454  14.468  80.153  1.00  0.00           H  
ATOM    680  H2'   U    21     -40.097  13.483  77.863  1.00  0.00           H  
ATOM    681 HO2'   U    21     -40.300  11.383  79.210  1.00  0.00           H  
ATOM    682  H3    U    21     -39.988  18.010  77.383  1.00  0.00           H  
ATOM    683  H5    U    21     -36.100  16.838  76.990  1.00  0.00           H  
ATOM    684  H6    U    21     -36.591  14.998  78.262  1.00  0.00           H  
ATOM    685  P     C    22     -39.003  10.708  76.104  1.00  0.00           P  
ATOM    686  OP2   C    22     -38.084  11.539  75.286  1.00  0.00           O  
ATOM    687  OP1   C    22     -39.027   9.235  75.912  1.00  0.00           O  
ATOM    688  O5'   C    22     -40.484  11.256  75.892  1.00  0.00           O  
ATOM    689  C5'   C    22     -41.586  10.653  76.552  1.00  0.00           C  
ATOM    690  C4'   C    22     -42.847  11.452  76.371  1.00  0.00           C  
ATOM    691  O4'   C    22     -42.646  12.780  76.915  1.00  0.00           O  
ATOM    692  C3'   C    22     -43.259  11.711  74.931  1.00  0.00           C  
ATOM    693  O3'   C    22     -43.931  10.603  74.344  1.00  0.00           O  
ATOM    694  C1'   C    22     -43.403  13.717  76.150  1.00  0.00           C  
ATOM    695  C2'   C    22     -44.157  12.928  75.078  1.00  0.00           C  
ATOM    696  O2'   C    22     -45.444  12.600  75.555  1.00  0.00           O  
ATOM    697  N1    C    22     -42.496  14.727  75.578  1.00  0.00           N  
ATOM    698  C2    C    22     -43.022  15.968  75.217  1.00  0.00           C  
ATOM    699  O2    C    22     -44.232  16.177  75.385  1.00  0.00           O  
ATOM    700  N3    C    22     -42.204  16.909  74.696  1.00  0.00           N  
ATOM    701  C4    C    22     -40.904  16.647  74.535  1.00  0.00           C  
ATOM    702  N4    C    22     -40.130  17.611  74.027  1.00  0.00           N  
ATOM    703  C5    C    22     -40.341  15.387  74.890  1.00  0.00           C  
ATOM    704  C6    C    22     -41.165  14.463  75.401  1.00  0.00           C  
ATOM    705  H5'   C    22     -41.387  10.583  77.509  1.00  0.00           H  
ATOM    706 H5''   C    22     -41.723   9.753  76.188  1.00  0.00           H  
ATOM    707  H4'   C    22     -43.620  10.851  76.873  1.00  0.00           H  
ATOM    708  H3'   C    22     -42.410  11.883  74.253  1.00  0.00           H  
ATOM    709  H1'   C    22     -44.158  14.263  76.734  1.00  0.00           H  
ATOM    710  H2'   C    22     -44.334  13.442  74.122  1.00  0.00           H  
ATOM    711 HO2'   C    22     -45.658  11.652  75.315  1.00  0.00           H  
ATOM    712  H42   C    22     -39.152  17.448  73.892  1.00  0.00           H  
ATOM    713  H41   C    22     -40.528  18.495  73.783  1.00  0.00           H  
ATOM    714  H5    C    22     -39.269  15.182  74.748  1.00  0.00           H  
ATOM    715  H6    C    22     -40.766  13.478  75.688  1.00  0.00           H  
ATOM    716  P     G    23     -43.776  10.321  72.764  1.00  0.00           P  
ATOM    717  OP2   G    23     -42.368  10.589  72.356  1.00  0.00           O  
ATOM    718  OP1   G    23     -44.372   8.982  72.513  1.00  0.00           O  
ATOM    719  O5'   G    23     -44.696  11.421  72.070  1.00  0.00           O  
ATOM    720  C5'   G    23     -46.122  11.418  72.255  1.00  0.00           C  
ATOM    721  C4'   G    23     -46.732  12.660  71.647  1.00  0.00           C  
ATOM    722  O4'   G    23     -46.174  13.844  72.278  1.00  0.00           O  
ATOM    723  C3'   G    23     -46.443  12.873  70.170  1.00  0.00           C  
ATOM    724  O3'   G    23     -47.276  12.076  69.342  1.00  0.00           O  
ATOM    725  C1'   G    23     -46.150  14.904  71.323  1.00  0.00           C  
ATOM    726  C2'   G    23     -46.709  14.361  70.004  1.00  0.00           C  
ATOM    727  O2'   G    23     -48.093  14.649  69.916  1.00  0.00           O  
ATOM    728  N1    G    23     -43.274  18.679  69.557  1.00  0.00           N  
ATOM    729  C2    G    23     -44.640  18.540  69.545  1.00  0.00           C  
ATOM    730  N2    G    23     -45.335  19.524  68.969  1.00  0.00           N  
ATOM    731  N3    G    23     -45.281  17.506  70.058  1.00  0.00           N  
ATOM    732  C4    G    23     -44.435  16.599  70.585  1.00  0.00           C  
ATOM    733  C5    G    23     -43.059  16.638  70.643  1.00  0.00           C  
ATOM    734  C6    G    23     -42.382  17.757  70.097  1.00  0.00           C  
ATOM    735  O6    G    23     -41.163  17.976  70.057  1.00  0.00           O  
ATOM    736  N7    G    23     -42.560  15.501  71.261  1.00  0.00           N  
ATOM    737  C8    G    23     -43.623  14.806  71.560  1.00  0.00           C  
ATOM    738  N9    G    23     -44.791  15.413  71.171  1.00  0.00           N  
ATOM    739  H5'   G    23     -46.364  11.373  73.326  1.00  0.00           H  
ATOM    740 H5''   G    23     -46.561  10.524  71.788  1.00  0.00           H  
ATOM    741  H4'   G    23     -47.813  12.526  71.791  1.00  0.00           H  
ATOM    742  H3'   G    23     -45.425  12.583  69.871  1.00  0.00           H  
ATOM    743  H1'   G    23     -46.784  15.755  71.612  1.00  0.00           H  
ATOM    744  H2'   G    23     -46.273  14.770  69.082  1.00  0.00           H  
ATOM    745 HO2'   G    23     -48.579  13.848  69.565  1.00  0.00           H  
ATOM    746  H1    G    23     -42.890  19.505  69.145  1.00  0.00           H  
ATOM    747  H22   G    23     -46.333  19.474  68.930  1.00  0.00           H  
ATOM    748  H21   G    23     -44.858  20.310  68.578  1.00  0.00           H  
ATOM    749  H8    G    23     -43.586  13.829  72.067  1.00  0.00           H  
ATOM    750  P     U    24     -46.717  11.549  67.932  1.00  0.00           P  
ATOM    751  OP2   U    24     -45.254  11.319  68.057  1.00  0.00           O  
ATOM    752  OP1   U    24     -47.601  10.439  67.508  1.00  0.00           O  
ATOM    753  O5'   U    24     -46.930  12.789  66.959  1.00  0.00           O  
ATOM    754  C5'   U    24     -48.249  13.207  66.594  1.00  0.00           C  
ATOM    755  C4'   U    24     -48.185  14.494  65.823  1.00  0.00           C  
ATOM    756  O4'   U    24     -47.571  15.523  66.638  1.00  0.00           O  
ATOM    757  C3'   U    24     -47.323  14.468  64.574  1.00  0.00           C  
ATOM    758  O3'   U    24     -47.970  13.850  63.470  1.00  0.00           O  
ATOM    759  C1'   U    24     -46.854  16.415  65.800  1.00  0.00           C  
ATOM    760  C2'   U    24     -47.056  15.947  64.358  1.00  0.00           C  
ATOM    761  O2'   U    24     -48.165  16.617  63.795  1.00  0.00           O  
ATOM    762  N1    U    24     -45.433  16.396  66.178  1.00  0.00           N  
ATOM    763  C2    U    24     -44.687  17.530  65.921  1.00  0.00           C  
ATOM    764  O2    U    24     -45.162  18.542  65.430  1.00  0.00           O  
ATOM    765  N3    U    24     -43.361  17.436  66.258  1.00  0.00           N  
ATOM    766  C4    U    24     -42.716  16.348  66.813  1.00  0.00           C  
ATOM    767  O4    U    24     -41.499  16.395  66.994  1.00  0.00           O  
ATOM    768  C5    U    24     -43.559  15.222  67.068  1.00  0.00           C  
ATOM    769  C6    U    24     -44.856  15.283  66.752  1.00  0.00           C  
ATOM    770  H5'   U    24     -48.866  13.342  67.493  1.00  0.00           H  
ATOM    771 H5''   U    24     -48.735  12.431  65.983  1.00  0.00           H  
ATOM    772  H4'   U    24     -49.230  14.691  65.542  1.00  0.00           H  
ATOM    773  H3'   U    24     -46.398  13.884  64.689  1.00  0.00           H  
ATOM    774  H1'   U    24     -47.191  17.461  65.847  1.00  0.00           H  
ATOM    775  H2'   U    24     -46.229  16.131  63.657  1.00  0.00           H  
ATOM    776 HO2'   U    24     -48.618  16.017  63.134  1.00  0.00           H  
ATOM    777  H3    U    24     -42.796  18.243  66.080  1.00  0.00           H  
ATOM    778  H5    U    24     -43.140  14.310  67.521  1.00  0.00           H  
ATOM    779  H6    U    24     -45.491  14.407  66.956  1.00  0.00           H  
ATOM    780  P     A    25     -47.104  13.030  62.402  1.00  0.00           P  
ATOM    781  OP2   A    25     -46.055  12.327  63.182  1.00  0.00           O  
ATOM    782  OP1   A    25     -48.078  12.242  61.606  1.00  0.00           O  
ATOM    783  O5'   A    25     -46.381  14.057  61.420  1.00  0.00           O  
ATOM    784  C5'   A    25     -47.137  14.895  60.558  1.00  0.00           C  
ATOM    785  C4'   A    25     -46.315  16.055  60.054  1.00  0.00           C  
ATOM    786  O4'   A    25     -45.856  16.837  61.187  1.00  0.00           O  
ATOM    787  C3'   A    25     -45.042  15.695  59.303  1.00  0.00           C  
ATOM    788  O3'   A    25     -45.273  15.373  57.943  1.00  0.00           O  
ATOM    789  C1'   A    25     -44.558  17.320  60.905  1.00  0.00           C  
ATOM    790  C2'   A    25     -44.225  16.954  59.469  1.00  0.00           C  
ATOM    791  O2'   A    25     -44.683  17.982  58.603  1.00  0.00           O  
ATOM    792  N1    A    25     -39.919  17.861  63.082  1.00  0.00           N  
ATOM    793  C2    A    25     -40.578  18.591  62.173  1.00  0.00           C  
ATOM    794  N3    A    25     -41.785  18.392  61.649  1.00  0.00           N  
ATOM    795  C4    A    25     -42.348  17.283  62.160  1.00  0.00           C  
ATOM    796  C5    A    25     -41.797  16.432  63.100  1.00  0.00           C  
ATOM    797  C6    A    25     -40.513  16.753  63.576  1.00  0.00           C  
ATOM    798  N6    A    25     -39.856  16.025  64.482  1.00  0.00           N  
ATOM    799  N7    A    25     -42.668  15.390  63.390  1.00  0.00           N  
ATOM    800  C8    A    25     -43.709  15.632  62.632  1.00  0.00           C  
ATOM    801  N9    A    25     -43.584  16.762  61.861  1.00  0.00           N  
ATOM    802  H5'   A    25     -47.912  15.242  61.047  1.00  0.00           H  
ATOM    803 H5''   A    25     -47.451  14.369  59.794  1.00  0.00           H  
ATOM    804  H4'   A    25     -46.871  16.624  59.481  1.00  0.00           H  
ATOM    805  H3'   A    25     -44.584  14.945  59.738  1.00  0.00           H  
ATOM    806  H1'   A    25     -44.582  18.296  60.995  1.00  0.00           H  
ATOM    807  H2'   A    25     -43.268  16.778  59.351  1.00  0.00           H  
ATOM    808 HO2'   A    25     -44.998  17.579  57.768  1.00  0.00           H  
ATOM    809  H2    A    25     -40.103  19.385  61.847  1.00  0.00           H  
ATOM    810  H61   A    25     -38.962  16.300  64.776  1.00  0.00           H  
ATOM    811  H62   A    25     -40.267  15.218  64.854  1.00  0.00           H  
ATOM    812  H8    A    25     -44.504  15.058  62.616  1.00  0.00           H  
ATOM    813  P     U    26     -44.412  14.218  57.229  1.00  0.00           P  
ATOM    814  OP2   U    26     -44.350  13.056  58.150  1.00  0.00           O  
ATOM    815  OP1   U    26     -44.938  14.037  55.852  1.00  0.00           O  
ATOM    816  O5'   U    26     -42.949  14.840  57.121  1.00  0.00           O  
ATOM    817  C5'   U    26     -42.709  16.010  56.354  1.00  0.00           C  
ATOM    818  C4'   U    26     -41.303  16.504  56.524  1.00  0.00           C  
ATOM    819  O4'   U    26     -41.056  16.856  57.910  1.00  0.00           O  
ATOM    820  C3'   U    26     -40.234  15.473  56.239  1.00  0.00           C  
ATOM    821  O3'   U    26     -40.089  15.202  54.848  1.00  0.00           O  
ATOM    822  C1'   U    26     -39.679  16.695  58.167  1.00  0.00           C  
ATOM    823  C2'   U    26     -39.027  16.099  56.919  1.00  0.00           C  
ATOM    824  O2'   U    26     -38.462  17.159  56.181  1.00  0.00           O  
ATOM    825  N1    U    26     -39.481  15.844  59.351  1.00  0.00           N  
ATOM    826  C2    U    26     -38.224  15.838  59.931  1.00  0.00           C  
ATOM    827  O2    U    26     -37.304  16.523  59.523  1.00  0.00           O  
ATOM    828  N3    U    26     -38.087  15.000  61.010  1.00  0.00           N  
ATOM    829  C4    U    26     -39.060  14.188  61.562  1.00  0.00           C  
ATOM    830  O4    U    26     -38.778  13.466  62.523  1.00  0.00           O  
ATOM    831  C5    U    26     -40.330  14.261  60.915  1.00  0.00           C  
ATOM    832  C6    U    26     -40.494  15.067  59.860  1.00  0.00           C  
ATOM    833  H5'   U    26     -43.331  16.712  56.640  1.00  0.00           H  
ATOM    834 H5''   U    26     -42.865  15.811  55.408  1.00  0.00           H  
ATOM    835  H4'   U    26     -41.226  17.345  55.818  1.00  0.00           H  
ATOM    836  H3'   U    26     -40.447  14.484  56.672  1.00  0.00           H  
ATOM    837  H1'   U    26     -39.172  17.650  58.367  1.00  0.00           H  
ATOM    838  H2'   U    26     -38.200  15.388  57.055  1.00  0.00           H  
ATOM    839 HO2'   U    26     -38.603  16.998  55.203  1.00  0.00           H  
ATOM    840  H3    U    26     -37.185  14.973  61.443  1.00  0.00           H  
ATOM    841  H5    U    26     -41.172  13.655  61.282  1.00  0.00           H  
ATOM    842  H6    U    26     -41.481  15.109  59.377  1.00  0.00           H  
ATOM    843  P     U    27     -39.527  13.774  54.376  1.00  0.00           P  
ATOM    844  OP2   U    27     -40.261  12.709  55.102  1.00  0.00           O  
ATOM    845  OP1   U    27     -39.501  13.746  52.889  1.00  0.00           O  
ATOM    846  O5'   U    27     -38.030  13.871  54.917  1.00  0.00           O  
ATOM    847  C5'   U    27     -37.231  12.723  55.105  1.00  0.00           C  
ATOM    848  C4'   U    27     -35.891  13.106  55.686  1.00  0.00           C  
ATOM    849  O4'   U    27     -36.075  13.754  56.972  1.00  0.00           O  
ATOM    850  C3'   U    27     -34.938  11.959  55.984  1.00  0.00           C  
ATOM    851  O3'   U    27     -34.245  11.501  54.834  1.00  0.00           O  
ATOM    852  C1'   U    27     -35.013  13.393  57.861  1.00  0.00           C  
ATOM    853  C2'   U    27     -34.027  12.553  57.048  1.00  0.00           C  
ATOM    854  O2'   U    27     -33.053  13.413  56.474  1.00  0.00           O  
ATOM    855  N1    U    27     -35.547  12.656  59.032  1.00  0.00           N  
ATOM    856  C2    U    27     -34.718  12.535  60.131  1.00  0.00           C  
ATOM    857  O2    U    27     -33.592  12.999  60.171  1.00  0.00           O  
ATOM    858  N3    U    27     -35.254  11.847  61.192  1.00  0.00           N  
ATOM    859  C4    U    27     -36.509  11.277  61.266  1.00  0.00           C  
ATOM    860  O4    U    27     -36.845  10.688  62.294  1.00  0.00           O  
ATOM    861  C5    U    27     -37.310  11.444  60.093  1.00  0.00           C  
ATOM    862  C6    U    27     -36.814  12.111  59.046  1.00  0.00           C  
ATOM    863  H5'   U    27     -37.083  12.204  54.148  1.00  0.00           H  
ATOM    864 H5''   U    27     -37.727  12.026  55.798  1.00  0.00           H  
ATOM    865  H4'   U    27     -35.451  13.734  55.075  1.00  0.00           H  
ATOM    866  H3'   U    27     -35.442  11.214  56.372  1.00  0.00           H  
ATOM    867  H1'   U    27     -34.569  14.211  58.168  1.00  0.00           H  
ATOM    868  H2'   U    27     -33.613  11.855  57.598  1.00  0.00           H  
ATOM    869 HO2'   U    27     -32.963  13.203  55.521  1.00  0.00           H  
ATOM    870  H3    U    27     -34.683  11.747  61.981  1.00  0.00           H  
ATOM    871  H5    U    27     -38.217  11.072  60.058  1.00  0.00           H  
ATOM    872  H6    U    27     -37.382  12.210  58.256  1.00  0.00           H  
ATOM    873  P     G    28     -33.717   9.986  54.757  1.00  0.00           P  
ATOM    874  OP2   G    28     -34.802   9.096  55.246  1.00  0.00           O  
ATOM    875  OP1   G    28     -33.140   9.767  53.406  1.00  0.00           O  
ATOM    876  O5'   G    28     -32.526   9.939  55.814  1.00  0.00           O  
ATOM    877  C5'   G    28     -31.264  10.518  55.517  1.00  0.00           C  
ATOM    878  C4'   G    28     -30.308  10.387  56.677  1.00  0.00           C  
ATOM    879  O4'   G    28     -30.880  11.007  57.858  1.00  0.00           O  
ATOM    880  C3'   G    28     -29.988   8.968  57.121  1.00  0.00           C  
ATOM    881  O3'   G    28     -29.019   8.336  56.303  1.00  0.00           O  
ATOM    882  C1'   G    28     -30.488  10.266  59.032  1.00  0.00           C  
ATOM    883  C2'   G    28     -29.536   9.165  58.562  1.00  0.00           C  
ATOM    884  O2'   G    28     -28.203   9.652  58.621  1.00  0.00           O  
ATOM    885  N1    G    28     -32.222   8.169  63.335  1.00  0.00           N  
ATOM    886  C2    G    28     -30.952   8.582  63.014  1.00  0.00           C  
ATOM    887  N2    G    28     -30.016   8.418  63.960  1.00  0.00           N  
ATOM    888  N3    G    28     -30.622   9.118  61.850  1.00  0.00           N  
ATOM    889  C4    G    28     -31.679   9.210  61.018  1.00  0.00           C  
ATOM    890  C5    G    28     -32.986   8.827  61.239  1.00  0.00           C  
ATOM    891  C6    G    28     -33.326   8.253  62.492  1.00  0.00           C  
ATOM    892  O6    G    28     -34.429   7.851  62.880  1.00  0.00           O  
ATOM    893  N7    G    28     -33.772   9.091  60.127  1.00  0.00           N  
ATOM    894  C8    G    28     -32.946   9.618  59.265  1.00  0.00           C  
ATOM    895  N9    G    28     -31.661   9.720  59.740  1.00  0.00           N  
ATOM    896  H5'   G    28     -31.389  11.467  55.311  1.00  0.00           H  
ATOM    897 H5''   G    28     -30.882  10.067  54.735  1.00  0.00           H  
ATOM    898  H4'   G    28     -29.471  10.846  56.451  1.00  0.00           H  
ATOM    899  H3'   G    28     -30.812   8.435  57.115  1.00  0.00           H  
ATOM    900  H1'   G    28     -30.007  10.882  59.623  1.00  0.00           H  
ATOM    901  H2'   G    28     -29.646   8.345  59.089  1.00  0.00           H  
ATOM    902 HO2'   G    28     -27.754   9.459  57.772  1.00  0.00           H  
ATOM    903  H1    G    28     -32.364   7.784  64.225  1.00  0.00           H  
ATOM    904  H22   G    28     -29.091   8.696  63.788  1.00  0.00           H  
ATOM    905  H21   G    28     -30.253   8.022  64.824  1.00  0.00           H  
ATOM    906  H8    G    28     -33.217   9.912  58.370  1.00  0.00           H  
ATOM    907  P     C    29     -29.005   6.735  56.157  1.00  0.00           P  
ATOM    908  OP2   C    29     -30.403   6.280  55.952  1.00  0.00           O  
ATOM    909  OP1   C    29     -27.962   6.373  55.163  1.00  0.00           O  
ATOM    910  O5'   C    29     -28.522   6.221  57.585  1.00  0.00           O  
ATOM    911  C5'   C    29     -27.193   6.445  58.030  1.00  0.00           C  
ATOM    912  C4'   C    29     -26.994   5.976  59.451  1.00  0.00           C  
ATOM    913  O4'   C    29     -27.884   6.700  60.339  1.00  0.00           O  
ATOM    914  C3'   C    29     -27.310   4.513  59.724  1.00  0.00           C  
ATOM    915  O3'   C    29     -26.270   3.638  59.324  1.00  0.00           O  
ATOM    916  C1'   C    29     -28.310   5.833  61.411  1.00  0.00           C  
ATOM    917  C2'   C    29     -27.573   4.505  61.224  1.00  0.00           C  
ATOM    918  O2'   C    29     -26.359   4.544  61.960  1.00  0.00           O  
ATOM    919  N1    C    29     -29.784   5.664  61.410  1.00  0.00           N  
ATOM    920  C2    C    29     -30.399   5.191  62.576  1.00  0.00           C  
ATOM    921  O2    C    29     -29.700   4.928  63.566  1.00  0.00           O  
ATOM    922  N3    C    29     -31.743   5.029  62.602  1.00  0.00           N  
ATOM    923  C4    C    29     -32.471   5.318  61.523  1.00  0.00           C  
ATOM    924  N4    C    29     -33.793   5.142  61.594  1.00  0.00           N  
ATOM    925  C5    C    29     -31.875   5.799  60.324  1.00  0.00           C  
ATOM    926  C6    C    29     -30.546   5.957  60.310  1.00  0.00           C  
ATOM    927  H5'   C    29     -26.996   7.404  57.979  1.00  0.00           H  
ATOM    928 H5''   C    29     -26.574   5.960  57.444  1.00  0.00           H  
ATOM    929  H4'   C    29     -26.067   6.156  59.715  1.00  0.00           H  
ATOM    930  H3'   C    29     -28.134   4.269  59.253  1.00  0.00           H  
ATOM    931  H1'   C    29     -28.031   6.243  62.256  1.00  0.00           H  
ATOM    932  H2'   C    29     -28.134   3.745  61.486  1.00  0.00           H  
ATOM    933 HO2'   C    29     -25.626   4.250  61.382  1.00  0.00           H  
ATOM    934  H42   C    29     -34.356   5.346  60.819  1.00  0.00           H  
ATOM    935  H41   C    29     -34.199   4.809  62.422  1.00  0.00           H  
ATOM    936  H5    C    29     -32.420   6.010  59.535  1.00  0.00           H  
ATOM    937  H6    C    29     -30.118   6.287  59.493  1.00  0.00           H  
ATOM    938  P     G    30     -26.598   2.108  58.956  1.00  0.00           P  
ATOM    939  OP2   G    30     -27.819   2.091  58.109  1.00  0.00           O  
ATOM    940  OP1   G    30     -25.350   1.476  58.455  1.00  0.00           O  
ATOM    941  O5'   G    30     -26.961   1.442  60.357  1.00  0.00           O  
ATOM    942  C5'   G    30     -25.972   1.278  61.363  1.00  0.00           C  
ATOM    943  C4'   G    30     -26.570   0.763  62.648  1.00  0.00           C  
ATOM    944  O4'   G    30     -27.553   1.707  63.146  1.00  0.00           O  
ATOM    945  C3'   G    30     -27.334  -0.549  62.551  1.00  0.00           C  
ATOM    946  O3'   G    30     -26.484  -1.685  62.523  1.00  0.00           O  
ATOM    947  C1'   G    30     -28.621   0.985  63.805  1.00  0.00           C  
ATOM    948  C2'   G    30     -28.243  -0.497  63.770  1.00  0.00           C  
ATOM    949  O2'   G    30     -27.532  -0.818  64.957  1.00  0.00           O  
ATOM    950  N1    G    30     -33.681   0.625  64.222  1.00  0.00           N  
ATOM    951  C2    G    30     -32.702   0.245  65.107  1.00  0.00           C  
ATOM    952  N2    G    30     -33.120  -0.304  66.258  1.00  0.00           N  
ATOM    953  N3    G    30     -31.406   0.393  64.884  1.00  0.00           N  
ATOM    954  C4    G    30     -31.163   0.958  63.683  1.00  0.00           C  
ATOM    955  C5    G    30     -32.066   1.373  62.727  1.00  0.00           C  
ATOM    956  C6    G    30     -33.453   1.208  62.980  1.00  0.00           C  
ATOM    957  O6    G    30     -34.409   1.513  62.258  1.00  0.00           O  
ATOM    958  N7    G    30     -31.410   1.906  61.627  1.00  0.00           N  
ATOM    959  C8    G    30     -30.143   1.808  61.927  1.00  0.00           C  
ATOM    960  N9    G    30     -29.923   1.241  63.160  1.00  0.00           N  
ATOM    961  H5'   G    30     -25.543   2.142  61.533  1.00  0.00           H  
ATOM    962 H5''   G    30     -25.296   0.642  61.046  1.00  0.00           H  
ATOM    963  H4'   G    30     -25.856   0.667  63.314  1.00  0.00           H  
ATOM    964  H3'   G    30     -27.884  -0.541  61.740  1.00  0.00           H  
ATOM    965  H1'   G    30     -28.651   1.293  64.735  1.00  0.00           H  
ATOM    966  H2'   G    30     -29.033  -1.065  63.654  1.00  0.00           H  
ATOM    967 HO2'   G    30     -26.717  -1.305  64.719  1.00  0.00           H  
ATOM    968  H1    G    30     -34.613   0.472  64.483  1.00  0.00           H  
ATOM    969  H22   G    30     -32.465  -0.594  66.928  1.00  0.00           H  
ATOM    970  H21   G    30     -34.076  -0.417  66.431  1.00  0.00           H  
ATOM    971  H8    G    30     -29.424   2.107  61.334  1.00  0.00           H  
ATOM    972  P     C    31     -26.962  -3.032  61.791  1.00  0.00           P  
ATOM    973  OP2   C    31     -27.575  -2.659  60.491  1.00  0.00           O  
ATOM    974  OP1   C    31     -25.832  -3.996  61.818  1.00  0.00           O  
ATOM    975  O5'   C    31     -28.113  -3.597  62.735  1.00  0.00           O  
ATOM    976  C5'   C    31     -27.814  -4.103  64.028  1.00  0.00           C  
ATOM    977  C4'   C    31     -29.066  -4.456  64.793  1.00  0.00           C  
ATOM    978  O4'   C    31     -29.896  -3.276  64.954  1.00  0.00           O  
ATOM    979  C3'   C    31     -29.991  -5.468  64.134  1.00  0.00           C  
ATOM    980  O3'   C    31     -29.553  -6.807  64.298  1.00  0.00           O  
ATOM    981  C1'   C    31     -31.288  -3.653  64.914  1.00  0.00           C  
ATOM    982  C2'   C    31     -31.328  -5.179  64.799  1.00  0.00           C  
ATOM    983  O2'   C    31     -31.388  -5.737  66.104  1.00  0.00           O  
ATOM    984  N1    C    31     -31.994  -2.986  63.792  1.00  0.00           N  
ATOM    985  C2    C    31     -33.393  -2.929  63.825  1.00  0.00           C  
ATOM    986  O2    C    31     -33.997  -3.436  64.783  1.00  0.00           O  
ATOM    987  N3    C    31     -34.060  -2.325  62.815  1.00  0.00           N  
ATOM    988  C4    C    31     -33.387  -1.789  61.797  1.00  0.00           C  
ATOM    989  N4    C    31     -34.088  -1.204  60.822  1.00  0.00           N  
ATOM    990  C5    C    31     -31.966  -1.831  61.733  1.00  0.00           C  
ATOM    991  C6    C    31     -31.317  -2.429  62.738  1.00  0.00           C  
ATOM    992  H5'   C    31     -27.314  -3.425  64.528  1.00  0.00           H  
ATOM    993 H5''   C    31     -27.259  -4.906  63.936  1.00  0.00           H  
ATOM    994  H4'   C    31     -28.811  -4.787  65.680  1.00  0.00           H  
ATOM    995  H3'   C    31     -30.058  -5.268  63.177  1.00  0.00           H  
ATOM    996  H1'   C    31     -31.696  -3.380  65.762  1.00  0.00           H  
ATOM    997  H2'   C    31     -32.080  -5.476  64.243  1.00  0.00           H  
ATOM    998 HO2'   C    31     -30.713  -6.442  66.182  1.00  0.00           H  
ATOM    999  H42   C    31     -33.623  -0.800  60.060  1.00  0.00           H  
ATOM   1000  H41   C    31     -35.066  -1.178  60.869  1.00  0.00           H  
ATOM   1001  H5    C    31     -31.480  -1.433  60.981  1.00  0.00           H  
ATOM   1002  H6    C    31     -30.338  -2.468  62.713  1.00  0.00           H  
ATOM   1003  P     C    32     -29.963  -7.929  63.222  1.00  0.00           P  
ATOM   1004  OP2   C    32     -29.764  -7.360  61.865  1.00  0.00           O  
ATOM   1005  OP1   C    32     -29.279  -9.193  63.593  1.00  0.00           O  
ATOM   1006  O5'   C    32     -31.527  -8.130  63.449  1.00  0.00           O  
ATOM   1007  C5'   C    32     -32.020  -8.722  64.641  1.00  0.00           C  
ATOM   1008  C4'   C    32     -33.529  -8.709  64.687  1.00  0.00           C  
ATOM   1009  O4'   C    32     -34.013  -7.341  64.662  1.00  0.00           O  
ATOM   1010  C3'   C    32     -34.240  -9.373  63.517  1.00  0.00           C  
ATOM   1011  O3'   C    32     -34.272 -10.787  63.619  1.00  0.00           O  
ATOM   1012  C1'   C    32     -35.269  -7.290  63.945  1.00  0.00           C  
ATOM   1013  C2'   C    32     -35.618  -8.727  63.556  1.00  0.00           C  
ATOM   1014  O2'   C    32     -36.426  -9.297  64.576  1.00  0.00           O  
ATOM   1015  N1    C    32     -35.177  -6.393  62.765  1.00  0.00           N  
ATOM   1016  C2    C    32     -36.365  -5.931  62.186  1.00  0.00           C  
ATOM   1017  O2    C    32     -37.451  -6.281  62.672  1.00  0.00           O  
ATOM   1018  N3    C    32     -36.309  -5.113  61.111  1.00  0.00           N  
ATOM   1019  C4    C    32     -35.128  -4.751  60.608  1.00  0.00           C  
ATOM   1020  N4    C    32     -35.122  -3.943  59.545  1.00  0.00           N  
ATOM   1021  C5    C    32     -33.902  -5.205  61.172  1.00  0.00           C  
ATOM   1022  C6    C    32     -33.970  -6.012  62.237  1.00  0.00           C  
ATOM   1023  H5'   C    32     -31.672  -8.226  65.411  1.00  0.00           H  
ATOM   1024 H5''   C    32     -31.707  -9.649  64.691  1.00  0.00           H  
ATOM   1025  H4'   C    32     -33.823  -9.134  65.520  1.00  0.00           H  
ATOM   1026  H3'   C    32     -33.791  -9.121  62.683  1.00  0.00           H  
ATOM   1027  H1'   C    32     -35.948  -6.945  64.562  1.00  0.00           H  
ATOM   1028  H2'   C    32     -36.057  -8.765  62.681  1.00  0.00           H  
ATOM   1029 HO2'   C    32     -36.062 -10.173  64.818  1.00  0.00           H  
ATOM   1030  H42   C    32     -34.270  -3.659  59.152  1.00  0.00           H  
ATOM   1031  H41   C    32     -35.967  -3.633  59.159  1.00  0.00           H  
ATOM   1032  H5    C    32     -33.039  -4.933  60.795  1.00  0.00           H  
ATOM   1033  H6    C    32     -33.138  -6.335  62.640  1.00  0.00           H  
ATOM   1034  P     G    33     -34.032 -11.680  62.301  1.00  0.00           P  
ATOM   1035  OP2   G    33     -33.031 -10.983  61.454  1.00  0.00           O  
ATOM   1036  OP1   G    33     -33.771 -13.081  62.740  1.00  0.00           O  
ATOM   1037  O5'   G    33     -35.449 -11.633  61.570  1.00  0.00           O  
ATOM   1038  C5'   G    33     -36.625 -12.130  62.235  1.00  0.00           C  
ATOM   1039  C4'   G    33     -37.882 -11.633  61.554  1.00  0.00           C  
ATOM   1040  O4'   G    33     -37.972 -10.184  61.647  1.00  0.00           O  
ATOM   1041  C3'   G    33     -38.026 -11.883  60.062  1.00  0.00           C  
ATOM   1042  O3'   G    33     -38.402 -13.217  59.750  1.00  0.00           O  
ATOM   1043  C1'   G    33     -38.701  -9.684  60.557  1.00  0.00           C  
ATOM   1044  C2'   G    33     -39.113 -10.882  59.700  1.00  0.00           C  
ATOM   1045  O2'   G    33     -40.401 -11.310  60.089  1.00  0.00           O  
ATOM   1046  N1    G    33     -38.583  -6.146  56.955  1.00  0.00           N  
ATOM   1047  C2    G    33     -39.660  -6.750  57.562  1.00  0.00           C  
ATOM   1048  N2    G    33     -40.877  -6.385  57.133  1.00  0.00           N  
ATOM   1049  N3    G    33     -39.556  -7.645  58.521  1.00  0.00           N  
ATOM   1050  C4    G    33     -38.271  -7.887  58.847  1.00  0.00           C  
ATOM   1051  C5    G    33     -37.125  -7.333  58.315  1.00  0.00           C  
ATOM   1052  C6    G    33     -37.247  -6.383  57.272  1.00  0.00           C  
ATOM   1053  O6    G    33     -36.349  -5.796  56.654  1.00  0.00           O  
ATOM   1054  N7    G    33     -35.995  -7.849  58.935  1.00  0.00           N  
ATOM   1055  C8    G    33     -36.466  -8.702  59.805  1.00  0.00           C  
ATOM   1056  N9    G    33     -37.841  -8.789  59.787  1.00  0.00           N  
ATOM   1057  H5'   G    33     -36.629 -11.809  63.286  1.00  0.00           H  
ATOM   1058 H5''   G    33     -36.621 -13.230  62.234  1.00  0.00           H  
ATOM   1059  H4'   G    33     -38.694 -12.175  62.061  1.00  0.00           H  
ATOM   1060  H3'   G    33     -37.089 -11.751  59.499  1.00  0.00           H  
ATOM   1061  H1'   G    33     -39.622  -9.137  60.806  1.00  0.00           H  
ATOM   1062  H2'   G    33     -39.190 -10.712  58.617  1.00  0.00           H  
ATOM   1063 HO2'   G    33     -40.474 -12.301  59.972  1.00  0.00           H  
ATOM   1064  H1    G    33     -38.773  -5.485  56.229  1.00  0.00           H  
ATOM   1065  H22   G    33     -41.693  -6.793  57.543  1.00  0.00           H  
ATOM   1066  H21   G    33     -40.968  -5.707  56.405  1.00  0.00           H  
ATOM   1067  H8    G    33     -35.828  -9.299  60.476  1.00  0.00           H  
ATOM   1068  P     C    34     -37.793 -13.946  58.454  1.00  0.00           P  
ATOM   1069  OP2   C    34     -36.366 -13.555  58.333  1.00  0.00           O  
ATOM   1070  OP1   C    34     -38.157 -15.384  58.522  1.00  0.00           O  
ATOM   1071  O5'   C    34     -38.588 -13.295  57.236  1.00  0.00           O  
ATOM   1072  C5'   C    34     -39.988 -13.479  57.097  1.00  0.00           C  
ATOM   1073  C4'   C    34     -40.559 -12.609  56.003  1.00  0.00           C  
ATOM   1074  O4'   C    34     -40.298 -11.216  56.308  1.00  0.00           O  
ATOM   1075  C3'   C    34     -39.957 -12.793  54.618  1.00  0.00           C  
ATOM   1076  O3'   C    34     -40.500 -13.902  53.923  1.00  0.00           O  
ATOM   1077  C1'   C    34     -40.028 -10.494  55.129  1.00  0.00           C  
ATOM   1078  C2'   C    34     -40.242 -11.453  53.958  1.00  0.00           C  
ATOM   1079  O2'   C    34     -41.592 -11.368  53.528  1.00  0.00           O  
ATOM   1080  N1    C    34     -38.634  -9.989  55.196  1.00  0.00           N  
ATOM   1081  C2    C    34     -38.268  -8.932  54.353  1.00  0.00           C  
ATOM   1082  O2    C    34     -39.113  -8.452  53.581  1.00  0.00           O  
ATOM   1083  N3    C    34     -37.004  -8.453  54.395  1.00  0.00           N  
ATOM   1084  C4    C    34     -36.115  -8.985  55.233  1.00  0.00           C  
ATOM   1085  N4    C    34     -34.879  -8.480  55.240  1.00  0.00           N  
ATOM   1086  C5    C    34     -36.455 -10.061  56.102  1.00  0.00           C  
ATOM   1087  C6    C    34     -37.709 -10.526  56.052  1.00  0.00           C  
ATOM   1088  H5'   C    34     -40.425 -13.254  57.944  1.00  0.00           H  
ATOM   1089 H5''   C    34     -40.167 -14.418  56.884  1.00  0.00           H  
ATOM   1090  H4'   C    34     -41.527 -12.752  55.960  1.00  0.00           H  
ATOM   1091  H3'   C    34     -38.988 -12.912  54.700  1.00  0.00           H  
ATOM   1092  H1'   C    34     -40.645  -9.738  55.042  1.00  0.00           H  
ATOM   1093  H2'   C    34     -39.616 -11.275  53.226  1.00  0.00           H  
ATOM   1094 HO2'   C    34     -41.892 -12.255  53.239  1.00  0.00           H  
ATOM   1095  H42   C    34     -34.203  -8.850  55.845  1.00  0.00           H  
ATOM   1096  H41   C    34     -34.649  -7.740  54.640  1.00  0.00           H  
ATOM   1097  H5    C    34     -35.795 -10.446  56.715  1.00  0.00           H  
ATOM   1098  H6    C    34     -37.962 -11.265  56.642  1.00  0.00           H  
ATOM   1099  P     U    35     -39.684 -14.552  52.706  1.00  0.00           P  
ATOM   1100  OP2   U    35     -39.267 -15.899  53.172  1.00  0.00           O  
ATOM   1101  OP1   U    35     -40.562 -14.425  51.515  1.00  0.00           O  
ATOM   1102  O5'   U    35     -38.369 -13.692  52.443  1.00  0.00           O  
ATOM   1103  C5'   U    35     -37.140 -14.321  52.114  1.00  0.00           C  
ATOM   1104  C4'   U    35     -36.212 -13.383  51.382  1.00  0.00           C  
ATOM   1105  O4'   U    35     -35.902 -12.241  52.219  1.00  0.00           O  
ATOM   1106  C3'   U    35     -34.846 -13.942  51.014  1.00  0.00           C  
ATOM   1107  O3'   U    35     -34.860 -14.690  49.812  1.00  0.00           O  
ATOM   1108  C1'   U    35     -34.588 -11.777  51.947  1.00  0.00           C  
ATOM   1109  C2'   U    35     -34.012 -12.676  50.848  1.00  0.00           C  
ATOM   1110  O2'   U    35     -34.247 -12.066  49.586  1.00  0.00           O  
ATOM   1111  N1    U    35     -33.803 -11.852  53.204  1.00  0.00           N  
ATOM   1112  C2    U    35     -32.498 -11.397  53.160  1.00  0.00           C  
ATOM   1113  O2    U    35     -31.983 -10.947  52.151  1.00  0.00           O  
ATOM   1114  N3    U    35     -31.811 -11.484  54.346  1.00  0.00           N  
ATOM   1115  C4    U    35     -32.282 -11.971  55.546  1.00  0.00           C  
ATOM   1116  O4    U    35     -31.537 -11.985  56.527  1.00  0.00           O  
ATOM   1117  C5    U    35     -33.639 -12.424  55.516  1.00  0.00           C  
ATOM   1118  C6    U    35     -34.332 -12.349  54.376  1.00  0.00           C  
ATOM   1119  H5'   U    35     -37.321 -15.098  51.544  1.00  0.00           H  
ATOM   1120 H5''   U    35     -36.704 -14.623  52.937  1.00  0.00           H  
ATOM   1121  H4'   U    35     -36.655 -13.069  50.567  1.00  0.00           H  
ATOM   1122  H3'   U    35     -34.487 -14.499  51.735  1.00  0.00           H  
ATOM   1123  H1'   U    35     -34.605 -10.850  51.630  1.00  0.00           H  
ATOM   1124  H2'   U    35     -33.059 -12.852  50.993  1.00  0.00           H  
ATOM   1125 HO2'   U    35     -34.410 -12.766  48.919  1.00  0.00           H  
ATOM   1126  H3    U    35     -30.884 -11.167  54.337  1.00  0.00           H  
ATOM   1127  H5    U    35     -34.057 -12.786  56.326  1.00  0.00           H  
ATOM   1128  H6    U    35     -35.259 -12.667  54.381  1.00  0.00           H  
ATOM   1129  P     A    36     -34.014 -16.052  49.697  1.00  0.00           P  
ATOM   1130  OP2   A    36     -34.157 -16.791  50.976  1.00  0.00           O  
ATOM   1131  OP1   A    36     -34.381 -16.715  48.420  1.00  0.00           O  
ATOM   1132  O5'   A    36     -32.504 -15.558  49.580  1.00  0.00           O  
ATOM   1133  C5'   A    36     -32.066 -14.810  48.456  1.00  0.00           C  
ATOM   1134  C4'   A    36     -30.687 -14.238  48.673  1.00  0.00           C  
ATOM   1135  O4'   A    36     -30.666 -13.346  49.815  1.00  0.00           O  
ATOM   1136  C3'   A    36     -29.598 -15.240  49.026  1.00  0.00           C  
ATOM   1137  O3'   A    36     -29.135 -15.973  47.905  1.00  0.00           O  
ATOM   1138  C1'   A    36     -29.368 -13.310  50.366  1.00  0.00           C  
ATOM   1139  C2'   A    36     -28.519 -14.310  49.568  1.00  0.00           C  
ATOM   1140  O2'   A    36     -27.855 -13.624  48.516  1.00  0.00           O  
ATOM   1141  N1    A    36     -26.790 -13.898  54.789  1.00  0.00           N  
ATOM   1142  C2    A    36     -26.400 -13.531  53.561  1.00  0.00           C  
ATOM   1143  N3    A    36     -27.125 -13.398  52.453  1.00  0.00           N  
ATOM   1144  C4    A    36     -28.415 -13.694  52.691  1.00  0.00           C  
ATOM   1145  C5    A    36     -28.966 -14.086  53.897  1.00  0.00           C  
ATOM   1146  C6    A    36     -28.093 -14.188  54.994  1.00  0.00           C  
ATOM   1147  N6    A    36     -28.480 -14.555  56.217  1.00  0.00           N  
ATOM   1148  N7    A    36     -30.331 -14.306  53.764  1.00  0.00           N  
ATOM   1149  C8    A    36     -30.570 -14.046  52.503  1.00  0.00           C  
ATOM   1150  N9    A    36     -29.455 -13.670  51.794  1.00  0.00           N  
ATOM   1151  H5'   A    36     -32.695 -14.075  48.297  1.00  0.00           H  
ATOM   1152 H5''   A    36     -32.050 -15.392  47.669  1.00  0.00           H  
ATOM   1153  H4'   A    36     -30.420 -13.750  47.867  1.00  0.00           H  
ATOM   1154  H3'   A    36     -29.887 -15.866  49.723  1.00  0.00           H  
ATOM   1155  H1'   A    36     -28.982 -12.412  50.278  1.00  0.00           H  
ATOM   1156  H2'   A    36     -27.888 -14.790  50.144  1.00  0.00           H  
ATOM   1157 HO2'   A    36     -27.754 -14.231  47.754  1.00  0.00           H  
ATOM   1158  H2    A    36     -25.445 -13.331  53.465  1.00  0.00           H  
ATOM   1159  H61   A    36     -27.824 -14.608  56.944  1.00  0.00           H  
ATOM   1160  H62   A    36     -29.421 -14.770  56.390  1.00  0.00           H  
ATOM   1161  H8    A    36     -31.462 -14.115  52.102  1.00  0.00           H  
ATOM   1162  P     G    37     -28.759 -17.528  48.057  1.00  0.00           P  
ATOM   1163  OP2   G    37     -29.846 -18.191  48.822  1.00  0.00           O  
ATOM   1164  OP1   G    37     -28.385 -18.045  46.715  1.00  0.00           O  
ATOM   1165  O5'   G    37     -27.449 -17.523  48.965  1.00  0.00           O  
ATOM   1166  C5'   G    37     -26.233 -16.969  48.486  1.00  0.00           C  
ATOM   1167  C4'   G    37     -25.134 -17.074  49.513  1.00  0.00           C  
ATOM   1168  O4'   G    37     -25.492 -16.286  50.684  1.00  0.00           O  
ATOM   1169  C3'   G    37     -24.916 -18.475  50.050  1.00  0.00           C  
ATOM   1170  O3'   G    37     -24.078 -19.213  49.183  1.00  0.00           O  
ATOM   1171  C1'   G    37     -25.080 -16.972  51.855  1.00  0.00           C  
ATOM   1172  C2'   G    37     -24.297 -18.209  51.415  1.00  0.00           C  
ATOM   1173  O2'   G    37     -22.924 -17.864  51.365  1.00  0.00           O  
ATOM   1174  N1    G    37     -26.859 -18.861  56.240  1.00  0.00           N  
ATOM   1175  C2    G    37     -25.559 -18.705  55.828  1.00  0.00           C  
ATOM   1176  N2    G    37     -24.611 -19.110  56.688  1.00  0.00           N  
ATOM   1177  N3    G    37     -25.211 -18.194  54.657  1.00  0.00           N  
ATOM   1178  C4    G    37     -26.286 -17.846  53.919  1.00  0.00           C  
ATOM   1179  C5    G    37     -27.621 -17.961  54.239  1.00  0.00           C  
ATOM   1180  C6    G    37     -27.979 -18.512  55.495  1.00  0.00           C  
ATOM   1181  O6    G    37     -29.106 -18.698  55.954  1.00  0.00           O  
ATOM   1182  N7    G    37     -28.419 -17.490  53.207  1.00  0.00           N  
ATOM   1183  C8    G    37     -27.574 -17.105  52.292  1.00  0.00           C  
ATOM   1184  N9    G    37     -26.262 -17.292  52.655  1.00  0.00           N  
ATOM   1185  H5'   G    37     -26.375 -16.026  48.265  1.00  0.00           H  
ATOM   1186 H5''   G    37     -25.961 -17.449  47.676  1.00  0.00           H  
ATOM   1187  H4'   G    37     -24.234 -16.735  48.980  1.00  0.00           H  
ATOM   1188  H3'   G    37     -25.838 -19.072  50.118  1.00  0.00           H  
ATOM   1189  H1'   G    37     -24.414 -16.385  52.504  1.00  0.00           H  
ATOM   1190  H2'   G    37     -24.328 -19.088  52.074  1.00  0.00           H  
ATOM   1191 HO2'   G    37     -22.495 -18.311  50.580  1.00  0.00           H  
ATOM   1192  H1    G    37     -27.013 -19.256  57.145  1.00  0.00           H  
ATOM   1193  H22   G    37     -23.645 -19.023  56.444  1.00  0.00           H  
ATOM   1194  H21   G    37     -24.870 -19.496  57.573  1.00  0.00           H  
ATOM   1195  H8    G    37     -27.881 -16.675  51.326  1.00  0.00           H  
ATOM   1196  P     A    38     -24.367 -20.766  48.936  1.00  0.00           P  
ATOM   1197  OP2   A    38     -25.827 -20.927  48.710  1.00  0.00           O  
ATOM   1198  OP1   A    38     -23.412 -21.234  47.906  1.00  0.00           O  
ATOM   1199  O5'   A    38     -23.984 -21.457  50.317  1.00  0.00           O  
ATOM   1200  C5'   A    38     -22.625 -21.463  50.776  1.00  0.00           C  
ATOM   1201  C4'   A    38     -22.522 -22.139  52.121  1.00  0.00           C  
ATOM   1202  O4'   A    38     -23.192 -21.340  53.131  1.00  0.00           O  
ATOM   1203  C3'   A    38     -23.178 -23.502  52.235  1.00  0.00           C  
ATOM   1204  O3'   A    38     -22.348 -24.517  51.704  1.00  0.00           O  
ATOM   1205  C1'   A    38     -23.709 -22.202  54.126  1.00  0.00           C  
ATOM   1206  C2'   A    38     -23.361 -23.640  53.741  1.00  0.00           C  
ATOM   1207  O2'   A    38     -22.169 -24.005  54.402  1.00  0.00           O  
ATOM   1208  N1    A    38     -27.865 -22.877  57.081  1.00  0.00           N  
ATOM   1209  C2    A    38     -26.584 -23.209  57.255  1.00  0.00           C  
ATOM   1210  N3    A    38     -25.547 -23.008  56.451  1.00  0.00           N  
ATOM   1211  C4    A    38     -25.934 -22.373  55.331  1.00  0.00           C  
ATOM   1212  C5    A    38     -27.215 -21.966  55.013  1.00  0.00           C  
ATOM   1213  C6    A    38     -28.220 -22.244  55.946  1.00  0.00           C  
ATOM   1214  N6    A    38     -29.501 -21.917  55.765  1.00  0.00           N  
ATOM   1215  N7    A    38     -27.242 -21.344  53.774  1.00  0.00           N  
ATOM   1216  C8    A    38     -25.997 -21.389  53.374  1.00  0.00           C  
ATOM   1217  N9    A    38     -25.149 -21.997  54.269  1.00  0.00           N  
ATOM   1218  H5'   A    38     -22.248 -20.434  50.853  1.00  0.00           H  
ATOM   1219 H5''   A    38     -21.984 -21.988  50.052  1.00  0.00           H  
ATOM   1220  H4'   A    38     -21.440 -22.265  52.276  1.00  0.00           H  
ATOM   1221  H3'   A    38     -24.114 -23.591  51.664  1.00  0.00           H  
ATOM   1222  H1'   A    38     -23.261 -22.018  55.113  1.00  0.00           H  
ATOM   1223  H2'   A    38     -24.083 -24.423  54.011  1.00  0.00           H  
ATOM   1224 HO2'   A    38     -22.288 -24.900  54.835  1.00  0.00           H  
ATOM   1225  H2    A    38     -26.354 -23.722  58.199  1.00  0.00           H  
ATOM   1226  H61   A    38     -30.179 -22.142  56.467  1.00  0.00           H  
ATOM   1227  H62   A    38     -29.785 -21.447  54.931  1.00  0.00           H  
ATOM   1228  H8    A    38     -25.660 -20.976  52.411  1.00  0.00           H  
ATOM   1229  P     G    39     -22.987 -25.906  51.207  1.00  0.00           P  
ATOM   1230  OP2   G    39     -24.326 -25.616  50.633  1.00  0.00           O  
ATOM   1231  OP1   G    39     -21.972 -26.611  50.383  1.00  0.00           O  
ATOM   1232  O5'   G    39     -23.196 -26.738  52.550  1.00  0.00           O  
ATOM   1233  C5'   G    39     -22.083 -27.211  53.294  1.00  0.00           C  
ATOM   1234  C4'   G    39     -22.505 -27.749  54.639  1.00  0.00           C  
ATOM   1235  O4'   G    39     -23.312 -26.761  55.315  1.00  0.00           O  
ATOM   1236  C3'   G    39     -23.415 -28.968  54.614  1.00  0.00           C  
ATOM   1237  O3'   G    39     -22.717 -30.175  54.358  1.00  0.00           O  
ATOM   1238  C1'   G    39     -24.207 -27.411  56.179  1.00  0.00           C  
ATOM   1239  C2'   G    39     -24.028 -28.909  55.995  1.00  0.00           C  
ATOM   1240  O2'   G    39     -23.127 -29.393  56.980  1.00  0.00           O  
ATOM   1241  N1    G    39     -28.923 -26.837  58.007  1.00  0.00           N  
ATOM   1242  C2    G    39     -27.797 -27.318  58.629  1.00  0.00           C  
ATOM   1243  N2    G    39     -27.940 -27.698  59.908  1.00  0.00           N  
ATOM   1244  N3    G    39     -26.615 -27.420  58.043  1.00  0.00           N  
ATOM   1245  C4    G    39     -26.649 -26.996  56.762  1.00  0.00           C  
ATOM   1246  C5    G    39     -27.718 -26.499  56.047  1.00  0.00           C  
ATOM   1247  C6    G    39     -28.980 -26.396  56.688  1.00  0.00           C  
ATOM   1248  O6    G    39     -30.048 -25.981  56.224  1.00  0.00           O  
ATOM   1249  N7    G    39     -27.338 -26.173  54.753  1.00  0.00           N  
ATOM   1250  C8    G    39     -26.068 -26.472  54.705  1.00  0.00           C  
ATOM   1251  N9    G    39     -25.586 -26.976  55.889  1.00  0.00           N  
ATOM   1252  H5'   G    39     -21.451 -26.475  53.428  1.00  0.00           H  
ATOM   1253 H5''   G    39     -21.640 -27.924  52.788  1.00  0.00           H  
ATOM   1254  H4'   G    39     -21.703 -27.931  55.173  1.00  0.00           H  
ATOM   1255  H3'   G    39     -24.111 -28.836  53.939  1.00  0.00           H  
ATOM   1256  H1'   G    39     -23.973 -27.165  57.098  1.00  0.00           H  
ATOM   1257  H2'   G    39     -24.888 -29.380  56.026  1.00  0.00           H  
ATOM   1258 HO2'   G    39     -22.611 -30.136  56.604  1.00  0.00           H  
ATOM   1259  H1    G    39     -29.751 -26.802  58.529  1.00  0.00           H  
ATOM   1260  H22   G    39     -27.170 -28.049  60.403  1.00  0.00           H  
ATOM   1261  H21   G    39     -28.811 -27.626  60.349  1.00  0.00           H  
ATOM   1262  H8    G    39     -25.516 -26.349  53.906  1.00  0.00           H  
ATOM   1263  P     G    40     -23.082 -31.061  53.068  1.00  0.00           P  
ATOM   1264  OP2   G    40     -23.598 -30.149  52.016  1.00  0.00           O  
ATOM   1265  OP1   G    40     -21.925 -31.943  52.772  1.00  0.00           O  
ATOM   1266  O5'   G    40     -24.288 -31.980  53.560  1.00  0.00           O  
ATOM   1267  C5'   G    40     -24.126 -32.874  54.650  1.00  0.00           C  
ATOM   1268  C4'   G    40     -25.426 -33.098  55.382  1.00  0.00           C  
ATOM   1269  O4'   G    40     -25.877 -31.833  55.928  1.00  0.00           O  
ATOM   1270  C3'   G    40     -26.605 -33.539  54.528  1.00  0.00           C  
ATOM   1271  O3'   G    40     -26.557 -34.914  54.186  1.00  0.00           O  
ATOM   1272  C1'   G    40     -27.265 -31.789  55.927  1.00  0.00           C  
ATOM   1273  C2'   G    40     -27.741 -33.171  55.478  1.00  0.00           C  
ATOM   1274  O2'   G    40     -27.786 -34.049  56.593  1.00  0.00           O  
ATOM   1275  N1    G    40     -31.067 -28.740  54.457  1.00  0.00           N  
ATOM   1276  C2    G    40     -31.042 -29.690  55.449  1.00  0.00           C  
ATOM   1277  N2    G    40     -32.176 -29.854  56.145  1.00  0.00           N  
ATOM   1278  N3    G    40     -29.982 -30.426  55.740  1.00  0.00           N  
ATOM   1279  C4    G    40     -28.931 -30.135  54.945  1.00  0.00           C  
ATOM   1280  C5    G    40     -28.851 -29.207  53.928  1.00  0.00           C  
ATOM   1281  C6    G    40     -29.996 -28.424  53.626  1.00  0.00           C  
ATOM   1282  O6    G    40     -30.125 -27.550  52.762  1.00  0.00           O  
ATOM   1283  N7    G    40     -27.589 -29.213  53.352  1.00  0.00           N  
ATOM   1284  C8    G    40     -26.936 -30.127  54.017  1.00  0.00           C  
ATOM   1285  N9    G    40     -27.690 -30.725  54.997  1.00  0.00           N  
ATOM   1286  H5'   G    40     -23.467 -32.504  55.273  1.00  0.00           H  
ATOM   1287 H5''   G    40     -23.797 -33.734  54.311  1.00  0.00           H  
ATOM   1288  H4'   G    40     -25.273 -33.733  56.113  1.00  0.00           H  
ATOM   1289  H3'   G    40     -26.640 -32.988  53.719  1.00  0.00           H  
ATOM   1290  H1'   G    40     -27.614 -31.599  56.823  1.00  0.00           H  
ATOM   1291  H2'   G    40     -28.602 -33.133  55.011  1.00  0.00           H  
ATOM   1292 HO2'   G    40     -27.514 -34.945  56.304  1.00  0.00           H  
ATOM   1293  H1    G    40     -31.903 -28.248  54.321  1.00  0.00           H  
ATOM   1294  H22   G    40     -32.217 -30.517  56.866  1.00  0.00           H  
ATOM   1295  H21   G    40     -32.965 -29.312  55.936  1.00  0.00           H  
ATOM   1296  H8    G    40     -26.002 -30.362  53.835  1.00  0.00           H  
ATOM   1297  P     U    41     -27.134 -35.399  52.773  1.00  0.00           P  
ATOM   1298  OP2   U    41     -26.319 -34.706  51.743  1.00  0.00           O  
ATOM   1299  OP1   U    41     -27.142 -36.884  52.826  1.00  0.00           O  
ATOM   1300  O5'   U    41     -28.641 -34.904  52.625  1.00  0.00           O  
ATOM   1301  C5'   U    41     -29.445 -35.328  51.536  1.00  0.00           C  
ATOM   1302  C4'   U    41     -30.771 -34.608  51.508  1.00  0.00           C  
ATOM   1303  O4'   U    41     -30.643 -33.359  52.225  1.00  0.00           O  
ATOM   1304  C3'   U    41     -31.280 -34.195  50.135  1.00  0.00           C  
ATOM   1305  O3'   U    41     -31.961 -35.238  49.461  1.00  0.00           O  
ATOM   1306  C1'   U    41     -31.434 -32.350  51.615  1.00  0.00           C  
ATOM   1307  C2'   U    41     -32.188 -33.011  50.461  1.00  0.00           C  
ATOM   1308  O2'   U    41     -33.456 -33.448  50.930  1.00  0.00           O  
ATOM   1309  N1    U    41     -30.529 -31.270  51.151  1.00  0.00           N  
ATOM   1310  C2    U    41     -31.090 -30.025  50.938  1.00  0.00           C  
ATOM   1311  O2    U    41     -32.273 -29.788  51.116  1.00  0.00           O  
ATOM   1312  N3    U    41     -30.215 -29.057  50.510  1.00  0.00           N  
ATOM   1313  C4    U    41     -28.864 -29.202  50.275  1.00  0.00           C  
ATOM   1314  O4    U    41     -28.210 -28.232  49.890  1.00  0.00           O  
ATOM   1315  C5    U    41     -28.354 -30.517  50.516  1.00  0.00           C  
ATOM   1316  C6    U    41     -29.183 -31.478  50.934  1.00  0.00           C  
ATOM   1317  H5'   U    41     -29.608 -36.292  51.615  1.00  0.00           H  
ATOM   1318 H5''   U    41     -28.969 -35.152  50.698  1.00  0.00           H  
ATOM   1319  H4'   U    41     -31.454 -35.156  51.947  1.00  0.00           H  
ATOM   1320  H3'   U    41     -30.532 -33.890  49.582  1.00  0.00           H  
ATOM   1321  H1'   U    41     -32.081 -31.979  52.252  1.00  0.00           H  
ATOM   1322  H2'   U    41     -32.275 -32.404  49.697  1.00  0.00           H  
ATOM   1323 HO2'   U    41     -34.147 -32.838  50.596  1.00  0.00           H  
ATOM   1324  H3    U    41     -30.592 -28.166  50.353  1.00  0.00           H  
ATOM   1325  H5    U    41     -27.403 -30.711  50.375  1.00  0.00           H  
ATOM   1326  H6    U    41     -28.810 -32.370  51.091  1.00  0.00           H  
ATOM   1327  P     G    42     -31.732 -35.469  47.887  1.00  0.00           P  
ATOM   1328  OP2   G    42     -30.272 -35.410  47.622  1.00  0.00           O  
ATOM   1329  OP1   G    42     -32.504 -36.671  47.480  1.00  0.00           O  
ATOM   1330  O5'   G    42     -32.408 -34.196  47.207  1.00  0.00           O  
ATOM   1331  C5'   G    42     -32.278 -33.958  45.814  1.00  0.00           C  
ATOM   1332  C4'   G    42     -33.601 -33.595  45.187  1.00  0.00           C  
ATOM   1333  O4'   G    42     -34.526 -34.669  45.458  1.00  0.00           O  
ATOM   1334  C3'   G    42     -34.288 -32.359  45.748  1.00  0.00           C  
ATOM   1335  O3'   G    42     -33.867 -31.160  45.119  1.00  0.00           O  
ATOM   1336  C1'   G    42     -35.819 -34.160  45.775  1.00  0.00           C  
ATOM   1337  C2'   G    42     -35.771 -32.653  45.566  1.00  0.00           C  
ATOM   1338  O2'   G    42     -36.196 -32.362  44.242  1.00  0.00           O  
ATOM   1339  N1    G    42     -39.289 -34.028  49.497  1.00  0.00           N  
ATOM   1340  C2    G    42     -39.368 -33.550  48.212  1.00  0.00           C  
ATOM   1341  N2    G    42     -40.521 -32.959  47.866  1.00  0.00           N  
ATOM   1342  N3    G    42     -38.388 -33.646  47.327  1.00  0.00           N  
ATOM   1343  C4    G    42     -37.304 -34.266  47.839  1.00  0.00           C  
ATOM   1344  C5    G    42     -37.124 -34.779  49.106  1.00  0.00           C  
ATOM   1345  C6    G    42     -38.183 -34.670  50.045  1.00  0.00           C  
ATOM   1346  O6    G    42     -38.216 -35.062  51.217  1.00  0.00           O  
ATOM   1347  N7    G    42     -35.862 -35.341  49.235  1.00  0.00           N  
ATOM   1348  C8    G    42     -35.308 -35.162  48.067  1.00  0.00           C  
ATOM   1349  N9    G    42     -36.127 -34.517  47.173  1.00  0.00           N  
ATOM   1350  H5'   G    42     -31.930 -34.766  45.382  1.00  0.00           H  
ATOM   1351 H5''   G    42     -31.644 -33.223  45.673  1.00  0.00           H  
ATOM   1352  H4'   G    42     -33.508 -33.495  44.216  1.00  0.00           H  
ATOM   1353  H3'   G    42     -34.085 -32.308  46.704  1.00  0.00           H  
ATOM   1354  H1'   G    42     -36.494 -34.550  45.182  1.00  0.00           H  
ATOM   1355  H2'   G    42     -36.315 -32.185  46.233  1.00  0.00           H  
ATOM   1356 HO2'   G    42     -35.731 -31.559  43.928  1.00  0.00           H  
ATOM   1357  H1    G    42     -40.072 -33.908  50.075  1.00  0.00           H  
ATOM   1358  H22   G    42     -40.634 -32.599  46.961  1.00  0.00           H  
ATOM   1359  H21   G    42     -41.251 -32.884  48.515  1.00  0.00           H  
ATOM   1360  H8    G    42     -34.399 -35.459  47.850  1.00  0.00           H  
ATOM   1361  P     A    43     -33.388 -29.908  46.007  1.00  0.00           P  
ATOM   1362  OP2   A    43     -32.651 -30.434  47.183  1.00  0.00           O  
ATOM   1363  OP1   A    43     -32.731 -28.929  45.106  1.00  0.00           O  
ATOM   1364  O5'   A    43     -34.749 -29.262  46.527  1.00  0.00           O  
ATOM   1365  C5'   A    43     -35.693 -28.719  45.616  1.00  0.00           C  
ATOM   1366  C4'   A    43     -37.073 -28.656  46.221  1.00  0.00           C  
ATOM   1367  O4'   A    43     -37.461 -29.991  46.635  1.00  0.00           O  
ATOM   1368  C3'   A    43     -37.209 -27.828  47.490  1.00  0.00           C  
ATOM   1369  O3'   A    43     -37.387 -26.446  47.234  1.00  0.00           O  
ATOM   1370  C1'   A    43     -38.143 -29.957  47.858  1.00  0.00           C  
ATOM   1371  C2'   A    43     -38.394 -28.487  48.180  1.00  0.00           C  
ATOM   1372  O2'   A    43     -39.622 -28.085  47.589  1.00  0.00           O  
ATOM   1373  N1    A    43     -37.976 -32.025  52.576  1.00  0.00           N  
ATOM   1374  C2    A    43     -38.969 -31.465  51.873  1.00  0.00           C  
ATOM   1375  N3    A    43     -38.943 -30.945  50.647  1.00  0.00           N  
ATOM   1376  C4    A    43     -37.710 -31.038  50.118  1.00  0.00           C  
ATOM   1377  C5    A    43     -36.591 -31.586  50.716  1.00  0.00           C  
ATOM   1378  C6    A    43     -36.750 -32.103  52.015  1.00  0.00           C  
ATOM   1379  N6    A    43     -35.761 -32.660  52.716  1.00  0.00           N  
ATOM   1380  N7    A    43     -35.494 -31.508  49.869  1.00  0.00           N  
ATOM   1381  C8    A    43     -35.966 -30.925  48.796  1.00  0.00           C  
ATOM   1382  N9    A    43     -37.301 -30.613  48.877  1.00  0.00           N  
ATOM   1383  H5'   A    43     -35.722 -29.280  44.813  1.00  0.00           H  
ATOM   1384 H5''   A    43     -35.413 -27.815  45.365  1.00  0.00           H  
ATOM   1385  H4'   A    43     -37.716 -28.327  45.558  1.00  0.00           H  
ATOM   1386  H3'   A    43     -36.410 -27.952  48.045  1.00  0.00           H  
ATOM   1387  H1'   A    43     -39.001 -30.427  47.792  1.00  0.00           H  
ATOM   1388  H2'   A    43     -38.385 -28.322  49.146  1.00  0.00           H  
ATOM   1389 HO2'   A    43     -39.553 -27.145  47.320  1.00  0.00           H  
ATOM   1390  H2    A    43     -39.838 -31.433  52.325  1.00  0.00           H  
ATOM   1391  H61   A    43     -35.933 -33.003  53.618  1.00  0.00           H  
ATOM   1392  H62   A    43     -34.863 -32.728  52.329  1.00  0.00           H  
ATOM   1393  H8    A    43     -35.417 -30.729  48.007  1.00  0.00           H  
ATOM   1394  P     A    44     -36.634 -25.353  48.141  1.00  0.00           P  
ATOM   1395  OP2   A    44     -35.241 -25.817  48.359  1.00  0.00           O  
ATOM   1396  OP1   A    44     -36.877 -24.015  47.546  1.00  0.00           O  
ATOM   1397  O5'   A    44     -37.399 -25.418  49.537  1.00  0.00           O  
ATOM   1398  C5'   A    44     -38.779 -25.097  49.628  1.00  0.00           C  
ATOM   1399  C4'   A    44     -39.375 -25.578  50.927  1.00  0.00           C  
ATOM   1400  O4'   A    44     -39.226 -27.018  51.036  1.00  0.00           O  
ATOM   1401  C3'   A    44     -38.729 -25.045  52.196  1.00  0.00           C  
ATOM   1402  O3'   A    44     -39.215 -23.768  52.572  1.00  0.00           O  
ATOM   1403  C1'   A    44     -38.919 -27.389  52.344  1.00  0.00           C  
ATOM   1404  C2'   A    44     -39.046 -26.136  53.207  1.00  0.00           C  
ATOM   1405  O2'   A    44     -40.381 -26.030  53.678  1.00  0.00           O  
ATOM   1406  N1    A    44     -35.512 -30.206  54.991  1.00  0.00           N  
ATOM   1407  C2    A    44     -36.775 -29.844  55.250  1.00  0.00           C  
ATOM   1408  N3    A    44     -37.606 -29.108  54.515  1.00  0.00           N  
ATOM   1409  C4    A    44     -37.011 -28.716  53.374  1.00  0.00           C  
ATOM   1410  C5    A    44     -35.722 -29.008  52.970  1.00  0.00           C  
ATOM   1411  C6    A    44     -34.944 -29.796  53.836  1.00  0.00           C  
ATOM   1412  N6    A    44     -33.685 -30.156  53.580  1.00  0.00           N  
ATOM   1413  N7    A    44     -35.454 -28.434  51.734  1.00  0.00           N  
ATOM   1414  C8    A    44     -36.569 -27.820  51.424  1.00  0.00           C  
ATOM   1415  N9    A    44     -37.554 -27.949  52.372  1.00  0.00           N  
ATOM   1416  H5'   A    44     -39.255 -25.518  48.882  1.00  0.00           H  
ATOM   1417 H5''   A    44     -38.886 -24.125  49.567  1.00  0.00           H  
ATOM   1418  H4'   A    44     -40.330 -25.354  50.939  1.00  0.00           H  
ATOM   1419  H3'   A    44     -37.758 -24.994  52.071  1.00  0.00           H  
ATOM   1420  H1'   A    44     -39.556 -28.066  52.656  1.00  0.00           H  
ATOM   1421  H2'   A    44     -38.400 -26.141  53.945  1.00  0.00           H  
ATOM   1422 HO2'   A    44     -40.366 -25.812  54.633  1.00  0.00           H  
ATOM   1423  H2    A    44     -37.139 -30.168  56.100  1.00  0.00           H  
ATOM   1424  H61   A    44     -33.192 -30.708  54.224  1.00  0.00           H  
ATOM   1425  H62   A    44     -33.253 -29.871  52.748  1.00  0.00           H  
ATOM   1426  H8    A    44     -36.688 -27.314  50.593  1.00  0.00           H  
ATOM   1427  P     A    45     -38.230 -22.697  53.255  1.00  0.00           P  
ATOM   1428  OP2   A    45     -36.859 -22.941  52.741  1.00  0.00           O  
ATOM   1429  OP1   A    45     -38.840 -21.352  53.110  1.00  0.00           O  
ATOM   1430  O5'   A    45     -38.252 -23.085  54.800  1.00  0.00           O  
ATOM   1431  C5'   A    45     -39.461 -23.045  55.545  1.00  0.00           C  
ATOM   1432  C4'   A    45     -39.489 -24.109  56.614  1.00  0.00           C  
ATOM   1433  O4'   A    45     -39.049 -25.379  56.060  1.00  0.00           O  
ATOM   1434  C3'   A    45     -38.563 -23.888  57.800  1.00  0.00           C  
ATOM   1435  O3'   A    45     -39.152 -23.107  58.825  1.00  0.00           O  
ATOM   1436  C1'   A    45     -38.111 -26.004  56.891  1.00  0.00           C  
ATOM   1437  C2'   A    45     -38.234 -25.306  58.237  1.00  0.00           C  
ATOM   1438  O2'   A    45     -39.308 -25.882  58.965  1.00  0.00           O  
ATOM   1439  N1    A    45     -33.236 -27.674  56.856  1.00  0.00           N  
ATOM   1440  C2    A    45     -34.312 -28.050  57.560  1.00  0.00           C  
ATOM   1441  N3    A    45     -35.553 -27.571  57.519  1.00  0.00           N  
ATOM   1442  C4    A    45     -35.649 -26.576  56.620  1.00  0.00           C  
ATOM   1443  C5    A    45     -34.635 -26.079  55.823  1.00  0.00           C  
ATOM   1444  C6    A    45     -33.367 -26.671  55.961  1.00  0.00           C  
ATOM   1445  N6    A    45     -32.295 -26.297  55.260  1.00  0.00           N  
ATOM   1446  N7    A    45     -35.104 -25.051  55.015  1.00  0.00           N  
ATOM   1447  C8    A    45     -36.370 -24.952  55.337  1.00  0.00           C  
ATOM   1448  N9    A    45     -36.768 -25.845  56.302  1.00  0.00           N  
ATOM   1449  H5'   A    45     -40.216 -23.184  54.936  1.00  0.00           H  
ATOM   1450 H5''   A    45     -39.548 -22.165  55.967  1.00  0.00           H  
ATOM   1451  H4'   A    45     -40.407 -24.204  56.942  1.00  0.00           H  
ATOM   1452  H3'   A    45     -37.743 -23.446  57.491  1.00  0.00           H  
ATOM   1453  H1'   A    45     -38.309 -26.959  57.000  1.00  0.00           H  
ATOM   1454  H2'   A    45     -37.393 -25.341  58.740  1.00  0.00           H  
ATOM   1455 HO2'   A    45     -39.714 -25.194  59.532  1.00  0.00           H  
ATOM   1456  H2    A    45     -34.164 -28.781  58.196  1.00  0.00           H  
ATOM   1457  H61   A    45     -31.436 -26.748  55.400  1.00  0.00           H  
ATOM   1458  H62   A    45     -32.366 -25.572  54.604  1.00  0.00           H  
ATOM   1459  H8    A    45     -36.977 -24.301  54.927  1.00  0.00           H  
ATOM   1460  P     U    46     -38.277 -22.010  59.609  1.00  0.00           P  
ATOM   1461  OP2   U    46     -37.725 -21.063  58.608  1.00  0.00           O  
ATOM   1462  OP1   U    46     -39.092 -21.493  60.739  1.00  0.00           O  
ATOM   1463  O5'   U    46     -37.066 -22.847  60.217  1.00  0.00           O  
ATOM   1464  C5'   U    46     -37.272 -23.757  61.287  1.00  0.00           C  
ATOM   1465  C4'   U    46     -36.066 -24.637  61.510  1.00  0.00           C  
ATOM   1466  O4'   U    46     -35.612 -25.320  60.313  1.00  0.00           O  
ATOM   1467  C3'   U    46     -34.805 -23.936  61.992  1.00  0.00           C  
ATOM   1468  O3'   U    46     -34.879 -23.535  63.348  1.00  0.00           O  
ATOM   1469  C1'   U    46     -34.236 -25.579  60.390  1.00  0.00           C  
ATOM   1470  C2'   U    46     -33.762 -25.017  61.740  1.00  0.00           C  
ATOM   1471  O2'   U    46     -33.834 -26.041  62.722  1.00  0.00           O  
ATOM   1472  N1    U    46     -33.582 -24.908  59.241  1.00  0.00           N  
ATOM   1473  C2    U    46     -32.321 -25.351  58.885  1.00  0.00           C  
ATOM   1474  O2    U    46     -31.743 -26.251  59.468  1.00  0.00           O  
ATOM   1475  N3    U    46     -31.756 -24.701  57.816  1.00  0.00           N  
ATOM   1476  C4    U    46     -32.308 -23.675  57.079  1.00  0.00           C  
ATOM   1477  O4    U    46     -31.670 -23.192  56.142  1.00  0.00           O  
ATOM   1478  C5    U    46     -33.613 -23.269  57.504  1.00  0.00           C  
ATOM   1479  C6    U    46     -34.188 -23.886  58.542  1.00  0.00           C  
ATOM   1480  H5'   U    46     -38.045 -24.323  61.080  1.00  0.00           H  
ATOM   1481 H5''   U    46     -37.454 -23.252  62.106  1.00  0.00           H  
ATOM   1482  H4'   U    46     -36.336 -25.299  62.180  1.00  0.00           H  
ATOM   1483  H3'   U    46     -34.601 -23.156  61.437  1.00  0.00           H  
ATOM   1484  H1'   U    46     -34.045 -26.541  60.357  1.00  0.00           H  
ATOM   1485  H2'   U    46     -32.860 -24.638  61.677  1.00  0.00           H  
ATOM   1486 HO2'   U    46     -34.024 -25.634  63.594  1.00  0.00           H  
ATOM   1487  H3    U    46     -30.862 -25.000  57.547  1.00  0.00           H  
ATOM   1488  H5    U    46     -34.082 -22.546  57.036  1.00  0.00           H  
ATOM   1489  H6    U    46     -35.081 -23.589  58.813  1.00  0.00           H  
ATOM   1490  P     U    47     -34.315 -22.100  63.799  1.00  0.00           P  
ATOM   1491  OP2   U    47     -34.521 -21.152  62.676  1.00  0.00           O  
ATOM   1492  OP1   U    47     -34.876 -21.785  65.138  1.00  0.00           O  
ATOM   1493  O5'   U    47     -32.748 -22.336  63.965  1.00  0.00           O  
ATOM   1494  C5'   U    47     -32.246 -23.245  64.933  1.00  0.00           C  
ATOM   1495  C4'   U    47     -30.871 -23.759  64.557  1.00  0.00           C  
ATOM   1496  O4'   U    47     -30.941 -24.457  63.280  1.00  0.00           O  
ATOM   1497  C3'   U    47     -29.802 -22.705  64.313  1.00  0.00           C  
ATOM   1498  O3'   U    47     -29.206 -22.200  65.490  1.00  0.00           O  
ATOM   1499  C1'   U    47     -29.772 -24.239  62.540  1.00  0.00           C  
ATOM   1500  C2'   U    47     -28.816 -23.463  63.443  1.00  0.00           C  
ATOM   1501  O2'   U    47     -27.995 -24.360  64.163  1.00  0.00           O  
ATOM   1502  N1    U    47     -30.113 -23.440  61.349  1.00  0.00           N  
ATOM   1503  C2    U    47     -29.275 -23.550  60.246  1.00  0.00           C  
ATOM   1504  O2    U    47     -28.312 -24.298  60.217  1.00  0.00           O  
ATOM   1505  N3    U    47     -29.609 -22.753  59.179  1.00  0.00           N  
ATOM   1506  C4    U    47     -30.669 -21.879  59.092  1.00  0.00           C  
ATOM   1507  O4    U    47     -30.811 -21.201  58.070  1.00  0.00           O  
ATOM   1508  C5    U    47     -31.502 -21.830  60.259  1.00  0.00           C  
ATOM   1509  C6    U    47     -31.205 -22.591  61.320  1.00  0.00           C  
ATOM   1510  H5'   U    47     -32.861 -24.004  65.008  1.00  0.00           H  
ATOM   1511 H5''   U    47     -32.190 -22.791  65.799  1.00  0.00           H  
ATOM   1512  H4'   U    47     -30.575 -24.385  65.411  1.00  0.00           H  
ATOM   1513  H3'   U    47     -30.182 -21.795  63.826  1.00  0.00           H  
ATOM   1514  H1'   U    47     -29.233 -25.135  62.201  1.00  0.00           H  
ATOM   1515  H2'   U    47     -28.106 -22.799  62.931  1.00  0.00           H  
ATOM   1516 HO2'   U    47     -27.846 -24.008  65.088  1.00  0.00           H  
ATOM   1517  H3    U    47     -29.015 -22.810  58.375  1.00  0.00           H  
ATOM   1518  H5    U    47     -32.382 -21.168  60.283  1.00  0.00           H  
ATOM   1519  H6    U    47     -31.857 -22.541  62.205  1.00  0.00           H  
ATOM   1520  P     C    48     -28.846 -20.636  65.582  1.00  0.00           P  
ATOM   1521  OP2   C    48     -29.906 -19.864  64.895  1.00  0.00           O  
ATOM   1522  OP1   C    48     -28.517 -20.326  67.001  1.00  0.00           O  
ATOM   1523  O5'   C    48     -27.512 -20.509  64.722  1.00  0.00           O  
ATOM   1524  C5'   C    48     -26.318 -21.186  65.121  1.00  0.00           C  
ATOM   1525  C4'   C    48     -25.292 -21.123  64.020  1.00  0.00           C  
ATOM   1526  O4'   C    48     -25.820 -21.774  62.831  1.00  0.00           O  
ATOM   1527  C3'   C    48     -24.904 -19.738  63.526  1.00  0.00           C  
ATOM   1528  O3'   C    48     -23.950 -19.118  64.370  1.00  0.00           O  
ATOM   1529  C1'   C    48     -25.323 -21.129  61.679  1.00  0.00           C  
ATOM   1530  C2'   C    48     -24.336 -20.059  62.152  1.00  0.00           C  
ATOM   1531  O2'   C    48     -23.042 -20.632  62.215  1.00  0.00           O  
ATOM   1532  N1    C    48     -26.458 -20.554  60.923  1.00  0.00           N  
ATOM   1533  C2    C    48     -26.303 -20.321  59.541  1.00  0.00           C  
ATOM   1534  O2    C    48     -25.227 -20.616  58.996  1.00  0.00           O  
ATOM   1535  N3    C    48     -27.328 -19.782  58.844  1.00  0.00           N  
ATOM   1536  C4    C    48     -28.471 -19.479  59.462  1.00  0.00           C  
ATOM   1537  N4    C    48     -29.444 -18.940  58.736  1.00  0.00           N  
ATOM   1538  C5    C    48     -28.661 -19.713  60.857  1.00  0.00           C  
ATOM   1539  C6    C    48     -27.640 -20.246  61.542  1.00  0.00           C  
ATOM   1540  H5'   C    48     -26.541 -22.236  65.361  1.00  0.00           H  
ATOM   1541 H5''   C    48     -25.911 -20.727  66.034  1.00  0.00           H  
ATOM   1542  H4'   C    48     -24.402 -21.600  64.455  1.00  0.00           H  
ATOM   1543  H3'   C    48     -25.742 -19.024  63.510  1.00  0.00           H  
ATOM   1544  H1'   C    48     -24.776 -21.783  60.985  1.00  0.00           H  
ATOM   1545  H2'   C    48     -24.216 -19.165  61.524  1.00  0.00           H  
ATOM   1546 HO2'   C    48     -22.564 -20.291  63.025  1.00  0.00           H  
ATOM   1547  H42   C    48     -30.315 -18.698  59.165  1.00  0.00           H  
ATOM   1548  H41   C    48     -29.306 -18.775  57.760  1.00  0.00           H  
ATOM   1549  H5    C    48     -29.611 -19.463  61.352  1.00  0.00           H  
ATOM   1550  H6    C    48     -27.752 -20.440  62.619  1.00  0.00           H  
ATOM   1551  P     U    49     -23.959 -17.522  64.566  1.00  0.00           P  
ATOM   1552  OP2   U    49     -25.373 -17.070  64.584  1.00  0.00           O  
ATOM   1553  OP1   U    49     -23.069 -17.194  65.709  1.00  0.00           O  
ATOM   1554  O5'   U    49     -23.280 -16.967  63.236  1.00  0.00           O  
ATOM   1555  C5'   U    49     -21.933 -17.282  62.919  1.00  0.00           C  
ATOM   1556  C4'   U    49     -21.534 -16.728  61.574  1.00  0.00           C  
ATOM   1557  O4'   U    49     -22.241 -17.416  60.509  1.00  0.00           O  
ATOM   1558  C3'   U    49     -21.862 -15.264  61.327  1.00  0.00           C  
ATOM   1559  O3'   U    49     -20.966 -14.378  61.975  1.00  0.00           O  
ATOM   1560  C1'   U    49     -22.386 -16.537  59.406  1.00  0.00           C  
ATOM   1561  C2'   U    49     -21.807 -15.174  59.807  1.00  0.00           C  
ATOM   1562  O2'   U    49     -20.467 -15.083  59.345  1.00  0.00           O  
ATOM   1563  N1    U    49     -23.816 -16.450  59.023  1.00  0.00           N  
ATOM   1564  C2    U    49     -24.099 -16.105  57.715  1.00  0.00           C  
ATOM   1565  O2    U    49     -23.236 -15.875  56.885  1.00  0.00           O  
ATOM   1566  N3    U    49     -25.436 -16.037  57.406  1.00  0.00           N  
ATOM   1567  C4    U    49     -26.498 -16.274  58.253  1.00  0.00           C  
ATOM   1568  O4    U    49     -27.648 -16.171  57.823  1.00  0.00           O  
ATOM   1569  C5    U    49     -26.130 -16.627  59.590  1.00  0.00           C  
ATOM   1570  C6    U    49     -24.836 -16.701  59.917  1.00  0.00           C  
ATOM   1571  H5'   U    49     -21.826 -18.256  62.908  1.00  0.00           H  
ATOM   1572 H5''   U    49     -21.346 -16.903  63.606  1.00  0.00           H  
ATOM   1573  H4'   U    49     -20.570 -16.860  61.455  1.00  0.00           H  
ATOM   1574  H3'   U    49     -22.775 -15.074  61.627  1.00  0.00           H  
ATOM   1575  H1'   U    49     -21.870 -16.898  58.654  1.00  0.00           H  
ATOM   1576  H2'   U    49     -22.356 -14.435  59.471  1.00  0.00           H  
ATOM   1577 HO2'   U    49     -20.365 -14.261  58.821  1.00  0.00           H  
ATOM   1578  H3    U    49     -25.658 -15.793  56.484  1.00  0.00           H  
ATOM   1579  H5    U    49     -26.821 -16.813  60.259  1.00  0.00           H  
ATOM   1580  H6    U    49     -24.610 -16.943  60.839  1.00  0.00           H  
ATOM   1581  P     U    50     -21.452 -12.910  62.410  1.00  0.00           P  
ATOM   1582  OP2   U    50     -22.863 -13.009  62.861  1.00  0.00           O  
ATOM   1583  OP1   U    50     -20.428 -12.337  63.320  1.00  0.00           O  
ATOM   1584  O5'   U    50     -21.426 -12.078  61.052  1.00  0.00           O  
ATOM   1585  C5'   U    50     -20.209 -11.861  60.353  1.00  0.00           C  
ATOM   1586  C4'   U    50     -20.455 -11.441  58.925  1.00  0.00           C  
ATOM   1587  O4'   U    50     -21.235 -12.440  58.219  1.00  0.00           O  
ATOM   1588  C3'   U    50     -21.259 -10.165  58.730  1.00  0.00           C  
ATOM   1589  O3'   U    50     -20.496  -8.991  58.945  1.00  0.00           O  
ATOM   1590  C1'   U    50     -22.040 -11.814  57.245  1.00  0.00           C  
ATOM   1591  C2'   U    50     -21.753 -10.316  57.300  1.00  0.00           C  
ATOM   1592  O2'   U    50     -20.729 -10.003  56.366  1.00  0.00           O  
ATOM   1593  N1    U    50     -23.467 -12.123  57.508  1.00  0.00           N  
ATOM   1594  C2    U    50     -24.304 -12.220  56.411  1.00  0.00           C  
ATOM   1595  O2    U    50     -23.920 -12.065  55.265  1.00  0.00           O  
ATOM   1596  N3    U    50     -25.614 -12.508  56.702  1.00  0.00           N  
ATOM   1597  C4    U    50     -26.165 -12.704  57.951  1.00  0.00           C  
ATOM   1598  O4    U    50     -27.367 -12.956  58.048  1.00  0.00           O  
ATOM   1599  C5    U    50     -25.241 -12.589  59.037  1.00  0.00           C  
ATOM   1600  C6    U    50     -23.958 -12.311  58.782  1.00  0.00           C  
ATOM   1601  H5'   U    50     -19.687 -12.690  60.357  1.00  0.00           H  
ATOM   1602 H5''   U    50     -19.700 -11.159  60.808  1.00  0.00           H  
ATOM   1603  H4'   U    50     -19.588 -11.339  58.481  1.00  0.00           H  
ATOM   1604  H3'   U    50     -22.029 -10.163  59.335  1.00  0.00           H  
ATOM   1605  H1'   U    50     -21.791 -12.158  56.361  1.00  0.00           H  
ATOM   1606  H2'   U    50     -22.561  -9.786  57.141  1.00  0.00           H  
ATOM   1607 HO2'   U    50     -21.074  -9.351  55.720  1.00  0.00           H  
ATOM   1608  H3    U    50     -26.225 -12.581  55.939  1.00  0.00           H  
ATOM   1609  H5    U    50     -25.546 -12.714  59.960  1.00  0.00           H  
ATOM   1610  H6    U    50     -23.346 -12.236  59.542  1.00  0.00           H  
ATOM   1611  P     G    51     -21.193  -7.546  58.861  1.00  0.00           P  
ATOM   1612  OP2   G    51     -22.603  -7.689  59.305  1.00  0.00           O  
ATOM   1613  OP1   G    51     -20.306  -6.566  59.539  1.00  0.00           O  
ATOM   1614  O5'   G    51     -21.198  -7.210  57.303  1.00  0.00           O  
ATOM   1615  C5'   G    51     -22.214  -6.396  56.737  1.00  0.00           C  
ATOM   1616  C4'   G    51     -22.392  -6.675  55.265  1.00  0.00           C  
ATOM   1617  O4'   G    51     -22.700  -8.083  55.057  1.00  0.00           O  
ATOM   1618  C3'   G    51     -23.537  -5.945  54.580  1.00  0.00           C  
ATOM   1619  O3'   G    51     -23.217  -4.605  54.244  1.00  0.00           O  
ATOM   1620  C1'   G    51     -23.582  -8.231  53.967  1.00  0.00           C  
ATOM   1621  C2'   G    51     -23.814  -6.837  53.369  1.00  0.00           C  
ATOM   1622  O2'   G    51     -22.866  -6.611  52.335  1.00  0.00           O  
ATOM   1623  N1    G    51     -27.953 -10.474  52.634  1.00  0.00           N  
ATOM   1624  C2    G    51     -26.942  -9.989  51.841  1.00  0.00           C  
ATOM   1625  N2    G    51     -27.111 -10.116  50.516  1.00  0.00           N  
ATOM   1626  N3    G    51     -25.843  -9.422  52.309  1.00  0.00           N  
ATOM   1627  C4    G    51     -25.834  -9.375  53.658  1.00  0.00           C  
ATOM   1628  C5    G    51     -26.791  -9.830  54.542  1.00  0.00           C  
ATOM   1629  C6    G    51     -27.965 -10.436  54.025  1.00  0.00           C  
ATOM   1630  O6    G    51     -28.928 -10.902  54.645  1.00  0.00           O  
ATOM   1631  N7    G    51     -26.403  -9.593  55.853  1.00  0.00           N  
ATOM   1632  C8    G    51     -25.240  -9.010  55.745  1.00  0.00           C  
ATOM   1633  N9    G    51     -24.835  -8.847  54.442  1.00  0.00           N  
ATOM   1634  H5'   G    51     -21.974  -5.453  56.857  1.00  0.00           H  
ATOM   1635 H5''   G    51     -23.060  -6.571  57.200  1.00  0.00           H  
ATOM   1636  H4'   G    51     -21.555  -6.460  54.801  1.00  0.00           H  
ATOM   1637  H3'   G    51     -24.322  -5.949  55.166  1.00  0.00           H  
ATOM   1638  H1'   G    51     -23.168  -8.810  53.294  1.00  0.00           H  
ATOM   1639  H2'   G    51     -24.734  -6.730  53.047  1.00  0.00           H  
ATOM   1640 HO2'   G    51     -22.641  -5.657  52.312  1.00  0.00           H  
ATOM   1641  H1    G    51     -28.727 -10.878  52.188  1.00  0.00           H  
ATOM   1642  H22   G    51     -26.422  -9.788  49.900  1.00  0.00           H  
ATOM   1643  H21   G    51     -27.923 -10.536  50.161  1.00  0.00           H  
ATOM   1644  H8    G    51     -24.710  -8.719  56.516  1.00  0.00           H  
ATOM   1645  P     G    52     -24.282  -3.431  54.506  1.00  0.00           P  
ATOM   1646  OP2   G    52     -25.004  -3.737  55.767  1.00  0.00           O  
ATOM   1647  OP1   G    52     -23.579  -2.130  54.359  1.00  0.00           O  
ATOM   1648  O5'   G    52     -25.316  -3.570  53.301  1.00  0.00           O  
ATOM   1649  C5'   G    52     -24.901  -3.369  51.958  1.00  0.00           C  
ATOM   1650  C4'   G    52     -25.952  -3.829  50.978  1.00  0.00           C  
ATOM   1651  O4'   G    52     -26.164  -5.267  51.081  1.00  0.00           O  
ATOM   1652  C3'   G    52     -27.352  -3.274  51.192  1.00  0.00           C  
ATOM   1653  O3'   G    52     -27.497  -1.944  50.725  1.00  0.00           O  
ATOM   1654  C1'   G    52     -27.469  -5.578  50.685  1.00  0.00           C  
ATOM   1655  C2'   G    52     -28.168  -4.254  50.353  1.00  0.00           C  
ATOM   1656  O2'   G    52     -28.024  -3.987  48.965  1.00  0.00           O  
ATOM   1657  N1    G    52     -31.282  -8.676  52.018  1.00  0.00           N  
ATOM   1658  C2    G    52     -30.951  -8.179  50.780  1.00  0.00           C  
ATOM   1659  N2    G    52     -31.736  -8.553  49.759  1.00  0.00           N  
ATOM   1660  N3    G    52     -29.925  -7.374  50.558  1.00  0.00           N  
ATOM   1661  C4    G    52     -29.245  -7.098  51.691  1.00  0.00           C  
ATOM   1662  C5    G    52     -29.491  -7.542  52.973  1.00  0.00           C  
ATOM   1663  C6    G    52     -30.595  -8.405  53.197  1.00  0.00           C  
ATOM   1664  O6    G    52     -30.978  -8.905  54.261  1.00  0.00           O  
ATOM   1665  N7    G    52     -28.556  -7.029  53.860  1.00  0.00           N  
ATOM   1666  C8    G    52     -27.773  -6.296  53.116  1.00  0.00           C  
ATOM   1667  N9    G    52     -28.133  -6.294  51.790  1.00  0.00           N  
ATOM   1668  H5'   G    52     -24.075  -3.871  51.799  1.00  0.00           H  
ATOM   1669 H5''   G    52     -24.727  -2.415  51.816  1.00  0.00           H  
ATOM   1670  H4'   G    52     -25.656  -3.605  50.071  1.00  0.00           H  
ATOM   1671  H3'   G    52     -27.632  -3.317  52.130  1.00  0.00           H  
ATOM   1672  H1'   G    52     -27.454  -6.148  49.889  1.00  0.00           H  
ATOM   1673  H2'   G    52     -29.110  -4.263  50.625  1.00  0.00           H  
ATOM   1674 HO2'   G    52     -28.869  -3.630  48.620  1.00  0.00           H  
ATOM   1675  H1    G    52     -32.062  -9.266  52.076  1.00  0.00           H  
ATOM   1676  H22   G    52     -31.548  -8.230  48.853  1.00  0.00           H  
ATOM   1677  H21   G    52     -32.497  -9.149  49.915  1.00  0.00           H  
ATOM   1678  H8    G    52     -27.006  -5.799  53.468  1.00  0.00           H  
ATOM   1679  P     A    53     -28.479  -0.923  51.485  1.00  0.00           P  
ATOM   1680  OP2   A    53     -28.554  -1.333  52.910  1.00  0.00           O  
ATOM   1681  OP1   A    53     -28.064   0.459  51.139  1.00  0.00           O  
ATOM   1682  O5'   A    53     -29.902  -1.191  50.820  1.00  0.00           O  
ATOM   1683  C5'   A    53     -30.132  -0.904  49.449  1.00  0.00           C  
ATOM   1684  C4'   A    53     -31.282  -1.710  48.899  1.00  0.00           C  
ATOM   1685  O4'   A    53     -31.014  -3.112  49.148  1.00  0.00           O  
ATOM   1686  C3'   A    53     -32.636  -1.472  49.551  1.00  0.00           C  
ATOM   1687  O3'   A    53     -33.339  -0.379  48.987  1.00  0.00           O  
ATOM   1688  C1'   A    53     -32.201  -3.786  49.512  1.00  0.00           C  
ATOM   1689  C2'   A    53     -33.343  -2.795  49.290  1.00  0.00           C  
ATOM   1690  O2'   A    53     -33.783  -2.886  47.943  1.00  0.00           O  
ATOM   1691  N1    A    53     -33.733  -7.143  53.109  1.00  0.00           N  
ATOM   1692  C2    A    53     -34.034  -7.015  51.811  1.00  0.00           C  
ATOM   1693  N3    A    53     -33.598  -6.116  50.931  1.00  0.00           N  
ATOM   1694  C4    A    53     -32.742  -5.257  51.513  1.00  0.00           C  
ATOM   1695  C5    A    53     -32.336  -5.261  52.834  1.00  0.00           C  
ATOM   1696  C6    A    53     -32.869  -6.265  53.663  1.00  0.00           C  
ATOM   1697  N6    A    53     -32.570  -6.392  54.957  1.00  0.00           N  
ATOM   1698  N7    A    53     -31.445  -4.225  53.076  1.00  0.00           N  
ATOM   1699  C8    A    53     -31.334  -3.628  51.915  1.00  0.00           C  
ATOM   1700  N9    A    53     -32.091  -4.201  50.924  1.00  0.00           N  
ATOM   1701  H5'   A    53     -29.323  -1.112  48.938  1.00  0.00           H  
ATOM   1702 H5''   A    53     -30.335   0.050  49.351  1.00  0.00           H  
ATOM   1703  H4'   A    53     -31.367  -1.568  47.933  1.00  0.00           H  
ATOM   1704  H3'   A    53     -32.539  -1.328  50.516  1.00  0.00           H  
ATOM   1705  H1'   A    53     -32.342  -4.577  48.949  1.00  0.00           H  
ATOM   1706  H2'   A    53     -34.077  -2.941  49.923  1.00  0.00           H  
ATOM   1707 HO2'   A    53     -34.110  -2.009  47.655  1.00  0.00           H  
ATOM   1708  H2    A    53     -34.665  -7.677  51.458  1.00  0.00           H  
ATOM   1709  H61   A    53     -32.974  -7.113  55.485  1.00  0.00           H  
ATOM   1710  H62   A    53     -31.946  -5.767  55.381  1.00  0.00           H  
ATOM   1711  H8    A    53     -30.762  -2.845  51.768  1.00  0.00           H  
ATOM   1712  P     C    54     -34.388   0.453  49.877  1.00  0.00           P  
ATOM   1713  OP2   C    54     -33.999   0.309  51.302  1.00  0.00           O  
ATOM   1714  OP1   C    54     -34.517   1.809  49.286  1.00  0.00           O  
ATOM   1715  O5'   C    54     -35.768  -0.311  49.662  1.00  0.00           O  
ATOM   1716  C5'   C    54     -36.483  -0.198  48.440  1.00  0.00           C  
ATOM   1717  C4'   C    54     -37.598  -1.211  48.350  1.00  0.00           C  
ATOM   1718  O4'   C    54     -37.071  -2.558  48.491  1.00  0.00           O  
ATOM   1719  C3'   C    54     -38.658  -1.140  49.438  1.00  0.00           C  
ATOM   1720  O3'   C    54     -39.559  -0.060  49.262  1.00  0.00           O  
ATOM   1721  C1'   C    54     -38.060  -3.376  49.082  1.00  0.00           C  
ATOM   1722  C2'   C    54     -39.292  -2.516  49.342  1.00  0.00           C  
ATOM   1723  O2'   C    54     -40.171  -2.601  48.230  1.00  0.00           O  
ATOM   1724  N1    C    54     -37.528  -3.989  50.324  1.00  0.00           N  
ATOM   1725  C2    C    54     -38.048  -5.223  50.732  1.00  0.00           C  
ATOM   1726  O2    C    54     -38.932  -5.764  50.049  1.00  0.00           O  
ATOM   1727  N3    C    54     -37.580  -5.804  51.860  1.00  0.00           N  
ATOM   1728  C4    C    54     -36.631  -5.203  52.577  1.00  0.00           C  
ATOM   1729  N4    C    54     -36.199  -5.813  53.683  1.00  0.00           N  
ATOM   1730  C5    C    54     -36.081  -3.948  52.190  1.00  0.00           C  
ATOM   1731  C6    C    54     -36.551  -3.384  51.071  1.00  0.00           C  
ATOM   1732  H5'   C    54     -35.863  -0.337  47.694  1.00  0.00           H  
ATOM   1733 H5''   C    54     -36.864   0.703  48.376  1.00  0.00           H  
ATOM   1734  H4'   C    54     -38.033  -1.124  47.477  1.00  0.00           H  
ATOM   1735  H3'   C    54     -38.225  -1.057  50.313  1.00  0.00           H  
ATOM   1736  H1'   C    54     -38.289  -4.081  48.442  1.00  0.00           H  
ATOM   1737  H2'   C    54     -39.740  -2.762  50.178  1.00  0.00           H  
ATOM   1738 HO2'   C    54     -40.631  -1.744  48.120  1.00  0.00           H  
ATOM   1739  H42   C    54     -35.502  -5.397  54.232  1.00  0.00           H  
ATOM   1740  H41   C    54     -36.580  -6.677  53.947  1.00  0.00           H  
ATOM   1741  H5    C    54     -35.383  -3.514  52.723  1.00  0.00           H  
ATOM   1742  H6    C    54     -36.186  -2.520  50.788  1.00  0.00           H  
ATOM   1743  P     C    55     -40.113   0.747  50.537  1.00  0.00           P  
ATOM   1744  OP2   C    55     -38.961   1.069  51.416  1.00  0.00           O  
ATOM   1745  OP1   C    55     -40.987   1.841  50.044  1.00  0.00           O  
ATOM   1746  O5'   C    55     -41.031  -0.312  51.295  1.00  0.00           O  
ATOM   1747  C5'   C    55     -42.225  -0.800  50.701  1.00  0.00           C  
ATOM   1748  C4'   C    55     -42.803  -1.949  51.480  1.00  0.00           C  
ATOM   1749  O4'   C    55     -41.843  -3.035  51.502  1.00  0.00           O  
ATOM   1750  C3'   C    55     -43.072  -1.676  52.951  1.00  0.00           C  
ATOM   1751  O3'   C    55     -44.312  -1.014  53.170  1.00  0.00           O  
ATOM   1752  C1'   C    55     -41.897  -3.703  52.745  1.00  0.00           C  
ATOM   1753  C2'   C    55     -43.046  -3.077  53.538  1.00  0.00           C  
ATOM   1754  O2'   C    55     -44.235  -3.794  53.285  1.00  0.00           O  
ATOM   1755  N1    C    55     -40.597  -3.558  53.421  1.00  0.00           N  
ATOM   1756  C2    C    55     -40.222  -4.522  54.359  1.00  0.00           C  
ATOM   1757  O2    C    55     -40.995  -5.462  54.594  1.00  0.00           O  
ATOM   1758  N3    C    55     -39.029  -4.409  54.985  1.00  0.00           N  
ATOM   1759  C4    C    55     -38.222  -3.384  54.702  1.00  0.00           C  
ATOM   1760  N4    C    55     -37.047  -3.319  55.336  1.00  0.00           N  
ATOM   1761  C5    C    55     -38.581  -2.384  53.752  1.00  0.00           C  
ATOM   1762  C6    C    55     -39.767  -2.507  53.143  1.00  0.00           C  
ATOM   1763  H5'   C    55     -42.029  -1.098  49.789  1.00  0.00           H  
ATOM   1764 H5''   C    55     -42.883  -0.074  50.666  1.00  0.00           H  
ATOM   1765  H4'   C    55     -43.751  -2.171  50.967  1.00  0.00           H  
ATOM   1766  H3'   C    55     -42.337  -1.002  53.417  1.00  0.00           H  
ATOM   1767  H1'   C    55     -42.103  -4.781  52.680  1.00  0.00           H  
ATOM   1768  H2'   C    55     -42.945  -3.077  54.632  1.00  0.00           H  
ATOM   1769 HO2'   C    55     -45.014  -3.166  53.301  1.00  0.00           H  
ATOM   1770  H42   C    55     -36.418  -2.564  55.149  1.00  0.00           H  
ATOM   1771  H41   C    55     -36.797  -4.025  55.998  1.00  0.00           H  
ATOM   1772  H5    C    55     -37.908  -1.541  53.531  1.00  0.00           H  
ATOM   1773  H6    C    55     -40.079  -1.754  52.404  1.00  0.00           H  
ATOM   1774  P     G    56     -44.469  -0.010  54.419  1.00  0.00           P  
ATOM   1775  OP2   G    56     -43.217   0.786  54.567  1.00  0.00           O  
ATOM   1776  OP1   G    56     -45.768   0.691  54.239  1.00  0.00           O  
ATOM   1777  O5'   G    56     -44.582  -0.965  55.689  1.00  0.00           O  
ATOM   1778  C5'   G    56     -45.356  -0.580  56.839  1.00  0.00           C  
ATOM   1779  C4'   G    56     -45.248  -1.630  57.918  1.00  0.00           C  
ATOM   1780  O4'   G    56     -44.415  -2.725  57.456  1.00  0.00           O  
ATOM   1781  C3'   G    56     -44.591  -1.187  59.216  1.00  0.00           C  
ATOM   1782  O3'   G    56     -45.478  -0.495  60.079  1.00  0.00           O  
ATOM   1783  C1'   G    56     -43.611  -3.225  58.531  1.00  0.00           C  
ATOM   1784  C2'   G    56     -44.079  -2.500  59.794  1.00  0.00           C  
ATOM   1785  O2'   G    56     -45.131  -3.245  60.391  1.00  0.00           O  
ATOM   1786  N1    G    56     -38.824  -4.271  59.914  1.00  0.00           N  
ATOM   1787  C2    G    56     -40.006  -4.711  60.457  1.00  0.00           C  
ATOM   1788  N2    G    56     -39.907  -5.540  61.506  1.00  0.00           N  
ATOM   1789  N3    G    56     -41.200  -4.366  60.004  1.00  0.00           N  
ATOM   1790  C4    G    56     -41.118  -3.530  58.947  1.00  0.00           C  
ATOM   1791  C5    G    56     -39.991  -3.032  58.330  1.00  0.00           C  
ATOM   1792  C6    G    56     -38.716  -3.410  58.826  1.00  0.00           C  
ATOM   1793  O6    G    56     -37.598  -3.076  58.414  1.00  0.00           O  
ATOM   1794  N7    G    56     -40.334  -2.201  57.273  1.00  0.00           N  
ATOM   1795  C8    G    56     -41.639  -2.208  57.267  1.00  0.00           C  
ATOM   1796  N9    G    56     -42.180  -2.994  58.256  1.00  0.00           N  
ATOM   1797  H5'   G    56     -46.410  -0.445  56.558  1.00  0.00           H  
ATOM   1798 H5''   G    56     -45.000   0.386  57.226  1.00  0.00           H  
ATOM   1799  H4'   G    56     -46.144  -1.973  58.117  1.00  0.00           H  
ATOM   1800  H3'   G    56     -43.827  -0.608  59.010  1.00  0.00           H  
ATOM   1801  H1'   G    56     -43.774  -4.187  58.629  1.00  0.00           H  
ATOM   1802  H2'   G    56     -43.337  -2.354  60.418  1.00  0.00           H  
ATOM   1803 HO2'   G    56     -45.876  -2.641  60.589  1.00  0.00           H  
ATOM   1804  H1    G    56     -37.991  -4.586  60.323  1.00  0.00           H  
ATOM   1805  H22   G    56     -40.719  -5.887  61.935  1.00  0.00           H  
ATOM   1806  H21   G    56     -39.027  -5.800  61.847  1.00  0.00           H  
ATOM   1807  H8    G    56     -42.178  -1.704  56.622  1.00  0.00           H  
ATOM   1808  P     G    57     -44.919   0.637  61.072  1.00  0.00           P  
ATOM   1809  OP2   G    57     -43.870   1.403  60.351  1.00  0.00           O  
ATOM   1810  OP1   G    57     -46.083   1.354  61.654  1.00  0.00           O  
ATOM   1811  O5'   G    57     -44.213  -0.186  62.239  1.00  0.00           O  
ATOM   1812  C5'   G    57     -44.976  -0.981  63.134  1.00  0.00           C  
ATOM   1813  C4'   G    57     -44.091  -1.780  64.059  1.00  0.00           C  
ATOM   1814  O4'   G    57     -43.252  -2.674  63.283  1.00  0.00           O  
ATOM   1815  C3'   G    57     -43.106  -0.979  64.896  1.00  0.00           C  
ATOM   1816  O3'   G    57     -43.694  -0.417  66.058  1.00  0.00           O  
ATOM   1817  C1'   G    57     -41.951  -2.770  63.874  1.00  0.00           C  
ATOM   1818  C2'   G    57     -42.018  -1.999  65.194  1.00  0.00           C  
ATOM   1819  O2'   G    57     -42.415  -2.890  66.228  1.00  0.00           O  
ATOM   1820  N1    G    57     -36.972  -2.323  62.915  1.00  0.00           N  
ATOM   1821  C2    G    57     -37.608  -2.960  63.953  1.00  0.00           C  
ATOM   1822  N2    G    57     -36.820  -3.558  64.857  1.00  0.00           N  
ATOM   1823  N3    G    57     -38.923  -3.008  64.095  1.00  0.00           N  
ATOM   1824  C4    G    57     -39.563  -2.356  63.100  1.00  0.00           C  
ATOM   1825  C5    G    57     -39.023  -1.690  62.021  1.00  0.00           C  
ATOM   1826  C6    G    57     -37.612  -1.646  61.880  1.00  0.00           C  
ATOM   1827  O6    G    57     -36.941  -1.105  60.992  1.00  0.00           O  
ATOM   1828  N7    G    57     -40.023  -1.152  61.223  1.00  0.00           N  
ATOM   1829  C8    G    57     -41.132  -1.494  61.821  1.00  0.00           C  
ATOM   1830  N9    G    57     -40.925  -2.226  62.965  1.00  0.00           N  
ATOM   1831  H5'   G    57     -45.538  -1.595  62.618  1.00  0.00           H  
ATOM   1832 H5''   G    57     -45.553  -0.395  63.670  1.00  0.00           H  
ATOM   1833  H4'   G    57     -44.657  -2.312  64.657  1.00  0.00           H  
ATOM   1834  H3'   G    57     -42.729  -0.260  64.348  1.00  0.00           H  
ATOM   1835  H1'   G    57     -41.760  -3.713  64.057  1.00  0.00           H  
ATOM   1836  H2'   G    57     -41.162  -1.565  65.399  1.00  0.00           H  
ATOM   1837 HO2'   G    57     -43.143  -2.481  66.739  1.00  0.00           H  
ATOM   1838  H1    G    57     -35.992  -2.346  62.900  1.00  0.00           H  
ATOM   1839  H22   G    57     -37.219  -4.029  65.619  1.00  0.00           H  
ATOM   1840  H21   G    57     -35.845  -3.527  64.759  1.00  0.00           H  
ATOM   1841  H8    G    57     -42.020  -1.254  61.486  1.00  0.00           H  
ATOM   1842  P     C    58     -43.135   0.965  66.657  1.00  0.00           P  
ATOM   1843  OP2   C    58     -42.784   1.852  65.519  1.00  0.00           O  
ATOM   1844  OP1   C    58     -44.094   1.438  67.688  1.00  0.00           O  
ATOM   1845  O5'   C    58     -41.786   0.549  67.395  1.00  0.00           O  
ATOM   1846  C5'   C    58     -41.811  -0.256  68.563  1.00  0.00           C  
ATOM   1847  C4'   C    58     -40.419  -0.625  69.016  1.00  0.00           C  
ATOM   1848  O4'   C    58     -39.756  -1.405  67.986  1.00  0.00           O  
ATOM   1849  C3'   C    58     -39.468   0.533  69.273  1.00  0.00           C  
ATOM   1850  O3'   C    58     -39.641   1.118  70.553  1.00  0.00           O  
ATOM   1851  C1'   C    58     -38.377  -1.051  67.901  1.00  0.00           C  
ATOM   1852  C2'   C    58     -38.102  -0.108  69.073  1.00  0.00           C  
ATOM   1853  O2'   C    58     -37.723  -0.878  70.206  1.00  0.00           O  
ATOM   1854  N1    C    58     -38.090  -0.418  66.590  1.00  0.00           N  
ATOM   1855  C2    C    58     -36.756  -0.324  66.175  1.00  0.00           C  
ATOM   1856  O2    C    58     -35.859  -0.768  66.909  1.00  0.00           O  
ATOM   1857  N3    C    58     -36.467   0.247  64.983  1.00  0.00           N  
ATOM   1858  C4    C    58     -37.447   0.716  64.212  1.00  0.00           C  
ATOM   1859  N4    C    58     -37.115   1.273  63.045  1.00  0.00           N  
ATOM   1860  C5    C    58     -38.813   0.637  64.606  1.00  0.00           C  
ATOM   1861  C6    C    58     -39.087   0.068  65.787  1.00  0.00           C  
ATOM   1862  H5'   C    58     -42.314  -1.075  68.376  1.00  0.00           H  
ATOM   1863 H5''   C    58     -42.259   0.238  69.281  1.00  0.00           H  
ATOM   1864  H4'   C    58     -40.487  -1.167  69.830  1.00  0.00           H  
ATOM   1865  H3'   C    58     -39.604   1.220  68.586  1.00  0.00           H  
ATOM   1866  H1'   C    58     -37.829  -1.859  67.998  1.00  0.00           H  
ATOM   1867  H2'   C    58     -37.421   0.560  68.844  1.00  0.00           H  
ATOM   1868 HO2'   C    58     -38.247  -0.586  70.979  1.00  0.00           H  
ATOM   1869  H42   C    58     -37.814   1.627  62.455  1.00  0.00           H  
ATOM   1870  H41   C    58     -36.174   1.327  62.777  1.00  0.00           H  
ATOM   1871  H5    C    58     -39.527   0.984  64.032  1.00  0.00           H  
ATOM   1872  H6    C    58     -40.021   0.004  66.074  1.00  0.00           H  
ATOM   1873  P     G    59     -39.353   2.683  70.771  1.00  0.00           P  
ATOM   1874  OP2   G    59     -39.844   3.412  69.575  1.00  0.00           O  
ATOM   1875  OP1   G    59     -39.853   3.061  72.118  1.00  0.00           O  
ATOM   1876  O5'   G    59     -37.762   2.784  70.792  1.00  0.00           O  
ATOM   1877  C5'   G    59     -37.010   2.228  71.859  1.00  0.00           C  
ATOM   1878  C4'   G    59     -35.528   2.298  71.588  1.00  0.00           C  
ATOM   1879  O4'   G    59     -35.211   1.546  70.388  1.00  0.00           O  
ATOM   1880  C3'   G    59     -34.964   3.685  71.317  1.00  0.00           C  
ATOM   1881  O3'   G    59     -34.715   4.424  72.501  1.00  0.00           O  
ATOM   1882  C1'   G    59     -34.178   2.209  69.646  1.00  0.00           C  
ATOM   1883  C2'   G    59     -33.709   3.381  70.511  1.00  0.00           C  
ATOM   1884  O2'   G    59     -32.652   2.941  71.350  1.00  0.00           O  
ATOM   1885  N1    G    59     -32.943   3.997  65.043  1.00  0.00           N  
ATOM   1886  C2    G    59     -32.130   3.671  66.101  1.00  0.00           C  
ATOM   1887  N2    G    59     -30.812   3.843  65.915  1.00  0.00           N  
ATOM   1888  N3    G    59     -32.573   3.211  67.260  1.00  0.00           N  
ATOM   1889  C4    G    59     -33.919   3.101  67.277  1.00  0.00           C  
ATOM   1890  C5    G    59     -34.820   3.397  66.276  1.00  0.00           C  
ATOM   1891  C6    G    59     -34.331   3.890  65.039  1.00  0.00           C  
ATOM   1892  O6    G    59     -34.970   4.211  64.031  1.00  0.00           O  
ATOM   1893  N7    G    59     -36.119   3.143  66.692  1.00  0.00           N  
ATOM   1894  C8    G    59     -35.987   2.705  67.915  1.00  0.00           C  
ATOM   1895  N9    G    59     -34.679   2.653  68.333  1.00  0.00           N  
ATOM   1896  H5'   G    59     -37.269   1.290  71.978  1.00  0.00           H  
ATOM   1897 H5''   G    59     -37.209   2.721  72.682  1.00  0.00           H  
ATOM   1898  H4'   G    59     -35.047   1.905  72.347  1.00  0.00           H  
ATOM   1899  H3'   G    59     -35.594   4.182  70.754  1.00  0.00           H  
ATOM   1900  H1'   G    59     -33.436   1.582  69.519  1.00  0.00           H  
ATOM   1901  H2'   G    59     -33.441   4.147  69.960  1.00  0.00           H  
ATOM   1902 HO2'   G    59     -32.836   3.224  72.269  1.00  0.00           H  
ATOM   1903  H1    G    59     -32.514   4.330  64.227  1.00  0.00           H  
ATOM   1904  H22   G    59     -30.183   3.628  66.636  1.00  0.00           H  
ATOM   1905  H21   G    59     -30.476   4.183  65.060  1.00  0.00           H  
ATOM   1906  H8    G    59     -36.745   2.438  68.476  1.00  0.00           H  
ATOM   1907  P     C    60     -34.821   6.027  72.488  1.00  0.00           P  
ATOM   1908  OP2   C    60     -35.963   6.407  71.620  1.00  0.00           O  
ATOM   1909  OP1   C    60     -34.780   6.501  73.895  1.00  0.00           O  
ATOM   1910  O5'   C    60     -33.479   6.497  71.772  1.00  0.00           O  
ATOM   1911  C5'   C    60     -32.216   6.314  72.394  1.00  0.00           C  
ATOM   1912  C4'   C    60     -31.080   6.681  71.470  1.00  0.00           C  
ATOM   1913  O4'   C    60     -31.109   5.834  70.291  1.00  0.00           O  
ATOM   1914  C3'   C    60     -31.102   8.096  70.911  1.00  0.00           C  
ATOM   1915  O3'   C    60     -30.571   9.055  71.809  1.00  0.00           O  
ATOM   1916  C1'   C    60     -30.759   6.583  69.128  1.00  0.00           C  
ATOM   1917  C2'   C    60     -30.302   7.956  69.623  1.00  0.00           C  
ATOM   1918  O2'   C    60     -28.907   7.911  69.885  1.00  0.00           O  
ATOM   1919  N1    C    60     -31.914   6.674  68.200  1.00  0.00           N  
ATOM   1920  C2    C    60     -31.671   7.043  66.871  1.00  0.00           C  
ATOM   1921  O2    C    60     -30.508   7.282  66.511  1.00  0.00           O  
ATOM   1922  N3    C    60     -32.706   7.133  66.005  1.00  0.00           N  
ATOM   1923  C4    C    60     -33.947   6.872  66.417  1.00  0.00           C  
ATOM   1924  N4    C    60     -34.938   6.973  65.527  1.00  0.00           N  
ATOM   1925  C5    C    60     -34.227   6.495  67.762  1.00  0.00           C  
ATOM   1926  C6    C    60     -33.194   6.408  68.609  1.00  0.00           C  
ATOM   1927  H5'   C    60     -32.123   5.374  72.656  1.00  0.00           H  
ATOM   1928 H5''   C    60     -32.170   6.876  73.195  1.00  0.00           H  
ATOM   1929  H4'   C    60     -30.233   6.540  71.943  1.00  0.00           H  
ATOM   1930  H3'   C    60     -32.026   8.339  70.690  1.00  0.00           H  
ATOM   1931  H1'   C    60     -30.013   6.135  68.675  1.00  0.00           H  
ATOM   1932  H2'   C    60     -30.527   8.662  68.981  1.00  0.00           H  
ATOM   1933 HO2'   C    60     -28.736   8.291  70.771  1.00  0.00           H  
ATOM   1934  H42   C    60     -35.860   6.788  65.799  1.00  0.00           H  
ATOM   1935  H41   C    60     -34.741   7.234  64.603  1.00  0.00           H  
ATOM   1936  H5    C    60     -35.142   6.304  68.055  1.00  0.00           H  
ATOM   1937  H6    C    60     -33.366   6.150  69.538  1.00  0.00           H  
ATOM   1938  P     A    61     -31.118  10.566  71.794  1.00  0.00           P  
ATOM   1939  OP2   A    61     -32.593  10.521  71.638  1.00  0.00           O  
ATOM   1940  OP1   A    61     -30.523  11.283  72.949  1.00  0.00           O  
ATOM   1941  O5'   A    61     -30.501  11.184  70.459  1.00  0.00           O  
ATOM   1942  C5'   A    61     -29.103  11.390  70.330  1.00  0.00           C  
ATOM   1943  C4'   A    61     -28.736  11.850  68.941  1.00  0.00           C  
ATOM   1944  O4'   A    61     -29.097  10.829  67.975  1.00  0.00           O  
ATOM   1945  C3'   A    61     -29.446  13.099  68.443  1.00  0.00           C  
ATOM   1946  O3'   A    61     -28.860  14.298  68.924  1.00  0.00           O  
ATOM   1947  C1'   A    61     -29.570  11.438  66.768  1.00  0.00           C  
ATOM   1948  C2'   A    61     -29.368  12.945  66.931  1.00  0.00           C  
ATOM   1949  O2'   A    61     -28.080  13.293  66.443  1.00  0.00           O  
ATOM   1950  N1    A    61     -33.437  11.427  63.360  1.00  0.00           N  
ATOM   1951  C2    A    61     -32.167  11.844  63.280  1.00  0.00           C  
ATOM   1952  N3    A    61     -31.212  11.817  64.207  1.00  0.00           N  
ATOM   1953  C4    A    61     -31.675  11.282  65.350  1.00  0.00           C  
ATOM   1954  C5    A    61     -32.953  10.810  65.586  1.00  0.00           C  
ATOM   1955  C6    A    61     -33.870  10.894  64.523  1.00  0.00           C  
ATOM   1956  N6    A    61     -35.136  10.480  64.603  1.00  0.00           N  
ATOM   1957  N7    A    61     -33.068  10.329  66.883  1.00  0.00           N  
ATOM   1958  C8    A    61     -31.876  10.518  67.394  1.00  0.00           C  
ATOM   1959  N9    A    61     -30.983  11.091  66.522  1.00  0.00           N  
ATOM   1960  H5'   A    61     -28.636  10.549  70.522  1.00  0.00           H  
ATOM   1961 H5''   A    61     -28.817  12.068  70.977  1.00  0.00           H  
ATOM   1962  H4'   A    61     -27.768  11.998  68.902  1.00  0.00           H  
ATOM   1963  H3'   A    61     -30.386  13.067  68.721  1.00  0.00           H  
ATOM   1964  H1'   A    61     -29.021  11.114  66.023  1.00  0.00           H  
ATOM   1965  H2'   A    61     -30.075  13.452  66.480  1.00  0.00           H  
ATOM   1966 HO2'   A    61     -28.180  13.790  65.605  1.00  0.00           H  
ATOM   1967  H2    A    61     -31.901  12.222  62.414  1.00  0.00           H  
ATOM   1968  H61   A    61     -35.730  10.565  63.828  1.00  0.00           H  
ATOM   1969  H62   A    61     -35.473  10.090  65.437  1.00  0.00           H  
ATOM   1970  H8    A    61     -31.643  10.272  68.315  1.00  0.00           H  
ATOM   1971  P     A    62     -29.772  15.608  69.109  1.00  0.00           P  
ATOM   1972  OP2   A    62     -31.138  15.207  69.538  1.00  0.00           O  
ATOM   1973  OP1   A    62     -28.987  16.545  69.939  1.00  0.00           O  
ATOM   1974  O5'   A    62     -29.899  16.201  67.638  1.00  0.00           O  
ATOM   1975  C5'   A    62     -28.742  16.675  66.912  1.00  0.00           C  
ATOM   1976  C4'   A    62     -29.153  17.147  65.533  1.00  0.00           C  
ATOM   1977  O4'   A    62     -29.731  16.051  64.769  1.00  0.00           O  
ATOM   1978  C3'   A    62     -30.229  18.213  65.534  1.00  0.00           C  
ATOM   1979  O3'   A    62     -29.649  19.483  65.782  1.00  0.00           O  
ATOM   1980  C1'   A    62     -30.769  16.555  63.942  1.00  0.00           C  
ATOM   1981  C2'   A    62     -30.836  18.069  64.143  1.00  0.00           C  
ATOM   1982  O2'   A    62     -30.069  18.685  63.122  1.00  0.00           O  
ATOM   1983  N1    A    62     -35.410  15.112  62.228  1.00  0.00           N  
ATOM   1984  C2    A    62     -34.425  15.819  61.664  1.00  0.00           C  
ATOM   1985  N3    A    62     -33.244  16.173  62.168  1.00  0.00           N  
ATOM   1986  C4    A    62     -33.106  15.712  63.423  1.00  0.00           C  
ATOM   1987  C5    A    62     -34.031  14.976  64.139  1.00  0.00           C  
ATOM   1988  C6    A    62     -35.243  14.667  63.492  1.00  0.00           C  
ATOM   1989  N6    A    62     -36.229  13.962  64.057  1.00  0.00           N  
ATOM   1990  N7    A    62     -33.546  14.674  65.405  1.00  0.00           N  
ATOM   1991  C8    A    62     -32.357  15.223  65.425  1.00  0.00           C  
ATOM   1992  N9    A    62     -32.020  15.862  64.254  1.00  0.00           N  
ATOM   1993  H5'   A    62     -27.996  15.871  66.824  1.00  0.00           H  
ATOM   1994 H5''   A    62     -28.263  17.499  67.461  1.00  0.00           H  
ATOM   1995  H4'   A    62     -28.229  17.564  65.105  1.00  0.00           H  
ATOM   1996  H3'   A    62     -30.979  18.083  66.328  1.00  0.00           H  
ATOM   1997  H1'   A    62     -30.579  16.383  62.873  1.00  0.00           H  
ATOM   1998  H2'   A    62     -31.825  18.542  64.061  1.00  0.00           H  
ATOM   1999 HO2'   A    62     -30.438  19.595  62.928  1.00  0.00           H  
ATOM   2000  H2    A    62     -34.618  16.157  60.636  1.00  0.00           H  
ATOM   2001  H61   A    62     -37.067  13.774  63.544  1.00  0.00           H  
ATOM   2002  H62   A    62     -36.129  13.622  64.991  1.00  0.00           H  
ATOM   2003  H8    A    62     -31.686  15.173  66.296  1.00  0.00           H  
ATOM   2004  P     G    63     -30.292  20.464  66.881  1.00  0.00           P  
ATOM   2005  OP2   G    63     -31.063  19.635  67.842  1.00  0.00           O  
ATOM   2006  OP1   G    63     -29.219  21.361  67.382  1.00  0.00           O  
ATOM   2007  O5'   G    63     -31.326  21.348  66.052  1.00  0.00           O  
ATOM   2008  C5'   G    63     -30.872  22.319  65.121  1.00  0.00           C  
ATOM   2009  C4'   G    63     -31.790  22.412  63.927  1.00  0.00           C  
ATOM   2010  O4'   G    63     -32.077  21.084  63.414  1.00  0.00           O  
ATOM   2011  C3'   G    63     -33.168  23.000  64.188  1.00  0.00           C  
ATOM   2012  O3'   G    63     -33.169  24.417  64.213  1.00  0.00           O  
ATOM   2013  C1'   G    63     -33.393  21.029  62.914  1.00  0.00           C  
ATOM   2014  C2'   G    63     -33.964  22.445  63.012  1.00  0.00           C  
ATOM   2015  O2'   G    63     -33.671  23.149  61.813  1.00  0.00           O  
ATOM   2016  N1    G    63     -37.409  17.902  63.001  1.00  0.00           N  
ATOM   2017  C2    G    63     -36.959  18.719  61.993  1.00  0.00           C  
ATOM   2018  N2    G    63     -37.668  18.706  60.854  1.00  0.00           N  
ATOM   2019  N3    G    63     -35.891  19.494  62.091  1.00  0.00           N  
ATOM   2020  C4    G    63     -35.298  19.386  63.298  1.00  0.00           C  
ATOM   2021  C5    G    63     -35.666  18.602  64.371  1.00  0.00           C  
ATOM   2022  C6    G    63     -36.814  17.776  64.253  1.00  0.00           C  
ATOM   2023  O6    G    63     -37.301  17.009  65.091  1.00  0.00           O  
ATOM   2024  N7    G    63     -34.791  18.778  65.434  1.00  0.00           N  
ATOM   2025  C8    G    63     -33.923  19.650  64.996  1.00  0.00           C  
ATOM   2026  N9    G    63     -34.172  20.060  63.709  1.00  0.00           N  
ATOM   2027  H5'   G    63     -29.974  22.075  64.816  1.00  0.00           H  
ATOM   2028 H5''   G    63     -30.833  23.193  65.563  1.00  0.00           H  
ATOM   2029  H4'   G    63     -31.344  22.931  63.224  1.00  0.00           H  
ATOM   2030  H3'   G    63     -33.521  22.633  65.025  1.00  0.00           H  
ATOM   2031  H1'   G    63     -33.379  20.746  61.976  1.00  0.00           H  
ATOM   2032  H2'   G    63     -34.926  22.435  63.201  1.00  0.00           H  
ATOM   2033 HO2'   G    63     -33.438  24.075  62.036  1.00  0.00           H  
ATOM   2034  H1    G    63     -38.211  17.367  62.828  1.00  0.00           H  
ATOM   2035  H22   G    63     -37.394  19.269  60.100  1.00  0.00           H  
ATOM   2036  H21   G    63     -38.460  18.135  60.774  1.00  0.00           H  
ATOM   2037  H8    G    63     -33.172  19.977  65.532  1.00  0.00           H  
ATOM   2038  P     A    64     -34.210  25.207  65.150  1.00  0.00           P  
ATOM   2039  OP2   A    64     -34.180  24.585  66.497  1.00  0.00           O  
ATOM   2040  OP1   A    64     -33.947  26.661  65.006  1.00  0.00           O  
ATOM   2041  O5'   A    64     -35.629  24.896  64.496  1.00  0.00           O  
ATOM   2042  C5'   A    64     -35.962  25.390  63.207  1.00  0.00           C  
ATOM   2043  C4'   A    64     -37.353  24.975  62.796  1.00  0.00           C  
ATOM   2044  O4'   A    64     -37.439  23.533  62.678  1.00  0.00           O  
ATOM   2045  C3'   A    64     -38.450  25.312  63.782  1.00  0.00           C  
ATOM   2046  O3'   A    64     -38.799  26.683  63.741  1.00  0.00           O  
ATOM   2047  C1'   A    64     -38.773  23.138  62.951  1.00  0.00           C  
ATOM   2048  C2'   A    64     -39.571  24.383  63.339  1.00  0.00           C  
ATOM   2049  O2'   A    64     -40.273  24.865  62.210  1.00  0.00           O  
ATOM   2050  N1    A    64     -41.574  19.560  65.380  1.00  0.00           N  
ATOM   2051  C2    A    64     -41.877  20.441  64.419  1.00  0.00           C  
ATOM   2052  N3    A    64     -41.100  21.356  63.835  1.00  0.00           N  
ATOM   2053  C4    A    64     -39.857  21.322  64.346  1.00  0.00           C  
ATOM   2054  C5    A    64     -39.393  20.477  65.337  1.00  0.00           C  
ATOM   2055  C6    A    64     -40.313  19.547  65.869  1.00  0.00           C  
ATOM   2056  N6    A    64     -40.007  18.660  66.818  1.00  0.00           N  
ATOM   2057  N7    A    64     -38.057  20.729  65.609  1.00  0.00           N  
ATOM   2058  C8    A    64     -37.744  21.700  64.788  1.00  0.00           C  
ATOM   2059  N9    A    64     -38.784  22.102  63.987  1.00  0.00           N  
ATOM   2060  H5'   A    64     -35.319  25.040  62.554  1.00  0.00           H  
ATOM   2061 H5''   A    64     -35.909  26.368  63.214  1.00  0.00           H  
ATOM   2062  H4'   A    64     -37.530  25.522  61.858  1.00  0.00           H  
ATOM   2063  H3'   A    64     -38.167  25.145  64.832  1.00  0.00           H  
ATOM   2064  H1'   A    64     -39.267  22.704  62.069  1.00  0.00           H  
ATOM   2065  H2'   A    64     -40.342  24.251  64.110  1.00  0.00           H  
ATOM   2066 HO2'   A    64     -40.336  25.862  62.256  1.00  0.00           H  
ATOM   2067  H2    A    64     -42.915  20.407  64.061  1.00  0.00           H  
ATOM   2068  H61   A    64     -40.704  18.023  67.152  1.00  0.00           H  
ATOM   2069  H62   A    64     -39.083  18.631  67.196  1.00  0.00           H  
ATOM   2070  H8    A    64     -36.740  22.148  64.741  1.00  0.00           H  
ATOM   2071  P     C    65     -39.461  27.359  65.035  1.00  0.00           P  
ATOM   2072  OP2   C    65     -38.836  26.776  66.253  1.00  0.00           O  
ATOM   2073  OP1   C    65     -39.468  28.829  64.842  1.00  0.00           O  
ATOM   2074  O5'   C    65     -40.960  26.854  64.941  1.00  0.00           O  
ATOM   2075  C5'   C    65     -41.793  26.869  66.075  1.00  0.00           C  
ATOM   2076  C4'   C    65     -42.975  25.979  65.845  1.00  0.00           C  
ATOM   2077  O4'   C    65     -42.542  24.651  65.451  1.00  0.00           O  
ATOM   2078  C3'   C    65     -43.758  25.763  67.114  1.00  0.00           C  
ATOM   2079  O3'   C    65     -44.602  26.870  67.326  1.00  0.00           O  
ATOM   2080  C1'   C    65     -43.327  23.691  66.105  1.00  0.00           C  
ATOM   2081  C2'   C    65     -44.439  24.429  66.859  1.00  0.00           C  
ATOM   2082  O2'   C    65     -45.590  24.528  66.042  1.00  0.00           O  
ATOM   2083  N1    C    65     -42.461  22.895  67.002  1.00  0.00           N  
ATOM   2084  C2    C    65     -42.956  21.693  67.537  1.00  0.00           C  
ATOM   2085  O2    C    65     -44.100  21.320  67.234  1.00  0.00           O  
ATOM   2086  N3    C    65     -42.171  20.970  68.368  1.00  0.00           N  
ATOM   2087  C4    C    65     -40.939  21.395  68.662  1.00  0.00           C  
ATOM   2088  N4    C    65     -40.203  20.645  69.484  1.00  0.00           N  
ATOM   2089  C5    C    65     -40.410  22.603  68.125  1.00  0.00           C  
ATOM   2090  C6    C    65     -41.196  23.315  67.312  1.00  0.00           C  
ATOM   2091  H5'   C    65     -42.131  27.895  66.283  1.00  0.00           H  
ATOM   2092 H5''   C    65     -41.234  26.529  66.959  1.00  0.00           H  
ATOM   2093  H4'   C    65     -43.568  26.510  65.086  1.00  0.00           H  
ATOM   2094  H3'   C    65     -43.128  25.698  68.015  1.00  0.00           H  
ATOM   2095  H1'   C    65     -43.818  22.981  65.425  1.00  0.00           H  
ATOM   2096  H2'   C    65     -44.802  23.954  67.782  1.00  0.00           H  
ATOM   2097 HO2'   C    65     -46.064  25.387  66.235  1.00  0.00           H  
ATOM   2098  H42   C    65     -39.276  20.931  69.728  1.00  0.00           H  
ATOM   2099  H41   C    65     -40.578  19.796  69.856  1.00  0.00           H  
ATOM   2100  H5    C    65     -39.392  22.938  68.374  1.00  0.00           H  
ATOM   2101  H6    C    65     -40.821  24.254  66.879  1.00  0.00           H  
ATOM   2102  P     G    66     -44.945  27.327  68.831  1.00  0.00           P  
ATOM   2103  OP2   G    66     -43.686  27.287  69.618  1.00  0.00           O  
ATOM   2104  OP1   G    66     -45.721  28.599  68.757  1.00  0.00           O  
ATOM   2105  O5'   G    66     -45.913  26.170  69.349  1.00  0.00           O  
ATOM   2106  C5'   G    66     -46.398  26.183  70.704  1.00  0.00           C  
ATOM   2107  C4'   G    66     -46.957  24.832  71.092  1.00  0.00           C  
ATOM   2108  O4'   G    66     -46.293  23.774  70.345  1.00  0.00           O  
ATOM   2109  C3'   G    66     -46.785  24.382  72.534  1.00  0.00           C  
ATOM   2110  O3'   G    66     -47.696  25.006  73.428  1.00  0.00           O  
ATOM   2111  C1'   G    66     -46.330  22.583  71.087  1.00  0.00           C  
ATOM   2112  C2'   G    66     -47.040  22.887  72.407  1.00  0.00           C  
ATOM   2113  O2'   G    66     -48.411  22.575  72.281  1.00  0.00           O  
ATOM   2114  N1    G    66     -43.385  19.077  73.217  1.00  0.00           N  
ATOM   2115  C2    G    66     -44.751  19.101  73.057  1.00  0.00           C  
ATOM   2116  N2    G    66     -45.436  18.063  73.558  1.00  0.00           N  
ATOM   2117  N3    G    66     -45.403  20.070  72.449  1.00  0.00           N  
ATOM   2118  C4    G    66     -44.571  21.024  71.990  1.00  0.00           C  
ATOM   2119  C5    G    66     -43.196  21.093  72.084  1.00  0.00           C  
ATOM   2120  C6    G    66     -42.506  20.055  72.755  1.00  0.00           C  
ATOM   2121  O6    G    66     -41.291  19.946  72.965  1.00  0.00           O  
ATOM   2122  N7    G    66     -42.717  22.245  71.474  1.00  0.00           N  
ATOM   2123  C8    G    66     -43.790  22.850  71.040  1.00  0.00           C  
ATOM   2124  N9    G    66     -44.952  22.172  71.342  1.00  0.00           N  
ATOM   2125  H5'   G    66     -47.181  26.947  70.818  1.00  0.00           H  
ATOM   2126 H5''   G    66     -45.584  26.452  71.393  1.00  0.00           H  
ATOM   2127  H4'   G    66     -48.035  24.921  70.898  1.00  0.00           H  
ATOM   2128  H3'   G    66     -45.803  24.634  72.962  1.00  0.00           H  
ATOM   2129  H1'   G    66     -46.858  21.733  70.629  1.00  0.00           H  
ATOM   2130  H2'   G    66     -46.706  22.324  73.289  1.00  0.00           H  
ATOM   2131 HO2'   G    66     -48.949  23.194  72.854  1.00  0.00           H  
ATOM   2132  H1    G    66     -42.991  18.297  73.703  1.00  0.00           H  
ATOM   2133  H22   G    66     -46.431  18.031  73.466  1.00  0.00           H  
ATOM   2134  H21   G    66     -44.952  17.322  74.022  1.00  0.00           H  
ATOM   2135  H8    G    66     -43.769  23.810  70.501  1.00  0.00           H  
ATOM   2136  P     G    67     -47.165  25.653  74.800  1.00  0.00           P  
ATOM   2137  OP2   G    67     -45.725  25.976  74.629  1.00  0.00           O  
ATOM   2138  OP1   G    67     -48.114  26.722  75.203  1.00  0.00           O  
ATOM   2139  O5'   G    67     -47.282  24.466  75.857  1.00  0.00           O  
ATOM   2140  C5'   G    67     -48.547  23.930  76.213  1.00  0.00           C  
ATOM   2141  C4'   G    67     -48.405  22.650  77.001  1.00  0.00           C  
ATOM   2142  O4'   G    67     -47.798  21.632  76.192  1.00  0.00           O  
ATOM   2143  C3'   G    67     -47.490  22.712  78.215  1.00  0.00           C  
ATOM   2144  O3'   G    67     -48.105  23.316  79.340  1.00  0.00           O  
ATOM   2145  C1'   G    67     -46.982  20.794  76.986  1.00  0.00           C  
ATOM   2146  C2'   G    67     -47.150  21.241  78.421  1.00  0.00           C  
ATOM   2147  O2'   G    67     -48.236  20.539  79.010  1.00  0.00           O  
ATOM   2148  N1    G    67     -42.297  18.803  77.032  1.00  0.00           N  
ATOM   2149  C2    G    67     -43.445  18.352  77.638  1.00  0.00           C  
ATOM   2150  N2    G    67     -43.337  17.221  78.351  1.00  0.00           N  
ATOM   2151  N3    G    67     -44.615  18.963  77.551  1.00  0.00           N  
ATOM   2152  C4    G    67     -44.546  20.081  76.799  1.00  0.00           C  
ATOM   2153  C5    G    67     -43.453  20.618  76.151  1.00  0.00           C  
ATOM   2154  C6    G    67     -42.204  19.952  76.253  1.00  0.00           C  
ATOM   2155  O6    G    67     -41.119  20.270  75.753  1.00  0.00           O  
ATOM   2156  N7    G    67     -43.800  21.782  75.480  1.00  0.00           N  
ATOM   2157  C8    G    67     -45.073  21.929  75.727  1.00  0.00           C  
ATOM   2158  N9    G    67     -45.589  20.933  76.520  1.00  0.00           N  
ATOM   2159  H5'   G    67     -49.059  23.748  75.398  1.00  0.00           H  
ATOM   2160 H5''   G    67     -49.032  24.587  76.756  1.00  0.00           H  
ATOM   2161  H4'   G    67     -49.296  22.345  77.273  1.00  0.00           H  
ATOM   2162  H3'   G    67     -46.678  23.205  77.981  1.00  0.00           H  
ATOM   2163  H1'   G    67     -47.263  19.859  76.900  1.00  0.00           H  
ATOM   2164  H2'   G    67     -46.324  21.132  78.938  1.00  0.00           H  
ATOM   2165 HO2'   G    67     -48.709  21.139  79.623  1.00  0.00           H  
ATOM   2166  H1    G    67     -41.480  18.277  77.158  1.00  0.00           H  
ATOM   2167  H22   G    67     -44.123  16.851  78.805  1.00  0.00           H  
ATOM   2168  H21   G    67     -42.474  16.763  78.420  1.00  0.00           H  
ATOM   2169  H8    G    67     -45.606  22.675  75.380  1.00  0.00           H  
ATOM   2170  P     A    68     -47.225  24.165  80.383  1.00  0.00           P  
ATOM   2171  OP2   A    68     -46.230  24.951  79.612  1.00  0.00           O  
ATOM   2172  OP1   A    68     -48.152  24.862  81.309  1.00  0.00           O  
ATOM   2173  O5'   A    68     -46.438  23.056  81.215  1.00  0.00           O  
ATOM   2174  C5'   A    68     -47.130  22.164  82.076  1.00  0.00           C  
ATOM   2175  C4'   A    68     -46.192  21.169  82.712  1.00  0.00           C  
ATOM   2176  O4'   A    68     -45.620  20.288  81.712  1.00  0.00           O  
ATOM   2177  C3'   A    68     -44.974  21.753  83.411  1.00  0.00           C  
ATOM   2178  O3'   A    68     -45.273  22.296  84.685  1.00  0.00           O  
ATOM   2179  C1'   A    68     -44.321  19.889  82.118  1.00  0.00           C  
ATOM   2180  C2'   A    68     -44.033  20.557  83.463  1.00  0.00           C  
ATOM   2181  O2'   A    68     -44.391  19.666  84.509  1.00  0.00           O  
ATOM   2182  N1    A    68     -39.741  18.890  79.979  1.00  0.00           N  
ATOM   2183  C2    A    68     -40.409  18.313  80.986  1.00  0.00           C  
ATOM   2184  N3    A    68     -41.600  18.625  81.493  1.00  0.00           N  
ATOM   2185  C4    A    68     -42.132  19.675  80.843  1.00  0.00           C  
ATOM   2186  C5    A    68     -41.567  20.372  79.791  1.00  0.00           C  
ATOM   2187  C6    A    68     -40.304  19.942  79.348  1.00  0.00           C  
ATOM   2188  N6    A    68     -39.637  20.517  78.344  1.00  0.00           N  
ATOM   2189  N7    A    68     -42.407  21.396  79.373  1.00  0.00           N  
ATOM   2190  C8    A    68     -43.443  21.297  80.169  1.00  0.00           C  
ATOM   2191  N9    A    68     -43.344  20.277  81.083  1.00  0.00           N  
ATOM   2192  H5'   A    68     -47.807  21.679  81.558  1.00  0.00           H  
ATOM   2193 H5''   A    68     -47.576  22.678  82.780  1.00  0.00           H  
ATOM   2194  H4'   A    68     -46.695  20.624  83.354  1.00  0.00           H  
ATOM   2195  H3'   A    68     -44.581  22.449  82.844  1.00  0.00           H  
ATOM   2196  H1'   A    68     -44.310  18.914  82.229  1.00  0.00           H  
ATOM   2197  H2'   A    68     -43.097  20.840  83.531  1.00  0.00           H  
ATOM   2198 HO2'   A    68     -44.714  20.186  85.274  1.00  0.00           H  
ATOM   2199  H2    A    68     -39.957  17.554  81.411  1.00  0.00           H  
ATOM   2200  H61   A    68     -38.758  20.173  78.080  1.00  0.00           H  
ATOM   2201  H62   A    68     -40.026  21.282  77.871  1.00  0.00           H  
ATOM   2202  H8    A    68     -44.217  21.896  80.117  1.00  0.00           H  
ATOM   2203  P     C    69     -44.248  23.313  85.391  1.00  0.00           P  
ATOM   2204  OP2   C    69     -43.177  23.638  84.416  1.00  0.00           O  
ATOM   2205  OP1   C    69     -45.038  24.410  86.005  1.00  0.00           O  
ATOM   2206  O5'   C    69     -43.601  22.455  86.567  1.00  0.00           O  
ATOM   2207  C5'   C    69     -42.276  22.707  87.011  1.00  0.00           C  
ATOM   2208  C4'   C    69     -41.426  21.461  86.964  1.00  0.00           C  
ATOM   2209  O4'   C    69     -41.646  20.757  85.715  1.00  0.00           O  
ATOM   2210  C3'   C    69     -39.921  21.674  87.019  1.00  0.00           C  
ATOM   2211  O3'   C    69     -39.435  21.850  88.338  1.00  0.00           O  
ATOM   2212  C1'   C    69     -40.437  20.183  85.282  1.00  0.00           C  
ATOM   2213  C2'   C    69     -39.424  20.370  86.415  1.00  0.00           C  
ATOM   2214  O2'   C    69     -39.542  19.298  87.338  1.00  0.00           O  
ATOM   2215  N1    C    69     -40.009  20.848  84.027  1.00  0.00           N  
ATOM   2216  C2    C    69     -39.049  20.211  83.230  1.00  0.00           C  
ATOM   2217  O2    C    69     -38.588  19.118  83.594  1.00  0.00           O  
ATOM   2218  N3    C    69     -38.642  20.796  82.081  1.00  0.00           N  
ATOM   2219  C4    C    69     -39.152  21.971  81.712  1.00  0.00           C  
ATOM   2220  N4    C    69     -38.720  22.511  80.570  1.00  0.00           N  
ATOM   2221  C5    C    69     -40.128  22.645  82.499  1.00  0.00           C  
ATOM   2222  C6    C    69     -40.524  22.056  83.634  1.00  0.00           C  
ATOM   2223  H5'   C    69     -42.306  23.040  87.932  1.00  0.00           H  
ATOM   2224 H5''   C    69     -41.872  23.391  86.437  1.00  0.00           H  
ATOM   2225  H4'   C    69     -41.683  20.876  87.706  1.00  0.00           H  
ATOM   2226  H3'   C    69     -39.679  22.424  86.435  1.00  0.00           H  
ATOM   2227  H1'   C    69     -40.562  19.225  85.117  1.00  0.00           H  
ATOM   2228  H2'   C    69     -38.508  20.458  86.077  1.00  0.00           H  
ATOM   2229 HO2'   C    69     -39.393  19.638  88.244  1.00  0.00           H  
ATOM   2230  H42   C    69     -39.076  23.374  80.271  1.00  0.00           H  
ATOM   2231  H41   C    69     -38.047  22.045  80.030  1.00  0.00           H  
ATOM   2232  H5    C    69     -40.498  23.508  82.220  1.00  0.00           H  
ATOM   2233  H6    C    69     -41.195  22.503  84.190  1.00  0.00           H  
ATOM   2234  P     C    70     -38.122  22.738  88.605  1.00  0.00           P  
ATOM   2235  OP2   C    70     -38.215  23.961  87.770  1.00  0.00           O  
ATOM   2236  OP1   C    70     -37.943  22.864  90.074  1.00  0.00           O  
ATOM   2237  O5'   C    70     -36.930  21.844  88.040  1.00  0.00           O  
ATOM   2238  C5'   C    70     -36.555  20.636  88.683  1.00  0.00           C  
ATOM   2239  C4'   C    70     -35.495  19.895  87.905  1.00  0.00           C  
ATOM   2240  O4'   C    70     -36.008  19.582  86.586  1.00  0.00           O  
ATOM   2241  C3'   C    70     -34.215  20.663  87.618  1.00  0.00           C  
ATOM   2242  O3'   C    70     -33.302  20.640  88.702  1.00  0.00           O  
ATOM   2243  C1'   C    70     -34.930  19.555  85.658  1.00  0.00           C  
ATOM   2244  C2'   C    70     -33.656  19.894  86.424  1.00  0.00           C  
ATOM   2245  O2'   C    70     -33.031  18.688  86.837  1.00  0.00           O  
ATOM   2246  N1    C    70     -35.193  20.510  84.553  1.00  0.00           N  
ATOM   2247  C2    C    70     -34.482  20.355  83.357  1.00  0.00           C  
ATOM   2248  O2    C    70     -33.659  19.432  83.256  1.00  0.00           O  
ATOM   2249  N3    C    70     -34.704  21.212  82.334  1.00  0.00           N  
ATOM   2250  C4    C    70     -35.593  22.196  82.467  1.00  0.00           C  
ATOM   2251  N4    C    70     -35.779  23.017  81.431  1.00  0.00           N  
ATOM   2252  C5    C    70     -36.331  22.381  83.670  1.00  0.00           C  
ATOM   2253  C6    C    70     -36.105  21.526  84.675  1.00  0.00           C  
ATOM   2254  H5'   C    70     -37.346  20.063  88.772  1.00  0.00           H  
ATOM   2255 H5''   C    70     -36.209  20.844  89.576  1.00  0.00           H  
ATOM   2256  H4'   C    70     -35.284  19.062  88.375  1.00  0.00           H  
ATOM   2257  H3'   C    70     -34.441  21.576  87.342  1.00  0.00           H  
ATOM   2258  H1'   C    70     -34.856  18.649  85.295  1.00  0.00           H  
ATOM   2259  H2'   C    70     -33.053  20.450  85.890  1.00  0.00           H  
ATOM   2260 HO2'   C    70     -32.642  18.817  87.727  1.00  0.00           H  
ATOM   2261  H42   C    70     -36.425  23.750  81.497  1.00  0.00           H  
ATOM   2262  H41   C    70     -35.268  22.887  80.604  1.00  0.00           H  
ATOM   2263  H5    C    70     -36.984  23.107  83.758  1.00  0.00           H  
ATOM   2264  H6    C    70     -36.603  21.637  85.510  1.00  0.00           H  
ATOM   2265  P     A    71     -32.391  21.923  88.999  1.00  0.00           P  
ATOM   2266  OP2   A    71     -33.118  23.081  88.423  1.00  0.00           O  
ATOM   2267  OP1   A    71     -32.102  21.887  90.455  1.00  0.00           O  
ATOM   2268  O5'   A    71     -31.009  21.771  88.219  1.00  0.00           O  
ATOM   2269  C5'   A    71     -30.796  22.432  86.981  1.00  0.00           C  
ATOM   2270  C4'   A    71     -29.353  22.347  86.548  1.00  0.00           C  
ATOM   2271  O4'   A    71     -28.541  22.984  87.562  1.00  0.00           O  
ATOM   2272  C3'   A    71     -28.790  20.944  86.379  1.00  0.00           C  
ATOM   2273  O3'   A    71     -29.092  20.373  85.118  1.00  0.00           O  
ATOM   2274  C1'   A    71     -27.382  22.207  87.819  1.00  0.00           C  
ATOM   2275  C2'   A    71     -27.313  21.102  86.758  1.00  0.00           C  
ATOM   2276  O2'   A    71     -26.546  21.568  85.658  1.00  0.00           O  
ATOM   2277  N1    A    71     -26.068  22.860  92.759  1.00  0.00           N  
ATOM   2278  C2    A    71     -25.831  23.588  91.661  1.00  0.00           C  
ATOM   2279  N3    A    71     -26.203  23.359  90.403  1.00  0.00           N  
ATOM   2280  C4    A    71     -26.910  22.218  90.317  1.00  0.00           C  
ATOM   2281  C5    A    71     -27.234  21.365  91.355  1.00  0.00           C  
ATOM   2282  C6    A    71     -26.782  21.720  92.638  1.00  0.00           C  
ATOM   2283  N6    A    71     -27.017  20.994  93.733  1.00  0.00           N  
ATOM   2284  N7    A    71     -27.975  20.286  90.890  1.00  0.00           N  
ATOM   2285  C8    A    71     -28.079  20.508  89.603  1.00  0.00           C  
ATOM   2286  N9    A    71     -27.458  21.661  89.187  1.00  0.00           N  
ATOM   2287  H5'   A    71     -31.046  23.376  87.074  1.00  0.00           H  
ATOM   2288 H5''   A    71     -31.360  22.019  86.295  1.00  0.00           H  
ATOM   2289  H4'   A    71     -29.235  22.839  85.709  1.00  0.00           H  
ATOM   2290  H3'   A    71     -29.208  20.405  87.084  1.00  0.00           H  
ATOM   2291  H1'   A    71     -26.592  22.783  87.741  1.00  0.00           H  
ATOM   2292  H2'   A    71     -26.948  20.272  87.131  1.00  0.00           H  
ATOM   2293 HO2'   A    71     -25.606  21.624  85.927  1.00  0.00           H  
ATOM   2294  H2    A    71     -25.309  24.406  91.803  1.00  0.00           H  
ATOM   2295  H61   A    71     -26.675  21.293  94.602  1.00  0.00           H  
ATOM   2296  H62   A    71     -27.533  20.163  93.670  1.00  0.00           H  
ATOM   2297  H8    A    71     -28.556  19.907  88.993  1.00  0.00           H  
ATOM   2298  P     G    72     -29.345  18.791  84.987  1.00  0.00           P  
ATOM   2299  OP2   G    72     -29.034  18.166  86.297  1.00  0.00           O  
ATOM   2300  OP1   G    72     -30.683  18.588  84.375  1.00  0.00           O  
ATOM   2301  O5'   G    72     -28.246  18.310  83.938  1.00  0.00           O  
ATOM   2302  C5'   G    72     -28.589  17.438  82.871  1.00  0.00           C  
ATOM   2303  C4'   G    72     -27.368  16.990  82.107  1.00  0.00           C  
ATOM   2304  O4'   G    72     -26.817  18.111  81.372  1.00  0.00           O  
ATOM   2305  C3'   G    72     -26.204  16.485  82.946  1.00  0.00           C  
ATOM   2306  O3'   G    72     -26.363  15.138  83.359  1.00  0.00           O  
ATOM   2307  C1'   G    72     -25.408  17.964  81.294  1.00  0.00           C  
ATOM   2308  C2'   G    72     -25.027  16.659  81.998  1.00  0.00           C  
ATOM   2309  O2'   G    72     -24.977  15.611  81.041  1.00  0.00           O  
ATOM   2310  N1    G    72     -21.017  20.281  82.417  1.00  0.00           N  
ATOM   2311  C2    G    72     -21.236  19.089  81.770  1.00  0.00           C  
ATOM   2312  N2    G    72     -20.145  18.421  81.367  1.00  0.00           N  
ATOM   2313  N3    G    72     -22.437  18.586  81.535  1.00  0.00           N  
ATOM   2314  C4    G    72     -23.419  19.383  82.005  1.00  0.00           C  
ATOM   2315  C5    G    72     -23.308  20.590  82.663  1.00  0.00           C  
ATOM   2316  C6    G    72     -22.014  21.118  82.910  1.00  0.00           C  
ATOM   2317  O6    G    72     -21.707  22.172  83.478  1.00  0.00           O  
ATOM   2318  N7    G    72     -24.560  21.095  82.982  1.00  0.00           N  
ATOM   2319  C8    G    72     -25.395  20.203  82.522  1.00  0.00           C  
ATOM   2320  N9    G    72     -24.770  19.139  81.917  1.00  0.00           N  
ATOM   2321  H5'   G    72     -29.196  17.904  82.259  1.00  0.00           H  
ATOM   2322 H5''   G    72     -29.046  16.651  83.236  1.00  0.00           H  
ATOM   2323  H4'   G    72     -27.628  16.291  81.471  1.00  0.00           H  
ATOM   2324  H3'   G    72     -26.082  17.051  83.736  1.00  0.00           H  
ATOM   2325  H1'   G    72     -25.149  17.914  80.350  1.00  0.00           H  
ATOM   2326  H2'   G    72     -24.182  16.745  82.486  1.00  0.00           H  
ATOM   2327 HO2'   G    72     -25.331  14.792  81.446  1.00  0.00           H  
ATOM   2328  H1    G    72     -20.088  20.566  82.542  1.00  0.00           H  
ATOM   2329  H22   G    72     -20.240  17.564  80.900  1.00  0.00           H  
ATOM   2330  H21   G    72     -19.252  18.787  81.538  1.00  0.00           H  
ATOM   2331  H8    G    72     -26.368  20.285  82.599  1.00  0.00           H  
ATOM   2332  P     A    73     -25.930  14.692  84.841  1.00  0.00           P  
ATOM   2333  OP2   A    73     -26.371  15.748  85.787  1.00  0.00           O  
ATOM   2334  OP1   A    73     -26.372  13.290  85.048  1.00  0.00           O  
ATOM   2335  O5'   A    73     -24.337  14.705  84.797  1.00  0.00           O  
ATOM   2336  C5'   A    73     -23.623  13.787  83.982  1.00  0.00           C  
ATOM   2337  C4'   A    73     -22.140  14.063  84.006  1.00  0.00           C  
ATOM   2338  O4'   A    73     -21.917  15.392  83.461  1.00  0.00           O  
ATOM   2339  C3'   A    73     -21.499  14.148  85.382  1.00  0.00           C  
ATOM   2340  O3'   A    73     -21.160  12.880  85.916  1.00  0.00           O  
ATOM   2341  C1'   A    73     -20.789  15.972  84.074  1.00  0.00           C  
ATOM   2342  C2'   A    73     -20.245  14.964  85.096  1.00  0.00           C  
ATOM   2343  O2'   A    73     -19.242  14.168  84.482  1.00  0.00           O  
ATOM   2344  N1    A    73     -19.185  20.405  86.154  1.00  0.00           N  
ATOM   2345  C2    A    73     -18.524  19.368  85.624  1.00  0.00           C  
ATOM   2346  N3    A    73     -19.005  18.243  85.100  1.00  0.00           N  
ATOM   2347  C4    A    73     -20.349  18.232  85.151  1.00  0.00           C  
ATOM   2348  C5    A    73     -21.167  19.221  85.664  1.00  0.00           C  
ATOM   2349  C6    A    73     -20.535  20.362  86.190  1.00  0.00           C  
ATOM   2350  N6    A    73     -21.193  21.396  86.718  1.00  0.00           N  
ATOM   2351  N7    A    73     -22.503  18.863  85.547  1.00  0.00           N  
ATOM   2352  C8    A    73     -22.463  17.685  84.974  1.00  0.00           C  
ATOM   2353  N9    A    73     -21.192  17.242  84.706  1.00  0.00           N  
ATOM   2354  H5'   A    73     -23.947  13.859  83.060  1.00  0.00           H  
ATOM   2355 H5''   A    73     -23.784  12.877  84.307  1.00  0.00           H  
ATOM   2356  H4'   A    73     -21.652  13.404  83.469  1.00  0.00           H  
ATOM   2357  H3'   A    73     -22.079  14.619  86.017  1.00  0.00           H  
ATOM   2358  H1'   A    73     -20.104  16.148  83.394  1.00  0.00           H  
ATOM   2359  H2'   A    73     -19.913  15.408  85.904  1.00  0.00           H  
ATOM   2360 HO2'   A    73     -19.255  13.274  84.883  1.00  0.00           H  
ATOM   2361  H2    A    73     -17.547  19.449  85.623  1.00  0.00           H  
ATOM   2362  H61   A    73     -20.697  22.165  87.070  1.00  0.00           H  
ATOM   2363  H62   A    73     -22.172  21.387  86.755  1.00  0.00           H  
ATOM   2364  H8    A    73     -23.268  17.168  84.758  1.00  0.00           H  
ATOM   2365  P     G    74     -21.392  12.572  87.476  1.00  0.00           P  
ATOM   2366  OP2   G    74     -22.763  13.016  87.833  1.00  0.00           O  
ATOM   2367  OP1   G    74     -20.986  11.166  87.733  1.00  0.00           O  
ATOM   2368  O5'   G    74     -20.355  13.528  88.217  1.00  0.00           O  
ATOM   2369  C5'   G    74     -18.957  13.298  88.125  1.00  0.00           C  
ATOM   2370  C4'   G    74     -18.184  14.172  89.095  1.00  0.00           C  
ATOM   2371  O4'   G    74     -18.315  15.571  88.717  1.00  0.00           O  
ATOM   2372  C3'   G    74     -18.605  14.182  90.555  1.00  0.00           C  
ATOM   2373  O3'   G    74     -18.162  13.025  91.267  1.00  0.00           O  
ATOM   2374  C1'   G    74     -18.161  16.383  89.851  1.00  0.00           C  
ATOM   2375  C2'   G    74     -17.928  15.459  91.044  1.00  0.00           C  
ATOM   2376  O2'   G    74     -16.528  15.322  91.221  1.00  0.00           O  
ATOM   2377  N1    G    74     -20.519  20.028  92.500  1.00  0.00           N  
ATOM   2378  C2    G    74     -19.244  19.542  92.636  1.00  0.00           C  
ATOM   2379  N2    G    74     -18.505  20.091  93.606  1.00  0.00           N  
ATOM   2380  N3    G    74     -18.729  18.591  91.872  1.00  0.00           N  
ATOM   2381  C4    G    74     -19.607  18.162  90.941  1.00  0.00           C  
ATOM   2382  C5    G    74     -20.896  18.590  90.716  1.00  0.00           C  
ATOM   2383  C6    G    74     -21.436  19.606  91.542  1.00  0.00           C  
ATOM   2384  O6    G    74     -22.561  20.122  91.493  1.00  0.00           O  
ATOM   2385  N7    G    74     -21.467  17.903  89.655  1.00  0.00           N  
ATOM   2386  C8    G    74     -20.533  17.078  89.262  1.00  0.00           C  
ATOM   2387  N9    G    74     -19.382  17.175  90.004  1.00  0.00           N  
ATOM   2388  H5'   G    74     -18.660  13.493  87.212  1.00  0.00           H  
ATOM   2389 H5''   G    74     -18.774  12.356  88.326  1.00  0.00           H  
ATOM   2390  H4'   G    74     -17.158  13.777  89.052  1.00  0.00           H  
ATOM   2391  H3'   G    74     -19.695  14.168  90.702  1.00  0.00           H  
ATOM   2392  H1'   G    74     -17.318  17.089  89.825  1.00  0.00           H  
ATOM   2393  H2'   G    74     -18.296  15.785  92.027  1.00  0.00           H  
ATOM   2394 HO2'   G    74     -16.324  14.409  91.576  1.00  0.00           H  
ATOM   2395  H1    G    74     -20.813  20.738  93.138  1.00  0.00           H  
ATOM   2396  H22   G    74     -17.564  19.782  93.752  1.00  0.00           H  
ATOM   2397  H21   G    74     -18.891  20.808  94.185  1.00  0.00           H  
ATOM   2398  H8    G    74     -20.660  16.374  88.426  1.00  0.00           H  
ATOM   2399  P     C    75     -19.154  12.300  92.315  1.00  0.00           P  
ATOM   2400  OP2   C    75     -20.563  12.461  91.865  1.00  0.00           O  
ATOM   2401  OP1   C    75     -18.610  10.933  92.552  1.00  0.00           O  
ATOM   2402  O5'   C    75     -18.992  13.143  93.656  1.00  0.00           O  
ATOM   2403  C5'   C    75     -17.764  13.122  94.399  1.00  0.00           C  
ATOM   2404  C4'   C    75     -17.787  14.177  95.477  1.00  0.00           C  
ATOM   2405  O4'   C    75     -17.993  15.491  94.883  1.00  0.00           O  
ATOM   2406  C3'   C    75     -18.924  14.069  96.476  1.00  0.00           C  
ATOM   2407  O3'   C    75     -18.685  13.088  97.476  1.00  0.00           O  
ATOM   2408  C1'   C    75     -18.710  16.301  95.780  1.00  0.00           C  
ATOM   2409  C2'   C    75     -18.978  15.480  97.040  1.00  0.00           C  
ATOM   2410  O2'   C    75     -17.958  15.722  97.991  1.00  0.00           O  
ATOM   2411  N1    C    75     -19.956  16.752  95.134  1.00  0.00           N  
ATOM   2412  C2    C    75     -20.598  17.894  95.633  1.00  0.00           C  
ATOM   2413  O2    C    75     -20.108  18.484  96.606  1.00  0.00           O  
ATOM   2414  N3    C    75     -21.736  18.324  95.047  1.00  0.00           N  
ATOM   2415  C4    C    75     -22.240  17.664  94.003  1.00  0.00           C  
ATOM   2416  N4    C    75     -23.364  18.136  93.450  1.00  0.00           N  
ATOM   2417  C5    C    75     -21.616  16.496  93.477  1.00  0.00           C  
ATOM   2418  C6    C    75     -20.487  16.079  94.067  1.00  0.00           C  
ATOM   2419  H5'   C    75     -16.912  13.297  93.726  1.00  0.00           H  
ATOM   2420 H5''   C    75     -17.615  12.131  94.853  1.00  0.00           H  
ATOM   2421  H4'   C    75     -16.826  14.051  95.997  1.00  0.00           H  
ATOM   2422  H3'   C    75     -19.877  13.750  96.029  1.00  0.00           H  
ATOM   2423  H1'   C    75     -18.167  17.204  96.096  1.00  0.00           H  
ATOM   2424  H2'   C    75     -19.916  15.688  97.573  1.00  0.00           H  
ATOM   2425 HO2'   C    75     -17.810  14.899  98.540  1.00  0.00           H  
ATOM   2426  H42   C    75     -23.771  17.666  92.666  1.00  0.00           H  
ATOM   2427  H41   C    75     -23.796  18.958  93.820  1.00  0.00           H  
ATOM   2428  H5    C    75     -22.047  15.956  92.621  1.00  0.00           H  
ATOM   2429  H6    C    75     -19.976  15.181  93.688  1.00  0.00           H  
ATOM   2430  P     G    76     -19.826  12.020  97.850  1.00  0.00           P  
ATOM   2431  OP2   G    76     -20.370  11.467  96.584  1.00  0.00           O  
ATOM   2432  OP1   G    76     -19.277  11.100  98.878  1.00  0.00           O  
ATOM   2433  O5'   G    76     -20.967  12.898  98.535  1.00  0.00           O  
ATOM   2434  C5'   G    76     -20.772  13.475  99.817  1.00  0.00           C  
ATOM   2435  C4'   G    76     -21.903  14.402 100.186  1.00  0.00           C  
ATOM   2436  O4'   G    76     -21.971  15.521  99.265  1.00  0.00           O  
ATOM   2437  C3'   G    76     -23.302  13.807 100.117  1.00  0.00           C  
ATOM   2438  O3'   G    76     -23.622  13.013 101.247  1.00  0.00           O  
ATOM   2439  C1'   G    76     -23.308  15.949  99.096  1.00  0.00           C  
ATOM   2440  C2'   G    76     -24.167  15.052  99.997  1.00  0.00           C  
ATOM   2441  O2'   G    76     -24.329  15.691 101.255  1.00  0.00           O  
ATOM   2442  N1    G    76     -26.322  17.519  95.305  1.00  0.00           N  
ATOM   2443  C2    G    76     -26.286  17.922  96.617  1.00  0.00           C  
ATOM   2444  N2    G    76     -27.167  18.870  96.973  1.00  0.00           N  
ATOM   2445  N3    G    76     -25.448  17.435  97.517  1.00  0.00           N  
ATOM   2446  C4    G    76     -24.634  16.494  96.993  1.00  0.00           C  
ATOM   2447  C5    G    76     -24.588  16.020  95.699  1.00  0.00           C  
ATOM   2448  C6    G    76     -25.494  16.551  94.744  1.00  0.00           C  
ATOM   2449  O6    G    76     -25.609  16.261  93.548  1.00  0.00           O  
ATOM   2450  N7    G    76     -23.605  15.050  95.564  1.00  0.00           N  
ATOM   2451  C8    G    76     -23.081  14.954  96.756  1.00  0.00           C  
ATOM   2452  N9    G    76     -23.658  15.802  97.670  1.00  0.00           N  
ATOM   2453  H5'   G    76     -19.932  13.980  99.817  1.00  0.00           H  
ATOM   2454 H5''   G    76     -20.714  12.759 100.484  1.00  0.00           H  
ATOM   2455  H4'   G    76     -21.745  14.752 101.088  1.00  0.00           H  
ATOM   2456  H3'   G    76     -23.385  13.274  99.300  1.00  0.00           H  
ATOM   2457  H1'   G    76     -23.420  16.885  99.364  1.00  0.00           H  
ATOM   2458  H2'   G    76     -25.031  14.851  99.579  1.00  0.00           H  
ATOM   2459 HO2'   G    76     -25.230  16.073 101.306  1.00  0.00           H  
ATOM   2460  H1    G    76     -26.981  17.942  94.717  1.00  0.00           H  
ATOM   2461  H22   G    76     -27.187  19.197  97.897  1.00  0.00           H  
ATOM   2462  H21   G    76     -27.790  19.235  96.312  1.00  0.00           H  
ATOM   2463  H8    G    76     -22.350  14.340  96.974  1.00  0.00           H  
ATOM   2464  P     A    77     -24.494  11.675 101.072  1.00  0.00           P  
ATOM   2465  OP2   A    77     -23.880  10.864  99.990  1.00  0.00           O  
ATOM   2466  OP1   A    77     -24.694  11.076 102.415  1.00  0.00           O  
ATOM   2467  O5'   A    77     -25.906  12.200 100.551  1.00  0.00           O  
ATOM   2468  C5'   A    77     -26.867  11.301 100.018  1.00  0.00           C  
ATOM   2469  C4'   A    77     -28.256  11.616 100.515  1.00  0.00           C  
ATOM   2470  O4'   A    77     -28.277  11.556 101.963  1.00  0.00           O  
ATOM   2471  C3'   A    77     -28.777  13.010 100.200  1.00  0.00           C  
ATOM   2472  O3'   A    77     -29.345  13.110  98.906  1.00  0.00           O  
ATOM   2473  C1'   A    77     -29.105  12.576 102.504  1.00  0.00           C  
ATOM   2474  C2'   A    77     -29.776  13.273 101.329  1.00  0.00           C  
ATOM   2475  O2'   A    77     -31.022  12.642 101.072  1.00  0.00           O  
ATOM   2476  N1    A    77     -28.993  16.573 105.754  1.00  0.00           N  
ATOM   2477  C2    A    77     -30.004  15.910 105.177  1.00  0.00           C  
ATOM   2478  N3    A    77     -29.961  14.877 104.339  1.00  0.00           N  
ATOM   2479  C4    A    77     -28.689  14.515 104.094  1.00  0.00           C  
ATOM   2480  C5    A    77     -27.548  15.098 104.613  1.00  0.00           C  
ATOM   2481  C6    A    77     -27.728  16.183 105.488  1.00  0.00           C  
ATOM   2482  N6    A    77     -26.721  16.845 106.064  1.00  0.00           N  
ATOM   2483  N7    A    77     -26.411  14.458 104.138  1.00  0.00           N  
ATOM   2484  C8    A    77     -26.883  13.518 103.356  1.00  0.00           C  
ATOM   2485  N9    A    77     -28.254  13.495 103.283  1.00  0.00           N  
ATOM   2486  H5'   A    77     -26.632  10.387 100.285  1.00  0.00           H  
ATOM   2487 H5''   A    77     -26.856  11.361  99.041  1.00  0.00           H  
ATOM   2488  H4'   A    77     -28.879  10.950 100.158  1.00  0.00           H  
ATOM   2489  H3'   A    77     -28.040  13.653 100.274  1.00  0.00           H  
ATOM   2490  H1'   A    77     -29.791  12.190 103.089  1.00  0.00           H  
ATOM   2491  H2'   A    77     -29.883  14.233 101.498  1.00  0.00           H  
ATOM   2492 HO2'   A    77     -31.215  12.698 100.113  1.00  0.00           H  
ATOM   2493  H2    A    77     -30.902  16.232 105.403  1.00  0.00           H  
ATOM   2494  H61   A    77     -26.909  17.595 106.667  1.00  0.00           H  
ATOM   2495  H62   A    77     -25.795  16.580 105.886  1.00  0.00           H  
ATOM   2496  H8    A    77     -26.310  12.890 102.868  1.00  0.00           H  
ATOM   2497  P     A    78     -28.944  14.335  97.956  1.00  0.00           P  
ATOM   2498  OP2   A    78     -27.488  14.545  98.156  1.00  0.00           O  
ATOM   2499  OP1   A    78     -29.458  13.989  96.607  1.00  0.00           O  
ATOM   2500  O5'   A    78     -29.702  15.647  98.451  1.00  0.00           O  
ATOM   2501  C5'   A    78     -31.120  15.721  98.428  1.00  0.00           C  
ATOM   2502  C4'   A    78     -31.638  16.731  99.422  1.00  0.00           C  
ATOM   2503  O4'   A    78     -31.187  16.341 100.752  1.00  0.00           O  
ATOM   2504  C3'   A    78     -31.142  18.158  99.243  1.00  0.00           C  
ATOM   2505  O3'   A    78     -31.915  18.902  98.317  1.00  0.00           O  
ATOM   2506  C1'   A    78     -30.772  17.477 101.474  1.00  0.00           C  
ATOM   2507  C2'   A    78     -31.217  18.697 100.665  1.00  0.00           C  
ATOM   2508  O2'   A    78     -32.552  19.025 101.021  1.00  0.00           O  
ATOM   2509  N1    A    78     -26.674  19.335 103.985  1.00  0.00           N  
ATOM   2510  C2    A    78     -27.982  19.609 104.070  1.00  0.00           C  
ATOM   2511  N3    A    78     -28.996  19.087 103.385  1.00  0.00           N  
ATOM   2512  C4    A    78     -28.555  18.167 102.509  1.00  0.00           C  
ATOM   2513  C5    A    78     -27.243  17.778 102.306  1.00  0.00           C  
ATOM   2514  C6    A    78     -26.263  18.406 103.096  1.00  0.00           C  
ATOM   2515  N6    A    78     -24.959  18.134 103.011  1.00  0.00           N  
ATOM   2516  N7    A    78     -27.167  16.803 101.321  1.00  0.00           N  
ATOM   2517  C8    A    78     -28.413  16.627 100.956  1.00  0.00           C  
ATOM   2518  N9    A    78     -29.306  17.420 101.634  1.00  0.00           N  
ATOM   2519  H5'   A    78     -31.491  14.840  98.646  1.00  0.00           H  
ATOM   2520 H5''   A    78     -31.414  15.977  97.530  1.00  0.00           H  
ATOM   2521  H4'   A    78     -32.618  16.733  99.412  1.00  0.00           H  
ATOM   2522  H3'   A    78     -30.206  18.153  98.949  1.00  0.00           H  
ATOM   2523  H1'   A    78     -31.196  17.500 102.358  1.00  0.00           H  
ATOM   2524  H2'   A    78     -30.609  19.454 100.795  1.00  0.00           H  
ATOM   2525 HO2'   A    78     -33.003  19.412 100.243  1.00  0.00           H  
ATOM   2526  H2    A    78     -28.227  20.291 104.731  1.00  0.00           H  
ATOM   2527  H61   A    78     -24.322  18.605 103.588  1.00  0.00           H  
ATOM   2528  H62   A    78     -24.638  17.463 102.373  1.00  0.00           H  
ATOM   2529  H8    A    78     -28.683  15.989 100.262  1.00  0.00           H  
ATOM   2530  P     A    79     -31.192  19.805  97.202  1.00  0.00           P  
ATOM   2531  OP2   A    79     -29.963  19.096  96.763  1.00  0.00           O  
ATOM   2532  OP1   A    79     -32.210  20.199  96.197  1.00  0.00           O  
ATOM   2533  O5'   A    79     -30.748  21.114  97.994  1.00  0.00           O  
ATOM   2534  C5'   A    79     -31.716  22.003  98.531  1.00  0.00           C  
ATOM   2535  C4'   A    79     -31.131  22.865  99.623  1.00  0.00           C  
ATOM   2536  O4'   A    79     -30.589  22.017 100.672  1.00  0.00           O  
ATOM   2537  C3'   A    79     -29.962  23.750  99.220  1.00  0.00           C  
ATOM   2538  O3'   A    79     -30.369  24.976  98.637  1.00  0.00           O  
ATOM   2539  C1'   A    79     -29.329  22.488 101.103  1.00  0.00           C  
ATOM   2540  C2'   A    79     -29.182  23.891 100.526  1.00  0.00           C  
ATOM   2541  O2'   A    79     -29.804  24.823 101.399  1.00  0.00           O  
ATOM   2542  N1    A    79     -24.427  20.947 101.491  1.00  0.00           N  
ATOM   2543  C2    A    79     -25.130  21.883 102.141  1.00  0.00           C  
ATOM   2544  N3    A    79     -26.406  22.233 101.989  1.00  0.00           N  
ATOM   2545  C4    A    79     -26.991  21.493 101.030  1.00  0.00           C  
ATOM   2546  C5    A    79     -26.399  20.497 100.276  1.00  0.00           C  
ATOM   2547  C6    A    79     -25.044  20.222 100.534  1.00  0.00           C  
ATOM   2548  N6    A    79     -24.342  19.290  99.885  1.00  0.00           N  
ATOM   2549  N7    A    79     -27.311  19.951  99.382  1.00  0.00           N  
ATOM   2550  C8    A    79     -28.414  20.619  99.612  1.00  0.00           C  
ATOM   2551  N9    A    79     -28.293  21.568 100.597  1.00  0.00           N  
ATOM   2552  H5'   A    79     -32.460  21.482  98.900  1.00  0.00           H  
ATOM   2553 H5''   A    79     -32.054  22.580  97.816  1.00  0.00           H  
ATOM   2554  H4'   A    79     -31.839  23.427 100.002  1.00  0.00           H  
ATOM   2555  H3'   A    79     -29.407  23.258  98.578  1.00  0.00           H  
ATOM   2556  H1'   A    79     -29.278  22.531 102.081  1.00  0.00           H  
ATOM   2557  H2'   A    79     -28.243  24.119 100.361  1.00  0.00           H  
ATOM   2558 HO2'   A    79     -30.179  25.555 100.868  1.00  0.00           H  
ATOM   2559  H2    A    79     -24.636  22.381 102.825  1.00  0.00           H  
ATOM   2560  H61   A    79     -23.399  19.143 100.109  1.00  0.00           H  
ATOM   2561  H62   A    79     -24.769  18.751  99.187  1.00  0.00           H  
ATOM   2562  H8    A    79     -29.250  20.456  99.126  1.00  0.00           H  
ATOM   2563  P     G    80     -29.659  25.509  97.298  1.00  0.00           P  
ATOM   2564  OP2   G    80     -29.816  24.470  96.249  1.00  0.00           O  
ATOM   2565  OP1   G    80     -30.139  26.891  97.041  1.00  0.00           O  
ATOM   2566  O5'   G    80     -28.115  25.589  97.685  1.00  0.00           O  
ATOM   2567  C5'   G    80     -27.645  26.555  98.614  1.00  0.00           C  
ATOM   2568  C4'   G    80     -26.246  26.234  99.090  1.00  0.00           C  
ATOM   2569  O4'   G    80     -26.195  24.855  99.556  1.00  0.00           O  
ATOM   2570  C3'   G    80     -25.155  26.330  98.032  1.00  0.00           C  
ATOM   2571  O3'   G    80     -24.687  27.670  97.861  1.00  0.00           O  
ATOM   2572  C1'   G    80     -24.994  24.267  99.135  1.00  0.00           C  
ATOM   2573  C2'   G    80     -24.101  25.385  98.586  1.00  0.00           C  
ATOM   2574  O2'   G    80     -23.352  25.978  99.629  1.00  0.00           O  
ATOM   2575  N1    G    80     -23.187  20.335  96.469  1.00  0.00           N  
ATOM   2576  C2    G    80     -22.627  20.995  97.534  1.00  0.00           C  
ATOM   2577  N2    G    80     -21.420  20.568  97.932  1.00  0.00           N  
ATOM   2578  N3    G    80     -23.211  21.999  98.171  1.00  0.00           N  
ATOM   2579  C4    G    80     -24.433  22.279  97.665  1.00  0.00           C  
ATOM   2580  C5    G    80     -25.090  21.668  96.616  1.00  0.00           C  
ATOM   2581  C6    G    80     -24.442  20.609  95.925  1.00  0.00           C  
ATOM   2582  O6    G    80     -24.852  19.956  94.952  1.00  0.00           O  
ATOM   2583  N7    G    80     -26.337  22.242  96.416  1.00  0.00           N  
ATOM   2584  C8    G    80     -26.412  23.183  97.320  1.00  0.00           C  
ATOM   2585  N9    G    80     -25.279  23.278  98.095  1.00  0.00           N  
ATOM   2586  H5'   G    80     -28.249  26.578  99.385  1.00  0.00           H  
ATOM   2587 H5''   G    80     -27.643  27.436  98.184  1.00  0.00           H  
ATOM   2588  H4'   G    80     -26.043  26.993  99.859  1.00  0.00           H  
ATOM   2589  H3'   G    80     -25.488  26.039  97.024  1.00  0.00           H  
ATOM   2590  H1'   G    80     -24.424  23.763  99.929  1.00  0.00           H  
ATOM   2591  H2'   G    80     -23.358  25.089  97.832  1.00  0.00           H  
ATOM   2592 HO2'   G    80     -22.629  25.351  99.920  1.00  0.00           H  
ATOM   2593  H1    G    80     -22.654  19.601  96.049  1.00  0.00           H  
ATOM   2594  H22   G    80     -20.966  21.007  98.707  1.00  0.00           H  
ATOM   2595  H21   G    80     -20.975  19.811  97.455  1.00  0.00           H  
ATOM   2596  H8    G    80     -27.285  23.843  97.439  1.00  0.00           H  
ATOM   2597  P     C    81     -24.127  28.149  96.428  1.00  0.00           P  
ATOM   2598  OP2   C    81     -24.952  27.518  95.352  1.00  0.00           O  
ATOM   2599  OP1   C    81     -24.005  29.631  96.484  1.00  0.00           O  
ATOM   2600  O5'   C    81     -22.661  27.521  96.348  1.00  0.00           O  
ATOM   2601  C5'   C    81     -21.627  27.898  97.281  1.00  0.00           C  
ATOM   2602  C4'   C    81     -20.385  27.054  97.056  1.00  0.00           C  
ATOM   2603  O4'   C    81     -20.695  25.649  97.281  1.00  0.00           O  
ATOM   2604  C3'   C    81     -19.812  27.083  95.644  1.00  0.00           C  
ATOM   2605  O3'   C    81     -18.960  28.214  95.444  1.00  0.00           O  
ATOM   2606  C1'   C    81     -19.970  24.840  96.373  1.00  0.00           C  
ATOM   2607  C2'   C    81     -19.046  25.766  95.576  1.00  0.00           C  
ATOM   2608  O2'   C    81     -17.780  25.828  96.207  1.00  0.00           O  
ATOM   2609  N1    C    81     -20.931  24.094  95.530  1.00  0.00           N  
ATOM   2610  C2    C    81     -20.539  22.853  94.993  1.00  0.00           C  
ATOM   2611  O2    C    81     -19.397  22.425  95.231  1.00  0.00           O  
ATOM   2612  N3    C    81     -21.414  22.155  94.230  1.00  0.00           N  
ATOM   2613  C4    C    81     -22.637  22.645  93.998  1.00  0.00           C  
ATOM   2614  N4    C    81     -23.468  21.918  93.251  1.00  0.00           N  
ATOM   2615  C5    C    81     -23.059  23.901  94.525  1.00  0.00           C  
ATOM   2616  C6    C    81     -22.183  24.587  95.276  1.00  0.00           C  
ATOM   2617  H5'   C    81     -21.982  27.768  98.313  1.00  0.00           H  
ATOM   2618 H5''   C    81     -21.378  28.963  97.157  1.00  0.00           H  
ATOM   2619  H4'   C    81     -19.643  27.480  97.746  1.00  0.00           H  
ATOM   2620  H3'   C    81     -20.576  27.183  94.859  1.00  0.00           H  
ATOM   2621  H1'   C    81     -19.330  24.086  96.853  1.00  0.00           H  
ATOM   2622  H2'   C    81     -18.827  25.456  94.545  1.00  0.00           H  
ATOM   2623 HO2'   C    81     -17.061  25.672  95.530  1.00  0.00           H  
ATOM   2624  H42   C    81     -24.390  22.255  93.056  1.00  0.00           H  
ATOM   2625  H41   C    81     -23.171  21.037  92.885  1.00  0.00           H  
ATOM   2626  H5    C    81     -24.067  24.294  94.322  1.00  0.00           H  
ATOM   2627  H6    C    81     -22.476  25.560  95.699  1.00  0.00           H  
ATOM   2628  P     A    82     -18.851  28.896  93.992  1.00  0.00           P  
ATOM   2629  OP2   A    82     -20.162  28.743  93.312  1.00  0.00           O  
ATOM   2630  OP1   A    82     -18.267  30.250  94.163  1.00  0.00           O  
ATOM   2631  O5'   A    82     -17.788  27.993  93.221  1.00  0.00           O  
ATOM   2632  C5'   A    82     -16.460  27.858  93.704  1.00  0.00           C  
ATOM   2633  C4'   A    82     -15.773  26.656  93.108  1.00  0.00           C  
ATOM   2634  O4'   A    82     -16.504  25.440  93.412  1.00  0.00           O  
ATOM   2635  C3'   A    82     -15.665  26.633  91.591  1.00  0.00           C  
ATOM   2636  O3'   A    82     -14.635  27.471  91.096  1.00  0.00           O  
ATOM   2637  C1'   A    82     -16.374  24.527  92.345  1.00  0.00           C  
ATOM   2638  C2'   A    82     -15.440  25.155  91.313  1.00  0.00           C  
ATOM   2639  O2'   A    82     -14.102  24.775  91.598  1.00  0.00           O  
ATOM   2640  N1    A    82     -19.209  21.155  89.672  1.00  0.00           N  
ATOM   2641  C2    A    82     -17.926  21.148  90.055  1.00  0.00           C  
ATOM   2642  N3    A    82     -17.251  22.061  90.750  1.00  0.00           N  
ATOM   2643  C4    A    82     -18.045  23.098  91.070  1.00  0.00           C  
ATOM   2644  C5    A    82     -19.382  23.248  90.748  1.00  0.00           C  
ATOM   2645  C6    A    82     -19.980  22.211  90.010  1.00  0.00           C  
ATOM   2646  N6    A    82     -21.259  22.218  89.627  1.00  0.00           N  
ATOM   2647  N7    A    82     -19.875  24.446  91.246  1.00  0.00           N  
ATOM   2648  C8    A    82     -18.843  24.985  91.847  1.00  0.00           C  
ATOM   2649  N9    A    82     -17.702  24.223  91.780  1.00  0.00           N  
ATOM   2650  H5'   A    82     -16.482  27.762  94.680  1.00  0.00           H  
ATOM   2651 H5''   A    82     -15.952  28.664  93.475  1.00  0.00           H  
ATOM   2652  H4'   A    82     -14.873  26.595  93.490  1.00  0.00           H  
ATOM   2653  H3'   A    82     -16.519  26.906  91.194  1.00  0.00           H  
ATOM   2654  H1'   A    82     -15.970  23.703  92.691  1.00  0.00           H  
ATOM   2655  H2'   A    82     -15.698  24.918  90.397  1.00  0.00           H  
ATOM   2656 HO2'   A    82     -13.624  24.634  90.754  1.00  0.00           H  
ATOM   2657  H2    A    82     -17.411  20.359  89.785  1.00  0.00           H  
ATOM   2658  H61   A    82     -21.620  21.465  89.113  1.00  0.00           H  
ATOM   2659  H62   A    82     -21.837  22.973  89.861  1.00  0.00           H  
ATOM   2660  H8    A    82     -18.881  25.852  92.303  1.00  0.00           H  
ATOM   2661  P     U    83     -14.850  28.298  89.734  1.00  0.00           P  
ATOM   2662  OP2   U    83     -16.299  28.597  89.604  1.00  0.00           O  
ATOM   2663  OP1   U    83     -13.866  29.409  89.711  1.00  0.00           O  
ATOM   2664  O5'   U    83     -14.455  27.264  88.589  1.00  0.00           O  
ATOM   2665  C5'   U    83     -13.103  26.884  88.385  1.00  0.00           C  
ATOM   2666  C4'   U    83     -12.984  25.426  88.011  1.00  0.00           C  
ATOM   2667  O4'   U    83     -13.964  24.658  88.761  1.00  0.00           O  
ATOM   2668  C3'   U    83     -13.295  25.078  86.564  1.00  0.00           C  
ATOM   2669  O3'   U    83     -12.220  25.353  85.684  1.00  0.00           O  
ATOM   2670  C1'   U    83     -14.400  23.569  87.996  1.00  0.00           C  
ATOM   2671  C2'   U    83     -13.602  23.588  86.694  1.00  0.00           C  
ATOM   2672  O2'   U    83     -12.413  22.831  86.864  1.00  0.00           O  
ATOM   2673  N1    U    83     -15.860  23.685  87.763  1.00  0.00           N  
ATOM   2674  C2    U    83     -16.548  22.520  87.476  1.00  0.00           C  
ATOM   2675  O2    U    83     -16.010  21.429  87.411  1.00  0.00           O  
ATOM   2676  N3    U    83     -17.896  22.676  87.269  1.00  0.00           N  
ATOM   2677  C4    U    83     -18.615  23.852  87.316  1.00  0.00           C  
ATOM   2678  O4    U    83     -19.828  23.827  87.104  1.00  0.00           O  
ATOM   2679  C5    U    83     -17.839  25.015  87.618  1.00  0.00           C  
ATOM   2680  C6    U    83     -16.524  24.892  87.826  1.00  0.00           C  
ATOM   2681  H5'   U    83     -12.598  27.044  89.209  1.00  0.00           H  
ATOM   2682 H5''   U    83     -12.722  27.429  87.665  1.00  0.00           H  
ATOM   2683  H4'   U    83     -12.087  25.100  88.229  1.00  0.00           H  
ATOM   2684  H3'   U    83     -14.096  25.545  86.247  1.00  0.00           H  
ATOM   2685  H1'   U    83     -14.214  22.735  88.477  1.00  0.00           H  
ATOM   2686  H2'   U    83     -14.134  23.263  85.938  1.00  0.00           H  
ATOM   2687 HO2'   U    83     -11.690  23.253  86.353  1.00  0.00           H  
ATOM   2688  H3    U    83     -18.403  21.863  87.064  1.00  0.00           H  
ATOM   2689  H5    U    83     -18.268  25.895  87.672  1.00  0.00           H  
ATOM   2690  H6    U    83     -16.015  25.703  88.029  1.00  0.00           H  
ATOM   2691  P     U    84     -12.503  25.694  84.140  1.00  0.00           P  
ATOM   2692  OP2   U    84     -13.473  26.817  84.090  1.00  0.00           O  
ATOM   2693  OP1   U    84     -11.195  25.822  83.449  1.00  0.00           O  
ATOM   2694  O5'   U    84     -13.229  24.390  83.584  1.00  0.00           O  
ATOM   2695  C5'   U    84     -12.518  23.172  83.425  1.00  0.00           C  
ATOM   2696  C4'   U    84     -13.431  22.044  83.009  1.00  0.00           C  
ATOM   2697  O4'   U    84     -14.483  21.884  83.975  1.00  0.00           O  
ATOM   2698  C3'   U    84     -14.197  22.246  81.710  1.00  0.00           C  
ATOM   2699  O3'   U    84     -13.430  21.935  80.561  1.00  0.00           O  
ATOM   2700  C1'   U    84     -15.654  21.408  83.355  1.00  0.00           C  
ATOM   2701  C2'   U    84     -15.311  21.229  81.877  1.00  0.00           C  
ATOM   2702  O2'   U    84     -14.836  19.907  81.665  1.00  0.00           O  
ATOM   2703  N1    U    84     -16.724  22.414  83.566  1.00  0.00           N  
ATOM   2704  C2    U    84     -18.028  21.999  83.364  1.00  0.00           C  
ATOM   2705  O2    U    84     -18.321  20.865  83.027  1.00  0.00           O  
ATOM   2706  N3    U    84     -18.984  22.963  83.571  1.00  0.00           N  
ATOM   2707  C4    U    84     -18.777  24.272  83.951  1.00  0.00           C  
ATOM   2708  O4    U    84     -19.746  25.019  84.097  1.00  0.00           O  
ATOM   2709  C5    U    84     -17.405  24.629  84.143  1.00  0.00           C  
ATOM   2710  C6    U    84     -16.453  23.710  83.949  1.00  0.00           C  
ATOM   2711  H5'   U    84     -12.090  22.938  84.275  1.00  0.00           H  
ATOM   2712 H5''   U    84     -11.828  23.291  82.740  1.00  0.00           H  
ATOM   2713  H4'   U    84     -12.917  21.213  82.947  1.00  0.00           H  
ATOM   2714  H3'   U    84     -14.559  23.152  81.619  1.00  0.00           H  
ATOM   2715  H1'   U    84     -15.940  20.547  83.727  1.00  0.00           H  
ATOM   2716  H2'   U    84     -16.075  21.435  81.300  1.00  0.00           H  
ATOM   2717 HO2'   U    84     -14.074  19.936  81.049  1.00  0.00           H  
ATOM   2718  H3    U    84     -19.915  22.690  83.433  1.00  0.00           H  
ATOM   2719  H5    U    84     -17.165  25.540  84.414  1.00  0.00           H  
ATOM   2720  H6    U    84     -15.522  23.980  84.085  1.00  0.00           H  
ATOM   2721  P     U    85     -13.687  22.715  79.180  1.00  0.00           P  
ATOM   2722  OP2   U    85     -14.249  24.050  79.506  1.00  0.00           O  
ATOM   2723  OP1   U    85     -12.453  22.618  78.360  1.00  0.00           O  
ATOM   2724  O5'   U    85     -14.825  21.863  78.462  1.00  0.00           O  
ATOM   2725  C5'   U    85     -14.566  20.548  77.994  1.00  0.00           C  
ATOM   2726  C4'   U    85     -15.832  19.855  77.547  1.00  0.00           C  
ATOM   2727  O4'   U    85     -16.716  19.652  78.683  1.00  0.00           O  
ATOM   2728  C3'   U    85     -16.702  20.591  76.544  1.00  0.00           C  
ATOM   2729  O3'   U    85     -16.225  20.468  75.217  1.00  0.00           O  
ATOM   2730  C1'   U    85     -18.057  19.692  78.241  1.00  0.00           C  
ATOM   2731  C2'   U    85     -18.038  19.891  76.729  1.00  0.00           C  
ATOM   2732  O2'   U    85     -18.087  18.622  76.121  1.00  0.00           O  
ATOM   2733  N1    U    85     -18.746  20.808  78.906  1.00  0.00           N  
ATOM   2734  C2    U    85     -20.125  20.722  79.019  1.00  0.00           C  
ATOM   2735  O2    U    85     -20.770  19.776  78.589  1.00  0.00           O  
ATOM   2736  N3    U    85     -20.722  21.786  79.643  1.00  0.00           N  
ATOM   2737  C4    U    85     -20.103  22.907  80.147  1.00  0.00           C  
ATOM   2738  O4    U    85     -20.786  23.787  80.673  1.00  0.00           O  
ATOM   2739  C5    U    85     -18.676  22.928  79.987  1.00  0.00           C  
ATOM   2740  C6    U    85     -18.063  21.903  79.391  1.00  0.00           C  
ATOM   2741  H5'   U    85     -14.155  20.027  78.716  1.00  0.00           H  
ATOM   2742 H5''   U    85     -13.943  20.593  77.239  1.00  0.00           H  
ATOM   2743  H4'   U    85     -15.478  18.930  77.068  1.00  0.00           H  
ATOM   2744  H3'   U    85     -16.738  21.678  76.706  1.00  0.00           H  
ATOM   2745  H1'   U    85     -18.637  18.779  78.436  1.00  0.00           H  
ATOM   2746  H2'   U    85     -18.873  20.445  76.277  1.00  0.00           H  
ATOM   2747 HO2'   U    85     -17.542  18.632  75.282  1.00  0.00           H  
ATOM   2748  H3    U    85     -21.717  21.746  79.741  1.00  0.00           H  
ATOM   2749  H5    U    85     -18.092  23.786  80.354  1.00  0.00           H  
ATOM   2750  H6    U    85     -16.969  21.936  79.278  1.00  0.00           H  
ATOM   2751  P     G    86     -16.341  21.719  74.220  1.00  0.00           P  
ATOM   2752  OP2   G    86     -16.011  22.954  74.976  1.00  0.00           O  
ATOM   2753  OP1   G    86     -15.577  21.388  72.989  1.00  0.00           O  
ATOM   2754  O5'   G    86     -17.892  21.768  73.856  1.00  0.00           O  
ATOM   2755  C5'   G    86     -18.513  20.705  73.109  1.00  0.00           C  
ATOM   2756  C4'   G    86     -20.013  20.904  73.049  1.00  0.00           C  
ATOM   2757  O4'   G    86     -20.554  20.855  74.398  1.00  0.00           O  
ATOM   2758  C3'   G    86     -20.562  22.232  72.547  1.00  0.00           C  
ATOM   2759  O3'   G    86     -20.561  22.356  71.122  1.00  0.00           O  
ATOM   2760  C1'   G    86     -21.778  21.553  74.451  1.00  0.00           C  
ATOM   2761  C2'   G    86     -21.990  22.163  73.065  1.00  0.00           C  
ATOM   2762  O2'   G    86     -22.770  21.270  72.294  1.00  0.00           O  
ATOM   2763  N1    G    86     -24.348  24.819  77.376  1.00  0.00           N  
ATOM   2764  C2    G    86     -24.816  23.957  76.413  1.00  0.00           C  
ATOM   2765  N2    G    86     -26.146  23.970  76.197  1.00  0.00           N  
ATOM   2766  N3    G    86     -24.040  23.140  75.712  1.00  0.00           N  
ATOM   2767  C4    G    86     -22.737  23.262  76.055  1.00  0.00           C  
ATOM   2768  C5    G    86     -22.170  24.093  76.999  1.00  0.00           C  
ATOM   2769  C6    G    86     -23.015  24.962  77.744  1.00  0.00           C  
ATOM   2770  O6    G    86     -22.703  25.776  78.624  1.00  0.00           O  
ATOM   2771  N7    G    86     -20.793  23.918  77.047  1.00  0.00           N  
ATOM   2772  C8    G    86     -20.549  22.999  76.147  1.00  0.00           C  
ATOM   2773  N9    G    86     -21.683  22.559  75.506  1.00  0.00           N  
ATOM   2774  H5'   G    86     -18.289  19.735  73.574  1.00  0.00           H  
ATOM   2775 H5''   G    86     -18.106  20.674  72.088  1.00  0.00           H  
ATOM   2776  H4'   G    86     -20.363  20.108  72.376  1.00  0.00           H  
ATOM   2777  H3'   G    86     -19.972  23.105  72.867  1.00  0.00           H  
ATOM   2778  H1'   G    86     -22.668  20.946  74.673  1.00  0.00           H  
ATOM   2779  H2'   G    86     -22.508  23.131  73.011  1.00  0.00           H  
ATOM   2780 HO2'   G    86     -22.501  21.336  71.333  1.00  0.00           H  
ATOM   2781  H1    G    86     -25.017  25.391  77.849  1.00  0.00           H  
ATOM   2782  H22   G    86     -26.545  23.365  75.509  1.00  0.00           H  
ATOM   2783  H21   G    86     -26.732  24.585  76.723  1.00  0.00           H  
ATOM   2784  H8    G    86     -19.539  22.621  75.925  1.00  0.00           H  
ATOM   2785  P     C    87     -20.245  23.790  70.441  1.00  0.00           P  
ATOM   2786  OP2   C    87     -19.287  24.525  71.313  1.00  0.00           O  
ATOM   2787  OP1   C    87     -19.890  23.527  69.021  1.00  0.00           O  
ATOM   2788  O5'   C    87     -21.636  24.567  70.461  1.00  0.00           O  
ATOM   2789  C5'   C    87     -22.746  24.091  69.691  1.00  0.00           C  
ATOM   2790  C4'   C    87     -24.019  24.759  70.133  1.00  0.00           C  
ATOM   2791  O4'   C    87     -24.240  24.480  71.542  1.00  0.00           O  
ATOM   2792  C3'   C    87     -24.040  26.273  70.078  1.00  0.00           C  
ATOM   2793  O3'   C    87     -24.356  26.710  68.767  1.00  0.00           O  
ATOM   2794  C1'   C    87     -24.946  25.550  72.138  1.00  0.00           C  
ATOM   2795  C2'   C    87     -25.185  26.584  71.030  1.00  0.00           C  
ATOM   2796  O2'   C    87     -26.443  26.358  70.422  1.00  0.00           O  
ATOM   2797  N1    C    87     -24.134  26.088  73.242  1.00  0.00           N  
ATOM   2798  C2    C    87     -24.793  26.771  74.263  1.00  0.00           C  
ATOM   2799  O2    C    87     -26.031  26.874  74.201  1.00  0.00           O  
ATOM   2800  N3    C    87     -24.076  27.301  75.283  1.00  0.00           N  
ATOM   2801  C4    C    87     -22.747  27.158  75.304  1.00  0.00           C  
ATOM   2802  N4    C    87     -22.082  27.706  76.320  1.00  0.00           N  
ATOM   2803  C5    C    87     -22.042  26.451  74.280  1.00  0.00           C  
ATOM   2804  C6    C    87     -22.770  25.937  73.277  1.00  0.00           C  
ATOM   2805  H5'   C    87     -22.844  23.001  69.803  1.00  0.00           H  
ATOM   2806 H5''   C    87     -22.577  24.291  68.623  1.00  0.00           H  
ATOM   2807  H4'   C    87     -24.783  24.357  69.451  1.00  0.00           H  
ATOM   2808  H3'   C    87     -23.068  26.737  70.302  1.00  0.00           H  
ATOM   2809  H1'   C    87     -25.931  25.299  72.558  1.00  0.00           H  
ATOM   2810  H2'   C    87     -25.199  27.636  71.347  1.00  0.00           H  
ATOM   2811 HO2'   C    87     -26.370  26.508  69.436  1.00  0.00           H  
ATOM   2812  H42   C    87     -21.086  27.622  76.371  1.00  0.00           H  
ATOM   2813  H41   C    87     -22.578  28.201  77.032  1.00  0.00           H  
ATOM   2814  H5    C    87     -20.948  26.337  74.316  1.00  0.00           H  
ATOM   2815  H6    C    87     -22.267  25.385  72.469  1.00  0.00           H  
ATOM   2816  P     C    88     -23.684  28.054  68.182  1.00  0.00           P  
ATOM   2817  OP2   C    88     -22.293  28.151  68.698  1.00  0.00           O  
ATOM   2818  OP1   C    88     -23.926  28.011  66.712  1.00  0.00           O  
ATOM   2819  O5'   C    88     -24.537  29.251  68.809  1.00  0.00           O  
ATOM   2820  C5'   C    88     -25.911  29.431  68.462  1.00  0.00           C  
ATOM   2821  C4'   C    88     -26.559  30.463  69.363  1.00  0.00           C  
ATOM   2822  O4'   C    88     -26.515  29.984  70.729  1.00  0.00           O  
ATOM   2823  C3'   C    88     -25.904  31.837  69.420  1.00  0.00           C  
ATOM   2824  O3'   C    88     -26.426  32.732  68.425  1.00  0.00           O  
ATOM   2825  C1'   C    88     -26.380  31.093  71.633  1.00  0.00           C  
ATOM   2826  C2'   C    88     -26.341  32.368  70.781  1.00  0.00           C  
ATOM   2827  O2'   C    88     -27.617  32.971  70.727  1.00  0.00           O  
ATOM   2828  N1    C    88     -25.202  30.892  72.485  1.00  0.00           N  
ATOM   2829  C2    C    88     -25.179  31.492  73.753  1.00  0.00           C  
ATOM   2830  O2    C    88     -26.161  32.167  74.115  1.00  0.00           O  
ATOM   2831  N3    C    88     -24.092  31.317  74.546  1.00  0.00           N  
ATOM   2832  C4    C    88     -23.061  30.583  74.108  1.00  0.00           C  
ATOM   2833  N4    C    88     -22.007  30.445  74.908  1.00  0.00           N  
ATOM   2834  C5    C    88     -23.067  29.958  72.828  1.00  0.00           C  
ATOM   2835  C6    C    88     -24.147  30.136  72.059  1.00  0.00           C  
ATOM   2836  H5'   C    88     -26.451  28.478  68.549  1.00  0.00           H  
ATOM   2837 H5''   C    88     -25.996  29.755  67.415  1.00  0.00           H  
ATOM   2838  H4'   C    88     -27.567  30.591  68.941  1.00  0.00           H  
ATOM   2839  H3'   C    88     -24.823  31.820  69.211  1.00  0.00           H  
ATOM   2840  H1'   C    88     -27.234  31.193  72.318  1.00  0.00           H  
ATOM   2841  H2'   C    88     -25.670  33.149  71.167  1.00  0.00           H  
ATOM   2842 HO2'   C    88     -27.748  33.397  69.831  1.00  0.00           H  
ATOM   2843  H42   C    88     -21.220  29.904  74.610  1.00  0.00           H  
ATOM   2844  H41   C    88     -22.002  30.881  75.807  1.00  0.00           H  
ATOM   2845  H5    C    88     -22.214  29.354  72.485  1.00  0.00           H  
ATOM   2846  H6    C    88     -24.187  29.668  71.064  1.00  0.00           H  
ATOM   2847  P     A    89     -25.430  33.657  67.566  1.00  0.00           P  
ATOM   2848  OP2   A    89     -24.400  32.780  66.956  1.00  0.00           O  
ATOM   2849  OP1   A    89     -26.252  34.538  66.700  1.00  0.00           O  
ATOM   2850  O5'   A    89     -24.714  34.569  68.659  1.00  0.00           O  
ATOM   2851  C5'   A    89     -25.402  35.652  69.269  1.00  0.00           C  
ATOM   2852  C4'   A    89     -24.592  36.265  70.384  1.00  0.00           C  
ATOM   2853  O4'   A    89     -24.376  35.276  71.427  1.00  0.00           O  
ATOM   2854  C3'   A    89     -23.179  36.697  70.023  1.00  0.00           C  
ATOM   2855  O3'   A    89     -23.137  37.931  69.327  1.00  0.00           O  
ATOM   2856  C1'   A    89     -23.121  35.484  72.028  1.00  0.00           C  
ATOM   2857  C2'   A    89     -22.502  36.712  71.389  1.00  0.00           C  
ATOM   2858  O2'   A    89     -22.871  37.863  72.134  1.00  0.00           O  
ATOM   2859  N1    A    89     -18.765  33.044  73.303  1.00  0.00           N  
ATOM   2860  C2    A    89     -19.279  34.222  73.676  1.00  0.00           C  
ATOM   2861  N3    A    89     -20.421  34.798  73.304  1.00  0.00           N  
ATOM   2862  C4    A    89     -21.084  34.018  72.432  1.00  0.00           C  
ATOM   2863  C5    A    89     -20.685  32.784  71.955  1.00  0.00           C  
ATOM   2864  C6    A    89     -19.457  32.285  72.426  1.00  0.00           C  
ATOM   2865  N6    A    89     -18.944  31.110  72.054  1.00  0.00           N  
ATOM   2866  N7    A    89     -21.624  32.273  71.070  1.00  0.00           N  
ATOM   2867  C8    A    89     -22.555  33.194  71.033  1.00  0.00           C  
ATOM   2868  N9    A    89     -22.293  34.278  71.834  1.00  0.00           N  
ATOM   2869  H5'   A    89     -26.252  35.326  69.633  1.00  0.00           H  
ATOM   2870 H5''   A    89     -25.585  36.336  68.593  1.00  0.00           H  
ATOM   2871  H4'   A    89     -25.090  37.022  70.759  1.00  0.00           H  
ATOM   2872  H3'   A    89     -22.766  36.008  69.461  1.00  0.00           H  
ATOM   2873  H1'   A    89     -23.246  35.644  72.987  1.00  0.00           H  
ATOM   2874  H2'   A    89     -21.529  36.627  71.308  1.00  0.00           H  
ATOM   2875 HO2'   A    89     -22.102  38.468  72.186  1.00  0.00           H  
ATOM   2876  H2    A    89     -18.738  34.734  74.314  1.00  0.00           H  
ATOM   2877  H61   A    89     -18.083  30.815  72.417  1.00  0.00           H  
ATOM   2878  H62   A    89     -19.429  30.542  71.419  1.00  0.00           H  
ATOM   2879  H8    A    89     -23.364  33.117  70.484  1.00  0.00           H  
ATOM   2880  P     A    90     -21.765  38.436  68.660  1.00  0.00           P  
ATOM   2881  OP2   A    90     -20.910  37.248  68.412  1.00  0.00           O  
ATOM   2882  OP1   A    90     -22.106  39.342  67.536  1.00  0.00           O  
ATOM   2883  O5'   A    90     -21.078  39.306  69.805  1.00  0.00           O  
ATOM   2884  C5'   A    90     -21.745  40.425  70.369  1.00  0.00           C  
ATOM   2885  C4'   A    90     -20.964  41.015  71.517  1.00  0.00           C  
ATOM   2886  O4'   A    90     -20.703  39.977  72.503  1.00  0.00           O  
ATOM   2887  C3'   A    90     -19.571  41.526  71.184  1.00  0.00           C  
ATOM   2888  O3'   A    90     -19.582  42.797  70.557  1.00  0.00           O  
ATOM   2889  C1'   A    90     -19.494  40.270  73.165  1.00  0.00           C  
ATOM   2890  C2'   A    90     -18.933  41.557  72.560  1.00  0.00           C  
ATOM   2891  O2'   A    90     -19.391  42.669  73.315  1.00  0.00           O  
ATOM   2892  N1    A    90     -14.973  38.208  74.530  1.00  0.00           N  
ATOM   2893  C2    A    90     -15.582  39.350  74.875  1.00  0.00           C  
ATOM   2894  N3    A    90     -16.762  39.826  74.481  1.00  0.00           N  
ATOM   2895  C4    A    90     -17.352  38.979  73.618  1.00  0.00           C  
ATOM   2896  C5    A    90     -16.851  37.771  73.169  1.00  0.00           C  
ATOM   2897  C6    A    90     -15.593  37.380  73.662  1.00  0.00           C  
ATOM   2898  N6    A    90     -14.984  36.243  73.318  1.00  0.00           N  
ATOM   2899  N7    A    90     -17.737  37.170  72.286  1.00  0.00           N  
ATOM   2900  C8    A    90     -18.737  38.014  72.222  1.00  0.00           C  
ATOM   2901  N9    A    90     -18.571  39.131  73.003  1.00  0.00           N  
ATOM   2902  H5'   A    90     -22.626  40.143  70.693  1.00  0.00           H  
ATOM   2903 H5''   A    90     -21.863  41.109  69.678  1.00  0.00           H  
ATOM   2904  H4'   A    90     -21.497  41.725  71.931  1.00  0.00           H  
ATOM   2905  H3'   A    90     -19.112  40.867  70.622  1.00  0.00           H  
ATOM   2906  H1'   A    90     -19.675  40.411  74.119  1.00  0.00           H  
ATOM   2907  H2'   A    90     -17.954  41.535  72.502  1.00  0.00           H  
ATOM   2908 HO2'   A    90     -19.540  43.425  72.711  1.00  0.00           H  
ATOM   2909  H2    A    90     -15.091  39.915  75.507  1.00  0.00           H  
ATOM   2910  H61   A    90     -14.106  36.024  73.695  1.00  0.00           H  
ATOM   2911  H62   A    90     -15.415  35.626  72.690  1.00  0.00           H  
ATOM   2912  H8    A    90     -19.531  37.862  71.667  1.00  0.00           H  
ATOM   2913  P     G    91     -18.547  43.122  69.371  1.00  0.00           P  
ATOM   2914  OP2   G    91     -18.652  42.039  68.361  1.00  0.00           O  
ATOM   2915  OP1   G    91     -18.750  44.534  68.957  1.00  0.00           O  
ATOM   2916  O5'   G    91     -17.117  43.013  70.066  1.00  0.00           O  
ATOM   2917  C5'   G    91     -15.943  42.825  69.291  1.00  0.00           C  
ATOM   2918  C4'   G    91     -14.921  41.993  70.025  1.00  0.00           C  
ATOM   2919  O4'   G    91     -15.574  40.841  70.604  1.00  0.00           O  
ATOM   2920  C3'   G    91     -13.801  41.409  69.176  1.00  0.00           C  
ATOM   2921  O3'   G    91     -12.753  42.332  68.932  1.00  0.00           O  
ATOM   2922  C1'   G    91     -14.719  39.722  70.528  1.00  0.00           C  
ATOM   2923  C2'   G    91     -13.374  40.190  69.972  1.00  0.00           C  
ATOM   2924  O2'   G    91     -12.523  40.551  71.050  1.00  0.00           O  
ATOM   2925  N1    G    91     -14.231  35.146  68.352  1.00  0.00           N  
ATOM   2926  C2    G    91     -13.352  35.829  69.156  1.00  0.00           C  
ATOM   2927  N2    G    91     -12.187  35.218  69.420  1.00  0.00           N  
ATOM   2928  N3    G    91     -13.595  37.025  69.667  1.00  0.00           N  
ATOM   2929  C4    G    91     -14.807  37.493  69.303  1.00  0.00           C  
ATOM   2930  C5    G    91     -15.758  36.892  68.505  1.00  0.00           C  
ATOM   2931  C6    G    91     -15.484  35.609  67.963  1.00  0.00           C  
ATOM   2932  O6    G    91     -16.199  34.912  67.234  1.00  0.00           O  
ATOM   2933  N7    G    91     -16.875  37.704  68.372  1.00  0.00           N  
ATOM   2934  C8    G    91     -16.589  38.765  69.077  1.00  0.00           C  
ATOM   2935  N9    G    91     -15.350  38.703  69.669  1.00  0.00           N  
ATOM   2936  H5'   G    91     -15.554  43.700  69.083  1.00  0.00           H  
ATOM   2937 H5''   G    91     -16.181  42.375  68.453  1.00  0.00           H  
ATOM   2938  H4'   G    91     -14.527  42.534  70.741  1.00  0.00           H  
ATOM   2939  H3'   G    91     -14.169  41.116  68.317  1.00  0.00           H  
ATOM   2940  H1'   G    91     -14.590  39.357  71.428  1.00  0.00           H  
ATOM   2941  H2'   G    91     -12.963  39.511  69.396  1.00  0.00           H  
ATOM   2942 HO2'   G    91     -12.235  39.738  71.515  1.00  0.00           H  
ATOM   2943  H1    G    91     -13.955  34.264  68.024  1.00  0.00           H  
ATOM   2944  H22   G    91     -11.521  35.658  69.990  1.00  0.00           H  
ATOM   2945  H21   G    91     -12.000  34.332  69.046  1.00  0.00           H  
ATOM   2946  H8    G    91     -17.196  39.527  69.174  1.00  0.00           H  
ATOM   2947  P     A    92     -12.237  42.589  67.432  1.00  0.00           P  
ATOM   2948  OP2   A    92     -13.422  42.637  66.539  1.00  0.00           O  
ATOM   2949  OP1   A    92     -11.292  43.734  67.460  1.00  0.00           O  
ATOM   2950  O5'   A    92     -11.408  41.274  67.080  1.00  0.00           O  
ATOM   2951  C5'   A    92     -10.246  40.926  67.817  1.00  0.00           C  
ATOM   2952  C4'   A    92      -9.789  39.524  67.501  1.00  0.00           C  
ATOM   2953  O4'   A    92     -10.790  38.561  67.925  1.00  0.00           O  
ATOM   2954  C3'   A    92      -9.583  39.205  66.029  1.00  0.00           C  
ATOM   2955  O3'   A    92      -8.343  39.674  65.527  1.00  0.00           O  
ATOM   2956  C1'   A    92     -10.828  37.476  67.033  1.00  0.00           C  
ATOM   2957  C2'   A    92      -9.700  37.690  66.018  1.00  0.00           C  
ATOM   2958  O2'   A    92      -8.513  37.079  66.503  1.00  0.00           O  
ATOM   2959  N1    A    92     -14.116  34.751  64.150  1.00  0.00           N  
ATOM   2960  C2    A    92     -12.884  34.487  64.603  1.00  0.00           C  
ATOM   2961  N3    A    92     -12.083  35.243  65.350  1.00  0.00           N  
ATOM   2962  C4    A    92     -12.673  36.415  65.643  1.00  0.00           C  
ATOM   2963  C5    A    92     -13.932  36.830  65.251  1.00  0.00           C  
ATOM   2964  C6    A    92     -14.680  35.937  64.463  1.00  0.00           C  
ATOM   2965  N6    A    92     -15.908  36.200  64.010  1.00  0.00           N  
ATOM   2966  N7    A    92     -14.206  38.099  65.741  1.00  0.00           N  
ATOM   2967  C8    A    92     -13.124  38.418  66.408  1.00  0.00           C  
ATOM   2968  N9    A    92     -12.155  37.445  66.391  1.00  0.00           N  
ATOM   2969  H5'   A    92     -10.443  40.990  68.775  1.00  0.00           H  
ATOM   2970 H5''   A    92      -9.527  41.554  67.597  1.00  0.00           H  
ATOM   2971  H4'   A    92      -8.956  39.345  67.986  1.00  0.00           H  
ATOM   2972  H3'   A    92     -10.319  39.592  65.510  1.00  0.00           H  
ATOM   2973  H1'   A    92     -10.678  36.634  67.513  1.00  0.00           H  
ATOM   2974  H2'   A    92      -9.944  37.356  65.129  1.00  0.00           H  
ATOM   2975 HO2'   A    92      -7.743  37.619  66.230  1.00  0.00           H  
ATOM   2976  H2    A    92     -12.520  33.613  64.348  1.00  0.00           H  
ATOM   2977  H61   A    92     -16.381  35.537  63.464  1.00  0.00           H  
ATOM   2978  H62   A    92     -16.338  37.054  64.225  1.00  0.00           H  
ATOM   2979  H8    A    92     -13.016  39.273  66.876  1.00  0.00           H  
ATOM   2980  P     A    93      -8.231  40.200  64.013  1.00  0.00           P  
ATOM   2981  OP2   A    93      -9.414  41.052  63.733  1.00  0.00           O  
ATOM   2982  OP1   A    93      -6.867  40.751  63.816  1.00  0.00           O  
ATOM   2983  O5'   A    93      -8.360  38.877  63.135  1.00  0.00           O  
ATOM   2984  C5'   A    93      -7.375  37.856  63.206  1.00  0.00           C  
ATOM   2985  C4'   A    93      -7.779  36.640  62.411  1.00  0.00           C  
ATOM   2986  O4'   A    93      -8.983  36.055  62.966  1.00  0.00           O  
ATOM   2987  C3'   A    93      -8.144  36.886  60.955  1.00  0.00           C  
ATOM   2988  O3'   A    93      -7.011  37.027  60.115  1.00  0.00           O  
ATOM   2989  C1'   A    93      -9.777  35.511  61.937  1.00  0.00           C  
ATOM   2990  C2'   A    93      -8.995  35.668  60.633  1.00  0.00           C  
ATOM   2991  O2'   A    93      -8.189  34.516  60.429  1.00  0.00           O  
ATOM   2992  N1    A    93     -14.683  35.424  60.362  1.00  0.00           N  
ATOM   2993  C2    A    93     -13.678  34.548  60.228  1.00  0.00           C  
ATOM   2994  N3    A    93     -12.423  34.635  60.664  1.00  0.00           N  
ATOM   2995  C4    A    93     -12.226  35.794  61.317  1.00  0.00           C  
ATOM   2996  C5    A    93     -13.158  36.791  61.535  1.00  0.00           C  
ATOM   2997  C6    A    93     -14.451  36.578  61.024  1.00  0.00           C  
ATOM   2998  N6    A    93     -15.452  37.450  61.157  1.00  0.00           N  
ATOM   2999  N7    A    93     -12.596  37.841  62.247  1.00  0.00           N  
ATOM   3000  C8    A    93     -11.357  37.462  62.440  1.00  0.00           C  
ATOM   3001  N9    A    93     -11.064  36.232  61.904  1.00  0.00           N  
ATOM   3002  H5'   A    93      -7.249  37.598  64.143  1.00  0.00           H  
ATOM   3003 H5''   A    93      -6.529  38.202  62.854  1.00  0.00           H  
ATOM   3004  H4'   A    93      -7.058  35.978  62.456  1.00  0.00           H  
ATOM   3005  H3'   A    93      -8.697  37.693  60.894  1.00  0.00           H  
ATOM   3006  H1'   A    93      -9.940  34.559  62.107  1.00  0.00           H  
ATOM   3007  H2'   A    93      -9.589  35.836  59.871  1.00  0.00           H  
ATOM   3008 HO2'   A    93      -7.363  34.782  59.975  1.00  0.00           H  
ATOM   3009  H2    A    93     -13.898  33.727  59.740  1.00  0.00           H  
ATOM   3010  H61   A    93     -16.334  37.246  60.778  1.00  0.00           H  
ATOM   3011  H62   A    93     -15.308  38.294  61.633  1.00  0.00           H  
ATOM   3012  H8    A    93     -10.699  38.006  62.923  1.00  0.00           H  
ATOM   3013  P     U    94      -7.163  37.690  58.659  1.00  0.00           P  
ATOM   3014  OP2   U    94      -8.454  38.421  58.620  1.00  0.00           O  
ATOM   3015  OP1   U    94      -5.902  38.409  58.346  1.00  0.00           O  
ATOM   3016  O5'   U    94      -7.274  36.440  57.677  1.00  0.00           O  
ATOM   3017  C5'   U    94      -6.175  35.563  57.485  1.00  0.00           C  
ATOM   3018  C4'   U    94      -6.626  34.134  57.307  1.00  0.00           C  
ATOM   3019  O4'   U    94      -7.726  33.833  58.212  1.00  0.00           O  
ATOM   3020  C3'   U    94      -7.179  33.803  55.934  1.00  0.00           C  
ATOM   3021  O3'   U    94      -6.123  33.572  55.014  1.00  0.00           O  
ATOM   3022  C1'   U    94      -8.635  32.957  57.590  1.00  0.00           C  
ATOM   3023  C2'   U    94      -8.054  32.586  56.223  1.00  0.00           C  
ATOM   3024  O2'   U    94      -7.341  31.376  56.345  1.00  0.00           O  
ATOM   3025  N1    U    94      -9.940  33.628  57.490  1.00  0.00           N  
ATOM   3026  C2    U    94     -11.074  32.827  57.489  1.00  0.00           C  
ATOM   3027  O2    U    94     -11.031  31.609  57.598  1.00  0.00           O  
ATOM   3028  N3    U    94     -12.259  33.506  57.353  1.00  0.00           N  
ATOM   3029  C4    U    94     -12.426  34.870  57.229  1.00  0.00           C  
ATOM   3030  O4    U    94     -13.559  35.327  57.084  1.00  0.00           O  
ATOM   3031  C5    U    94     -11.213  35.626  57.262  1.00  0.00           C  
ATOM   3032  C6    U    94     -10.043  34.998  57.388  1.00  0.00           C  
ATOM   3033  H5'   U    94      -5.583  35.617  58.265  1.00  0.00           H  
ATOM   3034 H5''   U    94      -5.679  35.842  56.687  1.00  0.00           H  
ATOM   3035  H4'   U    94      -5.716  33.541  57.482  1.00  0.00           H  
ATOM   3036  H3'   U    94      -7.764  34.619  55.486  1.00  0.00           H  
ATOM   3037  H1'   U    94      -8.804  32.015  58.132  1.00  0.00           H  
ATOM   3038  H2'   U    94      -8.780  32.387  55.422  1.00  0.00           H  
ATOM   3039 HO2'   U    94      -6.573  31.374  55.704  1.00  0.00           H  
ATOM   3040  H3    U    94     -13.093  32.952  57.340  1.00  0.00           H  
ATOM   3041  H5    U    94     -11.244  36.723  57.182  1.00  0.00           H  
ATOM   3042  H6    U    94      -9.121  35.598  57.412  1.00  0.00           H  
ATOM   3043  P     G    95      -6.436  33.485  53.445  1.00  0.00           P  
ATOM   3044  OP2   G    95      -5.889  34.694  52.790  1.00  0.00           O  
ATOM   3045  OP1   G    95      -6.026  32.133  52.970  1.00  0.00           O  
ATOM   3046  O5'   G    95      -8.024  33.525  53.396  1.00  0.00           O  
ATOM   3047  C5'   G    95      -8.740  33.328  52.183  1.00  0.00           C  
ATOM   3048  C4'   G    95      -9.223  31.903  52.120  1.00  0.00           C  
ATOM   3049  O4'   G    95      -9.830  31.539  53.392  1.00  0.00           O  
ATOM   3050  C3'   G    95     -10.311  31.681  51.086  1.00  0.00           C  
ATOM   3051  O3'   G    95      -9.740  31.420  49.805  1.00  0.00           O  
ATOM   3052  C1'   G    95     -11.027  30.830  53.171  1.00  0.00           C  
ATOM   3053  C2'   G    95     -11.082  30.507  51.675  1.00  0.00           C  
ATOM   3054  O2'   G    95     -10.397  29.289  51.494  1.00  0.00           O  
ATOM   3055  N1    G    95     -15.996  31.038  54.378  1.00  0.00           N  
ATOM   3056  C2    G    95     -15.277  29.987  53.869  1.00  0.00           C  
ATOM   3057  N2    G    95     -15.970  28.869  53.620  1.00  0.00           N  
ATOM   3058  N3    G    95     -13.982  30.034  53.609  1.00  0.00           N  
ATOM   3059  C4    G    95     -13.458  31.245  53.884  1.00  0.00           C  
ATOM   3060  C5    G    95     -14.098  32.360  54.388  1.00  0.00           C  
ATOM   3061  C6    G    95     -15.478  32.293  54.667  1.00  0.00           C  
ATOM   3062  O6    G    95     -16.220  33.181  55.107  1.00  0.00           O  
ATOM   3063  N7    G    95     -13.213  33.416  54.530  1.00  0.00           N  
ATOM   3064  C8    G    95     -12.071  32.946  54.105  1.00  0.00           C  
ATOM   3065  N9    G    95     -12.140  31.634  53.694  1.00  0.00           N  
ATOM   3066  H5'   G    95      -8.094  33.549  51.322  1.00  0.00           H  
ATOM   3067 H5''   G    95      -9.593  34.022  52.132  1.00  0.00           H  
ATOM   3068  H4'   G    95      -8.327  31.327  51.851  1.00  0.00           H  
ATOM   3069  H3'   G    95     -10.957  32.558  50.927  1.00  0.00           H  
ATOM   3070  H1'   G    95     -11.085  29.872  53.707  1.00  0.00           H  
ATOM   3071  H2'   G    95     -12.062  30.361  51.200  1.00  0.00           H  
ATOM   3072 HO2'   G    95      -9.912  29.305  50.619  1.00  0.00           H  
ATOM   3073  H1    G    95     -16.969  30.890  54.554  1.00  0.00           H  
ATOM   3074  H22   G    95     -15.506  28.070  53.238  1.00  0.00           H  
ATOM   3075  H21   G    95     -16.949  28.833  53.816  1.00  0.00           H  
ATOM   3076  H8    G    95     -11.143  33.538  54.081  1.00  0.00           H  
ATOM   3077  P     U    96     -10.371  32.103  48.486  1.00  0.00           P  
ATOM   3078  OP2   U    96     -10.653  33.537  48.732  1.00  0.00           O  
ATOM   3079  OP1   U    96      -9.511  31.728  47.347  1.00  0.00           O  
ATOM   3080  O5'   U    96     -11.764  31.350  48.310  1.00  0.00           O  
ATOM   3081  C5'   U    96     -11.807  29.951  47.985  1.00  0.00           C  
ATOM   3082  C4'   U    96     -13.228  29.441  48.042  1.00  0.00           C  
ATOM   3083  O4'   U    96     -13.700  29.500  49.416  1.00  0.00           O  
ATOM   3084  C3'   U    96     -14.260  30.249  47.270  1.00  0.00           C  
ATOM   3085  O3'   U    96     -14.300  29.924  45.885  1.00  0.00           O  
ATOM   3086  C1'   U    96     -15.086  29.769  49.429  1.00  0.00           C  
ATOM   3087  C2'   U    96     -15.552  29.861  47.973  1.00  0.00           C  
ATOM   3088  O2'   U    96     -16.043  28.611  47.541  1.00  0.00           O  
ATOM   3089  N1    U    96     -15.329  31.006  50.191  1.00  0.00           N  
ATOM   3090  C2    U    96     -16.580  31.166  50.768  1.00  0.00           C  
ATOM   3091  O2    U    96     -17.453  30.324  50.694  1.00  0.00           O  
ATOM   3092  N3    U    96     -16.772  32.350  51.433  1.00  0.00           N  
ATOM   3093  C4    U    96     -15.862  33.375  51.582  1.00  0.00           C  
ATOM   3094  O4    U    96     -16.210  34.409  52.155  1.00  0.00           O  
ATOM   3095  C5    U    96     -14.583  33.133  50.981  1.00  0.00           C  
ATOM   3096  C6    U    96     -14.363  31.986  50.324  1.00  0.00           C  
ATOM   3097  H5'   U    96     -11.182  29.380  48.687  1.00  0.00           H  
ATOM   3098 H5''   U    96     -11.396  29.783  46.978  1.00  0.00           H  
ATOM   3099  H4'   U    96     -13.169  28.430  47.612  1.00  0.00           H  
ATOM   3100  H3'   U    96     -14.062  31.331  47.270  1.00  0.00           H  
ATOM   3101  H1'   U    96     -15.687  28.982  49.907  1.00  0.00           H  
ATOM   3102  H2'   U    96     -16.370  30.570  47.779  1.00  0.00           H  
ATOM   3103 HO2'   U    96     -16.910  28.740  47.058  1.00  0.00           H  
ATOM   3104  H3    U    96     -17.670  32.485  51.853  1.00  0.00           H  
ATOM   3105  H5    U    96     -13.785  33.887  51.057  1.00  0.00           H  
ATOM   3106  H6    U    96     -13.375  31.819  49.870  1.00  0.00           H  
ATOM   3107  P     U    97     -14.665  31.050  44.799  1.00  0.00           P  
ATOM   3108  OP2   U    97     -14.112  32.343  45.274  1.00  0.00           O  
ATOM   3109  OP1   U    97     -14.285  30.537  43.458  1.00  0.00           O  
ATOM   3110  O5'   U    97     -16.255  31.142  44.859  1.00  0.00           O  
ATOM   3111  C5'   U    97     -17.065  30.078  44.384  1.00  0.00           C  
ATOM   3112  C4'   U    97     -18.471  30.164  44.926  1.00  0.00           C  
ATOM   3113  O4'   U    97     -18.403  30.263  46.371  1.00  0.00           O  
ATOM   3114  C3'   U    97     -19.274  31.388  44.516  1.00  0.00           C  
ATOM   3115  O3'   U    97     -19.893  31.245  43.250  1.00  0.00           O  
ATOM   3116  C1'   U    97     -19.466  31.062  46.841  1.00  0.00           C  
ATOM   3117  C2'   U    97     -20.304  31.482  45.632  1.00  0.00           C  
ATOM   3118  O2'   U    97     -21.354  30.545  45.444  1.00  0.00           O  
ATOM   3119  N1    U    97     -18.932  32.227  47.588  1.00  0.00           N  
ATOM   3120  C2    U    97     -19.703  32.719  48.625  1.00  0.00           C  
ATOM   3121  O2    U    97     -20.778  32.240  48.940  1.00  0.00           O  
ATOM   3122  N3    U    97     -19.168  33.796  49.288  1.00  0.00           N  
ATOM   3123  C4    U    97     -17.968  34.422  49.026  1.00  0.00           C  
ATOM   3124  O4    U    97     -17.625  35.385  49.714  1.00  0.00           O  
ATOM   3125  C5    U    97     -17.224  33.859  47.940  1.00  0.00           C  
ATOM   3126  C6    U    97     -17.721  32.809  47.278  1.00  0.00           C  
ATOM   3127  H5'   U    97     -16.668  29.226  44.661  1.00  0.00           H  
ATOM   3128 H5''   U    97     -17.099  30.113  43.406  1.00  0.00           H  
ATOM   3129  H4'   U    97     -18.956  29.350  44.677  1.00  0.00           H  
ATOM   3130  H3'   U    97     -18.695  32.178  44.543  1.00  0.00           H  
ATOM   3131  H1'   U    97     -20.018  30.517  47.442  1.00  0.00           H  
ATOM   3132  H2'   U    97     -20.646  32.395  45.729  1.00  0.00           H  
ATOM   3133 HO2'   U    97     -22.143  31.014  45.100  1.00  0.00           H  
ATOM   3134  H3    U    97     -19.698  34.161  50.026  1.00  0.00           H  
ATOM   3135  H5    U    97     -16.358  34.241  47.684  1.00  0.00           H  
ATOM   3136  H6    U    97     -17.194  32.443  46.539  1.00  0.00           H  
ATOM   3137  P     U    98     -20.535  32.527  42.531  1.00  0.00           P  
ATOM   3138  OP2   U    98     -20.366  33.653  43.485  1.00  0.00           O  
ATOM   3139  OP1   U    98     -19.902  32.600  41.190  1.00  0.00           O  
ATOM   3140  O5'   U    98     -22.096  32.284  42.328  1.00  0.00           O  
ATOM   3141  C5'   U    98     -23.025  33.348  42.467  1.00  0.00           C  
ATOM   3142  C4'   U    98     -23.782  33.257  43.758  1.00  0.00           C  
ATOM   3143  O4'   U    98     -22.866  32.960  44.839  1.00  0.00           O  
ATOM   3144  C3'   U    98     -24.430  34.541  44.230  1.00  0.00           C  
ATOM   3145  O3'   U    98     -25.671  34.726  43.567  1.00  0.00           O  
ATOM   3146  C1'   U    98     -23.306  33.543  46.039  1.00  0.00           C  
ATOM   3147  C2'   U    98     -24.613  34.258  45.716  1.00  0.00           C  
ATOM   3148  O2'   U    98     -25.690  33.383  45.985  1.00  0.00           O  
ATOM   3149  N1    U    98     -22.277  34.479  46.496  1.00  0.00           N  
ATOM   3150  C2    U    98     -22.257  34.772  47.844  1.00  0.00           C  
ATOM   3151  O2    U    98     -23.053  34.271  48.637  1.00  0.00           O  
ATOM   3152  N3    U    98     -21.293  35.662  48.224  1.00  0.00           N  
ATOM   3153  C4    U    98     -20.381  36.274  47.414  1.00  0.00           C  
ATOM   3154  O4    U    98     -19.646  37.141  47.888  1.00  0.00           O  
ATOM   3155  C5    U    98     -20.455  35.905  46.036  1.00  0.00           C  
ATOM   3156  C6    U    98     -21.380  35.042  45.636  1.00  0.00           C  
ATOM   3157  H5'   U    98     -23.660  33.317  41.722  1.00  0.00           H  
ATOM   3158 H5''   U    98     -22.542  34.200  42.440  1.00  0.00           H  
ATOM   3159  H4'   U    98     -24.543  32.485  43.571  1.00  0.00           H  
ATOM   3160  H3'   U    98     -23.845  35.443  43.997  1.00  0.00           H  
ATOM   3161  H1'   U    98     -23.515  32.857  46.872  1.00  0.00           H  
ATOM   3162  H2'   U    98     -24.841  35.164  46.295  1.00  0.00           H  
ATOM   3163 HO2'   U    98     -26.423  33.542  45.322  1.00  0.00           H  
ATOM   3164  H3    U    98     -21.254  35.890  49.198  1.00  0.00           H  
ATOM   3165  H5    U    98     -19.749  36.336  45.310  1.00  0.00           H  
ATOM   3166  H6    U    98     -21.421  34.769  44.571  1.00  0.00           H  
ATOM   3167  P     U    99     -26.139  36.200  43.151  1.00  0.00           P  
ATOM   3168  OP2   U    99     -25.014  36.950  42.542  1.00  0.00           O  
ATOM   3169  OP1   U    99     -27.365  35.954  42.357  1.00  0.00           O  
ATOM   3170  O5'   U    99     -26.517  36.876  44.544  1.00  0.00           O  
ATOM   3171  C5'   U    99     -27.680  36.454  45.239  1.00  0.00           C  
ATOM   3172  C4'   U    99     -27.703  37.023  46.631  1.00  0.00           C  
ATOM   3173  O4'   U    99     -26.552  36.536  47.358  1.00  0.00           O  
ATOM   3174  C3'   U    99     -27.614  38.534  46.741  1.00  0.00           C  
ATOM   3175  O3'   U    99     -28.925  39.087  46.652  1.00  0.00           O  
ATOM   3176  C1'   U    99     -26.047  37.544  48.228  1.00  0.00           C  
ATOM   3177  C2'   U    99     -27.033  38.716  48.139  1.00  0.00           C  
ATOM   3178  O2'   U    99     -28.001  38.606  49.155  1.00  0.00           O  
ATOM   3179  N1    U    99     -24.708  37.929  47.766  1.00  0.00           N  
ATOM   3180  C2    U    99     -23.834  38.404  48.712  1.00  0.00           C  
ATOM   3181  O2    U    99     -24.091  38.407  49.898  1.00  0.00           O  
ATOM   3182  N3    U    99     -22.650  38.866  48.220  1.00  0.00           N  
ATOM   3183  C4    U    99     -22.248  38.878  46.902  1.00  0.00           C  
ATOM   3184  O4    U    99     -21.184  39.414  46.603  1.00  0.00           O  
ATOM   3185  C5    U    99     -23.185  38.305  45.981  1.00  0.00           C  
ATOM   3186  C6    U    99     -24.357  37.857  46.438  1.00  0.00           C  
ATOM   3187  H5'   U    99     -27.711  35.356  45.292  1.00  0.00           H  
ATOM   3188 H5''   U    99     -28.583  36.775  44.697  1.00  0.00           H  
ATOM   3189  H4'   U    99     -28.678  36.711  47.034  1.00  0.00           H  
ATOM   3190  H3'   U    99     -27.042  39.003  45.927  1.00  0.00           H  
ATOM   3191  H1'   U    99     -25.961  37.279  49.292  1.00  0.00           H  
ATOM   3192  H2'   U    99     -26.588  39.711  48.286  1.00  0.00           H  
ATOM   3193 HO2'   U    99     -28.900  38.844  48.787  1.00  0.00           H  
ATOM   3194  H3    U    99     -22.004  39.239  48.888  1.00  0.00           H  
ATOM   3195  H5    U    99     -22.937  38.239  44.910  1.00  0.00           H  
ATOM   3196  H6    U    99     -25.069  37.418  45.723  1.00  0.00           H  
ATOM   3197  P     C   100     -29.130  40.527  45.955  1.00  0.00           P  
ATOM   3198  OP2   C   100     -28.182  40.614  44.807  1.00  0.00           O  
ATOM   3199  OP1   C   100     -30.581  40.743  45.720  1.00  0.00           O  
ATOM   3200  O5'   C   100     -28.622  41.572  47.053  1.00  0.00           O  
ATOM   3201  C5'   C   100     -29.360  41.816  48.263  1.00  0.00           C  
ATOM   3202  C4'   C   100     -28.614  42.793  49.152  1.00  0.00           C  
ATOM   3203  O4'   C   100     -27.441  42.157  49.733  1.00  0.00           O  
ATOM   3204  C3'   C   100     -28.051  44.038  48.483  1.00  0.00           C  
ATOM   3205  O3'   C   100     -29.048  45.024  48.263  1.00  0.00           O  
ATOM   3206  C1'   C   100     -26.458  43.154  49.972  1.00  0.00           C  
ATOM   3207  C2'   C   100     -27.021  44.495  49.505  1.00  0.00           C  
ATOM   3208  O2'   C   100     -27.635  45.120  50.610  1.00  0.00           O  
ATOM   3209  N1    C   100     -25.201  42.791  49.280  1.00  0.00           N  
ATOM   3210  C2    C   100     -23.986  43.126  49.878  1.00  0.00           C  
ATOM   3211  O2    C   100     -23.994  43.704  50.964  1.00  0.00           O  
ATOM   3212  N3    C   100     -22.835  42.810  49.258  1.00  0.00           N  
ATOM   3213  C4    C   100     -22.860  42.182  48.083  1.00  0.00           C  
ATOM   3214  N4    C   100     -21.692  41.893  47.507  1.00  0.00           N  
ATOM   3215  C5    C   100     -24.081  41.825  47.449  1.00  0.00           C  
ATOM   3216  C6    C   100     -25.217  42.144  48.076  1.00  0.00           C  
ATOM   3217  H5'   C   100     -29.521  40.873  48.805  1.00  0.00           H  
ATOM   3218 H5''   C   100     -30.354  42.223  48.023  1.00  0.00           H  
ATOM   3219  H4'   C   100     -29.368  43.119  49.884  1.00  0.00           H  
ATOM   3220  H3'   C   100     -27.641  43.852  47.479  1.00  0.00           H  
ATOM   3221  H1'   C   100     -26.213  43.265  51.039  1.00  0.00           H  
ATOM   3222  H2'   C   100     -26.321  45.239  49.098  1.00  0.00           H  
ATOM   3223 HO2'   C   100     -28.511  45.513  50.328  1.00  0.00           H  
ATOM   3224  H42   C   100     -21.672  41.424  46.624  1.00  0.00           H  
ATOM   3225  H41   C   100     -20.837  42.146  47.958  1.00  0.00           H  
ATOM   3226  H5    C   100     -24.088  41.307  46.478  1.00  0.00           H  
ATOM   3227  H6    C   100     -26.182  41.884  47.616  1.00  0.00           H  
ATOM   3228  P     A   101     -28.905  46.061  47.043  1.00  0.00           P  
ATOM   3229  OP2   A   101     -28.290  45.342  45.899  1.00  0.00           O  
ATOM   3230  OP1   A   101     -30.211  46.745  46.865  1.00  0.00           O  
ATOM   3231  O5'   A   101     -27.854  47.135  47.572  1.00  0.00           O  
ATOM   3232  C5'   A   101     -28.168  47.987  48.663  1.00  0.00           C  
ATOM   3233  C4'   A   101     -26.989  48.840  49.058  1.00  0.00           C  
ATOM   3234  O4'   A   101     -25.985  47.996  49.673  1.00  0.00           O  
ATOM   3235  C3'   A   101     -26.266  49.546  47.922  1.00  0.00           C  
ATOM   3236  O3'   A   101     -26.881  50.766  47.546  1.00  0.00           O  
ATOM   3237  C1'   A   101     -24.692  48.499  49.350  1.00  0.00           C  
ATOM   3238  C2'   A   101     -24.875  49.762  48.509  1.00  0.00           C  
ATOM   3239  O2'   A   101     -24.848  50.892  49.368  1.00  0.00           O  
ATOM   3240  N1    A   101     -20.103  46.224  48.787  1.00  0.00           N  
ATOM   3241  C2    A   101     -20.524  47.217  49.581  1.00  0.00           C  
ATOM   3242  N3    A   101     -21.735  47.761  49.676  1.00  0.00           N  
ATOM   3243  C4    A   101     -22.590  47.171  48.821  1.00  0.00           C  
ATOM   3244  C5    A   101     -22.305  46.141  47.945  1.00  0.00           C  
ATOM   3245  C6    A   101     -20.987  45.653  47.941  1.00  0.00           C  
ATOM   3246  N6    A   101     -20.566  44.663  47.150  1.00  0.00           N  
ATOM   3247  N7    A   101     -23.435  45.788  47.219  1.00  0.00           N  
ATOM   3248  C8    A   101     -24.361  46.599  47.666  1.00  0.00           C  
ATOM   3249  N9    A   101     -23.919  47.464  48.637  1.00  0.00           N  
ATOM   3250  H5'   A   101     -28.437  47.439  49.430  1.00  0.00           H  
ATOM   3251 H5''   A   101     -28.914  48.569  48.411  1.00  0.00           H  
ATOM   3252  H4'   A   101     -27.287  49.514  49.705  1.00  0.00           H  
ATOM   3253  H3'   A   101     -26.202  48.939  47.155  1.00  0.00           H  
ATOM   3254  H1'   A   101     -24.236  48.728  50.187  1.00  0.00           H  
ATOM   3255  H2'   A   101     -24.194  49.823  47.806  1.00  0.00           H  
ATOM   3256 HO2'   A   101     -24.014  51.385  49.220  1.00  0.00           H  
ATOM   3257  H2    A   101     -19.844  47.597  50.176  1.00  0.00           H  
ATOM   3258  H61   A   101     -19.633  44.365  47.192  1.00  0.00           H  
ATOM   3259  H62   A   101     -21.189  44.234  46.527  1.00  0.00           H  
ATOM   3260  H8    A   101     -25.285  46.591  47.337  1.00  0.00           H  
ATOM   3261  P     U   102     -26.755  51.304  46.037  1.00  0.00           P  
ATOM   3262  OP2   U   102     -26.734  50.128  45.131  1.00  0.00           O  
ATOM   3263  OP1   U   102     -27.774  52.366  45.840  1.00  0.00           O  
ATOM   3264  O5'   U   102     -25.316  51.987  45.991  1.00  0.00           O  
ATOM   3265  C5'   U   102     -25.026  53.130  46.781  1.00  0.00           C  
ATOM   3266  C4'   U   102     -23.542  53.390  46.860  1.00  0.00           C  
ATOM   3267  O4'   U   102     -23.080  53.939  45.598  1.00  0.00           O  
ATOM   3268  C3'   U   102     -23.094  54.405  47.901  1.00  0.00           C  
ATOM   3269  O3'   U   102     -22.966  53.849  49.197  1.00  0.00           O  
ATOM   3270  C1'   U   102     -22.054  54.896  45.824  1.00  0.00           C  
ATOM   3271  C2'   U   102     -21.776  54.919  47.329  1.00  0.00           C  
ATOM   3272  O2'   U   102     -20.709  54.025  47.612  1.00  0.00           O  
ATOM   3273  N1    U   102     -22.514  56.211  45.317  1.00  0.00           N  
ATOM   3274  C2    U   102     -21.550  57.182  45.113  1.00  0.00           C  
ATOM   3275  O2    U   102     -20.365  56.998  45.330  1.00  0.00           O  
ATOM   3276  N3    U   102     -22.023  58.382  44.643  1.00  0.00           N  
ATOM   3277  C4    U   102     -23.332  58.708  44.360  1.00  0.00           C  
ATOM   3278  O4    U   102     -23.598  59.836  43.942  1.00  0.00           O  
ATOM   3279  C5    U   102     -24.274  57.656  44.594  1.00  0.00           C  
ATOM   3280  C6    U   102     -23.841  56.476  45.051  1.00  0.00           C  
ATOM   3281  H5'   U   102     -25.374  52.990  47.686  1.00  0.00           H  
ATOM   3282 H5''   U   102     -25.466  53.912  46.386  1.00  0.00           H  
ATOM   3283  H4'   U   102     -23.081  52.543  47.028  1.00  0.00           H  
ATOM   3284  H3'   U   102     -23.736  55.144  47.928  1.00  0.00           H  
ATOM   3285  H1'   U   102     -21.237  54.633  45.349  1.00  0.00           H  
ATOM   3286  H2'   U   102     -21.579  55.827  47.641  1.00  0.00           H  
ATOM   3287 HO2'   U   102     -19.883  54.540  47.726  1.00  0.00           H  
ATOM   3288  H3    U   102     -21.356  59.084  44.492  1.00  0.00           H  
ATOM   3289  H5    U   102     -25.228  57.799  44.419  1.00  0.00           H  
ATOM   3290  H6    U   102     -24.505  55.773  45.204  1.00  0.00           H  
ATOM   3291  P     U   103     -23.103  54.795  50.483  1.00  0.00           P  
ATOM   3292  OP2   U   103     -23.964  55.929  50.062  1.00  0.00           O  
ATOM   3293  OP1   U   103     -23.544  53.911  51.592  1.00  0.00           O  
ATOM   3294  O5'   U   103     -21.668  55.376  50.856  1.00  0.00           O  
ATOM   3295  C5'   U   103     -21.119  55.187  52.151  1.00  0.00           C  
ATOM   3296  C4'   U   103     -19.686  54.717  52.085  1.00  0.00           C  
ATOM   3297  O4'   U   103     -19.701  53.266  52.063  1.00  0.00           O  
ATOM   3298  C3'   U   103     -18.917  55.085  50.825  1.00  0.00           C  
ATOM   3299  O3'   U   103     -18.306  56.361  50.902  1.00  0.00           O  
ATOM   3300  C1'   U   103     -18.561  52.818  51.358  1.00  0.00           C  
ATOM   3301  C2'   U   103     -17.827  54.036  50.819  1.00  0.00           C  
ATOM   3302  O2'   U   103     -16.781  54.378  51.717  1.00  0.00           O  
ATOM   3303  N1    U   103     -18.975  51.888  50.280  1.00  0.00           N  
ATOM   3304  C2    U   103     -17.991  51.097  49.715  1.00  0.00           C  
ATOM   3305  O2    U   103     -16.824  51.137  50.064  1.00  0.00           O  
ATOM   3306  N3    U   103     -18.421  50.252  48.722  1.00  0.00           N  
ATOM   3307  C4    U   103     -19.707  50.117  48.243  1.00  0.00           C  
ATOM   3308  O4    U   103     -19.935  49.310  47.342  1.00  0.00           O  
ATOM   3309  C5    U   103     -20.672  50.966  48.874  1.00  0.00           C  
ATOM   3310  C6    U   103     -20.281  51.798  49.845  1.00  0.00           C  
ATOM   3311  H5'   U   103     -21.652  54.519  52.630  1.00  0.00           H  
ATOM   3312 H5''   U   103     -21.154  56.035  52.640  1.00  0.00           H  
ATOM   3313  H4'   U   103     -19.178  55.020  52.866  1.00  0.00           H  
ATOM   3314  H3'   U   103     -19.458  54.988  50.015  1.00  0.00           H  
ATOM   3315  H1'   U   103     -17.979  52.344  51.990  1.00  0.00           H  
ATOM   3316  H2'   U   103     -17.489  53.877  49.913  1.00  0.00           H  
ATOM   3317 HO2'   U   103     -15.943  54.458  51.215  1.00  0.00           H  
ATOM   3318  H3    U   103     -17.739  49.683  48.309  1.00  0.00           H  
ATOM   3319  H5    U   103     -21.611  50.936  48.596  1.00  0.00           H  
ATOM   3320  H6    U   103     -20.959  52.369  50.259  1.00  0.00           H  
ATOM   3321  P     A   104     -18.040  57.213  49.567  1.00  0.00           P  
ATOM   3322  OP2   A   104     -19.135  56.919  48.608  1.00  0.00           O  
ATOM   3323  OP1   A   104     -17.769  58.618  49.963  1.00  0.00           O  
ATOM   3324  O5'   A   104     -16.693  56.598  48.978  1.00  0.00           O  
ATOM   3325  C5'   A   104     -15.460  56.755  49.664  1.00  0.00           C  
ATOM   3326  C4'   A   104     -14.423  55.777  49.171  1.00  0.00           C  
ATOM   3327  O4'   A   104     -14.868  54.403  49.350  1.00  0.00           O  
ATOM   3328  C3'   A   104     -14.130  55.811  47.679  1.00  0.00           C  
ATOM   3329  O3'   A   104     -13.448  56.985  47.274  1.00  0.00           O  
ATOM   3330  C1'   A   104     -14.195  53.598  48.430  1.00  0.00           C  
ATOM   3331  C2'   A   104     -13.330  54.502  47.562  1.00  0.00           C  
ATOM   3332  O2'   A   104     -12.040  54.635  48.142  1.00  0.00           O  
ATOM   3333  N1    A   104     -15.086  49.262  45.791  1.00  0.00           N  
ATOM   3334  C2    A   104     -14.013  49.706  46.457  1.00  0.00           C  
ATOM   3335  N3    A   104     -13.849  50.847  47.123  1.00  0.00           N  
ATOM   3336  C4    A   104     -14.965  51.595  47.066  1.00  0.00           C  
ATOM   3337  C5    A   104     -16.145  51.275  46.421  1.00  0.00           C  
ATOM   3338  C6    A   104     -16.191  50.038  45.754  1.00  0.00           C  
ATOM   3339  N6    A   104     -17.261  49.595  45.089  1.00  0.00           N  
ATOM   3340  N7    A   104     -17.080  52.289  46.578  1.00  0.00           N  
ATOM   3341  C8    A   104     -16.455  53.184  47.301  1.00  0.00           C  
ATOM   3342  N9    A   104     -15.170  52.830  47.633  1.00  0.00           N  
ATOM   3343  H5'   A   104     -15.606  56.609  50.622  1.00  0.00           H  
ATOM   3344 H5''   A   104     -15.130  57.667  49.526  1.00  0.00           H  
ATOM   3345  H4'   A   104     -13.599  55.902  49.686  1.00  0.00           H  
ATOM   3346  H3'   A   104     -14.974  55.744  47.184  1.00  0.00           H  
ATOM   3347  H1'   A   104     -13.621  52.978  48.928  1.00  0.00           H  
ATOM   3348  H2'   A   104     -13.281  54.192  46.634  1.00  0.00           H  
ATOM   3349 HO2'   A   104     -11.713  55.545  47.986  1.00  0.00           H  
ATOM   3350  H2    A   104     -13.238  49.105  46.454  1.00  0.00           H  
ATOM   3351  H61   A   104     -17.233  48.723  44.642  1.00  0.00           H  
ATOM   3352  H62   A   104     -18.073  50.141  45.048  1.00  0.00           H  
ATOM   3353  H8    A   104     -16.866  54.030  47.579  1.00  0.00           H  
ATOM   3354  P     A   105     -13.781  57.664  45.856  1.00  0.00           P  
ATOM   3355  OP2   A   105     -15.242  57.547  45.621  1.00  0.00           O  
ATOM   3356  OP1   A   105     -13.137  59.001  45.824  1.00  0.00           O  
ATOM   3357  O5'   A   105     -13.036  56.733  44.799  1.00  0.00           O  
ATOM   3358  C5'   A   105     -13.732  56.194  43.685  1.00  0.00           C  
ATOM   3359  C4'   A   105     -12.791  55.526  42.714  1.00  0.00           C  
ATOM   3360  O4'   A   105     -11.903  56.537  42.161  1.00  0.00           O  
ATOM   3361  C3'   A   105     -11.894  54.442  43.292  1.00  0.00           C  
ATOM   3362  O3'   A   105     -11.682  53.363  42.398  1.00  0.00           O  
ATOM   3363  C1'   A   105     -10.561  56.116  42.312  1.00  0.00           C  
ATOM   3364  C2'   A   105     -10.574  55.165  43.498  1.00  0.00           C  
ATOM   3365  O2'   A   105      -9.475  54.272  43.386  1.00  0.00           O  
ATOM   3366  N1    A   105      -7.107  59.386  40.330  1.00  0.00           N  
ATOM   3367  C2    A   105      -7.740  58.324  39.816  1.00  0.00           C  
ATOM   3368  N3    A   105      -8.629  57.516  40.389  1.00  0.00           N  
ATOM   3369  C4    A   105      -8.863  57.891  41.659  1.00  0.00           C  
ATOM   3370  C5    A   105      -8.290  58.958  42.326  1.00  0.00           C  
ATOM   3371  C6    A   105      -7.365  59.737  41.609  1.00  0.00           C  
ATOM   3372  N6    A   105      -6.733  60.795  42.121  1.00  0.00           N  
ATOM   3373  N7    A   105      -8.773  59.039  43.626  1.00  0.00           N  
ATOM   3374  C8    A   105      -9.612  58.037  43.713  1.00  0.00           C  
ATOM   3375  N9    A   105      -9.716  57.300  42.559  1.00  0.00           N  
ATOM   3376  H5'   A   105     -14.206  56.917  43.223  1.00  0.00           H  
ATOM   3377 H5''   A   105     -14.384  55.536  44.002  1.00  0.00           H  
ATOM   3378  H4'   A   105     -13.315  55.120  41.992  1.00  0.00           H  
ATOM   3379  H3'   A   105     -12.245  54.166  44.165  1.00  0.00           H  
ATOM   3380  H1'   A   105     -10.235  55.642  41.518  1.00  0.00           H  
ATOM   3381  H2'   A   105     -10.561  55.652  44.349  1.00  0.00           H  
ATOM   3382 HO2'   A   105      -9.791  53.357  43.539  1.00  0.00           H  
ATOM   3383  H2    A   105      -7.517  58.112  38.885  1.00  0.00           H  
ATOM   3384  H61   A   105      -6.098  61.300  41.571  1.00  0.00           H  
ATOM   3385  H62   A   105      -6.905  61.068  43.047  1.00  0.00           H  
ATOM   3386  H8    A   105     -10.119  57.833  44.527  1.00  0.00           H  
ATOM   3387  P     U   106     -12.559  52.023  42.526  1.00  0.00           P  
ATOM   3388  OP2   U   106     -13.153  51.991  43.886  1.00  0.00           O  
ATOM   3389  OP1   U   106     -13.444  51.937  41.336  1.00  0.00           O  
ATOM   3390  O5'   U   106     -11.487  50.849  42.428  1.00  0.00           O  
ATOM   3391  C5'   U   106     -10.675  50.508  43.541  1.00  0.00           C  
ATOM   3392  C4'   U   106      -9.730  49.378  43.216  1.00  0.00           C  
ATOM   3393  O4'   U   106     -10.497  48.266  42.725  1.00  0.00           O  
ATOM   3394  C3'   U   106      -8.714  49.649  42.117  1.00  0.00           C  
ATOM   3395  O3'   U   106      -7.516  50.229  42.601  1.00  0.00           O  
ATOM   3396  C1'   U   106      -9.835  47.605  41.658  1.00  0.00           C  
ATOM   3397  C2'   U   106      -8.470  48.275  41.514  1.00  0.00           C  
ATOM   3398  O2'   U   106      -7.523  47.540  42.276  1.00  0.00           O  
ATOM   3399  N1    U   106     -10.664  47.749  40.437  1.00  0.00           N  
ATOM   3400  C2    U   106     -10.309  46.985  39.340  1.00  0.00           C  
ATOM   3401  O2    U   106      -9.363  46.216  39.342  1.00  0.00           O  
ATOM   3402  N3    U   106     -11.105  47.150  38.233  1.00  0.00           N  
ATOM   3403  C4    U   106     -12.196  47.983  38.110  1.00  0.00           C  
ATOM   3404  O4    U   106     -12.811  48.020  37.043  1.00  0.00           O  
ATOM   3405  C5    U   106     -12.504  48.742  39.283  1.00  0.00           C  
ATOM   3406  C6    U   106     -11.747  48.600  40.376  1.00  0.00           C  
ATOM   3407  H5'   U   106     -11.252  50.237  44.286  1.00  0.00           H  
ATOM   3408 H5''   U   106     -10.154  51.293  43.810  1.00  0.00           H  
ATOM   3409  H4'   U   106      -9.260  49.114  44.034  1.00  0.00           H  
ATOM   3410  H3'   U   106      -9.122  50.222  41.435  1.00  0.00           H  
ATOM   3411  H1'   U   106      -9.708  46.653  41.854  1.00  0.00           H  
ATOM   3412  H2'   U   106      -8.207  48.338  40.572  1.00  0.00           H  
ATOM   3413 HO2'   U   106      -6.844  48.156  42.622  1.00  0.00           H  
ATOM   3414  H3    U   106     -10.870  46.618  37.445  1.00  0.00           H  
ATOM   3415  H5    U   106     -13.265  49.360  39.286  1.00  0.00           H  
ATOM   3416  H6    U   106     -11.978  49.131  41.165  1.00  0.00           H  
ATOM   3417  P     C   107      -7.094  51.712  42.148  1.00  0.00           P  
ATOM   3418  OP2   C   107      -8.246  52.614  42.393  1.00  0.00           O  
ATOM   3419  OP1   C   107      -5.777  52.022  42.761  1.00  0.00           O  
ATOM   3420  O5'   C   107      -6.887  51.590  40.573  1.00  0.00           O  
ATOM   3421  C5'   C   107      -5.829  50.813  40.034  1.00  0.00           C  
ATOM   3422  C4'   C   107      -6.028  50.544  38.562  1.00  0.00           C  
ATOM   3423  O4'   C   107      -7.254  49.789  38.337  1.00  0.00           O  
ATOM   3424  C3'   C   107      -6.222  51.765  37.678  1.00  0.00           C  
ATOM   3425  O3'   C   107      -5.014  52.463  37.427  1.00  0.00           O  
ATOM   3426  C1'   C   107      -7.754  50.105  37.071  1.00  0.00           C  
ATOM   3427  C2'   C   107      -6.817  51.124  36.429  1.00  0.00           C  
ATOM   3428  O2'   C   107      -5.823  50.449  35.673  1.00  0.00           O  
ATOM   3429  N1    C   107      -9.139  50.620  37.207  1.00  0.00           N  
ATOM   3430  C2    C   107      -9.935  50.699  36.057  1.00  0.00           C  
ATOM   3431  O2    C   107      -9.462  50.340  34.967  1.00  0.00           O  
ATOM   3432  N3    C   107     -11.201  51.165  36.153  1.00  0.00           N  
ATOM   3433  C4    C   107     -11.685  51.545  37.336  1.00  0.00           C  
ATOM   3434  N4    C   107     -12.940  51.997  37.383  1.00  0.00           N  
ATOM   3435  C5    C   107     -10.902  51.477  38.523  1.00  0.00           C  
ATOM   3436  C6    C   107      -9.651  51.014  38.415  1.00  0.00           C  
ATOM   3437  H5'   C   107      -5.784  49.959  40.512  1.00  0.00           H  
ATOM   3438 H5''   C   107      -4.984  51.294  40.159  1.00  0.00           H  
ATOM   3439  H4'   C   107      -5.273  50.013  38.234  1.00  0.00           H  
ATOM   3440  H3'   C   107      -6.880  52.362  38.090  1.00  0.00           H  
ATOM   3441  H1'   C   107      -7.761  49.289  36.530  1.00  0.00           H  
ATOM   3442  H2'   C   107      -7.302  51.780  35.885  1.00  0.00           H  
ATOM   3443 HO2'   C   107      -4.969  50.918  35.776  1.00  0.00           H  
ATOM   3444  H42   C   107     -13.325  52.284  38.237  1.00  0.00           H  
ATOM   3445  H41   C   107     -13.476  52.043  36.564  1.00  0.00           H  
ATOM   3446  H5    C   107     -11.267  51.758  39.388  1.00  0.00           H  
ATOM   3447  H6    C   107      -9.096  50.960  39.220  1.00  0.00           H  
ATOM   3448  P     A   108      -4.975  54.068  37.509  1.00  0.00           P  
ATOM   3449  OP2   A   108      -5.533  54.475  38.823  1.00  0.00           O  
ATOM   3450  OP1   A   108      -3.616  54.516  37.118  1.00  0.00           O  
ATOM   3451  O5'   A   108      -5.994  54.536  36.376  1.00  0.00           O  
ATOM   3452  C5'   A   108      -5.724  54.287  35.005  1.00  0.00           C  
ATOM   3453  C4'   A   108      -6.900  54.651  34.133  1.00  0.00           C  
ATOM   3454  O4'   A   108      -8.036  53.811  34.456  1.00  0.00           O  
ATOM   3455  C3'   A   108      -7.426  56.070  34.282  1.00  0.00           C  
ATOM   3456  O3'   A   108      -6.688  57.017  33.530  1.00  0.00           O  
ATOM   3457  C1'   A   108      -9.231  54.553  34.383  1.00  0.00           C  
ATOM   3458  C2'   A   108      -8.880  55.931  33.835  1.00  0.00           C  
ATOM   3459  O2'   A   108      -8.983  55.906  32.419  1.00  0.00           O  
ATOM   3460  N1    A   108     -13.543  55.266  37.112  1.00  0.00           N  
ATOM   3461  C2    A   108     -13.303  55.258  35.795  1.00  0.00           C  
ATOM   3462  N3    A   108     -12.153  55.066  35.151  1.00  0.00           N  
ATOM   3463  C4    A   108     -11.149  54.860  36.022  1.00  0.00           C  
ATOM   3464  C5    A   108     -11.241  54.839  37.401  1.00  0.00           C  
ATOM   3465  C6    A   108     -12.513  55.055  37.960  1.00  0.00           C  
ATOM   3466  N6    A   108     -12.753  55.065  39.273  1.00  0.00           N  
ATOM   3467  N7    A   108      -9.998  54.597  37.971  1.00  0.00           N  
ATOM   3468  C8    A   108      -9.197  54.478  36.941  1.00  0.00           C  
ATOM   3469  N9    A   108      -9.827  54.626  35.730  1.00  0.00           N  
ATOM   3470  H5'   A   108      -5.521  53.335  34.886  1.00  0.00           H  
ATOM   3471 H5''   A   108      -4.946  54.815  34.730  1.00  0.00           H  
ATOM   3472  H4'   A   108      -6.656  54.506  33.195  1.00  0.00           H  
ATOM   3473  H3'   A   108      -7.404  56.324  35.229  1.00  0.00           H  
ATOM   3474  H1'   A   108      -9.857  54.110  33.772  1.00  0.00           H  
ATOM   3475  H2'   A   108      -9.445  56.629  34.229  1.00  0.00           H  
ATOM   3476 HO2'   A   108      -9.736  56.469  32.145  1.00  0.00           H  
ATOM   3477  H2    A   108     -14.084  55.416  35.224  1.00  0.00           H  
ATOM   3478  H61   A   108     -13.663  55.221  39.603  1.00  0.00           H  
ATOM   3479  H62   A   108     -12.021  54.914  39.906  1.00  0.00           H  
ATOM   3480  H8    A   108      -8.237  54.301  37.027  1.00  0.00           H  
ATOM   3481  P     A   109      -6.598  58.545  34.021  1.00  0.00           P  
ATOM   3482  OP2   A   109      -6.576  58.551  35.505  1.00  0.00           O  
ATOM   3483  OP1   A   109      -5.503  59.207  33.267  1.00  0.00           O  
ATOM   3484  O5'   A   109      -7.979  59.184  33.546  1.00  0.00           O  
ATOM   3485  C5'   A   109      -8.346  59.190  32.175  1.00  0.00           C  
ATOM   3486  C4'   A   109      -9.815  59.480  31.996  1.00  0.00           C  
ATOM   3487  O4'   A   109     -10.559  58.748  33.010  1.00  0.00           O  
ATOM   3488  C3'   A   109     -10.230  60.936  32.137  1.00  0.00           C  
ATOM   3489  O3'   A   109     -11.410  61.249  31.417  1.00  0.00           O  
ATOM   3490  C1'   A   109     -11.168  59.670  33.899  1.00  0.00           C  
ATOM   3491  C2'   A   109     -10.546  61.038  33.620  1.00  0.00           C  
ATOM   3492  O2'   A   109     -11.517  62.044  33.872  1.00  0.00           O  
ATOM   3493  N1    A   109     -13.215  58.353  38.441  1.00  0.00           N  
ATOM   3494  C2    A   109     -13.765  58.764  37.292  1.00  0.00           C  
ATOM   3495  N3    A   109     -13.172  59.091  36.146  1.00  0.00           N  
ATOM   3496  C4    A   109     -11.837  58.962  36.247  1.00  0.00           C  
ATOM   3497  C5    A   109     -11.127  58.550  37.360  1.00  0.00           C  
ATOM   3498  C6    A   109     -11.872  58.232  38.510  1.00  0.00           C  
ATOM   3499  N6    A   109     -11.324  57.823  39.656  1.00  0.00           N  
ATOM   3500  N7    A   109      -9.764  58.536  37.095  1.00  0.00           N  
ATOM   3501  C8    A   109      -9.683  58.933  35.849  1.00  0.00           C  
ATOM   3502  N9    A   109     -10.899  59.207  35.274  1.00  0.00           N  
ATOM   3503  H5'   A   109      -8.143  58.314  31.785  1.00  0.00           H  
ATOM   3504 H5''   A   109      -7.825  59.875  31.707  1.00  0.00           H  
ATOM   3505  H4'   A   109     -10.092  59.178  31.105  1.00  0.00           H  
ATOM   3506  H3'   A   109      -9.463  61.511  31.930  1.00  0.00           H  
ATOM   3507  H1'   A   109     -12.137  59.717  33.755  1.00  0.00           H  
ATOM   3508  H2'   A   109      -9.734  61.176  34.152  1.00  0.00           H  
ATOM   3509 HO2'   A   109     -11.695  62.081  34.834  1.00  0.00           H  
ATOM   3510  H2    A   109     -14.743  58.835  37.294  1.00  0.00           H  
ATOM   3511  H61   A   109     -11.896  57.616  40.426  1.00  0.00           H  
ATOM   3512  H62   A   109     -10.352  57.728  39.729  1.00  0.00           H  
ATOM   3513  H8    A   109      -8.831  59.025  35.371  1.00  0.00           H  
ATOM   3514  P     G   110     -11.356  62.279  30.185  1.00  0.00           P  
ATOM   3515  OP2   G   110     -12.733  62.776  29.940  1.00  0.00           O  
ATOM   3516  OP1   G   110     -10.260  63.248  30.442  1.00  0.00           O  
ATOM   3517  O5'   G   110     -10.931  61.374  28.944  1.00  0.00           O  
ATOM   3518  C5'   G   110      -9.571  61.267  28.552  1.00  0.00           C  
ATOM   3519  C4'   G   110      -9.364  60.141  27.568  1.00  0.00           C  
ATOM   3520  O4'   G   110      -9.650  58.870  28.210  1.00  0.00           O  
ATOM   3521  C3'   G   110     -10.279  60.142  26.352  1.00  0.00           C  
ATOM   3522  O3'   G   110      -9.865  61.053  25.349  1.00  0.00           O  
ATOM   3523  C1'   G   110     -10.175  57.972  27.257  1.00  0.00           C  
ATOM   3524  C2'   G   110     -10.220  58.695  25.909  1.00  0.00           C  
ATOM   3525  O2'   G   110      -9.023  58.423  25.195  1.00  0.00           O  
ATOM   3526  N1    G   110     -13.981  54.664  26.565  1.00  0.00           N  
ATOM   3527  C2    G   110     -12.784  54.770  25.901  1.00  0.00           C  
ATOM   3528  N2    G   110     -12.565  53.879  24.922  1.00  0.00           N  
ATOM   3529  N3    G   110     -11.865  55.681  26.175  1.00  0.00           N  
ATOM   3530  C4    G   110     -12.245  56.494  27.183  1.00  0.00           C  
ATOM   3531  C5    G   110     -13.416  56.473  27.911  1.00  0.00           C  
ATOM   3532  C6    G   110     -14.393  55.490  27.606  1.00  0.00           C  
ATOM   3533  O6    G   110     -15.494  55.308  28.138  1.00  0.00           O  
ATOM   3534  N7    G   110     -13.421  57.481  28.865  1.00  0.00           N  
ATOM   3535  C8    G   110     -12.275  58.085  28.703  1.00  0.00           C  
ATOM   3536  N9    G   110     -11.513  57.537  27.700  1.00  0.00           N  
ATOM   3537  H5'   G   110      -9.020  61.103  29.346  1.00  0.00           H  
ATOM   3538 H5''   G   110      -9.290  62.110  28.137  1.00  0.00           H  
ATOM   3539  H4'   G   110      -8.429  60.145  27.273  1.00  0.00           H  
ATOM   3540  H3'   G   110     -11.191  60.356  26.636  1.00  0.00           H  
ATOM   3541  H1'   G   110      -9.584  57.193  27.189  1.00  0.00           H  
ATOM   3542  H2'   G   110     -11.015  58.445  25.393  1.00  0.00           H  
ATOM   3543 HO2'   G   110      -8.793  59.203  24.648  1.00  0.00           H  
ATOM   3544  H1    G   110     -14.595  53.953  26.286  1.00  0.00           H  
ATOM   3545  H22   G   110     -11.728  53.906  24.413  1.00  0.00           H  
ATOM   3546  H21   G   110     -13.241  53.201  24.713  1.00  0.00           H  
ATOM   3547  H8    G   110     -11.989  58.851  29.243  1.00  0.00           H  
ATOM   3548  P     A   111     -10.876  61.473  24.172  1.00  0.00           P  
ATOM   3549  OP2   A   111     -12.242  61.557  24.748  1.00  0.00           O  
ATOM   3550  OP1   A   111     -10.302  62.647  23.468  1.00  0.00           O  
ATOM   3551  O5'   A   111     -10.840  60.232  23.173  1.00  0.00           O  
ATOM   3552  C5'   A   111     -12.040  59.680  22.652  1.00  0.00           C  
ATOM   3553  C4'   A   111     -11.779  58.845  21.423  1.00  0.00           C  
ATOM   3554  O4'   A   111     -11.246  59.695  20.386  1.00  0.00           O  
ATOM   3555  C3'   A   111     -10.744  57.741  21.575  1.00  0.00           C  
ATOM   3556  O3'   A   111     -11.278  56.554  22.137  1.00  0.00           O  
ATOM   3557  C1'   A   111     -10.280  58.990  19.601  1.00  0.00           C  
ATOM   3558  C2'   A   111     -10.208  57.560  20.155  1.00  0.00           C  
ATOM   3559  O2'   A   111     -11.064  56.730  19.384  1.00  0.00           O  
ATOM   3560  N1    A   111      -5.466  59.425  17.817  1.00  0.00           N  
ATOM   3561  C2    A   111      -6.483  58.623  17.477  1.00  0.00           C  
ATOM   3562  N3    A   111      -7.712  58.563  17.984  1.00  0.00           N  
ATOM   3563  C4    A   111      -7.865  59.467  18.968  1.00  0.00           C  
ATOM   3564  C5    A   111      -6.915  60.359  19.428  1.00  0.00           C  
ATOM   3565  C6    A   111      -5.653  60.323  18.808  1.00  0.00           C  
ATOM   3566  N6    A   111      -4.639  61.123  19.146  1.00  0.00           N  
ATOM   3567  N7    A   111      -7.431  61.140  20.453  1.00  0.00           N  
ATOM   3568  C8    A   111      -8.661  60.710  20.587  1.00  0.00           C  
ATOM   3569  N9    A   111      -8.992  59.698  19.720  1.00  0.00           N  
ATOM   3570  H5'   A   111     -12.652  60.409  22.418  1.00  0.00           H  
ATOM   3571 H5''   A   111     -12.459  59.119  23.337  1.00  0.00           H  
ATOM   3572  H4'   A   111     -12.624  58.453  21.121  1.00  0.00           H  
ATOM   3573  H3'   A   111     -10.015  58.059  22.148  1.00  0.00           H  
ATOM   3574  H1'   A   111     -10.552  58.962  18.659  1.00  0.00           H  
ATOM   3575  H2'   A   111      -9.286  57.228  20.159  1.00  0.00           H  
ATOM   3576 HO2'   A   111     -10.648  56.567  18.512  1.00  0.00           H  
ATOM   3577  H2    A   111      -6.295  57.990  16.753  1.00  0.00           H  
ATOM   3578  H61   A   111      -3.781  61.051  18.677  1.00  0.00           H  
ATOM   3579  H62   A   111      -4.752  61.782  19.862  1.00  0.00           H  
ATOM   3580  H8    A   111      -9.287  61.077  21.247  1.00  0.00           H  
ATOM   3581  P     A   112     -10.520  55.151  21.932  1.00  0.00           P  
ATOM   3582  OP2   A   112     -11.346  54.087  22.556  1.00  0.00           O  
ATOM   3583  OP1   A   112     -10.136  55.040  20.503  1.00  0.00           O  
ATOM   3584  O5'   A   112      -9.186  55.306  22.791  1.00  0.00           O  
ATOM   3585  C5'   A   112      -7.941  55.571  22.162  1.00  0.00           C  
ATOM   3586  C4'   A   112      -6.781  55.171  23.039  1.00  0.00           C  
ATOM   3587  O4'   A   112      -6.783  55.898  24.303  1.00  0.00           O  
ATOM   3588  C3'   A   112      -6.760  53.720  23.495  1.00  0.00           C  
ATOM   3589  O3'   A   112      -6.328  52.827  22.484  1.00  0.00           O  
ATOM   3590  C1'   A   112      -6.113  55.127  25.276  1.00  0.00           C  
ATOM   3591  C2'   A   112      -5.747  53.789  24.635  1.00  0.00           C  
ATOM   3592  O2'   A   112      -4.418  53.859  24.139  1.00  0.00           O  
ATOM   3593  N1    A   112      -6.319  54.866  30.418  1.00  0.00           N  
ATOM   3594  C2    A   112      -5.301  55.038  29.565  1.00  0.00           C  
ATOM   3595  N3    A   112      -5.318  55.096  28.235  1.00  0.00           N  
ATOM   3596  C4    A   112      -6.572  54.953  27.770  1.00  0.00           C  
ATOM   3597  C5    A   112      -7.718  54.768  28.520  1.00  0.00           C  
ATOM   3598  C6    A   112      -7.566  54.725  29.917  1.00  0.00           C  
ATOM   3599  N6    A   112      -8.580  54.553  30.768  1.00  0.00           N  
ATOM   3600  N7    A   112      -8.831  54.660  27.697  1.00  0.00           N  
ATOM   3601  C8    A   112      -8.340  54.779  26.488  1.00  0.00           C  
ATOM   3602  N9    A   112      -6.979  54.959  26.458  1.00  0.00           N  
ATOM   3603  H5'   A   112      -7.879  56.530  21.968  1.00  0.00           H  
ATOM   3604 H5''   A   112      -7.894  55.072  21.321  1.00  0.00           H  
ATOM   3605  H4'   A   112      -5.945  55.378  22.572  1.00  0.00           H  
ATOM   3606  H3'   A   112      -7.642  53.482  23.850  1.00  0.00           H  
ATOM   3607  H1'   A   112      -5.293  55.599  25.536  1.00  0.00           H  
ATOM   3608  H2'   A   112      -5.862  53.045  25.263  1.00  0.00           H  
ATOM   3609 HO2'   A   112      -3.903  53.107  24.500  1.00  0.00           H  
ATOM   3610  H2    A   112      -4.418  55.135  29.979  1.00  0.00           H  
ATOM   3611  H61   A   112      -8.412  54.531  31.733  1.00  0.00           H  
ATOM   3612  H62   A   112      -9.493  54.449  30.427  1.00  0.00           H  
ATOM   3613  H8    A   112      -8.894  54.743  25.680  1.00  0.00           H  
ATOM   3614  P     C   113      -6.820  51.297  22.493  1.00  0.00           P  
ATOM   3615  OP2   C   113      -8.230  51.269  22.957  1.00  0.00           O  
ATOM   3616  OP1   C   113      -6.466  50.692  21.184  1.00  0.00           O  
ATOM   3617  O5'   C   113      -5.919  50.608  23.612  1.00  0.00           O  
ATOM   3618  C5'   C   113      -4.515  50.485  23.444  1.00  0.00           C  
ATOM   3619  C4'   C   113      -3.817  50.224  24.757  1.00  0.00           C  
ATOM   3620  O4'   C   113      -4.105  51.295  25.697  1.00  0.00           O  
ATOM   3621  C3'   C   113      -4.271  48.992  25.524  1.00  0.00           C  
ATOM   3622  O3'   C   113      -3.607  47.809  25.113  1.00  0.00           O  
ATOM   3623  C1'   C   113      -4.062  50.786  27.015  1.00  0.00           C  
ATOM   3624  C2'   C   113      -3.731  49.306  26.908  1.00  0.00           C  
ATOM   3625  O2'   C   113      -2.322  49.135  26.962  1.00  0.00           O  
ATOM   3626  N1    C   113      -5.365  51.025  27.684  1.00  0.00           N  
ATOM   3627  C2    C   113      -5.373  51.237  29.068  1.00  0.00           C  
ATOM   3628  O2    C   113      -4.300  51.217  29.690  1.00  0.00           O  
ATOM   3629  N3    C   113      -6.547  51.457  29.702  1.00  0.00           N  
ATOM   3630  C4    C   113      -7.687  51.473  29.011  1.00  0.00           C  
ATOM   3631  N4    C   113      -8.822  51.694  29.679  1.00  0.00           N  
ATOM   3632  C5    C   113      -7.713  51.261  27.604  1.00  0.00           C  
ATOM   3633  C6    C   113      -6.545  51.045  26.987  1.00  0.00           C  
ATOM   3634  H5'   C   113      -4.166  51.314  23.056  1.00  0.00           H  
ATOM   3635 H5''   C   113      -4.331  49.742  22.832  1.00  0.00           H  
ATOM   3636  H4'   C   113      -2.851  50.194  24.600  1.00  0.00           H  
ATOM   3637  H3'   C   113      -5.251  48.968  25.547  1.00  0.00           H  
ATOM   3638  H1'   C   113      -3.352  51.240  27.513  1.00  0.00           H  
ATOM   3639  H2'   C   113      -4.186  48.781  27.598  1.00  0.00           H  
ATOM   3640 HO2'   C   113      -2.074  48.358  26.420  1.00  0.00           H  
ATOM   3641  H42   C   113      -9.676  51.712  29.200  1.00  0.00           H  
ATOM   3642  H41   C   113      -8.800  51.839  30.648  1.00  0.00           H  
ATOM   3643  H5    C   113      -8.556  51.275  27.104  1.00  0.00           H  
ATOM   3644  H6    C   113      -6.542  50.897  26.019  1.00  0.00           H  
ATOM   3645  P     G   114      -4.407  46.417  25.041  1.00  0.00           P  
ATOM   3646  OP2   G   114      -5.774  46.698  24.533  1.00  0.00           O  
ATOM   3647  OP1   G   114      -3.550  45.430  24.335  1.00  0.00           O  
ATOM   3648  O5'   G   114      -4.530  45.962  26.563  1.00  0.00           O  
ATOM   3649  C5'   G   114      -3.385  45.556  27.297  1.00  0.00           C  
ATOM   3650  C4'   G   114      -3.636  45.598  28.784  1.00  0.00           C  
ATOM   3651  O4'   G   114      -4.090  46.927  29.167  1.00  0.00           O  
ATOM   3652  C3'   G   114      -4.730  44.676  29.303  1.00  0.00           C  
ATOM   3653  O3'   G   114      -4.300  43.332  29.442  1.00  0.00           O  
ATOM   3654  C1'   G   114      -5.022  46.822  30.223  1.00  0.00           C  
ATOM   3655  C2'   G   114      -5.127  45.346  30.610  1.00  0.00           C  
ATOM   3656  O2'   G   114      -4.189  45.066  31.640  1.00  0.00           O  
ATOM   3657  N1    G   114      -9.465  48.769  31.767  1.00  0.00           N  
ATOM   3658  C2    G   114      -8.403  48.316  32.512  1.00  0.00           C  
ATOM   3659  N2    G   114      -8.536  48.389  33.845  1.00  0.00           N  
ATOM   3660  N3    G   114      -7.290  47.827  31.990  1.00  0.00           N  
ATOM   3661  C4    G   114      -7.324  47.825  30.641  1.00  0.00           C  
ATOM   3662  C5    G   114      -8.332  48.254  29.803  1.00  0.00           C  
ATOM   3663  C6    G   114      -9.521  48.776  30.377  1.00  0.00           C  
ATOM   3664  O6    G   114     -10.528  49.206  29.803  1.00  0.00           O  
ATOM   3665  N7    G   114      -7.975  48.084  28.474  1.00  0.00           N  
ATOM   3666  C8    G   114      -6.778  47.564  28.525  1.00  0.00           C  
ATOM   3667  N9    G   114      -6.323  47.381  29.808  1.00  0.00           N  
ATOM   3668  H5'   G   114      -2.638  46.152  27.082  1.00  0.00           H  
ATOM   3669 H5''   G   114      -3.148  44.640  27.039  1.00  0.00           H  
ATOM   3670  H4'   G   114      -2.798  45.400  29.253  1.00  0.00           H  
ATOM   3671  H3'   G   114      -5.489  44.699  28.685  1.00  0.00           H  
ATOM   3672  H1'   G   114      -4.673  47.335  30.982  1.00  0.00           H  
ATOM   3673  H2'   G   114      -6.040  45.105  30.875  1.00  0.00           H  
ATOM   3674 HO2'   G   114      -3.859  44.149  31.530  1.00  0.00           H  
ATOM   3675  H1    G   114     -10.245  49.113  32.251  1.00  0.00           H  
ATOM   3676  H22   G   114      -7.810  48.081  34.427  1.00  0.00           H  
ATOM   3677  H21   G   114      -9.358  48.750  34.239  1.00  0.00           H  
ATOM   3678  H8    G   114      -6.259  47.329  27.728  1.00  0.00           H  
ATOM   3679  P     A   115      -5.379  42.151  29.598  1.00  0.00           P  
ATOM   3680  OP2   A   115      -6.646  42.600  28.968  1.00  0.00           O  
ATOM   3681  OP1   A   115      -4.745  40.886  29.151  1.00  0.00           O  
ATOM   3682  O5'   A   115      -5.619  42.054  31.171  1.00  0.00           O  
ATOM   3683  C5'   A   115      -4.633  41.496  32.025  1.00  0.00           C  
ATOM   3684  C4'   A   115      -5.161  41.294  33.423  1.00  0.00           C  
ATOM   3685  O4'   A   115      -5.353  42.585  34.051  1.00  0.00           O  
ATOM   3686  C3'   A   115      -6.526  40.630  33.532  1.00  0.00           C  
ATOM   3687  O3'   A   115      -6.469  39.221  33.393  1.00  0.00           O  
ATOM   3688  C1'   A   115      -6.458  42.515  34.937  1.00  0.00           C  
ATOM   3689  C2'   A   115      -7.009  41.095  34.900  1.00  0.00           C  
ATOM   3690  O2'   A   115      -6.411  40.336  35.942  1.00  0.00           O  
ATOM   3691  N1    A   115     -10.644  45.177  36.333  1.00  0.00           N  
ATOM   3692  C2    A   115      -9.896  44.273  36.978  1.00  0.00           C  
ATOM   3693  N3    A   115      -8.817  43.617  36.554  1.00  0.00           N  
ATOM   3694  C4    A   115      -8.508  43.975  35.294  1.00  0.00           C  
ATOM   3695  C5    A   115      -9.180  44.889  34.504  1.00  0.00           C  
ATOM   3696  C6    A   115     -10.306  45.514  35.070  1.00  0.00           C  
ATOM   3697  N6    A   115     -11.052  46.416  34.427  1.00  0.00           N  
ATOM   3698  N7    A   115      -8.573  45.002  33.261  1.00  0.00           N  
ATOM   3699  C8    A   115      -7.565  44.168  33.326  1.00  0.00           C  
ATOM   3700  N9    A   115      -7.466  43.512  34.529  1.00  0.00           N  
ATOM   3701  H5'   A   115      -3.861  42.098  32.060  1.00  0.00           H  
ATOM   3702 H5''   A   115      -4.348  40.631  31.664  1.00  0.00           H  
ATOM   3703  H4'   A   115      -4.506  40.779  33.939  1.00  0.00           H  
ATOM   3704  H3'   A   115      -7.117  40.996  32.841  1.00  0.00           H  
ATOM   3705  H1'   A   115      -6.145  42.719  35.844  1.00  0.00           H  
ATOM   3706  H2'   A   115      -7.987  41.085  34.958  1.00  0.00           H  
ATOM   3707 HO2'   A   115      -6.227  39.432  35.612  1.00  0.00           H  
ATOM   3708  H2    A   115     -10.183  44.063  37.891  1.00  0.00           H  
ATOM   3709  H61   A   115     -11.826  46.818  34.874  1.00  0.00           H  
ATOM   3710  H62   A   115     -10.826  46.676  33.510  1.00  0.00           H  
ATOM   3711  H8    A   115      -6.939  44.025  32.585  1.00  0.00           H  
ATOM   3712  P     A   116      -7.699  38.424  32.734  1.00  0.00           P  
ATOM   3713  OP2   A   116      -8.129  39.164  31.521  1.00  0.00           O  
ATOM   3714  OP1   A   116      -7.316  36.994  32.625  1.00  0.00           O  
ATOM   3715  O5'   A   116      -8.860  38.542  33.820  1.00  0.00           O  
ATOM   3716  C5'   A   116      -8.763  37.870  35.067  1.00  0.00           C  
ATOM   3717  C4'   A   116      -9.794  38.370  36.047  1.00  0.00           C  
ATOM   3718  O4'   A   116      -9.694  39.804  36.196  1.00  0.00           O  
ATOM   3719  C3'   A   116     -11.248  38.182  35.641  1.00  0.00           C  
ATOM   3720  O3'   A   116     -11.703  36.850  35.809  1.00  0.00           O  
ATOM   3721  C1'   A   116     -10.959  40.338  36.461  1.00  0.00           C  
ATOM   3722  C2'   A   116     -11.938  39.180  36.542  1.00  0.00           C  
ATOM   3723  O2'   A   116     -12.005  38.707  37.879  1.00  0.00           O  
ATOM   3724  N1    A   116     -13.936  44.329  35.134  1.00  0.00           N  
ATOM   3725  C2    A   116     -13.834  43.619  36.264  1.00  0.00           C  
ATOM   3726  N3    A   116     -13.036  42.590  36.542  1.00  0.00           N  
ATOM   3727  C4    A   116     -12.260  42.291  35.485  1.00  0.00           C  
ATOM   3728  C5    A   116     -12.250  42.929  34.259  1.00  0.00           C  
ATOM   3729  C6    A   116     -13.141  44.004  34.091  1.00  0.00           C  
ATOM   3730  N6    A   116     -13.243  44.712  32.965  1.00  0.00           N  
ATOM   3731  N7    A   116     -11.317  42.348  33.411  1.00  0.00           N  
ATOM   3732  C8    A   116     -10.793  41.387  34.132  1.00  0.00           C  
ATOM   3733  N9    A   116     -11.317  41.296  35.398  1.00  0.00           N  
ATOM   3734  H5'   A   116      -7.869  38.017  35.441  1.00  0.00           H  
ATOM   3735 H5''   A   116      -8.896  36.910  34.924  1.00  0.00           H  
ATOM   3736  H4'   A   116      -9.632  37.952  36.919  1.00  0.00           H  
ATOM   3737  H3'   A   116     -11.358  38.452  34.705  1.00  0.00           H  
ATOM   3738  H1'   A   116     -10.932  40.803  37.324  1.00  0.00           H  
ATOM   3739  H2'   A   116     -12.824  39.423  36.197  1.00  0.00           H  
ATOM   3740 HO2'   A   116     -12.179  37.743  37.867  1.00  0.00           H  
ATOM   3741  H2    A   116     -14.432  43.895  36.990  1.00  0.00           H  
ATOM   3742  H61   A   116     -13.884  45.452  32.907  1.00  0.00           H  
ATOM   3743  H62   A   116     -12.677  44.495  32.195  1.00  0.00           H  
ATOM   3744  H8    A   116     -10.091  40.789  33.798  1.00  0.00           H  
ATOM   3745  P     A   117     -12.638  36.169  34.693  1.00  0.00           P  
ATOM   3746  OP2   A   117     -12.005  36.388  33.368  1.00  0.00           O  
ATOM   3747  OP1   A   117     -12.953  34.789  35.137  1.00  0.00           O  
ATOM   3748  O5'   A   117     -13.982  37.023  34.743  1.00  0.00           O  
ATOM   3749  C5'   A   117     -14.813  37.007  35.894  1.00  0.00           C  
ATOM   3750  C4'   A   117     -15.885  38.065  35.818  1.00  0.00           C  
ATOM   3751  O4'   A   117     -15.258  39.375  35.726  1.00  0.00           O  
ATOM   3752  C3'   A   117     -16.799  38.004  34.604  1.00  0.00           C  
ATOM   3753  O3'   A   117     -17.881  37.103  34.768  1.00  0.00           O  
ATOM   3754  C1'   A   117     -15.948  40.201  34.810  1.00  0.00           C  
ATOM   3755  C2'   A   117     -17.231  39.454  34.430  1.00  0.00           C  
ATOM   3756  O2'   A   117     -18.255  39.799  35.351  1.00  0.00           O  
ATOM   3757  N1    A   117     -15.031  43.118  30.663  1.00  0.00           N  
ATOM   3758  C2    A   117     -15.982  43.165  31.604  1.00  0.00           C  
ATOM   3759  N3    A   117     -16.162  42.373  32.659  1.00  0.00           N  
ATOM   3760  C4    A   117     -15.212  41.422  32.706  1.00  0.00           C  
ATOM   3761  C5    A   117     -14.172  41.246  31.813  1.00  0.00           C  
ATOM   3762  C6    A   117     -14.092  42.151  30.740  1.00  0.00           C  
ATOM   3763  N6    A   117     -13.144  42.105  29.801  1.00  0.00           N  
ATOM   3764  N7    A   117     -13.388  40.161  32.181  1.00  0.00           N  
ATOM   3765  C8    A   117     -13.962  39.713  33.270  1.00  0.00           C  
ATOM   3766  N9    A   117     -15.072  40.430  33.645  1.00  0.00           N  
ATOM   3767  H5'   A   117     -14.263  37.166  36.689  1.00  0.00           H  
ATOM   3768 H5''   A   117     -15.237  36.127  35.971  1.00  0.00           H  
ATOM   3769  H4'   A   117     -16.429  38.024  36.633  1.00  0.00           H  
ATOM   3770  H3'   A   117     -16.275  37.732  33.821  1.00  0.00           H  
ATOM   3771  H1'   A   117     -16.180  41.062  35.218  1.00  0.00           H  
ATOM   3772  H2'   A   117     -17.494  39.642  33.505  1.00  0.00           H  
ATOM   3773 HO2'   A   117     -18.844  39.026  35.477  1.00  0.00           H  
ATOM   3774  H2    A   117     -16.640  43.886  31.503  1.00  0.00           H  
ATOM   3775  H61   A   117     -13.140  42.765  29.076  1.00  0.00           H  
ATOM   3776  H62   A   117     -12.452  41.412  29.836  1.00  0.00           H  
ATOM   3777  H8    A   117     -13.630  38.938  33.771  1.00  0.00           H  
ATOM   3778  P     G   118     -18.302  36.119  33.569  1.00  0.00           P  
ATOM   3779  OP2   G   118     -17.063  35.521  33.009  1.00  0.00           O  
ATOM   3780  OP1   G   118     -19.388  35.234  34.060  1.00  0.00           O  
ATOM   3781  O5'   G   118     -18.920  37.093  32.469  1.00  0.00           O  
ATOM   3782  C5'   G   118     -20.111  37.821  32.726  1.00  0.00           C  
ATOM   3783  C4'   G   118     -20.386  38.838  31.643  1.00  0.00           C  
ATOM   3784  O4'   G   118     -19.321  39.835  31.612  1.00  0.00           O  
ATOM   3785  C3'   G   118     -20.401  38.295  30.224  1.00  0.00           C  
ATOM   3786  O3'   G   118     -21.610  37.632  29.896  1.00  0.00           O  
ATOM   3787  C1'   G   118     -19.129  40.272  30.287  1.00  0.00           C  
ATOM   3788  C2'   G   118     -20.163  39.557  29.413  1.00  0.00           C  
ATOM   3789  O2'   G   118     -21.328  40.343  29.327  1.00  0.00           O  
ATOM   3790  N1    G   118     -15.570  40.884  26.706  1.00  0.00           N  
ATOM   3791  C2    G   118     -16.822  41.450  26.810  1.00  0.00           C  
ATOM   3792  N2    G   118     -17.195  42.257  25.808  1.00  0.00           N  
ATOM   3793  N3    G   118     -17.651  41.238  27.820  1.00  0.00           N  
ATOM   3794  C4    G   118     -17.130  40.392  28.733  1.00  0.00           C  
ATOM   3795  C5    G   118     -15.898  39.773  28.729  1.00  0.00           C  
ATOM   3796  C6    G   118     -15.007  40.018  27.635  1.00  0.00           C  
ATOM   3797  O6    G   118     -13.866  39.567  27.445  1.00  0.00           O  
ATOM   3798  N7    G   118     -15.746  38.972  29.855  1.00  0.00           N  
ATOM   3799  C8    G   118     -16.869  39.112  30.507  1.00  0.00           C  
ATOM   3800  N9    G   118     -17.763  39.945  29.873  1.00  0.00           N  
ATOM   3801  H5'   G   118     -20.025  38.284  33.586  1.00  0.00           H  
ATOM   3802 H5''   G   118     -20.864  37.194  32.776  1.00  0.00           H  
ATOM   3803  H4'   G   118     -21.381  39.234  31.892  1.00  0.00           H  
ATOM   3804  H3'   G   118     -19.635  37.528  30.036  1.00  0.00           H  
ATOM   3805  H1'   G   118     -19.270  41.351  30.131  1.00  0.00           H  
ATOM   3806  H2'   G   118     -19.876  39.345  28.373  1.00  0.00           H  
ATOM   3807 HO2'   G   118     -22.132  39.748  29.319  1.00  0.00           H  
ATOM   3808  H1    G   118     -15.026  41.114  25.900  1.00  0.00           H  
ATOM   3809  H22   G   118     -18.095  42.695  25.828  1.00  0.00           H  
ATOM   3810  H21   G   118     -16.576  42.422  25.041  1.00  0.00           H  
ATOM   3811  H8    G   118     -17.083  38.604  31.460  1.00  0.00           H  
ATOM   3812  P     U   119     -21.568  36.320  28.960  1.00  0.00           P  
ATOM   3813  OP2   U   119     -20.328  35.554  29.237  1.00  0.00           O  
ATOM   3814  OP1   U   119     -22.890  35.644  29.078  1.00  0.00           O  
ATOM   3815  O5'   U   119     -21.454  36.901  27.482  1.00  0.00           O  
ATOM   3816  C5'   U   119     -22.516  37.701  26.954  1.00  0.00           C  
ATOM   3817  C4'   U   119     -22.103  38.360  25.661  1.00  0.00           C  
ATOM   3818  O4'   U   119     -20.932  39.189  25.881  1.00  0.00           O  
ATOM   3819  C3'   U   119     -21.688  37.426  24.535  1.00  0.00           C  
ATOM   3820  O3'   U   119     -22.791  36.876  23.836  1.00  0.00           O  
ATOM   3821  C1'   U   119     -20.072  39.140  24.737  1.00  0.00           C  
ATOM   3822  C2'   U   119     -20.802  38.317  23.674  1.00  0.00           C  
ATOM   3823  O2'   U   119     -21.579  39.191  22.867  1.00  0.00           O  
ATOM   3824  N1    U   119     -18.760  38.553  25.099  1.00  0.00           N  
ATOM   3825  C2    U   119     -17.719  38.737  24.207  1.00  0.00           C  
ATOM   3826  O2    U   119     -17.839  39.351  23.161  1.00  0.00           O  
ATOM   3827  N3    U   119     -16.524  38.178  24.584  1.00  0.00           N  
ATOM   3828  C4    U   119     -16.264  37.466  25.736  1.00  0.00           C  
ATOM   3829  O4    U   119     -15.131  37.025  25.932  1.00  0.00           O  
ATOM   3830  C5    U   119     -17.387  37.315  26.611  1.00  0.00           C  
ATOM   3831  C6    U   119     -18.563  37.851  26.269  1.00  0.00           C  
ATOM   3832  H5'   U   119     -22.805  38.474  27.680  1.00  0.00           H  
ATOM   3833 H5''   U   119     -23.406  37.078  26.775  1.00  0.00           H  
ATOM   3834  H4'   U   119     -22.838  38.929  25.347  1.00  0.00           H  
ATOM   3835  H3'   U   119     -21.146  36.698  24.904  1.00  0.00           H  
ATOM   3836  H1'   U   119     -19.938  40.053  24.407  1.00  0.00           H  
ATOM   3837  H2'   U   119     -20.175  37.789  23.137  1.00  0.00           H  
ATOM   3838 HO2'   U   119     -22.487  38.832  22.791  1.00  0.00           H  
ATOM   3839  H3    U   119     -15.772  38.296  23.966  1.00  0.00           H  
ATOM   3840  H5    U   119     -17.293  36.824  27.454  1.00  0.00           H  
ATOM   3841  H6    U   119     -19.315  37.733  26.884  1.00  0.00           H  
ATOM   3842  P     C   120     -22.655  35.456  23.096  1.00  0.00           P  
ATOM   3843  OP2   C   120     -21.978  34.517  24.025  1.00  0.00           O  
ATOM   3844  OP1   C   120     -23.982  35.102  22.533  1.00  0.00           O  
ATOM   3845  O5'   C   120     -21.667  35.747  21.881  1.00  0.00           O  
ATOM   3846  C5'   C   120     -22.121  36.421  20.717  1.00  0.00           C  
ATOM   3847  C4'   C   120     -21.022  36.566  19.692  1.00  0.00           C  
ATOM   3848  O4'   C   120     -19.906  37.296  20.264  1.00  0.00           O  
ATOM   3849  C3'   C   120     -20.397  35.272  19.192  1.00  0.00           C  
ATOM   3850  O3'   C   120     -21.182  34.625  18.204  1.00  0.00           O  
ATOM   3851  C1'   C   120     -18.667  36.789  19.727  1.00  0.00           C  
ATOM   3852  C2'   C   120     -19.039  35.733  18.685  1.00  0.00           C  
ATOM   3853  O2'   C   120     -19.147  36.358  17.414  1.00  0.00           O  
ATOM   3854  N1    C   120     -17.806  36.239  20.804  1.00  0.00           N  
ATOM   3855  C2    C   120     -16.448  36.032  20.528  1.00  0.00           C  
ATOM   3856  O2    C   120     -16.009  36.312  19.402  1.00  0.00           O  
ATOM   3857  N3    C   120     -15.642  35.533  21.492  1.00  0.00           N  
ATOM   3858  C4    C   120     -16.138  35.241  22.694  1.00  0.00           C  
ATOM   3859  N4    C   120     -15.304  34.750  23.615  1.00  0.00           N  
ATOM   3860  C5    C   120     -17.513  35.438  23.006  1.00  0.00           C  
ATOM   3861  C6    C   120     -18.301  35.934  22.044  1.00  0.00           C  
ATOM   3862  H5'   C   120     -22.442  37.312  20.968  1.00  0.00           H  
ATOM   3863 H5''   C   120     -22.860  35.913  20.322  1.00  0.00           H  
ATOM   3864  H4'   C   120     -21.370  37.068  18.926  1.00  0.00           H  
ATOM   3865  H3'   C   120     -20.268  34.663  19.949  1.00  0.00           H  
ATOM   3866  H1'   C   120     -18.202  37.532  19.288  1.00  0.00           H  
ATOM   3867  H2'   C   120     -18.390  34.998  18.673  1.00  0.00           H  
ATOM   3868 HO2'   C   120     -19.989  36.086  16.995  1.00  0.00           H  
ATOM   3869  H42   C   120     -15.639  34.525  24.508  1.00  0.00           H  
ATOM   3870  H41   C   120     -14.359  34.615  23.397  1.00  0.00           H  
ATOM   3871  H5    C   120     -17.869  35.222  23.892  1.00  0.00           H  
ATOM   3872  H6    C   120     -19.251  36.078  22.239  1.00  0.00           H  
ATOM   3873  P     G   121     -21.054  33.037  17.983  1.00  0.00           P  
ATOM   3874  OP2   G   121     -21.024  32.388  19.319  1.00  0.00           O  
ATOM   3875  OP1   G   121     -22.080  32.626  16.990  1.00  0.00           O  
ATOM   3876  O5'   G   121     -19.620  32.854  17.314  1.00  0.00           O  
ATOM   3877  C5'   G   121     -19.358  33.342  16.006  1.00  0.00           C  
ATOM   3878  C4'   G   121     -17.902  33.194  15.640  1.00  0.00           C  
ATOM   3879  O4'   G   121     -17.083  33.950  16.570  1.00  0.00           O  
ATOM   3880  C3'   G   121     -17.337  31.784  15.710  1.00  0.00           C  
ATOM   3881  O3'   G   121     -17.670  30.996  14.579  1.00  0.00           O  
ATOM   3882  C1'   G   121     -15.828  33.257  16.776  1.00  0.00           C  
ATOM   3883  C2'   G   121     -15.843  32.031  15.861  1.00  0.00           C  
ATOM   3884  O2'   G   121     -15.249  32.377  14.619  1.00  0.00           O  
ATOM   3885  N1    G   121     -12.532  31.716  20.337  1.00  0.00           N  
ATOM   3886  C2    G   121     -12.322  31.975  19.004  1.00  0.00           C  
ATOM   3887  N2    G   121     -11.070  31.803  18.554  1.00  0.00           N  
ATOM   3888  N3    G   121     -13.269  32.375  18.170  1.00  0.00           N  
ATOM   3889  C4    G   121     -14.464  32.496  18.785  1.00  0.00           C  
ATOM   3890  C5    G   121     -14.780  32.263  20.108  1.00  0.00           C  
ATOM   3891  C6    G   121     -13.756  31.834  20.990  1.00  0.00           C  
ATOM   3892  O6    G   121     -13.836  31.575  22.197  1.00  0.00           O  
ATOM   3893  N7    G   121     -16.126  32.505  20.342  1.00  0.00           N  
ATOM   3894  C8    G   121     -16.595  32.874  19.182  1.00  0.00           C  
ATOM   3895  N9    G   121     -15.642  32.891  18.193  1.00  0.00           N  
ATOM   3896  H5'   G   121     -19.605  34.289  15.962  1.00  0.00           H  
ATOM   3897 H5''   G   121     -19.902  32.840  15.363  1.00  0.00           H  
ATOM   3898  H4'   G   121     -17.765  33.547  14.737  1.00  0.00           H  
ATOM   3899  H3'   G   121     -17.672  31.342  16.519  1.00  0.00           H  
ATOM   3900  H1'   G   121     -15.110  33.864  16.498  1.00  0.00           H  
ATOM   3901  H2'   G   121     -15.391  31.268  16.279  1.00  0.00           H  
ATOM   3902 HO2'   G   121     -15.834  32.080  13.891  1.00  0.00           H  
ATOM   3903  H1    G   121     -11.763  31.424  20.870  1.00  0.00           H  
ATOM   3904  H22   G   121     -10.860  31.973  17.612  1.00  0.00           H  
ATOM   3905  H21   G   121     -10.363  31.507  19.165  1.00  0.00           H  
ATOM   3906  H8    G   121     -17.533  33.115  19.031  1.00  0.00           H  
ATOM   3907  P     G   122     -17.734  29.395  14.701  1.00  0.00           P  
ATOM   3908  OP2   G   122     -18.462  29.057  15.950  1.00  0.00           O  
ATOM   3909  OP1   G   122     -18.212  28.852  13.403  1.00  0.00           O  
ATOM   3910  O5'   G   122     -16.212  28.961  14.884  1.00  0.00           O  
ATOM   3911  C5'   G   122     -15.276  29.121  13.829  1.00  0.00           C  
ATOM   3912  C4'   G   122     -13.876  28.773  14.272  1.00  0.00           C  
ATOM   3913  O4'   G   122     -13.473  29.646  15.358  1.00  0.00           O  
ATOM   3914  C3'   G   122     -13.682  27.372  14.832  1.00  0.00           C  
ATOM   3915  O3'   G   122     -13.577  26.382  13.822  1.00  0.00           O  
ATOM   3916  C1'   G   122     -12.622  28.917  16.272  1.00  0.00           C  
ATOM   3917  C2'   G   122     -12.424  27.522  15.675  1.00  0.00           C  
ATOM   3918  O2'   G   122     -11.258  27.528  14.865  1.00  0.00           O  
ATOM   3919  N1    G   122     -11.771  27.930  21.192  1.00  0.00           N  
ATOM   3920  C2    G   122     -10.908  27.861  20.125  1.00  0.00           C  
ATOM   3921  N2    G   122      -9.652  27.480  20.399  1.00  0.00           N  
ATOM   3922  N3    G   122     -11.250  28.146  18.880  1.00  0.00           N  
ATOM   3923  C4    G   122     -12.547  28.510  18.782  1.00  0.00           C  
ATOM   3924  C5    G   122     -13.490  28.610  19.784  1.00  0.00           C  
ATOM   3925  C6    G   122     -13.110  28.302  21.115  1.00  0.00           C  
ATOM   3926  O6    G   122     -13.800  28.331  22.140  1.00  0.00           O  
ATOM   3927  N7    G   122     -14.712  29.019  19.270  1.00  0.00           N  
ATOM   3928  C8    G   122     -14.495  29.156  17.989  1.00  0.00           C  
ATOM   3929  N9    G   122     -13.202  28.864  17.626  1.00  0.00           N  
ATOM   3930  H5'   G   122     -15.293  30.052  13.525  1.00  0.00           H  
ATOM   3931 H5''   G   122     -15.531  28.537  13.084  1.00  0.00           H  
ATOM   3932  H4'   G   122     -13.263  28.902  13.518  1.00  0.00           H  
ATOM   3933  H3'   G   122     -14.437  27.153  15.418  1.00  0.00           H  
ATOM   3934  H1'   G   122     -11.760  29.383  16.303  1.00  0.00           H  
ATOM   3935  H2'   G   122     -12.376  26.837  16.374  1.00  0.00           H  
ATOM   3936 HO2'   G   122     -10.557  27.011  15.311  1.00  0.00           H  
ATOM   3937  H1    G   122     -11.419  27.698  22.077  1.00  0.00           H  
ATOM   3938  H22   G   122      -8.992  27.414  19.677  1.00  0.00           H  
ATOM   3939  H21   G   122      -9.391  27.268  21.320  1.00  0.00           H  
ATOM   3940  H8    G   122     -15.183  29.441  17.354  1.00  0.00           H  
ATOM   3941  P     A   123     -14.047  24.874  14.130  1.00  0.00           P  
ATOM   3942  OP2   A   123     -15.362  24.911  14.839  1.00  0.00           O  
ATOM   3943  OP1   A   123     -13.906  24.099  12.868  1.00  0.00           O  
ATOM   3944  O5'   A   123     -12.952  24.317  15.142  1.00  0.00           O  
ATOM   3945  C5'   A   123     -11.624  24.104  14.708  1.00  0.00           C  
ATOM   3946  C4'   A   123     -10.726  23.881  15.888  1.00  0.00           C  
ATOM   3947  O4'   A   123     -10.896  24.961  16.842  1.00  0.00           O  
ATOM   3948  C3'   A   123     -11.034  22.656  16.718  1.00  0.00           C  
ATOM   3949  O3'   A   123     -10.509  21.488  16.122  1.00  0.00           O  
ATOM   3950  C1'   A   123     -10.625  24.469  18.132  1.00  0.00           C  
ATOM   3951  C2'   A   123     -10.299  22.984  18.000  1.00  0.00           C  
ATOM   3952  O2'   A   123      -8.909  22.824  17.827  1.00  0.00           O  
ATOM   3953  N1    A   123     -12.440  24.461  22.957  1.00  0.00           N  
ATOM   3954  C2    A   123     -11.211  24.253  22.461  1.00  0.00           C  
ATOM   3955  N3    A   123     -10.794  24.292  21.195  1.00  0.00           N  
ATOM   3956  C4    A   123     -11.816  24.576  20.367  1.00  0.00           C  
ATOM   3957  C5    A   123     -13.130  24.819  20.728  1.00  0.00           C  
ATOM   3958  C6    A   123     -13.440  24.761  22.100  1.00  0.00           C  
ATOM   3959  N6    A   123     -14.662  24.992  22.591  1.00  0.00           N  
ATOM   3960  N7    A   123     -13.909  25.075  19.605  1.00  0.00           N  
ATOM   3961  C8    A   123     -13.063  24.976  18.607  1.00  0.00           C  
ATOM   3962  N9    A   123     -11.784  24.669  18.995  1.00  0.00           N  
ATOM   3963  H5'   A   123     -11.271  24.972  14.131  1.00  0.00           H  
ATOM   3964 H5''   A   123     -11.580  23.233  14.037  1.00  0.00           H  
ATOM   3965  H4'   A   123      -9.720  23.804  15.449  1.00  0.00           H  
ATOM   3966  H3'   A   123     -12.110  22.448  16.818  1.00  0.00           H  
ATOM   3967  H1'   A   123      -9.761  24.944  18.619  1.00  0.00           H  
ATOM   3968  H2'   A   123     -10.579  22.321  18.831  1.00  0.00           H  
ATOM   3969 HO2'   A   123      -8.734  22.029  17.245  1.00  0.00           H  
ATOM   3970  H2    A   123     -10.438  24.016  23.204  1.00  0.00           H  
ATOM   3971  H61   A   123     -14.824  24.942  23.577  1.00  0.00           H  
ATOM   3972  H62   A   123     -15.415  25.216  21.973  1.00  0.00           H  
ATOM   3973  H8    A   123     -13.354  25.122  17.556  1.00  0.00           H  
ATOM   3974  P     G   124     -11.307  20.097  16.230  1.00  0.00           P  
ATOM   3975  OP2   G   124     -12.716  20.343  15.828  1.00  0.00           O  
ATOM   3976  OP1   G   124     -10.514  19.056  15.527  1.00  0.00           O  
ATOM   3977  O5'   G   124     -11.290  19.762  17.788  1.00  0.00           O  
ATOM   3978  C5'   G   124     -10.088  19.378  18.437  1.00  0.00           C  
ATOM   3979  C4'   G   124     -10.271  19.281  19.931  1.00  0.00           C  
ATOM   3980  O4'   G   124     -10.735  20.551  20.443  1.00  0.00           O  
ATOM   3981  C3'   G   124     -11.320  18.289  20.412  1.00  0.00           C  
ATOM   3982  O3'   G   124     -10.834  16.960  20.483  1.00  0.00           O  
ATOM   3983  C1'   G   124     -11.678  20.372  21.479  1.00  0.00           C  
ATOM   3984  C2'   G   124     -11.735  18.867  21.759  1.00  0.00           C  
ATOM   3985  O2'   G   124     -10.788  18.551  22.770  1.00  0.00           O  
ATOM   3986  N1    G   124     -16.410  21.682  22.821  1.00  0.00           N  
ATOM   3987  C2    G   124     -15.391  21.179  23.592  1.00  0.00           C  
ATOM   3988  N2    G   124     -15.661  20.999  24.894  1.00  0.00           N  
ATOM   3989  N3    G   124     -14.191  20.875  23.124  1.00  0.00           N  
ATOM   3990  C4    G   124     -14.090  21.115  21.800  1.00  0.00           C  
ATOM   3991  C5    G   124     -15.046  21.615  20.940  1.00  0.00           C  
ATOM   3992  C6    G   124     -16.328  21.937  21.456  1.00  0.00           C  
ATOM   3993  O6    G   124     -17.308  22.392  20.855  1.00  0.00           O  
ATOM   3994  N7    G   124     -14.545  21.715  19.650  1.00  0.00           N  
ATOM   3995  C8    G   124     -13.317  21.282  19.746  1.00  0.00           C  
ATOM   3996  N9    G   124     -12.976  20.903  21.022  1.00  0.00           N  
ATOM   3997  H5'   G   124      -9.393  20.040  18.243  1.00  0.00           H  
ATOM   3998 H5''   G   124      -9.803  18.505  18.092  1.00  0.00           H  
ATOM   3999  H4'   G   124      -9.408  19.066  20.344  1.00  0.00           H  
ATOM   4000  H3'   G   124     -12.088  18.313  19.804  1.00  0.00           H  
ATOM   4001  H1'   G   124     -11.399  20.845  22.291  1.00  0.00           H  
ATOM   4002  H2'   G   124     -12.640  18.585  22.008  1.00  0.00           H  
ATOM   4003 HO2'   G   124     -10.417  17.662  22.591  1.00  0.00           H  
ATOM   4004  H1    G   124     -17.262  21.875  23.265  1.00  0.00           H  
ATOM   4005  H22   G   124     -14.971  20.643  25.493  1.00  0.00           H  
ATOM   4006  H21   G   124     -16.547  21.222  25.248  1.00  0.00           H  
ATOM   4007  H8    G   124     -12.701  21.234  18.986  1.00  0.00           H  
ATOM   4008  P     G   125     -11.775  15.731  20.049  1.00  0.00           P  
ATOM   4009  OP2   G   125     -13.026  16.290  19.477  1.00  0.00           O  
ATOM   4010  OP1   G   125     -10.957  14.786  19.245  1.00  0.00           O  
ATOM   4011  O5'   G   125     -12.138  15.018  21.427  1.00  0.00           O  
ATOM   4012  C5'   G   125     -12.760  15.740  22.480  1.00  0.00           C  
ATOM   4013  C4'   G   125     -13.283  14.817  23.552  1.00  0.00           C  
ATOM   4014  O4'   G   125     -14.260  15.538  24.354  1.00  0.00           O  
ATOM   4015  C3'   G   125     -13.990  13.561  23.064  1.00  0.00           C  
ATOM   4016  O3'   G   125     -13.873  12.474  23.967  1.00  0.00           O  
ATOM   4017  C1'   G   125     -15.538  14.937  24.220  1.00  0.00           C  
ATOM   4018  C2'   G   125     -15.449  14.003  23.009  1.00  0.00           C  
ATOM   4019  O2'   G   125     -16.328  12.906  23.211  1.00  0.00           O  
ATOM   4020  N1    G   125     -17.056  18.834  21.319  1.00  0.00           N  
ATOM   4021  C2    G   125     -15.974  18.001  21.168  1.00  0.00           C  
ATOM   4022  N2    G   125     -15.189  18.232  20.105  1.00  0.00           N  
ATOM   4023  N3    G   125     -15.681  17.013  21.997  1.00  0.00           N  
ATOM   4024  C4    G   125     -16.570  16.922  23.008  1.00  0.00           C  
ATOM   4025  C5    G   125     -17.682  17.701  23.250  1.00  0.00           C  
ATOM   4026  C6    G   125     -17.984  18.758  22.353  1.00  0.00           C  
ATOM   4027  O6    G   125     -18.925  19.560  22.395  1.00  0.00           O  
ATOM   4028  N7    G   125     -18.338  17.281  24.398  1.00  0.00           N  
ATOM   4029  C8    G   125     -17.627  16.273  24.825  1.00  0.00           C  
ATOM   4030  N9    G   125     -16.541  16.001  24.029  1.00  0.00           N  
ATOM   4031  H5'   G   125     -13.505  16.261  22.114  1.00  0.00           H  
ATOM   4032 H5''   G   125     -12.106  16.353  22.876  1.00  0.00           H  
ATOM   4033  H4'   G   125     -12.536  14.537  24.122  1.00  0.00           H  
ATOM   4034  H3'   G   125     -13.684  13.351  22.158  1.00  0.00           H  
ATOM   4035  H1'   G   125     -15.763  14.415  25.019  1.00  0.00           H  
ATOM   4036  H2'   G   125     -15.649  14.480  22.176  1.00  0.00           H  
ATOM   4037 HO2'   G   125     -17.253  13.227  23.172  1.00  0.00           H  
ATOM   4038  H1    G   125     -17.185  19.537  20.648  1.00  0.00           H  
ATOM   4039  H22   G   125     -14.402  17.669  19.945  1.00  0.00           H  
ATOM   4040  H21   G   125     -15.399  18.962  19.486  1.00  0.00           H  
ATOM   4041  H8    G   125     -17.848  15.762  25.632  1.00  0.00           H  
ATOM   4042  P     U   126     -13.616  10.988  23.412  1.00  0.00           P  
ATOM   4043  OP2   U   126     -14.159  10.027  24.405  1.00  0.00           O  
ATOM   4044  OP1   U   126     -14.087  10.934  22.005  1.00  0.00           O  
ATOM   4045  O5'   U   126     -12.029  10.848  23.407  1.00  0.00           O  
ATOM   4046  C5'   U   126     -11.204  11.885  23.916  1.00  0.00           C  
ATOM   4047  C4'   U   126      -9.825  11.380  24.262  1.00  0.00           C  
ATOM   4048  O4'   U   126      -9.317  10.558  23.169  1.00  0.00           O  
ATOM   4049  C3'   U   126      -8.753  12.441  24.462  1.00  0.00           C  
ATOM   4050  O3'   U   126      -8.799  13.040  25.744  1.00  0.00           O  
ATOM   4051  C1'   U   126      -7.921  10.757  23.041  1.00  0.00           C  
ATOM   4052  C2'   U   126      -7.468  11.676  24.180  1.00  0.00           C  
ATOM   4053  O2'   U   126      -7.085  10.885  25.296  1.00  0.00           O  
ATOM   4054  N1    U   126      -7.636  11.334  21.705  1.00  0.00           N  
ATOM   4055  C2    U   126      -6.327  11.284  21.263  1.00  0.00           C  
ATOM   4056  O2    U   126      -5.422  10.795  21.915  1.00  0.00           O  
ATOM   4057  N3    U   126      -6.112  11.829  20.021  1.00  0.00           N  
ATOM   4058  C4    U   126      -7.049  12.409  19.192  1.00  0.00           C  
ATOM   4059  O4    U   126      -6.696  12.857  18.100  1.00  0.00           O  
ATOM   4060  C5    U   126      -8.381  12.424  19.715  1.00  0.00           C  
ATOM   4061  C6    U   126      -8.620  11.899  20.921  1.00  0.00           C  
ATOM   4062  H5'   U   126     -11.619  12.257  24.722  1.00  0.00           H  
ATOM   4063 H5''   U   126     -11.125  12.591  23.241  1.00  0.00           H  
ATOM   4064  H4'   U   126      -9.883  10.833  25.072  1.00  0.00           H  
ATOM   4065  H3'   U   126      -8.862  13.140  23.785  1.00  0.00           H  
ATOM   4066  H1'   U   126      -7.466   9.892  23.125  1.00  0.00           H  
ATOM   4067  H2'   U   126      -6.748  12.276  23.897  1.00  0.00           H  
ATOM   4068 HO2'   U   126      -6.215  10.472  25.111  1.00  0.00           H  
ATOM   4069  H3    U   126      -5.191  11.805  19.688  1.00  0.00           H  
ATOM   4070  H5    U   126      -9.112  12.816  19.193  1.00  0.00           H  
ATOM   4071  H6    U   126      -9.539  11.923  21.257  1.00  0.00           H  
ATOM   4072  P     U   127      -7.883  14.315  26.059  1.00  0.00           P  
ATOM   4073  OP2   U   127      -6.536  13.777  26.374  1.00  0.00           O  
ATOM   4074  OP1   U   127      -8.056  15.233  24.904  1.00  0.00           O  
ATOM   4075  O5'   U   127      -8.438  15.049  27.359  1.00  0.00           O  
ATOM   4076  C5'   U   127      -7.973  16.340  27.723  1.00  0.00           C  
ATOM   4077  C4'   U   127      -8.593  16.813  29.014  1.00  0.00           C  
ATOM   4078  O4'   U   127      -8.858  18.241  28.971  1.00  0.00           O  
ATOM   4079  C3'   U   127      -9.952  16.224  29.360  1.00  0.00           C  
ATOM   4080  O3'   U   127      -9.872  14.899  29.855  1.00  0.00           O  
ATOM   4081  C1'   U   127      -9.982  18.547  29.748  1.00  0.00           C  
ATOM   4082  C2'   U   127     -10.477  17.236  30.369  1.00  0.00           C  
ATOM   4083  O2'   U   127      -9.867  17.060  31.639  1.00  0.00           O  
ATOM   4084  N1    U   127     -11.010  19.186  28.890  1.00  0.00           N  
ATOM   4085  C2    U   127     -12.041  19.850  29.529  1.00  0.00           C  
ATOM   4086  O2    U   127     -12.133  19.926  30.742  1.00  0.00           O  
ATOM   4087  N3    U   127     -12.968  20.426  28.696  1.00  0.00           N  
ATOM   4088  C4    U   127     -12.972  20.409  27.317  1.00  0.00           C  
ATOM   4089  O4    U   127     -13.880  20.976  26.708  1.00  0.00           O  
ATOM   4090  C5    U   127     -11.875  19.705  26.725  1.00  0.00           C  
ATOM   4091  C6    U   127     -10.958  19.135  27.513  1.00  0.00           C  
ATOM   4092  H5'   U   127      -8.199  16.974  27.010  1.00  0.00           H  
ATOM   4093 H5''   U   127      -6.999  16.311  27.829  1.00  0.00           H  
ATOM   4094  H4'   U   127      -7.970  16.621  29.746  1.00  0.00           H  
ATOM   4095  H3'   U   127     -10.532  16.237  28.571  1.00  0.00           H  
ATOM   4096  H1'   U   127      -9.726  19.166  30.463  1.00  0.00           H  
ATOM   4097  H2'   U   127     -11.455  17.209  30.429  1.00  0.00           H  
ATOM   4098 HO2'   U   127      -9.598  16.122  31.737  1.00  0.00           H  
ATOM   4099  H3    U   127     -13.707  20.901  29.128  1.00  0.00           H  
ATOM   4100  H5    U   127     -11.798  19.642  25.750  1.00  0.00           H  
ATOM   4101  H6    U   127     -10.218  18.658  27.084  1.00  0.00           H  
ATOM   4102  P     C   128     -11.170  13.952  29.846  1.00  0.00           P  
ATOM   4103  OP2   C   128     -11.627  13.810  28.441  1.00  0.00           O  
ATOM   4104  OP1   C   128     -10.858  12.738  30.642  1.00  0.00           O  
ATOM   4105  O5'   C   128     -12.266  14.792  30.640  1.00  0.00           O  
ATOM   4106  C5'   C   128     -12.294  14.798  32.059  1.00  0.00           C  
ATOM   4107  C4'   C   128     -13.456  15.603  32.590  1.00  0.00           C  
ATOM   4108  O4'   C   128     -13.467  16.919  31.994  1.00  0.00           O  
ATOM   4109  C3'   C   128     -14.843  15.075  32.261  1.00  0.00           C  
ATOM   4110  O3'   C   128     -15.233  13.993  33.090  1.00  0.00           O  
ATOM   4111  C1'   C   128     -14.798  17.374  31.864  1.00  0.00           C  
ATOM   4112  C2'   C   128     -15.698  16.306  32.460  1.00  0.00           C  
ATOM   4113  O2'   C   128     -15.898  16.587  33.838  1.00  0.00           O  
ATOM   4114  N1    C   128     -15.082  17.612  30.427  1.00  0.00           N  
ATOM   4115  C2    C   128     -16.145  18.459  30.091  1.00  0.00           C  
ATOM   4116  O2    C   128     -16.813  18.982  30.996  1.00  0.00           O  
ATOM   4117  N3    C   128     -16.425  18.693  28.788  1.00  0.00           N  
ATOM   4118  C4    C   128     -15.693  18.119  27.834  1.00  0.00           C  
ATOM   4119  N4    C   128     -16.006  18.379  26.562  1.00  0.00           N  
ATOM   4120  C5    C   128     -14.607  17.253  28.142  1.00  0.00           C  
ATOM   4121  C6    C   128     -14.338  17.029  29.434  1.00  0.00           C  
ATOM   4122  H5'   C   128     -11.458  15.184  32.393  1.00  0.00           H  
ATOM   4123 H5''   C   128     -12.372  13.876  32.381  1.00  0.00           H  
ATOM   4124  H4'   C   128     -13.370  15.687  33.562  1.00  0.00           H  
ATOM   4125  H3'   C   128     -14.890  14.801  31.322  1.00  0.00           H  
ATOM   4126  H1'   C   128     -14.916  18.209  32.362  1.00  0.00           H  
ATOM   4127  H2'   C   128     -16.548  16.242  31.977  1.00  0.00           H  
ATOM   4128 HO2'   C   128     -15.994  15.743  34.326  1.00  0.00           H  
ATOM   4129  H42   C   128     -15.486  17.973  25.837  1.00  0.00           H  
ATOM   4130  H41   C   128     -16.755  18.976  26.353  1.00  0.00           H  
ATOM   4131  H5    C   128     -14.073  16.836  27.433  1.00  0.00           H  
ATOM   4132  H6    C   128     -13.595  16.436  29.667  1.00  0.00           H  
ATOM   4133  P     G   129     -16.306  12.932  32.554  1.00  0.00           P  
ATOM   4134  OP2   G   129     -15.988  12.721  31.119  1.00  0.00           O  
ATOM   4135  OP1   G   129     -16.248  11.784  33.495  1.00  0.00           O  
ATOM   4136  O5'   G   129     -17.762  13.572  32.648  1.00  0.00           O  
ATOM   4137  C5'   G   129     -18.351  13.863  33.906  1.00  0.00           C  
ATOM   4138  C4'   G   129     -19.683  14.553  33.749  1.00  0.00           C  
ATOM   4139  O4'   G   129     -19.491  15.799  33.028  1.00  0.00           O  
ATOM   4140  C3'   G   129     -20.725  13.813  32.924  1.00  0.00           C  
ATOM   4141  O3'   G   129     -21.427  12.833  33.670  1.00  0.00           O  
ATOM   4142  C1'   G   129     -20.638  16.065  32.237  1.00  0.00           C  
ATOM   4143  C2'   G   129     -21.648  14.946  32.500  1.00  0.00           C  
ATOM   4144  O2'   G   129     -22.508  15.334  33.562  1.00  0.00           O  
ATOM   4145  N1    G   129     -22.068  17.240  27.495  1.00  0.00           N  
ATOM   4146  C2    G   129     -22.780  17.318  28.667  1.00  0.00           C  
ATOM   4147  N2    G   129     -24.040  17.768  28.570  1.00  0.00           N  
ATOM   4148  N3    G   129     -22.294  16.981  29.851  1.00  0.00           N  
ATOM   4149  C4    G   129     -21.018  16.550  29.768  1.00  0.00           C  
ATOM   4150  C5    G   129     -20.218  16.435  28.650  1.00  0.00           C  
ATOM   4151  C6    G   129     -20.753  16.800  27.387  1.00  0.00           C  
ATOM   4152  O6    G   129     -20.203  16.769  26.280  1.00  0.00           O  
ATOM   4153  N7    G   129     -18.963  15.952  28.990  1.00  0.00           N  
ATOM   4154  C8    G   129     -19.020  15.785  30.283  1.00  0.00           C  
ATOM   4155  N9    G   129     -20.237  16.129  30.820  1.00  0.00           N  
ATOM   4156  H5'   G   129     -17.748  14.444  34.415  1.00  0.00           H  
ATOM   4157 H5''   G   129     -18.480  13.026  34.400  1.00  0.00           H  
ATOM   4158  H4'   G   129     -20.058  14.750  34.633  1.00  0.00           H  
ATOM   4159  H3'   G   129     -20.321  13.389  32.139  1.00  0.00           H  
ATOM   4160  H1'   G   129     -21.026  16.924  32.506  1.00  0.00           H  
ATOM   4161  H2'   G   129     -22.151  14.716  31.691  1.00  0.00           H  
ATOM   4162 HO2'   G   129     -22.634  14.572  34.165  1.00  0.00           H  
ATOM   4163  H1    G   129     -22.520  17.515  26.670  1.00  0.00           H  
ATOM   4164  H22   G   129     -24.596  17.845  29.374  1.00  0.00           H  
ATOM   4165  H21   G   129     -24.407  18.020  27.698  1.00  0.00           H  
ATOM   4166  H8    G   129     -18.270  15.450  30.817  1.00  0.00           H  
ATOM   4167  P     A   130     -21.968  11.503  32.948  1.00  0.00           P  
ATOM   4168  OP2   A   130     -20.952  11.074  31.954  1.00  0.00           O  
ATOM   4169  OP1   A   130     -22.411  10.555  34.002  1.00  0.00           O  
ATOM   4170  O5'   A   130     -23.258  11.994  32.153  1.00  0.00           O  
ATOM   4171  C5'   A   130     -24.389  12.504  32.842  1.00  0.00           C  
ATOM   4172  C4'   A   130     -25.410  13.073  31.889  1.00  0.00           C  
ATOM   4173  O4'   A   130     -24.843  14.198  31.158  1.00  0.00           O  
ATOM   4174  C3'   A   130     -25.887  12.139  30.787  1.00  0.00           C  
ATOM   4175  O3'   A   130     -26.809  11.166  31.245  1.00  0.00           O  
ATOM   4176  C1'   A   130     -25.433  14.258  29.875  1.00  0.00           C  
ATOM   4177  C2'   A   130     -26.446  13.116  29.763  1.00  0.00           C  
ATOM   4178  O2'   A   130     -27.728  13.588  30.149  1.00  0.00           O  
ATOM   4179  N1    A   130     -24.176  15.257  24.978  1.00  0.00           N  
ATOM   4180  C2    A   130     -25.297  15.467  25.681  1.00  0.00           C  
ATOM   4181  N3    A   130     -25.556  15.182  26.955  1.00  0.00           N  
ATOM   4182  C4    A   130     -24.491  14.605  27.539  1.00  0.00           C  
ATOM   4183  C5    A   130     -23.273  14.325  26.948  1.00  0.00           C  
ATOM   4184  C6    A   130     -23.125  14.677  25.595  1.00  0.00           C  
ATOM   4185  N6    A   130     -22.008  14.467  24.894  1.00  0.00           N  
ATOM   4186  N7    A   130     -22.412  13.728  27.859  1.00  0.00           N  
ATOM   4187  C8    A   130     -23.117  13.662  28.961  1.00  0.00           C  
ATOM   4188  N9    A   130     -24.385  14.175  28.840  1.00  0.00           N  
ATOM   4189  H5'   A   130     -24.098  13.211  33.457  1.00  0.00           H  
ATOM   4190 H5''   A   130     -24.802  11.782  33.360  1.00  0.00           H  
ATOM   4191  H4'   A   130     -26.186  13.380  32.402  1.00  0.00           H  
ATOM   4192  H3'   A   130     -25.112  11.686  30.392  1.00  0.00           H  
ATOM   4193  H1'   A   130     -25.900  15.117  29.798  1.00  0.00           H  
ATOM   4194  H2'   A   130     -26.457  12.727  28.863  1.00  0.00           H  
ATOM   4195 HO2'   A   130     -28.382  13.328  29.467  1.00  0.00           H  
ATOM   4196  H2    A   130     -26.030  15.891  25.187  1.00  0.00           H  
ATOM   4197  H61   A   130     -21.964  14.734  23.951  1.00  0.00           H  
ATOM   4198  H62   A   130     -21.233  14.048  25.320  1.00  0.00           H  
ATOM   4199  H8    A   130     -22.771  13.281  29.796  1.00  0.00           H  
ATOM   4200  P     A   131     -26.899   9.734  30.521  1.00  0.00           P  
ATOM   4201  OP2   A   131     -25.531   9.348  30.095  1.00  0.00           O  
ATOM   4202  OP1   A   131     -27.680   8.824  31.396  1.00  0.00           O  
ATOM   4203  O5'   A   131     -27.761  10.018  29.211  1.00  0.00           O  
ATOM   4204  C5'   A   131     -29.084  10.526  29.305  1.00  0.00           C  
ATOM   4205  C4'   A   131     -29.561  11.077  27.985  1.00  0.00           C  
ATOM   4206  O4'   A   131     -28.726  12.184  27.534  1.00  0.00           O  
ATOM   4207  C3'   A   131     -29.524  10.115  26.807  1.00  0.00           C  
ATOM   4208  O3'   A   131     -30.566   9.155  26.842  1.00  0.00           O  
ATOM   4209  C1'   A   131     -28.703  12.208  26.123  1.00  0.00           C  
ATOM   4210  C2'   A   131     -29.612  11.075  25.630  1.00  0.00           C  
ATOM   4211  O2'   A   131     -30.934  11.568  25.467  1.00  0.00           O  
ATOM   4212  N1    A   131     -25.460  12.933  22.185  1.00  0.00           N  
ATOM   4213  C2    A   131     -26.766  13.189  22.334  1.00  0.00           C  
ATOM   4214  N3    A   131     -27.549  12.974  23.389  1.00  0.00           N  
ATOM   4215  C4    A   131     -26.850  12.422  24.396  1.00  0.00           C  
ATOM   4216  C5    A   131     -25.505  12.101  24.392  1.00  0.00           C  
ATOM   4217  C6    A   131     -24.787  12.378  23.216  1.00  0.00           C  
ATOM   4218  N6    A   131     -23.485  12.123  23.065  1.00  0.00           N  
ATOM   4219  N7    A   131     -25.130  11.547  25.609  1.00  0.00           N  
ATOM   4220  C8    A   131     -26.237  11.546  26.309  1.00  0.00           C  
ATOM   4221  N9    A   131     -27.318  12.061  25.637  1.00  0.00           N  
ATOM   4222  H5'   A   131     -29.106  11.240  29.976  1.00  0.00           H  
ATOM   4223 H5''   A   131     -29.684   9.805  29.586  1.00  0.00           H  
ATOM   4224  H4'   A   131     -30.481  11.392  28.107  1.00  0.00           H  
ATOM   4225  H3'   A   131     -28.661   9.650  26.776  1.00  0.00           H  
ATOM   4226  H1'   A   131     -29.064  13.069  25.825  1.00  0.00           H  
ATOM   4227  H2'   A   131     -29.272  10.666  24.807  1.00  0.00           H  
ATOM   4228 HO2'   A   131     -31.305  11.213  24.632  1.00  0.00           H  
ATOM   4229  H2    A   131     -27.208  13.591  21.557  1.00  0.00           H  
ATOM   4230  H61   A   131     -23.038  12.339  22.220  1.00  0.00           H  
ATOM   4231  H62   A   131     -22.976  11.721  23.800  1.00  0.00           H  
ATOM   4232  H8    A   131     -26.289  11.207  27.227  1.00  0.00           H  
ATOM   4233  P     G   132     -30.354   7.707  26.177  1.00  0.00           P  
ATOM   4234  OP2   G   132     -28.959   7.277  26.449  1.00  0.00           O  
ATOM   4235  OP1   G   132     -31.485   6.839  26.594  1.00  0.00           O  
ATOM   4236  O5'   G   132     -30.490   7.977  24.612  1.00  0.00           O  
ATOM   4237  C5'   G   132     -31.767   8.090  24.001  1.00  0.00           C  
ATOM   4238  C4'   G   132     -31.713   8.950  22.755  1.00  0.00           C  
ATOM   4239  O4'   G   132     -30.734  10.007  22.925  1.00  0.00           O  
ATOM   4240  C3'   G   132     -31.276   8.235  21.488  1.00  0.00           C  
ATOM   4241  O3'   G   132     -32.365   7.559  20.877  1.00  0.00           O  
ATOM   4242  C1'   G   132     -30.058  10.241  21.700  1.00  0.00           C  
ATOM   4243  C2'   G   132     -30.751   9.381  20.639  1.00  0.00           C  
ATOM   4244  O2'   G   132     -31.799  10.119  20.048  1.00  0.00           O  
ATOM   4245  N1    G   132     -25.369  10.680  19.769  1.00  0.00           N  
ATOM   4246  C2    G   132     -26.549  11.207  19.312  1.00  0.00           C  
ATOM   4247  N2    G   132     -26.474  11.913  18.174  1.00  0.00           N  
ATOM   4248  N3    G   132     -27.716  11.048  19.919  1.00  0.00           N  
ATOM   4249  C4    G   132     -27.607  10.290  21.029  1.00  0.00           C  
ATOM   4250  C5    G   132     -26.478   9.712  21.567  1.00  0.00           C  
ATOM   4251  C6    G   132     -25.231   9.902  20.912  1.00  0.00           C  
ATOM   4252  O6    G   132     -24.119   9.475  21.234  1.00  0.00           O  
ATOM   4253  N7    G   132     -26.786   9.009  22.722  1.00  0.00           N  
ATOM   4254  C8    G   132     -28.074   9.160  22.861  1.00  0.00           C  
ATOM   4255  N9    G   132     -28.641   9.915  21.861  1.00  0.00           N  
ATOM   4256  H5'   G   132     -32.393   8.490  24.639  1.00  0.00           H  
ATOM   4257 H5''   G   132     -32.086   7.195  23.759  1.00  0.00           H  
ATOM   4258  H4'   G   132     -32.747   9.296  22.623  1.00  0.00           H  
ATOM   4259  H3'   G   132     -30.531   7.444  21.660  1.00  0.00           H  
ATOM   4260  H1'   G   132     -30.103  11.282  21.347  1.00  0.00           H  
ATOM   4261  H2'   G   132     -30.131   9.037  19.799  1.00  0.00           H  
ATOM   4262 HO2'   G   132     -32.587   9.522  19.900  1.00  0.00           H  
ATOM   4263  H1    G   132     -24.543  10.869  19.239  1.00  0.00           H  
ATOM   4264  H22   G   132     -27.300  12.321  17.784  1.00  0.00           H  
ATOM   4265  H21   G   132     -25.594  12.032  17.717  1.00  0.00           H  
ATOM   4266  H8    G   132     -28.650   8.721  23.690  1.00  0.00           H  
ATOM   4267  P     A   133     -32.125   6.144  20.155  1.00  0.00           P  
ATOM   4268  OP2   A   133     -31.144   5.333  20.923  1.00  0.00           O  
ATOM   4269  OP1   A   133     -33.483   5.603  19.901  1.00  0.00           O  
ATOM   4270  O5'   A   133     -31.449   6.523  18.766  1.00  0.00           O  
ATOM   4271  C5'   A   133     -32.183   7.244  17.760  1.00  0.00           C  
ATOM   4272  C4'   A   133     -31.261   7.663  16.637  1.00  0.00           C  
ATOM   4273  O4'   A   133     -30.216   8.523  17.162  1.00  0.00           O  
ATOM   4274  C3'   A   133     -30.508   6.536  15.956  1.00  0.00           C  
ATOM   4275  O3'   A   133     -31.323   5.896  14.983  1.00  0.00           O  
ATOM   4276  C1'   A   133     -29.012   8.288  16.448  1.00  0.00           C  
ATOM   4277  C2'   A   133     -29.321   7.270  15.347  1.00  0.00           C  
ATOM   4278  O2'   A   133     -29.676   7.969  14.166  1.00  0.00           O  
ATOM   4279  N1    A   133     -23.947   8.043  17.337  1.00  0.00           N  
ATOM   4280  C2    A   133     -24.658   8.449  16.279  1.00  0.00           C  
ATOM   4281  N3    A   133     -25.976   8.475  16.107  1.00  0.00           N  
ATOM   4282  C4    A   133     -26.606   8.003  17.196  1.00  0.00           C  
ATOM   4283  C5    A   133     -26.016   7.541  18.358  1.00  0.00           C  
ATOM   4284  C6    A   133     -24.605   7.578  18.418  1.00  0.00           C  
ATOM   4285  N6    A   133     -23.888   7.188  19.473  1.00  0.00           N  
ATOM   4286  N7    A   133     -26.980   7.120  19.262  1.00  0.00           N  
ATOM   4287  C8    A   133     -28.113   7.338  18.641  1.00  0.00           C  
ATOM   4288  N9    A   133     -27.962   7.884  17.389  1.00  0.00           N  
ATOM   4289  H5'   A   133     -32.656   8.133  18.202  1.00  0.00           H  
ATOM   4290 H5''   A   133     -32.992   6.615  17.360  1.00  0.00           H  
ATOM   4291  H4'   A   133     -31.929   8.139  15.905  1.00  0.00           H  
ATOM   4292  H3'   A   133     -30.210   5.727  16.639  1.00  0.00           H  
ATOM   4293  H1'   A   133     -28.633   9.192  15.949  1.00  0.00           H  
ATOM   4294  H2'   A   133     -28.512   6.590  15.046  1.00  0.00           H  
ATOM   4295 HO2'   A   133     -30.350   7.437  13.653  1.00  0.00           H  
ATOM   4296  H2    A   133     -24.065   8.813  15.428  1.00  0.00           H  
ATOM   4297  H61   A   133     -22.889   7.245  19.449  1.00  0.00           H  
ATOM   4298  H62   A   133     -24.348   6.838  20.288  1.00  0.00           H  
ATOM   4299  H8    A   133     -29.095   7.112  19.083  1.00  0.00           H  
ATOM   4300  P     C   134     -31.293   4.295  14.845  1.00  0.00           P  
ATOM   4301  OP2   C   134     -31.204   3.662  16.187  1.00  0.00           O  
ATOM   4302  OP1   C   134     -32.429   3.953  13.952  1.00  0.00           O  
ATOM   4303  O5'   C   134     -29.923   4.007  14.088  1.00  0.00           O  
ATOM   4304  C5'   C   134     -29.759   4.350  12.702  1.00  0.00           C  
ATOM   4305  C4'   C   134     -28.289   4.365  12.340  1.00  0.00           C  
ATOM   4306  O4'   C   134     -27.569   5.342  13.158  1.00  0.00           O  
ATOM   4307  C3'   C   134     -27.507   3.086  12.574  1.00  0.00           C  
ATOM   4308  O3'   C   134     -27.732   2.112  11.560  1.00  0.00           O  
ATOM   4309  C1'   C   134     -26.245   4.915  13.353  1.00  0.00           C  
ATOM   4310  C2'   C   134     -26.081   3.613  12.562  1.00  0.00           C  
ATOM   4311  O2'   C   134     -25.689   3.937  11.243  1.00  0.00           O  
ATOM   4312  N1    C   134     -26.013   4.721  14.804  1.00  0.00           N  
ATOM   4313  C2    C   134     -24.712   4.880  15.320  1.00  0.00           C  
ATOM   4314  O2    C   134     -23.784   5.183  14.552  1.00  0.00           O  
ATOM   4315  N3    C   134     -24.502   4.693  16.641  1.00  0.00           N  
ATOM   4316  C4    C   134     -25.522   4.366  17.442  1.00  0.00           C  
ATOM   4317  N4    C   134     -25.276   4.211  18.747  1.00  0.00           N  
ATOM   4318  C5    C   134     -26.838   4.188  16.949  1.00  0.00           C  
ATOM   4319  C6    C   134     -27.041   4.377  15.639  1.00  0.00           C  
ATOM   4320  H5'   C   134     -30.202   5.337  12.502  1.00  0.00           H  
ATOM   4321 H5''   C   134     -30.291   3.625  12.069  1.00  0.00           H  
ATOM   4322  H4'   C   134     -28.282   4.578  11.260  1.00  0.00           H  
ATOM   4323  H3'   C   134     -27.787   2.560  13.500  1.00  0.00           H  
ATOM   4324  H1'   C   134     -25.470   5.607  12.993  1.00  0.00           H  
ATOM   4325  H2'   C   134     -25.352   2.874  12.923  1.00  0.00           H  
ATOM   4326 HO2'   C   134     -26.071   3.267  10.606  1.00  0.00           H  
ATOM   4327  H42   C   134     -26.019   3.965  19.371  1.00  0.00           H  
ATOM   4328  H41   C   134     -24.350   4.341  19.100  1.00  0.00           H  
ATOM   4329  H5    C   134     -27.664   3.904  17.618  1.00  0.00           H  
ATOM   4330  H6    C   134     -28.051   4.248  15.221  1.00  0.00           H  
ATOM   4331  P     G   135     -27.849   0.555  11.966  1.00  0.00           P  
ATOM   4332  OP2   G   135     -28.578   0.424  13.243  1.00  0.00           O  
ATOM   4333  OP1   G   135     -28.346  -0.161  10.764  1.00  0.00           O  
ATOM   4334  O5'   G   135     -26.343   0.122  12.248  1.00  0.00           O  
ATOM   4335  C5'   G   135     -25.370   0.084  11.194  1.00  0.00           C  
ATOM   4336  C4'   G   135     -23.991  -0.106  11.766  1.00  0.00           C  
ATOM   4337  O4'   G   135     -23.696   0.987  12.678  1.00  0.00           O  
ATOM   4338  C3'   G   135     -23.787  -1.327  12.639  1.00  0.00           C  
ATOM   4339  O3'   G   135     -23.628  -2.504  11.865  1.00  0.00           O  
ATOM   4340  C1'   G   135     -22.789   0.535  13.665  1.00  0.00           C  
ATOM   4341  C2'   G   135     -22.532  -0.946  13.413  1.00  0.00           C  
ATOM   4342  O2'   G   135     -21.337  -1.055  12.670  1.00  0.00           O  
ATOM   4343  N1    G   135     -21.934   0.577  18.651  1.00  0.00           N  
ATOM   4344  C2    G   135     -21.059   0.337  17.622  1.00  0.00           C  
ATOM   4345  N2    G   135     -19.796   0.043  17.975  1.00  0.00           N  
ATOM   4346  N3    G   135     -21.396   0.378  16.346  1.00  0.00           N  
ATOM   4347  C4    G   135     -22.697   0.673  16.186  1.00  0.00           C  
ATOM   4348  C5    G   135     -23.648   0.932  17.150  1.00  0.00           C  
ATOM   4349  C6    G   135     -23.278   0.891  18.499  1.00  0.00           C  
ATOM   4350  O6    G   135     -23.984   1.088  19.491  1.00  0.00           O  
ATOM   4351  N7    G   135     -24.879   1.195  16.572  1.00  0.00           N  
ATOM   4352  C8    G   135     -24.662   1.087  15.290  1.00  0.00           C  
ATOM   4353  N9    G   135     -23.361   0.762  14.987  1.00  0.00           N  
ATOM   4354  H5'   G   135     -25.405   1.017  10.613  1.00  0.00           H  
ATOM   4355 H5''   G   135     -25.599  -0.736  10.498  1.00  0.00           H  
ATOM   4356  H4'   G   135     -23.339  -0.166  10.882  1.00  0.00           H  
ATOM   4357  H3'   G   135     -24.644  -1.552  13.291  1.00  0.00           H  
ATOM   4358  H1'   G   135     -21.812   1.038  13.641  1.00  0.00           H  
ATOM   4359  H2'   G   135     -22.360  -1.591  14.286  1.00  0.00           H  
ATOM   4360 HO2'   G   135     -21.396  -1.842  12.056  1.00  0.00           H  
ATOM   4361  H1    G   135     -21.578   0.522  19.583  1.00  0.00           H  
ATOM   4362  H22   G   135     -19.111  -0.144  17.270  1.00  0.00           H  
ATOM   4363  H21   G   135     -19.541   0.012  18.941  1.00  0.00           H  
ATOM   4364  H8    G   135     -25.444   1.235  14.529  1.00  0.00           H  
ATOM   4365  P     A   136     -24.224  -3.901  12.389  1.00  0.00           P  
ATOM   4366  OP2   A   136     -25.521  -3.627  13.056  1.00  0.00           O  
ATOM   4367  OP1   A   136     -24.164  -4.876  11.271  1.00  0.00           O  
ATOM   4368  O5'   A   136     -23.186  -4.368  13.505  1.00  0.00           O  
ATOM   4369  C5'   A   136     -21.855  -4.721  13.160  1.00  0.00           C  
ATOM   4370  C4'   A   136     -20.970  -4.805  14.379  1.00  0.00           C  
ATOM   4371  O4'   A   136     -20.986  -3.527  15.069  1.00  0.00           O  
ATOM   4372  C3'   A   136     -21.394  -5.806  15.443  1.00  0.00           C  
ATOM   4373  O3'   A   136     -20.997  -7.133  15.146  1.00  0.00           O  
ATOM   4374  C1'   A   136     -20.979  -3.727  16.467  1.00  0.00           C  
ATOM   4375  C2'   A   136     -20.768  -5.224  16.705  1.00  0.00           C  
ATOM   4376  O2'   A   136     -19.375  -5.497  16.762  1.00  0.00           O  
ATOM   4377  N1    A   136     -23.436  -2.073  20.684  1.00  0.00           N  
ATOM   4378  C2    A   136     -22.173  -2.465  20.473  1.00  0.00           C  
ATOM   4379  N3    A   136     -21.599  -2.884  19.348  1.00  0.00           N  
ATOM   4380  C4    A   136     -22.483  -2.883  18.334  1.00  0.00           C  
ATOM   4381  C5    A   136     -23.812  -2.508  18.395  1.00  0.00           C  
ATOM   4382  C6    A   136     -24.298  -2.082  19.644  1.00  0.00           C  
ATOM   4383  N6    A   136     -25.557  -1.692  19.855  1.00  0.00           N  
ATOM   4384  N7    A   136     -24.415  -2.635  17.151  1.00  0.00           N  
ATOM   4385  C8    A   136     -23.453  -3.077  16.379  1.00  0.00           C  
ATOM   4386  N9    A   136     -22.256  -3.249  17.030  1.00  0.00           N  
ATOM   4387  H5'   A   136     -21.492  -4.046  12.548  1.00  0.00           H  
ATOM   4388 H5''   A   136     -21.861  -5.591  12.709  1.00  0.00           H  
ATOM   4389  H4'   A   136     -20.054  -5.006  14.093  1.00  0.00           H  
ATOM   4390  H3'   A   136     -22.371  -5.788  15.531  1.00  0.00           H  
ATOM   4391  H1'   A   136     -20.237  -3.226  16.868  1.00  0.00           H  
ATOM   4392  H2'   A   136     -21.232  -5.532  17.512  1.00  0.00           H  
ATOM   4393 HO2'   A   136     -19.209  -6.383  16.378  1.00  0.00           H  
ATOM   4394  H2    A   136     -21.588  -2.439  21.260  1.00  0.00           H  
ATOM   4395  H61   A   136     -25.838  -1.406  20.750  1.00  0.00           H  
ATOM   4396  H62   A   136     -26.200  -1.691  19.116  1.00  0.00           H  
ATOM   4397  H8    A   136     -23.577  -3.267  15.426  1.00  0.00           H  
ATOM   4398  P     U   137     -21.976  -8.363  15.479  1.00  0.00           P  
ATOM   4399  OP2   U   137     -23.341  -7.999  15.023  1.00  0.00           O  
ATOM   4400  OP1   U   137     -21.341  -9.607  14.974  1.00  0.00           O  
ATOM   4401  O5'   U   137     -21.988  -8.426  17.070  1.00  0.00           O  
ATOM   4402  C5'   U   137     -20.804  -8.716  17.798  1.00  0.00           C  
ATOM   4403  C4'   U   137     -20.980  -8.459  19.274  1.00  0.00           C  
ATOM   4404  O4'   U   137     -21.305  -7.066  19.523  1.00  0.00           O  
ATOM   4405  C3'   U   137     -22.103  -9.224  19.959  1.00  0.00           C  
ATOM   4406  O3'   U   137     -21.752 -10.560  20.271  1.00  0.00           O  
ATOM   4407  C1'   U   137     -22.153  -6.957  20.648  1.00  0.00           C  
ATOM   4408  C2'   U   137     -22.381  -8.369  21.194  1.00  0.00           C  
ATOM   4409  O2'   U   137     -21.434  -8.625  22.221  1.00  0.00           O  
ATOM   4410  N1    U   137     -23.419  -6.302  20.236  1.00  0.00           N  
ATOM   4411  C2    U   137     -24.180  -5.719  21.232  1.00  0.00           C  
ATOM   4412  O2    U   137     -23.856  -5.723  22.407  1.00  0.00           O  
ATOM   4413  N3    U   137     -25.342  -5.124  20.804  1.00  0.00           N  
ATOM   4414  C4    U   137     -25.813  -5.054  19.510  1.00  0.00           C  
ATOM   4415  O4    U   137     -26.881  -4.483  19.286  1.00  0.00           O  
ATOM   4416  C5    U   137     -24.974  -5.678  18.534  1.00  0.00           C  
ATOM   4417  C6    U   137     -23.836  -6.264  18.922  1.00  0.00           C  
ATOM   4418  H5'   U   137     -20.076  -8.153  17.461  1.00  0.00           H  
ATOM   4419 H5''   U   137     -20.569  -9.658  17.664  1.00  0.00           H  
ATOM   4420  H4'   U   137     -20.140  -8.666  19.733  1.00  0.00           H  
ATOM   4421  H3'   U   137     -22.895  -9.219  19.382  1.00  0.00           H  
ATOM   4422  H1'   U   137     -21.714  -6.412  21.335  1.00  0.00           H  
ATOM   4423  H2'   U   137     -23.300  -8.487  21.512  1.00  0.00           H  
ATOM   4424 HO2'   U   137     -21.210  -9.580  22.218  1.00  0.00           H  
ATOM   4425  H3    U   137     -25.897  -4.705  21.494  1.00  0.00           H  
ATOM   4426  H5    U   137     -25.231  -5.676  17.588  1.00  0.00           H  
ATOM   4427  H6    U   137     -23.280  -6.684  18.235  1.00  0.00           H  
ATOM   4428  P     C   138     -22.800 -11.752  20.017  1.00  0.00           P  
ATOM   4429  OP2   C   138     -23.496 -11.488  18.733  1.00  0.00           O  
ATOM   4430  OP1   C   138     -22.086 -13.040  20.213  1.00  0.00           O  
ATOM   4431  O5'   C   138     -23.860 -11.593  21.195  1.00  0.00           O  
ATOM   4432  C5'   C   138     -23.479 -11.783  22.550  1.00  0.00           C  
ATOM   4433  C4'   C   138     -24.513 -11.233  23.502  1.00  0.00           C  
ATOM   4434  O4'   C   138     -24.667  -9.803  23.294  1.00  0.00           O  
ATOM   4435  C3'   C   138     -25.923 -11.782  23.349  1.00  0.00           C  
ATOM   4436  O3'   C   138     -26.105 -13.027  24.001  1.00  0.00           O  
ATOM   4437  C1'   C   138     -26.009  -9.409  23.483  1.00  0.00           C  
ATOM   4438  C2'   C   138     -26.787 -10.659  23.918  1.00  0.00           C  
ATOM   4439  O2'   C   138     -26.823 -10.705  25.336  1.00  0.00           O  
ATOM   4440  N1    C   138     -26.525  -8.836  22.216  1.00  0.00           N  
ATOM   4441  C2    C   138     -27.462  -7.797  22.288  1.00  0.00           C  
ATOM   4442  O2    C   138     -27.830  -7.391  23.401  1.00  0.00           O  
ATOM   4443  N3    C   138     -27.948  -7.257  21.147  1.00  0.00           N  
ATOM   4444  C4    C   138     -27.536  -7.713  19.964  1.00  0.00           C  
ATOM   4445  N4    C   138     -28.043  -7.150  18.865  1.00  0.00           N  
ATOM   4446  C5    C   138     -26.586  -8.767  19.856  1.00  0.00           C  
ATOM   4447  C6    C   138     -26.111  -9.293  20.992  1.00  0.00           C  
ATOM   4448  H5'   C   138     -22.625 -11.329  22.708  1.00  0.00           H  
ATOM   4449 H5''   C   138     -23.367 -12.742  22.718  1.00  0.00           H  
ATOM   4450  H4'   C   138     -24.210 -11.389  24.420  1.00  0.00           H  
ATOM   4451  H3'   C   138     -26.127 -11.890  22.397  1.00  0.00           H  
ATOM   4452  H1'   C   138     -26.062  -8.734  24.192  1.00  0.00           H  
ATOM   4453  H2'   C   138     -27.687 -10.669  23.532  1.00  0.00           H  
ATOM   4454 HO2'   C   138     -27.697 -10.387  25.645  1.00  0.00           H  
ATOM   4455  H42   C   138     -27.761  -7.462  17.980  1.00  0.00           H  
ATOM   4456  H41   C   138     -28.698  -6.424  18.943  1.00  0.00           H  
ATOM   4457  H5    C   138     -26.289  -9.095  18.982  1.00  0.00           H  
ATOM   4458  H6    C   138     -25.457 -10.019  20.939  1.00  0.00           H  
ATOM   4459  P     A   139     -26.868 -14.228  23.253  1.00  0.00           P  
ATOM   4460  OP2   A   139     -26.168 -14.487  21.969  1.00  0.00           O  
ATOM   4461  OP1   A   139     -27.051 -15.334  24.225  1.00  0.00           O  
ATOM   4462  O5'   A   139     -28.303 -13.623  22.917  1.00  0.00           O  
ATOM   4463  C5'   A   139     -29.160 -14.256  21.979  1.00  0.00           C  
ATOM   4464  C4'   A   139     -30.613 -14.023  22.309  1.00  0.00           C  
ATOM   4465  O4'   A   139     -30.894 -14.674  23.587  1.00  0.00           O  
ATOM   4466  C3'   A   139     -31.026 -12.574  22.517  1.00  0.00           C  
ATOM   4467  O3'   A   139     -31.340 -11.907  21.307  1.00  0.00           O  
ATOM   4468  C1'   A   139     -31.767 -13.869  24.355  1.00  0.00           C  
ATOM   4469  C2'   A   139     -32.214 -12.710  23.463  1.00  0.00           C  
ATOM   4470  O2'   A   139     -33.388 -13.094  22.764  1.00  0.00           O  
ATOM   4471  N1    A   139     -32.095 -11.374  28.852  1.00  0.00           N  
ATOM   4472  C2    A   139     -33.006 -11.659  27.912  1.00  0.00           C  
ATOM   4473  N3    A   139     -32.851 -12.313  26.763  1.00  0.00           N  
ATOM   4474  C4    A   139     -31.574 -12.705  26.607  1.00  0.00           C  
ATOM   4475  C5    A   139     -30.528 -12.488  27.484  1.00  0.00           C  
ATOM   4476  C6    A   139     -30.822 -11.783  28.665  1.00  0.00           C  
ATOM   4477  N6    A   139     -29.915 -11.498  29.602  1.00  0.00           N  
ATOM   4478  N7    A   139     -29.352 -13.038  26.991  1.00  0.00           N  
ATOM   4479  C8    A   139     -29.709 -13.566  25.847  1.00  0.00           C  
ATOM   4480  N9    A   139     -31.040 -13.403  25.551  1.00  0.00           N  
ATOM   4481  H5'   A   139     -28.982 -15.220  21.983  1.00  0.00           H  
ATOM   4482 H5''   A   139     -28.974 -13.901  21.085  1.00  0.00           H  
ATOM   4483  H4'   A   139     -31.166 -14.420  21.605  1.00  0.00           H  
ATOM   4484  H3'   A   139     -30.302 -12.096  22.974  1.00  0.00           H  
ATOM   4485  H1'   A   139     -32.552 -14.389  24.632  1.00  0.00           H  
ATOM   4486  H2'   A   139     -32.353 -11.891  23.985  1.00  0.00           H  
ATOM   4487 HO2'   A   139     -33.402 -12.645  21.893  1.00  0.00           H  
ATOM   4488  H2    A   139     -33.914 -11.340  28.096  1.00  0.00           H  
ATOM   4489  H61   A   139     -30.180 -11.003  30.406  1.00  0.00           H  
ATOM   4490  H62   A   139     -28.985 -11.785  29.488  1.00  0.00           H  
ATOM   4491  H8    A   139     -29.082 -14.035  25.256  1.00  0.00           H  
ATOM   4492  P     G   140     -30.730 -10.451  21.005  1.00  0.00           P  
ATOM   4493  OP2   G   140     -29.333 -10.425  21.505  1.00  0.00           O  
ATOM   4494  OP1   G   140     -31.008 -10.121  19.584  1.00  0.00           O  
ATOM   4495  O5'   G   140     -31.599  -9.473  21.916  1.00  0.00           O  
ATOM   4496  C5'   G   140     -32.992  -9.315  21.694  1.00  0.00           C  
ATOM   4497  C4'   G   140     -33.673  -8.677  22.879  1.00  0.00           C  
ATOM   4498  O4'   G   140     -33.569  -9.574  24.031  1.00  0.00           O  
ATOM   4499  C3'   G   140     -33.111  -7.338  23.331  1.00  0.00           C  
ATOM   4500  O3'   G   140     -33.691  -6.237  22.653  1.00  0.00           O  
ATOM   4501  C1'   G   140     -33.322  -8.762  25.153  1.00  0.00           C  
ATOM   4502  C2'   G   140     -33.569  -7.306  24.768  1.00  0.00           C  
ATOM   4503  O2'   G   140     -34.956  -7.015  24.861  1.00  0.00           O  
ATOM   4504  N1    G   140     -30.131  -8.064  29.058  1.00  0.00           N  
ATOM   4505  C2    G   140     -31.447  -7.692  28.927  1.00  0.00           C  
ATOM   4506  N2    G   140     -31.991  -7.050  29.971  1.00  0.00           N  
ATOM   4507  N3    G   140     -32.179  -7.933  27.852  1.00  0.00           N  
ATOM   4508  C4    G   140     -31.479  -8.585  26.900  1.00  0.00           C  
ATOM   4509  C5    G   140     -30.165  -9.001  26.930  1.00  0.00           C  
ATOM   4510  C6    G   140     -29.391  -8.736  28.090  1.00  0.00           C  
ATOM   4511  O6    G   140     -28.209  -9.025  28.309  1.00  0.00           O  
ATOM   4512  N7    G   140     -29.822  -9.640  25.747  1.00  0.00           N  
ATOM   4513  C8    G   140     -30.914  -9.602  25.032  1.00  0.00           C  
ATOM   4514  N9    G   140     -31.957  -8.977  25.671  1.00  0.00           N  
ATOM   4515  H5'   G   140     -33.392 -10.195  21.530  1.00  0.00           H  
ATOM   4516 H5''   G   140     -33.128  -8.751  20.904  1.00  0.00           H  
ATOM   4517  H4'   G   140     -34.619  -8.537  22.663  1.00  0.00           H  
ATOM   4518  H3'   G   140     -32.133  -7.372  23.295  1.00  0.00           H  
ATOM   4519  H1'   G   140     -33.975  -9.036  25.830  1.00  0.00           H  
ATOM   4520  H2'   G   140     -33.031  -6.685  25.303  1.00  0.00           H  
ATOM   4521 HO2'   G   140     -35.193  -6.367  24.165  1.00  0.00           H  
ATOM   4522  H1    G   140     -29.677  -7.839  29.896  1.00  0.00           H  
ATOM   4523  H22   G   140     -32.927  -6.760  29.935  1.00  0.00           H  
ATOM   4524  H21   G   140     -31.455  -6.868  30.771  1.00  0.00           H  
ATOM   4525  H8    G   140     -30.981  -9.982  24.131  1.00  0.00           H  
ATOM   4526  P     A   141     -32.800  -4.949  22.293  1.00  0.00           P  
ATOM   4527  OP2   A   141     -31.471  -5.424  21.832  1.00  0.00           O  
ATOM   4528  OP1   A   141     -33.606  -4.060  21.420  1.00  0.00           O  
ATOM   4529  O5'   A   141     -32.601  -4.215  23.694  1.00  0.00           O  
ATOM   4530  C5'   A   141     -33.701  -3.628  24.372  1.00  0.00           C  
ATOM   4531  C4'   A   141     -33.357  -3.294  25.802  1.00  0.00           C  
ATOM   4532  O4'   A   141     -32.928  -4.495  26.485  1.00  0.00           O  
ATOM   4533  C3'   A   141     -32.238  -2.283  26.000  1.00  0.00           C  
ATOM   4534  O3'   A   141     -32.700  -0.943  26.031  1.00  0.00           O  
ATOM   4535  C1'   A   141     -31.818  -4.235  27.331  1.00  0.00           C  
ATOM   4536  C2'   A   141     -31.669  -2.715  27.350  1.00  0.00           C  
ATOM   4537  O2'   A   141     -32.450  -2.211  28.424  1.00  0.00           O  
ATOM   4538  N1    A   141     -27.030  -5.941  28.174  1.00  0.00           N  
ATOM   4539  C2    A   141     -27.919  -5.327  28.965  1.00  0.00           C  
ATOM   4540  N3    A   141     -29.151  -4.909  28.680  1.00  0.00           N  
ATOM   4541  C4    A   141     -29.461  -5.182  27.400  1.00  0.00           C  
ATOM   4542  C5    A   141     -28.654  -5.807  26.468  1.00  0.00           C  
ATOM   4543  C6    A   141     -27.373  -6.201  26.895  1.00  0.00           C  
ATOM   4544  N6    A   141     -26.486  -6.813  26.107  1.00  0.00           N  
ATOM   4545  N7    A   141     -29.309  -5.920  25.249  1.00  0.00           N  
ATOM   4546  C8    A   141     -30.478  -5.370  25.469  1.00  0.00           C  
ATOM   4547  N9    A   141     -30.638  -4.902  26.750  1.00  0.00           N  
ATOM   4548  H5'   A   141     -34.454  -4.255  24.363  1.00  0.00           H  
ATOM   4549 H5''   A   141     -33.964  -2.807  23.906  1.00  0.00           H  
ATOM   4550  H4'   A   141     -34.156  -2.939  26.246  1.00  0.00           H  
ATOM   4551  H3'   A   141     -31.561  -2.412  25.303  1.00  0.00           H  
ATOM   4552  H1'   A   141     -31.961  -4.560  28.245  1.00  0.00           H  
ATOM   4553  H2'   A   141     -30.725  -2.465  27.439  1.00  0.00           H  
ATOM   4554 HO2'   A   141     -32.755  -1.307  28.198  1.00  0.00           H  
ATOM   4555  H2    A   141     -27.621  -5.161  29.884  1.00  0.00           H  
ATOM   4556  H61   A   141     -25.607  -7.064  26.461  1.00  0.00           H  
ATOM   4557  H62   A   141     -26.713  -7.012  25.174  1.00  0.00           H  
ATOM   4558  H8    A   141     -31.174  -5.299  24.782  1.00  0.00           H  
ATOM   4559  P     U   142     -31.652   0.270  26.150  1.00  0.00           P  
ATOM   4560  OP2   U   142     -30.363  -0.178  25.565  1.00  0.00           O  
ATOM   4561  OP1   U   142     -32.308   1.497  25.630  1.00  0.00           O  
ATOM   4562  O5'   U   142     -31.446   0.448  27.719  1.00  0.00           O  
ATOM   4563  C5'   U   142     -32.405   1.137  28.507  1.00  0.00           C  
ATOM   4564  C4'   U   142     -32.047   1.106  29.973  1.00  0.00           C  
ATOM   4565  O4'   U   142     -32.591  -0.084  30.590  1.00  0.00           O  
ATOM   4566  C3'   U   142     -30.566   0.985  30.299  1.00  0.00           C  
ATOM   4567  O3'   U   142     -29.864   2.205  30.144  1.00  0.00           O  
ATOM   4568  C1'   U   142     -31.865  -0.375  31.775  1.00  0.00           C  
ATOM   4569  C2'   U   142     -30.622   0.520  31.758  1.00  0.00           C  
ATOM   4570  O2'   U   142     -30.841   1.614  32.638  1.00  0.00           O  
ATOM   4571  N1    U   142     -31.520  -1.817  31.792  1.00  0.00           N  
ATOM   4572  C2    U   142     -30.587  -2.253  30.869  1.00  0.00           C  
ATOM   4573  O2    U   142     -30.052  -1.513  30.063  1.00  0.00           O  
ATOM   4574  N3    U   142     -30.298  -3.595  30.923  1.00  0.00           N  
ATOM   4575  C4    U   142     -30.834  -4.527  31.784  1.00  0.00           C  
ATOM   4576  O4    U   142     -30.471  -5.702  31.706  1.00  0.00           O  
ATOM   4577  C5    U   142     -31.792  -4.004  32.711  1.00  0.00           C  
ATOM   4578  C6    U   142     -32.091  -2.702  32.682  1.00  0.00           C  
ATOM   4579  H5'   U   142     -33.281   0.715  28.384  1.00  0.00           H  
ATOM   4580 H5''   U   142     -32.454   2.069  28.210  1.00  0.00           H  
ATOM   4581  H4'   U   142     -32.434   1.893  30.409  1.00  0.00           H  
ATOM   4582  H3'   U   142     -30.171   0.281  29.744  1.00  0.00           H  
ATOM   4583  H1'   U   142     -32.406  -0.161  32.564  1.00  0.00           H  
ATOM   4584  H2'   U   142     -29.821   0.013  32.004  1.00  0.00           H  
ATOM   4585 HO2'   U   142     -30.768   1.298  33.563  1.00  0.00           H  
ATOM   4586  H3    U   142     -29.640  -3.925  30.277  1.00  0.00           H  
ATOM   4587  H5    U   142     -32.223  -4.597  33.362  1.00  0.00           H  
ATOM   4588  H6    U   142     -32.749  -2.369  33.325  1.00  0.00           H  
ATOM   4589  P     A   143     -28.487   2.438  30.921  1.00  0.00           P  
ATOM   4590  OP2   A   143     -27.761   3.481  30.153  1.00  0.00           O  
ATOM   4591  OP1   A   143     -28.858   2.692  32.335  1.00  0.00           O  
ATOM   4592  O5'   A   143     -27.622   1.100  30.870  1.00  0.00           O  
ATOM   4593  C5'   A   143     -26.895   0.659  32.007  1.00  0.00           C  
ATOM   4594  C4'   A   143     -25.828  -0.338  31.630  1.00  0.00           C  
ATOM   4595  O4'   A   143     -26.384  -1.594  31.108  1.00  0.00           O  
ATOM   4596  C3'   A   143     -24.912   0.067  30.485  1.00  0.00           C  
ATOM   4597  O3'   A   143     -23.964   1.053  30.856  1.00  0.00           O  
ATOM   4598  C1'   A   143     -25.439  -2.122  30.229  1.00  0.00           C  
ATOM   4599  C2'   A   143     -24.189  -1.271  30.259  1.00  0.00           C  
ATOM   4600  O2'   A   143     -23.362  -1.603  31.365  1.00  0.00           O  
ATOM   4601  N1    A   143     -24.823  -4.136  25.526  1.00  0.00           N  
ATOM   4602  C2    A   143     -24.086  -4.212  26.641  1.00  0.00           C  
ATOM   4603  N3    A   143     -24.306  -3.661  27.834  1.00  0.00           N  
ATOM   4604  C4    A   143     -25.446  -2.949  27.825  1.00  0.00           C  
ATOM   4605  C5    A   143     -26.309  -2.779  26.758  1.00  0.00           C  
ATOM   4606  C6    A   143     -25.964  -3.413  25.552  1.00  0.00           C  
ATOM   4607  N6    A   143     -26.698  -3.338  24.440  1.00  0.00           N  
ATOM   4608  N7    A   143     -27.385  -1.980  27.120  1.00  0.00           N  
ATOM   4609  C8    A   143     -27.153  -1.690  28.377  1.00  0.00           C  
ATOM   4610  N9    A   143     -25.996  -2.244  28.868  1.00  0.00           N  
ATOM   4611  H5'   A   143     -27.515   0.239  32.640  1.00  0.00           H  
ATOM   4612 H5''   A   143     -26.474   1.431  32.438  1.00  0.00           H  
ATOM   4613  H4'   A   143     -25.283  -0.511  32.426  1.00  0.00           H  
ATOM   4614  H3'   A   143     -25.381   0.361  29.676  1.00  0.00           H  
ATOM   4615  H1'   A   143     -25.235  -3.015  30.580  1.00  0.00           H  
ATOM   4616  H2'   A   143     -23.687  -1.270  29.417  1.00  0.00           H  
ATOM   4617 HO2'   A   143     -22.999  -0.779  31.750  1.00  0.00           H  
ATOM   4618  H2    A   143     -23.269  -4.748  26.570  1.00  0.00           H  
ATOM   4619  H61   A   143     -26.406  -3.803  23.627  1.00  0.00           H  
ATOM   4620  H62   A   143     -27.529  -2.820  24.435  1.00  0.00           H  
ATOM   4621  H8    A   143     -27.750  -1.129  28.916  1.00  0.00           H  
ATOM   4622  P     C   144     -23.327   2.020  29.742  1.00  0.00           P  
ATOM   4623  OP2   C   144     -24.359   2.272  28.705  1.00  0.00           O  
ATOM   4624  OP1   C   144     -22.693   3.168  30.438  1.00  0.00           O  
ATOM   4625  O5'   C   144     -22.170   1.144  29.084  1.00  0.00           O  
ATOM   4626  C5'   C   144     -21.088   0.660  29.866  1.00  0.00           C  
ATOM   4627  C4'   C   144     -20.222  -0.298  29.085  1.00  0.00           C  
ATOM   4628  O4'   C   144     -20.997  -1.427  28.560  1.00  0.00           O  
ATOM   4629  C3'   C   144     -19.536   0.270  27.853  1.00  0.00           C  
ATOM   4630  O3'   C   144     -18.398   1.054  28.167  1.00  0.00           O  
ATOM   4631  C1'   C   144     -20.450  -1.851  27.322  1.00  0.00           C  
ATOM   4632  C2'   C   144     -19.207  -0.990  27.056  1.00  0.00           C  
ATOM   4633  O2'   C   144     -18.065  -1.649  27.583  1.00  0.00           O  
ATOM   4634  N1    C   144     -21.476  -1.702  26.261  1.00  0.00           N  
ATOM   4635  C2    C   144     -21.283  -2.379  25.050  1.00  0.00           C  
ATOM   4636  O2    C   144     -20.268  -3.076  24.900  1.00  0.00           O  
ATOM   4637  N3    C   144     -22.204  -2.260  24.066  1.00  0.00           N  
ATOM   4638  C4    C   144     -23.286  -1.505  24.252  1.00  0.00           C  
ATOM   4639  N4    C   144     -24.169  -1.418  23.253  1.00  0.00           N  
ATOM   4640  C5    C   144     -23.512  -0.805  25.470  1.00  0.00           C  
ATOM   4641  C6    C   144     -22.594  -0.930  26.437  1.00  0.00           C  
ATOM   4642  H5'   C   144     -21.444   0.200  30.654  1.00  0.00           H  
ATOM   4643 H5''   C   144     -20.541   1.419  30.158  1.00  0.00           H  
ATOM   4644  H4'   C   144     -19.540  -0.638  29.700  1.00  0.00           H  
ATOM   4645  H3'   C   144     -20.171   0.816  27.343  1.00  0.00           H  
ATOM   4646  H1'   C   144     -20.182  -2.791  27.388  1.00  0.00           H  
ATOM   4647  H2'   C   144     -19.104  -0.794  26.102  1.00  0.00           H  
ATOM   4648 HO2'   C   144     -17.459  -0.982  27.965  1.00  0.00           H  
ATOM   4649  H42   C   144     -24.974  -0.870  23.358  1.00  0.00           H  
ATOM   4650  H41   C   144     -24.010  -1.901  22.415  1.00  0.00           H  
ATOM   4651  H5    C   144     -24.311  -0.252  25.598  1.00  0.00           H  
ATOM   4652  H6    C   144     -22.731  -0.456  27.283  1.00  0.00           H  
ATOM   4653  P     C   145     -18.088   2.397  27.339  1.00  0.00           P  
ATOM   4654  OP2   C   145     -19.376   3.088  27.081  1.00  0.00           O  
ATOM   4655  OP1   C   145     -16.993   3.122  28.032  1.00  0.00           O  
ATOM   4656  O5'   C   145     -17.523   1.870  25.946  1.00  0.00           O  
ATOM   4657  C5'   C   145     -16.346   1.078  25.888  1.00  0.00           C  
ATOM   4658  C4'   C   145     -16.197   0.402  24.554  1.00  0.00           C  
ATOM   4659  O4'   C   145     -17.367  -0.424  24.282  1.00  0.00           O  
ATOM   4660  C3'   C   145     -16.156   1.337  23.362  1.00  0.00           C  
ATOM   4661  O3'   C   145     -14.875   1.906  23.179  1.00  0.00           O  
ATOM   4662  C1'   C   145     -17.654  -0.412  22.897  1.00  0.00           C  
ATOM   4663  C2'   C   145     -16.554   0.413  22.224  1.00  0.00           C  
ATOM   4664  O2'   C   145     -15.489  -0.439  21.857  1.00  0.00           O  
ATOM   4665  N1    C   145     -19.006   0.144  22.700  1.00  0.00           N  
ATOM   4666  C2    C   145     -19.662  -0.087  21.474  1.00  0.00           C  
ATOM   4667  O2    C   145     -19.065  -0.696  20.573  1.00  0.00           O  
ATOM   4668  N3    C   145     -20.920   0.364  21.298  1.00  0.00           N  
ATOM   4669  C4    C   145     -21.529   1.037  22.274  1.00  0.00           C  
ATOM   4670  N4    C   145     -22.784   1.433  22.059  1.00  0.00           N  
ATOM   4671  C5    C   145     -20.878   1.327  23.520  1.00  0.00           C  
ATOM   4672  C6    C   145     -19.629   0.861  23.688  1.00  0.00           C  
ATOM   4673  H5'   C   145     -16.386   0.395  26.590  1.00  0.00           H  
ATOM   4674 H5''   C   145     -15.567   1.652  26.043  1.00  0.00           H  
ATOM   4675  H4'   C   145     -15.251  -0.152  24.639  1.00  0.00           H  
ATOM   4676  H3'   C   145     -16.818   2.210  23.462  1.00  0.00           H  
ATOM   4677  H1'   C   145     -17.651  -1.401  22.416  1.00  0.00           H  
ATOM   4678  H2'   C   145     -16.823   0.958  21.309  1.00  0.00           H  
ATOM   4679 HO2'   C   145     -14.617   0.008  22.062  1.00  0.00           H  
ATOM   4680  H42   C   145     -23.277   1.942  22.765  1.00  0.00           H  
ATOM   4681  H41   C   145     -23.233   1.221  21.191  1.00  0.00           H  
ATOM   4682  H5    C   145     -21.383   1.909  24.305  1.00  0.00           H  
ATOM   4683  H6    C   145     -19.097   1.063  24.629  1.00  0.00           H  
ATOM   4684  P     G   146     -14.754   3.417  22.654  1.00  0.00           P  
ATOM   4685  OP2   G   146     -15.858   4.226  23.232  1.00  0.00           O  
ATOM   4686  OP1   G   146     -13.350   3.816  22.890  1.00  0.00           O  
ATOM   4687  O5'   G   146     -15.078   3.320  21.094  1.00  0.00           O  
ATOM   4688  C5'   G   146     -14.274   2.538  20.196  1.00  0.00           C  
ATOM   4689  C4'   G   146     -14.929   2.488  18.834  1.00  0.00           C  
ATOM   4690  O4'   G   146     -16.250   1.895  18.955  1.00  0.00           O  
ATOM   4691  C3'   G   146     -15.200   3.838  18.190  1.00  0.00           C  
ATOM   4692  O3'   G   146     -14.033   4.344  17.562  1.00  0.00           O  
ATOM   4693  C1'   G   146     -17.120   2.492  18.000  1.00  0.00           C  
ATOM   4694  C2'   G   146     -16.310   3.508  17.198  1.00  0.00           C  
ATOM   4695  O2'   G   146     -15.853   2.854  16.029  1.00  0.00           O  
ATOM   4696  N1    G   146     -21.911   4.113  17.467  1.00  0.00           N  
ATOM   4697  C2    G   146     -20.987   3.809  16.499  1.00  0.00           C  
ATOM   4698  N2    G   146     -21.421   3.884  15.223  1.00  0.00           N  
ATOM   4699  N3    G   146     -19.737   3.457  16.755  1.00  0.00           N  
ATOM   4700  C4    G   146     -19.483   3.429  18.078  1.00  0.00           C  
ATOM   4701  C5    G   146     -20.332   3.729  19.122  1.00  0.00           C  
ATOM   4702  C6    G   146     -21.669   4.099  18.836  1.00  0.00           C  
ATOM   4703  O6    G   146     -22.576   4.386  19.626  1.00  0.00           O  
ATOM   4704  N7    G   146     -19.681   3.600  20.337  1.00  0.00           N  
ATOM   4705  C8    G   146     -18.477   3.200  20.023  1.00  0.00           C  
ATOM   4706  N9    G   146     -18.300   3.037  18.671  1.00  0.00           N  
ATOM   4707  H5'   G   146     -14.150   1.519  20.590  1.00  0.00           H  
ATOM   4708 H5''   G   146     -13.268   2.975  20.113  1.00  0.00           H  
ATOM   4709  H4'   G   146     -14.219   1.921  18.216  1.00  0.00           H  
ATOM   4710  H3'   G   146     -15.486   4.622  18.907  1.00  0.00           H  
ATOM   4711  H1'   G   146     -17.500   1.749  17.285  1.00  0.00           H  
ATOM   4712  H2'   G   146     -16.824   4.404  16.822  1.00  0.00           H  
ATOM   4713 HO2'   G   146     -14.955   3.214  15.774  1.00  0.00           H  
ATOM   4714  H1    G   146     -22.830   4.365  17.165  1.00  0.00           H  
ATOM   4715  H22   G   146     -20.797   3.673  14.471  1.00  0.00           H  
ATOM   4716  H21   G   146     -22.364   4.151  15.030  1.00  0.00           H  
ATOM   4717  H8    G   146     -17.691   3.000  20.766  1.00  0.00           H  
ATOM   4718  P     U   147     -13.866   5.935  17.354  1.00  0.00           P  
ATOM   4719  OP2   U   147     -14.101   6.626  18.648  1.00  0.00           O  
ATOM   4720  OP1   U   147     -12.598   6.174  16.612  1.00  0.00           O  
ATOM   4721  O5'   U   147     -15.090   6.315  16.411  1.00  0.00           O  
ATOM   4722  C5'   U   147     -14.899   7.174  15.273  1.00  0.00           C  
ATOM   4723  C4'   U   147     -16.163   7.232  14.460  1.00  0.00           C  
ATOM   4724  O4'   U   147     -17.167   6.355  15.043  1.00  0.00           O  
ATOM   4725  C3'   U   147     -16.846   8.584  14.454  1.00  0.00           C  
ATOM   4726  O3'   U   147     -16.229   9.489  13.547  1.00  0.00           O  
ATOM   4727  C1'   U   147     -18.444   6.901  14.822  1.00  0.00           C  
ATOM   4728  C2'   U   147     -18.266   8.216  14.063  1.00  0.00           C  
ATOM   4729  O2'   U   147     -18.394   7.978  12.680  1.00  0.00           O  
ATOM   4730  N1    U   147     -19.123   7.076  16.118  1.00  0.00           N  
ATOM   4731  C2    U   147     -20.489   7.301  16.100  1.00  0.00           C  
ATOM   4732  O2    U   147     -21.130   7.393  15.076  1.00  0.00           O  
ATOM   4733  N3    U   147     -21.074   7.424  17.334  1.00  0.00           N  
ATOM   4734  C4    U   147     -20.450   7.362  18.558  1.00  0.00           C  
ATOM   4735  O4    U   147     -21.121   7.488  19.580  1.00  0.00           O  
ATOM   4736  C5    U   147     -19.037   7.146  18.498  1.00  0.00           C  
ATOM   4737  C6    U   147     -18.436   7.013  17.312  1.00  0.00           C  
ATOM   4738  H5'   U   147     -14.073   6.801  14.652  1.00  0.00           H  
ATOM   4739 H5''   U   147     -14.622   8.186  15.605  1.00  0.00           H  
ATOM   4740  H4'   U   147     -15.843   6.955  13.445  1.00  0.00           H  
ATOM   4741  H3'   U   147     -16.799   9.106  15.420  1.00  0.00           H  
ATOM   4742  H1'   U   147     -19.096   6.263  14.208  1.00  0.00           H  
ATOM   4743  H2'   U   147     -18.987   9.016  14.282  1.00  0.00           H  
ATOM   4744 HO2'   U   147     -17.791   8.597  12.177  1.00  0.00           H  
ATOM   4745  H3    U   147     -22.063   7.579  17.345  1.00  0.00           H  
ATOM   4746  H5    U   147     -18.447   7.091  19.426  1.00  0.00           H  
ATOM   4747  H6    U   147     -17.348   6.847  17.288  1.00  0.00           H  
ATOM   4748  P     C   148     -16.348  11.066  13.811  1.00  0.00           P  
ATOM   4749  OP2   C   148     -16.082  11.338  15.256  1.00  0.00           O  
ATOM   4750  OP1   C   148     -15.518  11.728  12.788  1.00  0.00           O  
ATOM   4751  O5'   C   148     -17.887  11.339  13.505  1.00  0.00           O  
ATOM   4752  C5'   C   148     -18.552  12.491  14.022  1.00  0.00           C  
ATOM   4753  C4'   C   148     -20.018  12.452  13.667  1.00  0.00           C  
ATOM   4754  O4'   C   148     -20.633  11.257  14.209  1.00  0.00           O  
ATOM   4755  C3'   C   148     -20.813  13.602  14.251  1.00  0.00           C  
ATOM   4756  O3'   C   148     -20.756  14.714  13.366  1.00  0.00           O  
ATOM   4757  C1'   C   148     -21.904  11.563  14.758  1.00  0.00           C  
ATOM   4758  C2'   C   148     -22.212  13.018  14.385  1.00  0.00           C  
ATOM   4759  O2'   C   148     -22.943  13.048  13.182  1.00  0.00           O  
ATOM   4760  N1    C   148     -21.850  11.295  16.214  1.00  0.00           N  
ATOM   4761  C2    C   148     -23.042  11.348  16.965  1.00  0.00           C  
ATOM   4762  O2    C   148     -24.113  11.605  16.387  1.00  0.00           O  
ATOM   4763  N3    C   148     -22.989  11.114  18.297  1.00  0.00           N  
ATOM   4764  C4    C   148     -21.822  10.829  18.881  1.00  0.00           C  
ATOM   4765  N4    C   148     -21.818  10.599  20.197  1.00  0.00           N  
ATOM   4766  C5    C   148     -20.605  10.763  18.144  1.00  0.00           C  
ATOM   4767  C6    C   148     -20.665  11.001  16.830  1.00  0.00           C  
ATOM   4768  H5'   C   148     -18.097  13.405  13.614  1.00  0.00           H  
ATOM   4769 H5''   C   148     -18.437  12.534  15.115  1.00  0.00           H  
ATOM   4770  H4'   C   148     -20.029  12.517  12.569  1.00  0.00           H  
ATOM   4771  H3'   C   148     -20.415  13.974  15.207  1.00  0.00           H  
ATOM   4772  H1'   C   148     -22.732  10.952  14.372  1.00  0.00           H  
ATOM   4773  H2'   C   148     -22.837  13.572  15.100  1.00  0.00           H  
ATOM   4774 HO2'   C   148     -22.661  13.839  12.639  1.00  0.00           H  
ATOM   4775  H42   C   148     -20.961  10.384  20.666  1.00  0.00           H  
ATOM   4776  H41   C   148     -22.673  10.642  20.714  1.00  0.00           H  
ATOM   4777  H5    C   148     -19.651  10.528  18.639  1.00  0.00           H  
ATOM   4778  H6    C   148     -19.744  10.958  16.228  1.00  0.00           H  
ATOM   4779  P     G   149     -20.471  16.189  13.938  1.00  0.00           P  
ATOM   4780  OP2   G   149     -19.361  16.095  14.920  1.00  0.00           O  
ATOM   4781  OP1   G   149     -20.353  17.116  12.783  1.00  0.00           O  
ATOM   4782  O5'   G   149     -21.802  16.559  14.732  1.00  0.00           O  
ATOM   4783  C5'   G   149     -23.045  16.678  14.056  1.00  0.00           C  
ATOM   4784  C4'   G   149     -24.187  16.865  15.024  1.00  0.00           C  
ATOM   4785  O4'   G   149     -24.415  15.663  15.810  1.00  0.00           O  
ATOM   4786  C3'   G   149     -23.995  17.942  16.082  1.00  0.00           C  
ATOM   4787  O3'   G   149     -24.216  19.251  15.585  1.00  0.00           O  
ATOM   4788  C1'   G   149     -24.924  16.011  17.087  1.00  0.00           C  
ATOM   4789  C2'   G   149     -25.025  17.536  17.133  1.00  0.00           C  
ATOM   4790  O2'   G   149     -26.336  17.924  16.747  1.00  0.00           O  
ATOM   4791  N1    G   149     -24.155  15.316  22.071  1.00  0.00           N  
ATOM   4792  C2    G   149     -25.216  15.901  21.423  1.00  0.00           C  
ATOM   4793  N2    G   149     -26.207  16.363  22.200  1.00  0.00           N  
ATOM   4794  N3    G   149     -25.302  16.023  20.109  1.00  0.00           N  
ATOM   4795  C4    G   149     -24.224  15.508  19.481  1.00  0.00           C  
ATOM   4796  C5    G   149     -23.114  14.904  20.033  1.00  0.00           C  
ATOM   4797  C6    G   149     -23.034  14.779  21.444  1.00  0.00           C  
ATOM   4798  O6    G   149     -22.133  14.274  22.123  1.00  0.00           O  
ATOM   4799  N7    G   149     -22.226  14.507  19.044  1.00  0.00           N  
ATOM   4800  C8    G   149     -22.801  14.870  17.929  1.00  0.00           C  
ATOM   4801  N9    G   149     -24.016  15.483  18.122  1.00  0.00           N  
ATOM   4802  H5'   G   149     -23.202  15.867  13.529  1.00  0.00           H  
ATOM   4803 H5''   G   149     -23.008  17.449  13.452  1.00  0.00           H  
ATOM   4804  H4'   G   149     -24.993  17.070  14.504  1.00  0.00           H  
ATOM   4805  H3'   G   149     -23.095  17.892  16.464  1.00  0.00           H  
ATOM   4806  H1'   G   149     -25.815  15.621  17.204  1.00  0.00           H  
ATOM   4807  H2'   G   149     -24.790  17.884  18.019  1.00  0.00           H  
ATOM   4808 HO2'   G   149     -26.278  18.712  16.167  1.00  0.00           H  
ATOM   4809  H1    G   149     -24.187  15.274  23.049  1.00  0.00           H  
ATOM   4810  H22   G   149     -26.990  16.790  21.794  1.00  0.00           H  
ATOM   4811  H21   G   149     -26.150  16.275  23.175  1.00  0.00           H  
ATOM   4812  H8    G   149     -22.406  14.720  17.045  1.00  0.00           H  
ATOM   4813  P     U   150     -23.434  20.501  16.226  1.00  0.00           P  
ATOM   4814  OP2   U   150     -22.043  20.072  16.516  1.00  0.00           O  
ATOM   4815  OP1   U   150     -23.673  21.685  15.362  1.00  0.00           O  
ATOM   4816  O5'   U   150     -24.174  20.747  17.615  1.00  0.00           O  
ATOM   4817  C5'   U   150     -25.527  21.175  17.655  1.00  0.00           C  
ATOM   4818  C4'   U   150     -26.009  21.367  19.072  1.00  0.00           C  
ATOM   4819  O4'   U   150     -26.005  20.082  19.749  1.00  0.00           O  
ATOM   4820  C3'   U   150     -25.132  22.230  19.966  1.00  0.00           C  
ATOM   4821  O3'   U   150     -25.343  23.617  19.777  1.00  0.00           O  
ATOM   4822  C1'   U   150     -25.794  20.283  21.131  1.00  0.00           C  
ATOM   4823  C2'   U   150     -25.588  21.785  21.348  1.00  0.00           C  
ATOM   4824  O2'   U   150     -26.832  22.377  21.694  1.00  0.00           O  
ATOM   4825  N1    U   150     -24.617  19.487  21.556  1.00  0.00           N  
ATOM   4826  C2    U   150     -24.549  19.125  22.889  1.00  0.00           C  
ATOM   4827  O2    U   150     -25.401  19.430  23.706  1.00  0.00           O  
ATOM   4828  N3    U   150     -23.444  18.389  23.237  1.00  0.00           N  
ATOM   4829  C4    U   150     -22.419  17.984  22.408  1.00  0.00           C  
ATOM   4830  O4    U   150     -21.489  17.324  22.874  1.00  0.00           O  
ATOM   4831  C5    U   150     -22.557  18.394  21.043  1.00  0.00           C  
ATOM   4832  C6    U   150     -23.624  19.111  20.677  1.00  0.00           C  
ATOM   4833  H5'   U   150     -26.088  20.502  17.216  1.00  0.00           H  
ATOM   4834 H5''   U   150     -25.609  22.023  17.172  1.00  0.00           H  
ATOM   4835  H4'   U   150     -26.918  21.731  19.075  1.00  0.00           H  
ATOM   4836  H3'   U   150     -24.181  22.030  19.843  1.00  0.00           H  
ATOM   4837  H1'   U   150     -26.583  19.990  21.633  1.00  0.00           H  
ATOM   4838  H2'   U   150     -24.903  21.959  22.026  1.00  0.00           H  
ATOM   4839 HO2'   U   150     -26.678  23.074  22.367  1.00  0.00           H  
ATOM   4840  H3    U   150     -23.376  18.122  24.177  1.00  0.00           H  
ATOM   4841  H5    U   150     -21.874  18.150  20.384  1.00  0.00           H  
ATOM   4842  H6    U   150     -23.694  19.380  19.738  1.00  0.00           H  
ATOM   4843  P     A   151     -24.097  24.632  19.768  1.00  0.00           P  
ATOM   4844  OP2   A   151     -22.897  23.883  19.317  1.00  0.00           O  
ATOM   4845  OP1   A   151     -24.509  25.861  19.046  1.00  0.00           O  
ATOM   4846  O5'   A   151     -23.894  25.007  21.304  1.00  0.00           O  
ATOM   4847  C5'   A   151     -24.851  25.797  21.994  1.00  0.00           C  
ATOM   4848  C4'   A   151     -24.909  25.443  23.458  1.00  0.00           C  
ATOM   4849  O4'   A   151     -25.075  24.009  23.625  1.00  0.00           O  
ATOM   4850  C3'   A   151     -23.649  25.723  24.263  1.00  0.00           C  
ATOM   4851  O3'   A   151     -23.478  27.096  24.566  1.00  0.00           O  
ATOM   4852  C1'   A   151     -24.449  23.605  24.816  1.00  0.00           C  
ATOM   4853  C2'   A   151     -23.862  24.838  25.476  1.00  0.00           C  
ATOM   4854  O2'   A   151     -24.818  25.401  26.362  1.00  0.00           O  
ATOM   4855  N1    A   151     -21.789  19.608  26.690  1.00  0.00           N  
ATOM   4856  C2    A   151     -22.728  20.397  27.228  1.00  0.00           C  
ATOM   4857  N3    A   151     -23.380  21.422  26.683  1.00  0.00           N  
ATOM   4858  C4    A   151     -22.977  21.621  25.415  1.00  0.00           C  
ATOM   4859  C5    A   151     -22.025  20.894  24.725  1.00  0.00           C  
ATOM   4860  C6    A   151     -21.408  19.834  25.414  1.00  0.00           C  
ATOM   4861  N6    A   151     -20.472  19.048  24.878  1.00  0.00           N  
ATOM   4862  N7    A   151     -21.871  21.386  23.436  1.00  0.00           N  
ATOM   4863  C8    A   151     -22.720  22.382  23.377  1.00  0.00           C  
ATOM   4864  N9    A   151     -23.423  22.581  24.540  1.00  0.00           N  
ATOM   4865  H5'   A   151     -25.734  25.651  21.594  1.00  0.00           H  
ATOM   4866 H5''   A   151     -24.612  26.742  21.902  1.00  0.00           H  
ATOM   4867  H4'   A   151     -25.662  25.912  23.875  1.00  0.00           H  
ATOM   4868  H3'   A   151     -22.862  25.401  23.773  1.00  0.00           H  
ATOM   4869  H1'   A   151     -25.143  23.224  25.395  1.00  0.00           H  
ATOM   4870  H2'   A   151     -23.016  24.643  25.931  1.00  0.00           H  
ATOM   4871 HO2'   A   151     -24.460  25.378  27.274  1.00  0.00           H  
ATOM   4872  H2    A   151     -22.968  20.192  28.156  1.00  0.00           H  
ATOM   4873  H61   A   151     -20.078  18.324  25.408  1.00  0.00           H  
ATOM   4874  H62   A   151     -20.180  19.193  23.954  1.00  0.00           H  
ATOM   4875  H8    A   151     -22.842  22.935  22.576  1.00  0.00           H  
ATOM   4876  P     G   152     -22.024  27.664  24.948  1.00  0.00           P  
ATOM   4877  OP2   G   152     -21.049  27.135  23.960  1.00  0.00           O  
ATOM   4878  OP1   G   152     -22.141  29.131  25.149  1.00  0.00           O  
ATOM   4879  O5'   G   152     -21.707  26.997  26.360  1.00  0.00           O  
ATOM   4880  C5'   G   152     -22.427  27.376  27.523  1.00  0.00           C  
ATOM   4881  C4'   G   152     -22.201  26.406  28.656  1.00  0.00           C  
ATOM   4882  O4'   G   152     -22.465  25.040  28.237  1.00  0.00           O  
ATOM   4883  C3'   G   152     -20.780  26.327  29.193  1.00  0.00           C  
ATOM   4884  O3'   G   152     -20.439  27.425  30.022  1.00  0.00           O  
ATOM   4885  C1'   G   152     -21.611  24.153  28.931  1.00  0.00           C  
ATOM   4886  C2'   G   152     -20.802  24.988  29.913  1.00  0.00           C  
ATOM   4887  O2'   G   152     -21.504  25.076  31.144  1.00  0.00           O  
ATOM   4888  N1    G   152     -18.685  20.067  28.120  1.00  0.00           N  
ATOM   4889  C2    G   152     -19.389  20.429  29.243  1.00  0.00           C  
ATOM   4890  N2    G   152     -19.306  19.597  30.292  1.00  0.00           N  
ATOM   4891  N3    G   152     -20.121  21.527  29.333  1.00  0.00           N  
ATOM   4892  C4    G   152     -20.094  22.248  28.193  1.00  0.00           C  
ATOM   4893  C5    G   152     -19.426  21.975  27.018  1.00  0.00           C  
ATOM   4894  C6    G   152     -18.643  20.794  26.935  1.00  0.00           C  
ATOM   4895  O6    G   152     -17.977  20.377  25.980  1.00  0.00           O  
ATOM   4896  N7    G   152     -19.657  22.969  26.077  1.00  0.00           N  
ATOM   4897  C8    G   152     -20.446  23.812  26.685  1.00  0.00           C  
ATOM   4898  N9    G   152     -20.751  23.436  27.971  1.00  0.00           N  
ATOM   4899  H5'   G   152     -23.383  27.405  27.312  1.00  0.00           H  
ATOM   4900 H5''   G   152     -22.135  28.269  27.803  1.00  0.00           H  
ATOM   4901  H4'   G   152     -22.805  26.645  29.390  1.00  0.00           H  
ATOM   4902  H3'   G   152     -20.143  26.276  28.450  1.00  0.00           H  
ATOM   4903  H1'   G   152     -22.158  23.507  29.425  1.00  0.00           H  
ATOM   4904  H2'   G   152     -19.897  24.630  30.035  1.00  0.00           H  
ATOM   4905 HO2'   G   152     -21.311  25.943  31.560  1.00  0.00           H  
ATOM   4906  H1    G   152     -18.172  19.233  28.155  1.00  0.00           H  
ATOM   4907  H22   G   152     -19.787  19.805  31.121  1.00  0.00           H  
ATOM   4908  H21   G   152     -18.765  18.783  30.233  1.00  0.00           H  
ATOM   4909  H8    G   152     -20.786  24.630  26.266  1.00  0.00           H  
ATOM   4910  P     U   153     -19.002  28.129  29.879  1.00  0.00           P  
ATOM   4911  OP2   U   153     -18.677  28.221  28.433  1.00  0.00           O  
ATOM   4912  OP1   U   153     -19.008  29.361  30.710  1.00  0.00           O  
ATOM   4913  O5'   U   153     -17.996  27.090  30.546  1.00  0.00           O  
ATOM   4914  C5'   U   153     -18.049  26.812  31.937  1.00  0.00           C  
ATOM   4915  C4'   U   153     -17.163  25.648  32.307  1.00  0.00           C  
ATOM   4916  O4'   U   153     -17.647  24.444  31.646  1.00  0.00           O  
ATOM   4917  C3'   U   153     -15.709  25.749  31.874  1.00  0.00           C  
ATOM   4918  O3'   U   153     -14.919  26.523  32.759  1.00  0.00           O  
ATOM   4919  C1'   U   153     -16.546  23.654  31.241  1.00  0.00           C  
ATOM   4920  C2'   U   153     -15.287  24.293  31.807  1.00  0.00           C  
ATOM   4921  O2'   U   153     -15.039  23.769  33.104  1.00  0.00           O  
ATOM   4922  N1    U   153     -16.518  23.572  29.760  1.00  0.00           N  
ATOM   4923  C2    U   153     -15.777  22.549  29.199  1.00  0.00           C  
ATOM   4924  O2    U   153     -15.161  21.732  29.862  1.00  0.00           O  
ATOM   4925  N3    U   153     -15.781  22.512  27.826  1.00  0.00           N  
ATOM   4926  C4    U   153     -16.435  23.374  26.973  1.00  0.00           C  
ATOM   4927  O4    U   153     -16.340  23.209  25.756  1.00  0.00           O  
ATOM   4928  C5    U   153     -17.182  24.407  27.624  1.00  0.00           C  
ATOM   4929  C6    U   153     -17.197  24.466  28.959  1.00  0.00           C
[truncated: 21,643 more chars]
