# Supplementary material for: Chemical reversible crosslinking enables measurement of RNA 3D distances and alternative conformations in cells
Source: Nat Commun. 2022 Feb 17;13:911. doi: 10.1038/s41467-022-28602-3 (PMC8854666; doi:10.1038/s41467-022-28602-3)
Supplement: Supplementary file 3 — Source Data [file 41467_2022_28602_MOESM3_ESM.zip › Source Data/Source Data SI/fig4f/fig4f_ROSETTA_SHARC_Source_Data.pdb]

HEADER                                            21-MAR-21   XXXX              
EXPDTA    THEORETICAL MODEL                                                     
REMARK 220                                                                      
REMARK 220 EXPERIMENTAL DETAILS                                                 
REMARK 220  EXPERIMENT TYPE                : THEORETICAL MODELLING              
REMARK 220  DATE OF DATA COLLECTION        : 21-MAR-21                          
REMARK 220                                                                      
REMARK 220 REMARK: MODEL GENERATED BY ROSETTA                                   
REMARK 220  VERSION 2020.08+release.cb1caba                                     
ATOM      1  C5'   A     1       6.399  60.585  71.085  1.00  0.00           C  
ATOM      2  C4'   A     1       5.371  61.656  70.816  1.00  0.00           C  
ATOM      3  O4'   A     1       5.540  62.219  69.490  1.00  0.00           O  
ATOM      4  C3'   A     1       3.919  61.203  70.821  1.00  0.00           C  
ATOM      5  O3'   A     1       3.402  61.011  72.126  1.00  0.00           O  
ATOM      6  C1'   A     1       4.286  62.609  68.973  1.00  0.00           C  
ATOM      7  C2'   A     1       3.234  62.312  70.040  1.00  0.00           C  
ATOM      8  O2'   A     1       3.046  63.467  70.844  1.00  0.00           O  
ATOM      9  N1    A     1       1.361  62.186  64.753  1.00  0.00           N  
ATOM     10  C2    A     1       1.333  63.038  65.785  1.00  0.00           C  
ATOM     11  N3    A     1       2.126  63.091  66.853  1.00  0.00           N  
ATOM     12  C4    A     1       3.054  62.118  66.805  1.00  0.00           C  
ATOM     13  C5    A     1       3.208  61.170  65.811  1.00  0.00           C  
ATOM     14  C6    A     1       2.305  61.221  64.735  1.00  0.00           C  
ATOM     15  N6    A     1       2.332  60.372  63.705  1.00  0.00           N  
ATOM     16  N7    A     1       4.274  60.327  66.099  1.00  0.00           N  
ATOM     17  C8    A     1       4.731  60.778  67.241  1.00  0.00           C  
ATOM     18  N9    A     1       4.040  61.861  67.726  1.00  0.00           N  
ATOM     19  H4'   A     1       5.485  62.363  71.486  1.00  0.00           H  
ATOM     20  H3'   A     1       3.839  60.366  70.317  1.00  0.00           H  
ATOM     21  H1'   A     1       4.293  63.571  68.782  1.00  0.00           H  
ATOM     22  H2'   A     1       2.393  62.004  69.642  1.00  0.00           H  
ATOM     23 HO2'   A     1       2.860  63.188  71.764  1.00  0.00           H  
ATOM     24  H2    A     1       0.628  63.719  65.750  1.00  0.00           H  
ATOM     25  H61   A     1       1.675  60.458  62.982  1.00  0.00           H  
ATOM     26  H62   A     1       3.008  59.664  63.671  1.00  0.00           H  
ATOM     27  H8    A     1       5.496  60.379  67.706  1.00  0.00           H  
ATOM     28  P     G     2       2.443  59.760  72.439  1.00  0.00           P  
ATOM     29  OP2   G     2       2.896  58.614  71.609  1.00  0.00           O  
ATOM     30  OP1   G     2       2.351  59.607  73.914  1.00  0.00           O  
ATOM     31  O5'   G     2       1.016  60.224  71.902  1.00  0.00           O  
ATOM     32  C5'   G     2       0.327  61.308  72.506  1.00  0.00           C  
ATOM     33  C4'   G     2      -0.734  61.869  71.592  1.00  0.00           C  
ATOM     34  O4'   G     2      -0.158  62.255  70.317  1.00  0.00           O  
ATOM     35  C3'   G     2      -1.829  60.902  71.168  1.00  0.00           C  
ATOM     36  O3'   G     2      -2.768  60.643  72.198  1.00  0.00           O  
ATOM     37  C1'   G     2      -1.129  62.158  69.320  1.00  0.00           C  
ATOM     38  C2'   G     2      -2.416  61.672  69.988  1.00  0.00           C  
ATOM     39  O2'   G     2      -3.175  62.789  70.428  1.00  0.00           O  
ATOM     40  N1    G     2      -1.678  60.500  64.539  1.00  0.00           N  
ATOM     41  C2    G     2      -2.370  61.479  65.209  1.00  0.00           C  
ATOM     42  N2    G     2      -3.337  62.103  64.520  1.00  0.00           N  
ATOM     43  N3    G     2      -2.132  61.824  66.464  1.00  0.00           N  
ATOM     44  C4    G     2      -1.131  61.099  67.006  1.00  0.00           C  
ATOM     45  C5    G     2      -0.378  60.101  66.425  1.00  0.00           C  
ATOM     46  C6    G     2      -0.644  59.741  65.078  1.00  0.00           C  
ATOM     47  O6    G     2      -0.086  58.881  64.386  1.00  0.00           O  
ATOM     48  N7    G     2       0.557  59.603  67.321  1.00  0.00           N  
ATOM     49  C8    G     2       0.359  60.294  68.411  1.00  0.00           C  
ATOM     50  N9    G     2      -0.650  61.219  68.289  1.00  0.00           N  
ATOM     51  H5'   G     2       0.970  62.016  72.721  1.00  0.00           H  
ATOM     52 H5''   G     2      -0.095  60.998  73.334  1.00  0.00           H  
ATOM     53  H4'   G     2      -1.146  62.649  72.019  1.00  0.00           H  
ATOM     54  H3'   G     2      -1.462  60.052  70.847  1.00  0.00           H  
ATOM     55  H1'   G     2      -1.283  63.037  68.915  1.00  0.00           H  
ATOM     56  H2'   G     2      -2.938  61.087  69.400  1.00  0.00           H  
ATOM     57 HO2'   G     2      -3.635  62.554  71.261  1.00  0.00           H  
ATOM     58  H1    G     2      -1.931  60.320  63.609  1.00  0.00           H  
ATOM     59  H22   G     2      -3.864  62.811  64.947  1.00  0.00           H  
ATOM     60  H21   G     2      -3.519  61.853  63.590  1.00  0.00           H  
ATOM     61  H8    G     2       0.879  60.165  69.231  1.00  0.00           H  
ATOM     62  P     A     3      -3.309  59.149  72.440  1.00  0.00           P  
ATOM     63  OP2   A     3      -2.248  58.201  72.017  1.00  0.00           O  
ATOM     64  OP1   A     3      -3.854  59.075  73.819  1.00  0.00           O  
ATOM     65  O5'   A     3      -4.527  59.012  71.422  1.00  0.00           O  
ATOM     66  C5'   A     3      -5.642  59.888  71.495  1.00  0.00           C  
ATOM     67  C4'   A     3      -6.396  59.936  70.190  1.00  0.00           C  
ATOM     68  O4'   A     3      -5.491  60.422  69.161  1.00  0.00           O  
ATOM     69  C3'   A     3      -6.881  58.599  69.651  1.00  0.00           C  
ATOM     70  O3'   A     3      -8.127  58.200  70.195  1.00  0.00           O  
ATOM     71  C1'   A     3      -5.696  59.729  67.946  1.00  0.00           C  
ATOM     72  C2'   A     3      -6.939  58.866  68.154  1.00  0.00           C  
ATOM     73  O2'   A     3      -8.088  59.626  67.811  1.00  0.00           O  
ATOM     74  N1    A     3      -2.940  57.231  64.380  1.00  0.00           N  
ATOM     75  C2    A     3      -4.080  57.931  64.310  1.00  0.00           C  
ATOM     76  N3    A     3      -4.743  58.556  65.280  1.00  0.00           N  
ATOM     77  C4    A     3      -4.110  58.413  66.458  1.00  0.00           C  
ATOM     78  C5    A     3      -2.933  57.725  66.687  1.00  0.00           C  
ATOM     79  C6    A     3      -2.329  57.108  65.578  1.00  0.00           C  
ATOM     80  N6    A     3      -1.193  56.410  65.647  1.00  0.00           N  
ATOM     81  N7    A     3      -2.579  57.793  68.028  1.00  0.00           N  
ATOM     82  C8    A     3      -3.533  58.509  68.569  1.00  0.00           C  
ATOM     83  N9    A     3      -4.494  58.918  67.677  1.00  0.00           N  
ATOM     84  H5'   A     3      -5.326  60.789  71.715  1.00  0.00           H  
ATOM     85 H5''   A     3      -6.245  59.580  72.203  1.00  0.00           H  
ATOM     86  H4'   A     3      -7.160  60.546  70.258  1.00  0.00           H  
ATOM     87  H3'   A     3      -6.215  57.903  69.830  1.00  0.00           H  
ATOM     88  H1'   A     3      -5.848  60.345  67.199  1.00  0.00           H  
ATOM     89  H2'   A     3      -6.885  58.034  67.639  1.00  0.00           H  
ATOM     90 HO2'   A     3      -8.828  59.369  68.399  1.00  0.00           H  
ATOM     91  H2    A     3      -4.483  57.990  63.418  1.00  0.00           H  
ATOM     92  H61   A     3      -0.819  56.001  64.838  1.00  0.00           H  
ATOM     93  H62   A     3      -0.732  56.307  66.505  1.00  0.00           H  
ATOM     94  H8    A     3      -3.560  58.731  69.524  1.00  0.00           H  
ATOM     95  P     G     4      -8.403  56.654  70.535  1.00  0.00           P  
ATOM     96  OP2   G     4      -7.202  56.113  71.221  1.00  0.00           O  
ATOM     97  OP1   G     4      -9.731  56.556  71.193  1.00  0.00           O  
ATOM     98  O5'   G     4      -8.510  55.958  69.105  1.00  0.00           O  
ATOM     99  C5'   G     4      -9.531  56.325  68.190  1.00  0.00           C  
ATOM    100  C4'   G     4      -9.300  55.718  66.828  1.00  0.00           C  
ATOM    101  O4'   G     4      -8.078  56.259  66.262  1.00  0.00           O  
ATOM    102  C3'   G     4      -9.047  54.223  66.808  1.00  0.00           C  
ATOM    103  O3'   G     4     -10.251  53.481  66.912  1.00  0.00           O  
ATOM    104  C1'   G     4      -7.489  55.294  65.415  1.00  0.00           C  
ATOM    105  C2'   G     4      -8.366  54.047  65.458  1.00  0.00           C  
ATOM    106  O2'   G     4      -9.263  54.074  64.371  1.00  0.00           O  
ATOM    107  N1    G     4      -3.063  53.113  64.283  1.00  0.00           N  
ATOM    108  C2    G     4      -4.172  53.298  63.492  1.00  0.00           C  
ATOM    109  N2    G     4      -4.099  52.812  62.250  1.00  0.00           N  
ATOM    110  N3    G     4      -5.270  53.912  63.895  1.00  0.00           N  
ATOM    111  C4    G     4      -5.170  54.335  65.175  1.00  0.00           C  
ATOM    112  C5    G     4      -4.108  54.210  66.042  1.00  0.00           C  
ATOM    113  C6    G     4      -2.941  53.549  65.599  1.00  0.00           C  
ATOM    114  O6    G     4      -1.901  53.337  66.220  1.00  0.00           O  
ATOM    115  N7    G     4      -4.401  54.796  67.273  1.00  0.00           N  
ATOM    116  C8    G     4      -5.619  55.248  67.132  1.00  0.00           C  
ATOM    117  N9    G     4      -6.150  54.985  65.891  1.00  0.00           N  
ATOM    118  H5'   G     4      -9.549  57.301  68.106  1.00  0.00           H  
ATOM    119 H5''   G     4     -10.395  56.018  68.535  1.00  0.00           H  
ATOM    120  H4'   G     4     -10.217  55.954  66.270  1.00  0.00           H  
ATOM    121  H3'   G     4      -8.443  53.864  67.656  1.00  0.00           H  
ATOM    122  H1'   G     4      -7.410  55.593  64.359  1.00  0.00           H  
ATOM    123  H2'   G     4      -7.853  53.080  65.365  1.00  0.00           H  
ATOM    124 HO2'   G     4      -9.163  53.236  63.835  1.00  0.00           H  
ATOM    125  H1    G     4      -2.286  52.629  63.883  1.00  0.00           H  
ATOM    126  H22   G     4      -4.876  52.915  61.628  1.00  0.00           H  
ATOM    127  H21   G     4      -3.271  52.347  61.943  1.00  0.00           H  
ATOM    128  H8    G     4      -6.166  55.773  67.930  1.00  0.00           H  
ATOM    129  P     G     5     -10.209  51.998  67.524  1.00  0.00           P  
ATOM    130  OP2   G     5      -9.138  51.959  68.547  1.00  0.00           O  
ATOM    131  OP1   G     5     -11.593  51.637  67.903  1.00  0.00           O  
ATOM    132  O5'   G     5      -9.720  51.107  66.303  1.00  0.00           O  
ATOM    133  C5'   G     5     -10.498  51.018  65.121  1.00  0.00           C  
ATOM    134  C4'   G     5      -9.661  50.508  63.976  1.00  0.00           C  
ATOM    135  O4'   G     5      -8.450  51.293  63.836  1.00  0.00           O  
ATOM    136  C3'   G     5      -9.107  49.106  64.115  1.00  0.00           C  
ATOM    137  O3'   G     5     -10.074  48.109  63.860  1.00  0.00           O  
ATOM    138  C1'   G     5      -7.442  50.510  63.230  1.00  0.00           C  
ATOM    139  C2'   G     5      -8.034  49.111  63.042  1.00  0.00           C  
ATOM    140  O2'   G     5      -8.589  48.974  61.752  1.00  0.00           O  
ATOM    141  N1    G     5      -2.507  49.359  63.601  1.00  0.00           N  
ATOM    142  C2    G     5      -3.313  49.368  62.490  1.00  0.00           C  
ATOM    143  N2    G     5      -2.726  48.997  61.330  1.00  0.00           N  
ATOM    144  N3    G     5      -4.600  49.716  62.511  1.00  0.00           N  
ATOM    145  C4    G     5      -5.007  50.072  63.752  1.00  0.00           C  
ATOM    146  C5    G     5      -4.278  50.106  64.918  1.00  0.00           C  
ATOM    147  C6    G     5      -2.911  49.712  64.885  1.00  0.00           C  
ATOM    148  O6    G     5      -2.109  49.648  65.820  1.00  0.00           O  
ATOM    149  N7    G     5      -5.064  50.540  65.977  1.00  0.00           N  
ATOM    150  C8    G     5      -6.242  50.740  65.450  1.00  0.00           C  
ATOM    151  N9    G     5      -6.282  50.457  64.109  1.00  0.00           N  
ATOM    152  H5'   G     5     -10.910  52.005  64.866  1.00  0.00           H  
ATOM    153 H5''   G     5     -11.353  50.345  65.283  1.00  0.00           H  
ATOM    154  H4'   G     5     -10.335  50.554  63.109  1.00  0.00           H  
ATOM    155  H3'   G     5      -8.757  48.867  65.131  1.00  0.00           H  
ATOM    156  H1'   G     5      -7.098  50.846  62.241  1.00  0.00           H  
ATOM    157  H2'   G     5      -7.327  48.275  63.146  1.00  0.00           H  
ATOM    158 HO2'   G     5      -9.463  48.490  61.813  1.00  0.00           H  
ATOM    159  H1    G     5      -1.556  49.077  63.480  1.00  0.00           H  
ATOM    160  H22   G     5      -3.259  48.983  60.483  1.00  0.00           H  
ATOM    161  H21   G     5      -1.762  48.736  61.319  1.00  0.00           H  
ATOM    162  H8    G     5      -7.112  51.092  66.025  1.00  0.00           H  
ATOM    163  P     G     6     -10.062  46.762  64.734  1.00  0.00           P  
ATOM    164  OP2   G     6      -9.851  47.134  66.156  1.00  0.00           O  
ATOM    165  OP1   G     6     -11.278  46.010  64.331  1.00  0.00           O  
ATOM    166  O5'   G     6      -8.786  45.968  64.213  1.00  0.00           O  
ATOM    167  C5'   G     6      -8.760  45.498  62.879  1.00  0.00           C  
ATOM    168  C4'   G     6      -7.398  44.967  62.519  1.00  0.00           C  
ATOM    169  O4'   G     6      -6.393  46.012  62.623  1.00  0.00           O  
ATOM    170  C3'   G     6      -6.811  43.875  63.392  1.00  0.00           C  
ATOM    171  O3'   G     6      -7.420  42.611  63.176  1.00  0.00           O  
ATOM    172  C1'   G     6      -5.139  45.420  62.823  1.00  0.00           C  
ATOM    173  C2'   G     6      -5.367  43.909  62.915  1.00  0.00           C  
ATOM    174  O2'   G     6      -5.221  43.340  61.627  1.00  0.00           O  
ATOM    175  N1    G     6      -1.049  45.421  65.800  1.00  0.00           N  
ATOM    176  C2    G     6      -1.259  44.811  64.594  1.00  0.00           C  
ATOM    177  N2    G     6      -0.234  44.097  64.120  1.00  0.00           N  
ATOM    178  N3    G     6      -2.390  44.895  63.899  1.00  0.00           N  
ATOM    179  C4    G     6      -3.307  45.654  64.526  1.00  0.00           C  
ATOM    180  C5    G     6      -3.205  46.308  65.735  1.00  0.00           C  
ATOM    181  C6    G     6      -1.979  46.207  66.469  1.00  0.00           C  
ATOM    182  O6    G     6      -1.680  46.713  67.563  1.00  0.00           O  
ATOM    183  N7    G     6      -4.385  46.986  66.029  1.00  0.00           N  
ATOM    184  C8    G     6      -5.167  46.731  65.008  1.00  0.00           C  
ATOM    185  N9    G     6      -4.571  45.925  64.066  1.00  0.00           N  
ATOM    186  H5'   G     6      -9.028  46.310  62.188  1.00  0.00           H  
ATOM    187 H5''   G     6      -9.508  44.702  62.746  1.00  0.00           H  
ATOM    188  H4'   G     6      -7.528  44.560  61.506  1.00  0.00           H  
ATOM    189  H3'   G     6      -6.954  44.045  64.470  1.00  0.00           H  
ATOM    190  H1'   G     6      -4.401  45.584  62.025  1.00  0.00           H  
ATOM    191  H2'   G     6      -4.692  43.332  63.563  1.00  0.00           H  
ATOM    192 HO2'   G     6      -5.863  42.580  61.523  1.00  0.00           H  
ATOM    193  H1    G     6      -0.157  45.292  66.234  1.00  0.00           H  
ATOM    194  H22   G     6      -0.318  43.626  63.242  1.00  0.00           H  
ATOM    195  H21   G     6       0.615  44.034  64.643  1.00  0.00           H  
ATOM    196  H8    G     6      -6.193  47.119  64.918  1.00  0.00           H  
ATOM    197  P     A     7      -7.626  41.594  64.403  1.00  0.00           P  
ATOM    198  OP2   A     7      -8.142  42.368  65.560  1.00  0.00           O  
ATOM    199  OP1   A     7      -8.388  40.421  63.906  1.00  0.00           O  
ATOM    200  O5'   A     7      -6.149  41.110  64.754  1.00  0.00           O  
ATOM    201  C5'   A     7      -5.404  40.320  63.839  1.00  0.00           C  
ATOM    202  C4'   A     7      -4.070  39.923  64.411  1.00  0.00           C  
ATOM    203  O4'   A     7      -3.271  41.105  64.653  1.00  0.00           O  
ATOM    204  C3'   A     7      -4.151  39.238  65.758  1.00  0.00           C  
ATOM    205  O3'   A     7      -4.404  37.865  65.547  1.00  0.00           O  
ATOM    206  C1'   A     7      -2.492  40.898  65.817  1.00  0.00           C  
ATOM    207  C2'   A     7      -2.766  39.483  66.326  1.00  0.00           C  
ATOM    208  O2'   A     7      -1.821  38.613  65.745  1.00  0.00           O  
ATOM    209  N1    A     7      -1.281  42.980  70.377  1.00  0.00           N  
ATOM    210  C2    A     7      -0.782  41.940  69.706  1.00  0.00           C  
ATOM    211  N3    A     7      -1.139  41.448  68.523  1.00  0.00           N  
ATOM    212  C4    A     7      -2.158  42.150  68.006  1.00  0.00           C  
ATOM    213  C5    A     7      -2.784  43.240  68.577  1.00  0.00           C  
ATOM    214  C6    A     7      -2.298  43.676  69.824  1.00  0.00           C  
ATOM    215  N6    A     7      -2.776  44.740  70.479  1.00  0.00           N  
ATOM    216  N7    A     7      -3.798  43.709  67.756  1.00  0.00           N  
ATOM    217  C8    A     7      -3.760  42.909  66.722  1.00  0.00           C  
ATOM    218  N9    A     7      -2.792  41.941  66.804  1.00  0.00           N  
ATOM    219  H5'   A     7      -5.258  40.834  63.017  1.00  0.00           H  
ATOM    220 H5''   A     7      -5.913  39.512  63.624  1.00  0.00           H  
ATOM    221  H4'   A     7      -3.655  39.228  63.666  1.00  0.00           H  
ATOM    222  H3'   A     7      -4.976  39.600  66.389  1.00  0.00           H  
ATOM    223  H1'   A     7      -1.414  40.962  65.615  1.00  0.00           H  
ATOM    224  H2'   A     7      -2.713  39.299  67.408  1.00  0.00           H  
ATOM    225 HO2'   A     7      -2.265  37.749  65.505  1.00  0.00           H  
ATOM    226  H2    A     7       0.042  41.412  70.206  1.00  0.00           H  
ATOM    227  H61   A     7      -2.380  45.005  71.359  1.00  0.00           H  
ATOM    228  H62   A     7      -3.528  45.270  70.091  1.00  0.00           H  
ATOM    229  H8    A     7      -4.444  43.003  65.864  1.00  0.00           H  
ATOM    230  P     C     8      -5.429  37.099  66.494  1.00  0.00           P  
ATOM    231  OP2   C     8      -6.672  37.913  66.541  1.00  0.00           O  
ATOM    232  OP1   C     8      -5.495  35.692  66.039  1.00  0.00           O  
ATOM    233  O5'   C     8      -4.717  37.143  67.916  1.00  0.00           O  
ATOM    234  C5'   C     8      -3.519  36.387  68.161  1.00  0.00           C  
ATOM    235  C4'   C     8      -3.042  36.620  69.572  1.00  0.00           C  
ATOM    236  O4'   C     8      -2.542  37.978  69.726  1.00  0.00           O  
ATOM    237  C3'   C     8      -4.108  36.520  70.646  1.00  0.00           C  
ATOM    238  O3'   C     8      -4.420  35.174  70.943  1.00  0.00           O  
ATOM    239  C1'   C     8      -2.713  38.370  71.066  1.00  0.00           C  
ATOM    240  C2'   C     8      -3.443  37.243  71.805  1.00  0.00           C  
ATOM    241  O2'   C     8      -2.505  36.435  72.477  1.00  0.00           O  
ATOM    242  N1    C     8      -3.511  39.611  71.119  1.00  0.00           N  
ATOM    243  C2    C     8      -3.474  40.373  72.287  1.00  0.00           C  
ATOM    244  O2    C     8      -2.705  40.037  73.195  1.00  0.00           O  
ATOM    245  N3    C     8      -4.274  41.454  72.401  1.00  0.00           N  
ATOM    246  C4    C     8      -5.078  41.799  71.393  1.00  0.00           C  
ATOM    247  N4    C     8      -5.868  42.865  71.562  1.00  0.00           N  
ATOM    248  C5    C     8      -5.110  41.064  70.171  1.00  0.00           C  
ATOM    249  C6    C     8      -4.312  39.992  70.075  1.00  0.00           C  
ATOM    250  H5'   C     8      -2.735  36.680  67.448  1.00  0.00           H  
ATOM    251 H5''   C     8      -3.712  35.315  68.004  1.00  0.00           H  
ATOM    252  H4'   C     8      -2.288  35.835  69.733  1.00  0.00           H  
ATOM    253  H3'   C     8      -5.074  36.960  70.351  1.00  0.00           H  
ATOM    254  H1'   C     8      -1.772  38.549  71.606  1.00  0.00           H  
ATOM    255  H2'   C     8      -4.158  37.550  72.580  1.00  0.00           H  
ATOM    256 HO2'   C     8      -2.822  36.259  73.409  1.00  0.00           H  
ATOM    257  H42   C     8      -6.485  43.151  70.828  1.00  0.00           H  
ATOM    258  H41   C     8      -5.842  43.375  72.420  1.00  0.00           H  
ATOM    259  H5    C     8      -5.766  41.367  69.342  1.00  0.00           H  
ATOM    260  H6    C     8      -4.308  39.399  69.148  1.00  0.00           H  
ATOM    261  P     G     9      -5.892  34.788  71.484  1.00  0.00           P  
ATOM    262  OP2   G     9      -6.915  35.723  70.958  1.00  0.00           O  
ATOM    263  OP1   G     9      -6.012  33.335  71.219  1.00  0.00           O  
ATOM    264  O5'   G     9      -5.795  35.015  73.052  1.00  0.00           O  
ATOM    265  C5'   G     9      -4.847  34.282  73.831  1.00  0.00           C  
ATOM    266  C4'   G     9      -4.780  34.836  75.228  1.00  0.00           C  
ATOM    267  O4'   G     9      -4.416  36.243  75.197  1.00  0.00           O  
ATOM    268  C3'   G     9      -6.077  34.854  76.014  1.00  0.00           C  
ATOM    269  O3'   G     9      -6.399  33.568  76.515  1.00  0.00           O  
ATOM    270  C1'   G     9      -4.911  36.878  76.351  1.00  0.00           C  
ATOM    271  C2'   G     9      -5.726  35.834  77.123  1.00  0.00           C  
ATOM    272  O2'   G     9      -4.884  35.243  78.087  1.00  0.00           O  
ATOM    273  N1    G     9      -7.304  41.048  77.932  1.00  0.00           N  
ATOM    274  C2    G     9      -6.505  40.183  78.630  1.00  0.00           C  
ATOM    275  N2    G     9      -6.367  40.442  79.935  1.00  0.00           N  
ATOM    276  N3    G     9      -5.903  39.138  78.091  1.00  0.00           N  
ATOM    277  C4    G     9      -6.193  39.008  76.778  1.00  0.00           C  
ATOM    278  C5    G     9      -6.991  39.810  75.990  1.00  0.00           C  
ATOM    279  C6    G     9      -7.614  40.946  76.586  1.00  0.00           C  
ATOM    280  O6    G     9      -8.348  41.788  76.070  1.00  0.00           O  
ATOM    281  N7    G     9      -7.036  39.331  74.685  1.00  0.00           N  
ATOM    282  C8    G     9      -6.271  38.270  74.704  1.00  0.00           C  
ATOM    283  N9    G     9      -5.746  38.006  75.949  1.00  0.00           N  
ATOM    284  H5'   G     9      -3.853  34.334  73.363  1.00  0.00           H  
ATOM    285 H5''   G     9      -5.130  33.219  73.866  1.00  0.00           H  
ATOM    286  H4'   G     9      -4.056  34.187  75.741  1.00  0.00           H  
ATOM    287  H3'   G     9      -6.955  35.134  75.412  1.00  0.00           H  
ATOM    288  H1'   G     9      -4.147  37.262  77.042  1.00  0.00           H  
ATOM    289  H2'   G     9      -6.609  36.180  77.679  1.00  0.00           H  
ATOM    290 HO2'   G     9      -5.117  34.276  78.187  1.00  0.00           H  
ATOM    291  H1    G     9      -7.699  41.818  78.432  1.00  0.00           H  
ATOM    292  H22   G     9      -5.805  39.843  80.506  1.00  0.00           H  
ATOM    293  H21   G     9      -6.824  41.233  80.339  1.00  0.00           H  
ATOM    294  H8    G     9      -6.085  37.640  73.820  1.00  0.00           H  
ATOM    295  P     G    10      -7.933  33.097  76.601  1.00  0.00           P  
ATOM    296  OP2   G    10      -8.660  33.681  75.445  1.00  0.00           O  
ATOM    297  OP1   G    10      -7.952  31.627  76.814  1.00  0.00           O  
ATOM    298  O5'   G    10      -8.477  33.793  77.928  1.00  0.00           O  
ATOM    299  C5'   G    10      -7.958  33.441  79.201  1.00  0.00           C  
ATOM    300  C4'   G    10      -8.378  34.427  80.263  1.00  0.00           C  
ATOM    301  O4'   G    10      -7.905  35.743  79.900  1.00  0.00           O  
ATOM    302  C3'   G    10      -9.876  34.620  80.439  1.00  0.00           C  
ATOM    303  O3'   G    10     -10.464  33.649  81.288  1.00  0.00           O  
ATOM    304  C1'   G    10      -8.857  36.728  80.237  1.00  0.00           C  
ATOM    305  C2'   G    10      -9.975  36.028  80.996  1.00  0.00           C  
ATOM    306  O2'   G    10      -9.680  36.055  82.385  1.00  0.00           O  
ATOM    307  N1    G    10     -10.830  40.914  78.116  1.00  0.00           N  
ATOM    308  C2    G    10     -10.481  40.678  79.423  1.00  0.00           C  
ATOM    309  N2    G    10     -10.682  41.687  80.284  1.00  0.00           N  
ATOM    310  N3    G    10      -9.972  39.537  79.857  1.00  0.00           N  
ATOM    311  C4    G    10      -9.837  38.634  78.864  1.00  0.00           C  
ATOM    312  C5    G    10     -10.153  38.769  77.528  1.00  0.00           C  
ATOM    313  C6    G    10     -10.699  39.998  77.076  1.00  0.00           C  
ATOM    314  O6    G    10     -11.044  40.313  75.932  1.00  0.00           O  
ATOM    315  N7    G    10      -9.862  37.605  76.832  1.00  0.00           N  
ATOM    316  C8    G    10      -9.382  36.797  77.740  1.00  0.00           C  
ATOM    317  N9    G    10      -9.339  37.358  78.994  1.00  0.00           N  
ATOM    318  H5'   G    10      -6.979  33.420  79.153  1.00  0.00           H  
ATOM    319 H5''   G    10      -8.285  32.549  79.445  1.00  0.00           H  
ATOM    320  H4'   G    10      -7.975  34.163  81.117  1.00  0.00           H  
ATOM    321  H3'   G    10     -10.309  34.595  79.560  1.00  0.00           H  
ATOM    322  H1'   G    10      -8.450  37.410  80.812  1.00  0.00           H  
ATOM    323  H2'   G    10     -10.848  36.431  80.803  1.00  0.00           H  
ATOM    324 HO2'   G    10      -9.844  35.165  82.763  1.00  0.00           H  
ATOM    325  H1    G    10     -11.200  41.795  77.896  1.00  0.00           H  
ATOM    326  H22   G    10     -10.452  41.576  81.231  1.00  0.00           H  
ATOM    327  H21   G    10     -11.059  42.535  79.971  1.00  0.00           H  
ATOM    328  H8    G    10      -9.083  35.885  77.545  1.00  0.00           H  
ATOM    329  P     C    11     -12.042  33.382  81.215  1.00  0.00           P  
ATOM    330  OP2   C    11     -12.200  31.913  81.070  1.00  0.00           O  
ATOM    331  OP1   C    11     -12.624  34.069  82.396  1.00  0.00           O  
ATOM    332  O5'   C    11     -12.627  34.073  79.905  1.00  0.00           O  
ATOM    333  C5'   C    11     -13.988  34.471  79.836  1.00  0.00           C  
ATOM    334  C4'   C    11     -14.223  35.780  80.550  1.00  0.00           C  
ATOM    335  O4'   C    11     -13.311  36.809  80.070  1.00  0.00           O  
ATOM    336  C3'   C    11     -15.594  36.410  80.361  1.00  0.00           C  
ATOM    337  O3'   C    11     -16.605  35.773  81.123  1.00  0.00           O  
ATOM    338  C1'   C    11     -13.942  38.073  80.122  1.00  0.00           C  
ATOM    339  C2'   C    11     -15.328  37.867  80.731  1.00  0.00           C  
ATOM    340  O2'   C    11     -15.251  38.034  82.139  1.00  0.00           O  
ATOM    341  N1    C    11     -14.007  38.632  78.749  1.00  0.00           N  
ATOM    342  C2    C    11     -14.522  39.923  78.580  1.00  0.00           C  
ATOM    343  O2    C    11     -14.906  40.557  79.575  1.00  0.00           O  
ATOM    344  N3    C    11     -14.591  40.456  77.338  1.00  0.00           N  
ATOM    345  C4    C    11     -14.172  39.754  76.286  1.00  0.00           C  
ATOM    346  N4    C    11     -14.260  40.320  75.079  1.00  0.00           N  
ATOM    347  C5    C    11     -13.644  38.439  76.424  1.00  0.00           C  
ATOM    348  C6    C    11     -13.579  37.923  77.657  1.00  0.00           C  
ATOM    349  H5'   C    11     -14.545  33.778  80.249  1.00  0.00           H  
ATOM    350 H5''   C    11     -14.245  34.570  78.896  1.00  0.00           H  
ATOM    351  H4'   C    11     -14.069  35.636  81.507  1.00  0.00           H  
ATOM    352  H3'   C    11     -15.836  36.373  79.412  1.00  0.00           H  
ATOM    353  H1'   C    11     -13.425  38.676  80.695  1.00  0.00           H  
ATOM    354  H2'   C    11     -15.993  38.465  80.330  1.00  0.00           H  
ATOM    355 HO2'   C    11     -15.871  37.411  82.569  1.00  0.00           H  
ATOM    356  H42   C    11     -13.960  39.830  74.286  1.00  0.00           H  
ATOM    357  H41   C    11     -14.625  41.225  74.988  1.00  0.00           H  
ATOM    358  H5    C    11     -13.338  37.931  75.644  1.00  0.00           H  
ATOM    359  H6    C    11     -13.219  37.019  77.773  1.00  0.00           H  
ATOM    360  P     C    12     -18.077  35.575  80.508  1.00  0.00           P  
ATOM    361  OP2   C    12     -17.938  34.937  79.175  1.00  0.00           O  
ATOM    362  OP1   C    12     -18.925  34.931  81.544  1.00  0.00           O  
ATOM    363  O5'   C    12     -18.608  37.061  80.291  1.00  0.00           O  
ATOM    364  C5'   C    12     -18.844  37.920  81.397  1.00  0.00           C  
ATOM    365  C4'   C    12     -19.425  39.243  80.960  1.00  0.00           C  
ATOM    366  O4'   C    12     -18.422  40.004  80.242  1.00  0.00           O  
ATOM    367  C3'   C    12     -20.580  39.175  79.973  1.00  0.00           C  
ATOM    368  O3'   C    12     -21.813  38.845  80.588  1.00  0.00           O  
ATOM    369  C1'   C    12     -19.074  40.833  79.320  1.00  0.00           C  
ATOM    370  C2'   C    12     -20.575  40.612  79.473  1.00  0.00           C  
ATOM    371  O2'   C    12     -21.077  41.516  80.447  1.00  0.00           O  
ATOM    372  N1    C    12     -18.594  40.513  77.952  1.00  0.00           N  
ATOM    373  C2    C    12     -18.802  41.455  76.937  1.00  0.00           C  
ATOM    374  O2    C    12     -19.376  42.521  77.208  1.00  0.00           O  
ATOM    375  N3    C    12     -18.374  41.188  75.682  1.00  0.00           N  
ATOM    376  C4    C    12     -17.759  40.035  75.417  1.00  0.00           C  
ATOM    377  N4    C    12     -17.354  39.815  74.164  1.00  0.00           N  
ATOM    378  C5    C    12     -17.534  39.057  76.426  1.00  0.00           C  
ATOM    379  C6    C    12     -17.961  39.332  77.664  1.00  0.00           C  
ATOM    380  H5'   C    12     -17.997  38.081  81.862  1.00  0.00           H  
ATOM    381 H5''   C    12     -19.470  37.484  82.012  1.00  0.00           H  
ATOM    382  H4'   C    12     -19.711  39.749  81.749  1.00  0.00           H  
ATOM    383  H3'   C    12     -20.404  38.573  79.220  1.00  0.00           H  
ATOM    384  H1'   C    12     -18.863  41.766  79.529  1.00  0.00           H  
ATOM    385  H2'   C    12     -21.040  40.708  78.616  1.00  0.00           H  
ATOM    386 HO2'   C    12     -21.848  41.991  80.075  1.00  0.00           H  
ATOM    387  H42   C    12     -16.900  38.977  73.937  1.00  0.00           H  
ATOM    388  H41   C    12     -17.512  40.491  73.472  1.00  0.00           H  
ATOM    389  H5    C    12     -17.081  38.212  76.221  1.00  0.00           H  
ATOM    390  H6    C    12     -17.815  38.672  78.372  1.00  0.00           H  
ATOM    391  P     G    13     -23.012  38.227  79.714  1.00  0.00           P  
ATOM    392  OP2   G    13     -22.417  37.532  78.544  1.00  0.00           O  
ATOM    393  OP1   G    13     -23.913  37.482  80.630  1.00  0.00           O  
ATOM    394  O5'   G    13     -23.800  39.505  79.180  1.00  0.00           O  
ATOM    395  C5'   G    13     -24.320  40.470  80.082  1.00  0.00           C  
ATOM    396  C4'   G    13     -24.622  41.773  79.385  1.00  0.00           C  
ATOM    397  O4'   G    13     -23.459  42.305  78.707  1.00  0.00           O  
ATOM    398  C3'   G    13     -25.664  41.713  78.278  1.00  0.00           C  
ATOM    399  O3'   G    13     -26.988  41.591  78.770  1.00  0.00           O  
ATOM    400  C1'   G    13     -23.870  43.066  77.595  1.00  0.00           C  
ATOM    401  C2'   G    13     -25.402  43.023  77.558  1.00  0.00           C  
ATOM    402  O2'   G    13     -25.921  44.125  78.288  1.00  0.00           O  
ATOM    403  N1    G    13     -22.678  43.870  72.712  1.00  0.00           N  
ATOM    404  C2    G    13     -23.288  44.709  73.612  1.00  0.00           C  
ATOM    405  N2    G    13     -23.627  45.925  73.158  1.00  0.00           N  
ATOM    406  N3    G    13     -23.546  44.383  74.868  1.00  0.00           N  
ATOM    407  C4    G    13     -23.141  43.128  75.157  1.00  0.00           C  
ATOM    408  C5    G    13     -22.524  42.211  74.333  1.00  0.00           C  
ATOM    409  C6    G    13     -22.252  42.574  72.989  1.00  0.00           C  
ATOM    410  O6    G    13     -21.712  41.901  72.103  1.00  0.00           O  
ATOM    411  N7    G    13     -22.268  41.030  75.015  1.00  0.00           N  
ATOM    412  C8    G    13     -22.726  41.246  76.218  1.00  0.00           C  
ATOM    413  N9    G    13     -23.269  42.498  76.373  1.00  0.00           N  
ATOM    414  H5'   G    13     -23.664  40.631  80.792  1.00  0.00           H  
ATOM    415 H5''   G    13     -25.145  40.122  80.482  1.00  0.00           H  
ATOM    416  H4'   G    13     -24.907  42.432  80.054  1.00  0.00           H  
ATOM    417  H3'   G    13     -25.458  40.962  77.684  1.00  0.00           H  
ATOM    418  H1'   G    13     -23.572  43.993  77.705  1.00  0.00           H  
ATOM    419  H2'   G    13     -25.745  43.002  76.639  1.00  0.00           H  
ATOM    420 HO2'   G    13     -26.748  43.849  78.737  1.00  0.00           H  
ATOM    421  H1    G    13     -22.530  44.207  71.803  1.00  0.00           H  
ATOM    422  H22   G    13     -24.065  46.566  73.755  1.00  0.00           H  
ATOM    423  H21   G    13     -23.438  46.174  72.229  1.00  0.00           H  
ATOM    424  H8    G    13     -22.686  40.581  76.937  1.00  0.00           H  
ATOM    425  P     G    14     -28.033  40.612  78.041  1.00  0.00           P  
ATOM    426  OP2   G    14     -27.263  39.522  77.389  1.00  0.00           O  
ATOM    427  OP1   G    14     -29.103  40.274  79.015  1.00  0.00           O  
ATOM    428  O5'   G    14     -28.675  41.515  76.896  1.00  0.00           O  
ATOM    429  C5'   G    14     -29.362  42.716  77.215  1.00  0.00           C  
ATOM    430  C4'   G    14     -29.238  43.735  76.110  1.00  0.00           C  
ATOM    431  O4'   G    14     -27.840  43.917  75.780  1.00  0.00           O  
ATOM    432  C3'   G    14     -29.864  43.354  74.777  1.00  0.00           C  
ATOM    433  O3'   G    14     -31.265  43.567  74.742  1.00  0.00           O  
ATOM    434  C1'   G    14     -27.678  44.145  74.394  1.00  0.00           C  
ATOM    435  C2'   G    14     -29.085  44.211  73.798  1.00  0.00           C  
ATOM    436  O2'   G    14     -29.535  45.558  73.821  1.00  0.00           O  
ATOM    437  N1    G    14     -24.804  42.595  70.489  1.00  0.00           N  
ATOM    438  C2    G    14     -25.432  43.800  70.687  1.00  0.00           C  
ATOM    439  N2    G    14     -25.277  44.718  69.722  1.00  0.00           N  
ATOM    440  N3    G    14     -26.159  44.088  71.755  1.00  0.00           N  
ATOM    441  C4    G    14     -26.210  43.056  72.623  1.00  0.00           C  
ATOM    442  C5    G    14     -25.621  41.813  72.521  1.00  0.00           C  
ATOM    443  C6    G    14     -24.844  41.518  71.370  1.00  0.00           C  
ATOM    444  O6    G    14     -24.242  40.475  71.094  1.00  0.00           O  
ATOM    445  N7    G    14     -25.916  41.034  73.630  1.00  0.00           N  
ATOM    446  C8    G    14     -26.666  41.802  74.373  1.00  0.00           C  
ATOM    447  N9    G    14     -26.884  43.042  73.823  1.00  0.00           N  
ATOM    448  H5'   G    14     -28.987  43.090  78.039  1.00  0.00           H  
ATOM    449 H5''   G    14     -30.311  42.513  77.358  1.00  0.00           H  
ATOM    450  H4'   G    14     -29.608  44.588  76.421  1.00  0.00           H  
ATOM    451  H3'   G    14     -29.682  42.409  74.594  1.00  0.00           H  
ATOM    452  H1'   G    14     -27.217  44.996  74.236  1.00  0.00           H  
ATOM    453  H2'   G    14     -29.109  43.836  72.892  1.00  0.00           H  
ATOM    454 HO2'   G    14     -30.505  45.568  73.957  1.00  0.00           H  
ATOM    455  H1    G    14     -24.288  42.482  69.663  1.00  0.00           H  
ATOM    456  H22   G    14     -25.703  45.598  69.809  1.00  0.00           H  
ATOM    457  H21   G    14     -24.741  44.513  68.928  1.00  0.00           H  
ATOM    458  H8    G    14     -27.034  41.522  75.237  1.00  0.00           H  
ATOM    459  P     G    15     -32.233  42.470  74.076  1.00  0.00           P  
ATOM    460  OP2   G    15     -31.752  41.125  74.483  1.00  0.00           O  
ATOM    461  OP1   G    15     -33.637  42.863  74.357  1.00  0.00           O  
ATOM    462  O5'   G    15     -31.980  42.631  72.511  1.00  0.00           O  
ATOM    463  C5'   G    15     -32.441  43.778  71.813  1.00  0.00           C  
ATOM    464  C4'   G    15     -31.662  44.003  70.541  1.00  0.00           C  
ATOM    465  O4'   G    15     -30.229  43.934  70.792  1.00  0.00           O  
ATOM    466  C3'   G    15     -31.879  42.981  69.435  1.00  0.00           C  
ATOM    467  O3'   G    15     -33.092  43.181  68.728  1.00  0.00           O  
ATOM    468  C1'   G    15     -29.575  43.345  69.702  1.00  0.00           C  
ATOM    469  C2'   G    15     -30.618  43.153  68.601  1.00  0.00           C  
ATOM    470  O2'   G    15     -30.683  44.327  67.805  1.00  0.00           O  
ATOM    471  N1    G    15     -26.316  39.610  68.544  1.00  0.00           N  
ATOM    472  C2    G    15     -26.637  40.741  67.834  1.00  0.00           C  
ATOM    473  N2    G    15     -26.011  40.905  66.659  1.00  0.00           N  
ATOM    474  N3    G    15     -27.509  41.648  68.244  1.00  0.00           N  
ATOM    475  C4    G    15     -28.044  41.329  69.441  1.00  0.00           C  
ATOM    476  C5    G    15     -27.792  40.227  70.230  1.00  0.00           C  
ATOM    477  C6    G    15     -26.855  39.262  69.778  1.00  0.00           C  
ATOM    478  O6    G    15     -26.496  38.217  70.334  1.00  0.00           O  
ATOM    479  N7    G    15     -28.550  40.269  71.392  1.00  0.00           N  
ATOM    480  C8    G    15     -29.237  41.375  71.290  1.00  0.00           C  
ATOM    481  N9    G    15     -28.978  42.066  70.131  1.00  0.00           N  
ATOM    482  H5'   G    15     -32.346  44.564  72.390  1.00  0.00           H  
ATOM    483 H5''   G    15     -33.388  43.658  71.591  1.00  0.00           H  
ATOM    484  H4'   G    15     -31.872  44.895  70.194  1.00  0.00           H  
ATOM    485  H3'   G    15     -31.892  42.083  69.825  1.00  0.00           H  
ATOM    486  H1'   G    15     -28.869  43.944  69.382  1.00  0.00           H  
ATOM    487  H2'   G    15     -30.435  42.357  68.059  1.00  0.00           H  
ATOM    488 HO2'   G    15     -29.901  44.357  67.215  1.00  0.00           H  
ATOM    489  H1    G    15     -25.657  39.000  68.152  1.00  0.00           H  
ATOM    490  H22   G    15     -26.200  41.694  66.109  1.00  0.00           H  
ATOM    491  H21   G    15     -25.364  40.238  66.348  1.00  0.00           H  
ATOM    492  H8    G    15     -29.871  41.680  71.971  1.00  0.00           H  
ATOM    493  P     G    16     -33.182  42.783  67.179  1.00  0.00           P  
ATOM    494  OP2   G    16     -34.622  42.547  66.903  1.00  0.00           O  
ATOM    495  OP1   G    16     -32.459  43.851  66.442  1.00  0.00           O  
ATOM    496  O5'   G    16     -32.405  41.412  66.947  1.00  0.00           O  
ATOM    497  C5'   G    16     -32.550  40.687  65.735  1.00  0.00           C  
ATOM    498  C4'   G    16     -31.368  40.898  64.817  1.00  0.00           C  
ATOM    499  O4'   G    16     -30.139  40.910  65.592  1.00  0.00           O  
ATOM    500  C3'   G    16     -31.113  39.830  63.766  1.00  0.00           C  
ATOM    501  O3'   G    16     -31.937  39.972  62.615  1.00  0.00           O  
ATOM    502  C1'   G    16     -29.079  40.408  64.813  1.00  0.00           C  
ATOM    503  C2'   G    16     -29.646  40.063  63.433  1.00  0.00           C  
ATOM    504  O2'   G    16     -29.444  41.141  62.537  1.00  0.00           O  
ATOM    505  N1    G    16     -25.646  36.670  64.651  1.00  0.00           N  
ATOM    506  C2    G    16     -25.831  37.718  63.789  1.00  0.00           C  
ATOM    507  N2    G    16     -25.003  37.766  62.737  1.00  0.00           N  
ATOM    508  N3    G    16     -26.756  38.650  63.946  1.00  0.00           N  
ATOM    509  C4    G    16     -27.490  38.449  65.062  1.00  0.00           C  
ATOM    510  C5    G    16     -27.380  37.438  65.992  1.00  0.00           C  
ATOM    511  C6    G    16     -26.391  36.439  65.803  1.00  0.00           C  
ATOM    512  O6    G    16     -26.150  35.451  66.506  1.00  0.00           O  
ATOM    513  N7    G    16     -28.320  37.592  67.002  1.00  0.00           N  
ATOM    514  C8    G    16     -28.982  38.665  66.667  1.00  0.00           C  
ATOM    515  N9    G    16     -28.539  39.230  65.494  1.00  0.00           N  
ATOM    516  H5'   G    16     -33.365  40.985  65.280  1.00  0.00           H  
ATOM    517 H5''   G    16     -32.629  39.732  65.941  1.00  0.00           H  
ATOM    518  H4'   G    16     -31.596  41.839  64.297  1.00  0.00           H  
ATOM    519  H3'   G    16     -31.337  38.809  64.109  1.00  0.00           H  
ATOM    520  H1'   G    16     -28.240  41.099  64.650  1.00  0.00           H  
ATOM    521  H2'   G    16     -29.182  39.200  62.935  1.00  0.00           H  
ATOM    522 HO2'   G    16     -30.233  41.221  61.927  1.00  0.00           H  
ATOM    523  H1    G    16     -24.919  36.018  64.437  1.00  0.00           H  
ATOM    524  H22   G    16     -25.085  38.507  62.070  1.00  0.00           H  
ATOM    525  H21   G    16     -24.304  37.061  62.618  1.00  0.00           H  
ATOM    526  H8    G    16     -29.813  39.075  67.262  1.00  0.00           H  
ATOM    527  P     G    17     -32.583  38.666  61.934  1.00  0.00           P  
ATOM    528  OP2   G    17     -33.007  37.750  63.023  1.00  0.00           O  
ATOM    529  OP1   G    17     -33.582  39.131  60.940  1.00  0.00           O  
ATOM    530  O5'   G    17     -31.372  37.984  61.149  1.00  0.00           O  
ATOM    531  C5'   G    17     -30.749  38.639  60.035  1.00  0.00           C  
ATOM    532  C4'   G    17     -29.504  37.893  59.608  1.00  0.00           C  
ATOM    533  O4'   G    17     -28.542  37.893  60.696  1.00  0.00           O  
ATOM    534  C3'   G    17     -29.645  36.415  59.285  1.00  0.00           C  
ATOM    535  O3'   G    17     -30.177  36.180  57.994  1.00  0.00           O  
ATOM    536  C1'   G    17     -27.751  36.734  60.628  1.00  0.00           C  
ATOM    537  C2'   G    17     -28.203  35.945  59.402  1.00  0.00           C  
ATOM    538  O2'   G    17     -27.395  36.302  58.295  1.00  0.00           O  
ATOM    539  N1    G    17     -26.146  32.839  63.432  1.00  0.00           N  
ATOM    540  C2    G    17     -25.638  33.333  62.255  1.00  0.00           C  
ATOM    541  N2    G    17     -24.583  32.688  61.746  1.00  0.00           N  
ATOM    542  N3    G    17     -26.132  34.379  61.623  1.00  0.00           N  
ATOM    543  C4    G    17     -27.209  34.886  62.261  1.00  0.00           C  
ATOM    544  C5    G    17     -27.797  34.458  63.431  1.00  0.00           C  
ATOM    545  C6    G    17     -27.245  33.357  64.109  1.00  0.00           C  
ATOM    546  O6    G    17     -27.617  32.850  65.172  1.00  0.00           O  
ATOM    547  N7    G    17     -28.898  35.241  63.746  1.00  0.00           N  
ATOM    548  C8    G    17     -28.955  36.118  62.782  1.00  0.00           C  
ATOM    549  N9    G    17     -27.963  35.953  61.843  1.00  0.00           N  
ATOM    550  H5'   G    17     -30.485  39.672  60.303  1.00  0.00           H  
ATOM    551 H5''   G    17     -31.452  38.696  59.190  1.00  0.00           H  
ATOM    552  H4'   G    17     -29.177  38.415  58.698  1.00  0.00           H  
ATOM    553  H3'   G    17     -30.345  35.882  59.946  1.00  0.00           H  
ATOM    554  H1'   G    17     -26.669  36.901  60.520  1.00  0.00           H  
ATOM    555  H2'   G    17     -28.117  34.850  59.456  1.00  0.00           H  
ATOM    556 HO2'   G    17     -27.950  36.304  57.462  1.00  0.00           H  
ATOM    557  H1    G    17     -25.691  32.045  63.835  1.00  0.00           H  
ATOM    558  H22   G    17     -24.173  33.000  60.888  1.00  0.00           H  
ATOM    559  H21   G    17     -24.205  31.894  62.221  1.00  0.00           H  
ATOM    560  H8    G    17     -29.724  36.902  62.721  1.00  0.00           H  
ATOM    561  P     C    18     -31.232  34.996  57.784  1.00  0.00           P  
ATOM    562  OP2   C    18     -32.059  34.901  59.017  1.00  0.00           O  
ATOM    563  OP1   C    18     -31.897  35.234  56.478  1.00  0.00           O  
ATOM    564  O5'   C    18     -30.316  33.692  57.675  1.00  0.00           O  
ATOM    565  C5'   C    18     -29.442  33.491  56.543  1.00  0.00           C  
ATOM    566  C4'   C    18     -28.485  32.351  56.800  1.00  0.00           C  
ATOM    567  O4'   C    18     -27.702  32.632  58.000  1.00  0.00           O  
ATOM    568  C3'   C    18     -29.115  30.993  57.099  1.00  0.00           C  
ATOM    569  O3'   C    18     -29.504  30.285  55.930  1.00  0.00           O  
ATOM    570  C1'   C    18     -27.440  31.427  58.679  1.00  0.00           C  
ATOM    571  C2'   C    18     -27.974  30.290  57.806  1.00  0.00           C  
ATOM    572  O2'   C    18     -26.986  29.896  56.875  1.00  0.00           O  
ATOM    573  N1    C    18     -28.117  31.452  59.991  1.00  0.00           N  
ATOM    574  C2    C    18     -27.642  30.608  60.993  1.00  0.00           C  
ATOM    575  O2    C    18     -26.701  29.861  60.731  1.00  0.00           O  
ATOM    576  N3    C    18     -28.228  30.621  62.217  1.00  0.00           N  
ATOM    577  C4    C    18     -29.270  31.428  62.447  1.00  0.00           C  
ATOM    578  N4    C    18     -29.827  31.397  63.660  1.00  0.00           N  
ATOM    579  C5    C    18     -29.788  32.295  61.437  1.00  0.00           C  
ATOM    580  C6    C    18     -29.186  32.277  60.236  1.00  0.00           C  
ATOM    581  H5'   C    18     -28.871  34.409  56.339  1.00  0.00           H  
ATOM    582 H5''   C    18     -30.035  33.275  55.643  1.00  0.00           H  
ATOM    583  H4'   C    18     -27.901  32.276  55.870  1.00  0.00           H  
ATOM    584  H3'   C    18     -30.050  31.058  57.675  1.00  0.00           H  
ATOM    585  H1'   C    18     -26.376  31.219  58.861  1.00  0.00           H  
ATOM    586  H2'   C    18     -28.293  29.371  58.317  1.00  0.00           H  
ATOM    587 HO2'   C    18     -27.425  29.618  56.020  1.00  0.00           H  
ATOM    588  H42   C    18     -30.608  31.986  63.867  1.00  0.00           H  
ATOM    589  H41   C    18     -29.462  30.786  64.361  1.00  0.00           H  
ATOM    590  H5    C    18     -30.649  32.951  61.637  1.00  0.00           H  
ATOM    591  H6    C    18     -29.558  32.932  59.434  1.00  0.00           H  
ATOM    592  P     A    19     -30.983  29.665  55.833  1.00  0.00           P  
ATOM    593  OP2   A    19     -31.900  30.454  56.674  1.00  0.00           O  
ATOM    594  OP1   A    19     -31.266  29.503  54.393  1.00  0.00           O  
ATOM    595  O5'   A    19     -30.904  28.241  56.545  1.00  0.00           O  
ATOM    596  C5'   A    19     -30.480  27.063  55.847  1.00  0.00           C  
ATOM    597  C4'   A    19     -29.576  26.230  56.739  1.00  0.00           C  
ATOM    598  O4'   A    19     -28.919  27.114  57.686  1.00  0.00           O  
ATOM    599  C3'   A    19     -30.235  25.169  57.613  1.00  0.00           C  
ATOM    600  O3'   A    19     -30.439  23.947  56.879  1.00  0.00           O  
ATOM    601  C1'   A    19     -28.753  26.461  58.936  1.00  0.00           C  
ATOM    602  C2'   A    19     -29.223  25.015  58.747  1.00  0.00           C  
ATOM    603  O2'   A    19     -28.101  24.237  58.389  1.00  0.00           O  
ATOM    604  N1    A    19     -29.816  26.894  63.958  1.00  0.00           N  
ATOM    605  C2    A    19     -28.998  26.085  63.276  1.00  0.00           C  
ATOM    606  N3    A    19     -28.755  26.036  61.969  1.00  0.00           N  
ATOM    607  C4    A    19     -29.474  26.960  61.315  1.00  0.00           C  
ATOM    608  C5    A    19     -30.358  27.868  61.873  1.00  0.00           C  
ATOM    609  C6    A    19     -30.524  27.821  63.273  1.00  0.00           C  
ATOM    610  N6    A    19     -31.333  28.639  63.953  1.00  0.00           N  
ATOM    611  N7    A    19     -30.916  28.673  60.894  1.00  0.00           N  
ATOM    612  C8    A    19     -30.375  28.240  59.783  1.00  0.00           C  
ATOM    613  N9    A    19     -29.499  27.195  59.961  1.00  0.00           N  
ATOM    614  H5'   A    19     -29.943  27.340  54.928  1.00  0.00           H  
ATOM    615 H5''   A    19     -31.354  26.469  55.542  1.00  0.00           H  
ATOM    616  H4'   A    19     -28.909  25.710  56.036  1.00  0.00           H  
ATOM    617  H3'   A    19     -31.240  25.447  57.964  1.00  0.00           H  
ATOM    618  H1'   A    19     -27.712  26.416  59.286  1.00  0.00           H  
ATOM    619  H2'   A    19     -29.643  24.504  59.625  1.00  0.00           H  
ATOM    620 HO2'   A    19     -28.345  23.624  57.637  1.00  0.00           H  
ATOM    621  H2    A    19     -28.448  25.354  63.885  1.00  0.00           H  
ATOM    622  H61   A    19     -31.404  28.558  64.949  1.00  0.00           H  
ATOM    623  H62   A    19     -31.866  29.332  63.470  1.00  0.00           H  
ATOM    624  H8    A    19     -30.604  28.668  58.795  1.00  0.00           H  
ATOM    625  P     U    20     -31.696  23.003  57.216  1.00  0.00           P  
ATOM    626  OP2   U    20     -32.912  23.853  57.253  1.00  0.00           O  
ATOM    627  OP1   U    20     -31.647  21.831  56.305  1.00  0.00           O  
ATOM    628  O5'   U    20     -31.406  22.490  58.695  1.00  0.00           O  
ATOM    629  C5'   U    20     -30.343  21.588  58.960  1.00  0.00           C  
ATOM    630  C4'   U    20     -30.153  21.369  60.441  1.00  0.00           C  
ATOM    631  O4'   U    20     -29.893  22.647  61.087  1.00  0.00           O  
ATOM    632  C3'   U    20     -31.350  20.811  61.195  1.00  0.00           C  
ATOM    633  O3'   U    20     -31.455  19.402  61.103  1.00  0.00           O  
ATOM    634  C1'   U    20     -30.517  22.709  62.350  1.00  0.00           C  
ATOM    635  C2'   U    20     -31.124  21.328  62.618  1.00  0.00           C  
ATOM    636  O2'   U    20     -30.171  20.531  63.308  1.00  0.00           O  
ATOM    637  N1    U    20     -31.544  23.779  62.322  1.00  0.00           N  
ATOM    638  C2    U    20     -31.966  24.279  63.540  1.00  0.00           C  
ATOM    639  O2    U    20     -31.534  23.883  64.609  1.00  0.00           O  
ATOM    640  N3    U    20     -32.916  25.268  63.466  1.00  0.00           N  
ATOM    641  C4    U    20     -33.479  25.797  62.323  1.00  0.00           C  
ATOM    642  O4    U    20     -34.326  26.686  62.422  1.00  0.00           O  
ATOM    643  C5    U    20     -32.994  25.231  61.101  1.00  0.00           C  
ATOM    644  C6    U    20     -32.068  24.268  61.145  1.00  0.00           C  
ATOM    645  H5'   U    20     -29.515  21.951  58.582  1.00  0.00           H  
ATOM    646 H5''   U    20     -30.539  20.728  58.533  1.00  0.00           H  
ATOM    647  H4'   U    20     -29.384  20.779  60.586  1.00  0.00           H  
ATOM    648  H3'   U    20     -32.166  21.218  60.838  1.00  0.00           H  
ATOM    649  H1'   U    20     -29.856  22.912  63.045  1.00  0.00           H  
ATOM    650  H2'   U    20     -31.966  21.396  63.113  1.00  0.00           H  
ATOM    651 HO2'   U    20     -30.151  19.638  62.906  1.00  0.00           H  
ATOM    652  H3    U    20     -33.230  25.637  64.318  1.00  0.00           H  
ATOM    653  H5    U    20     -33.339  25.549  60.240  1.00  0.00           H  
ATOM    654  H6    U    20     -31.753  23.897  60.295  1.00  0.00           H  
ATOM    655  P     U    21     -32.886  18.711  60.864  1.00  0.00           P  
ATOM    656  OP2   U    21     -33.578  19.452  59.779  1.00  0.00           O  
ATOM    657  OP1   U    21     -32.673  17.247  60.733  1.00  0.00           O  
ATOM    658  O5'   U    21     -33.673  18.975  62.223  1.00  0.00           O  
ATOM    659  C5'   U    21     -33.261  18.364  63.436  1.00  0.00           C  
ATOM    660  C4'   U    21     -33.885  19.032  64.636  1.00  0.00           C  
ATOM    661  O4'   U    21     -33.556  20.446  64.610  1.00  0.00           O  
ATOM    662  C3'   U    21     -35.404  19.009  64.703  1.00  0.00           C  
ATOM    663  O3'   U    21     -35.912  17.856  65.350  1.00  0.00           O  
ATOM    664  C1'   U    21     -34.613  21.214  65.114  1.00  0.00           C  
ATOM    665  C2'   U    21     -35.683  20.225  65.587  1.00  0.00           C  
ATOM    666  O2'   U    21     -35.456  19.928  66.958  1.00  0.00           O  
ATOM    667  N1    U    21     -35.105  22.101  64.032  1.00  0.00           N  
ATOM    668  C2    U    21     -35.844  23.207  64.410  1.00  0.00           C  
ATOM    669  O2    U    21     -36.097  23.473  65.572  1.00  0.00           O  
ATOM    670  N3    U    21     -36.278  23.999  63.375  1.00  0.00           N  
ATOM    671  C4    U    21     -36.057  23.803  62.029  1.00  0.00           C  
ATOM    672  O4    U    21     -36.517  24.608  61.217  1.00  0.00           O  
ATOM    673  C5    U    21     -35.286  22.640  61.712  1.00  0.00           C  
ATOM    674  C6    U    21     -34.849  21.852  62.700  1.00  0.00           C  
ATOM    675  H5'   U    21     -32.286  18.423  63.508  1.00  0.00           H  
ATOM    676 H5''   U    21     -33.525  17.420  63.424  1.00  0.00           H  
ATOM    677  H4'   U    21     -33.526  18.639  65.459  1.00  0.00           H  
ATOM    678  H3'   U    21     -35.827  19.096  63.824  1.00  0.00           H  
ATOM    679  H1'   U    21     -34.320  21.761  65.873  1.00  0.00           H  
ATOM    680  H2'   U    21     -36.584  20.578  65.438  1.00  0.00           H  
ATOM    681 HO2'   U    21     -35.654  20.724  67.494  1.00  0.00           H  
ATOM    682  H3    U    21     -36.804  24.788  63.621  1.00  0.00           H  
ATOM    683  H5    U    21     -35.080  22.423  60.778  1.00  0.00           H  
ATOM    684  H6    U    21     -34.325  21.061  62.457  1.00  0.00           H  
ATOM    685  P     C    22     -36.895  16.855  64.567  1.00  0.00           P  
ATOM    686  OP2   C    22     -36.220  16.432  63.315  1.00  0.00           O  
ATOM    687  OP1   C    22     -37.366  15.827  65.530  1.00  0.00           O  
ATOM    688  O5'   C    22     -38.141  17.767  64.173  1.00  0.00           O  
ATOM    689  C5'   C    22     -38.954  18.363  65.172  1.00  0.00           C  
ATOM    690  C4'   C    22     -40.013  19.254  64.570  1.00  0.00           C  
ATOM    691  O4'   C    22     -39.280  20.390  64.025  1.00  0.00           O  
ATOM    692  C3'   C    22     -40.800  18.667  63.393  1.00  0.00           C  
ATOM    693  O3'   C    22     -42.007  18.010  63.814  1.00  0.00           O  
ATOM    694  C1'   C    22     -39.809  20.702  62.741  1.00  0.00           C  
ATOM    695  C2'   C    22     -41.084  19.886  62.524  1.00  0.00           C  
ATOM    696  O2'   C    22     -42.184  20.644  62.990  1.00  0.00           O  
ATOM    697  N1    C    22     -38.761  20.527  61.714  1.00  0.00           N  
ATOM    698  C2    C    22     -38.691  21.440  60.658  1.00  0.00           C  
ATOM    699  O2    C    22     -39.531  22.343  60.591  1.00  0.00           O  
ATOM    700  N3    C    22     -37.715  21.313  59.735  1.00  0.00           N  
ATOM    701  C4    C    22     -36.837  20.310  59.829  1.00  0.00           C  
ATOM    702  N4    C    22     -35.894  20.219  58.899  1.00  0.00           N  
ATOM    703  C5    C    22     -36.891  19.358  60.883  1.00  0.00           C  
ATOM    704  C6    C    22     -37.859  19.503  61.796  1.00  0.00           C  
ATOM    705  H5'   C    22     -38.387  18.897  65.767  1.00  0.00           H  
ATOM    706 H5''   C    22     -39.389  17.656  65.693  1.00  0.00           H  
ATOM    707  H4'   C    22     -40.699  19.455  65.406  1.00  0.00           H  
ATOM    708  H3'   C    22     -40.256  17.881  62.846  1.00  0.00           H  
ATOM    709  H1'   C    22     -40.096  21.762  62.690  1.00  0.00           H  
ATOM    710  H2'   C    22     -41.345  19.619  61.490  1.00  0.00           H  
ATOM    711 HO2'   C    22     -42.824  20.043  63.470  1.00  0.00           H  
ATOM    712  H42   C    22     -35.222  19.479  58.939  1.00  0.00           H  
ATOM    713  H41   C    22     -35.856  20.889  58.159  1.00  0.00           H  
ATOM    714  H5    C    22     -36.165  18.533  60.943  1.00  0.00           H  
ATOM    715  H6    C    22     -37.933  18.786  62.627  1.00  0.00           H  
ATOM    716  P     G    23     -42.401  16.560  63.219  1.00  0.00           P  
ATOM    717  OP2   G    23     -41.155  15.838  62.880  1.00  0.00           O  
ATOM    718  OP1   G    23     -43.379  15.932  64.131  1.00  0.00           O  
ATOM    719  O5'   G    23     -43.182  16.876  61.871  1.00  0.00           O  
ATOM    720  C5'   G    23     -43.292  15.886  60.820  1.00  0.00           C  
ATOM    721  C4'   G    23     -43.598  16.553  59.513  1.00  0.00           C  
ATOM    722  O4'   G    23     -42.843  17.785  59.394  1.00  0.00           O  
ATOM    723  C3'   G    23     -43.206  15.797  58.260  1.00  0.00           C  
ATOM    724  O3'   G    23     -44.140  14.785  57.946  1.00  0.00           O  
ATOM    725  C1'   G    23     -42.592  18.051  58.039  1.00  0.00           C  
ATOM    726  C2'   G    23     -43.210  16.914  57.228  1.00  0.00           C  
ATOM    727  O2'   G    23     -44.517  17.292  56.834  1.00  0.00           O  
ATOM    728  N1    G    23     -38.874  18.690  54.680  1.00  0.00           N  
ATOM    729  C2    G    23     -40.231  18.719  54.497  1.00  0.00           C  
ATOM    730  N2    G    23     -40.660  18.938  53.254  1.00  0.00           N  
ATOM    731  N3    G    23     -41.108  18.547  55.465  1.00  0.00           N  
ATOM    732  C4    G    23     -40.509  18.334  56.654  1.00  0.00           C  
ATOM    733  C5    G    23     -39.164  18.286  56.942  1.00  0.00           C  
ATOM    734  C6    G    23     -38.235  18.481  55.892  1.00  0.00           C  
ATOM    735  O6    G    23     -37.002  18.487  55.945  1.00  0.00           O  
ATOM    736  N7    G    23     -38.959  18.040  58.290  1.00  0.00           N  
ATOM    737  C8    G    23     -40.163  17.951  58.788  1.00  0.00           C  
ATOM    738  N9    G    23     -41.149  18.113  57.844  1.00  0.00           N  
ATOM    739  H5'   G    23     -44.084  15.164  61.063  1.00  0.00           H  
ATOM    740 H5''   G    23     -42.354  15.318  60.737  1.00  0.00           H  
ATOM    741  H4'   G    23     -44.690  16.681  59.527  1.00  0.00           H  
ATOM    742  H3'   G    23     -42.251  15.258  58.348  1.00  0.00           H  
ATOM    743  H1'   G    23     -43.017  18.988  57.651  1.00  0.00           H  
ATOM    744  H2'   G    23     -42.708  16.629  56.293  1.00  0.00           H  
ATOM    745 HO2'   G    23     -45.106  16.483  56.812  1.00  0.00           H  
ATOM    746  H1    G    23     -38.297  18.829  53.876  1.00  0.00           H  
ATOM    747  H22   G    23     -41.641  18.971  53.063  1.00  0.00           H  
ATOM    748  H21   G    23     -40.001  19.070  52.514  1.00  0.00           H  
ATOM    749  H8    G    23     -40.366  17.756  59.853  1.00  0.00           H  
ATOM    750  P     U    24     -43.616  13.357  57.445  1.00  0.00           P  
ATOM    751  OP2   U    24     -42.406  12.939  58.204  1.00  0.00           O  
ATOM    752  OP1   U    24     -44.819  12.485  57.438  1.00  0.00           O  
ATOM    753  O5'   U    24     -43.174  13.617  55.941  1.00  0.00           O  
ATOM    754  C5'   U    24     -44.154  13.835  54.927  1.00  0.00           C  
ATOM    755  C4'   U    24     -43.489  14.289  53.654  1.00  0.00           C  
ATOM    756  O4'   U    24     -42.650  15.445  53.922  1.00  0.00           O  
ATOM    757  C3'   U    24     -42.528  13.305  53.012  1.00  0.00           C  
ATOM    758  O3'   U    24     -43.217  12.298  52.277  1.00  0.00           O  
ATOM    759  C1'   U    24     -41.557  15.452  53.034  1.00  0.00           C  
ATOM    760  C2'   U    24     -41.707  14.229  52.124  1.00  0.00           C  
ATOM    761  O2'   U    24     -42.403  14.616  50.958  1.00  0.00           O  
ATOM    762  N1    U    24     -40.304  15.424  53.805  1.00  0.00           N  
ATOM    763  C2    U    24     -39.139  15.741  53.136  1.00  0.00           C  
ATOM    764  O2    U    24     -39.129  16.087  51.971  1.00  0.00           O  
ATOM    765  N3    U    24     -37.993  15.647  53.883  1.00  0.00           N  
ATOM    766  C4    U    24     -37.899  15.297  55.213  1.00  0.00           C  
ATOM    767  O4    U    24     -36.789  15.222  55.749  1.00  0.00           O  
ATOM    768  C5    U    24     -39.149  15.015  55.842  1.00  0.00           C  
ATOM    769  C6    U    24     -40.281  15.082  55.134  1.00  0.00           C  
ATOM    770  H5'   U    24     -44.878  14.593  55.258  1.00  0.00           H  
ATOM    771 H5''   U    24     -44.719  12.909  54.741  1.00  0.00           H  
ATOM    772  H4'   U    24     -44.326  14.475  52.965  1.00  0.00           H  
ATOM    773  H3'   U    24     -41.925  12.739  53.737  1.00  0.00           H  
ATOM    774  H1'   U    24     -41.509  16.334  52.379  1.00  0.00           H  
ATOM    775  H2'   U    24     -40.784  13.757  51.758  1.00  0.00           H  
ATOM    776 HO2'   U    24     -43.001  13.870  50.663  1.00  0.00           H  
ATOM    777  H3    U    24     -37.134  15.853  53.412  1.00  0.00           H  
ATOM    778  H5    U    24     -39.183  14.742  56.908  1.00  0.00           H  
ATOM    779  H6    U    24     -41.233  14.862  55.639  1.00  0.00           H  
ATOM    780  P     A    25     -42.825  10.757  52.483  1.00  0.00           P  
ATOM    781  OP2   A    25     -41.920  10.735  53.660  1.00  0.00           O  
ATOM    782  OP1   A    25     -44.116  10.025  52.536  1.00  0.00           O  
ATOM    783  O5'   A    25     -42.007  10.225  51.223  1.00  0.00           O  
ATOM    784  C5'   A    25     -41.607  11.110  50.188  1.00  0.00           C  
ATOM    785  C4'   A    25     -40.111  11.103  50.000  1.00  0.00           C  
ATOM    786  O4'   A    25     -39.480  11.823  51.101  1.00  0.00           O  
ATOM    787  C3'   A    25     -39.452   9.733  49.946  1.00  0.00           C  
ATOM    788  O3'   A    25     -38.370   9.673  49.032  1.00  0.00           O  
ATOM    789  C1'   A    25     -38.452  11.018  51.648  1.00  0.00           C  
ATOM    790  C2'   A    25     -38.874   9.584  51.349  1.00  0.00           C  
ATOM    791  O2'   A    25     -37.723   8.753  51.346  1.00  0.00           O  
ATOM    792  N1    A    25     -35.339  12.305  55.547  1.00  0.00           N  
ATOM    793  C2    A    25     -35.119  12.137  54.237  1.00  0.00           C  
ATOM    794  N3    A    25     -35.977  11.800  53.277  1.00  0.00           N  
ATOM    795  C4    A    25     -37.211  11.625  53.781  1.00  0.00           C  
ATOM    796  C5    A    25     -37.592  11.763  55.103  1.00  0.00           C  
ATOM    797  C6    A    25     -36.590  12.123  56.022  1.00  0.00           C  
ATOM    798  N6    A    25     -36.809  12.291  57.328  1.00  0.00           N  
ATOM    799  N7    A    25     -38.948  11.505  55.252  1.00  0.00           N  
ATOM    800  C8    A    25     -39.349  11.223  54.037  1.00  0.00           C  
ATOM    801  N9    A    25     -38.350  11.277  53.097  1.00  0.00           N  
ATOM    802  H5'   A    25     -41.896  12.019  50.414  1.00  0.00           H  
ATOM    803 H5''   A    25     -42.036  10.838  49.350  1.00  0.00           H  
ATOM    804  H4'   A    25     -39.909  11.584  49.171  1.00  0.00           H  
ATOM    805  H3'   A    25     -40.093   9.023  49.732  1.00  0.00           H  
ATOM    806  H1'   A    25     -37.588  11.199  51.222  1.00  0.00           H  
ATOM    807  H2'   A    25     -39.550   9.268  51.984  1.00  0.00           H  
ATOM    808 HO2'   A    25     -37.357   8.713  52.254  1.00  0.00           H  
ATOM    809  H2    A    25     -34.194  12.281  53.944  1.00  0.00           H  
ATOM    810  H61   A    25     -36.070  12.542  57.920  1.00  0.00           H  
ATOM    811  H62   A    25     -37.709  12.164  57.695  1.00  0.00           H  
ATOM    812  H8    A    25     -40.278  10.993  53.819  1.00  0.00           H  
ATOM    813  P     U    26     -38.374   8.590  47.845  1.00  0.00           P  
ATOM    814  OP2   U    26     -38.607   7.252  48.446  1.00  0.00           O  
ATOM    815  OP1   U    26     -39.280   9.082  46.776  1.00  0.00           O  
ATOM    816  O5'   U    26     -36.884   8.627  47.285  1.00  0.00           O  
ATOM    817  C5'   U    26     -36.628   8.837  45.905  1.00  0.00           C  
ATOM    818  C4'   U    26     -35.320   9.560  45.684  1.00  0.00           C  
ATOM    819  O4'   U    26     -35.222  10.695  46.586  1.00  0.00           O  
ATOM    820  C3'   U    26     -34.052   8.771  45.970  1.00  0.00           C  
ATOM    821  O3'   U    26     -33.704   7.888  44.919  1.00  0.00           O  
ATOM    822  C1'   U    26     -33.855  10.918  46.912  1.00  0.00           C  
ATOM    823  C2'   U    26     -33.028   9.879  46.151  1.00  0.00           C  
ATOM    824  O2'   U    26     -32.580  10.433  44.931  1.00  0.00           O  
ATOM    825  N1    U    26     -33.678  10.756  48.362  1.00  0.00           N  
ATOM    826  C2    U    26     -32.438  11.075  48.894  1.00  0.00           C  
ATOM    827  O2    U    26     -31.512  11.506  48.220  1.00  0.00           O  
ATOM    828  N3    U    26     -32.322  10.866  50.244  1.00  0.00           N  
ATOM    829  C4    U    26     -33.287  10.382  51.096  1.00  0.00           C  
ATOM    830  O4    U    26     -33.008  10.207  52.281  1.00  0.00           O  
ATOM    831  C5    U    26     -34.541  10.087  50.478  1.00  0.00           C  
ATOM    832  C6    U    26     -34.693  10.282  49.168  1.00  0.00           C  
ATOM    833  H5'   U    26     -37.355   9.371  45.523  1.00  0.00           H  
ATOM    834 H5''   U    26     -36.594   7.970  45.450  1.00  0.00           H  
ATOM    835  H4'   U    26     -35.333   9.821  44.616  1.00  0.00           H  
ATOM    836  H3'   U    26     -34.132   8.108  46.844  1.00  0.00           H  
ATOM    837  H1'   U    26     -33.461  11.906  46.634  1.00  0.00           H  
ATOM    838  H2'   U    26     -32.110   9.532  46.647  1.00  0.00           H  
ATOM    839 HO2'   U    26     -31.834  11.076  45.110  1.00  0.00           H  
ATOM    840  H3    U    26     -31.438  11.086  50.656  1.00  0.00           H  
ATOM    841  H5    U    26     -35.377   9.700  51.081  1.00  0.00           H  
ATOM    842  H6    U    26     -35.667  10.050  48.710  1.00  0.00           H  
ATOM    843  P     U    27     -33.135   6.426  45.267  1.00  0.00           P  
ATOM    844  OP2   U    27     -33.706   5.974  46.556  1.00  0.00           O  
ATOM    845  OP1   U    27     -33.328   5.595  44.053  1.00  0.00           O  
ATOM    846  O5'   U    27     -31.581   6.643  45.529  1.00  0.00           O  
ATOM    847  C5'   U    27     -30.721   7.170  44.511  1.00  0.00           C  
ATOM    848  C4'   U    27     -29.378   7.527  45.098  1.00  0.00           C  
ATOM    849  O4'   U    27     -29.532   8.586  46.080  1.00  0.00           O  
ATOM    850  C3'   U    27     -28.662   6.421  45.857  1.00  0.00           C  
ATOM    851  O3'   U    27     -27.984   5.513  45.005  1.00  0.00           O  
ATOM    852  C1'   U    27     -28.613   8.392  47.160  1.00  0.00           C  
ATOM    853  C2'   U    27     -27.736   7.198  46.781  1.00  0.00           C  
ATOM    854  O2'   U    27     -26.590   7.669  46.086  1.00  0.00           O  
ATOM    855  N1    U    27     -29.346   8.172  48.430  1.00  0.00           N  
ATOM    856  C2    U    27     -28.626   8.304  49.603  1.00  0.00           C  
ATOM    857  O2    U    27     -27.442   8.589  49.630  1.00  0.00           O  
ATOM    858  N3    U    27     -29.346   8.093  50.754  1.00  0.00           N  
ATOM    859  C4    U    27     -30.682   7.766  50.852  1.00  0.00           C  
ATOM    860  O4    U    27     -31.185   7.606  51.965  1.00  0.00           O  
ATOM    861  C5    U    27     -31.361   7.646  49.598  1.00  0.00           C  
ATOM    862  C6    U    27     -30.686   7.850  48.463  1.00  0.00           C  
ATOM    863  H5'   U    27     -31.176   8.061  44.056  1.00  0.00           H  
ATOM    864 H5''   U    27     -30.572   6.422  43.717  1.00  0.00           H  
ATOM    865  H4'   U    27     -28.794   7.847  44.378  1.00  0.00           H  
ATOM    866  H3'   U    27     -29.314   5.928  46.398  1.00  0.00           H  
ATOM    867  H1'   U    27     -28.054   9.193  47.244  1.00  0.00           H  
ATOM    868  H2'   U    27     -27.489   6.671  47.570  1.00  0.00           H  
ATOM    869 HO2'   U    27     -26.473   7.144  45.268  1.00  0.00           H  
ATOM    870  H3    U    27     -28.856   8.180  51.597  1.00  0.00           H  
ATOM    871  H5    U    27     -32.314   7.418  49.574  1.00  0.00           H  
ATOM    872  H6    U    27     -31.173   7.760  47.619  1.00  0.00           H  
ATOM    873  P     G    28     -27.726   3.999  45.477  1.00  0.00           P  
ATOM    874  OP2   G    28     -28.980   3.487  46.087  1.00  0.00           O  
ATOM    875  OP1   G    28     -27.106   3.263  44.345  1.00  0.00           O  
ATOM    876  O5'   G    28     -26.636   4.135  46.631  1.00  0.00           O  
ATOM    877  C5'   G    28     -25.275   4.396  46.321  1.00  0.00           C  
ATOM    878  C4'   G    28     -24.438   4.522  47.569  1.00  0.00           C  
ATOM    879  O4'   G    28     -24.970   5.575  48.415  1.00  0.00           O  
ATOM    880  C3'   G    28     -24.401   3.301  48.476  1.00  0.00           C  
ATOM    881  O3'   G    28     -23.504   2.302  48.023  1.00  0.00           O  
ATOM    882  C1'   G    28     -24.794   5.218  49.802  1.00  0.00           C  
ATOM    883  C2'   G    28     -24.020   3.899  49.823  1.00  0.00           C  
ATOM    884  O2'   G    28     -22.630   4.182  49.887  1.00  0.00           O  
ATOM    885  N1    G    28     -27.157   4.942  54.303  1.00  0.00           N  
ATOM    886  C2    G    28     -25.815   5.039  54.024  1.00  0.00           C  
ATOM    887  N2    G    28     -24.988   5.066  55.080  1.00  0.00           N  
ATOM    888  N3    G    28     -25.318   5.104  52.800  1.00  0.00           N  
ATOM    889  C4    G    28     -26.284   5.064  51.859  1.00  0.00           C  
ATOM    890  C5    G    28     -27.650   4.969  52.030  1.00  0.00           C  
ATOM    891  C6    G    28     -28.169   4.898  53.349  1.00  0.00           C  
ATOM    892  O6    G    28     -29.349   4.811  53.708  1.00  0.00           O  
ATOM    893  N7    G    28     -28.300   4.957  50.806  1.00  0.00           N  
ATOM    894  C8    G    28     -27.338   5.044  49.928  1.00  0.00           C  
ATOM    895  N9    G    28     -26.090   5.113  50.498  1.00  0.00           N  
ATOM    896  H5'   G    28     -25.217   5.230  45.811  1.00  0.00           H  
ATOM    897 H5''   G    28     -24.926   3.661  45.774  1.00  0.00           H  
ATOM    898  H4'   G    28     -23.520   4.756  47.313  1.00  0.00           H  
ATOM    899  H3'   G    28     -25.303   2.921  48.538  1.00  0.00           H  
ATOM    900  H1'   G    28     -24.254   5.920  50.221  1.00  0.00           H  
ATOM    901  H2'   G    28     -24.308   3.326  50.565  1.00  0.00           H  
ATOM    902 HO2'   G    28     -22.166   3.656  49.203  1.00  0.00           H  
ATOM    903  H1    G    28     -27.423   4.899  55.245  1.00  0.00           H  
ATOM    904  H22   G    28     -24.019   5.135  54.942  1.00  0.00           H  
ATOM    905  H21   G    28     -25.349   5.018  55.989  1.00  0.00           H  
ATOM    906  H8    G    28     -27.492   5.059  48.960  1.00  0.00           H  
ATOM    907  P     C    29     -23.762   0.759  48.395  1.00  0.00           P  
ATOM    908  OP2   C    29     -25.201   0.466  48.177  1.00  0.00           O  
ATOM    909  OP1   C    29     -22.733  -0.059  47.701  1.00  0.00           O  
ATOM    910  O5'   C    29     -23.474   0.685  49.959  1.00  0.00           O  
ATOM    911  C5'   C    29     -22.160   0.852  50.469  1.00  0.00           C  
ATOM    912  C4'   C    29     -22.143   0.858  51.978  1.00  0.00           C  
ATOM    913  O4'   C    29     -22.950   1.956  52.477  1.00  0.00           O  
ATOM    914  C3'   C    29     -22.728  -0.370  52.660  1.00  0.00           C  
ATOM    915  O3'   C    29     -21.832  -1.468  52.687  1.00  0.00           O  
ATOM    916  C1'   C    29     -23.592   1.564  53.708  1.00  0.00           C  
ATOM    917  C2'   C    29     -23.089   0.159  54.041  1.00  0.00           C  
ATOM    918  O2'   C    29     -21.940   0.266  54.869  1.00  0.00           O  
ATOM    919  N1    C    29     -25.070   1.618  53.582  1.00  0.00           N  
ATOM    920  C2    C    29     -25.836   1.653  54.753  1.00  0.00           C  
ATOM    921  O2    C    29     -25.263   1.637  55.853  1.00  0.00           O  
ATOM    922  N3    C    29     -27.186   1.703  54.666  1.00  0.00           N  
ATOM    923  C4    C    29     -27.777   1.718  53.472  1.00  0.00           C  
ATOM    924  N4    C    29     -29.112   1.767  53.434  1.00  0.00           N  
ATOM    925  C5    C    29     -27.027   1.683  52.263  1.00  0.00           C  
ATOM    926  C6    C    29     -25.693   1.635  52.362  1.00  0.00           C  
ATOM    927  H5'   C    29     -21.795   1.700  50.141  1.00  0.00           H  
ATOM    928 H5''   C    29     -21.597   0.116  50.146  1.00  0.00           H  
ATOM    929  H4'   C    29     -21.218   0.980  52.282  1.00  0.00           H  
ATOM    930  H3'   C    29     -23.548  -0.636  52.194  1.00  0.00           H  
ATOM    931  H1'   C    29     -23.304   2.188  54.407  1.00  0.00           H  
ATOM    932  H2'   C    29     -23.790  -0.382  54.462  1.00  0.00           H  
ATOM    933 HO2'   C    29     -21.232  -0.306  54.507  1.00  0.00           H  
ATOM    934  H42   C    29     -29.577   1.780  52.571  1.00  0.00           H  
ATOM    935  H41   C    29     -29.625   1.790  54.269  1.00  0.00           H  
ATOM    936  H5    C    29     -27.472   1.695  51.389  1.00  0.00           H  
ATOM    937  H6    C    29     -25.159   1.610  51.541  1.00  0.00           H  
ATOM    938  P     G    30     -22.397  -2.969  52.786  1.00  0.00           P  
ATOM    939  OP2   G    30     -23.542  -3.092  51.847  1.00  0.00           O  
ATOM    940  OP1   G    30     -21.248  -3.904  52.666  1.00  0.00           O  
ATOM    941  O5'   G    30     -22.965  -3.072  54.271  1.00  0.00           O  
ATOM    942  C5'   G    30     -22.091  -3.033  55.389  1.00  0.00           C  
ATOM    943  C4'   G    30     -22.855  -3.000  56.689  1.00  0.00           C  
ATOM    944  O4'   G    30     -23.689  -1.813  56.739  1.00  0.00           O  
ATOM    945  C3'   G    30     -23.828  -4.146  56.920  1.00  0.00           C  
ATOM    946  O3'   G    30     -23.191  -5.335  57.357  1.00  0.00           O  
ATOM    947  C1'   G    30     -24.909  -2.114  57.457  1.00  0.00           C  
ATOM    948  C2'   G    30     -24.795  -3.561  57.940  1.00  0.00           C  
ATOM    949  O2'   G    30     -24.234  -3.568  59.245  1.00  0.00           O  
ATOM    950  N1    G    30     -29.971  -1.586  57.351  1.00  0.00           N  
ATOM    951  C2    G    30     -29.136  -1.786  58.422  1.00  0.00           C  
ATOM    952  N2    G    30     -29.720  -1.856  59.628  1.00  0.00           N  
ATOM    953  N3    G    30     -27.821  -1.909  58.323  1.00  0.00           N  
ATOM    954  C4    G    30     -27.402  -1.816  57.044  1.00  0.00           C  
ATOM    955  C5    G    30     -28.152  -1.617  55.903  1.00  0.00           C  
ATOM    956  C6    G    30     -29.560  -1.488  56.025  1.00  0.00           C  
ATOM    957  O6    G    30     -30.397  -1.307  55.133  1.00  0.00           O  
ATOM    958  N7    G    30     -27.340  -1.580  54.779  1.00  0.00           N  
ATOM    959  C8    G    30     -26.133  -1.754  55.246  1.00  0.00           C  
ATOM    960  N9    G    30     -26.099  -1.903  56.612  1.00  0.00           N  
ATOM    961  H5'   G    30     -21.529  -2.232  55.328  1.00  0.00           H  
ATOM    962 H5''   G    30     -21.517  -3.827  55.375  1.00  0.00           H  
ATOM    963  H4'   G    30     -22.216  -2.970  57.433  1.00  0.00           H  
ATOM    964  H3'   G    30     -24.313  -4.328  56.088  1.00  0.00           H  
ATOM    965  H1'   G    30     -24.948  -1.514  58.231  1.00  0.00           H  
ATOM    966  H2'   G    30     -25.662  -4.016  57.915  1.00  0.00           H  
ATOM    967 HO2'   G    30     -23.502  -4.218  59.274  1.00  0.00           H  
ATOM    968  H1    G    30     -30.930  -1.509  57.531  1.00  0.00           H  
ATOM    969  H22   G    30     -29.173  -1.997  60.430  1.00  0.00           H  
ATOM    970  H21   G    30     -30.691  -1.766  59.710  1.00  0.00           H  
ATOM    971  H8    G    30     -25.334  -1.774  54.681  1.00  0.00           H  
ATOM    972  P     C    31     -23.847  -6.766  57.037  1.00  0.00           P  
ATOM    973  OP2   C    31     -24.296  -6.762  55.621  1.00  0.00           O  
ATOM    974  OP1   C    31     -22.907  -7.817  57.505  1.00  0.00           O  
ATOM    975  O5'   C    31     -25.140  -6.814  57.965  1.00  0.00           O  
ATOM    976  C5'   C    31     -25.023  -6.899  59.377  1.00  0.00           C  
ATOM    977  C4'   C    31     -26.366  -6.794  60.057  1.00  0.00           C  
ATOM    978  O4'   C    31     -26.985  -5.522  59.734  1.00  0.00           O  
ATOM    979  C3'   C    31     -27.407  -7.824  59.646  1.00  0.00           C  
ATOM    980  O3'   C    31     -27.222  -9.081  60.277  1.00  0.00           O  
ATOM    981  C1'   C    31     -28.416  -5.687  59.646  1.00  0.00           C  
ATOM    982  C2'   C    31     -28.715  -7.142  60.017  1.00  0.00           C  
ATOM    983  O2'   C    31     -28.960  -7.219  61.414  1.00  0.00           O  
ATOM    984  N1    C    31     -28.916  -5.337  58.294  1.00  0.00           N  
ATOM    985  C2    C    31     -30.283  -5.073  58.138  1.00  0.00           C  
ATOM    986  O2    C    31     -31.030  -5.141  59.126  1.00  0.00           O  
ATOM    987  N3    C    31     -30.764  -4.750  56.916  1.00  0.00           N  
ATOM    988  C4    C    31     -29.940  -4.685  55.870  1.00  0.00           C  
ATOM    989  N4    C    31     -30.460  -4.363  54.682  1.00  0.00           N  
ATOM    990  C5    C    31     -28.547  -4.949  55.995  1.00  0.00           C  
ATOM    991  C6    C    31     -28.083  -5.265  57.209  1.00  0.00           C  
ATOM    992  H5'   C    31     -24.447  -6.172  59.693  1.00  0.00           H  
ATOM    993 H5''   C    31     -24.612  -7.757  59.612  1.00  0.00           H  
ATOM    994  H4'   C    31     -26.234  -6.845  61.027  1.00  0.00           H  
ATOM    995  H3'   C    31     -27.373  -7.946  58.674  1.00  0.00           H  
ATOM    996  H1'   C    31     -28.826  -5.092  60.309  1.00  0.00           H  
ATOM    997  H2'   C    31     -29.468  -7.496  59.497  1.00  0.00           H  
ATOM    998 HO2'   C    31     -28.426  -7.947  61.793  1.00  0.00           H  
ATOM    999  H42   C    31     -29.881  -4.307  53.894  1.00  0.00           H  
ATOM   1000  H41   C    31     -31.420  -4.183  54.600  1.00  0.00           H  
ATOM   1001  H5    C    31     -27.950  -4.898  55.220  1.00  0.00           H  
ATOM   1002  H6    C    31     -27.127  -5.450  57.316  1.00  0.00           H  
ATOM   1003  P     C    32     -27.749 -10.425  59.570  1.00  0.00           P  
ATOM   1004  OP2   C    32     -27.362 -10.375  58.137  1.00  0.00           O  
ATOM   1005  OP1   C    32     -27.324 -11.579  60.403  1.00  0.00           O  
ATOM   1006  O5'   C    32     -29.335 -10.313  59.658  1.00  0.00           O  
ATOM   1007  C5'   C    32     -30.004 -10.398  60.907  1.00  0.00           C  
ATOM   1008  C4'   C    32     -31.487 -10.155  60.763  1.00  0.00           C  
ATOM   1009  O4'   C    32     -31.721  -8.818  60.247  1.00  0.00           O  
ATOM   1010  C3'   C    32     -32.223 -11.061  59.787  1.00  0.00           C  
ATOM   1011  O3'   C    32     -32.508 -12.341  60.327  1.00  0.00           O  
ATOM   1012  C1'   C    32     -32.897  -8.829  59.404  1.00  0.00           C  
ATOM   1013  C2'   C    32     -33.465 -10.248  59.452  1.00  0.00           C  
ATOM   1014  O2'   C    32     -34.428 -10.325  60.493  1.00  0.00           O  
ATOM   1015  N1    C    32     -32.570  -8.399  58.022  1.00  0.00           N  
ATOM   1016  C2    C    32     -33.617  -7.990  57.186  1.00  0.00           C  
ATOM   1017  O2    C    32     -34.778  -7.999  57.623  1.00  0.00           O  
ATOM   1018  N3    C    32     -33.345  -7.593  55.922  1.00  0.00           N  
ATOM   1019  C4    C    32     -32.089  -7.592  55.478  1.00  0.00           C  
ATOM   1020  N4    C    32     -31.869  -7.193  54.223  1.00  0.00           N  
ATOM   1021  C5    C    32     -31.002  -8.003  56.301  1.00  0.00           C  
ATOM   1022  C6    C    32     -31.283  -8.392  57.550  1.00  0.00           C  
ATOM   1023  H5'   C    32     -29.628  -9.730  61.517  1.00  0.00           H  
ATOM   1024 H5''   C    32     -29.862 -11.291  61.286  1.00  0.00           H  
ATOM   1025  H4'   C    32     -31.906 -10.231  61.646  1.00  0.00           H  
ATOM   1026  H3'   C    32     -31.681 -11.167  58.977  1.00  0.00           H  
ATOM   1027  H1'   C    32     -33.546  -8.205  59.793  1.00  0.00           H  
ATOM   1028  H2'   C    32     -33.844 -10.511  58.587  1.00  0.00           H  
ATOM   1029 HO2'   C    32     -34.240 -11.113  61.043  1.00  0.00           H  
ATOM   1030  H42   C    32     -30.956  -7.181  53.866  1.00  0.00           H  
ATOM   1031  H41   C    32     -32.618  -6.911  53.659  1.00  0.00           H  
ATOM   1032  H5    C    32     -30.081  -7.998  55.965  1.00  0.00           H  
ATOM   1033  H6    C    32     -30.549  -8.678  58.133  1.00  0.00           H  
ATOM   1034  P     G    33     -32.567 -13.609  59.341  1.00  0.00           P  
ATOM   1035  OP2   G    33     -31.442 -13.527  58.368  1.00  0.00           O  
ATOM   1036  OP1   G    33     -32.714 -14.816  60.194  1.00  0.00           O  
ATOM   1037  O5'   G    33     -33.927 -13.391  58.543  1.00  0.00           O  
ATOM   1038  C5'   G    33     -35.196 -13.486  59.222  1.00  0.00           C  
ATOM   1039  C4'   G    33     -36.319 -13.037  58.315  1.00  0.00           C  
ATOM   1040  O4'   G    33     -36.081 -11.676  57.853  1.00  0.00           O  
ATOM   1041  C3'   G    33     -36.481 -13.811  57.022  1.00  0.00           C  
ATOM   1042  O3'   G    33     -37.070 -15.091  57.180  1.00  0.00           O  
ATOM   1043  C1'   G    33     -36.726 -11.514  56.605  1.00  0.00           C  
ATOM   1044  C2'   G    33     -37.335 -12.857  56.202  1.00  0.00           C  
ATOM   1045  O2'   G    33     -38.703 -12.888  56.552  1.00  0.00           O  
ATOM   1046  N1    G    33     -36.154  -9.581  51.955  1.00  0.00           N  
ATOM   1047  C2    G    33     -37.301  -9.817  52.671  1.00  0.00           C  
ATOM   1048  N2    G    33     -38.451  -9.524  52.058  1.00  0.00           N  
ATOM   1049  N3    G    33     -37.319 -10.309  53.896  1.00  0.00           N  
ATOM   1050  C4    G    33     -36.075 -10.554  54.361  1.00  0.00           C  
ATOM   1051  C5    G    33     -34.865 -10.357  53.732  1.00  0.00           C  
ATOM   1052  C6    G    33     -34.860  -9.827  52.409  1.00  0.00           C  
ATOM   1053  O6    G    33     -33.891  -9.583  51.674  1.00  0.00           O  
ATOM   1054  N7    G    33     -33.814 -10.743  54.554  1.00  0.00           N  
ATOM   1055  C8    G    33     -34.393 -11.164  55.646  1.00  0.00           C  
ATOM   1056  N9    G    33     -35.764 -11.088  55.591  1.00  0.00           N  
ATOM   1057  H5'   G    33     -35.187 -12.867  60.129  1.00  0.00           H  
ATOM   1058 H5''   G    33     -35.375 -14.523  59.542  1.00  0.00           H  
ATOM   1059  H4'   G    33     -37.224 -13.162  58.926  1.00  0.00           H  
ATOM   1060  H3'   G    33     -35.528 -14.046  56.524  1.00  0.00           H  
ATOM   1061  H1'   G    33     -37.547 -10.784  56.625  1.00  0.00           H  
ATOM   1062  H2'   G    33     -37.322 -13.091  55.129  1.00  0.00           H  
ATOM   1063 HO2'   G    33     -38.962 -13.821  56.806  1.00  0.00           H  
ATOM   1064  H1    G    33     -36.253  -9.203  51.036  1.00  0.00           H  
ATOM   1065  H22   G    33     -39.320  -9.678  52.528  1.00  0.00           H  
ATOM   1066  H21   G    33     -38.443  -9.152  51.130  1.00  0.00           H  
ATOM   1067  H8    G    33     -33.840 -11.549  56.517  1.00  0.00           H  
ATOM   1068  P     C    34     -36.506 -16.347  56.352  1.00  0.00           P  
ATOM   1069  OP2   C    34     -35.034 -16.200  56.237  1.00  0.00           O  
ATOM   1070  OP1   C    34     -37.076 -17.583  56.947  1.00  0.00           O  
ATOM   1071  O5'   C    34     -37.135 -16.166  54.900  1.00  0.00           O  
ATOM   1072  C5'   C    34     -38.529 -16.328  54.682  1.00  0.00           C  
ATOM   1073  C4'   C    34     -38.936 -15.865  53.305  1.00  0.00           C  
ATOM   1074  O4'   C    34     -38.590 -14.464  53.137  1.00  0.00           O  
ATOM   1075  C3'   C    34     -38.241 -16.547  52.136  1.00  0.00           C  
ATOM   1076  O3'   C    34     -38.773 -17.829  51.850  1.00  0.00           O  
ATOM   1077  C1'   C    34     -38.227 -14.225  51.798  1.00  0.00           C  
ATOM   1078  C2'   C    34     -38.428 -15.527  51.022  1.00  0.00           C  
ATOM   1079  O2'   C    34     -39.749 -15.568  50.502  1.00  0.00           O  
ATOM   1080  N1    C    34     -36.822 -13.751  51.748  1.00  0.00           N  
ATOM   1081  C2    C    34     -36.403 -13.028  50.624  1.00  0.00           C  
ATOM   1082  O2    C    34     -37.212 -12.808  49.709  1.00  0.00           O  
ATOM   1083  N3    C    34     -35.127 -12.584  50.554  1.00  0.00           N  
ATOM   1084  C4    C    34     -34.278 -12.834  51.550  1.00  0.00           C  
ATOM   1085  N4    C    34     -33.028 -12.376  51.438  1.00  0.00           N  
ATOM   1086  C5    C    34     -34.672 -13.566  52.706  1.00  0.00           C  
ATOM   1087  C6    C    34     -35.937 -13.999  52.764  1.00  0.00           C  
ATOM   1088  H5'   C    34     -39.019 -15.807  55.353  1.00  0.00           H  
ATOM   1089 H5''   C    34     -38.759 -17.275  54.782  1.00  0.00           H  
ATOM   1090  H4'   C    34     -39.905 -15.966  53.212  1.00  0.00           H  
ATOM   1091  H3'   C    34     -37.287 -16.638  52.336  1.00  0.00           H  
ATOM   1092  H1'   C    34     -38.817 -13.536  51.429  1.00  0.00           H  
ATOM   1093  H2'   C    34     -37.758 -15.640  50.317  1.00  0.00           H  
ATOM   1094 HO2'   C    34     -40.073 -16.492  50.526  1.00  0.00           H  
ATOM   1095  H42   C    34     -32.380 -12.543  52.153  1.00  0.00           H  
ATOM   1096  H41   C    34     -32.760 -11.873  50.640  1.00  0.00           H  
ATOM   1097  H5    C    34     -34.040 -13.744  53.433  1.00  0.00           H  
ATOM   1098  H6    C    34     -36.227 -14.504  53.551  1.00  0.00           H  
ATOM   1099  P     U    35     -37.792 -19.044  51.470  1.00  0.00           P  
ATOM   1100  OP2   U    35     -36.665 -19.043  52.436  1.00  0.00           O  
ATOM   1101  OP1   U    35     -38.617 -20.268  51.306  1.00  0.00           O  
ATOM   1102  O5'   U    35     -37.217 -18.642  50.040  1.00  0.00           O  
ATOM   1103  C5'   U    35     -38.062 -18.593  48.901  1.00  0.00           C  
ATOM   1104  C4'   U    35     -37.429 -17.820  47.770  1.00  0.00           C  
ATOM   1105  O4'   U    35     -37.066 -16.484  48.211  1.00  0.00           O  
ATOM   1106  C3'   U    35     -36.136 -18.391  47.209  1.00  0.00           C  
ATOM   1107  O3'   U    35     -36.351 -19.428  46.269  1.00  0.00           O  
ATOM   1108  C1'   U    35     -35.847 -16.073  47.633  1.00  0.00           C  
ATOM   1109  C2'   U    35     -35.456 -17.154  46.619  1.00  0.00           C  
ATOM   1110  O2'   U    35     -36.006 -16.819  45.353  1.00  0.00           O  
ATOM   1111  N1    U    35     -34.835 -15.914  48.705  1.00  0.00           N  
ATOM   1112  C2    U    35     -33.768 -15.072  48.445  1.00  0.00           C  
ATOM   1113  O2    U    35     -33.635 -14.471  47.394  1.00  0.00           O  
ATOM   1114  N3    U    35     -32.857 -14.955  49.466  1.00  0.00           N  
ATOM   1115  C4    U    35     -32.899 -15.580  50.694  1.00  0.00           C  
ATOM   1116  O4    U    35     -31.998 -15.372  51.509  1.00  0.00           O  
ATOM   1117  C5    U    35     -34.029 -16.435  50.892  1.00  0.00           C  
ATOM   1118  C6    U    35     -34.933 -16.566  49.915  1.00  0.00           C  
ATOM   1119  H5'   U    35     -38.907 -18.162  49.148  1.00  0.00           H  
ATOM   1120 H5''   U    35     -38.245 -19.507  48.599  1.00  0.00           H  
ATOM   1121  H4'   U    35     -38.077 -17.743  47.039  1.00  0.00           H  
ATOM   1122  H3'   U    35     -35.589 -18.735  47.945  1.00  0.00           H  
ATOM   1123  H1'   U    35     -35.962 -15.218  47.165  1.00  0.00           H  
ATOM   1124  H2'   U    35     -34.484 -17.266  46.573  1.00  0.00           H  
ATOM   1125 HO2'   U    35     -35.393 -16.211  44.889  1.00  0.00           H  
ATOM   1126  H3    U    35     -32.093 -14.364  49.303  1.00  0.00           H  
ATOM   1127  H5    U    35     -34.140 -16.919  51.737  1.00  0.00           H  
ATOM   1128  H6    U    35     -35.697 -17.157  50.075  1.00  0.00           H  
ATOM   1129  P     A    36     -35.431 -20.746  46.293  1.00  0.00           P  
ATOM   1130  OP2   A    36     -35.324 -21.205  47.701  1.00  0.00           O  
ATOM   1131  OP1   A    36     -35.934 -21.677  45.253  1.00  0.00           O  
ATOM   1132  O5'   A    36     -33.997 -20.223  45.836  1.00  0.00           O  
ATOM   1133  C5'   A    36     -33.783 -19.741  44.518  1.00  0.00           C  
ATOM   1134  C4'   A    36     -32.488 -18.976  44.411  1.00  0.00           C  
ATOM   1135  O4'   A    36     -32.503 -17.854  45.336  1.00  0.00           O  
ATOM   1136  C3'   A    36     -31.230 -19.734  44.810  1.00  0.00           C  
ATOM   1137  O3'   A    36     -30.733 -20.567  43.778  1.00  0.00           O  
ATOM   1138  C1'   A    36     -31.224 -17.641  45.868  1.00  0.00           C  
ATOM   1139  C2'   A    36     -30.283 -18.586  45.123  1.00  0.00           C  
ATOM   1140  O2'   A    36     -29.827 -17.956  43.935  1.00  0.00           O  
ATOM   1141  N1    A    36     -28.978 -16.962  50.456  1.00  0.00           N  
ATOM   1142  C2    A    36     -28.663 -16.532  49.228  1.00  0.00           C  
ATOM   1143  N3    A    36     -29.293 -16.747  48.075  1.00  0.00           N  
ATOM   1144  C4    A    36     -30.384 -17.510  48.264  1.00  0.00           C  
ATOM   1145  C5    A    36     -30.836 -18.025  49.465  1.00  0.00           C  
ATOM   1146  C6    A    36     -30.081 -17.725  50.612  1.00  0.00           C  
ATOM   1147  N6    A    36     -30.394 -18.154  51.837  1.00  0.00           N  
ATOM   1148  N7    A    36     -31.996 -18.765  49.275  1.00  0.00           N  
ATOM   1149  C8    A    36     -32.215 -18.681  47.987  1.00  0.00           C  
ATOM   1150  N9    A    36     -31.279 -17.936  47.313  1.00  0.00           N  
ATOM   1151  H5'   A    36     -34.524 -19.150  44.269  1.00  0.00           H  
ATOM   1152 H5''   A    36     -33.758 -20.500  43.899  1.00  0.00           H  
ATOM   1153  H4'   A    36     -32.395 -18.635  43.497  1.00  0.00           H  
ATOM   1154  H3'   A    36     -31.410 -20.246  45.627  1.00  0.00           H  
ATOM   1155  H1'   A    36     -30.928 -16.715  45.735  1.00  0.00           H  
ATOM   1156  H2'   A    36     -29.538 -18.879  45.688  1.00  0.00           H  
ATOM   1157 HO2'   A    36     -29.668 -18.641  43.252  1.00  0.00           H  
ATOM   1158  H2    A    36     -27.854 -15.982  49.169  1.00  0.00           H  
ATOM   1159  H61   A    36     -29.828 -17.912  52.600  1.00  0.00           H  
ATOM   1160  H62   A    36     -31.189 -18.709  51.974  1.00  0.00           H  
ATOM   1161  H8    A    36     -32.977 -19.111  47.544  1.00  0.00           H  
ATOM   1162  P     G    37     -30.387 -22.107  44.079  1.00  0.00           P  
ATOM   1163  OP2   G    37     -31.295 -22.581  45.153  1.00  0.00           O  
ATOM   1164  OP1   G    37     -30.342 -22.831  42.782  1.00  0.00           O  
ATOM   1165  O5'   G    37     -28.907 -22.062  44.668  1.00  0.00           O  
ATOM   1166  C5'   G    37     -27.796 -21.782  43.830  1.00  0.00           C  
ATOM   1167  C4'   G    37     -26.572 -21.398  44.636  1.00  0.00           C  
ATOM   1168  O4'   G    37     -26.887 -20.261  45.482  1.00  0.00           O  
ATOM   1169  C3'   G    37     -26.052 -22.431  45.630  1.00  0.00           C  
ATOM   1170  O3'   G    37     -25.259 -23.444  45.031  1.00  0.00           O  
ATOM   1171  C1'   G    37     -26.119 -20.332  46.668  1.00  0.00           C  
ATOM   1172  C2'   G    37     -25.231 -21.570  46.570  1.00  0.00           C  
ATOM   1173  O2'   G    37     -23.984 -21.217  46.010  1.00  0.00           O  
ATOM   1174  N1    G    37     -26.447 -20.217  51.722  1.00  0.00           N  
ATOM   1175  C2    G    37     -25.344 -20.104  50.920  1.00  0.00           C  
ATOM   1176  N2    G    37     -24.176 -19.950  51.549  1.00  0.00           N  
ATOM   1177  N3    G    37     -25.383 -20.145  49.602  1.00  0.00           N  
ATOM   1178  C4    G    37     -26.640 -20.321  49.141  1.00  0.00           C  
ATOM   1179  C5    G    37     -27.809 -20.452  49.859  1.00  0.00           C  
ATOM   1180  C6    G    37     -27.749 -20.396  51.274  1.00  0.00           C  
ATOM   1181  O6    G    37     -28.674 -20.485  52.094  1.00  0.00           O  
ATOM   1182  N7    G    37     -28.894 -20.625  49.010  1.00  0.00           N  
ATOM   1183  C8    G    37     -28.376 -20.595  47.813  1.00  0.00           C  
ATOM   1184  N9    G    37     -27.010 -20.412  47.821  1.00  0.00           N  
ATOM   1185  H5'   G    37     -28.028 -21.045  43.227  1.00  0.00           H  
ATOM   1186 H5''   G    37     -27.591 -22.578  43.295  1.00  0.00           H  
ATOM   1187  H4'   G    37     -25.798 -21.213  43.878  1.00  0.00           H  
ATOM   1188  H3'   G    37     -26.848 -23.005  46.129  1.00  0.00           H  
ATOM   1189  H1'   G    37     -25.452 -19.472  46.825  1.00  0.00           H  
ATOM   1190  H2'   G    37     -24.987 -22.084  47.512  1.00  0.00           H  
ATOM   1191 HO2'   G    37     -23.434 -20.735  46.693  1.00  0.00           H  
ATOM   1192  H1    G    37     -26.306 -20.167  52.710  1.00  0.00           H  
ATOM   1193  H22   G    37     -23.331 -19.865  51.020  1.00  0.00           H  
ATOM   1194  H21   G    37     -24.146 -19.919  52.547  1.00  0.00           H  
ATOM   1195  H8    G    37     -28.969 -20.706  46.892  1.00  0.00           H  
ATOM   1196  P     A    38     -25.463 -24.968  45.482  1.00  0.00           P  
ATOM   1197  OP2   A    38     -26.911 -25.205  45.733  1.00  0.00           O  
ATOM   1198  OP1   A    38     -24.756 -25.771  44.456  1.00  0.00           O  
ATOM   1199  O5'   A    38     -24.690 -25.072  46.874  1.00  0.00           O  
ATOM   1200  C5'   A    38     -23.263 -24.879  46.947  1.00  0.00           C  
ATOM   1201  C4'   A    38     -22.800 -24.828  48.385  1.00  0.00           C  
ATOM   1202  O4'   A    38     -23.405 -23.687  49.055  1.00  0.00           O  
ATOM   1203  C3'   A    38     -23.149 -25.997  49.298  1.00  0.00           C  
ATOM   1204  O3'   A    38     -22.265 -27.097  49.111  1.00  0.00           O  
ATOM   1205  C1'   A    38     -23.516 -23.964  50.440  1.00  0.00           C  
ATOM   1206  C2'   A    38     -22.959 -25.370  50.674  1.00  0.00           C  
ATOM   1207  O2'   A    38     -21.598 -25.256  51.039  1.00  0.00           O  
ATOM   1208  N1    A    38     -26.827 -24.199  54.351  1.00  0.00           N  
ATOM   1209  C2    A    38     -25.498 -24.297  54.296  1.00  0.00           C  
ATOM   1210  N3    A    38     -24.695 -24.221  53.242  1.00  0.00           N  
ATOM   1211  C4    A    38     -25.400 -24.008  52.121  1.00  0.00           C  
ATOM   1212  C5    A    38     -26.769 -23.885  52.018  1.00  0.00           C  
ATOM   1213  C6    A    38     -27.506 -23.997  53.202  1.00  0.00           C  
ATOM   1214  N6    A    38     -28.827 -23.922  53.247  1.00  0.00           N  
ATOM   1215  N7    A    38     -27.147 -23.664  50.703  1.00  0.00           N  
ATOM   1216  C8    A    38     -26.017 -23.663  50.048  1.00  0.00           C  
ATOM   1217  N9    A    38     -24.917 -23.874  50.843  1.00  0.00           N  
ATOM   1218  H5'   A    38     -22.981 -23.945  46.440  1.00  0.00           H  
ATOM   1219 H5''   A    38     -22.744 -25.698  46.427  1.00  0.00           H  
ATOM   1220  H4'   A    38     -21.703 -24.795  48.313  1.00  0.00           H  
ATOM   1221  H3'   A    38     -24.145 -26.423  49.108  1.00  0.00           H  
ATOM   1222  H1'   A    38     -22.944 -23.282  51.085  1.00  0.00           H  
ATOM   1223  H2'   A    38     -23.415 -25.965  51.478  1.00  0.00           H  
ATOM   1224 HO2'   A    38     -21.092 -26.047  50.695  1.00  0.00           H  
ATOM   1225  H2    A    38     -24.997 -24.464  55.259  1.00  0.00           H  
ATOM   1226  H61   A    38     -29.305 -24.015  54.121  1.00  0.00           H  
ATOM   1227  H62   A    38     -29.348 -23.773  52.407  1.00  0.00           H  
ATOM   1228  H8    A    38     -25.952 -23.511  48.960  1.00  0.00           H  
ATOM   1229  P     G    39     -22.834 -28.600  49.120  1.00  0.00           P  
ATOM   1230  OP2   G    39     -24.030 -28.645  48.240  1.00  0.00           O  
ATOM   1231  OP1   G    39     -21.699 -29.524  48.863  1.00  0.00           O  
ATOM   1232  O5'   G    39     -23.319 -28.821  50.622  1.00  0.00           O  
ATOM   1233  C5'   G    39     -22.380 -28.970  51.676  1.00  0.00           C  
ATOM   1234  C4'   G    39     -23.057 -28.978  53.024  1.00  0.00           C  
ATOM   1235  O4'   G    39     -23.755 -27.723  53.225  1.00  0.00           O  
ATOM   1236  C3'   G    39     -24.130 -30.037  53.227  1.00  0.00           C  
ATOM   1237  O3'   G    39     -23.600 -31.297  53.603  1.00  0.00           O  
ATOM   1238  C1'   G    39     -24.988 -27.946  53.884  1.00  0.00           C  
ATOM   1239  C2'   G    39     -25.000 -29.411  54.309  1.00  0.00           C  
ATOM   1240  O2'   G    39     -24.396 -29.529  55.588  1.00  0.00           O  
ATOM   1241  N1    G    39     -29.977 -27.071  53.369  1.00  0.00           N  
ATOM   1242  C2    G    39     -29.252 -27.358  54.500  1.00  0.00           C  
ATOM   1243  N2    G    39     -29.941 -27.421  55.649  1.00  0.00           N  
ATOM   1244  N3    G    39     -27.946 -27.567  54.506  1.00  0.00           N  
ATOM   1245  C4    G    39     -27.412 -27.467  53.271  1.00  0.00           C  
ATOM   1246  C5    G    39     -28.046 -27.185  52.079  1.00  0.00           C  
ATOM   1247  C6    G    39     -29.447 -26.963  52.086  1.00  0.00           C  
ATOM   1248  O6    G    39     -30.190 -26.700  51.134  1.00  0.00           O  
ATOM   1249  N7    G    39     -27.139 -27.172  51.029  1.00  0.00           N  
ATOM   1250  C8    G    39     -25.991 -27.441  51.591  1.00  0.00           C  
ATOM   1251  N9    G    39     -26.085 -27.630  52.948  1.00  0.00           N  
ATOM   1252  H5'   G    39     -21.741 -28.229  51.643  1.00  0.00           H  
ATOM   1253 H5''   G    39     -21.896 -29.815  51.556  1.00  0.00           H  
ATOM   1254  H4'   G    39     -22.375 -29.078  53.721  1.00  0.00           H  
ATOM   1255  H3'   G    39     -24.653 -30.126  52.404  1.00  0.00           H  
ATOM   1256  H1'   G    39     -25.062 -27.376  54.677  1.00  0.00           H  
ATOM   1257  H2'   G    39     -25.907 -29.783  54.300  1.00  0.00           H  
ATOM   1258 HO2'   G    39     -23.757 -30.273  55.573  1.00  0.00           H  
ATOM   1259  H1    G    39     -30.942 -26.932  53.470  1.00  0.00           H  
ATOM   1260  H22   G    39     -29.476 -27.621  56.488  1.00  0.00           H  
ATOM   1261  H21   G    39     -30.909 -27.267  55.652  1.00  0.00           H  
ATOM   1262  H8    G    39     -25.149 -27.500  51.094  1.00  0.00           H  
ATOM   1263  P     G    40     -24.371 -32.649  53.204  1.00  0.00           P  
ATOM   1264  OP2   G    40     -24.841 -32.513  51.802  1.00  0.00           O  
ATOM   1265  OP1   G    40     -23.511 -33.799  53.582  1.00  0.00           O  
ATOM   1266  O5'   G    40     -25.651 -32.658  54.154  1.00  0.00           O  
ATOM   1267  C5'   G    40     -25.514 -32.807  55.559  1.00  0.00           C  
ATOM   1268  C4'   G    40     -26.856 -32.829  56.247  1.00  0.00           C  
ATOM   1269  O4'   G    40     -27.504 -31.548  56.061  1.00  0.00           O  
ATOM   1270  C3'   G    40     -27.867 -33.831  55.707  1.00  0.00           C  
ATOM   1271  O3'   G    40     -27.643 -35.150  56.175  1.00  0.00           O  
ATOM   1272  C1'   G    40     -28.911 -31.737  55.999  1.00  0.00           C  
ATOM   1273  C2'   G    40     -29.194 -33.227  56.147  1.00  0.00           C  
ATOM   1274  O2'   G    40     -29.464 -33.513  57.512  1.00  0.00           O  
ATOM   1275  N1    G    40     -33.008 -30.269  53.357  1.00  0.00           N  
ATOM   1276  C2    G    40     -32.923 -30.758  54.637  1.00  0.00           C  
ATOM   1277  N2    G    40     -34.079 -30.874  55.308  1.00  0.00           N  
ATOM   1278  N3    G    40     -31.788 -31.109  55.221  1.00  0.00           N  
ATOM   1279  C4    G    40     -30.726 -30.929  54.408  1.00  0.00           C  
ATOM   1280  C5    G    40     -30.702 -30.448  53.116  1.00  0.00           C  
ATOM   1281  C6    G    40     -31.926 -30.076  52.502  1.00  0.00           C  
ATOM   1282  O6    G    40     -32.113 -29.629  51.365  1.00  0.00           O  
ATOM   1283  N7    G    40     -29.405 -30.416  52.625  1.00  0.00           N  
ATOM   1284  C8    G    40     -28.676 -30.870  53.609  1.00  0.00           C  
ATOM   1285  N9    G    40     -29.414 -31.200  54.720  1.00  0.00           N  
ATOM   1286  H5'   G    40     -24.987 -32.059  55.910  1.00  0.00           H  
ATOM   1287 H5''   G    40     -25.043 -33.646  55.748  1.00  0.00           H  
ATOM   1288  H4'   G    40     -26.719 -32.986  57.205  1.00  0.00           H  
ATOM   1289  H3'   G    40     -27.824 -33.834  54.729  1.00  0.00           H  
ATOM   1290  H1'   G    40     -29.325 -31.250  56.742  1.00  0.00           H  
ATOM   1291  H2'   G    40     -29.929 -33.512  55.564  1.00  0.00           H  
ATOM   1292 HO2'   G    40     -29.091 -34.392  57.733  1.00  0.00           H  
ATOM   1293  H1    G    40     -33.897 -30.038  53.016  1.00  0.00           H  
ATOM   1294  H22   G    40     -34.080 -31.217  56.227  1.00  0.00           H  
ATOM   1295  H21   G    40     -34.923 -30.617  54.883  1.00  0.00           H  
ATOM   1296  H8    G    40     -27.703 -30.965  53.559  1.00  0.00           H  
ATOM   1297  P     U    41     -27.828 -36.401  55.183  1.00  0.00           P  
ATOM   1298  OP2   U    41     -27.140 -36.081  53.907  1.00  0.00           O  
ATOM   1299  OP1   U    41     -27.462 -37.634  55.925  1.00  0.00           O  
ATOM   1300  O5'   U    41     -29.396 -36.441  54.903  1.00  0.00           O  
ATOM   1301  C5'   U    41     -30.316 -36.727  55.945  1.00  0.00           C  
ATOM   1302  C4'   U    41     -31.744 -36.532  55.496  1.00  0.00           C  
ATOM   1303  O4'   U    41     -31.982 -35.125  55.244  1.00  0.00           O  
ATOM   1304  C3'   U    41     -32.130 -37.195  54.183  1.00  0.00           C  
ATOM   1305  O3'   U    41     -32.448 -38.567  54.328  1.00  0.00           O  
ATOM   1306  C1'   U    41     -32.861 -34.966  54.151  1.00  0.00           C  
ATOM   1307  C2'   U    41     -33.332 -36.363  53.753  1.00  0.00           C  
ATOM   1308  O2'   U    41     -34.488 -36.703  54.504  1.00  0.00           O  
ATOM   1309  N1    U    41     -32.148 -34.277  53.049  1.00  0.00           N  
ATOM   1310  C2    U    41     -32.903 -33.475  52.213  1.00  0.00           C  
ATOM   1311  O2    U    41     -34.104 -33.318  52.348  1.00  0.00           O  
ATOM   1312  N3    U    41     -32.201 -32.857  51.208  1.00  0.00           N  
ATOM   1313  C4    U    41     -30.850 -32.956  50.955  1.00  0.00           C  
ATOM   1314  O4    U    41     -30.365 -32.336  50.007  1.00  0.00           O  
ATOM   1315  C5    U    41     -30.132 -33.802  51.859  1.00  0.00           C  
ATOM   1316  C6    U    41     -30.791 -34.415  52.848  1.00  0.00           C  
ATOM   1317  H5'   U    41     -30.136 -36.131  56.702  1.00  0.00           H  
ATOM   1318 H5''   U    41     -30.196 -37.656  56.232  1.00  0.00           H  
ATOM   1319  H4'   U    41     -32.343 -36.835  56.209  1.00  0.00           H  
ATOM   1320  H3'   U    41     -31.405 -37.075  53.535  1.00  0.00           H  
ATOM   1321  H1'   U    41     -33.635 -34.430  54.423  1.00  0.00           H  
ATOM   1322  H2'   U    41     -33.492 -36.434  52.789  1.00  0.00           H  
ATOM   1323 HO2'   U    41     -34.508 -37.675  54.637  1.00  0.00           H  
ATOM   1324  H3    U    41     -32.718 -32.284  50.604  1.00  0.00           H  
ATOM   1325  H5    U    41     -29.166 -33.929  51.754  1.00  0.00           H  
ATOM   1326  H6    U    41     -30.278 -34.989  53.453  1.00  0.00           H  
ATOM   1327  P     G    42     -32.247 -39.580  53.096  1.00  0.00           P  
ATOM   1328  OP2   G    42     -30.987 -39.213  52.401  1.00  0.00           O  
ATOM   1329  OP1   G    42     -32.430 -40.964  53.604  1.00  0.00           O  
ATOM   1330  O5'   G    42     -33.463 -39.248  52.121  1.00  0.00           O  
ATOM   1331  C5'   G    42     -33.423 -39.626  50.753  1.00  0.00           C  
ATOM   1332  C4'   G    42     -34.755 -39.407  50.079  1.00  0.00           C  
ATOM   1333  O4'   G    42     -35.738 -40.273  50.696  1.00  0.00           O  
ATOM   1334  C3'   G    42     -35.345 -38.011  50.204  1.00  0.00           C  
ATOM   1335  O3'   G    42     -34.837 -37.107  49.237  1.00  0.00           O  
ATOM   1336  C1'   G    42     -36.979 -39.613  50.776  1.00  0.00           C  
ATOM   1337  C2'   G    42     -36.840 -38.254  50.093  1.00  0.00           C  
ATOM   1338  O2'   G    42     -37.243 -38.376  48.737  1.00  0.00           O  
ATOM   1339  N1    G    42     -40.512 -38.033  54.082  1.00  0.00           N  
ATOM   1340  C2    G    42     -40.513 -37.979  52.709  1.00  0.00           C  
ATOM   1341  N2    G    42     -41.596 -37.434  52.136  1.00  0.00           N  
ATOM   1342  N3    G    42     -39.526 -38.428  51.952  1.00  0.00           N  
ATOM   1343  C4    G    42     -38.518 -38.943  52.688  1.00  0.00           C  
ATOM   1344  C5    G    42     -38.419 -39.044  54.059  1.00  0.00           C  
ATOM   1345  C6    G    42     -39.485 -38.559  54.860  1.00  0.00           C  
ATOM   1346  O6    G    42     -39.585 -38.558  56.092  1.00  0.00           O  
ATOM   1347  N7    G    42     -37.219 -39.638  54.424  1.00  0.00           N  
ATOM   1348  C8    G    42     -36.622 -39.882  53.289  1.00  0.00           C  
ATOM   1349  N9    G    42     -37.354 -39.486  52.196  1.00  0.00           N  
ATOM   1350  H5'   G    42     -33.184 -40.574  50.690  1.00  0.00           H  
ATOM   1351 H5''   G    42     -32.741 -39.093  50.294  1.00  0.00           H  
ATOM   1352  H4'   G    42     -34.672 -39.636  49.130  1.00  0.00           H  
ATOM   1353  H3'   G    42     -35.148 -37.657  51.096  1.00  0.00           H  
ATOM   1354  H1'   G    42     -37.654 -40.147  50.306  1.00  0.00           H  
ATOM   1355  H2'   G    42     -37.352 -37.563  50.563  1.00  0.00           H  
ATOM   1356 HO2'   G    42     -36.674 -37.801  48.182  1.00  0.00           H  
ATOM   1357  H1    G    42     -41.294 -37.673  54.551  1.00  0.00           H  
ATOM   1358  H22   G    42     -41.653 -37.369  51.159  1.00  0.00           H  
ATOM   1359  H21   G    42     -42.332 -37.099  52.690  1.00  0.00           H  
ATOM   1360  H8    G    42     -35.741 -40.306  53.224  1.00  0.00           H  
ATOM   1361  P     A    43     -34.619 -35.572  49.626  1.00  0.00           P  
ATOM   1362  OP2   A    43     -34.832 -35.489  51.092  1.00  0.00           O  
ATOM   1363  OP1   A    43     -33.304 -35.190  49.052  1.00  0.00           O  
ATOM   1364  O5'   A    43     -35.742 -34.693  48.915  1.00  0.00           O  
ATOM   1365  C5'   A    43     -36.018 -33.371  49.352  1.00  0.00           C  
ATOM   1366  C4'   A    43     -37.417 -33.251  49.903  1.00  0.00           C  
ATOM   1367  O4'   A    43     -37.825 -34.526  50.467  1.00  0.00           O  
ATOM   1368  C3'   A    43     -37.597 -32.281  51.061  1.00  0.00           C  
ATOM   1369  O3'   A    43     -37.724 -30.934  50.642  1.00  0.00           O  
ATOM   1370  C1'   A    43     -38.697 -34.329  51.565  1.00  0.00           C  
ATOM   1371  C2'   A    43     -38.872 -32.814  51.722  1.00  0.00           C  
ATOM   1372  O2'   A    43     -40.030 -32.411  51.005  1.00  0.00           O  
ATOM   1373  N1    A    43     -39.222 -35.457  56.566  1.00  0.00           N  
ATOM   1374  C2    A    43     -40.031 -34.844  55.692  1.00  0.00           C  
ATOM   1375  N3    A    43     -39.831 -34.583  54.402  1.00  0.00           N  
ATOM   1376  C4    A    43     -38.625 -35.030  54.008  1.00  0.00           C  
ATOM   1377  C5    A    43     -37.686 -35.677  54.789  1.00  0.00           C  
ATOM   1378  C6    A    43     -38.019 -35.894  56.138  1.00  0.00           C  
ATOM   1379  N6    A    43     -37.213 -36.504  57.010  1.00  0.00           N  
ATOM   1380  N7    A    43     -36.559 -35.992  54.041  1.00  0.00           N  
ATOM   1381  C8    A    43     -36.838 -35.536  52.845  1.00  0.00           C  
ATOM   1382  N9    A    43     -38.073 -34.942  52.753  1.00  0.00           N  
ATOM   1383  H5'   A    43     -35.919 -32.756  48.595  1.00  0.00           H  
ATOM   1384 H5''   A    43     -35.377 -33.124  50.050  1.00  0.00           H  
ATOM   1385  H4'   A    43     -38.034 -33.003  49.183  1.00  0.00           H  
ATOM   1386  H3'   A    43     -36.846 -32.353  51.688  1.00  0.00           H  
ATOM   1387  H1'   A    43     -39.572 -34.743  51.406  1.00  0.00           H  
ATOM   1388  H2'   A    43     -38.921 -32.557  52.666  1.00  0.00           H  
ATOM   1389 HO2'   A    43     -39.887 -31.508  50.652  1.00  0.00           H  
ATOM   1390  H2    A    43     -40.892 -34.546  56.052  1.00  0.00           H  
ATOM   1391  H61   A    43     -37.500 -36.627  57.939  1.00  0.00           H  
ATOM   1392  H62   A    43     -36.335 -36.830  56.722  1.00  0.00           H  
ATOM   1393  H8    A    43     -36.222 -35.612  52.086  1.00  0.00           H  
ATOM   1394  P     A    44     -37.003 -29.759  51.468  1.00  0.00           P  
ATOM   1395  OP2   A    44     -35.577 -30.131  51.645  1.00  0.00           O  
ATOM   1396  OP1   A    44     -37.350 -28.466  50.827  1.00  0.00           O  
ATOM   1397  O5'   A    44     -37.705 -29.806  52.897  1.00  0.00           O  
ATOM   1398  C5'   A    44     -39.058 -29.408  53.058  1.00  0.00           C  
ATOM   1399  C4'   A    44     -39.562 -29.704  54.448  1.00  0.00           C  
ATOM   1400  O4'   A    44     -39.467 -31.127  54.711  1.00  0.00           O  
ATOM   1401  C3'   A    44     -38.782 -29.069  55.590  1.00  0.00           C  
ATOM   1402  O3'   A    44     -39.160 -27.727  55.841  1.00  0.00           O  
ATOM   1403  C1'   A    44     -39.134 -31.365  56.067  1.00  0.00           C  
ATOM   1404  C2'   A    44     -39.084 -29.999  56.760  1.00  0.00           C  
ATOM   1405  O2'   A    44     -40.360 -29.723  57.320  1.00  0.00           O  
ATOM   1406  N1    A    44     -35.735 -33.895  59.000  1.00  0.00           N  
ATOM   1407  C2    A    44     -36.924 -33.343  59.273  1.00  0.00           C  
ATOM   1408  N3    A    44     -37.758 -32.698  58.460  1.00  0.00           N  
ATOM   1409  C4    A    44     -37.257 -32.640  57.213  1.00  0.00           C  
ATOM   1410  C5    A    44     -36.051 -33.161  56.780  1.00  0.00           C  
ATOM   1411  C6    A    44     -35.261 -33.821  57.737  1.00  0.00           C  
ATOM   1412  N6    A    44     -34.075 -34.371  57.466  1.00  0.00           N  
ATOM   1413  N7    A    44     -35.867 -32.911  55.427  1.00  0.00           N  
ATOM   1414  C8    A    44     -36.947 -32.256  55.078  1.00  0.00           C  
ATOM   1415  N9    A    44     -37.832 -32.057  56.110  1.00  0.00           N  
ATOM   1416  H5'   A    44     -39.613 -29.889  52.408  1.00  0.00           H  
ATOM   1417 H5''   A    44     -39.132 -28.445  52.890  1.00  0.00           H  
ATOM   1418  H4'   A    44     -40.500 -29.428  54.514  1.00  0.00           H  
ATOM   1419  H3'   A    44     -37.823 -29.100  55.387  1.00  0.00           H  
ATOM   1420  H1'   A    44     -39.815 -31.924  56.497  1.00  0.00           H  
ATOM   1421  H2'   A    44     -38.375 -29.968  57.436  1.00  0.00           H  
ATOM   1422 HO2'   A    44     -40.539 -28.763  57.246  1.00  0.00           H  
ATOM   1423  H2    A    44     -37.222 -33.424  60.203  1.00  0.00           H  
ATOM   1424  H61   A    44     -33.569 -34.819  58.177  1.00  0.00           H  
ATOM   1425  H62   A    44     -33.711 -34.329  56.558  1.00  0.00           H  
ATOM   1426  H8    A    44     -37.109 -31.938  54.165  1.00  0.00           H  
ATOM   1427  P     A    45     -38.049 -26.635  56.238  1.00  0.00           P  
ATOM   1428  OP2   A    45     -36.881 -26.822  55.341  1.00  0.00           O  
ATOM   1429  OP1   A    45     -38.712 -25.310  56.314  1.00  0.00           O  
ATOM   1430  O5'   A    45     -37.609 -27.052  57.712  1.00  0.00           O  
ATOM   1431  C5'   A    45     -38.519 -26.959  58.798  1.00  0.00           C  
ATOM   1432  C4'   A    45     -37.983 -27.643  60.030  1.00  0.00           C  
ATOM   1433  O4'   A    45     -37.737 -29.050  59.760  1.00  0.00           O  
ATOM   1434  C3'   A    45     -36.642 -27.139  60.543  1.00  0.00           C  
ATOM   1435  O3'   A    45     -36.756 -25.970  61.336  1.00  0.00           O  
ATOM   1436  C1'   A    45     -36.662 -29.503  60.537  1.00  0.00           C  
ATOM   1437  C2'   A    45     -36.190 -28.320  61.392  1.00  0.00           C  
ATOM   1438  O2'   A    45     -36.870 -28.349  62.638  1.00  0.00           O  
ATOM   1439  N1    A    45     -32.307 -32.230  60.140  1.00  0.00           N  
ATOM   1440  C2    A    45     -33.098 -31.942  61.183  1.00  0.00           C  
ATOM   1441  N3    A    45     -34.219 -31.225  61.215  1.00  0.00           N  
ATOM   1442  C4    A    45     -34.524 -30.765  59.989  1.00  0.00           C  
ATOM   1443  C5    A    45     -33.812 -30.976  58.823  1.00  0.00           C  
ATOM   1444  C6    A    45     -32.643 -31.753  58.922  1.00  0.00           C  
ATOM   1445  N6    A    45     -31.855 -32.039  57.884  1.00  0.00           N  
ATOM   1446  N7    A    45     -34.429 -30.348  57.750  1.00  0.00           N  
ATOM   1447  C8    A    45     -35.483 -29.781  58.282  1.00  0.00           C  
ATOM   1448  N9    A    45     -35.604 -29.993  59.633  1.00  0.00           N  
ATOM   1449  H5'   A    45     -39.366 -27.379  58.542  1.00  0.00           H  
ATOM   1450 H5''   A    45     -38.680 -26.014  59.001  1.00  0.00           H  
ATOM   1451  H4'   A    45     -38.647 -27.564  60.747  1.00  0.00           H  
ATOM   1452  H3'   A    45     -36.007 -26.973  59.815  1.00  0.00           H  
ATOM   1453  H1'   A    45     -36.954 -30.232  61.124  1.00  0.00           H  
ATOM   1454  H2'   A    45     -35.217 -28.327  61.509  1.00  0.00           H  
ATOM   1455 HO2'   A    45     -37.011 -27.430  62.946  1.00  0.00           H  
ATOM   1456  H2    A    45     -32.810 -32.312  62.044  1.00  0.00           H  
ATOM   1457  H61   A    45     -31.052 -32.586  58.015  1.00  0.00           H  
ATOM   1458  H62   A    45     -32.079 -31.704  56.991  1.00  0.00           H  
ATOM   1459  H8    A    45     -36.127 -29.255  57.763  1.00  0.00           H  
ATOM   1460  P     U    46     -35.744 -24.742  61.113  1.00  0.00           P  
ATOM   1461  OP2   U    46     -35.671 -24.465  59.657  1.00  0.00           O  
ATOM   1462  OP1   U    46     -36.128 -23.654  62.049  1.00  0.00           O  
ATOM   1463  O5'   U    46     -34.333 -25.316  61.578  1.00  0.00           O  
ATOM   1464  C5'   U    46     -34.097 -25.666  62.933  1.00  0.00           C  
ATOM   1465  C4'   U    46     -32.822 -26.456  63.091  1.00  0.00           C  
ATOM   1466  O4'   U    46     -32.931 -27.706  62.364  1.00  0.00           O  
ATOM   1467  C3'   U    46     -31.561 -25.812  62.535  1.00  0.00           C  
ATOM   1468  O3'   U    46     -30.973 -24.883  63.428  1.00  0.00           O  
ATOM   1469  C1'   U    46     -31.695 -28.050  61.771  1.00  0.00           C  
ATOM   1470  C2'   U    46     -30.670 -27.012  62.239  1.00  0.00           C  
ATOM   1471  O2'   U    46     -30.039 -27.487  63.419  1.00  0.00           O  
ATOM   1472  N1    U    46     -31.868 -28.047  60.298  1.00  0.00           N  
ATOM   1473  C2    U    46     -30.964 -28.784  59.556  1.00  0.00           C  
ATOM   1474  O2    U    46     -30.054 -29.422  60.057  1.00  0.00           O  
ATOM   1475  N3    U    46     -31.163 -28.753  58.197  1.00  0.00           N  
ATOM   1476  C4    U    46     -32.150 -28.073  57.517  1.00  0.00           C  
ATOM   1477  O4    U    46     -32.196 -28.143  56.288  1.00  0.00           O  
ATOM   1478  C5    U    46     -33.049 -27.332  58.349  1.00  0.00           C  
ATOM   1479  C6    U    46     -32.879 -27.346  59.675  1.00  0.00           C  
ATOM   1480  H5'   U    46     -34.849 -26.205  63.259  1.00  0.00           H  
ATOM   1481 H5''   U    46     -34.035 -24.848  63.469  1.00  0.00           H  
ATOM   1482  H4'   U    46     -32.682 -26.655  64.040  1.00  0.00           H  
ATOM   1483  H3'   U    46     -31.777 -25.357  61.695  1.00  0.00           H  
ATOM   1484  H1'   U    46     -31.408 -28.941  62.062  1.00  0.00           H  
ATOM   1485  H2'   U    46     -30.019 -26.811  61.535  1.00  0.00           H  
ATOM   1486 HO2'   U    46     -29.894 -26.734  64.029  1.00  0.00           H  
ATOM   1487  H3    U    46     -30.533 -29.269  57.652  1.00  0.00           H  
ATOM   1488  H5    U    46     -33.782 -26.819  57.950  1.00  0.00           H  
ATOM   1489  H6    U    46     -33.506 -26.830  60.223  1.00  0.00           H  
ATOM   1490  P     U    47     -30.380 -23.495  62.877  1.00  0.00           P  
ATOM   1491  OP2   U    47     -31.291 -22.995  61.817  1.00  0.00           O  
ATOM   1492  OP1   U    47     -30.069 -22.632  64.045  1.00  0.00           O  
ATOM   1493  O5'   U    47     -29.004 -23.910  62.191  1.00  0.00           O  
ATOM   1494  C5'   U    47     -27.980 -24.551  62.937  1.00  0.00           C  
ATOM   1495  C4'   U    47     -26.874 -25.057  62.044  1.00  0.00           C  
ATOM   1496  O4'   U    47     -27.409 -25.985  61.060  1.00  0.00           O  
ATOM   1497  C3'   U    47     -26.179 -24.008  61.197  1.00  0.00           C  
ATOM   1498  O3'   U    47     -25.209 -23.282  61.936  1.00  0.00           O  
ATOM   1499  C1'   U    47     -26.678 -25.874  59.852  1.00  0.00           C  
ATOM   1500  C2'   U    47     -25.565 -24.854  60.091  1.00  0.00           C  
ATOM   1501  O2'   U    47     -24.393 -25.534  60.495  1.00  0.00           O  
ATOM   1502  N1    U    47     -27.596 -25.462  58.777  1.00  0.00           N  
ATOM   1503  C2    U    47     -27.147 -25.564  57.464  1.00  0.00           C  
ATOM   1504  O2    U    47     -26.036 -25.983  57.169  1.00  0.00           O  
ATOM   1505  N3    U    47     -28.050 -25.155  56.510  1.00  0.00           N  
ATOM   1506  C4    U    47     -29.326 -24.665  56.724  1.00  0.00           C  
ATOM   1507  O4    U    47     -30.031 -24.368  55.758  1.00  0.00           O  
ATOM   1508  C5    U    47     -29.715 -24.591  58.101  1.00  0.00           C  
ATOM   1509  C6    U    47     -28.863 -24.982  59.054  1.00  0.00           C  
ATOM   1510  H5'   U    47     -28.367 -25.307  63.425  1.00  0.00           H  
ATOM   1511 H5''   U    47     -27.605 -23.913  63.579  1.00  0.00           H  
ATOM   1512  H4'   U    47     -26.146 -25.497  62.741  1.00  0.00           H  
ATOM   1513  H3'   U    47     -26.855 -23.230  60.815  1.00  0.00           H  
ATOM   1514  H1'   U    47     -26.194 -26.803  59.518  1.00  0.00           H  
ATOM   1515  H2'   U    47     -25.251 -24.255  59.224  1.00  0.00           H  
ATOM   1516 HO2'   U    47     -23.905 -24.984  61.173  1.00  0.00           H  
ATOM   1517  H3    U    47     -27.750 -25.215  55.557  1.00  0.00           H  
ATOM   1518  H5    U    47     -30.712 -24.213  58.373  1.00  0.00           H  
ATOM   1519  H6    U    47     -29.181 -24.918  60.105  1.00  0.00           H  
ATOM   1520  P     C    48     -25.048 -21.703  61.697  1.00  0.00           P  
ATOM   1521  OP2   C    48     -26.405 -21.100  61.564  1.00  0.00           O  
ATOM   1522  OP1   C    48     -24.130 -21.213  62.752  1.00  0.00           O  
ATOM   1523  O5'   C    48     -24.297 -21.592  60.292  1.00  0.00           O  
ATOM   1524  C5'   C    48     -22.970 -22.122  60.122  1.00  0.00           C  
ATOM   1525  C4'   C    48     -22.430 -21.771  58.755  1.00  0.00           C  
ATOM   1526  O4'   C    48     -23.124 -22.540  57.735  1.00  0.00           O  
ATOM   1527  C3'   C    48     -22.604 -20.330  58.303  1.00  0.00           C  
ATOM   1528  O3'   C    48     -21.627 -19.462  58.874  1.00  0.00           O  
ATOM   1529  C1'   C    48     -23.163 -21.788  56.535  1.00  0.00           C  
ATOM   1530  C2'   C    48     -22.455 -20.456  56.791  1.00  0.00           C  
ATOM   1531  O2'   C    48     -21.110 -20.557  56.366  1.00  0.00           O  
ATOM   1532  N1    C    48     -24.566 -21.588  56.129  1.00  0.00           N  
ATOM   1533  C2    C    48     -24.829 -21.122  54.837  1.00  0.00           C  
ATOM   1534  O2    C    48     -23.876 -20.901  54.071  1.00  0.00           O  
ATOM   1535  N3    C    48     -26.109 -20.915  54.456  1.00  0.00           N  
ATOM   1536  C4    C    48     -27.104 -21.155  55.308  1.00  0.00           C  
ATOM   1537  N4    C    48     -28.352 -20.936  54.887  1.00  0.00           N  
ATOM   1538  C5    C    48     -26.867 -21.633  56.629  1.00  0.00           C  
ATOM   1539  C6    C    48     -25.596 -21.836  56.994  1.00  0.00           C  
ATOM   1540  H5'   C    48     -22.981 -23.215  60.244  1.00  0.00           H  
ATOM   1541 H5''   C    48     -22.301 -21.719  60.896  1.00  0.00           H  
ATOM   1542  H4'   C    48     -21.351 -21.975  58.832  1.00  0.00           H  
ATOM   1543  H3'   C    48     -23.561 -19.883  58.613  1.00  0.00           H  
ATOM   1544  H1'   C    48     -22.646 -22.269  55.692  1.00  0.00           H  
ATOM   1545  H2'   C    48     -22.846 -19.581  56.252  1.00  0.00           H  
ATOM   1546 HO2'   C    48     -20.526 -20.012  56.968  1.00  0.00           H  
ATOM   1547  H42   C    48     -29.124 -21.104  55.501  1.00  0.00           H  
ATOM   1548  H41   C    48     -28.514 -20.604  53.959  1.00  0.00           H  
ATOM   1549  H5    C    48     -27.699 -21.825  57.323  1.00  0.00           H  
ATOM   1550  H6    C    48     -25.375 -22.205  58.007  1.00  0.00           H  
ATOM   1551  P     U    49     -21.791 -17.868  58.750  1.00  0.00           P  
ATOM   1552  OP2   U    49     -23.229 -17.540  58.916  1.00  0.00           O  
ATOM   1553  OP1   U    49     -20.785 -17.231  59.639  1.00  0.00           O  
ATOM   1554  O5'   U    49     -21.384 -17.556  57.242  1.00  0.00           O  
ATOM   1555  C5'   U    49     -21.705 -16.309  56.642  1.00  0.00           C  
ATOM   1556  C4'   U    49     -21.792 -16.420  55.140  1.00  0.00           C  
ATOM   1557  O4'   U    49     -22.879 -17.329  54.810  1.00  0.00           O  
ATOM   1558  C3'   U    49     -22.071 -15.128  54.388  1.00  0.00           C  
ATOM   1559  O3'   U    49     -21.459 -15.087  53.111  1.00  0.00           O  
ATOM   1560  C1'   U    49     -23.809 -16.670  53.961  1.00  0.00           C  
ATOM   1561  C2'   U    49     -23.582 -15.178  54.187  1.00  0.00           C  
ATOM   1562  O2'   U    49     -23.969 -14.470  53.018  1.00  0.00           O  
ATOM   1563  N1    U    49     -25.182 -17.092  54.330  1.00  0.00           N  
ATOM   1564  C2    U    49     -26.087 -17.266  53.299  1.00  0.00           C  
ATOM   1565  O2    U    49     -25.803 -17.089  52.127  1.00  0.00           O  
ATOM   1566  N3    U    49     -27.345 -17.657  53.688  1.00  0.00           N  
ATOM   1567  C4    U    49     -27.784 -17.887  54.974  1.00  0.00           C  
ATOM   1568  O4    U    49     -28.951 -18.235  55.161  1.00  0.00           O  
ATOM   1569  C5    U    49     -26.794 -17.688  55.989  1.00  0.00           C  
ATOM   1570  C6    U    49     -25.561 -17.309  55.638  1.00  0.00           C  
ATOM   1571  H5'   U    49     -21.012 -15.656  56.875  1.00  0.00           H  
ATOM   1572 H5''   U    49     -22.567 -16.000  56.990  1.00  0.00           H  
ATOM   1573  H4'   U    49     -20.947 -16.781  54.801  1.00  0.00           H  
ATOM   1574  H3'   U    49     -21.852 -14.366  54.964  1.00  0.00           H  
ATOM   1575  H1'   U    49     -23.647 -16.882  53.018  1.00  0.00           H  
ATOM   1576  H2'   U    49     -24.060 -14.859  54.980  1.00  0.00           H  
ATOM   1577 HO2'   U    49     -23.319 -13.757  52.847  1.00  0.00           H  
ATOM   1578  H3    U    49     -28.002 -17.785  52.973  1.00  0.00           H  
ATOM   1579  H5    U    49     -27.019 -17.831  56.932  1.00  0.00           H  
ATOM   1580  H6    U    49     -24.903 -17.178  56.351  1.00  0.00           H  
ATOM   1581  P     U    50     -20.381 -13.946  52.766  1.00  0.00           P  
ATOM   1582  OP2   U    50     -21.119 -12.733  52.332  1.00  0.00           O  
ATOM   1583  OP1   U    50     -19.426 -13.858  53.900  1.00  0.00           O  
ATOM   1584  O5'   U    50     -19.599 -14.525  51.506  1.00  0.00           O  
ATOM   1585  C5'   U    50     -18.551 -15.469  51.668  1.00  0.00           C  
ATOM   1586  C4'   U    50     -18.606 -16.549  50.615  1.00  0.00           C  
ATOM   1587  O4'   U    50     -19.718 -17.452  50.882  1.00  0.00           O  
ATOM   1588  C3'   U    50     -18.833 -16.081  49.186  1.00  0.00           C  
ATOM   1589  O3'   U    50     -17.635 -15.707  48.529  1.00  0.00           O  
ATOM   1590  C1'   U    50     -20.197 -17.967  49.655  1.00  0.00           C  
ATOM   1591  C2'   U    50     -19.356 -17.348  48.527  1.00  0.00           C  
ATOM   1592  O2'   U    50     -18.295 -18.236  48.205  1.00  0.00           O  
ATOM   1593  N1    U    50     -21.638 -17.642  49.526  1.00  0.00           N  
ATOM   1594  C2    U    50     -22.415 -18.507  48.777  1.00  0.00           C  
ATOM   1595  O2    U    50     -21.968 -19.502  48.233  1.00  0.00           O  
ATOM   1596  N3    U    50     -23.742 -18.167  48.686  1.00  0.00           N  
ATOM   1597  C4    U    50     -24.362 -17.074  49.253  1.00  0.00           C  
ATOM   1598  O4    U    50     -25.569 -16.904  49.077  1.00  0.00           O  
ATOM   1599  C5    U    50     -23.497 -16.224  50.013  1.00  0.00           C  
ATOM   1600  C6    U    50     -22.200 -16.532  50.120  1.00  0.00           C  
ATOM   1601  H5'   U    50     -18.627 -15.883  52.553  1.00  0.00           H  
ATOM   1602 H5''   U    50     -17.690 -15.006  51.604  1.00  0.00           H  
ATOM   1603  H4'   U    50     -17.771 -17.061  50.644  1.00  0.00           H  
ATOM   1604  H3'   U    50     -19.534 -15.397  49.178  1.00  0.00           H  
ATOM   1605  H1'   U    50     -20.081 -18.941  49.646  1.00  0.00           H  
ATOM   1606  H2'   U    50     -19.907 -17.143  47.743  1.00  0.00           H  
ATOM   1607 HO2'   U    50     -18.658 -19.001  47.710  1.00  0.00           H  
ATOM   1608  H3    U    50     -24.311 -18.766  48.159  1.00  0.00           H  
ATOM   1609  H5    U    50     -23.853 -15.423  50.453  1.00  0.00           H  
ATOM   1610  H6    U    50     -21.629 -15.934  50.644  1.00  0.00           H  
ATOM   1611  P     G    51     -17.367 -14.166  48.184  1.00  0.00           P  
ATOM   1612  OP2   G    51     -17.288 -13.466  49.492  1.00  0.00           O  
ATOM   1613  OP1   G    51     -16.195 -14.150  47.271  1.00  0.00           O  
ATOM   1614  O5'   G    51     -18.619 -13.584  47.389  1.00  0.00           O  
ATOM   1615  C5'   G    51     -18.656 -12.225  46.980  1.00  0.00           C  
ATOM   1616  C4'   G    51     -19.726 -11.987  45.944  1.00  0.00           C  
ATOM   1617  O4'   G    51     -19.271 -12.430  44.636  1.00  0.00           O  
ATOM   1618  C3'   G    51     -21.028 -12.748  46.142  1.00  0.00           C  
ATOM   1619  O3'   G    51     -21.885 -12.141  47.094  1.00  0.00           O  
ATOM   1620  C1'   G    51     -20.345 -12.935  43.886  1.00  0.00           C  
ATOM   1621  C2'   G    51     -21.609 -12.769  44.735  1.00  0.00           C  
ATOM   1622  O2'   G    51     -22.222 -11.529  44.412  1.00  0.00           O  
ATOM   1623  N1    G    51     -21.767 -17.102  41.330  1.00  0.00           N  
ATOM   1624  C2    G    51     -22.338 -15.853  41.352  1.00  0.00           C  
ATOM   1625  N2    G    51     -23.433 -15.685  40.595  1.00  0.00           N  
ATOM   1626  N3    G    51     -21.871 -14.840  42.064  1.00  0.00           N  
ATOM   1627  C4    G    51     -20.769 -15.181  42.765  1.00  0.00           C  
ATOM   1628  C5    G    51     -20.121 -16.396  42.812  1.00  0.00           C  
ATOM   1629  C6    G    51     -20.632 -17.475  42.045  1.00  0.00           C  
ATOM   1630  O6    G    51     -20.199 -18.629  41.954  1.00  0.00           O  
ATOM   1631  N7    G    51     -19.020 -16.335  43.655  1.00  0.00           N  
ATOM   1632  C8    G    51     -19.020 -15.107  44.097  1.00  0.00           C  
ATOM   1633  N9    G    51     -20.053 -14.352  43.597  1.00  0.00           N  
ATOM   1634  H5'   G    51     -17.785 -11.981  46.603  1.00  0.00           H  
ATOM   1635 H5''   G    51     -18.835 -11.661  47.761  1.00  0.00           H  
ATOM   1636  H4'   G    51     -19.921 -11.027  45.909  1.00  0.00           H  
ATOM   1637  H3'   G    51     -20.833 -13.665  46.424  1.00  0.00           H  
ATOM   1638  H1'   G    51     -20.451 -12.445  43.044  1.00  0.00           H  
ATOM   1639  H2'   G    51     -22.226 -13.521  44.611  1.00  0.00           H  
ATOM   1640 HO2'   G    51     -22.604 -11.587  43.511  1.00  0.00           H  
ATOM   1641  H1    G    51     -22.190 -17.786  40.770  1.00  0.00           H  
ATOM   1642  H22   G    51     -23.883 -14.815  40.571  1.00  0.00           H  
ATOM   1643  H21   G    51     -23.784 -16.431  40.066  1.00  0.00           H  
ATOM   1644  H8    G    51     -18.350 -14.760  44.722  1.00  0.00           H  
ATOM   1645  P     G    52     -22.806 -13.051  48.046  1.00  0.00           P  
ATOM   1646  OP2   G    52     -22.061 -14.298  48.352  1.00  0.00           O  
ATOM   1647  OP1   G    52     -23.300 -12.199  49.159  1.00  0.00           O  
ATOM   1648  O5'   G    52     -24.052 -13.433  47.128  1.00  0.00           O  
ATOM   1649  C5'   G    52     -24.926 -12.431  46.632  1.00  0.00           C  
ATOM   1650  C4'   G    52     -25.909 -12.996  45.637  1.00  0.00           C  
ATOM   1651  O4'   G    52     -25.161 -13.912  44.775  1.00  0.00           O  
ATOM   1652  C3'   G    52     -27.055 -13.809  46.220  1.00  0.00           C  
ATOM   1653  O3'   G    52     -28.199 -13.831  45.383  1.00  0.00           O  
ATOM   1654  C1'   G    52     -25.661 -15.224  44.946  1.00  0.00           C  
ATOM   1655  C2'   G    52     -26.482 -15.220  46.232  1.00  0.00           C  
ATOM   1656  O2'   G    52     -27.510 -16.195  46.126  1.00  0.00           O  
ATOM   1657  N1    G    52     -23.535 -19.449  43.064  1.00  0.00           N  
ATOM   1658  C2    G    52     -24.711 -18.831  42.713  1.00  0.00           C  
ATOM   1659  N2    G    52     -25.419 -19.411  41.732  1.00  0.00           N  
ATOM   1660  N3    G    52     -25.162 -17.725  43.282  1.00  0.00           N  
ATOM   1661  C4    G    52     -24.331 -17.278  44.246  1.00  0.00           C  
ATOM   1662  C5    G    52     -23.136 -17.818  44.672  1.00  0.00           C  
ATOM   1663  C6    G    52     -22.664 -19.005  44.054  1.00  0.00           C  
ATOM   1664  O6    G    52     -21.629 -19.638  44.291  1.00  0.00           O  
ATOM   1665  N7    G    52     -22.584 -17.054  45.690  1.00  0.00           N  
ATOM   1666  C8    G    52     -23.437 -16.081  45.862  1.00  0.00           C  
ATOM   1667  N9    G    52     -24.519 -16.155  45.018  1.00  0.00           N  
ATOM   1668  H5'   G    52     -24.396 -11.731  46.196  1.00  0.00           H  
ATOM   1669 H5''   G    52     -25.420 -12.037  47.382  1.00  0.00           H  
ATOM   1670  H4'   G    52     -26.278 -12.283  45.074  1.00  0.00           H  
ATOM   1671  H3'   G    52     -27.316 -13.504  47.112  1.00  0.00           H  
ATOM   1672  H1'   G    52     -26.236 -15.470  44.192  1.00  0.00           H  
ATOM   1673  H2'   G    52     -25.917 -15.371  47.019  1.00  0.00           H  
ATOM   1674 HO2'   G    52     -28.265 -15.924  46.689  1.00  0.00           H  
ATOM   1675  H1    G    52     -23.290 -20.266  42.581  1.00  0.00           H  
ATOM   1676  H22   G    52     -26.266 -19.014  41.440  1.00  0.00           H  
ATOM   1677  H21   G    52     -25.091 -20.230  41.307  1.00  0.00           H  
ATOM   1678  H8    G    52     -23.316 -15.369  46.524  1.00  0.00           H  
ATOM   1679  P     A    53     -29.421 -12.824  45.660  1.00  0.00           P  
ATOM   1680  OP2   A    53     -30.288 -13.429  46.702  1.00  0.00           O  
ATOM   1681  OP1   A    53     -28.860 -11.466  45.870  1.00  0.00           O  
ATOM   1682  O5'   A    53     -30.232 -12.816  44.289  1.00  0.00           O  
ATOM   1683  C5'   A    53     -29.568 -12.609  43.051  1.00  0.00           C  
ATOM   1684  C4'   A    53     -30.548 -12.481  41.911  1.00  0.00           C  
ATOM   1685  O4'   A    53     -31.325 -13.704  41.791  1.00  0.00           O  
ATOM   1686  C3'   A    53     -31.609 -11.401  42.061  1.00  0.00           C  
ATOM   1687  O3'   A    53     -31.143 -10.113  41.697  1.00  0.00           O  
ATOM   1688  C1'   A    53     -32.614 -13.388  41.279  1.00  0.00           C  
ATOM   1689  C2'   A    53     -32.671 -11.875  41.078  1.00  0.00           C  
ATOM   1690  O2'   A    53     -32.306 -11.572  39.739  1.00  0.00           O  
ATOM   1691  N1    A    53     -37.653 -13.902  42.222  1.00  0.00           N  
ATOM   1692  C2    A    53     -36.979 -13.389  41.185  1.00  0.00           C  
ATOM   1693  N3    A    53     -35.664 -13.287  41.005  1.00  0.00           N  
ATOM   1694  C4    A    53     -34.999 -13.793  42.058  1.00  0.00           C  
ATOM   1695  C5    A    53     -35.551 -14.353  43.195  1.00  0.00           C  
ATOM   1696  C6    A    53     -36.955 -14.403  43.264  1.00  0.00           C  
ATOM   1697  N6    A    53     -37.628 -14.913  44.298  1.00  0.00           N  
ATOM   1698  N7    A    53     -34.557 -14.769  44.070  1.00  0.00           N  
ATOM   1699  C8    A    53     -33.444 -14.456  43.452  1.00  0.00           C  
ATOM   1700  N9    A    53     -33.638 -13.862  42.229  1.00  0.00           N  
ATOM   1701  H5'   A    53     -28.973 -13.367  42.876  1.00  0.00           H  
ATOM   1702 H5''   A    53     -29.034 -11.790  43.106  1.00  0.00           H  
ATOM   1703  H4'   A    53     -30.056 -12.329  41.078  1.00  0.00           H  
ATOM   1704  H3'   A    53     -31.967 -11.367  42.973  1.00  0.00           H  
ATOM   1705  H1'   A    53     -32.736 -13.837  40.416  1.00  0.00           H  
ATOM   1706  H2'   A    53     -33.555 -11.516  41.304  1.00  0.00           H  
ATOM   1707 HO2'   A    53     -31.492 -11.026  39.747  1.00  0.00           H  
ATOM   1708  H2    A    53     -37.533 -13.039  40.455  1.00  0.00           H  
ATOM   1709  H61   A    53     -38.608 -14.920  44.289  1.00  0.00           H  
ATOM   1710  H62   A    53     -37.142 -15.282  45.065  1.00  0.00           H  
ATOM   1711  H8    A    53     -32.556 -14.630  43.829  1.00  0.00           H  
ATOM   1712  P     C    54     -31.490  -8.839  42.614  1.00  0.00           P  
ATOM   1713  OP2   C    54     -31.097  -9.156  44.010  1.00  0.00           O  
ATOM   1714  OP1   C    54     -30.936  -7.631  41.951  1.00  0.00           O  
ATOM   1715  O5'   C    54     -33.080  -8.745  42.558  1.00  0.00           O  
ATOM   1716  C5'   C    54     -33.748  -8.387  41.358  1.00  0.00           C  
ATOM   1717  C4'   C    54     -35.237  -8.606  41.462  1.00  0.00           C  
ATOM   1718  O4'   C    54     -35.491 -10.002  41.778  1.00  0.00           O  
ATOM   1719  C3'   C    54     -35.946  -7.866  42.586  1.00  0.00           C  
ATOM   1720  O3'   C    54     -36.209  -6.508  42.274  1.00  0.00           O  
ATOM   1721  C1'   C    54     -36.644 -10.105  42.578  1.00  0.00           C  
ATOM   1722  C2'   C    54     -37.205  -8.697  42.761  1.00  0.00           C  
ATOM   1723  O2'   C    54     -38.147  -8.427  41.733  1.00  0.00           O  
ATOM   1724  N1    C    54     -36.281 -10.739  43.869  1.00  0.00           N  
ATOM   1725  C2    C    54     -37.314 -11.156  44.718  1.00  0.00           C  
ATOM   1726  O2    C    54     -38.492 -10.984  44.370  1.00  0.00           O  
ATOM   1727  N3    C    54     -37.010 -11.738  45.901  1.00  0.00           N  
ATOM   1728  C4    C    54     -35.736 -11.912  46.252  1.00  0.00           C  
ATOM   1729  N4    C    54     -35.483 -12.490  47.429  1.00  0.00           N  
ATOM   1730  C5    C    54     -34.664 -11.498  45.412  1.00  0.00           C  
ATOM   1731  C6    C    54     -34.977 -10.925  44.244  1.00  0.00           C  
ATOM   1732  H5'   C    54     -33.395  -8.930  40.622  1.00  0.00           H  
ATOM   1733 H5''   C    54     -33.577  -7.441  41.168  1.00  0.00           H  
ATOM   1734  H4'   C    54     -35.670  -8.383  40.613  1.00  0.00           H  
ATOM   1735  H3'   C    54     -35.414  -7.909  43.407  1.00  0.00           H  
ATOM   1736  H1'   C    54     -37.309 -10.658  42.117  1.00  0.00           H  
ATOM   1737  H2'   C    54     -37.595  -8.572  43.651  1.00  0.00           H  
ATOM   1738 HO2'   C    54     -38.089  -7.481  41.486  1.00  0.00           H  
ATOM   1739  H42   C    54     -34.557 -12.632  47.716  1.00  0.00           H  
ATOM   1740  H41   C    54     -36.224 -12.773  48.005  1.00  0.00           H  
ATOM   1741  H5    C    54     -33.730 -11.630  45.679  1.00  0.00           H  
ATOM   1742  H6    C    54     -34.253 -10.634  43.652  1.00  0.00           H  
ATOM   1743  P     C    55     -36.026  -5.371  43.396  1.00  0.00           P  
ATOM   1744  OP2   C    55     -34.687  -5.544  44.013  1.00  0.00           O  
ATOM   1745  OP1   C    55     -36.391  -4.066  42.790  1.00  0.00           O  
ATOM   1746  O5'   C    55     -37.125  -5.730  44.492  1.00  0.00           O  
ATOM   1747  C5'   C    55     -38.509  -5.668  44.185  1.00  0.00           C  
ATOM   1748  C4'   C    55     -39.350  -6.221  45.300  1.00  0.00           C  
ATOM   1749  O4'   C    55     -38.977  -7.595  45.555  1.00  0.00           O  
ATOM   1750  C3'   C    55     -39.154  -5.544  46.638  1.00  0.00           C  
ATOM   1751  O3'   C    55     -39.917  -4.357  46.738  1.00  0.00           O  
ATOM   1752  C1'   C    55     -39.073  -7.883  46.937  1.00  0.00           C  
ATOM   1753  C2'   C    55     -39.607  -6.617  47.615  1.00  0.00           C  
ATOM   1754  O2'   C    55     -41.010  -6.687  47.733  1.00  0.00           O  
ATOM   1755  N1    C    55     -37.743  -8.306  47.418  1.00  0.00           N  
ATOM   1756  C2    C    55     -37.649  -8.913  48.680  1.00  0.00           C  
ATOM   1757  O2    C    55     -38.684  -9.089  49.343  1.00  0.00           O  
ATOM   1758  N3    C    55     -36.439  -9.290  49.145  1.00  0.00           N  
ATOM   1759  C4    C    55     -35.349  -9.089  48.403  1.00  0.00           C  
ATOM   1760  N4    C    55     -34.172  -9.471  48.910  1.00  0.00           N  
ATOM   1761  C5    C    55     -35.413  -8.485  47.109  1.00  0.00           C  
ATOM   1762  C6    C    55     -36.617  -8.113  46.661  1.00  0.00           C  
ATOM   1763  H5'   C    55     -38.679  -6.184  43.369  1.00  0.00           H  
ATOM   1764 H5''   C    55     -38.760  -4.733  44.029  1.00  0.00           H  
ATOM   1765  H4'   C    55     -40.384  -6.078  44.952  1.00  0.00           H  
ATOM   1766  H3'   C    55     -38.120  -5.212  46.818  1.00  0.00           H  
ATOM   1767  H1'   C    55     -39.765  -8.698  47.192  1.00  0.00           H  
ATOM   1768  H2'   C    55     -39.248  -6.438  48.639  1.00  0.00           H  
ATOM   1769 HO2'   C    55     -41.286  -6.363  48.638  1.00  0.00           H  
ATOM   1770  H42   C    55     -33.332  -9.335  48.383  1.00  0.00           H  
ATOM   1771  H41   C    55     -34.132  -9.893  49.815  1.00  0.00           H  
ATOM   1772  H5    C    55     -34.505  -8.331  46.507  1.00  0.00           H  
ATOM   1773  H6    C    55     -36.707  -7.645  45.670  1.00  0.00           H  
ATOM   1774  P     G    56     -39.318  -3.102  47.533  1.00  0.00           P  
ATOM   1775  OP2   G    56     -37.836  -3.169  47.470  1.00  0.00           O  
ATOM   1776  OP1   G    56     -40.020  -1.894  47.034  1.00  0.00           O  
ATOM   1777  O5'   G    56     -39.765  -3.365  49.036  1.00  0.00           O  
ATOM   1778  C5'   G    56     -41.149  -3.491  49.371  1.00  0.00           C  
ATOM   1779  C4'   G    56     -41.300  -4.126  50.731  1.00  0.00           C  
ATOM   1780  O4'   G    56     -40.642  -5.421  50.744  1.00  0.00           O  
ATOM   1781  C3'   G    56     -40.665  -3.377  51.891  1.00  0.00           C  
ATOM   1782  O3'   G    56     -41.473  -2.318  52.376  1.00  0.00           O  
ATOM   1783  C1'   G    56     -40.012  -5.645  52.012  1.00  0.00           C  
ATOM   1784  C2'   G    56     -40.431  -4.481  52.913  1.00  0.00           C  
ATOM   1785  O2'   G    56     -41.635  -4.827  53.583  1.00  0.00           O  
ATOM   1786  N1    G    56     -35.587  -6.846  54.225  1.00  0.00           N  
ATOM   1787  C2    G    56     -36.862  -6.906  54.731  1.00  0.00           C  
ATOM   1788  N2    G    56     -36.981  -7.343  55.993  1.00  0.00           N  
ATOM   1789  N3    G    56     -37.944  -6.564  54.051  1.00  0.00           N  
ATOM   1790  C4    G    56     -37.645  -6.148  52.803  1.00  0.00           C  
ATOM   1791  C5    G    56     -36.409  -6.050  52.200  1.00  0.00           C  
ATOM   1792  C6    G    56     -35.257  -6.420  52.941  1.00  0.00           C  
ATOM   1793  O6    G    56     -34.073  -6.405  52.584  1.00  0.00           O  
ATOM   1794  N7    G    56     -36.529  -5.577  50.902  1.00  0.00           N  
ATOM   1795  C8    G    56     -37.812  -5.399  50.740  1.00  0.00           C  
ATOM   1796  N9    G    56     -38.548  -5.725  51.854  1.00  0.00           N  
ATOM   1797  H5'   G    56     -41.666  -4.101  48.617  1.00  0.00           H  
ATOM   1798 H5''   G    56     -41.628  -2.501  49.368  1.00  0.00           H  
ATOM   1799  H4'   G    56     -42.253  -4.252  50.918  1.00  0.00           H  
ATOM   1800  H3'   G    56     -39.799  -3.015  51.607  1.00  0.00           H  
ATOM   1801  H1'   G    56     -40.347  -6.485  52.388  1.00  0.00           H  
ATOM   1802  H2'   G    56     -39.719  -4.244  53.544  1.00  0.00           H  
ATOM   1803 HO2'   G    56     -42.274  -4.091  53.488  1.00  0.00           H  
ATOM   1804  H1    G    56     -34.853  -7.123  54.810  1.00  0.00           H  
ATOM   1805  H22   G    56     -37.868  -7.408  56.408  1.00  0.00           H  
ATOM   1806  H21   G    56     -36.185  -7.599  56.503  1.00  0.00           H  
ATOM   1807  H8    G    56     -38.209  -5.066  49.908  1.00  0.00           H  
ATOM   1808  P     G    57     -40.793  -1.012  53.020  1.00  0.00           P  
ATOM   1809  OP2   G    57     -39.580  -0.688  52.226  1.00  0.00           O  
ATOM   1810  OP1   G    57     -41.850   0.017  53.199  1.00  0.00           O  
ATOM   1811  O5'   G    57     -40.323  -1.492  54.464  1.00  0.00           O  
ATOM   1812  C5'   G    57     -41.272  -1.827  55.466  1.00  0.00           C  
ATOM   1813  C4'   G    57     -40.606  -2.391  56.695  1.00  0.00           C  
ATOM   1814  O4'   G    57     -39.885  -3.602  56.351  1.00  0.00           O  
ATOM   1815  C3'   G    57     -39.555  -1.507  57.348  1.00  0.00           C  
ATOM   1816  O3'   G    57     -40.112  -0.513  58.193  1.00  0.00           O  
ATOM   1817  C1'   G    57     -38.664  -3.682  57.095  1.00  0.00           C  
ATOM   1818  C2'   G    57     -38.684  -2.515  58.085  1.00  0.00           C  
ATOM   1819  O2'   G    57     -39.300  -2.945  59.291  1.00  0.00           O  
ATOM   1820  N1    G    57     -33.630  -4.297  56.656  1.00  0.00           N  
ATOM   1821  C2    G    57     -34.437  -4.455  57.756  1.00  0.00           C  
ATOM   1822  N2    G    57     -33.829  -4.825  58.892  1.00  0.00           N  
ATOM   1823  N3    G    57     -35.747  -4.264  57.746  1.00  0.00           N  
ATOM   1824  C4    G    57     -36.193  -3.895  56.526  1.00  0.00           C  
ATOM   1825  C5    G    57     -35.474  -3.711  55.365  1.00  0.00           C  
ATOM   1826  C6    G    57     -34.070  -3.918  55.390  1.00  0.00           C  
ATOM   1827  O6    G    57     -33.257  -3.806  54.465  1.00  0.00           O  
ATOM   1828  N7    G    57     -36.308  -3.331  54.323  1.00  0.00           N  
ATOM   1829  C8    G    57     -37.497  -3.293  54.859  1.00  0.00           C  
ATOM   1830  N9    G    57     -37.500  -3.624  56.192  1.00  0.00           N  
ATOM   1831  H5'   G    57     -41.897  -2.490  55.106  1.00  0.00           H  
ATOM   1832 H5''   G    57     -41.773  -1.020  55.714  1.00  0.00           H  
ATOM   1833  H4'   G    57     -41.295  -2.607  57.359  1.00  0.00           H  
ATOM   1834  H3'   G    57     -39.021  -1.073  56.651  1.00  0.00           H  
ATOM   1835  H1'   G    57     -38.654  -4.528  57.589  1.00  0.00           H  
ATOM   1836  H2'   G    57     -37.782  -2.165  58.243  1.00  0.00           H  
ATOM   1837 HO2'   G    57     -39.979  -2.290  59.555  1.00  0.00           H  
ATOM   1838  H1    G    57     -32.671  -4.464  56.768  1.00  0.00           H  
ATOM   1839  H22   G    57     -34.355  -4.954  59.710  1.00  0.00           H  
ATOM   1840  H21   G    57     -32.860  -4.969  58.908  1.00  0.00           H  
ATOM   1841  H8    G    57     -38.305  -3.052  54.360  1.00  0.00           H  
ATOM   1842  P     C    58     -39.362   0.894  58.386  1.00  0.00           P  
ATOM   1843  OP2   C    58     -38.785   1.293  57.078  1.00  0.00           O  
ATOM   1844  OP1   C    58     -40.290   1.816  59.090  1.00  0.00           O  
ATOM   1845  O5'   C    58     -38.159   0.559  59.376  1.00  0.00           O  
ATOM   1846  C5'   C    58     -38.404   0.200  60.727  1.00  0.00           C  
ATOM   1847  C4'   C    58     -37.132  -0.193  61.438  1.00  0.00           C  
ATOM   1848  O4'   C    58     -36.548  -1.357  60.797  1.00  0.00           O  
ATOM   1849  C3'   C    58     -36.012   0.836  61.428  1.00  0.00           C  
ATOM   1850  O3'   C    58     -36.166   1.832  62.427  1.00  0.00           O  
ATOM   1851  C1'   C    58     -35.125  -1.253  60.773  1.00  0.00           C  
ATOM   1852  C2'   C    58     -34.770  -0.023  61.610  1.00  0.00           C  
ATOM   1853  O2'   C    58     -34.609  -0.419  62.965  1.00  0.00           O  
ATOM   1854  N1    C    58     -34.644  -1.140  59.373  1.00  0.00           N  
ATOM   1855  C2    C    58     -33.289  -1.382  59.115  1.00  0.00           C  
ATOM   1856  O2    C    58     -32.536  -1.680  60.055  1.00  0.00           O  
ATOM   1857  N3    C    58     -32.824  -1.286  57.848  1.00  0.00           N  
ATOM   1858  C4    C    58     -33.653  -0.965  56.855  1.00  0.00           C  
ATOM   1859  N4    C    58     -33.150  -0.882  55.621  1.00  0.00           N  
ATOM   1860  C5    C    58     -35.036  -0.712  57.085  1.00  0.00           C  
ATOM   1861  C6    C    58     -35.484  -0.811  58.343  1.00  0.00           C  
ATOM   1862  H5'   C    58     -39.029  -0.554  60.749  1.00  0.00           H  
ATOM   1863 H5''   C    58     -38.806   0.964  61.191  1.00  0.00           H  
ATOM   1864  H4'   C    58     -37.349  -0.418  62.368  1.00  0.00           H  
ATOM   1865  H3'   C    58     -35.979   1.267  60.548  1.00  0.00           H  
ATOM   1866  H1'   C    58     -34.736  -2.052  61.186  1.00  0.00           H  
ATOM   1867  H2'   C    58     -33.968   0.425  61.265  1.00  0.00           H  
ATOM   1868 HO2'   C    58     -35.125   0.186  63.536  1.00  0.00           H  
ATOM   1869  H42   C    58     -33.735  -0.648  54.870  1.00  0.00           H  
ATOM   1870  H41   C    58     -32.198  -1.056  55.466  1.00  0.00           H  
ATOM   1871  H5    C    58     -35.637  -0.477  56.348  1.00  0.00           H  
ATOM   1872  H6    C    58     -36.431  -0.641  58.520  1.00  0.00           H  
ATOM   1873  P     G    59     -35.624   3.322  62.171  1.00  0.00           P  
ATOM   1874  OP2   G    59     -35.898   3.675  60.755  1.00  0.00           O  
ATOM   1875  OP1   G    59     -36.141   4.193  63.258  1.00  0.00           O  
ATOM   1876  O5'   G    59     -34.046   3.195  62.352  1.00  0.00           O  
ATOM   1877  C5'   G    59     -33.477   2.923  63.623  1.00  0.00           C  
ATOM   1878  C4'   G    59     -31.990   2.686  63.526  1.00  0.00           C  
ATOM   1879  O4'   G    59     -31.729   1.541  62.673  1.00  0.00           O  
ATOM   1880  C3'   G    59     -31.175   3.808  62.900  1.00  0.00           C  
ATOM   1881  O3'   G    59     -30.882   4.855  63.810  1.00  0.00           O  
ATOM   1882  C1'   G    59     -30.548   1.765  61.891  1.00  0.00           C  
ATOM   1883  C2'   G    59     -29.941   3.077  62.389  1.00  0.00           C  
ATOM   1884  O2'   G    59     -29.037   2.795  63.446  1.00  0.00           O  
ATOM   1885  N1    G    59     -28.710   1.724  57.144  1.00  0.00           N  
ATOM   1886  C2    G    59     -28.040   1.656  58.341  1.00  0.00           C  
ATOM   1887  N2    G    59     -26.704   1.565  58.271  1.00  0.00           N  
ATOM   1888  N3    G    59     -28.635   1.676  59.523  1.00  0.00           N  
ATOM   1889  C4    G    59     -29.977   1.771  59.411  1.00  0.00           C  
ATOM   1890  C5    G    59     -30.743   1.843  58.266  1.00  0.00           C  
ATOM   1891  C6    G    59     -30.092   1.822  57.006  1.00  0.00           C  
ATOM   1892  O6    G    59     -30.595   1.877  55.878  1.00  0.00           O  
ATOM   1893  N7    G    59     -32.091   1.931  58.581  1.00  0.00           N  
ATOM   1894  C8    G    59     -32.121   1.911  59.885  1.00  0.00           C  
ATOM   1895  N9    G    59     -30.873   1.814  60.454  1.00  0.00           N  
ATOM   1896  H5'   G    59     -33.903   2.126  64.000  1.00  0.00           H  
ATOM   1897 H5''   G    59     -33.642   3.686  64.217  1.00  0.00           H  
ATOM   1898  H4'   G    59     -31.638   2.503  64.423  1.00  0.00           H  
ATOM   1899  H3'   G    59     -31.669   4.175  62.136  1.00  0.00           H  
ATOM   1900  H1'   G    59     -29.921   1.032  62.059  1.00  0.00           H  
ATOM   1901  H2'   G    59     -29.507   3.570  61.662  1.00  0.00           H  
ATOM   1902 HO2'   G    59     -29.230   3.390  64.200  1.00  0.00           H  
ATOM   1903  H1    G    59     -28.176   1.702  56.323  1.00  0.00           H  
ATOM   1904  H22   G    59     -26.173   1.514  59.094  1.00  0.00           H  
ATOM   1905  H21   G    59     -26.256   1.550  57.401  1.00  0.00           H  
ATOM   1906  H8    G    59     -32.950   1.957  60.406  1.00  0.00           H  
ATOM   1907  P     C    60     -30.704   6.360  63.277  1.00  0.00           P  
ATOM   1908  OP2   C    60     -31.701   6.590  62.201  1.00  0.00           O  
ATOM   1909  OP1   C    60     -30.676   7.264  64.455  1.00  0.00           O  
ATOM   1910  O5'   C    60     -29.255   6.368  62.617  1.00  0.00           O  
ATOM   1911  C5'   C    60     -28.089   6.223  63.413  1.00  0.00           C  
ATOM   1912  C4'   C    60     -26.846   6.096  62.566  1.00  0.00           C  
ATOM   1913  O4'   C    60     -26.943   4.919  61.721  1.00  0.00           O  
ATOM   1914  C3'   C    60     -26.582   7.232  61.589  1.00  0.00           C  
ATOM   1915  O3'   C    60     -25.953   8.349  62.194  1.00  0.00           O  
ATOM   1916  C1'   C    60     -26.389   5.179  60.432  1.00  0.00           C  
ATOM   1917  C2'   C    60     -25.734   6.558  60.519  1.00  0.00           C  
ATOM   1918  O2'   C    60     -24.389   6.404  60.949  1.00  0.00           O  
ATOM   1919  N1    C    60     -27.445   5.122  59.391  1.00  0.00           N  
ATOM   1920  C2    C    60     -27.051   4.989  58.053  1.00  0.00           C  
ATOM   1921  O2    C    60     -25.844   4.925  57.780  1.00  0.00           O  
ATOM   1922  N3    C    60     -27.994   4.933  57.085  1.00  0.00           N  
ATOM   1923  C4    C    60     -29.286   5.005  57.404  1.00  0.00           C  
ATOM   1924  N4    C    60     -30.182   4.945  56.414  1.00  0.00           N  
ATOM   1925  C5    C    60     -29.718   5.141  58.754  1.00  0.00           C  
ATOM   1926  C6    C    60     -28.776   5.193  59.704  1.00  0.00           C  
ATOM   1927  H5'   C    60     -28.180   5.421  63.969  1.00  0.00           H  
ATOM   1928 H5''   C    60     -28.000   7.007  63.994  1.00  0.00           H  
ATOM   1929  H4'   C    60     -26.071   6.000  63.157  1.00  0.00           H  
ATOM   1930  H3'   C    60     -27.432   7.517  61.191  1.00  0.00           H  
ATOM   1931  H1'   C    60     -25.705   4.505  60.239  1.00  0.00           H  
ATOM   1932  H2'   C    60     -25.788   7.035  59.663  1.00  0.00           H  
ATOM   1933 HO2'   C    60     -24.214   7.028  61.682  1.00  0.00           H  
ATOM   1934  H42   C    60     -31.138   4.995  56.617  1.00  0.00           H  
ATOM   1935  H41   C    60     -29.881   4.854  55.487  1.00  0.00           H  
ATOM   1936  H5    C    60     -30.671   5.191  58.980  1.00  0.00           H  
ATOM   1937  H6    C    60     -29.053   5.286  60.639  1.00  0.00           H  
ATOM   1938  P     A    61     -26.224   9.830  61.635  1.00  0.00           P  
ATOM   1939  OP2   A    61     -27.671   9.948  61.323  1.00  0.00           O  
ATOM   1940  OP1   A    61     -25.593  10.797  62.566  1.00  0.00           O  
ATOM   1941  O5'   A    61     -25.420   9.875  60.258  1.00  0.00           O  
ATOM   1942  C5'   A    61     -24.002   9.823  60.241  1.00  0.00           C  
ATOM   1943  C4'   A    61     -23.467   9.738  58.834  1.00  0.00           C  
ATOM   1944  O4'   A    61     -23.935   8.516  58.204  1.00  0.00           O  
ATOM   1945  C3'   A    61     -23.912  10.839  57.883  1.00  0.00           C  
ATOM   1946  O3'   A    61     -23.160  12.032  58.027  1.00  0.00           O  
ATOM   1947  C1'   A    61     -24.212   8.751  56.818  1.00  0.00           C  
ATOM   1948  C2'   A    61     -23.760  10.181  56.519  1.00  0.00           C  
ATOM   1949  O2'   A    61     -22.401  10.158  56.106  1.00  0.00           O  
ATOM   1950  N1    A    61     -27.781   8.161  53.147  1.00  0.00           N  
ATOM   1951  C2    A    61     -26.455   8.341  53.093  1.00  0.00           C  
ATOM   1952  N3    A    61     -25.584   8.488  54.090  1.00  0.00           N  
ATOM   1953  C4    A    61     -26.210   8.436  55.279  1.00  0.00           C  
ATOM   1954  C5    A    61     -27.564   8.258  55.495  1.00  0.00           C  
ATOM   1955  C6    A    61     -28.379   8.114  54.357  1.00  0.00           C  
ATOM   1956  N6    A    61     -29.700   7.936  54.410  1.00  0.00           N  
ATOM   1957  N7    A    61     -27.849   8.256  56.854  1.00  0.00           N  
ATOM   1958  C8    A    61     -26.680   8.431  57.419  1.00  0.00           C  
ATOM   1959  N9    A    61     -25.644   8.548  56.525  1.00  0.00           N  
ATOM   1960  H5'   A    61     -23.704   9.036  60.745  1.00  0.00           H  
ATOM   1961 H5''   A    61     -23.647  10.629  60.670  1.00  0.00           H  
ATOM   1962  H4'   A    61     -22.488   9.724  58.867  1.00  0.00           H  
ATOM   1963  H3'   A    61     -24.860  11.035  58.041  1.00  0.00           H  
ATOM   1964  H1'   A    61     -23.678   8.122  56.287  1.00  0.00           H  
ATOM   1965  H2'   A    61     -24.335  10.605  55.849  1.00  0.00           H  
ATOM   1966 HO2'   A    61     -21.903  10.833  56.613  1.00  0.00           H  
ATOM   1967  H2    A    61     -26.069   8.368  52.192  1.00  0.00           H  
ATOM   1968  H61   A    61     -30.216   7.842  53.582  1.00  0.00           H  
ATOM   1969  H62   A    61     -30.156   7.898  55.277  1.00  0.00           H  
ATOM   1970  H8    A    61     -26.556   8.475  58.391  1.00  0.00           H  
ATOM   1971  P     A    62     -23.898  13.451  57.880  1.00  0.00           P  
ATOM   1972  OP2   A    62     -25.231  13.352  58.505  1.00  0.00           O  
ATOM   1973  OP1   A    62     -22.959  14.499  58.326  1.00  0.00           O  
ATOM   1974  O5'   A    62     -24.100  13.623  56.305  1.00  0.00           O  
ATOM   1975  C5'   A    62     -22.960  13.783  55.436  1.00  0.00           C  
ATOM   1976  C4'   A    62     -23.367  13.682  53.985  1.00  0.00           C  
ATOM   1977  O4'   A    62     -23.917  12.367  53.696  1.00  0.00           O  
ATOM   1978  C3'   A    62     -24.456  14.626  53.508  1.00  0.00           C  
ATOM   1979  O3'   A    62     -23.999  15.943  53.277  1.00  0.00           O  
ATOM   1980  C1'   A    62     -24.860  12.474  52.657  1.00  0.00           C  
ATOM   1981  C2'   A    62     -24.909  13.945  52.231  1.00  0.00           C  
ATOM   1982  O2'   A    62     -24.027  14.172  51.151  1.00  0.00           O  
ATOM   1983  N1    A    62     -29.646  11.137  51.367  1.00  0.00           N  
ATOM   1984  C2    A    62     -28.548  11.377  50.638  1.00  0.00           C  
ATOM   1985  N3    A    62     -27.319  11.687  51.041  1.00  0.00           N  
ATOM   1986  C4    A    62     -27.262  11.741  52.384  1.00  0.00           C  
ATOM   1987  C5    A    62     -28.301  11.512  53.268  1.00  0.00           C  
ATOM   1988  C6    A    62     -29.556  11.201  52.711  1.00  0.00           C  
ATOM   1989  N6    A    62     -30.655  10.977  53.430  1.00  0.00           N  
ATOM   1990  N7    A    62     -27.869  11.657  54.580  1.00  0.00           N  
ATOM   1991  C8    A    62     -26.602  11.977  54.462  1.00  0.00           C  
ATOM   1992  N9    A    62     -26.173  12.068  53.160  1.00  0.00           N  
ATOM   1993  H5'   A    62     -22.206  13.014  55.656  1.00  0.00           H  
ATOM   1994 H5''   A    62     -22.485  14.760  55.613  1.00  0.00           H  
ATOM   1995  H4'   A    62     -22.448  13.923  53.430  1.00  0.00           H  
ATOM   1996  H3'   A    62     -25.267  14.770  54.238  1.00  0.00           H  
ATOM   1997  H1'   A    62     -24.642  11.887  51.753  1.00  0.00           H  
ATOM   1998  H2'   A    62     -25.884  14.311  51.878  1.00  0.00           H  
ATOM   1999 HO2'   A    62     -23.575  15.057  51.268  1.00  0.00           H  
ATOM   2000  H2    A    62     -28.683  11.309  49.550  1.00  0.00           H  
ATOM   2001  H61   A    62     -31.519  10.766  52.972  1.00  0.00           H  
ATOM   2002  H62   A    62     -30.616  11.019  54.428  1.00  0.00           H  
ATOM   2003  H8    A    62     -25.947  12.168  55.325  1.00  0.00           H  
ATOM   2004  P     G    63     -24.971  17.194  53.543  1.00  0.00           P  
ATOM   2005  OP2   G    63     -25.750  16.918  54.776  1.00  0.00           O  
ATOM   2006  OP1   G    63     -24.160  18.435  53.449  1.00  0.00           O  
ATOM   2007  O5'   G    63     -25.978  17.170  52.308  1.00  0.00           O  
ATOM   2008  C5'   G    63     -25.517  17.408  50.986  1.00  0.00           C  
ATOM   2009  C4'   G    63     -26.620  17.226  49.974  1.00  0.00           C  
ATOM   2010  O4'   G    63     -27.080  15.862  50.180  1.00  0.00           O  
ATOM   2011  C3'   G    63     -27.898  18.010  50.231  1.00  0.00           C  
ATOM   2012  O3'   G    63     -27.883  19.301  49.644  1.00  0.00           O  
ATOM   2013  C1'   G    63     -28.480  15.789  49.969  1.00  0.00           C  
ATOM   2014  C2'   G    63     -28.967  17.165  49.563  1.00  0.00           C  
ATOM   2015  O2'   G    63     -28.921  17.298  48.149  1.00  0.00           O  
ATOM   2016  N1    G    63     -32.672  13.762  52.027  1.00  0.00           N  
ATOM   2017  C2    G    63     -32.414  14.097  50.720  1.00  0.00           C  
ATOM   2018  N2    G    63     -33.399  13.863  49.840  1.00  0.00           N  
ATOM   2019  N3    G    63     -31.273  14.622  50.303  1.00  0.00           N  
ATOM   2020  C4    G    63     -30.396  14.791  51.314  1.00  0.00           C  
ATOM   2021  C5    G    63     -30.554  14.490  52.651  1.00  0.00           C  
ATOM   2022  C6    G    63     -31.782  13.927  53.084  1.00  0.00           C  
ATOM   2023  O6    G    63     -32.115  13.592  54.227  1.00  0.00           O  
ATOM   2024  N7    G    63     -29.411  14.815  53.368  1.00  0.00           N  
ATOM   2025  C8    G    63     -28.595  15.299  52.471  1.00  0.00           C  
ATOM   2026  N9    G    63     -29.128  15.313  51.205  1.00  0.00           N  
ATOM   2027  H5'   G    63     -24.790  16.783  50.784  1.00  0.00           H  
ATOM   2028 H5''   G    63     -25.176  18.325  50.927  1.00  0.00           H  
ATOM   2029  H4'   G    63     -26.248  17.347  49.074  1.00  0.00           H  
ATOM   2030  H3'   G    63     -28.072  18.034  51.194  1.00  0.00           H  
ATOM   2031  H1'   G    63     -28.655  15.154  49.243  1.00  0.00           H  
ATOM   2032  H2'   G    63     -29.859  17.367  49.917  1.00  0.00           H  
ATOM   2033 HO2'   G    63     -29.814  17.532  47.821  1.00  0.00           H  
ATOM   2034  H1    G    63     -33.549  13.378  52.233  1.00  0.00           H  
ATOM   2035  H22   G    63     -33.272  14.081  48.893  1.00  0.00           H  
ATOM   2036  H21   G    63     -34.246  13.474  50.141  1.00  0.00           H  
ATOM   2037  H8    G    63     -27.693  15.619  52.681  1.00  0.00           H  
ATOM   2038  P     A    64     -28.763  20.487  50.279  1.00  0.00           P  
ATOM   2039  OP2   A    64     -28.908  20.223  51.733  1.00  0.00           O  
ATOM   2040  OP1   A    64     -28.194  21.778  49.821  1.00  0.00           O  
ATOM   2041  O5'   A    64     -30.194  20.310  49.602  1.00  0.00           O  
ATOM   2042  C5'   A    64     -30.350  20.400  48.193  1.00  0.00           C  
ATOM   2043  C4'   A    64     -31.570  19.657  47.724  1.00  0.00           C  
ATOM   2044  O4'   A    64     -31.602  18.345  48.343  1.00  0.00           O  
ATOM   2045  C3'   A    64     -32.900  20.271  48.123  1.00  0.00           C  
ATOM   2046  O3'   A    64     -33.262  21.291  47.206  1.00  0.00           O  
ATOM   2047  C1'   A    64     -32.950  17.962  48.607  1.00  0.00           C  
ATOM   2048  C2'   A    64     -33.842  19.073  48.050  1.00  0.00           C  
ATOM   2049  O2'   A    64     -34.172  18.761  46.712  1.00  0.00           O  
ATOM   2050  N1    A    64     -35.714  15.667  52.297  1.00  0.00           N  
ATOM   2051  C2    A    64     -35.856  15.714  50.971  1.00  0.00           C  
ATOM   2052  N3    A    64     -35.100  16.326  50.064  1.00  0.00           N  
ATOM   2053  C4    A    64     -34.081  16.969  50.654  1.00  0.00           C  
ATOM   2054  C5    A    64     -33.809  17.018  52.008  1.00  0.00           C  
ATOM   2055  C6    A    64     -34.679  16.320  52.860  1.00  0.00           C  
ATOM   2056  N6    A    64     -34.536  16.267  54.190  1.00  0.00           N  
ATOM   2057  N7    A    64     -32.680  17.788  52.254  1.00  0.00           N  
ATOM   2058  C8    A    64     -32.298  18.178  51.061  1.00  0.00           C  
ATOM   2059  N9    A    64     -33.100  17.719  50.045  1.00  0.00           N  
ATOM   2060  H5'   A    64     -29.558  20.019  47.759  1.00  0.00           H  
ATOM   2061 H5''   A    64     -30.431  21.342  47.939  1.00  0.00           H  
ATOM   2062  H4'   A    64     -31.478  19.653  46.628  1.00  0.00           H  
ATOM   2063  H3'   A    64     -32.881  20.768  49.104  1.00  0.00           H  
ATOM   2064  H1'   A    64     -33.255  17.029  48.112  1.00  0.00           H  
ATOM   2065  H2'   A    64     -34.801  19.257  48.555  1.00  0.00           H  
ATOM   2066 HO2'   A    64     -34.241  19.605  46.179  1.00  0.00           H  
ATOM   2067  H2    A    64     -36.723  15.169  50.571  1.00  0.00           H  
ATOM   2068  H61   A    64     -35.190  15.751  54.744  1.00  0.00           H  
ATOM   2069  H62   A    64     -33.776  16.743  54.630  1.00  0.00           H  
ATOM   2070  H8    A    64     -31.417  18.816  50.890  1.00  0.00           H  
ATOM   2071  P     C    65     -33.691  22.732  47.755  1.00  0.00           P  
ATOM   2072  OP2   C    65     -33.023  22.996  49.051  1.00  0.00           O  
ATOM   2073  OP1   C    65     -33.507  23.675  46.634  1.00  0.00           O  
ATOM   2074  O5'   C    65     -35.247  22.567  48.014  1.00  0.00           O  
ATOM   2075  C5'   C    65     -36.151  22.432  46.918  1.00  0.00           C  
ATOM   2076  C4'   C    65     -37.416  21.766  47.378  1.00  0.00           C  
ATOM   2077  O4'   C    65     -37.109  20.462  47.943  1.00  0.00           O  
ATOM   2078  C3'   C    65     -38.159  22.468  48.503  1.00  0.00           C  
ATOM   2079  O3'   C    65     -38.914  23.581  48.048  1.00  0.00           O  
ATOM   2080  C1'   C    65     -38.032  20.165  48.964  1.00  0.00           C  
ATOM   2081  C2'   C    65     -39.018  21.332  49.041  1.00  0.00           C  
ATOM   2082  O2'   C    65     -40.122  21.034  48.216  1.00  0.00           O  
ATOM   2083  N1    C    65     -37.307  20.001  50.239  1.00  0.00           N  
ATOM   2084  C2    C    65     -37.894  19.224  51.247  1.00  0.00           C  
ATOM   2085  O2    C    65     -38.994  18.690  51.025  1.00  0.00           O  
ATOM   2086  N3    C    65     -37.251  19.084  52.434  1.00  0.00           N  
ATOM   2087  C4    C    65     -36.079  19.696  52.633  1.00  0.00           C  
ATOM   2088  N4    C    65     -35.498  19.572  53.822  1.00  0.00           N  
ATOM   2089  C5    C    65     -35.455  20.477  51.620  1.00  0.00           C  
ATOM   2090  C6    C    65     -36.097  20.603  50.451  1.00  0.00           C  
ATOM   2091  H5'   C    65     -35.687  21.840  46.116  1.00  0.00           H  
ATOM   2092 H5''   C    65     -36.382  23.421  46.496  1.00  0.00           H  
ATOM   2093  H4'   C    65     -38.050  21.744  46.480  1.00  0.00           H  
ATOM   2094  H3'   C    65     -37.497  22.903  49.266  1.00  0.00           H  
ATOM   2095  H1'   C    65     -38.627  19.255  48.801  1.00  0.00           H  
ATOM   2096  H2'   C    65     -39.460  21.561  50.021  1.00  0.00           H  
ATOM   2097 HO2'   C    65     -40.357  21.838  47.669  1.00  0.00           H  
ATOM   2098  H42   C    65     -34.621  20.020  54.000  1.00  0.00           H  
ATOM   2099  H41   C    65     -35.936  19.031  54.539  1.00  0.00           H  
ATOM   2100  H5    C    65     -34.482  20.961  51.793  1.00  0.00           H  
ATOM   2101  H6    C    65     -35.644  21.199  49.645  1.00  0.00           H  
ATOM   2102  P     G    66     -38.961  24.927  48.929  1.00  0.00           P  
ATOM   2103  OP2   G    66     -37.634  25.214  49.541  1.00  0.00           O  
ATOM   2104  OP1   G    66     -39.608  25.946  48.069  1.00  0.00           O  
ATOM   2105  O5'   G    66     -39.958  24.571  50.117  1.00  0.00           O  
ATOM   2106  C5'   G    66     -41.336  24.285  49.855  1.00  0.00           C  
ATOM   2107  C4'   G    66     -41.975  23.685  51.078  1.00  0.00           C  
ATOM   2108  O4'   G    66     -41.215  22.533  51.520  1.00  0.00           O  
ATOM   2109  C3'   G    66     -42.011  24.581  52.302  1.00  0.00           C  
ATOM   2110  O3'   G    66     -43.108  25.478  52.221  1.00  0.00           O  
ATOM   2111  C1'   G    66     -41.302  22.419  52.929  1.00  0.00           C  
ATOM   2112  C2'   G    66     -42.176  23.574  53.429  1.00  0.00           C  
ATOM   2113  O2'   G    66     -43.506  23.118  53.498  1.00  0.00           O  
ATOM   2114  N1    G    66     -38.599  21.608  57.152  1.00  0.00           N  
ATOM   2115  C2    G    66     -39.955  21.654  56.981  1.00  0.00           C  
ATOM   2116  N2    G    66     -40.698  21.456  58.070  1.00  0.00           N  
ATOM   2117  N3    G    66     -40.546  21.885  55.822  1.00  0.00           N  
ATOM   2118  C4    G    66     -39.659  22.093  54.830  1.00  0.00           C  
ATOM   2119  C5    G    66     -38.286  22.085  54.894  1.00  0.00           C  
ATOM   2120  C6    G    66     -37.660  21.816  56.143  1.00  0.00           C  
ATOM   2121  O6    G    66     -36.445  21.750  56.404  1.00  0.00           O  
ATOM   2122  N7    G    66     -37.733  22.359  53.650  1.00  0.00           N  
ATOM   2123  C8    G    66     -38.763  22.512  52.865  1.00  0.00           C  
ATOM   2124  N9    G    66     -39.963  22.353  53.514  1.00  0.00           N  
ATOM   2125  H5'   G    66     -41.423  23.589  49.009  1.00  0.00           H  
ATOM   2126 H5''   G    66     -41.865  25.206  49.570  1.00  0.00           H  
ATOM   2127  H4'   G    66     -43.005  23.465  50.762  1.00  0.00           H  
ATOM   2128  H3'   G    66     -41.126  25.229  52.402  1.00  0.00           H  
ATOM   2129  H1'   G    66     -41.802  21.487  53.230  1.00  0.00           H  
ATOM   2130  H2'   G    66     -41.954  24.003  54.417  1.00  0.00           H  
ATOM   2131 HO2'   G    66     -44.129  23.866  53.269  1.00  0.00           H  
ATOM   2132  H1    G    66     -38.256  21.412  58.070  1.00  0.00           H  
ATOM   2133  H22   G    66     -41.696  21.482  58.005  1.00  0.00           H  
ATOM   2134  H21   G    66     -40.259  21.281  58.950  1.00  0.00           H  
ATOM   2135  H8    G    66     -38.679  22.744  51.792  1.00  0.00           H  
ATOM   2136  P     G    67     -42.941  27.004  52.695  1.00  0.00           P  
ATOM   2137  OP2   G    67     -41.865  27.623  51.880  1.00  0.00           O  
ATOM   2138  OP1   G    67     -44.289  27.627  52.727  1.00  0.00           O  
ATOM   2139  O5'   G    67     -42.417  26.887  54.196  1.00  0.00           O  
ATOM   2140  C5'   G    67     -43.311  26.596  55.259  1.00  0.00           C  
ATOM   2141  C4'   G    67     -42.580  26.425  56.567  1.00  0.00           C  
ATOM   2142  O4'   G    67     -41.679  25.288  56.487  1.00  0.00           O  
ATOM   2143  C3'   G    67     -41.697  27.588  56.996  1.00  0.00           C  
ATOM   2144  O3'   G    67     -42.399  28.571  57.737  1.00  0.00           O  
ATOM   2145  C1'   G    67     -40.460  25.552  57.153  1.00  0.00           C  
ATOM   2146  C2'   G    67     -40.614  26.916  57.836  1.00  0.00           C  
ATOM   2147  O2'   G    67     -41.054  26.704  59.169  1.00  0.00           O  
ATOM   2148  N1    G    67     -35.488  24.858  56.308  1.00  0.00           N  
ATOM   2149  C2    G    67     -36.197  24.764  57.481  1.00  0.00           C  
ATOM   2150  N2    G    67     -35.494  24.443  58.577  1.00  0.00           N  
ATOM   2151  N3    G    67     -37.501  24.969  57.574  1.00  0.00           N  
ATOM   2152  C4    G    67     -38.050  25.282  56.382  1.00  0.00           C  
ATOM   2153  C5    G    67     -37.433  25.401  55.154  1.00  0.00           C  
ATOM   2154  C6    G    67     -36.034  25.179  55.068  1.00  0.00           C  
ATOM   2155  O6    G    67     -35.305  25.237  54.071  1.00  0.00           O  
ATOM   2156  N7    G    67     -38.352  25.738  54.171  1.00  0.00           N  
ATOM   2157  C8    G    67     -39.490  25.817  54.806  1.00  0.00           C  
ATOM   2158  N9    G    67     -39.379  25.551  56.150  1.00  0.00           N  
ATOM   2159  H5'   G    67     -43.796  25.770  55.053  1.00  0.00           H  
ATOM   2160 H5''   G    67     -43.955  27.331  55.346  1.00  0.00           H  
ATOM   2161  H4'   G    67     -43.235  26.259  57.278  1.00  0.00           H  
ATOM   2162  H3'   G    67     -41.281  27.984  56.203  1.00  0.00           H  
ATOM   2163  H1'   G    67     -40.278  24.867  57.829  1.00  0.00           H  
ATOM   2164  H2'   G    67     -39.773  27.419  57.807  1.00  0.00           H  
ATOM   2165 HO2'   G    67     -41.640  27.444  59.434  1.00  0.00           H  
ATOM   2166  H1    G    67     -34.524  24.687  56.344  1.00  0.00           H  
ATOM   2167  H22   G    67     -35.947  24.361  59.443  1.00  0.00           H  
ATOM   2168  H21   G    67     -34.529  24.289  58.516  1.00  0.00           H  
ATOM   2169  H8    G    67     -40.337  26.042  54.368  1.00  0.00           H  
ATOM   2170  P     A    68     -42.252  30.126  57.357  1.00  0.00           P  
ATOM   2171  OP2   A    68     -42.452  30.262  55.892  1.00  0.00           O  
ATOM   2172  OP1   A    68     -43.100  30.910  58.289  1.00  0.00           O  
ATOM   2173  O5'   A    68     -40.727  30.458  57.679  1.00  0.00           O  
ATOM   2174  C5'   A    68     -40.259  30.509  59.018  1.00  0.00           C  
ATOM   2175  C4'   A    68     -38.753  30.572  59.077  1.00  0.00           C  
ATOM   2176  O4'   A    68     -38.223  29.372  58.469  1.00  0.00           O  
ATOM   2177  C3'   A    68     -38.102  31.711  58.308  1.00  0.00           C  
ATOM   2178  O3'   A    68     -37.977  32.897  59.073  1.00  0.00           O  
ATOM   2179  C1'   A    68     -37.082  29.654  57.673  1.00  0.00           C  
ATOM   2180  C2'   A    68     -36.753  31.135  57.892  1.00  0.00           C  
ATOM   2181  O2'   A    68     -35.804  31.236  58.944  1.00  0.00           O  
ATOM   2182  N1    A    68     -35.265  28.477  52.997  1.00  0.00           N  
ATOM   2183  C2    A    68     -34.657  28.699  54.169  1.00  0.00           C  
ATOM   2184  N3    A    68     -35.192  29.001  55.350  1.00  0.00           N  
ATOM   2185  C4    A    68     -36.532  29.074  55.260  1.00  0.00           C  
ATOM   2186  C5    A    68     -37.299  28.872  54.127  1.00  0.00           C  
ATOM   2187  C6    A    68     -36.612  28.557  52.941  1.00  0.00           C  
ATOM   2188  N6    A    68     -37.218  28.337  51.772  1.00  0.00           N  
ATOM   2189  N7    A    68     -38.648  29.029  54.413  1.00  0.00           N  
ATOM   2190  C8    A    68     -38.667  29.318  55.691  1.00  0.00           C  
ATOM   2191  N9    A    68     -37.421  29.361  56.268  1.00  0.00           N  
ATOM   2192  H5'   A    68     -40.564  29.709  59.494  1.00  0.00           H  
ATOM   2193 H5''   A    68     -40.630  31.302  59.457  1.00  0.00           H  
ATOM   2194  H4'   A    68     -38.474  30.616  60.016  1.00  0.00           H  
ATOM   2195  H3'   A    68     -38.627  31.895  57.500  1.00  0.00           H  
ATOM   2196  H1'   A    68     -36.315  29.106  57.945  1.00  0.00           H  
ATOM   2197  H2'   A    68     -36.425  31.548  57.066  1.00  0.00           H  
ATOM   2198 HO2'   A    68     -35.963  32.067  59.437  1.00  0.00           H  
ATOM   2199  H2    A    68     -33.680  28.629  54.156  1.00  0.00           H  
ATOM   2200  H61   A    68     -36.685  28.121  50.977  1.00  0.00           H  
ATOM   2201  H62   A    68     -38.194  28.389  51.707  1.00  0.00           H  
ATOM   2202  H8    A    68     -39.494  29.487  56.190  1.00  0.00           H  
ATOM   2203  P     C    69     -38.600  34.276  58.534  1.00  0.00           P  
ATOM   2204  OP2   C    69     -40.047  34.062  58.284  1.00  0.00           O  
ATOM   2205  OP1   C    69     -38.166  35.364  59.448  1.00  0.00           O  
ATOM   2206  O5'   C    69     -37.884  34.500  57.129  1.00  0.00           O  
ATOM   2207  C5'   C    69     -36.509  34.848  57.057  1.00  0.00           C  
ATOM   2208  C4'   C    69     -35.988  34.774  55.642  1.00  0.00           C  
ATOM   2209  O4'   C    69     -36.072  33.410  55.147  1.00  0.00           O  
ATOM   2210  C3'   C    69     -36.752  35.581  54.605  1.00  0.00           C  
ATOM   2211  O3'   C    69     -36.414  36.958  54.617  1.00  0.00           O  
ATOM   2212  C1'   C    69     -36.332  33.427  53.764  1.00  0.00           C  
ATOM   2213  C2'   C    69     -36.324  34.889  53.317  1.00  0.00           C  
ATOM   2214  O2'   C    69     -35.005  35.261  52.947  1.00  0.00           O  
ATOM   2215  N1    C    69     -37.639  32.770  53.519  1.00  0.00           N  
ATOM   2216  C2    C    69     -37.877  32.210  52.258  1.00  0.00           C  
ATOM   2217  O2    C    69     -36.994  32.279  51.388  1.00  0.00           O  
ATOM   2218  N3    C    69     -39.061  31.604  52.009  1.00  0.00           N  
ATOM   2219  C4    C    69     -39.992  31.543  52.960  1.00  0.00           C  
ATOM   2220  N4    C    69     -41.146  30.936  52.670  1.00  0.00           N  
ATOM   2221  C5    C    69     -39.783  32.103  54.252  1.00  0.00           C  
ATOM   2222  C6    C    69     -38.607  32.698  54.487  1.00  0.00           C  
ATOM   2223  H5'   C    69     -35.995  34.232  57.620  1.00  0.00           H  
ATOM   2224 H5''   C    69     -36.393  35.761  57.393  1.00  0.00           H  
ATOM   2225  H4'   C    69     -35.049  35.053  55.637  1.00  0.00           H  
ATOM   2226  H3'   C    69     -37.714  35.457  54.742  1.00  0.00           H  
ATOM   2227  H1'   C    69     -35.628  32.941  53.286  1.00  0.00           H  
ATOM   2228  H2'   C    69     -36.964  35.052  52.593  1.00  0.00           H  
ATOM   2229 HO2'   C    69     -34.862  36.203  53.174  1.00  0.00           H  
ATOM   2230  H42   C    69     -41.851  30.874  53.347  1.00  0.00           H  
ATOM   2231  H41   C    69     -41.287  30.552  51.779  1.00  0.00           H  
ATOM   2232  H5    C    69     -40.474  32.052  54.945  1.00  0.00           H  
ATOM   2233  H6    C    69     -38.444  33.090  55.370  1.00  0.00           H  
ATOM   2234  P     C    70     -37.553  38.072  54.402  1.00  0.00           P  
ATOM   2235  OP2   C    70     -38.790  37.602  55.074  1.00  0.00           O  
ATOM   2236  OP1   C    70     -36.978  39.393  54.763  1.00  0.00           O  
ATOM   2237  O5'   C    70     -37.812  38.061  52.830  1.00  0.00           O  
ATOM   2238  C5'   C    70     -36.805  38.483  51.922  1.00  0.00           C  
ATOM   2239  C4'   C    70     -37.178  38.173  50.493  1.00  0.00           C  
ATOM   2240  O4'   C    70     -37.330  36.738  50.339  1.00  0.00           O  
ATOM   2241  C3'   C    70     -38.500  38.745  50.006  1.00  0.00           C  
ATOM   2242  O3'   C    70     -38.397  40.094  49.584  1.00  0.00           O  
ATOM   2243  C1'   C    70     -38.326  36.472  49.374  1.00  0.00           C  
ATOM   2244  C2'   C    70     -38.832  37.814  48.844  1.00  0.00           C  
ATOM   2245  O2'   C    70     -38.095  38.159  47.681  1.00  0.00           O  
ATOM   2246  N1    C    70     -39.407  35.667  49.995  1.00  0.00           N  
ATOM   2247  C2    C    70     -40.265  34.946  49.155  1.00  0.00           C  
ATOM   2248  O2    C    70     -40.098  35.001  47.927  1.00  0.00           O  
ATOM   2249  N3    C    70     -41.258  34.203  49.695  1.00  0.00           N  
ATOM   2250  C4    C    70     -41.417  34.161  51.018  1.00  0.00           C  
ATOM   2251  N4    C    70     -42.411  33.415  51.507  1.00  0.00           N  
ATOM   2252  C5    C    70     -40.563  34.883  51.899  1.00  0.00           C  
ATOM   2253  C6    C    70     -39.582  35.613  51.353  1.00  0.00           C  
ATOM   2254  H5'   C    70     -35.966  38.026  52.140  1.00  0.00           H  
ATOM   2255 H5''   C    70     -36.676  39.450  52.016  1.00  0.00           H  
ATOM   2256  H4'   C    70     -36.459  38.485  49.905  1.00  0.00           H  
ATOM   2257  H3'   C    70     -39.175  38.643  50.709  1.00  0.00           H  
ATOM   2258  H1'   C    70     -37.924  35.966  48.638  1.00  0.00           H  
ATOM   2259  H2'   C    70     -39.796  37.790  48.669  1.00  0.00           H  
ATOM   2260 HO2'   C    70     -38.002  39.133  47.639  1.00  0.00           H  
ATOM   2261  H42   C    70     -42.554  33.364  52.475  1.00  0.00           H  
ATOM   2262  H41   C    70     -42.998  32.920  50.897  1.00  0.00           H  
ATOM   2263  H5    C    70     -40.687  34.845  52.870  1.00  0.00           H  
ATOM   2264  H6    C    70     -38.984  36.117  51.942  1.00  0.00           H  
ATOM   2265  P     A    71     -39.546  41.151  49.966  1.00  0.00           P  
ATOM   2266  OP2   A    71     -39.729  41.118  51.439  1.00  0.00           O  
ATOM   2267  OP1   A    71     -39.232  42.436  49.294  1.00  0.00           O  
ATOM   2268  O5'   A    71     -40.860  40.551  49.294  1.00  0.00           O  
ATOM   2269  C5'   A    71     -41.019  40.546  47.883  1.00  0.00           C  
ATOM   2270  C4'   A    71     -42.238  39.761  47.466  1.00  0.00           C  
ATOM   2271  O4'   A    71     -42.105  38.385  47.888  1.00  0.00           O  
ATOM   2272  C3'   A    71     -43.554  40.185  48.101  1.00  0.00           C  
ATOM   2273  O3'   A    71     -44.131  41.319  47.477  1.00  0.00           O  
ATOM   2274  C1'   A    71     -43.365  37.844  48.206  1.00  0.00           C  
ATOM   2275  C2'   A    71     -44.396  38.939  47.938  1.00  0.00           C  
ATOM   2276  O2'   A    71     -44.873  38.810  46.606  1.00  0.00           O  
ATOM   2277  N1    A    71     -45.454  34.810  51.810  1.00  0.00           N  
ATOM   2278  C2    A    71     -45.711  34.966  50.505  1.00  0.00           C  
ATOM   2279  N3    A    71     -45.127  35.776  49.624  1.00  0.00           N  
ATOM   2280  C4    A    71     -44.159  36.500  50.212  1.00  0.00           C  
ATOM   2281  C5    A    71     -43.780  36.451  51.541  1.00  0.00           C  
ATOM   2282  C6    A    71     -44.475  35.552  52.370  1.00  0.00           C  
ATOM   2283  N6    A    71     -44.220  35.397  53.671  1.00  0.00           N  
ATOM   2284  N7    A    71     -42.743  37.341  51.788  1.00  0.00           N  
ATOM   2285  C8    A    71     -42.523  37.898  50.623  1.00  0.00           C  
ATOM   2286  N9    A    71     -43.343  37.436  49.624  1.00  0.00           N  
ATOM   2287  H5'   A    71     -40.225  40.144  47.472  1.00  0.00           H  
ATOM   2288 H5''   A    71     -41.109  41.468  47.567  1.00  0.00           H  
ATOM   2289  H4'   A    71     -42.314  39.788  46.489  1.00  0.00           H  
ATOM   2290  H3'   A    71     -43.410  40.357  49.055  1.00  0.00           H  
ATOM   2291  H1'   A    71     -43.563  37.065  47.645  1.00  0.00           H  
ATOM   2292  H2'   A    71     -45.128  38.912  48.590  1.00  0.00           H  
ATOM   2293 HO2'   A    71     -45.049  39.703  46.243  1.00  0.00           H  
ATOM   2294  H2    A    71     -46.430  34.404  50.147  1.00  0.00           H  
ATOM   2295  H61   A    71     -44.739  34.754  54.198  1.00  0.00           H  
ATOM   2296  H62   A    71     -43.513  35.925  54.099  1.00  0.00           H  
ATOM   2297  H8    A    71     -41.835  38.582  50.478  1.00  0.00           H  
ATOM   2298  P     G    72     -45.255  42.177  48.242  1.00  0.00           P  
ATOM   2299  OP2   G    72     -45.190  41.836  49.686  1.00  0.00           O  
ATOM   2300  OP1   G    72     -45.122  43.594  47.815  1.00  0.00           O  
ATOM   2301  O5'   G    72     -46.629  41.615  47.664  1.00  0.00           O  
ATOM   2302  C5'   G    72     -47.816  41.653  48.441  1.00  0.00           C  
ATOM   2303  C4'   G    72     -48.529  40.323  48.430  1.00  0.00           C  
ATOM   2304  O4'   G    72     -47.590  39.272  48.765  1.00  0.00           O  
ATOM   2305  C3'   G    72     -49.647  40.156  49.448  1.00  0.00           C  
ATOM   2306  O3'   G    72     -50.871  40.731  49.024  1.00  0.00           O  
ATOM   2307  C1'   G    72     -48.223  38.296  49.556  1.00  0.00           C  
ATOM   2308  C2'   G    72     -49.705  38.647  49.634  1.00  0.00           C  
ATOM   2309  O2'   G    72     -50.394  38.023  48.560  1.00  0.00           O  
ATOM   2310  N1    G    72     -47.887  35.918  54.045  1.00  0.00           N  
ATOM   2311  C2    G    72     -48.660  35.614  52.951  1.00  0.00           C  
ATOM   2312  N2    G    72     -49.450  34.536  53.060  1.00  0.00           N  
ATOM   2313  N3    G    72     -48.660  36.315  51.829  1.00  0.00           N  
ATOM   2314  C4    G    72     -47.812  37.363  51.888  1.00  0.00           C  
ATOM   2315  C5    G    72     -46.996  37.753  52.929  1.00  0.00           C  
ATOM   2316  C6    G    72     -47.006  36.992  54.127  1.00  0.00           C  
ATOM   2317  O6    G    72     -46.355  37.176  55.162  1.00  0.00           O  
ATOM   2318  N7    G    72     -46.273  38.888  52.591  1.00  0.00           N  
ATOM   2319  C8    G    72     -46.655  39.163  51.374  1.00  0.00           C  
ATOM   2320  N9    G    72     -47.586  38.278  50.886  1.00  0.00           N  
ATOM   2321  H5'   G    72     -48.415  42.340  48.079  1.00  0.00           H  
ATOM   2322 H5''   G    72     -47.586  41.885  49.365  1.00  0.00           H  
ATOM   2323  H4'   G    72     -48.884  40.161  47.531  1.00  0.00           H  
ATOM   2324  H3'   G    72     -49.377  40.572  50.293  1.00  0.00           H  
ATOM   2325  H1'   G    72     -48.118  37.418  49.132  1.00  0.00           H  
ATOM   2326  H2'   G    72     -50.092  38.407  50.502  1.00  0.00           H  
ATOM   2327 HO2'   G    72     -50.988  38.678  48.137  1.00  0.00           H  
ATOM   2328  H1    G    72     -47.960  35.334  54.828  1.00  0.00           H  
ATOM   2329  H22   G    72     -50.024  34.271  52.311  1.00  0.00           H  
ATOM   2330  H21   G    72     -49.456  34.012  53.888  1.00  0.00           H  
ATOM   2331  H8    G    72     -46.311  39.923  50.860  1.00  0.00           H  
ATOM   2332  P     A    73     -51.834  41.456  50.088  1.00  0.00           P  
ATOM   2333  OP2   A    73     -50.985  42.256  51.005  1.00  0.00           O  
ATOM   2334  OP1   A    73     -52.932  42.116  49.339  1.00  0.00           O  
ATOM   2335  O5'   A    73     -52.461  40.252  50.922  1.00  0.00           O  
ATOM   2336  C5'   A    73     -53.253  39.259  50.287  1.00  0.00           C  
ATOM   2337  C4'   A    73     -53.615  38.147  51.239  1.00  0.00           C  
ATOM   2338  O4'   A    73     -52.431  37.422  51.649  1.00  0.00           O  
ATOM   2339  C3'   A    73     -54.269  38.572  52.545  1.00  0.00           C  
ATOM   2340  O3'   A    73     -55.665  38.782  52.424  1.00  0.00           O  
ATOM   2341  C1'   A    73     -52.585  36.965  52.987  1.00  0.00           C  
ATOM   2342  C2'   A    73     -53.971  37.395  53.465  1.00  0.00           C  
ATOM   2343  O2'   A    73     -54.882  36.327  53.245  1.00  0.00           O  
ATOM   2344  N1    A    73     -49.917  36.540  57.375  1.00  0.00           N  
ATOM   2345  C2    A    73     -50.915  35.815  56.854  1.00  0.00           C  
ATOM   2346  N3    A    73     -51.566  35.982  55.705  1.00  0.00           N  
ATOM   2347  C4    A    73     -51.088  37.049  55.040  1.00  0.00           C  
ATOM   2348  C5    A    73     -50.068  37.889  55.445  1.00  0.00           C  
ATOM   2349  C6    A    73     -49.461  37.605  56.681  1.00  0.00           C  
ATOM   2350  N6    A    73     -48.466  38.327  57.200  1.00  0.00           N  
ATOM   2351  N7    A    73     -49.847  38.883  54.501  1.00  0.00           N  
ATOM   2352  C8    A    73     -50.724  38.626  53.563  1.00  0.00           C  
ATOM   2353  N9    A    73     -51.509  37.529  53.823  1.00  0.00           N  
ATOM   2354  H5'   A    73     -52.751  38.883  49.534  1.00  0.00           H  
ATOM   2355 H5''   A    73     -54.074  39.671  49.949  1.00  0.00           H  
ATOM   2356  H4'   A    73     -54.220  37.524  50.784  1.00  0.00           H  
ATOM   2357  H3'   A    73     -53.812  39.370  52.888  1.00  0.00           H  
ATOM   2358  H1'   A    73     -52.526  35.986  52.995  1.00  0.00           H  
ATOM   2359  H2'   A    73     -53.953  37.669  54.405  1.00  0.00           H  
ATOM   2360 HO2'   A    73     -55.376  36.155  54.073  1.00  0.00           H  
ATOM   2361  H2    A    73     -51.210  35.053  57.397  1.00  0.00           H  
ATOM   2362  H61   A    73     -48.081  38.080  58.068  1.00  0.00           H  
ATOM   2363  H62   A    73     -48.118  39.104  56.715  1.00  0.00           H  
ATOM   2364  H8    A    73     -50.812  39.167  52.750  1.00  0.00           H  
ATOM   2365  P     G    74     -56.387  39.930  53.286  1.00  0.00           P  
ATOM   2366  OP2   G    74     -55.426  41.048  53.459  1.00  0.00           O  
ATOM   2367  OP1   G    74     -57.718  40.192  52.680  1.00  0.00           O  
ATOM   2368  O5'   G    74     -56.620  39.255  54.711  1.00  0.00           O  
ATOM   2369  C5'   G    74     -57.402  38.077  54.841  1.00  0.00           C  
ATOM   2370  C4'   G    74     -57.086  37.337  56.127  1.00  0.00           C  
ATOM   2371  O4'   G    74     -55.689  36.928  56.135  1.00  0.00           O  
ATOM   2372  C3'   G    74     -57.221  38.083  57.444  1.00  0.00           C  
ATOM   2373  O3'   G    74     -58.577  38.205  57.875  1.00  0.00           O  
ATOM   2374  C1'   G    74     -55.219  36.847  57.460  1.00  0.00           C  
ATOM   2375  C2'   G    74     -56.396  37.192  58.368  1.00  0.00           C  
ATOM   2376  O2'   G    74     -57.048  35.982  58.713  1.00  0.00           O  
ATOM   2377  N1    G    74     -51.107  38.079  60.188  1.00  0.00           N  
ATOM   2378  C2    G    74     -51.947  37.004  60.320  1.00  0.00           C  
ATOM   2379  N2    G    74     -51.661  36.151  61.311  1.00  0.00           N  
ATOM   2380  N3    G    74     -52.989  36.777  59.535  1.00  0.00           N  
ATOM   2381  C4    G    74     -53.120  37.728  58.586  1.00  0.00           C  
ATOM   2382  C5    G    74     -52.329  38.832  58.363  1.00  0.00           C  
ATOM   2383  C6    G    74     -51.220  39.064  59.212  1.00  0.00           C  
ATOM   2384  O6    G    74     -50.396  39.989  59.169  1.00  0.00           O  
ATOM   2385  N7    G    74     -52.795  39.563  57.280  1.00  0.00           N  
ATOM   2386  C8    G    74     -53.847  38.905  56.872  1.00  0.00           C  
ATOM   2387  N9    G    74     -54.108  37.786  57.625  1.00  0.00           N  
ATOM   2388  H5'   G    74     -57.222  37.488  54.079  1.00  0.00           H  
ATOM   2389 H5''   G    74     -58.352  38.322  54.837  1.00  0.00           H  
ATOM   2390  H4'   G    74     -57.809  36.509  56.144  1.00  0.00           H  
ATOM   2391  H3'   G    74     -56.874  39.127  57.399  1.00  0.00           H  
ATOM   2392  H1'   G    74     -54.854  35.858  57.771  1.00  0.00           H  
ATOM   2393  H2'   G    74     -56.178  37.669  59.334  1.00  0.00           H  
ATOM   2394 HO2'   G    74     -58.032  36.145  58.796  1.00  0.00           H  
ATOM   2395  H1    G    74     -50.357  38.162  60.843  1.00  0.00           H  
ATOM   2396  H22   G    74     -52.234  35.344  61.455  1.00  0.00           H  
ATOM   2397  H21   G    74     -50.876  36.320  61.905  1.00  0.00           H  
ATOM   2398  H8    G    74     -54.464  39.219  56.016  1.00  0.00           H  
ATOM   2399  P     C    75     -59.105  39.609  58.474  1.00  0.00           P  
ATOM   2400  OP2   C    75     -58.325  40.731  57.884  1.00  0.00           O  
ATOM   2401  OP1   C    75     -60.590  39.602  58.353  1.00  0.00           O  
ATOM   2402  O5'   C    75     -58.728  39.542  60.020  1.00  0.00           O  
ATOM   2403  C5'   C    75     -59.355  38.590  60.892  1.00  0.00           C  
ATOM   2404  C4'   C    75     -58.579  38.475  62.182  1.00  0.00           C  
ATOM   2405  O4'   C    75     -57.213  38.056  61.906  1.00  0.00           O  
ATOM   2406  C3'   C    75     -58.394  39.768  62.954  1.00  0.00           C  
ATOM   2407  O3'   C    75     -59.551  40.138  63.691  1.00  0.00           O  
ATOM   2408  C1'   C    75     -56.365  38.587  62.897  1.00  0.00           C  
ATOM   2409  C2'   C    75     -57.213  39.429  63.849  1.00  0.00           C  
ATOM   2410  O2'   C    75     -57.588  38.647  64.968  1.00  0.00           O  
ATOM   2411  N1    C    75     -55.292  39.376  62.263  1.00  0.00           N  
ATOM   2412  C2    C    75     -54.090  39.559  62.962  1.00  0.00           C  
ATOM   2413  O2    C    75     -53.968  39.066  64.092  1.00  0.00           O  
ATOM   2414  N3    C    75     -53.095  40.272  62.392  1.00  0.00           N  
ATOM   2415  C4    C    75     -53.259  40.794  61.175  1.00  0.00           C  
ATOM   2416  N4    C    75     -52.239  41.482  60.649  1.00  0.00           N  
ATOM   2417  C5    C    75     -54.471  40.631  60.443  1.00  0.00           C  
ATOM   2418  C6    C    75     -55.451  39.922  61.019  1.00  0.00           C  
ATOM   2419  H5'   C    75     -59.409  37.607  60.403  1.00  0.00           H  
ATOM   2420 H5''   C    75     -60.388  38.899  61.108  1.00  0.00           H  
ATOM   2421  H4'   C    75     -59.166  37.766  62.785  1.00  0.00           H  
ATOM   2422  H3'   C    75     -58.209  40.643  62.313  1.00  0.00           H  
ATOM   2423  H1'   C    75     -55.878  37.811  63.504  1.00  0.00           H  
ATOM   2424  H2'   C    75     -56.735  40.322  64.276  1.00  0.00           H  
ATOM   2425 HO2'   C    75     -58.495  38.928  65.283  1.00  0.00           H  
ATOM   2426  H42   C    75     -52.327  41.889  59.739  1.00  0.00           H  
ATOM   2427  H41   C    75     -51.390  41.590  61.164  1.00  0.00           H  
ATOM   2428  H5    C    75     -54.597  41.075  59.444  1.00  0.00           H  
ATOM   2429  H6    C    75     -56.402  39.775  60.484  1.00  0.00           H  
ATOM   2430  P     G    76     -60.097  41.649  63.632  1.00  0.00           P  
ATOM   2431  OP2   G    76     -60.042  42.103  62.219  1.00  0.00           O  
ATOM   2432  OP1   G    76     -61.385  41.703  64.371  1.00  0.00           O  
ATOM   2433  O5'   G    76     -59.019  42.482  64.460  1.00  0.00           O  
ATOM   2434  C5'   G    76     -58.898  42.322  65.865  1.00  0.00           C  
ATOM   2435  C4'   G    76     -57.674  43.023  66.399  1.00  0.00           C  
ATOM   2436  O4'   G    76     -56.472  42.424  65.848  1.00  0.00           O  
ATOM   2437  C3'   G    76     -57.536  44.495  66.037  1.00  0.00           C  
ATOM   2438  O3'   G    76     -58.329  45.341  66.852  1.00  0.00           O  
ATOM   2439  C1'   G    76     -55.482  43.410  65.636  1.00  0.00           C  
ATOM   2440  C2'   G    76     -56.041  44.725  66.185  1.00  0.00           C  
ATOM   2441  O2'   G    76     -55.671  44.852  67.550  1.00  0.00           O  
ATOM   2442  N1    G    76     -52.078  44.624  62.052  1.00  0.00           N  
ATOM   2443  C2    G    76     -51.970  44.694  63.419  1.00  0.00           C  
ATOM   2444  N2    G    76     -50.803  45.146  63.902  1.00  0.00           N  
ATOM   2445  N3    G    76     -52.934  44.346  64.255  1.00  0.00           N  
ATOM   2446  C4    G    76     -54.035  43.915  63.604  1.00  0.00           C  
ATOM   2447  C5    G    76     -54.246  43.807  62.246  1.00  0.00           C  
ATOM   2448  C6    G    76     -53.203  44.184  61.361  1.00  0.00           C  
ATOM   2449  O6    G    76     -53.195  44.160  60.125  1.00  0.00           O  
ATOM   2450  N7    G    76     -55.517  43.319  61.981  1.00  0.00           N  
ATOM   2451  C8    G    76     -56.048  43.144  63.161  1.00  0.00           C  
ATOM   2452  N9    G    76     -55.204  43.485  64.190  1.00  0.00           N  
ATOM   2453  H5'   G    76     -58.837  41.367  66.075  1.00  0.00           H  
ATOM   2454 H5''   G    76     -59.695  42.694  66.299  1.00  0.00           H  
ATOM   2455  H4'   G    76     -57.654  42.928  67.375  1.00  0.00           H  
ATOM   2456  H3'   G    76     -57.791  44.620  65.100  1.00  0.00           H  
ATOM   2457  H1'   G    76     -54.659  43.180  66.116  1.00  0.00           H  
ATOM   2458  H2'   G    76     -55.741  45.493  65.655  1.00  0.00           H  
ATOM   2459 HO2'   G    76     -54.939  45.500  67.624  1.00  0.00           H  
ATOM   2460  H1    G    76     -51.304  44.906  61.520  1.00  0.00           H  
ATOM   2461  H22   G    76     -50.668  45.218  64.871  1.00  0.00           H  
ATOM   2462  H21   G    76     -50.084  45.406  63.289  1.00  0.00           H  
ATOM   2463  H8    G    76     -56.956  42.802  63.298  1.00  0.00           H  
ATOM   2464  P     A    77     -59.071  46.615  66.212  1.00  0.00           P  
ATOM   2465  OP2   A    77     -59.832  46.154  65.024  1.00  0.00           O  
ATOM   2466  OP1   A    77     -59.776  47.333  67.302  1.00  0.00           O  
ATOM   2467  O5'   A    77     -57.878  47.540  65.703  1.00  0.00           O  
ATOM   2468  C5'   A    77     -58.134  48.691  64.912  1.00  0.00           C  
ATOM   2469  C4'   A    77     -57.345  49.882  65.395  1.00  0.00           C  
ATOM   2470  O4'   A    77     -57.684  50.170  66.776  1.00  0.00           O  
ATOM   2471  C3'   A    77     -55.833  49.718  65.412  1.00  0.00           C  
ATOM   2472  O3'   A    77     -55.234  49.952  64.150  1.00  0.00           O  
ATOM   2473  C1'   A    77     -56.539  50.583  67.496  1.00  0.00           C  
ATOM   2474  C2'   A    77     -55.402  50.712  66.482  1.00  0.00           C  
ATOM   2475  O2'   A    77     -55.384  52.038  65.976  1.00  0.00           O  
ATOM   2476  N1    A    77     -53.647  49.343  71.577  1.00  0.00           N  
ATOM   2477  C2    A    77     -53.672  50.424  70.787  1.00  0.00           C  
ATOM   2478  N3    A    77     -54.453  50.682  69.740  1.00  0.00           N  
ATOM   2479  C4    A    77     -55.301  49.662  69.517  1.00  0.00           C  
ATOM   2480  C5    A    77     -55.394  48.488  70.241  1.00  0.00           C  
ATOM   2481  C6    A    77     -54.512  48.337  71.326  1.00  0.00           C  
ATOM   2482  N6    A    77     -54.486  47.260  72.114  1.00  0.00           N  
ATOM   2483  N7    A    77     -56.385  47.668  69.720  1.00  0.00           N  
ATOM   2484  C8    A    77     -56.862  48.353  68.710  1.00  0.00           C  
ATOM   2485  N9    A    77     -56.252  49.569  68.529  1.00  0.00           N  
ATOM   2486  H5'   A    77     -59.090  48.903  64.956  1.00  0.00           H  
ATOM   2487 H5''   A    77     -57.892  48.502  63.982  1.00  0.00           H  
ATOM   2488  H4'   A    77     -57.573  50.659  64.842  1.00  0.00           H  
ATOM   2489  H3'   A    77     -55.612  48.810  65.711  1.00  0.00           H  
ATOM   2490  H1'   A    77     -56.693  51.452  67.925  1.00  0.00           H  
ATOM   2491  H2'   A    77     -54.540  50.462  66.878  1.00  0.00           H  
ATOM   2492 HO2'   A    77     -55.091  52.018  65.041  1.00  0.00           H  
ATOM   2493  H2    A    77     -53.025  51.125  71.011  1.00  0.00           H  
ATOM   2494  H61   A    77     -53.848  47.211  72.856  1.00  0.00           H  
ATOM   2495  H62   A    77     -55.105  46.518  71.951  1.00  0.00           H  
ATOM   2496  H8    A    77     -57.586  48.026  68.136  1.00  0.00           H  
ATOM   2497  P     A    78     -54.206  48.882  63.532  1.00  0.00           P  
ATOM   2498  OP2   A    78     -54.681  47.524  63.896  1.00  0.00           O  
ATOM   2499  OP1   A    78     -53.986  49.225  62.105  1.00  0.00           O  
ATOM   2500  O5'   A    78     -52.847  49.156  64.319  1.00  0.00           O  
ATOM   2501  C5'   A    78     -52.190  50.411  64.225  1.00  0.00           C  
ATOM   2502  C4'   A    78     -51.270  50.644  65.397  1.00  0.00           C  
ATOM   2503  O4'   A    78     -52.018  50.593  66.634  1.00  0.00           O  
ATOM   2504  C3'   A    78     -50.164  49.618  65.591  1.00  0.00           C  
ATOM   2505  O3'   A    78     -49.013  49.890  64.811  1.00  0.00           O  
ATOM   2506  C1'   A    78     -51.303  49.893  67.635  1.00  0.00           C  
ATOM   2507  C2'   A    78     -49.896  49.682  67.086  1.00  0.00           C  
ATOM   2508  O2'   A    78     -49.097  50.808  67.419  1.00  0.00           O  
ATOM   2509  N1    A    78     -51.812  45.841  70.777  1.00  0.00           N  
ATOM   2510  C2    A    78     -51.030  46.927  70.828  1.00  0.00           C  
ATOM   2511  N3    A    78     -50.948  47.945  69.974  1.00  0.00           N  
ATOM   2512  C4    A    78     -51.804  47.776  68.950  1.00  0.00           C  
ATOM   2513  C5    A    78     -52.669  46.715  68.761  1.00  0.00           C  
ATOM   2514  C6    A    78     -52.660  45.702  69.736  1.00  0.00           C  
ATOM   2515  N6    A    78     -53.439  44.619  69.686  1.00  0.00           N  
ATOM   2516  N7    A    78     -53.400  46.881  67.592  1.00  0.00           N  
ATOM   2517  C8    A    78     -52.968  48.020  67.110  1.00  0.00           C  
ATOM   2518  N9    A    78     -52.001  48.616  67.881  1.00  0.00           N  
ATOM   2519  H5'   A    78     -52.863  51.123  64.201  1.00  0.00           H  
ATOM   2520 H5''   A    78     -51.667  50.438  63.398  1.00  0.00           H  
ATOM   2521  H4'   A    78     -50.864  51.532  65.311  1.00  0.00           H  
ATOM   2522  H3'   A    78     -50.508  48.728  65.369  1.00  0.00           H  
ATOM   2523  H1'   A    78     -51.254  50.405  68.470  1.00  0.00           H  
ATOM   2524  H2'   A    78     -49.503  48.847  67.417  1.00  0.00           H  
ATOM   2525 HO2'   A    78     -48.451  50.964  66.699  1.00  0.00           H  
ATOM   2526  H2    A    78     -50.433  46.979  71.604  1.00  0.00           H  
ATOM   2527  H61   A    78     -53.388  43.946  70.397  1.00  0.00           H  
ATOM   2528  H62   A    78     -54.062  44.497  68.940  1.00  0.00           H  
ATOM   2529  H8    A    78     -53.303  48.410  66.275  1.00  0.00           H  
ATOM   2530  P     A    79     -48.258  48.693  64.063  1.00  0.00           P  
ATOM   2531  OP2   A    79     -49.325  47.807  63.535  1.00  0.00           O  
ATOM   2532  OP1   A    79     -47.306  49.337  63.123  1.00  0.00           O  
ATOM   2533  O5'   A    79     -47.412  47.863  65.129  1.00  0.00           O  
ATOM   2534  C5'   A    79     -46.330  48.462  65.827  1.00  0.00           C  
ATOM   2535  C4'   A    79     -46.046  47.750  67.125  1.00  0.00           C  
ATOM   2536  O4'   A    79     -47.253  47.745  67.930  1.00  0.00           O  
ATOM   2537  C3'   A    79     -45.651  46.285  67.011  1.00  0.00           C  
ATOM   2538  O3'   A    79     -44.257  46.098  66.843  1.00  0.00           O  
ATOM   2539  C1'   A    79     -47.445  46.483  68.548  1.00  0.00           C  
ATOM   2540  C2'   A    79     -46.149  45.697  68.321  1.00  0.00           C  
ATOM   2541  O2'   A    79     -45.252  45.977  69.385  1.00  0.00           O  
ATOM   2542  N1    A    79     -50.903  42.677  68.886  1.00  0.00           N  
ATOM   2543  C2    A    79     -49.886  43.042  69.677  1.00  0.00           C  
ATOM   2544  N3    A    79     -49.024  44.046  69.529  1.00  0.00           N  
ATOM   2545  C4    A    79     -49.284  44.734  68.403  1.00  0.00           C  
ATOM   2546  C5    A    79     -50.292  44.480  67.491  1.00  0.00           C  
ATOM   2547  C6    A    79     -51.138  43.390  67.763  1.00  0.00           C  
ATOM   2548  N6    A    79     -52.151  43.025  66.975  1.00  0.00           N  
ATOM   2549  N7    A    79     -50.255  45.399  66.451  1.00  0.00           N  
ATOM   2550  C8    A    79     -49.243  46.174  66.752  1.00  0.00           C  
ATOM   2551  N9    A    79     -48.610  45.829  67.921  1.00  0.00           N  
ATOM   2552  H5'   A    79     -46.551  49.398  66.018  1.00  0.00           H  
ATOM   2553 H5''   A    79     -45.530  48.432  65.264  1.00  0.00           H  
ATOM   2554  H4'   A    79     -45.345  48.230  67.615  1.00  0.00           H  
ATOM   2555  H3'   A    79     -46.123  45.872  66.257  1.00  0.00           H  
ATOM   2556  H1'   A    79     -47.604  46.578  69.511  1.00  0.00           H  
ATOM   2557  H2'   A    79     -46.327  44.736  68.238  1.00  0.00           H  
ATOM   2558 HO2'   A    79     -44.374  45.599  69.170  1.00  0.00           H  
ATOM   2559  H2    A    79     -49.758  42.493  70.479  1.00  0.00           H  
ATOM   2560  H61   A    79     -52.708  42.255  67.217  1.00  0.00           H  
ATOM   2561  H62   A    79     -52.341  43.528  66.155  1.00  0.00           H  
ATOM   2562  H8    A    79     -48.964  46.931  66.194  1.00  0.00           H  
ATOM   2563  P     G    80     -43.707  44.987  65.821  1.00  0.00           P  
ATOM   2564  OP2   G    80     -44.248  45.295  64.473  1.00  0.00           O  
ATOM   2565  OP1   G    80     -42.239  44.868  66.014  1.00  0.00           O  
ATOM   2566  O5'   G    80     -44.381  43.633  66.324  1.00  0.00           O  
ATOM   2567  C5'   G    80     -43.970  43.022  67.538  1.00  0.00           C  
ATOM   2568  C4'   G    80     -44.901  41.898  67.936  1.00  0.00           C  
ATOM   2569  O4'   G    80     -46.263  42.405  68.035  1.00  0.00           O  
ATOM   2570  C3'   G    80     -44.986  40.736  66.955  1.00  0.00           C  
ATOM   2571  O3'   G    80     -43.919  39.801  67.134  1.00  0.00           O  
ATOM   2572  C1'   G    80     -47.150  41.453  67.505  1.00  0.00           C  
ATOM   2573  C2'   G    80     -46.357  40.162  67.271  1.00  0.00           C  
ATOM   2574  O2'   G    80     -46.343  39.370  68.443  1.00  0.00           O  
ATOM   2575  N1    G    80     -50.810  40.898  64.023  1.00  0.00           N  
ATOM   2576  C2    G    80     -50.659  40.272  65.234  1.00  0.00           C  
ATOM   2577  N2    G    80     -51.593  39.364  65.555  1.00  0.00           N  
ATOM   2578  N3    G    80     -49.668  40.521  66.077  1.00  0.00           N  
ATOM   2579  C4    G    80     -48.839  41.483  65.614  1.00  0.00           C  
ATOM   2580  C5    G    80     -48.911  42.183  64.427  1.00  0.00           C  
ATOM   2581  C6    G    80     -49.965  41.888  63.521  1.00  0.00           C  
ATOM   2582  O6    G    80     -50.187  42.386  62.405  1.00  0.00           O  
ATOM   2583  N7    G    80     -47.873  43.099  64.332  1.00  0.00           N  
ATOM   2584  C8    G    80     -47.191  42.933  65.436  1.00  0.00           C  
ATOM   2585  N9    G    80     -47.707  41.949  66.247  1.00  0.00           N  
ATOM   2586  H5'   G    80     -43.960  43.696  68.248  1.00  0.00           H  
ATOM   2587 H5''   G    80     -43.065  42.663  67.425  1.00  0.00           H  
ATOM   2588  H4'   G    80     -44.477  41.519  68.877  1.00  0.00           H  
ATOM   2589  H3'   G    80     -44.893  41.039  65.901  1.00  0.00           H  
ATOM   2590  H1'   G    80     -47.991  41.196  68.166  1.00  0.00           H  
ATOM   2591  H2'   G    80     -46.731  39.497  66.480  1.00  0.00           H  
ATOM   2592 HO2'   G    80     -45.411  39.054  68.622  1.00  0.00           H  
ATOM   2593  H1    G    80     -51.585  40.624  63.454  1.00  0.00           H  
ATOM   2594  H22   G    80     -51.538  38.879  66.429  1.00  0.00           H  
ATOM   2595  H21   G    80     -52.342  39.171  64.923  1.00  0.00           H  
ATOM   2596  H8    G    80     -46.287  43.512  65.683  1.00  0.00           H  
ATOM   2597  P     C    81     -43.343  38.989  65.867  1.00  0.00           P  
ATOM   2598  OP2   C    81     -43.355  39.886  64.672  1.00  0.00           O  
ATOM   2599  OP1   C    81     -42.065  38.362  66.300  1.00  0.00           O  
ATOM   2600  O5'   C    81     -44.417  37.833  65.619  1.00  0.00           O  
ATOM   2601  C5'   C    81     -44.682  36.823  66.615  1.00  0.00           C  
ATOM   2602  C4'   C    81     -45.969  36.088  66.286  1.00  0.00           C  
ATOM   2603  O4'   C    81     -47.056  37.043  66.119  1.00  0.00           O  
ATOM   2604  C3'   C    81     -45.967  35.301  64.981  1.00  0.00           C  
ATOM   2605  O3'   C    81     -45.379  34.008  65.146  1.00  0.00           O  
ATOM   2606  C1'   C    81     -47.942  36.592  65.116  1.00  0.00           C  
ATOM   2607  C2'   C    81     -47.452  35.219  64.647  1.00  0.00           C  
ATOM   2608  O2'   C    81     -48.127  34.205  65.368  1.00  0.00           O  
ATOM   2609  N1    C    81     -48.003  37.601  64.035  1.00  0.00           N  
ATOM   2610  C2    C    81     -49.162  37.670  63.239  1.00  0.00           C  
ATOM   2611  O2    C    81     -50.094  36.878  63.457  1.00  0.00           O  
ATOM   2612  N3    C    81     -49.235  38.597  62.254  1.00  0.00           N  
ATOM   2613  C4    C    81     -48.214  39.437  62.050  1.00  0.00           C  
ATOM   2614  N4    C    81     -48.334  40.340  61.076  1.00  0.00           N  
ATOM   2615  C5    C    81     -47.026  39.386  62.838  1.00  0.00           C  
ATOM   2616  C6    C    81     -46.961  38.461  63.808  1.00  0.00           C  
ATOM   2617  H5'   C    81     -44.762  37.284  67.610  1.00  0.00           H  
ATOM   2618 H5''   C    81     -43.847  36.108  66.658  1.00  0.00           H  
ATOM   2619  H4'   C    81     -46.097  35.384  67.122  1.00  0.00           H  
ATOM   2620  H3'   C    81     -45.367  35.767  64.185  1.00  0.00           H  
ATOM   2621  H1'   C    81     -48.973  36.459  65.474  1.00  0.00           H  
ATOM   2622  H2'   C    81     -47.637  34.978  63.591  1.00  0.00           H  
ATOM   2623 HO2'   C    81     -47.506  33.436  65.525  1.00  0.00           H  
ATOM   2624  H42   C    81     -47.589  40.983  60.895  1.00  0.00           H  
ATOM   2625  H41   C    81     -49.168  40.374  60.527  1.00  0.00           H  
ATOM   2626  H5    C    81     -46.191  40.080  62.655  1.00  0.00           H  
ATOM   2627  H6    C    81     -46.060  38.394  64.435  1.00  0.00           H  
ATOM   2628  P     A    82     -44.215  33.529  64.151  1.00  0.00           P  
ATOM   2629  OP2   A    82     -44.805  32.443  63.330  1.00  0.00           O  
ATOM   2630  OP1   A    82     -43.712  34.759  63.491  1.00  0.00           O  
ATOM   2631  O5'   A    82     -43.023  32.905  65.006  1.00  0.00           O  
ATOM   2632  C5'   A    82     -42.568  31.582  64.766  1.00  0.00           C  
ATOM   2633  C4'   A    82     -43.037  30.632  65.839  1.00  0.00           C  
ATOM   2634  O4'   A    82     -43.453  29.372  65.240  1.00  0.00           O  
ATOM   2635  C3'   A    82     -41.997  30.224  66.871  1.00  0.00           C  
ATOM   2636  O3'   A    82     -41.806  31.197  67.882  1.00  0.00           O  
ATOM   2637  C1'   A    82     -43.173  28.315  66.133  1.00  0.00           C  
ATOM   2638  C2'   A    82     -42.562  28.914  67.400  1.00  0.00           C  
ATOM   2639  O2'   A    82     -43.595  29.144  68.347  1.00  0.00           O  
ATOM   2640  N1    A    82     -41.066  23.616  66.335  1.00  0.00           N  
ATOM   2641  C2    A    82     -41.923  24.254  67.142  1.00  0.00           C  
ATOM   2642  N3    A    82     -42.431  25.479  67.030  1.00  0.00           N  
ATOM   2643  C4    A    82     -41.965  26.088  65.925  1.00  0.00           C  
ATOM   2644  C5    A    82     -41.082  25.562  65.000  1.00  0.00           C  
ATOM   2645  C6    A    82     -40.618  24.255  65.233  1.00  0.00           C  
ATOM   2646  N6    A    82     -39.763  23.620  64.429  1.00  0.00           N  
ATOM   2647  N7    A    82     -40.828  26.479  63.989  1.00  0.00           N  
ATOM   2648  C8    A    82     -41.551  27.520  64.319  1.00  0.00           C  
ATOM   2649  N9    A    82     -42.266  27.352  65.480  1.00  0.00           N  
ATOM   2650  H5'   A    82     -41.588  31.579  64.743  1.00  0.00           H  
ATOM   2651 H5''   A    82     -42.908  31.278  63.899  1.00  0.00           H  
ATOM   2652  H4'   A    82     -43.803  31.032  66.303  1.00  0.00           H  
ATOM   2653  H3'   A    82     -41.140  30.051  66.426  1.00  0.00           H  
ATOM   2654  H1'   A    82     -44.016  27.868  66.359  1.00  0.00           H  
ATOM   2655  H2'   A    82     -41.856  28.339  67.764  1.00  0.00           H  
ATOM   2656 HO2'   A    82     -43.371  29.939  68.874  1.00  0.00           H  
ATOM   2657  H2    A    82     -42.218  23.747  67.928  1.00  0.00           H  
ATOM   2658  H61   A    82     -39.475  22.707  64.643  1.00  0.00           H  
ATOM   2659  H62   A    82     -39.424  24.063  63.623  1.00  0.00           H  
ATOM   2660  H8    A    82     -41.580  28.343  63.787  1.00  0.00           H  
ATOM   2661  P     U    83     -40.323  31.575  68.372  1.00  0.00           P  
ATOM   2662  OP2   U    83     -39.486  31.803  67.167  1.00  0.00           O  
ATOM   2663  OP1   U    83     -40.435  32.640  69.401  1.00  0.00           O  
ATOM   2664  O5'   U    83     -39.805  30.249  69.088  1.00  0.00           O  
ATOM   2665  C5'   U    83     -40.439  29.758  70.260  1.00  0.00           C  
ATOM   2666  C4'   U    83     -39.955  28.374  70.617  1.00  0.00           C  
ATOM   2667  O4'   U    83     -40.358  27.426  69.588  1.00  0.00           O  
ATOM   2668  C3'   U    83     -38.447  28.189  70.687  1.00  0.00           C  
ATOM   2669  O3'   U    83     -37.882  28.696  71.882  1.00  0.00           O  
ATOM   2670  C1'   U    83     -39.382  26.435  69.435  1.00  0.00           C  
ATOM   2671  C2'   U    83     -38.304  26.688  70.495  1.00  0.00           C  
ATOM   2672  O2'   U    83     -38.636  25.983  71.683  1.00  0.00           O  
ATOM   2673  N1    U    83     -38.840  26.495  68.056  1.00  0.00           N  
ATOM   2674  C2    U    83     -38.219  25.358  67.573  1.00  0.00           C  
ATOM   2675  O2    U    83     -38.105  24.334  68.225  1.00  0.00           O  
ATOM   2676  N3    U    83     -37.734  25.458  66.293  1.00  0.00           N  
ATOM   2677  C4    U    83     -37.802  26.556  65.461  1.00  0.00           C  
ATOM   2678  O4    U    83     -37.315  26.490  64.331  1.00  0.00           O  
ATOM   2679  C5    U    83     -38.458  27.695  66.027  1.00  0.00           C  
ATOM   2680  C6    U    83     -38.941  27.624  67.272  1.00  0.00           C  
ATOM   2681  H5'   U    83     -41.407  29.729  70.111  1.00  0.00           H  
ATOM   2682 H5''   U    83     -40.248  30.365  71.005  1.00  0.00           H  
ATOM   2683  H4'   U    83     -40.347  28.106  71.473  1.00  0.00           H  
ATOM   2684  H3'   U    83     -38.033  28.637  69.921  1.00  0.00           H  
ATOM   2685  H1'   U    83     -39.785  25.555  69.588  1.00  0.00           H  
ATOM   2686  H2'   U    83     -37.411  26.450  70.171  1.00  0.00           H  
ATOM   2687 HO2'   U    83     -37.895  25.386  71.918  1.00  0.00           H  
ATOM   2688  H3    U    83     -37.289  24.664  65.931  1.00  0.00           H  
ATOM   2689  H5    U    83     -38.553  28.520  65.506  1.00  0.00           H  
ATOM   2690  H6    U    83     -39.385  28.417  67.636  1.00  0.00           H  
ATOM   2691  P     U    84     -36.362  29.218  71.902  1.00  0.00           P  
ATOM   2692  OP2   U    84     -36.090  29.885  70.604  1.00  0.00           O  
ATOM   2693  OP1   U    84     -36.147  29.961  73.169  1.00  0.00           O  
ATOM   2694  O5'   U    84     -35.497  27.881  71.960  1.00  0.00           O  
ATOM   2695  C5'   U    84     -35.649  26.961  73.030  1.00  0.00           C  
ATOM   2696  C4'   U    84     -35.095  25.602  72.678  1.00  0.00           C  
ATOM   2697  O4'   U    84     -35.727  25.079  71.474  1.00  0.00           O  
ATOM   2698  C3'   U    84     -33.610  25.545  72.357  1.00  0.00           C  
ATOM   2699  O3'   U    84     -32.793  25.555  73.514  1.00  0.00           O  
ATOM   2700  C1'   U    84     -34.807  24.305  70.739  1.00  0.00           C  
ATOM   2701  C2'   U    84     -33.506  24.255  71.546  1.00  0.00           C  
ATOM   2702  O2'   U    84     -33.528  23.113  72.392  1.00  0.00           O  
ATOM   2703  N1    U    84     -34.615  24.917  69.402  1.00  0.00           N  
ATOM   2704  C2    U    84     -34.190  24.085  68.383  1.00  0.00           C  
ATOM   2705  O2    U    84     -33.974  22.896  68.541  1.00  0.00           O  
ATOM   2706  N3    U    84     -34.028  24.694  67.163  1.00  0.00           N  
ATOM   2707  C4    U    84     -34.240  26.023  66.862  1.00  0.00           C  
ATOM   2708  O4    U    84     -34.048  26.421  65.712  1.00  0.00           O  
ATOM   2709  C5    U    84     -34.678  26.823  67.964  1.00  0.00           C  
ATOM   2710  C6    U    84     -34.846  26.255  69.163  1.00  0.00           C  
ATOM   2711  H5'   U    84     -36.601  26.872  73.242  1.00  0.00           H  
ATOM   2712 H5''   U    84     -35.176  27.303  73.816  1.00  0.00           H  
ATOM   2713  H4'   U    84     -35.281  24.995  73.424  1.00  0.00           H  
ATOM   2714  H3'   U    84     -33.366  26.302  71.785  1.00  0.00           H  
ATOM   2715  H1'   U    84     -35.156  23.395  70.633  1.00  0.00           H  
ATOM   2716  H2'   U    84     -32.719  24.259  70.963  1.00  0.00           H  
ATOM   2717 HO2'   U    84     -33.066  23.328  73.229  1.00  0.00           H  
ATOM   2718  H3    U    84     -33.727  24.123  66.427  1.00  0.00           H  
ATOM   2719  H5    U    84     -34.855  27.780  67.841  1.00  0.00           H  
ATOM   2720  H6    U    84     -35.146  26.824  69.901  1.00  0.00           H  
ATOM   2721  P     U    85     -31.487  26.490  73.574  1.00  0.00           P  
ATOM   2722  OP2   U    85     -31.833  27.801  72.968  1.00  0.00           O  
ATOM   2723  OP1   U    85     -30.949  26.440  74.958  1.00  0.00           O  
ATOM   2724  O5'   U    85     -30.447  25.761  72.614  1.00  0.00           O  
ATOM   2725  C5'   U    85     -30.058  24.416  72.846  1.00  0.00           C  
ATOM   2726  C4'   U    85     -29.293  23.847  71.677  1.00  0.00           C  
ATOM   2727  O4'   U    85     -30.177  23.786  70.528  1.00  0.00           O  
ATOM   2728  C3'   U    85     -28.123  24.673  71.172  1.00  0.00           C  
ATOM   2729  O3'   U    85     -26.937  24.409  71.900  1.00  0.00           O  
ATOM   2730  C1'   U    85     -29.454  24.034  69.341  1.00  0.00           C  
ATOM   2731  C2'   U    85     -27.988  24.188  69.739  1.00  0.00           C  
ATOM   2732  O2'   U    85     -27.356  22.924  69.660  1.00  0.00           O  
ATOM   2733  N1    U    85     -30.028  25.225  68.691  1.00  0.00           N  
ATOM   2734  C2    U    85     -29.772  25.401  67.339  1.00  0.00           C  
ATOM   2735  O2    U    85     -29.057  24.652  66.698  1.00  0.00           O  
ATOM   2736  N3    U    85     -30.376  26.490  66.770  1.00  0.00           N  
ATOM   2737  C4    U    85     -31.180  27.416  67.397  1.00  0.00           C  
ATOM   2738  O4    U    85     -31.703  28.306  66.728  1.00  0.00           O  
ATOM   2739  C5    U    85     -31.375  27.192  68.800  1.00  0.00           C  
ATOM   2740  C6    U    85     -30.809  26.133  69.385  1.00  0.00           C  
ATOM   2741  H5'   U    85     -30.860  23.873  72.997  1.00  0.00           H  
ATOM   2742 H5''   U    85     -29.492  24.379  73.645  1.00  0.00           H  
ATOM   2743  H4'   U    85     -28.928  22.876  72.041  1.00  0.00           H  
ATOM   2744  H3'   U    85     -28.267  25.758  71.285  1.00  0.00           H  
ATOM   2745  H1'   U    85     -29.500  23.227  68.595  1.00  0.00           H  
ATOM   2746  H2'   U    85     -27.370  24.855  69.122  1.00  0.00           H  
ATOM   2747 HO2'   U    85     -26.474  23.020  69.199  1.00  0.00           H  
ATOM   2748  H3    U    85     -30.213  26.632  65.792  1.00  0.00           H  
ATOM   2749  H5    U    85     -31.987  27.891  69.391  1.00  0.00           H  
ATOM   2750  H6    U    85     -30.969  25.976  70.462  1.00  0.00           H  
ATOM   2751  P     G    86     -25.869  25.591  72.149  1.00  0.00           P  
ATOM   2752  OP2   G    86     -26.608  26.887  72.225  1.00  0.00           O  
ATOM   2753  OP1   G    86     -25.032  25.151  73.303  1.00  0.00           O  
ATOM   2754  O5'   G    86     -24.970  25.622  70.827  1.00  0.00           O  
ATOM   2755  C5'   G    86     -24.164  24.491  70.434  1.00  0.00           C  
ATOM   2756  C4'   G    86     -23.813  24.575  68.958  1.00  0.00           C  
ATOM   2757  O4'   G    86     -25.052  24.585  68.191  1.00  0.00           O  
ATOM   2758  C3'   G    86     -23.094  25.830  68.479  1.00  0.00           C  
ATOM   2759  O3'   G    86     -21.691  25.824  68.711  1.00  0.00           O  
ATOM   2760  C1'   G    86     -24.870  25.351  67.015  1.00  0.00           C  
ATOM   2761  C2'   G    86     -23.420  25.830  66.992  1.00  0.00           C  
ATOM   2762  O2'   G    86     -22.638  24.926  66.245  1.00  0.00           O  
ATOM   2763  N1    G    86     -27.228  28.852  64.182  1.00  0.00           N  
ATOM   2764  C2    G    86     -26.414  27.818  63.793  1.00  0.00           C  
ATOM   2765  N2    G    86     -26.184  27.705  62.491  1.00  0.00           N  
ATOM   2766  N3    G    86     -25.864  26.956  64.627  1.00  0.00           N  
ATOM   2767  C4    G    86     -26.198  27.207  65.905  1.00  0.00           C  
ATOM   2768  C5    G    86     -26.995  28.210  66.400  1.00  0.00           C  
ATOM   2769  C6    G    86     -27.576  29.133  65.498  1.00  0.00           C  
ATOM   2770  O6    G    86     -28.299  30.094  65.751  1.00  0.00           O  
ATOM   2771  N7    G    86     -27.089  28.129  67.783  1.00  0.00           N  
ATOM   2772  C8    G    86     -26.360  27.098  68.095  1.00  0.00           C  
ATOM   2773  N9    G    86     -25.779  26.496  67.005  1.00  0.00           N  
ATOM   2774  H5'   G    86     -24.705  23.555  70.631  1.00  0.00           H  
ATOM   2775 H5''   G    86     -23.241  24.460  71.031  1.00  0.00           H  
ATOM   2776  H4'   G    86     -23.158  23.709  68.788  1.00  0.00           H  
ATOM   2777  H3'   G    86     -23.417  26.748  68.993  1.00  0.00           H  
ATOM   2778  H1'   G    86     -25.033  24.782  66.088  1.00  0.00           H  
ATOM   2779  H2'   G    86     -23.236  26.805  66.518  1.00  0.00           H  
ATOM   2780 HO2'   G    86     -22.155  25.421  65.521  1.00  0.00           H  
ATOM   2781  H1    G    86     -27.595  29.444  63.466  1.00  0.00           H  
ATOM   2782  H22   G    86     -25.598  26.969  62.150  1.00  0.00           H  
ATOM   2783  H21   G    86     -26.596  28.353  61.852  1.00  0.00           H  
ATOM   2784  H8    G    86     -26.214  26.749  69.129  1.00  0.00           H  
ATOM   2785  P     C    87     -20.918  27.214  68.934  1.00  0.00           P  
ATOM   2786  OP2   C    87     -21.808  28.145  69.683  1.00  0.00           O  
ATOM   2787  OP1   C    87     -19.579  26.878  69.485  1.00  0.00           O  
ATOM   2788  O5'   C    87     -20.723  27.767  67.453  1.00  0.00           O  
ATOM   2789  C5'   C    87     -19.881  27.072  66.512  1.00  0.00           C  
ATOM   2790  C4'   C    87     -20.155  27.556  65.107  1.00  0.00           C  
ATOM   2791  O4'   C    87     -21.574  27.453  64.825  1.00  0.00           O  
ATOM   2792  C3'   C    87     -19.818  29.012  64.825  1.00  0.00           C  
ATOM   2793  O3'   C    87     -18.439  29.174  64.525  1.00  0.00           O  
ATOM   2794  C1'   C    87     -21.988  28.561  64.038  1.00  0.00           C  
ATOM   2795  C2'   C    87     -20.722  29.325  63.643  1.00  0.00           C  
ATOM   2796  O2'   C    87     -20.240  28.798  62.424  1.00  0.00           O  
ATOM   2797  N1    C    87     -22.945  29.384  64.800  1.00  0.00           N  
ATOM   2798  C2    C    87     -23.898  30.139  64.105  1.00  0.00           C  
ATOM   2799  O2    C    87     -23.912  30.102  62.862  1.00  0.00           O  
ATOM   2800  N3    C    87     -24.779  30.888  64.802  1.00  0.00           N  
ATOM   2801  C4    C    87     -24.735  30.904  66.136  1.00  0.00           C  
ATOM   2802  N4    C    87     -25.621  31.659  66.784  1.00  0.00           N  
ATOM   2803  C5    C    87     -23.777  30.145  66.868  1.00  0.00           C  
ATOM   2804  C6    C    87     -22.910  29.409  66.167  1.00  0.00           C  
ATOM   2805  H5'   C    87     -20.061  25.989  66.573  1.00  0.00           H  
ATOM   2806 H5''   C    87     -18.823  27.236  66.760  1.00  0.00           H  
ATOM   2807  H4'   C    87     -19.509  26.927  64.476  1.00  0.00           H  
ATOM   2808  H3'   C    87     -19.986  29.679  65.684  1.00  0.00           H  
ATOM   2809  H1'   C    87     -22.494  28.275  63.104  1.00  0.00           H  
ATOM   2810  H2'   C    87     -20.822  30.404  63.458  1.00  0.00           H  
ATOM   2811 HO2'   C    87     -19.243  28.720  62.464  1.00  0.00           H  
ATOM   2812  H42   C    87     -25.614  31.694  67.784  1.00  0.00           H  
ATOM   2813  H41   C    87     -26.293  32.191  66.271  1.00  0.00           H  
ATOM   2814  H5    C    87     -23.753  30.168  67.967  1.00  0.00           H  
ATOM   2815  H6    C    87     -22.155  28.809  66.697  1.00  0.00           H  
ATOM   2816  P     C    88     -17.662  30.492  65.023  1.00  0.00           P  
ATOM   2817  OP2   C    88     -18.093  30.852  66.402  1.00  0.00           O  
ATOM   2818  OP1   C    88     -16.220  30.261  64.745  1.00  0.00           O  
ATOM   2819  O5'   C    88     -18.190  31.622  64.035  1.00  0.00           O  
ATOM   2820  C5'   C    88     -17.902  31.561  62.632  1.00  0.00           C  
ATOM   2821  C4'   C    88     -18.608  32.677  61.903  1.00  0.00           C  
ATOM   2822  O4'   C    88     -20.045  32.481  61.982  1.00  0.00           O  
ATOM   2823  C3'   C    88     -18.405  34.079  62.459  1.00  0.00           C  
ATOM   2824  O3'   C    88     -17.159  34.645  62.047  1.00  0.00           O  
ATOM   2825  C1'   C    88     -20.694  33.744  61.989  1.00  0.00           C  
ATOM   2826  C2'   C    88     -19.610  34.817  61.886  1.00  0.00           C  
ATOM   2827  O2'   C    88     -19.446  35.186  60.532  1.00  0.00           O  
ATOM   2828  N1    C    88     -21.480  33.870  63.228  1.00  0.00           N  
ATOM   2829  C2    C    88     -22.572  34.744  63.241  1.00  0.00           C  
ATOM   2830  O2    C    88     -22.850  35.377  62.211  1.00  0.00           O  
ATOM   2831  N3    C    88     -23.298  34.878  64.375  1.00  0.00           N  
ATOM   2832  C4    C    88     -22.970  34.179  65.462  1.00  0.00           C  
ATOM   2833  N4    C    88     -23.714  34.341  66.557  1.00  0.00           N  
ATOM   2834  C5    C    88     -21.863  33.283  65.477  1.00  0.00           C  
ATOM   2835  C6    C    88     -21.153  33.159  64.348  1.00  0.00           C  
ATOM   2836  H5'   C    88     -18.221  30.591  62.222  1.00  0.00           H  
ATOM   2837 H5''   C    88     -16.817  31.639  62.466  1.00  0.00           H  
ATOM   2838  H4'   C    88     -18.190  32.641  60.886  1.00  0.00           H  
ATOM   2839  H3'   C    88     -18.360  34.116  63.558  1.00  0.00           H  
ATOM   2840  H1'   C    88     -21.387  33.908  61.151  1.00  0.00           H  
ATOM   2841  H2'   C    88     -19.813  35.764  62.406  1.00  0.00           H  
ATOM   2842 HO2'   C    88     -18.470  35.225  60.312  1.00  0.00           H  
ATOM   2843  H42   C    88     -23.495  33.833  67.391  1.00  0.00           H  
ATOM   2844  H41   C    88     -24.491  34.969  66.545  1.00  0.00           H  
ATOM   2845  H5    C    88     -21.602  32.715  66.382  1.00  0.00           H  
ATOM   2846  H6    C    88     -20.292  32.475  64.322  1.00  0.00           H  
ATOM   2847  P     A    89     -16.368  35.651  63.020  1.00  0.00           P  
ATOM   2848  OP2   A    89     -16.650  35.253  64.422  1.00  0.00           O  
ATOM   2849  OP1   A    89     -14.963  35.736  62.550  1.00  0.00           O  
ATOM   2850  O5'   A    89     -17.061  37.062  62.760  1.00  0.00           O  
ATOM   2851  C5'   A    89     -17.030  37.664  61.475  1.00  0.00           C  
ATOM   2852  C4'   A    89     -18.028  38.790  61.365  1.00  0.00           C  
ATOM   2853  O4'   A    89     -19.377  38.292  61.544  1.00  0.00           O  
ATOM   2854  C3'   A    89     -17.911  39.889  62.410  1.00  0.00           C  
ATOM   2855  O3'   A    89     -16.879  40.817  62.126  1.00  0.00           O  
ATOM   2856  C1'   A    89     -20.172  39.275  62.185  1.00  0.00           C  
ATOM   2857  C2'   A    89     -19.297  40.511  62.388  1.00  0.00           C  
ATOM   2858  O2'   A    89     -19.454  41.378  61.275  1.00  0.00           O  
ATOM   2859  N1    A    89     -23.914  39.499  65.721  1.00  0.00           N  
ATOM   2860  C2    A    89     -23.715  40.167  64.577  1.00  0.00           C  
ATOM   2861  N3    A    89     -22.717  40.058  63.703  1.00  0.00           N  
ATOM   2862  C4    A    89     -21.833  39.127  64.104  1.00  0.00           C  
ATOM   2863  C5    A    89     -21.902  38.359  65.251  1.00  0.00           C  
ATOM   2864  C6    A    89     -23.008  38.569  66.094  1.00  0.00           C  
ATOM   2865  N6    A    89     -23.208  37.904  67.234  1.00  0.00           N  
ATOM   2866  N7    A    89     -20.813  37.502  65.334  1.00  0.00           N  
ATOM   2867  C8    A    89     -20.122  37.766  64.253  1.00  0.00           C  
ATOM   2868  N9    A    89     -20.682  38.739  63.462  1.00  0.00           N  
ATOM   2869  H5'   A    89     -17.239  36.986  60.798  1.00  0.00           H  
ATOM   2870 H5''   A    89     -16.131  38.016  61.307  1.00  0.00           H  
ATOM   2871  H4'   A    89     -17.958  39.190  60.473  1.00  0.00           H  
ATOM   2872  H3'   A    89     -17.755  39.482  63.289  1.00  0.00           H  
ATOM   2873  H1'   A    89     -20.927  39.502  61.602  1.00  0.00           H  
ATOM   2874  H2'   A    89     -19.502  40.963  63.233  1.00  0.00           H  
ATOM   2875 HO2'   A    89     -19.705  42.268  61.598  1.00  0.00           H  
ATOM   2876  H2    A    89     -24.401  40.830  64.352  1.00  0.00           H  
ATOM   2877  H61   A    89     -23.999  38.094  67.780  1.00  0.00           H  
ATOM   2878  H62   A    89     -22.564  37.225  67.524  1.00  0.00           H  
ATOM   2879  H8    A    89     -19.283  37.311  64.029  1.00  0.00           H  
ATOM   2880  P     A    90     -16.142  41.598  63.322  1.00  0.00           P  
ATOM   2881  OP2   A    90     -16.045  40.677  64.481  1.00  0.00           O  
ATOM   2882  OP1   A    90     -14.911  42.222  62.775  1.00  0.00           O  
ATOM   2883  O5'   A    90     -17.159  42.764  63.703  1.00  0.00           O  
ATOM   2884  C5'   A    90     -17.431  43.821  62.795  1.00  0.00           C  
ATOM   2885  C4'   A    90     -18.797  44.415  63.028  1.00  0.00           C  
ATOM   2886  O4'   A    90     -19.793  43.378  63.156  1.00  0.00           O  
ATOM   2887  C3'   A    90     -18.984  45.164  64.339  1.00  0.00           C  
ATOM   2888  O3'   A    90     -18.368  46.440  64.341  1.00  0.00           O  
ATOM   2889  C1'   A    90     -20.779  43.805  64.054  1.00  0.00           C  
ATOM   2890  C2'   A    90     -20.503  45.260  64.409  1.00  0.00           C  
ATOM   2891  O2'   A    90     -21.010  46.138  63.414  1.00  0.00           O  
ATOM   2892  N1    A    90     -23.547  42.157  68.076  1.00  0.00           N  
ATOM   2893  C2    A    90     -23.821  43.017  67.087  1.00  0.00           C  
ATOM   2894  N3    A    90     -23.052  43.402  66.070  1.00  0.00           N  
ATOM   2895  C4    A    90     -21.854  42.792  66.123  1.00  0.00           C  
ATOM   2896  C5    A    90     -21.428  41.886  67.075  1.00  0.00           C  
ATOM   2897  C6    A    90     -22.336  41.562  68.099  1.00  0.00           C  
ATOM   2898  N6    A    90     -22.064  40.705  69.086  1.00  0.00           N  
ATOM   2899  N7    A    90     -20.132  41.466  66.807  1.00  0.00           N  
ATOM   2900  C8    A    90     -19.810  42.117  65.717  1.00  0.00           C  
ATOM   2901  N9    A    90     -20.806  42.938  65.247  1.00  0.00           N  
ATOM   2902  H5'   A    90     -17.386  43.474  61.879  1.00  0.00           H  
ATOM   2903 H5''   A    90     -16.755  44.521  62.905  1.00  0.00           H  
ATOM   2904  H4'   A    90     -19.034  44.978  62.262  1.00  0.00           H  
ATOM   2905  H3'   A    90     -18.654  44.609  65.077  1.00  0.00           H  
ATOM   2906  H1'   A    90     -21.637  43.741  63.584  1.00  0.00           H  
ATOM   2907  H2'   A    90     -20.807  45.514  65.306  1.00  0.00           H  
ATOM   2908 HO2'   A    90     -20.369  46.866  63.275  1.00  0.00           H  
ATOM   2909  H2    A    90     -24.713  43.422  67.115  1.00  0.00           H  
ATOM   2910  H61   A    90     -22.738  40.519  69.773  1.00  0.00           H  
ATOM   2911  H62   A    90     -21.191  40.261  69.123  1.00  0.00           H  
ATOM   2912  H8    A    90     -18.938  42.026  65.277  1.00  0.00           H  
ATOM   2913  P     G    91     -17.433  46.884  65.571  1.00  0.00           P  
ATOM   2914  OP2   G    91     -16.438  45.806  65.804  1.00  0.00           O  
ATOM   2915  OP1   G    91     -16.967  48.271  65.317  1.00  0.00           O  
ATOM   2916  O5'   G    91     -18.424  46.917  66.817  1.00  0.00           O  
ATOM   2917  C5'   G    91     -19.459  47.886  66.900  1.00  0.00           C  
ATOM   2918  C4'   G    91     -20.067  47.931  68.280  1.00  0.00           C  
ATOM   2919  O4'   G    91     -20.681  46.670  68.602  1.00  0.00           O  
ATOM   2920  C3'   G    91     -19.095  48.146  69.431  1.00  0.00           C  
ATOM   2921  O3'   G    91     -18.664  49.492  69.547  1.00  0.00           O  
ATOM   2922  C1'   G    91     -20.598  46.442  69.985  1.00  0.00           C  
ATOM   2923  C2'   G    91     -19.896  47.651  70.613  1.00  0.00           C  
ATOM   2924  O2'   G    91     -20.868  48.607  71.013  1.00  0.00           O  
ATOM   2925  N1    G    91     -18.881  43.077  73.397  1.00  0.00           N  
ATOM   2926  C2    G    91     -19.611  44.224  73.591  1.00  0.00           C  
ATOM   2927  N2    G    91     -19.930  44.519  74.861  1.00  0.00           N  
ATOM   2928  N3    G    91     -20.003  45.025  72.614  1.00  0.00           N  
ATOM   2929  C4    G    91     -19.598  44.582  71.405  1.00  0.00           C  
ATOM   2930  C5    G    91     -18.868  43.452  71.102  1.00  0.00           C  
ATOM   2931  C6    G    91     -18.454  42.602  72.161  1.00  0.00           C  
ATOM   2932  O6    G    91     -17.799  41.555  72.096  1.00  0.00           O  
ATOM   2933  N7    G    91     -18.659  43.352  69.735  1.00  0.00           N  
ATOM   2934  C8    G    91     -19.255  44.403  69.239  1.00  0.00           C  
ATOM   2935  N9    G    91     -19.846  45.191  70.197  1.00  0.00           N  
ATOM   2936  H5'   G    91     -20.158  47.664  66.250  1.00  0.00           H  
ATOM   2937 H5''   G    91     -19.090  48.768  66.683  1.00  0.00           H  
ATOM   2938  H4'   G    91     -20.756  48.628  68.300  1.00  0.00           H  
ATOM   2939  H3'   G    91     -18.313  47.570  69.303  1.00  0.00           H  
ATOM   2940  H1'   G    91     -21.496  46.351  70.365  1.00  0.00           H  
ATOM   2941  H2'   G    91     -19.314  47.391  71.358  1.00  0.00           H  
ATOM   2942 HO2'   G    91     -20.531  49.506  70.818  1.00  0.00           H  
ATOM   2943  H1    G    91     -18.640  42.552  74.189  1.00  0.00           H  
ATOM   2944  H22   G    91     -20.451  45.325  75.060  1.00  0.00           H  
ATOM   2945  H21   G    91     -19.644  43.931  75.590  1.00  0.00           H  
ATOM   2946  H8    G    91     -19.279  44.607  68.281  1.00  0.00           H  
ATOM   2947  P     A    92     -17.163  49.821  70.020  1.00  0.00           P  
ATOM   2948  OP2   A    92     -16.252  48.847  69.370  1.00  0.00           O  
ATOM   2949  OP1   A    92     -16.933  51.276  69.840  1.00  0.00           O  
ATOM   2950  O5'   A    92     -17.177  49.514  71.584  1.00  0.00           O  
ATOM   2951  C5'   A    92     -18.008  50.254  72.465  1.00  0.00           C  
ATOM   2952  C4'   A    92     -17.937  49.721  73.874  1.00  0.00           C  
ATOM   2953  O4'   A    92     -18.463  48.366  73.902  1.00  0.00           O  
ATOM   2954  C3'   A    92     -16.540  49.552  74.453  1.00  0.00           C  
ATOM   2955  O3'   A    92     -15.983  50.767  74.921  1.00  0.00           O  
ATOM   2956  C1'   A    92     -17.745  47.585  74.820  1.00  0.00           C  
ATOM   2957  C2'   A    92     -16.798  48.520  75.542  1.00  0.00           C  
ATOM   2958  O2'   A    92     -17.466  49.100  76.653  1.00  0.00           O  
ATOM   2959  N1    A    92     -15.509  42.948  75.056  1.00  0.00           N  
ATOM   2960  C2    A    92     -16.124  43.699  75.978  1.00  0.00           C  
ATOM   2961  N3    A    92     -16.685  44.900  75.848  1.00  0.00           N  
ATOM   2962  C4    A    92     -16.570  45.343  74.584  1.00  0.00           C  
ATOM   2963  C5    A    92     -15.966  44.687  73.527  1.00  0.00           C  
ATOM   2964  C6    A    92     -15.411  43.423  73.795  1.00  0.00           C  
ATOM   2965  N6    A    92     -14.797  42.675  72.876  1.00  0.00           N  
ATOM   2966  N7    A    92     -16.039  45.450  72.370  1.00  0.00           N  
ATOM   2967  C8    A    92     -16.675  46.532  72.746  1.00  0.00           C  
ATOM   2968  N9    A    92     -17.026  46.535  74.074  1.00  0.00           N  
ATOM   2969  H5'   A    92     -18.935  50.202  72.151  1.00  0.00           H  
ATOM   2970 H5''   A    92     -17.723  51.191  72.463  1.00  0.00           H  
ATOM   2971  H4'   A    92     -18.481  50.290  74.457  1.00  0.00           H  
ATOM   2972  H3'   A    92     -15.952  49.169  73.768  1.00  0.00           H  
ATOM   2973  H1'   A    92     -18.350  47.169  75.469  1.00  0.00           H  
ATOM   2974  H2'   A    92     -15.972  48.067  75.811  1.00  0.00           H  
ATOM   2975 HO2'   A    92     -16.944  48.928  77.464  1.00  0.00           H  
ATOM   2976  H2    A    92     -16.169  43.309  76.876  1.00  0.00           H  
ATOM   2977  H61   A    92     -14.429  41.800  73.123  1.00  0.00           H  
ATOM   2978  H62   A    92     -14.714  42.998  71.955  1.00  0.00           H  
ATOM   2979  H8    A    92     -16.880  47.272  72.136  1.00  0.00           H  
ATOM   2980  P     A    93     -14.388  50.958  74.972  1.00  0.00           P  
ATOM   2981  OP2   A    93     -13.788  50.090  73.928  1.00  0.00           O  
ATOM   2982  OP1   A    93     -14.098  52.414  74.972  1.00  0.00           O  
ATOM   2983  O5'   A    93     -13.975  50.373  76.396  1.00  0.00           O  
ATOM   2984  C5'   A    93     -14.553  50.883  77.588  1.00  0.00           C  
ATOM   2985  C4'   A    93     -14.543  49.855  78.692  1.00  0.00           C  
ATOM   2986  O4'   A    93     -15.128  48.625  78.216  1.00  0.00           O  
ATOM   2987  C3'   A    93     -13.172  49.411  79.178  1.00  0.00           C  
ATOM   2988  O3'   A    93     -12.580  50.328  80.081  1.00  0.00           O  
ATOM   2989  C1'   A    93     -14.506  47.515  78.839  1.00  0.00           C  
ATOM   2990  C2'   A    93     -13.487  48.067  79.814  1.00  0.00           C  
ATOM   2991  O2'   A    93     -14.100  48.230  81.085  1.00  0.00           O  
ATOM   2992  N1    A    93     -12.672  42.820  77.767  1.00  0.00           N  
ATOM   2993  C2    A    93     -13.213  43.344  78.875  1.00  0.00           C  
ATOM   2994  N3    A    93     -13.671  44.577  79.085  1.00  0.00           N  
ATOM   2995  C4    A    93     -13.529  45.331  77.980  1.00  0.00           C  
ATOM   2996  C5    A    93     -12.993  44.934  76.770  1.00  0.00           C  
ATOM   2997  C6    A    93     -12.545  43.605  76.675  1.00  0.00           C  
ATOM   2998  N6    A    93     -12.005  43.082  75.573  1.00  0.00           N  
ATOM   2999  N7    A    93     -13.010  45.982  75.859  1.00  0.00           N  
ATOM   3000  C8    A    93     -13.548  46.971  76.528  1.00  0.00           C  
ATOM   3001  N9    A    93     -13.887  46.648  77.819  1.00  0.00           N  
ATOM   3002  H5'   A    93     -15.479  51.148  77.407  1.00  0.00           H  
ATOM   3003 H5''   A    93     -14.047  51.670  77.879  1.00  0.00           H  
ATOM   3004  H4'   A    93     -15.076  50.191  79.443  1.00  0.00           H  
ATOM   3005  H3'   A    93     -12.585  49.275  78.404  1.00  0.00           H  
ATOM   3006  H1'   A    93     -15.186  47.007  79.330  1.00  0.00           H  
ATOM   3007  H2'   A    93     -12.691  47.498  79.865  1.00  0.00           H  
ATOM   3008 HO2'   A    93     -13.746  49.040  81.507  1.00  0.00           H  
ATOM   3009  H2    A    93     -13.283  42.734  79.638  1.00  0.00           H  
ATOM   3010  H61   A    93     -11.711  42.147  75.567  1.00  0.00           H  
ATOM   3011  H62   A    93     -11.903  43.632  74.768  1.00  0.00           H  
ATOM   3012  H8    A    93     -13.695  47.861  76.143  1.00  0.00           H  
ATOM   3013  P     U    94     -11.008  50.650  79.991  1.00  0.00           P  
ATOM   3014  OP2   U    94     -10.668  50.880  78.564  1.00  0.00           O  
ATOM   3015  OP1   U    94     -10.693  51.695  80.998  1.00  0.00           O  
ATOM   3016  O5'   U    94     -10.310  49.295  80.452  1.00  0.00           O  
ATOM   3017  C5'   U    94     -10.524  48.770  81.753  1.00  0.00           C  
ATOM   3018  C4'   U    94      -9.964  47.380  81.890  1.00  0.00           C  
ATOM   3019  O4'   U    94     -10.672  46.470  81.007  1.00  0.00           O  
ATOM   3020  C3'   U    94      -8.513  47.171  81.499  1.00  0.00           C  
ATOM   3021  O3'   U    94      -7.611  47.638  82.497  1.00  0.00           O  
ATOM   3022  C1'   U    94      -9.814  45.402  80.658  1.00  0.00           C  
ATOM   3023  C2'   U    94      -8.477  45.657  81.352  1.00  0.00           C  
ATOM   3024  O2'   U    94      -8.510  45.018  82.607  1.00  0.00           O  
ATOM   3025  N1    U    94      -9.675  45.340  79.192  1.00  0.00           N  
ATOM   3026  C2    U    94      -9.124  44.191  78.651  1.00  0.00           C  
ATOM   3027  O2    U    94      -8.707  43.270  79.340  1.00  0.00           O  
ATOM   3028  N3    U    94      -9.064  44.170  77.276  1.00  0.00           N  
ATOM   3029  C4    U    94      -9.472  45.172  76.407  1.00  0.00           C  
ATOM   3030  O4    U    94      -9.396  44.989  75.193  1.00  0.00           O  
ATOM   3031  C5    U    94      -9.997  46.333  77.040  1.00  0.00           C  
ATOM   3032  C6    U    94     -10.080  46.379  78.376  1.00  0.00           C  
ATOM   3033  H5'   U    94     -11.487  48.745  81.933  1.00  0.00           H  
ATOM   3034 H5''   U    94     -10.090  49.354  82.409  1.00  0.00           H  
ATOM   3035  H4'   U    94     -10.066  47.153  82.962  1.00  0.00           H  
ATOM   3036  H3'   U    94      -8.215  47.726  80.598  1.00  0.00           H  
ATOM   3037  H1'   U    94     -10.163  44.414  80.991  1.00  0.00           H  
ATOM   3038  H2'   U    94      -7.558  45.301  80.865  1.00  0.00           H  
ATOM   3039 HO2'   U    94      -8.200  45.653  83.314  1.00  0.00           H  
ATOM   3040  H3    U    94      -8.682  43.345  76.858  1.00  0.00           H  
ATOM   3041  H5    U    94     -10.332  47.189  76.434  1.00  0.00           H  
ATOM   3042  H6    U    94     -10.490  47.284  78.848  1.00  0.00           H  
ATOM   3043  P     G    95      -6.153  48.193  82.070  1.00  0.00           P  
ATOM   3044  OP2   G    95      -6.266  49.077  80.887  1.00  0.00           O  
ATOM   3045  OP1   G    95      -5.538  48.709  83.310  1.00  0.00           O  
ATOM   3046  O5'   G    95      -5.363  46.885  81.638  1.00  0.00           O  
ATOM   3047  C5'   G    95      -5.043  45.886  82.608  1.00  0.00           C  
ATOM   3048  C4'   G    95      -4.280  44.752  81.968  1.00  0.00           C  
ATOM   3049  O4'   G    95      -5.152  44.037  81.056  1.00  0.00           O  
ATOM   3050  C3'   G    95      -3.111  45.140  81.082  1.00  0.00           C  
ATOM   3051  O3'   G    95      -1.958  45.456  81.848  1.00  0.00           O  
ATOM   3052  C1'   G    95      -4.372  43.463  80.027  1.00  0.00           C  
ATOM   3053  C2'   G    95      -2.923  43.879  80.256  1.00  0.00           C  
ATOM   3054  O2'   G    95      -2.278  42.852  80.979  1.00  0.00           O  
ATOM   3055  N1    G    95      -4.705  42.351  75.096  1.00  0.00           N  
ATOM   3056  C2    G    95      -4.042  41.692  76.098  1.00  0.00           C  
ATOM   3057  N2    G    95      -3.384  40.582  75.743  1.00  0.00           N  
ATOM   3058  N3    G    95      -4.021  42.092  77.355  1.00  0.00           N  
ATOM   3059  C4    G    95      -4.718  43.232  77.536  1.00  0.00           C  
ATOM   3060  C5    G    95      -5.401  43.977  76.604  1.00  0.00           C  
ATOM   3061  C6    G    95      -5.431  43.522  75.255  1.00  0.00           C  
ATOM   3062  O6    G    95      -6.005  44.015  74.289  1.00  0.00           O  
ATOM   3063  N7    G    95      -5.972  45.102  77.193  1.00  0.00           N  
ATOM   3064  C8    G    95      -5.644  45.008  78.453  1.00  0.00           C  
ATOM   3065  N9    G    95      -4.890  43.893  78.731  1.00  0.00           N  
ATOM   3066  H5'   G    95      -5.963  45.497  83.067  1.00  0.00           H  
ATOM   3067 H5''   G    95      -4.441  46.325  83.417  1.00  0.00           H  
ATOM   3068  H4'   G    95      -3.913  44.162  82.819  1.00  0.00           H  
ATOM   3069  H3'   G    95      -3.290  46.047  80.485  1.00  0.00           H  
ATOM   3070  H1'   G    95      -4.393  42.364  80.027  1.00  0.00           H  
ATOM   3071  H2'   G    95      -2.290  44.041  79.372  1.00  0.00           H  
ATOM   3072 HO2'   G    95      -2.080  42.086  80.366  1.00  0.00           H  
ATOM   3073  H1    G    95      -4.662  41.958  74.178  1.00  0.00           H  
ATOM   3074  H22   G    95      -2.880  40.059  76.431  1.00  0.00           H  
ATOM   3075  H21   G    95      -3.397  40.275  74.793  1.00  0.00           H  
ATOM   3076  H8    G    95      -5.938  45.748  79.213  1.00  0.00           H  
ATOM   3077  P     U    96      -0.740  46.258  81.179  1.00  0.00           P  
ATOM   3078  OP2   U    96      -1.195  47.328  80.258  1.00  0.00           O  
ATOM   3079  OP1   U    96       0.099  46.610  82.340  1.00  0.00           O  
ATOM   3080  O5'   U    96       0.020  45.165  80.310  1.00  0.00           O  
ATOM   3081  C5'   U    96       0.811  45.551  79.172  1.00  0.00           C  
ATOM   3082  C4'   U    96       1.262  44.334  78.404  1.00  0.00           C  
ATOM   3083  O4'   U    96       0.114  43.585  77.931  1.00  0.00           O  
ATOM   3084  C3'   U    96       2.039  44.614  77.134  1.00  0.00           C  
ATOM   3085  O3'   U    96       3.393  44.887  77.407  1.00  0.00           O  
ATOM   3086  C1'   U    96       0.411  42.979  76.692  1.00  0.00           C  
ATOM   3087  C2'   U    96       1.863  43.317  76.363  1.00  0.00           C  
ATOM   3088  O2'   U    96       2.682  42.283  76.859  1.00  0.00           O  
ATOM   3089  N1    U    96      -0.537  43.484  75.685  1.00  0.00           N  
ATOM   3090  C2    U    96      -0.591  42.814  74.478  1.00  0.00           C  
ATOM   3091  O2    U    96       0.122  41.865  74.217  1.00  0.00           O  
ATOM   3092  N3    U    96      -1.508  43.301  73.584  1.00  0.00           N  
ATOM   3093  C4    U    96      -2.360  44.367  73.761  1.00  0.00           C  
ATOM   3094  O4    U    96      -3.178  44.637  72.879  1.00  0.00           O  
ATOM   3095  C5    U    96      -2.235  45.026  75.024  1.00  0.00           C  
ATOM   3096  C6    U    96      -1.352  44.578  75.921  1.00  0.00           C  
ATOM   3097  H5'   U    96       1.690  46.124  79.500  1.00  0.00           H  
ATOM   3098 H5''   U    96       0.227  46.207  78.510  1.00  0.00           H  
ATOM   3099  H4'   U    96       1.903  43.790  79.114  1.00  0.00           H  
ATOM   3100  H3'   U    96       1.690  45.504  76.591  1.00  0.00           H  
ATOM   3101  H1'   U    96       0.328  41.883  76.682  1.00  0.00           H  
ATOM   3102  H2'   U    96       2.138  43.413  75.303  1.00  0.00           H  
ATOM   3103 HO2'   U    96       3.468  42.679  77.335  1.00  0.00           H  
ATOM   3104  H3    U    96      -1.566  42.831  72.702  1.00  0.00           H  
ATOM   3105  H5    U    96      -2.862  45.900  75.256  1.00  0.00           H  
ATOM   3106  H6    U    96      -1.272  45.098  76.887  1.00  0.00           H  
ATOM   3107  P     U    97       4.070  46.244  76.882  1.00  0.00           P  
ATOM   3108  OP2   U    97       2.970  47.239  76.809  1.00  0.00           O  
ATOM   3109  OP1   U    97       5.226  46.492  77.780  1.00  0.00           O  
ATOM   3110  O5'   U    97       4.629  46.018  75.408  1.00  0.00           O  
ATOM   3111  C5'   U    97       5.807  45.258  75.183  1.00  0.00           C  
ATOM   3112  C4'   U    97       5.612  44.240  74.087  1.00  0.00           C  
ATOM   3113  O4'   U    97       4.324  43.606  74.155  1.00  0.00           O  
ATOM   3114  C3'   U    97       5.649  44.772  72.662  1.00  0.00           C  
ATOM   3115  O3'   U    97       6.965  45.014  72.196  1.00  0.00           O  
ATOM   3116  C1'   U    97       3.838  43.317  72.876  1.00  0.00           C  
ATOM   3117  C2'   U    97       4.947  43.680  71.901  1.00  0.00           C  
ATOM   3118  O2'   U    97       5.794  42.555  71.715  1.00  0.00           O  
ATOM   3119  N1    U    97       2.602  44.102  72.640  1.00  0.00           N  
ATOM   3120  C2    U    97       1.754  43.659  71.642  1.00  0.00           C  
ATOM   3121  O2    U    97       1.981  42.670  70.966  1.00  0.00           O  
ATOM   3122  N3    U    97       0.623  44.415  71.459  1.00  0.00           N  
ATOM   3123  C4    U    97       0.258  45.548  72.156  1.00  0.00           C  
ATOM   3124  O4    U    97      -0.795  46.120  71.872  1.00  0.00           O  
ATOM   3125  C5    U    97       1.183  45.948  73.173  1.00  0.00           C  
ATOM   3126  C6    U    97       2.292  45.228  73.373  1.00  0.00           C  
ATOM   3127  H5'   U    97       6.050  44.793  76.010  1.00  0.00           H  
ATOM   3128 H5''   U    97       6.535  45.863  74.930  1.00  0.00           H  
ATOM   3129  H4'   U    97       6.312  43.563  74.190  1.00  0.00           H  
ATOM   3130  H3'   U    97       5.128  45.599  72.598  1.00  0.00           H  
ATOM   3131  H1'   U    97       3.636  42.361  72.794  1.00  0.00           H  
ATOM   3132  H2'   U    97       4.590  44.008  71.050  1.00  0.00           H  
ATOM   3133 HO2'   U    97       5.352  41.918  71.116  1.00  0.00           H  
ATOM   3134  H3    U    97       0.008  44.119  70.756  1.00  0.00           H  
ATOM   3135  H5    U    97       1.003  46.742  73.718  1.00  0.00           H  
ATOM   3136  H6    U    97       2.908  45.523  74.074  1.00  0.00           H  
ATOM   3137  P     U    98       7.231  46.125  71.066  1.00  0.00           P  
ATOM   3138  OP2   U    98       6.535  47.371  71.473  1.00  0.00           O  
ATOM   3139  OP1   U    98       8.689  46.156  70.786  1.00  0.00           O  
ATOM   3140  O5'   U    98       6.495  45.546  69.777  1.00  0.00           O  
ATOM   3141  C5'   U    98       6.997  44.404  69.101  1.00  0.00           C  
ATOM   3142  C4'   U    98       5.997  43.854  68.121  1.00  0.00           C  
ATOM   3143  O4'   U    98       4.726  43.628  68.783  1.00  0.00           O  
ATOM   3144  C3'   U    98       5.625  44.775  66.978  1.00  0.00           C  
ATOM   3145  O3'   U    98       6.572  44.637  65.932  1.00  0.00           O  
ATOM   3146  C1'   U    98       3.651  43.889  67.910  1.00  0.00           C  
ATOM   3147  C2'   U    98       4.279  44.205  66.554  1.00  0.00           C  
ATOM   3148  O2'   U    98       4.431  43.009  65.803  1.00  0.00           O  
ATOM   3149  N1    U    98       2.881  45.014  68.451  1.00  0.00           N  
ATOM   3150  C2    U    98       1.545  45.129  68.060  1.00  0.00           C  
ATOM   3151  O2    U    98       1.019  44.367  67.259  1.00  0.00           O  
ATOM   3152  N3    U    98       0.864  46.170  68.626  1.00  0.00           N  
ATOM   3153  C4    U    98       1.370  47.091  69.514  1.00  0.00           C  
ATOM   3154  O4    U    98       0.605  47.917  70.017  1.00  0.00           O  
ATOM   3155  C5    U    98       2.763  46.927  69.841  1.00  0.00           C  
ATOM   3156  C6    U    98       3.448  45.916  69.313  1.00  0.00           C  
ATOM   3157  H5'   U    98       7.211  43.711  69.760  1.00  0.00           H  
ATOM   3158 H5''   U    98       7.813  44.650  68.619  1.00  0.00           H  
ATOM   3159  H4'   U    98       6.477  42.947  67.726  1.00  0.00           H  
ATOM   3160  H3'   U    98       5.645  45.841  67.247  1.00  0.00           H  
ATOM   3161  H1'   U    98       2.940  43.066  67.748  1.00  0.00           H  
ATOM   3162  H2'   U    98       3.717  44.889  65.902  1.00  0.00           H  
ATOM   3163 HO2'   U    98       5.307  43.025  65.321  1.00  0.00           H  
ATOM   3164  H3    U    98      -0.097  46.270  68.363  1.00  0.00           H  
ATOM   3165  H5    U    98       3.257  47.636  70.522  1.00  0.00           H  
ATOM   3166  H6    U    98       4.511  45.806  69.575  1.00  0.00           H  
ATOM   3167  P     U    99       7.024  45.923  65.098  1.00  0.00           P  
ATOM   3168  OP2   U    99       7.162  47.057  66.047  1.00  0.00           O  
ATOM   3169  OP1   U    99       8.197  45.451  64.331  1.00  0.00           O  
ATOM   3170  O5'   U    99       5.802  46.215  64.121  1.00  0.00           O  
ATOM   3171  C5'   U    99       5.476  45.295  63.092  1.00  0.00           C  
ATOM   3172  C4'   U    99       4.218  45.724  62.379  1.00  0.00           C  
ATOM   3173  O4'   U    99       3.072  45.551  63.254  1.00  0.00           O  
ATOM   3174  C3'   U    99       4.174  47.187  61.974  1.00  0.00           C  
ATOM   3175  O3'   U    99       4.858  47.344  60.739  1.00  0.00           O  
ATOM   3176  C1'   U    99       2.123  46.561  62.972  1.00  0.00           C  
ATOM   3177  C2'   U    99       2.674  47.428  61.837  1.00  0.00           C  
ATOM   3178  O2'   U    99       2.158  46.966  60.607  1.00  0.00           O  
ATOM   3179  N1    U    99       1.850  47.334  64.188  1.00  0.00           N  
ATOM   3180  C2    U    99       0.623  47.948  64.294  1.00  0.00           C  
ATOM   3181  O2    U    99      -0.257  47.812  63.465  1.00  0.00           O  
ATOM   3182  N3    U    99       0.455  48.714  65.412  1.00  0.00           N  
ATOM   3183  C4    U    99       1.367  48.902  66.429  1.00  0.00           C  
ATOM   3184  O4    U    99       1.073  49.637  67.380  1.00  0.00           O  
ATOM   3185  C5    U    99       2.603  48.199  66.264  1.00  0.00           C  
ATOM   3186  C6    U    99       2.794  47.457  65.174  1.00  0.00           C  
ATOM   3187  H5'   U    99       5.333  44.290  63.515  1.00  0.00           H  
ATOM   3188 H5''   U    99       6.303  45.226  62.370  1.00  0.00           H  
ATOM   3189  H4'   U    99       4.201  45.107  61.468  1.00  0.00           H  
ATOM   3190  H3'   U    99       4.685  47.857  62.681  1.00  0.00           H  
ATOM   3191  H1'   U    99       1.159  46.158  62.627  1.00  0.00           H  
ATOM   3192  H2'   U    99       2.412  48.495  61.869  1.00  0.00           H  
ATOM   3193 HO2'   U    99       1.837  47.744  60.065  1.00  0.00           H  
ATOM   3194  H3    U    99      -0.420  49.191  65.499  1.00  0.00           H  
ATOM   3195  H5    U    99       3.389  48.274  67.031  1.00  0.00           H  
ATOM   3196  H6    U    99       3.749  46.922  65.061  1.00  0.00           H  
ATOM   3197  P     C   100       5.548  48.745  60.370  1.00  0.00           P  
ATOM   3198  OP2   C   100       6.195  49.319  61.567  1.00  0.00           O  
ATOM   3199  OP1   C   100       6.362  48.454  59.174  1.00  0.00           O  
ATOM   3200  O5'   C   100       4.341  49.684  59.928  1.00  0.00           O  
ATOM   3201  C5'   C   100       3.672  49.445  58.701  1.00  0.00           C  
ATOM   3202  C4'   C   100       2.502  50.383  58.531  1.00  0.00           C  
ATOM   3203  O4'   C   100       1.433  50.012  59.435  1.00  0.00           O  
ATOM   3204  C3'   C   100       2.740  51.846  58.844  1.00  0.00           C  
ATOM   3205  O3'   C   100       3.356  52.454  57.717  1.00  0.00           O  
ATOM   3206  C1'   C   100       0.657  51.171  59.740  1.00  0.00           C  
ATOM   3207  C2'   C   100       1.312  52.352  59.018  1.00  0.00           C  
ATOM   3208  O2'   C   100       0.662  52.554  57.776  1.00  0.00           O  
ATOM   3209  N1    C   100       0.592  51.352  61.194  1.00  0.00           N  
ATOM   3210  C2    C   100      -0.603  51.799  61.761  1.00  0.00           C  
ATOM   3211  O2    C   100      -1.574  52.010  61.016  1.00  0.00           O  
ATOM   3212  N3    C   100      -0.670  51.988  63.100  1.00  0.00           N  
ATOM   3213  C4    C   100       0.399  51.731  63.861  1.00  0.00           C  
ATOM   3214  N4    C   100       0.289  51.902  65.181  1.00  0.00           N  
ATOM   3215  C5    C   100       1.630  51.277  63.303  1.00  0.00           C  
ATOM   3216  C6    C   100       1.680  51.101  61.980  1.00  0.00           C  
ATOM   3217  H5'   C   100       3.314  48.406  58.661  1.00  0.00           H  
ATOM   3218 H5''   C   100       4.369  49.577  57.860  1.00  0.00           H  
ATOM   3219  H4'   C   100       2.250  50.306  57.463  1.00  0.00           H  
ATOM   3220  H3'   C   100       3.431  52.011  59.685  1.00  0.00           H  
ATOM   3221  H1'   C   100      -0.382  51.116  59.384  1.00  0.00           H  
ATOM   3222  H2'   C   100       1.266  53.326  59.526  1.00  0.00           H  
ATOM   3223 HO2'   C   100       1.326  52.877  57.100  1.00  0.00           H  
ATOM   3224  H42   C   100       1.072  51.719  65.777  1.00  0.00           H  
ATOM   3225  H41   C   100      -0.576  52.212  65.574  1.00  0.00           H  
ATOM   3226  H5    C   100       2.506  51.082  63.939  1.00  0.00           H  
ATOM   3227  H6    C   100       2.613  50.752  61.514  1.00  0.00           H  
ATOM   3228  P     A   101       4.440  53.617  57.938  1.00  0.00           P  
ATOM   3229  OP2   A   101       5.071  53.840  56.612  1.00  0.00           O  
ATOM   3230  OP1   A   101       3.713  54.728  58.601  1.00  0.00           O  
ATOM   3231  O5'   A   101       5.567  53.098  58.938  1.00  0.00           O  
ATOM   3232  C5'   A   101       6.100  53.950  59.941  1.00  0.00           C  
ATOM   3233  C4'   A   101       5.067  54.287  60.987  1.00  0.00           C  
ATOM   3234  O4'   A   101       4.787  53.131  61.838  1.00  0.00           O  
ATOM   3235  C3'   A   101       5.417  55.432  61.926  1.00  0.00           C  
ATOM   3236  O3'   A   101       4.302  56.245  62.249  1.00  0.00           O  
ATOM   3237  C1'   A   101       4.853  53.540  63.190  1.00  0.00           C  
ATOM   3238  C2'   A   101       5.814  54.709  63.215  1.00  0.00           C  
ATOM   3239  O2'   A   101       5.550  55.510  64.357  1.00  0.00           O  
ATOM   3240  N1    A   101       4.316  50.820  67.533  1.00  0.00           N  
ATOM   3241  C2    A   101       3.668  51.890  67.055  1.00  0.00           C  
ATOM   3242  N3    A   101       3.860  52.549  65.915  1.00  0.00           N  
ATOM   3243  C4    A   101       4.862  51.996  65.209  1.00  0.00           C  
ATOM   3244  C5    A   101       5.620  50.897  65.568  1.00  0.00           C  
ATOM   3245  C6    A   101       5.317  50.288  66.799  1.00  0.00           C  
ATOM   3246  N6    A   101       5.963  49.222  67.277  1.00  0.00           N  
ATOM   3247  N7    A   101       6.564  50.611  64.591  1.00  0.00           N  
ATOM   3248  C8    A   101       6.359  51.529  63.679  1.00  0.00           C  
ATOM   3249  N9    A   101       5.343  52.400  63.987  1.00  0.00           N  
ATOM   3250  H5'   A   101       6.414  54.779  59.523  1.00  0.00           H  
ATOM   3251 H5''   A   101       6.857  53.503  60.372  1.00  0.00           H  
ATOM   3252  H4'   A   101       4.244  54.514  60.504  1.00  0.00           H  
ATOM   3253  H3'   A   101       6.135  55.998  61.571  1.00  0.00           H  
ATOM   3254  H1'   A   101       3.981  53.828  63.534  1.00  0.00           H  
ATOM   3255  H2'   A   101       6.748  54.412  63.187  1.00  0.00           H  
ATOM   3256 HO2'   A   101       5.816  55.016  65.160  1.00  0.00           H  
ATOM   3257  H2    A   101       2.950  52.237  67.626  1.00  0.00           H  
ATOM   3258  H61   A   101       5.706  48.842  68.143  1.00  0.00           H  
ATOM   3259  H62   A   101       6.692  48.819  66.762  1.00  0.00           H  
ATOM   3260  H8    A   101       6.883  51.588  62.852  1.00  0.00           H  
ATOM   3261  P     U   102       4.247  57.774  61.756  1.00  0.00           P  
ATOM   3262  OP2   U   102       4.570  58.642  62.916  1.00  0.00           O  
ATOM   3263  OP1   U   102       5.047  57.885  60.510  1.00  0.00           O  
ATOM   3264  O5'   U   102       2.716  58.002  61.381  1.00  0.00           O  
ATOM   3265  C5'   U   102       2.347  58.849  60.303  1.00  0.00           C  
ATOM   3266  C4'   U   102       0.849  58.982  60.186  1.00  0.00           C  
ATOM   3267  O4'   U   102       0.360  59.877  61.221  1.00  0.00           O  
ATOM   3268  C3'   U   102       0.326  59.531  58.868  1.00  0.00           C  
ATOM   3269  O3'   U   102      -0.860  58.891  58.432  1.00  0.00           O  
ATOM   3270  C1'   U   102      -0.470  60.848  60.637  1.00  0.00           C  
ATOM   3271  C2'   U   102       0.031  60.991  59.205  1.00  0.00           C  
ATOM   3272  O2'   U   102      -1.010  61.508  58.389  1.00  0.00           O  
ATOM   3273  N1    U   102      -0.338  62.108  61.408  1.00  0.00           N  
ATOM   3274  C2    U   102      -1.477  62.593  62.023  1.00  0.00           C  
ATOM   3275  O2    U   102      -2.559  62.036  61.957  1.00  0.00           O  
ATOM   3276  N3    U   102      -1.307  63.761  62.725  1.00  0.00           N  
ATOM   3277  C4    U   102      -0.141  64.481  62.873  1.00  0.00           C  
ATOM   3278  O4    U   102      -0.150  65.518  63.538  1.00  0.00           O  
ATOM   3279  C5    U   102       0.996  63.919  62.209  1.00  0.00           C  
ATOM   3280  C6    U   102       0.859  62.782  61.520  1.00  0.00           C  
ATOM   3281  H5'   U   102       2.701  58.477  59.469  1.00  0.00           H  
ATOM   3282 H5''   U   102       2.735  59.737  60.447  1.00  0.00           H  
ATOM   3283  H4'   U   102       0.452  58.099  60.340  1.00  0.00           H  
ATOM   3284  H3'   U   102       1.004  59.464  58.164  1.00  0.00           H  
ATOM   3285  H1'   U   102      -1.411  60.573  60.623  1.00  0.00           H  
ATOM   3286  H2'   U   102       0.839  61.542  59.153  1.00  0.00           H  
ATOM   3287 HO2'   U   102      -1.169  62.445  58.629  1.00  0.00           H  
ATOM   3288  H3    U   102      -2.102  64.123  63.169  1.00  0.00           H  
ATOM   3289  H5    U   102       1.868  64.365  62.262  1.00  0.00           H  
ATOM   3290  H6    U   102       1.652  62.419  61.074  1.00  0.00           H  
ATOM   3291  P     U   103      -0.950  58.275  56.951  1.00  0.00           P  
ATOM   3292  OP2   U   103      -2.138  58.862  56.281  1.00  0.00           O  
ATOM   3293  OP1   U   103       0.387  58.401  56.318  1.00  0.00           O  
ATOM   3294  O5'   U   103      -1.237  56.727  57.195  1.00  0.00           O  
ATOM   3295  C5'   U   103      -1.793  55.917  56.170  1.00  0.00           C  
ATOM   3296  C4'   U   103      -2.968  55.115  56.669  1.00  0.00           C  
ATOM   3297  O4'   U   103      -2.559  54.451  57.893  1.00  0.00           O  
ATOM   3298  C3'   U   103      -4.215  55.907  57.034  1.00  0.00           C  
ATOM   3299  O3'   U   103      -5.408  55.156  56.899  1.00  0.00           O  
ATOM   3300  C1'   U   103      -3.289  54.963  59.000  1.00  0.00           C  
ATOM   3301  C2'   U   103      -3.949  56.256  58.495  1.00  0.00           C  
ATOM   3302  O2'   U   103      -5.161  56.463  59.206  1.00  0.00           O  
ATOM   3303  N1    U   103      -2.341  55.213  60.112  1.00  0.00           N  
ATOM   3304  C2    U   103      -2.883  55.473  61.357  1.00  0.00           C  
ATOM   3305  O2    U   103      -4.083  55.502  61.568  1.00  0.00           O  
ATOM   3306  N3    U   103      -1.968  55.697  62.356  1.00  0.00           N  
ATOM   3307  C4    U   103      -0.594  55.690  62.242  1.00  0.00           C  
ATOM   3308  O4    U   103       0.096  55.912  63.238  1.00  0.00           O  
ATOM   3309  C5    U   103      -0.104  55.414  60.926  1.00  0.00           C  
ATOM   3310  C6    U   103      -0.973  55.190  59.935  1.00  0.00           C  
ATOM   3311  H5'   U   103      -1.104  55.303  55.839  1.00  0.00           H  
ATOM   3312 H5''   U   103      -2.089  56.492  55.433  1.00  0.00           H  
ATOM   3313  H4'   U   103      -3.211  54.427  56.015  1.00  0.00           H  
ATOM   3314  H3'   U   103      -4.270  56.735  56.513  1.00  0.00           H  
ATOM   3315  H1'   U   103      -3.986  54.342  59.300  1.00  0.00           H  
ATOM   3316  H2'   U   103      -3.344  57.023  58.579  1.00  0.00           H  
ATOM   3317 HO2'   U   103      -4.951  56.666  60.142  1.00  0.00           H  
ATOM   3318  H3    U   103      -2.331  55.884  63.247  1.00  0.00           H  
ATOM   3319  H5    U   103       0.860  55.388  60.754  1.00  0.00           H  
ATOM   3320  H6    U   103      -0.614  55.005  59.044  1.00  0.00           H  
ATOM   3321  P     A   104      -6.080  54.957  55.454  1.00  0.00           P  
ATOM   3322  OP2   A   104      -7.169  55.956  55.311  1.00  0.00           O  
ATOM   3323  OP1   A   104      -4.994  54.906  54.444  1.00  0.00           O  
ATOM   3324  O5'   A   104      -6.746  53.511  55.535  1.00  0.00           O  
ATOM   3325  C5'   A   104      -5.958  52.359  55.794  1.00  0.00           C  
ATOM   3326  C4'   A   104      -6.341  51.708  57.100  1.00  0.00           C  
ATOM   3327  O4'   A   104      -6.496  52.718  58.134  1.00  0.00           O  
ATOM   3328  C3'   A   104      -7.667  50.963  57.111  1.00  0.00           C  
ATOM   3329  O3'   A   104      -7.578  49.663  56.555  1.00  0.00           O  
ATOM   3330  C1'   A   104      -7.536  52.346  59.022  1.00  0.00           C  
ATOM   3331  C2'   A   104      -8.023  50.955  58.588  1.00  0.00           C  
ATOM   3332  O2'   A   104      -7.284  49.966  59.290  1.00  0.00           O  
ATOM   3333  N1    A   104     -11.817  54.203  61.209  1.00  0.00           N  
ATOM   3334  C2    A   104     -11.003  53.191  61.539  1.00  0.00           C  
ATOM   3335  N3    A   104      -9.903  52.762  60.924  1.00  0.00           N  
ATOM   3336  C4    A   104      -9.651  53.503  59.830  1.00  0.00           C  
ATOM   3337  C5    A   104     -10.393  54.571  59.364  1.00  0.00           C  
ATOM   3338  C6    A   104     -11.534  54.927  60.105  1.00  0.00           C  
ATOM   3339  N6    A   104     -12.346  55.934  59.776  1.00  0.00           N  
ATOM   3340  N7    A   104      -9.829  55.093  58.207  1.00  0.00           N  
ATOM   3341  C8    A   104      -8.776  54.341  58.005  1.00  0.00           C  
ATOM   3342  N9    A   104      -8.607  53.358  58.948  1.00  0.00           N  
ATOM   3343  H5'   A   104      -5.014  52.619  55.832  1.00  0.00           H  
ATOM   3344 H5''   A   104      -6.083  51.715  55.067  1.00  0.00           H  
ATOM   3345  H4'   A   104      -5.630  51.089  57.367  1.00  0.00           H  
ATOM   3346  H3'   A   104      -8.335  51.489  56.622  1.00  0.00           H  
ATOM   3347  H1'   A   104      -7.193  52.300  59.940  1.00  0.00           H  
ATOM   3348  H2'   A   104      -8.988  50.853  58.725  1.00  0.00           H  
ATOM   3349 HO2'   A   104      -7.638  49.891  60.201  1.00  0.00           H  
ATOM   3350  H2    A   104     -11.252  52.698  62.348  1.00  0.00           H  
ATOM   3351  H61   A   104     -13.128  56.135  60.333  1.00  0.00           H  
ATOM   3352  H62   A   104     -12.161  56.474  58.980  1.00  0.00           H  
ATOM   3353  H8    A   104      -8.165  54.468  57.248  1.00  0.00           H  
ATOM   3354  P     A   105      -8.836  49.024  55.786  1.00  0.00           P  
ATOM   3355  OP2   A   105      -9.497  50.104  55.010  1.00  0.00           O  
ATOM   3356  OP1   A   105      -8.376  47.797  55.090  1.00  0.00           O  
ATOM   3357  O5'   A   105      -9.822  48.586  56.958  1.00  0.00           O  
ATOM   3358  C5'   A   105      -9.410  47.657  57.949  1.00  0.00           C  
ATOM   3359  C4'   A   105     -10.312  47.697  59.157  1.00  0.00           C  
ATOM   3360  O4'   A   105     -10.324  49.039  59.691  1.00  0.00           O  
ATOM   3361  C3'   A   105     -11.781  47.394  58.903  1.00  0.00           C  
ATOM   3362  O3'   A   105     -12.066  46.006  58.888  1.00  0.00           O  
ATOM   3363  C1'   A   105     -11.606  49.352  60.193  1.00  0.00           C  
ATOM   3364  C2'   A   105     -12.456  48.093  60.063  1.00  0.00           C  
ATOM   3365  O2'   A   105     -12.343  47.335  61.259  1.00  0.00           O  
ATOM   3366  N1    A   105     -15.102  53.136  60.084  1.00  0.00           N  
ATOM   3367  C2    A   105     -14.820  52.198  60.996  1.00  0.00           C  
ATOM   3368  N3    A   105     -13.894  51.242  60.960  1.00  0.00           N  
ATOM   3369  C4    A   105     -13.194  51.301  59.813  1.00  0.00           C  
ATOM   3370  C5    A   105     -13.368  52.205  58.783  1.00  0.00           C  
ATOM   3371  C6    A   105     -14.380  53.168  58.943  1.00  0.00           C  
ATOM   3372  N6    A   105     -14.663  54.103  58.033  1.00  0.00           N  
ATOM   3373  N7    A   105     -12.463  51.962  57.758  1.00  0.00           N  
ATOM   3374  C8    A   105     -11.774  50.933  58.186  1.00  0.00           C  
ATOM   3375  N9    A   105     -12.163  50.481  59.423  1.00  0.00           N  
ATOM   3376  H5'   A   105      -8.494  47.870  58.227  1.00  0.00           H  
ATOM   3377 H5''   A   105      -9.425  46.754  57.568  1.00  0.00           H  
ATOM   3378  H4'   A   105      -9.962  47.081  59.834  1.00  0.00           H  
ATOM   3379  H3'   A   105     -12.056  47.820  58.064  1.00  0.00           H  
ATOM   3380  H1'   A   105     -11.538  49.604  61.138  1.00  0.00           H  
ATOM   3381  H2'   A   105     -13.390  48.311  59.858  1.00  0.00           H  
ATOM   3382 HO2'   A   105     -12.209  46.392  61.026  1.00  0.00           H  
ATOM   3383  H2    A   105     -15.372  52.218  61.806  1.00  0.00           H  
ATOM   3384  H61   A   105     -15.382  54.749  58.202  1.00  0.00           H  
ATOM   3385  H62   A   105     -14.152  54.146  57.198  1.00  0.00           H  
ATOM   3386  H8    A   105     -11.048  50.523  57.670  1.00  0.00           H  
ATOM   3387  P     U   106     -13.072  45.400  57.791  1.00  0.00           P  
ATOM   3388  OP2   U   106     -12.777  46.050  56.489  1.00  0.00           O  
ATOM   3389  OP1   U   106     -13.031  43.919  57.898  1.00  0.00           O  
ATOM   3390  O5'   U   106     -14.509  45.890  58.273  1.00  0.00           O  
ATOM   3391  C5'   U   106     -15.033  45.488  59.529  1.00  0.00           C  
ATOM   3392  C4'   U   106     -16.212  46.337  59.938  1.00  0.00           C  
ATOM   3393  O4'   U   106     -15.807  47.721  60.072  1.00  0.00           O  
ATOM   3394  C3'   U   106     -17.372  46.390  58.956  1.00  0.00           C  
ATOM   3395  O3'   U   106     -18.226  45.263  59.046  1.00  0.00           O  
ATOM   3396  C1'   U   106     -16.875  48.570  59.710  1.00  0.00           C  
ATOM   3397  C2'   U   106     -18.068  47.683  59.346  1.00  0.00           C  
ATOM   3398  O2'   U   106     -18.881  47.504  60.497  1.00  0.00           O  
ATOM   3399  N1    U   106     -16.451  49.434  58.582  1.00  0.00           N  
ATOM   3400  C2    U   106     -17.179  50.589  58.365  1.00  0.00           C  
ATOM   3401  O2    U   106     -18.133  50.914  59.051  1.00  0.00           O  
ATOM   3402  N3    U   106     -16.751  51.359  57.311  1.00  0.00           N  
ATOM   3403  C4    U   106     -15.692  51.098  56.468  1.00  0.00           C  
ATOM   3404  O4    U   106     -15.432  51.891  55.561  1.00  0.00           O  
ATOM   3405  C5    U   106     -14.985  49.887  56.752  1.00  0.00           C  
ATOM   3406  C6    U   106     -15.380  49.120  57.773  1.00  0.00           C  
ATOM   3407  H5'   U   106     -14.331  45.569  60.208  1.00  0.00           H  
ATOM   3408 H5''   U   106     -15.318  44.553  59.473  1.00  0.00           H  
ATOM   3409  H4'   U   106     -16.543  46.021  60.804  1.00  0.00           H  
ATOM   3410  H3'   U   106     -17.021  46.476  58.046  1.00  0.00           H  
ATOM   3411  H1'   U   106     -17.112  49.131  60.478  1.00  0.00           H  
ATOM   3412  H2'   U   106     -18.579  48.057  58.597  1.00  0.00           H  
ATOM   3413 HO2'   U   106     -19.236  46.590  60.498  1.00  0.00           H  
ATOM   3414  H3    U   106     -17.253  52.182  57.140  1.00  0.00           H  
ATOM   3415  H5    U   106     -14.217  49.623  56.203  1.00  0.00           H  
ATOM   3416  H6    U   106     -14.881  48.295  57.946  1.00  0.00           H  
ATOM   3417  P     C   107     -18.790  44.566  57.713  1.00  0.00           P  
ATOM   3418  OP2   C   107     -17.667  44.431  56.753  1.00  0.00           O  
ATOM   3419  OP1   C   107     -19.561  43.362  58.115  1.00  0.00           O  
ATOM   3420  O5'   C   107     -19.816  45.634  57.125  1.00  0.00           O  
ATOM   3421  C5'   C   107     -20.972  46.014  57.855  1.00  0.00           C  
ATOM   3422  C4'   C   107     -21.625  47.241  57.266  1.00  0.00           C  
ATOM   3423  O4'   C   107     -20.736  48.392  57.366  1.00  0.00           O  
ATOM   3424  C3'   C   107     -21.942  47.183  55.780  1.00  0.00           C  
ATOM   3425  O3'   C   107     -23.096  46.414  55.491  1.00  0.00           O  
ATOM   3426  C1'   C   107     -20.921  49.237  56.266  1.00  0.00           C  
ATOM   3427  C2'   C   107     -22.061  48.657  55.435  1.00  0.00           C  
ATOM   3428  O2'   C   107     -23.295  49.194  55.888  1.00  0.00           O  
ATOM   3429  N1    C   107     -19.647  49.301  55.507  1.00  0.00           N  
ATOM   3430  C2    C   107     -19.395  50.436  54.726  1.00  0.00           C  
ATOM   3431  O2    C   107     -20.238  51.346  54.690  1.00  0.00           O  
ATOM   3432  N3    C   107     -18.241  50.520  54.025  1.00  0.00           N  
ATOM   3433  C4    C   107     -17.352  49.528  54.080  1.00  0.00           C  
ATOM   3434  N4    C   107     -16.227  49.655  53.372  1.00  0.00           N  
ATOM   3435  C5    C   107     -17.578  48.362  54.864  1.00  0.00           C  
ATOM   3436  C6    C   107     -18.723  48.290  55.554  1.00  0.00           C  
ATOM   3437  H5'   C   107     -20.716  46.202  58.782  1.00  0.00           H  
ATOM   3438 H5''   C   107     -21.615  45.274  57.844  1.00  0.00           H  
ATOM   3439  H4'   C   107     -22.443  47.435  57.769  1.00  0.00           H  
ATOM   3440  H3'   C   107     -21.180  46.796  55.302  1.00  0.00           H  
ATOM   3441  H1'   C   107     -21.167  50.136  56.567  1.00  0.00           H  
ATOM   3442  H2'   C   107     -21.929  48.812  54.476  1.00  0.00           H  
ATOM   3443 HO2'   C   107     -23.936  48.464  56.009  1.00  0.00           H  
ATOM   3444  H42   C   107     -15.554  48.943  53.391  1.00  0.00           H  
ATOM   3445  H41   C   107     -16.076  50.459  52.832  1.00  0.00           H  
ATOM   3446  H5    C   107     -16.918  47.638  54.899  1.00  0.00           H  
ATOM   3447  H6    C   107     -18.897  47.496  56.100  1.00  0.00           H  
ATOM   3448  P     A   108     -23.194  45.590  54.114  1.00  0.00           P  
ATOM   3449  OP2   A   108     -21.846  45.051  53.804  1.00  0.00           O  
ATOM   3450  OP1   A   108     -24.351  44.664  54.213  1.00  0.00           O  
ATOM   3451  O5'   A   108     -23.543  46.700  53.025  1.00  0.00           O  
ATOM   3452  C5'   A   108     -24.707  47.503  53.149  1.00  0.00           C  
ATOM   3453  C4'   A   108     -24.796  48.525  52.044  1.00  0.00           C  
ATOM   3454  O4'   A   108     -23.567  49.312  52.030  1.00  0.00           O  
ATOM   3455  C3'   A   108     -24.991  47.974  50.640  1.00  0.00           C  
ATOM   3456  O3'   A   108     -25.848  48.774  49.844  1.00  0.00           O  
ATOM   3457  C1'   A   108     -23.005  49.261  50.718  1.00  0.00           C  
ATOM   3458  C2'   A   108     -23.590  48.034  50.034  1.00  0.00           C  
ATOM   3459  O2'   A   108     -23.644  48.272  48.635  1.00  0.00           O  
ATOM   3460  N1    A   108     -18.476  51.398  49.505  1.00  0.00           N  
ATOM   3461  C2    A   108     -19.738  51.735  49.210  1.00  0.00           C  
ATOM   3462  N3    A   108     -20.873  51.132  49.559  1.00  0.00           N  
ATOM   3463  C4    A   108     -20.622  50.045  50.310  1.00  0.00           C  
ATOM   3464  C5    A   108     -19.381  49.573  50.696  1.00  0.00           C  
ATOM   3465  C6    A   108     -18.259  50.301  50.262  1.00  0.00           C  
ATOM   3466  N6    A   108     -17.001  49.966  50.555  1.00  0.00           N  
ATOM   3467  N7    A   108     -19.511  48.427  51.468  1.00  0.00           N  
ATOM   3468  C8    A   108     -20.806  48.235  51.531  1.00  0.00           C  
ATOM   3469  N9    A   108     -21.539  49.177  50.852  1.00  0.00           N  
ATOM   3470  H5'   A   108     -24.685  47.967  54.012  1.00  0.00           H  
ATOM   3471 H5''   A   108     -25.499  46.927  53.117  1.00  0.00           H  
ATOM   3472  H4'   A   108     -25.559  49.115  52.218  1.00  0.00           H  
ATOM   3473  H3'   A   108     -25.267  47.035  50.698  1.00  0.00           H  
ATOM   3474  H1'   A   108     -23.241  50.063  50.205  1.00  0.00           H  
ATOM   3475  H2'   A   108     -23.072  47.229  50.246  1.00  0.00           H  
ATOM   3476 HO2'   A   108     -22.730  48.320  48.285  1.00  0.00           H  
ATOM   3477  H2    A   108     -19.841  52.538  48.658  1.00  0.00           H  
ATOM   3478  H61   A   108     -16.258  50.513  50.223  1.00  0.00           H  
ATOM   3479  H62   A   108     -16.819  49.174  51.103  1.00  0.00           H  
ATOM   3480  H8    A   108     -21.213  47.487  52.017  1.00  0.00           H  
ATOM   3481  P     A   109     -27.399  48.383  49.683  1.00  0.00           P  
ATOM   3482  OP2   A   109     -27.472  46.984  49.191  1.00  0.00           O  
ATOM   3483  OP1   A   109     -28.101  48.759  50.935  1.00  0.00           O  
ATOM   3484  O5'   A   109     -27.918  49.341  48.520  1.00  0.00           O  
ATOM   3485  C5'   A   109     -29.254  49.822  48.514  1.00  0.00           C  
ATOM   3486  C4'   A   109     -29.350  51.184  47.874  1.00  0.00           C  
ATOM   3487  O4'   A   109     -28.714  52.172  48.727  1.00  0.00           O  
ATOM   3488  C3'   A   109     -28.642  51.344  46.536  1.00  0.00           C  
ATOM   3489  O3'   A   109     -29.397  50.843  45.446  1.00  0.00           O  
ATOM   3490  C1'   A   109     -28.058  53.142  47.936  1.00  0.00           C  
ATOM   3491  C2'   A   109     -28.390  52.840  46.472  1.00  0.00           C  
ATOM   3492  O2'   A   109     -29.566  53.545  46.105  1.00  0.00           O  
ATOM   3493  N1    A   109     -23.463  55.383  47.291  1.00  0.00           N  
ATOM   3494  C2    A   109     -24.695  55.726  46.895  1.00  0.00           C  
ATOM   3495  N3    A   109     -25.850  55.095  47.098  1.00  0.00           N  
ATOM   3496  C4    A   109     -25.658  53.968  47.806  1.00  0.00           C  
ATOM   3497  C5    A   109     -24.453  53.484  48.282  1.00  0.00           C  
ATOM   3498  C6    A   109     -23.305  54.245  48.001  1.00  0.00           C  
ATOM   3499  N6    A   109     -22.076  53.903  48.394  1.00  0.00           N  
ATOM   3500  N7    A   109     -24.641  52.293  48.970  1.00  0.00           N  
ATOM   3501  C8    A   109     -25.933  52.088  48.896  1.00  0.00           C  
ATOM   3502  N9    A   109     -26.610  53.062  48.206  1.00  0.00           N  
ATOM   3503  H5'   A   109     -29.577  49.880  49.437  1.00  0.00           H  
ATOM   3504 H5''   A   109     -29.818  49.194  48.017  1.00  0.00           H  
ATOM   3505  H4'   A   109     -30.295  51.418  47.765  1.00  0.00           H  
ATOM   3506  H3'   A   109     -27.782  50.875  46.570  1.00  0.00           H  
ATOM   3507  H1'   A   109     -28.384  54.038  48.165  1.00  0.00           H  
ATOM   3508  H2'   A   109     -27.639  53.052  45.879  1.00  0.00           H  
ATOM   3509 HO2'   A   109     -30.086  52.996  45.482  1.00  0.00           H  
ATOM   3510  H2    A   109     -24.756  56.560  46.383  1.00  0.00           H  
ATOM   3511  H61   A   109     -21.312  54.474  48.168  1.00  0.00           H  
ATOM   3512  H62   A   109     -21.937  53.082  48.911  1.00  0.00           H  
ATOM   3513  H8    A   109     -26.375  51.309  49.297  1.00  0.00           H  
ATOM   3514  P     G   110     -28.679  49.983  44.294  1.00  0.00           P  
ATOM   3515  OP2   G   110     -27.681  49.092  44.940  1.00  0.00           O  
ATOM   3516  OP1   G   110     -29.736  49.397  43.430  1.00  0.00           O  
ATOM   3517  O5'   G   110     -27.889  51.069  43.437  1.00  0.00           O  
ATOM   3518  C5'   G   110     -28.581  52.103  42.754  1.00  0.00           C  
ATOM   3519  C4'   G   110     -27.644  53.200  42.314  1.00  0.00           C  
ATOM   3520  O4'   G   110     -27.018  53.812  43.468  1.00  0.00           O  
ATOM   3521  C3'   G   110     -26.457  52.766  41.469  1.00  0.00           C  
ATOM   3522  O3'   G   110     -26.802  52.511  40.118  1.00  0.00           O  
ATOM   3523  C1'   G   110     -25.708  54.213  43.143  1.00  0.00           C  
ATOM   3524  C2'   G   110     -25.511  53.937  41.657  1.00  0.00           C  
ATOM   3525  O2'   G   110     -25.934  55.066  40.906  1.00  0.00           O  
ATOM   3526  N1    G   110     -20.974  53.937  44.995  1.00  0.00           N  
ATOM   3527  C2    G   110     -21.537  54.882  44.173  1.00  0.00           C  
ATOM   3528  N2    G   110     -20.739  55.890  43.790  1.00  0.00           N  
ATOM   3529  N3    G   110     -22.792  54.845  43.755  1.00  0.00           N  
ATOM   3530  C4    G   110     -23.451  53.768  44.232  1.00  0.00           C  
ATOM   3531  C5    G   110     -22.983  52.768  45.058  1.00  0.00           C  
ATOM   3532  C6    G   110     -21.634  52.820  45.498  1.00  0.00           C  
ATOM   3533  O6    G   110     -21.033  52.028  46.232  1.00  0.00           O  
ATOM   3534  N7    G   110     -23.978  51.838  45.320  1.00  0.00           N  
ATOM   3535  C8    G   110     -25.015  52.281  44.661  1.00  0.00           C  
ATOM   3536  N9    G   110     -24.765  53.448  43.980  1.00  0.00           N  
ATOM   3537  H5'   G   110     -29.260  52.481  43.349  1.00  0.00           H  
ATOM   3538 H5''   G   110     -29.023  51.724  41.965  1.00  0.00           H  
ATOM   3539  H4'   G   110     -28.159  53.884  41.836  1.00  0.00           H  
ATOM   3540  H3'   G   110     -26.062  51.959  41.859  1.00  0.00           H  
ATOM   3541  H1'   G   110     -25.593  55.171  43.315  1.00  0.00           H  
ATOM   3542  H2'   G   110     -24.586  53.689  41.449  1.00  0.00           H  
ATOM   3543 HO2'   G   110     -26.368  54.758  40.083  1.00  0.00           H  
ATOM   3544  H1    G   110     -20.034  54.056  45.248  1.00  0.00           H  
ATOM   3545  H22   G   110     -21.086  56.595  43.203  1.00  0.00           H  
ATOM   3546  H21   G   110     -19.809  55.925  44.095  1.00  0.00           H  
ATOM   3547  H8    G   110     -25.883  51.827  44.654  1.00  0.00           H  
ATOM   3548  P     A   111     -26.090  51.315  39.314  1.00  0.00           P  
ATOM   3549  OP2   A   111     -25.862  50.196  40.262  1.00  0.00           O  
ATOM   3550  OP1   A   111     -26.860  51.076  38.068  1.00  0.00           O  
ATOM   3551  O5'   A   111     -24.670  51.915  38.910  1.00  0.00           O  
ATOM   3552  C5'   A   111     -24.573  53.061  38.078  1.00  0.00           C  
ATOM   3553  C4'   A   111     -23.185  53.649  38.105  1.00  0.00           C  
ATOM   3554  O4'   A   111     -22.855  54.085  39.451  1.00  0.00           O  
ATOM   3555  C3'   A   111     -22.051  52.700  37.750  1.00  0.00           C  
ATOM   3556  O3'   A   111     -21.897  52.518  36.353  1.00  0.00           O  
ATOM   3557  C1'   A   111     -21.473  53.883  39.671  1.00  0.00           C  
ATOM   3558  C2'   A   111     -20.860  53.380  38.377  1.00  0.00           C  
ATOM   3559  O2'   A   111     -20.430  54.488  37.599  1.00  0.00           O  
ATOM   3560  N1    A   111     -18.223  52.122  43.261  1.00  0.00           N  
ATOM   3561  C2    A   111     -18.099  53.066  42.320  1.00  0.00           C  
ATOM   3562  N3    A   111     -18.987  53.475  41.416  1.00  0.00           N  
ATOM   3563  C4    A   111     -20.138  52.790  41.538  1.00  0.00           C  
ATOM   3564  C5    A   111     -20.416  51.794  42.455  1.00  0.00           C  
ATOM   3565  C6    A   111     -19.393  51.454  43.357  1.00  0.00           C  
ATOM   3566  N6    A   111     -19.516  50.512  44.295  1.00  0.00           N  
ATOM   3567  N7    A   111     -21.709  51.316  42.283  1.00  0.00           N  
ATOM   3568  C8    A   111     -22.175  52.023  41.284  1.00  0.00           C  
ATOM   3569  N9    A   111     -21.278  52.935  40.784  1.00  0.00           N  
ATOM   3570  H5'   A   111     -25.212  53.737  38.389  1.00  0.00           H  
ATOM   3571 H5''   A   111     -24.797  52.810  37.158  1.00  0.00           H  
ATOM   3572  H4'   A   111     -23.157  54.425  37.506  1.00  0.00           H  
ATOM   3573  H3'   A   111     -22.202  51.838  38.193  1.00  0.00           H  
ATOM   3574  H1'   A   111     -21.076  54.748  39.905  1.00  0.00           H  
ATOM   3575  H2'   A   111     -20.130  52.747  38.542  1.00  0.00           H  
ATOM   3576 HO2'   A   111     -20.631  54.311  36.657  1.00  0.00           H  
ATOM   3577  H2    A   111     -17.231  53.521  42.292  1.00  0.00           H  
ATOM   3578  H61   A   111     -18.766  50.319  44.897  1.00  0.00           H  
ATOM   3579  H62   A   111     -20.355  50.015  44.384  1.00  0.00           H  
ATOM   3580  H8    A   111     -23.081  51.911  40.926  1.00  0.00           H  
ATOM   3581  P     A   112     -21.435  51.093  35.769  1.00  0.00           P  
ATOM   3582  OP2   A   112     -22.067  50.033  36.593  1.00  0.00           O  
ATOM   3583  OP1   A   112     -21.646  51.107  34.300  1.00  0.00           O  
ATOM   3584  O5'   A   112     -19.865  51.057  36.041  1.00  0.00           O  
ATOM   3585  C5'   A   112     -19.006  52.040  35.484  1.00  0.00           C  
ATOM   3586  C4'   A   112     -17.669  52.067  36.182  1.00  0.00           C  
ATOM   3587  O4'   A   112     -17.837  52.314  37.590  1.00  0.00           O  
ATOM   3588  C3'   A   112     -16.870  50.773  36.142  1.00  0.00           C  
ATOM   3589  O3'   A   112     -16.170  50.589  34.924  1.00  0.00           O  
ATOM   3590  C1'   A   112     -16.830  51.646  38.349  1.00  0.00           C  
ATOM   3591  C2'   A   112     -15.945  50.903  37.348  1.00  0.00           C  
ATOM   3592  O2'   A   112     -14.819  51.714  37.047  1.00  0.00           O  
ATOM   3593  N1    A   112     -16.365  48.945  42.713  1.00  0.00           N  
ATOM   3594  C2    A   112     -15.519  49.750  42.058  1.00  0.00           C  
ATOM   3595  N3    A   112     -15.706  50.423  40.924  1.00  0.00           N  
ATOM   3596  C4    A   112     -16.941  50.205  40.440  1.00  0.00           C  
ATOM   3597  C5    A   112     -17.921  49.405  40.999  1.00  0.00           C  
ATOM   3598  C6    A   112     -17.599  48.748  42.200  1.00  0.00           C  
ATOM   3599  N6    A   112     -18.441  47.944  42.853  1.00  0.00           N  
ATOM   3600  N7    A   112     -19.070  49.421  40.221  1.00  0.00           N  
ATOM   3601  C8    A   112     -18.765  50.217  39.226  1.00  0.00           C  
ATOM   3602  N9    A   112     -17.492  50.727  39.295  1.00  0.00           N  
ATOM   3603  H5'   A   112     -19.428  52.921  35.571  1.00  0.00           H  
ATOM   3604 H5''   A   112     -18.867  51.845  34.535  1.00  0.00           H  
ATOM   3605  H4'   A   112     -17.126  52.789  35.801  1.00  0.00           H  
ATOM   3606  H3'   A   112     -17.476  50.016  36.288  1.00  0.00           H  
ATOM   3607  H1'   A   112     -16.287  52.292  38.847  1.00  0.00           H  
ATOM   3608  H2'   A   112     -15.680  50.025  37.693  1.00  0.00           H  
ATOM   3609 HO2'   A   112     -14.598  51.612  36.098  1.00  0.00           H  
ATOM   3610  H2    A   112     -14.637  49.860  42.472  1.00  0.00           H  
ATOM   3611  H61   A   112     -18.160  47.513  43.687  1.00  0.00           H  
ATOM   3612  H62   A   112     -19.342  47.787  42.500  1.00  0.00           H  
ATOM   3613  H8    A   112     -19.388  50.428  38.499  1.00  0.00           H  
ATOM   3614  P     C   113     -16.131  49.143  34.224  1.00  0.00           P  
ATOM   3615  OP2   C   113     -17.503  48.576  34.259  1.00  0.00           O  
ATOM   3616  OP1   C   113     -15.427  49.280  32.924  1.00  0.00           O  
ATOM   3617  O5'   C   113     -15.212  48.271  35.191  1.00  0.00           O  
ATOM   3618  C5'   C   113     -13.840  48.585  35.371  1.00  0.00           C  
ATOM   3619  C4'   C   113     -13.248  47.843  36.545  1.00  0.00           C  
ATOM   3620  O4'   C   113     -14.028  48.177  37.724  1.00  0.00           O  
ATOM   3621  C3'   C   113     -13.401  46.330  36.528  1.00  0.00           C  
ATOM   3622  O3'   C   113     -12.511  45.695  35.627  1.00  0.00           O  
ATOM   3623  C1'   C   113     -13.850  47.186  38.690  1.00  0.00           C  
ATOM   3624  C2'   C   113     -13.107  46.050  37.998  1.00  0.00           C  
ATOM   3625  O2'   C   113     -11.720  46.173  38.277  1.00  0.00           O  
ATOM   3626  N1    C   113     -15.192  46.772  39.167  1.00  0.00           N  
ATOM   3627  C2    C   113     -15.289  46.131  40.409  1.00  0.00           C  
ATOM   3628  O2    C   113     -14.257  45.928  41.068  1.00  0.00           O  
ATOM   3629  N3    C   113     -16.502  45.744  40.867  1.00  0.00           N  
ATOM   3630  C4    C   113     -17.595  45.973  40.140  1.00  0.00           C  
ATOM   3631  N4    C   113     -18.770  45.574  40.632  1.00  0.00           N  
ATOM   3632  C5    C   113     -17.530  46.622  38.874  1.00  0.00           C  
ATOM   3633  C6    C   113     -16.325  47.001  38.432  1.00  0.00           C  
ATOM   3634  H5'   C   113     -13.750  49.549  35.525  1.00  0.00           H  
ATOM   3635 H5''   C   113     -13.347  48.343  34.560  1.00  0.00           H  
ATOM   3636  H4'   C   113     -12.321  48.135  36.667  1.00  0.00           H  
ATOM   3637  H3'   C   113     -14.329  46.102  36.311  1.00  0.00           H  
ATOM   3638  H1'   C   113     -13.317  47.503  39.449  1.00  0.00           H  
ATOM   3639  H2'   C   113     -13.456  45.177  38.273  1.00  0.00           H  
ATOM   3640 HO2'   C   113     -11.209  45.874  37.497  1.00  0.00           H  
ATOM   3641  H42   C   113     -19.592  45.728  40.121  1.00  0.00           H  
ATOM   3642  H41   C   113     -18.810  45.127  41.503  1.00  0.00           H  
ATOM   3643  H5    C   113     -18.340  46.787  38.347  1.00  0.00           H  
ATOM   3644  H6    C   113     -16.260  47.449  37.563  1.00  0.00           H  
ATOM   3645  P     G   114     -12.839  44.224  35.068  1.00  0.00           P  
ATOM   3646  OP2   G   114     -14.271  43.939  35.337  1.00  0.00           O  
ATOM   3647  OP1   G   114     -12.321  44.133  33.678  1.00  0.00           O  
ATOM   3648  O5'   G   114     -11.963  43.258  35.984  1.00  0.00           O  
ATOM   3649  C5'   G   114     -12.349  41.908  36.197  1.00  0.00           C  
ATOM   3650  C4'   G   114     -12.413  41.576  37.667  1.00  0.00           C  
ATOM   3651  O4'   G   114     -13.065  42.655  38.380  1.00  0.00           O  
ATOM   3652  C3'   G   114     -13.221  40.341  38.037  1.00  0.00           C  
ATOM   3653  O3'   G   114     -12.472  39.141  37.942  1.00  0.00           O  
ATOM   3654  C1'   G   114     -13.890  42.139  39.408  1.00  0.00           C  
ATOM   3655  C2'   G   114     -13.651  40.636  39.463  1.00  0.00           C  
ATOM   3656  O2'   G   114     -12.601  40.371  40.383  1.00  0.00           O  
ATOM   3657  N1    G   114     -18.733  41.997  40.971  1.00  0.00           N  
ATOM   3658  C2    G   114     -17.597  41.555  41.604  1.00  0.00           C  
ATOM   3659  N2    G   114     -17.766  41.001  42.814  1.00  0.00           N  
ATOM   3660  N3    G   114     -16.381  41.649  41.091  1.00  0.00           N  
ATOM   3661  C4    G   114     -16.391  42.228  39.872  1.00  0.00           C  
ATOM   3662  C5    G   114     -17.468  42.704  39.153  1.00  0.00           C  
ATOM   3663  C6    G   114     -18.766  42.596  39.716  1.00  0.00           C  
ATOM   3664  O6    G   114     -19.846  42.959  39.235  1.00  0.00           O  
ATOM   3665  N7    G   114     -17.055  43.230  37.938  1.00  0.00           N  
ATOM   3666  C8    G   114     -15.760  43.068  37.939  1.00  0.00           C  
ATOM   3667  N9    G   114     -15.291  42.467  39.082  1.00  0.00           N  
ATOM   3668  H5'   G   114     -11.698  41.318  35.763  1.00  0.00           H  
ATOM   3669 H5''   G   114     -13.231  41.761  35.796  1.00  0.00           H  
ATOM   3670  H4'   G   114     -11.500  41.473  38.009  1.00  0.00           H  
ATOM   3671  H3'   G   114     -14.016  40.294  37.467  1.00  0.00           H  
ATOM   3672  H1'   G   114     -13.654  42.540  40.271  1.00  0.00           H  
ATOM   3673  H2'   G   114     -14.471  40.152  39.699  1.00  0.00           H  
ATOM   3674 HO2'   G   114     -12.056  39.632  40.041  1.00  0.00           H  
ATOM   3675  H1    G   114     -19.587  41.881  41.437  1.00  0.00           H  
ATOM   3676  H22   G   114     -16.991  40.668  43.313  1.00  0.00           H  
ATOM   3677  H21   G   114     -18.663  40.928  43.201  1.00  0.00           H  
ATOM   3678  H8    G   114     -15.181  43.348  37.199  1.00  0.00           H  
ATOM   3679  P     A   115     -13.147  37.814  37.335  1.00  0.00           P  
ATOM   3680  OP2   A   115     -14.006  38.216  36.193  1.00  0.00           O  
ATOM   3681  OP1   A   115     -12.077  36.806  37.130  1.00  0.00           O  
ATOM   3682  O5'   A   115     -14.096  37.295  38.505  1.00  0.00           O  
ATOM   3683  C5'   A   115     -13.556  36.879  39.751  1.00  0.00           C  
ATOM   3684  C4'   A   115     -14.632  36.728  40.798  1.00  0.00           C  
ATOM   3685  O4'   A   115     -15.296  37.999  41.021  1.00  0.00           O  
ATOM   3686  C3'   A   115     -15.766  35.773  40.456  1.00  0.00           C  
ATOM   3687  O3'   A   115     -15.429  34.413  40.669  1.00  0.00           O  
ATOM   3688  C1'   A   115     -16.671  37.779  41.286  1.00  0.00           C  
ATOM   3689  C2'   A   115     -16.875  36.268  41.369  1.00  0.00           C  
ATOM   3690  O2'   A   115     -16.668  35.844  42.708  1.00  0.00           O  
ATOM   3691  N1    A   115     -21.341  39.371  39.801  1.00  0.00           N  
ATOM   3692  C2    A   115     -20.899  38.814  40.935  1.00  0.00           C  
ATOM   3693  N3    A   115     -19.667  38.423  41.256  1.00  0.00           N  
ATOM   3694  C4    A   115     -18.815  38.658  40.241  1.00  0.00           C  
ATOM   3695  C5    A   115     -19.121  39.223  39.017  1.00  0.00           C  
ATOM   3696  C6    A   115     -20.460  39.594  38.803  1.00  0.00           C  
ATOM   3697  N6    A   115     -20.902  40.149  37.672  1.00  0.00           N  
ATOM   3698  N7    A   115     -17.987  39.309  38.221  1.00  0.00           N  
ATOM   3699  C8    A   115     -17.038  38.804  38.969  1.00  0.00           C  
ATOM   3700  N9    A   115     -17.469  38.389  40.205  1.00  0.00           N  
ATOM   3701  H5'   A   115     -12.905  37.545  40.056  1.00  0.00           H  
ATOM   3702 H5''   A   115     -13.102  36.019  39.632  1.00  0.00           H  
ATOM   3703  H4'   A   115     -14.218  36.437  41.637  1.00  0.00           H  
ATOM   3704  H3'   A   115     -16.029  35.908  39.522  1.00  0.00           H  
ATOM   3705  H1'   A   115     -16.915  38.189  42.143  1.00  0.00           H  
ATOM   3706  H2'   A   115     -17.759  36.004  41.036  1.00  0.00           H  
ATOM   3707 HO2'   A   115     -16.204  34.981  42.701  1.00  0.00           H  
ATOM   3708  H2    A   115     -21.578  38.674  41.628  1.00  0.00           H  
ATOM   3709  H61   A   115     -21.849  40.387  37.580  1.00  0.00           H  
ATOM   3710  H62   A   115     -20.281  40.320  36.934  1.00  0.00           H  
ATOM   3711  H8    A   115     -16.106  38.728  38.673  1.00  0.00           H  
ATOM   3712  P     A   116     -16.003  33.276  39.689  1.00  0.00           P  
ATOM   3713  OP2   A   116     -16.074  33.843  38.319  1.00  0.00           O  
ATOM   3714  OP1   A   116     -15.233  32.030  39.929  1.00  0.00           O  
ATOM   3715  O5'   A   116     -17.493  33.042  40.202  1.00  0.00           O  
ATOM   3716  C5'   A   116     -17.746  32.571  41.518  1.00  0.00           C  
ATOM   3717  C4'   A   116     -19.189  32.767  41.909  1.00  0.00           C  
ATOM   3718  O4'   A   116     -19.539  34.176  41.829  1.00  0.00           O  
ATOM   3719  C3'   A   116     -20.220  32.092  41.018  1.00  0.00           C  
ATOM   3720  O3'   A   116     -20.388  30.715  41.308  1.00  0.00           O  
ATOM   3721  C1'   A   116     -20.901  34.318  41.420  1.00  0.00           C  
ATOM   3722  C2'   A   116     -21.477  32.913  41.274  1.00  0.00           C  
ATOM   3723  O2'   A   116     -22.096  32.541  42.497  1.00  0.00           O  
ATOM   3724  N1    A   116     -23.851  37.034  38.184  1.00  0.00           N  
ATOM   3725  C2    A   116     -24.115  36.425  39.347  1.00  0.00           C  
ATOM   3726  N3    A   116     -23.298  35.734  40.139  1.00  0.00           N  
ATOM   3727  C4    A   116     -22.057  35.693  39.621  1.00  0.00           C  
ATOM   3728  C5    A   116     -21.634  36.269  38.439  1.00  0.00           C  
ATOM   3729  C6    A   116     -22.595  36.974  37.693  1.00  0.00           C  
ATOM   3730  N6    A   116     -22.332  37.581  36.533  1.00  0.00           N  
ATOM   3731  N7    A   116     -20.284  36.020  38.227  1.00  0.00           N  
ATOM   3732  C8    A   116     -19.929  35.310  39.270  1.00  0.00           C  
ATOM   3733  N9    A   116     -20.952  35.074  40.154  1.00  0.00           N  
ATOM   3734  H5'   A   116     -17.175  33.059  42.148  1.00  0.00           H  
ATOM   3735 H5''   A   116     -17.528  31.617  41.564  1.00  0.00           H  
ATOM   3736  H4'   A   116     -19.311  32.463  42.833  1.00  0.00           H  
ATOM   3737  H3'   A   116     -19.954  32.199  40.080  1.00  0.00           H  
ATOM   3738  H1'   A   116     -21.399  34.804  42.111  1.00  0.00           H  
ATOM   3739  H2'   A   116     -22.101  32.860  40.520  1.00  0.00           H  
ATOM   3740 HO2'   A   116     -21.992  31.575  42.624  1.00  0.00           H  
ATOM   3741  H2    A   116     -25.042  36.498  39.659  1.00  0.00           H  
ATOM   3742  H61   A   116     -23.045  38.058  36.057  1.00  0.00           H  
ATOM   3743  H62   A   116     -21.428  37.551  36.157  1.00  0.00           H  
ATOM   3744  H8    A   116     -19.017  34.978  39.405  1.00  0.00           H  
ATOM   3745  P     A   117     -20.510  29.646  40.114  1.00  0.00           P  
ATOM   3746  OP2   A   117     -19.503  29.995  39.080  1.00  0.00           O  
ATOM   3747  OP1   A   117     -20.509  28.287  40.711  1.00  0.00           O  
ATOM   3748  O5'   A   117     -21.956  29.916  39.503  1.00  0.00           O  
ATOM   3749  C5'   A   117     -23.128  29.670  40.266  1.00  0.00           C  
ATOM   3750  C4'   A   117     -24.350  30.268  39.615  1.00  0.00           C  
ATOM   3751  O4'   A   117     -24.188  31.704  39.500  1.00  0.00           O  
ATOM   3752  C3'   A   117     -24.642  29.805  38.195  1.00  0.00           C  
ATOM   3753  O3'   A   117     -25.339  28.572  38.146  1.00  0.00           O  
ATOM   3754  C1'   A   117     -24.769  32.171  38.278  1.00  0.00           C  
ATOM   3755  C2'   A   117     -25.445  30.969  37.619  1.00  0.00           C  
ATOM   3756  O2'   A   117     -26.800  30.919  38.041  1.00  0.00           O  
ATOM   3757  N1    A   117     -23.698  34.980  34.092  1.00  0.00           N  
ATOM   3758  C2    A   117     -24.855  34.600  34.649  1.00  0.00           C  
ATOM   3759  N3    A   117     -25.061  33.867  35.742  1.00  0.00           N  
ATOM   3760  C4    A   117     -23.892  33.502  36.297  1.00  0.00           C  
ATOM   3761  C5    A   117     -22.625  33.815  35.842  1.00  0.00           C  
ATOM   3762  C6    A   117     -22.542  34.597  34.676  1.00  0.00           C  
ATOM   3763  N6    A   117     -21.389  34.976  34.120  1.00  0.00           N  
ATOM   3764  N7    A   117     -21.656  33.267  36.671  1.00  0.00           N  
ATOM   3765  C8    A   117     -22.348  32.645  37.594  1.00  0.00           C  
ATOM   3766  N9    A   117     -23.708  32.746  37.429  1.00  0.00           N  
ATOM   3767  H5'   A   117     -23.017  30.063  41.158  1.00  0.00           H  
ATOM   3768 H5''   A   117     -23.254  28.703  40.358  1.00  0.00           H  
ATOM   3769  H4'   A   117     -25.132  30.078  40.174  1.00  0.00           H  
ATOM   3770  H3'   A   117     -23.798  29.725  37.703  1.00  0.00           H  
ATOM   3771  H1'   A   117     -25.441  32.858  38.470  1.00  0.00           H  
ATOM   3772  H2'   A   117     -25.369  31.010  36.643  1.00  0.00           H  
ATOM   3773 HO2'   A   117     -27.080  29.982  38.100  1.00  0.00           H  
ATOM   3774  H2    A   117     -25.664  34.903  34.187  1.00  0.00           H  
ATOM   3775  H61   A   117     -21.394  35.522  33.306  1.00  0.00           H  
ATOM   3776  H62   A   117     -20.538  34.711  34.526  1.00  0.00           H  
ATOM   3777  H8    A   117     -21.933  32.152  38.333  1.00  0.00           H  
ATOM   3778  P     G   118     -24.928  27.454  37.067  1.00  0.00           P  
ATOM   3779  OP2   G   118     -23.451  27.302  37.103  1.00  0.00           O  
ATOM   3780  OP1   G   118     -25.794  26.267  37.282  1.00  0.00           O  
ATOM   3781  O5'   G   118     -25.322  28.105  35.667  1.00  0.00           O  
ATOM   3782  C5'   G   118     -26.682  28.327  35.324  1.00  0.00           C  
ATOM   3783  C4'   G   118     -26.809  29.112  34.042  1.00  0.00           C  
ATOM   3784  O4'   G   118     -26.171  30.404  34.224  1.00  0.00           O  
ATOM   3785  C3'   G   118     -26.094  28.525  32.839  1.00  0.00           C  
ATOM   3786  O3'   G   118     -26.865  27.514  32.212  1.00  0.00           O  
ATOM   3787  C1'   G   118     -25.558  30.810  32.999  1.00  0.00           C  
ATOM   3788  C2'   G   118     -25.899  29.746  31.954  1.00  0.00           C  
ATOM   3789  O2'   G   118     -27.077  30.124  31.269  1.00  0.00           O  
ATOM   3790  N1    G   118     -21.191  32.431  31.027  1.00  0.00           N  
ATOM   3791  C2    G   118     -22.454  32.454  30.495  1.00  0.00           C  
ATOM   3792  N2    G   118     -22.579  32.979  29.270  1.00  0.00           N  
ATOM   3793  N3    G   118     -23.519  31.996  31.115  1.00  0.00           N  
ATOM   3794  C4    G   118     -23.222  31.503  32.333  1.00  0.00           C  
ATOM   3795  C5    G   118     -21.999  31.433  32.959  1.00  0.00           C  
ATOM   3796  C6    G   118     -20.861  31.933  32.281  1.00  0.00           C  
ATOM   3797  O6    G   118     -19.688  31.973  32.668  1.00  0.00           O  
ATOM   3798  N7    G   118     -22.120  30.851  34.216  1.00  0.00           N  
ATOM   3799  C8    G   118     -23.393  30.584  34.327  1.00  0.00           C  
ATOM   3800  N9    G   118     -24.120  30.956  33.219  1.00  0.00           N  
ATOM   3801  H5'   G   118     -27.119  28.822  36.047  1.00  0.00           H  
ATOM   3802 H5''   G   118     -27.129  27.461  35.214  1.00  0.00           H  
ATOM   3803  H4'   G   118     -27.891  29.144  33.853  1.00  0.00           H  
ATOM   3804  H3'   G   118     -25.149  28.020  33.089  1.00  0.00           H  
ATOM   3805  H1'   G   118     -25.914  31.772  32.604  1.00  0.00           H  
ATOM   3806  H2'   G   118     -25.158  29.580  31.160  1.00  0.00           H  
ATOM   3807 HO2'   G   118     -27.647  29.317  31.113  1.00  0.00           H  
ATOM   3808  H1    G   118     -20.448  32.800  30.470  1.00  0.00           H  
ATOM   3809  H22   G   118     -23.478  33.021  28.835  1.00  0.00           H  
ATOM   3810  H21   G   118     -21.774  33.328  28.791  1.00  0.00           H  
ATOM   3811  H8    G   118     -23.838  30.110  35.215  1.00  0.00           H  
ATOM   3812  P     U   119     -26.133  26.225  31.602  1.00  0.00           P  
ATOM   3813  OP2   U   119     -24.960  25.903  32.465  1.00  0.00           O  
ATOM   3814  OP1   U   119     -27.170  25.191  31.362  1.00  0.00           O  
ATOM   3815  O5'   U   119     -25.591  26.728  30.187  1.00  0.00           O  
ATOM   3816  C5'   U   119     -26.505  27.086  29.128  1.00  0.00           C  
ATOM   3817  C4'   U   119     -25.753  27.637  27.941  1.00  0.00           C  
ATOM   3818  O4'   U   119     -25.054  28.852  28.318  1.00  0.00           O  
ATOM   3819  C3'   U   119     -24.662  26.746  27.367  1.00  0.00           C  
ATOM   3820  O3'   U   119     -25.165  25.736  26.509  1.00  0.00           O  
ATOM   3821  C1'   U   119     -23.801  28.932  27.631  1.00  0.00           C  
ATOM   3822  C2'   U   119     -23.752  27.746  26.665  1.00  0.00           C  
ATOM   3823  O2'   U   119     -24.294  28.147  25.415  1.00  0.00           O  
ATOM   3824  N1    U   119     -22.677  28.916  28.597  1.00  0.00           N  
ATOM   3825  C2    U   119     -21.438  29.316  28.131  1.00  0.00           C  
ATOM   3826  O2    U   119     -21.242  29.672  26.982  1.00  0.00           O  
ATOM   3827  N3    U   119     -20.429  29.286  29.061  1.00  0.00           N  
ATOM   3828  C4    U   119     -20.525  28.905  30.382  1.00  0.00           C  
ATOM   3829  O4    U   119     -19.521  28.933  31.095  1.00  0.00           O  
ATOM   3830  C5    U   119     -21.837  28.505  30.795  1.00  0.00           C  
ATOM   3831  C6    U   119     -22.839  28.525  29.909  1.00  0.00           C  
ATOM   3832  H5'   U   119     -27.223  27.837  29.487  1.00  0.00           H  
ATOM   3833 H5''   U   119     -27.087  26.206  28.817  1.00  0.00           H  
ATOM   3834  H4'   U   119     -26.396  27.849  27.231  1.00  0.00           H  
ATOM   3835  H3'   U   119     -24.168  26.327  28.103  1.00  0.00           H  
ATOM   3836  H1'   U   119     -23.777  29.769  27.120  1.00  0.00           H  
ATOM   3837  H2'   U   119     -22.841  27.399  26.571  1.00  0.00           H  
ATOM   3838 HO2'   U   119     -24.951  27.480  25.124  1.00  0.00           H  
ATOM   3839  H3    U   119     -19.542  29.565  28.751  1.00  0.00           H  
ATOM   3840  H5    U   119     -21.997  28.218  31.718  1.00  0.00           H  
ATOM   3841  H6    U   119     -23.725  28.245  30.216  1.00  0.00           H  
ATOM   3842  P     C   120     -24.357  24.360  26.318  1.00  0.00           P  
ATOM   3843  OP2   C   120     -23.938  23.883  27.660  1.00  0.00           O  
ATOM   3844  OP1   C   120     -25.163  23.473  25.443  1.00  0.00           O  
ATOM   3845  O5'   C   120     -23.050  24.788  25.515  1.00  0.00           O  
ATOM   3846  C5'   C   120     -23.105  25.063  24.124  1.00  0.00           C  
ATOM   3847  C4'   C   120     -21.748  25.426  23.572  1.00  0.00           C  
ATOM   3848  O4'   C   120     -21.225  26.587  24.270  1.00  0.00           O  
ATOM   3849  C3'   C   120     -20.657  24.378  23.733  1.00  0.00           C  
ATOM   3850  O3'   C   120     -20.734  23.346  22.763  1.00  0.00           O  
ATOM   3851  C1'   C   120     -19.792  26.476  24.391  1.00  0.00           C  
ATOM   3852  C2'   C   120     -19.384  25.206  23.641  1.00  0.00           C  
ATOM   3853  O2'   C   120     -19.083  25.543  22.295  1.00  0.00           O  
ATOM   3854  N1    C   120     -19.380  26.447  25.816  1.00  0.00           N  
ATOM   3855  C2    C   120     -18.036  26.696  26.124  1.00  0.00           C  
ATOM   3856  O2    C   120     -17.237  26.932  25.205  1.00  0.00           O  
ATOM   3857  N3    C   120     -17.634  26.676  27.415  1.00  0.00           N  
ATOM   3858  C4    C   120     -18.512  26.420  28.385  1.00  0.00           C  
ATOM   3859  N4    C   120     -18.069  26.410  29.645  1.00  0.00           N  
ATOM   3860  C5    C   120     -19.884  26.161  28.105  1.00  0.00           C  
ATOM   3861  C6    C   120     -20.270  26.185  26.824  1.00  0.00           C  
ATOM   3862  H5'   C   120     -23.722  25.808  23.970  1.00  0.00           H  
ATOM   3863 H5''   C   120     -23.439  24.269  23.654  1.00  0.00           H  
ATOM   3864  H4'   C   120     -21.842  25.643  22.621  1.00  0.00           H  
ATOM   3865  H3'   C   120     -20.720  23.983  24.628  1.00  0.00           H  
ATOM   3866  H1'   C   120     -19.392  27.256  23.953  1.00  0.00           H  
ATOM   3867  H2'   C   120     -18.631  24.758  24.080  1.00  0.00           H  
ATOM   3868 HO2'   C   120     -19.555  24.926  21.699  1.00  0.00           H  
ATOM   3869  H42   C   120     -18.691  26.225  30.380  1.00  0.00           H  
ATOM   3870  H41   C   120     -17.125  26.588  29.834  1.00  0.00           H  
ATOM   3871  H5    C   120     -20.522  25.975  28.824  1.00  0.00           H  
ATOM   3872  H6    C   120     -21.210  26.010  26.611  1.00  0.00           H  
ATOM   3873  P     G   121     -20.117  21.895  23.078  1.00  0.00           P  
ATOM   3874  OP2   G   121     -20.508  21.518  24.460  1.00  0.00           O  
ATOM   3875  OP1   G   121     -20.461  20.993  21.947  1.00  0.00           O  
ATOM   3876  O5'   G   121     -18.542  22.131  23.058  1.00  0.00           O  
ATOM   3877  C5'   G   121     -17.870  22.467  21.853  1.00  0.00           C  
ATOM   3878  C4'   G   121     -16.418  22.792  22.099  1.00  0.00           C  
ATOM   3879  O4'   G   121     -16.314  23.926  22.998  1.00  0.00           O  
ATOM   3880  C3'   G   121     -15.597  21.705  22.777  1.00  0.00           C  
ATOM   3881  O3'   G   121     -15.187  20.683  21.885  1.00  0.00           O  
ATOM   3882  C1'   G   121     -15.145  23.768  23.837  1.00  0.00           C  
ATOM   3883  C2'   G   121     -14.441  22.489  23.379  1.00  0.00           C  
ATOM   3884  O2'   G   121     -13.475  22.823  22.393  1.00  0.00           O  
ATOM   3885  N1    G   121     -13.465  24.085  28.632  1.00  0.00           N  
ATOM   3886  C2    G   121     -12.767  24.188  27.453  1.00  0.00           C  
ATOM   3887  N2    G   121     -11.448  24.405  27.558  1.00  0.00           N  
ATOM   3888  N3    G   121     -13.322  24.088  26.255  1.00  0.00           N  
ATOM   3889  C4    G   121     -14.652  23.871  26.331  1.00  0.00           C  
ATOM   3890  C5    G   121     -15.442  23.752  27.456  1.00  0.00           C  
ATOM   3891  C6    G   121     -14.835  23.861  28.733  1.00  0.00           C  
ATOM   3892  O6    G   121     -15.365  23.785  29.848  1.00  0.00           O  
ATOM   3893  N7    G   121     -16.767  23.533  27.105  1.00  0.00           N  
ATOM   3894  C8    G   121     -16.759  23.522  25.800  1.00  0.00           C  
ATOM   3895  N9    G   121     -15.509  23.721  25.266  1.00  0.00           N  
ATOM   3896  H5'   G   121     -18.308  23.244  21.448  1.00  0.00           H  
ATOM   3897 H5''   G   121     -17.929  21.710  21.233  1.00  0.00           H  
ATOM   3898  H4'   G   121     -15.996  23.023  21.245  1.00  0.00           H  
ATOM   3899  H3'   G   121     -16.126  21.307  23.500  1.00  0.00           H  
ATOM   3900  H1'   G   121     -14.561  24.539  23.674  1.00  0.00           H  
ATOM   3901  H2'   G   121     -14.037  22.013  24.135  1.00  0.00           H  
ATOM   3902 HO2'   G   121     -13.584  22.226  21.624  1.00  0.00           H  
ATOM   3903  H1    G   121     -12.960  24.175  29.467  1.00  0.00           H  
ATOM   3904  H22   G   121     -10.899  24.487  26.750  1.00  0.00           H  
ATOM   3905  H21   G   121     -11.030  24.480  28.441  1.00  0.00           H  
ATOM   3906  H8    G   121     -17.562  23.386  25.257  1.00  0.00           H  
ATOM   3907  P     G   122     -14.881  19.204  22.438  1.00  0.00           P  
ATOM   3908  OP2   G   122     -15.968  18.831  23.378  1.00  0.00           O  
ATOM   3909  OP1   G   122     -14.585  18.330  21.274  1.00  0.00           O  
ATOM   3910  O5'   G   122     -13.539  19.376  23.277  1.00  0.00           O  
ATOM   3911  C5'   G   122     -12.312  19.690  22.635  1.00  0.00           C  
ATOM   3912  C4'   G   122     -11.211  19.938  23.636  1.00  0.00           C  
ATOM   3913  O4'   G   122     -11.564  21.058  24.488  1.00  0.00           O  
ATOM   3914  C3'   G   122     -10.927  18.806  24.610  1.00  0.00           C  
ATOM   3915  O3'   G   122     -10.138  17.772  24.044  1.00  0.00           O  
ATOM   3916  C1'   G   122     -11.042  20.833  25.818  1.00  0.00           C  
ATOM   3917  C2'   G   122     -10.250  19.525  25.769  1.00  0.00           C  
ATOM   3918  O2'   G   122      -8.893  19.818  25.472  1.00  0.00           O  
ATOM   3919  N1    G   122     -12.206  21.005  30.771  1.00  0.00           N  
ATOM   3920  C2    G   122     -10.979  21.081  30.158  1.00  0.00           C  
ATOM   3921  N2    G   122      -9.918  21.221  30.967  1.00  0.00           N  
ATOM   3922  N3    G   122     -10.802  21.024  28.849  1.00  0.00           N  
ATOM   3923  C4    G   122     -11.970  20.882  28.186  1.00  0.00           C  
ATOM   3924  C5    G   122     -13.247  20.796  28.702  1.00  0.00           C  
ATOM   3925  C6    G   122     -13.422  20.859  30.108  1.00  0.00           C  
ATOM   3926  O6    G   122     -14.472  20.801  30.758  1.00  0.00           O  
ATOM   3927  N7    G   122     -14.180  20.657  27.685  1.00  0.00           N  
ATOM   3928  C8    G   122     -13.468  20.658  26.591  1.00  0.00           C  
ATOM   3929  N9    G   122     -12.120  20.792  26.822  1.00  0.00           N  
ATOM   3930  H5'   G   122     -12.434  20.494  22.088  1.00  0.00           H  
ATOM   3931 H5''   G   122     -12.055  18.943  22.054  1.00  0.00           H  
ATOM   3932  H4'   G   122     -10.386  20.156  23.152  1.00  0.00           H  
ATOM   3933  H3'   G   122     -11.777  18.427  24.920  1.00  0.00           H  
ATOM   3934  H1'   G   122     -10.433  21.575  26.022  1.00  0.00           H  
ATOM   3935  H2'   G   122     -10.338  19.021  26.605  1.00  0.00           H  
ATOM   3936 HO2'   G   122      -8.351  19.662  26.272  1.00  0.00           H  
ATOM   3937  H1    G   122     -12.230  21.057  31.749  1.00  0.00           H  
ATOM   3938  H22   G   122      -9.016  21.280  30.586  1.00  0.00           H  
ATOM   3939  H21   G   122     -10.040  21.263  31.938  1.00  0.00           H  
ATOM   3940  H8    G   122     -13.856  20.574  25.696  1.00  0.00           H  
ATOM   3941  P     A   123     -10.330  16.260  24.551  1.00  0.00           P  
ATOM   3942  OP2   A   123     -11.752  16.035  24.922  1.00  0.00           O  
ATOM   3943  OP1   A   123      -9.697  15.412  23.509  1.00  0.00           O  
ATOM   3944  O5'   A   123      -9.453  16.188  25.881  1.00  0.00           O  
ATOM   3945  C5'   A   123      -8.032  16.397  25.836  1.00  0.00           C  
ATOM   3946  C4'   A   123      -7.534  16.888  27.172  1.00  0.00           C  
ATOM   3947  O4'   A   123      -8.380  17.962  27.658  1.00  0.00           O  
ATOM   3948  C3'   A   123      -7.552  15.859  28.284  1.00  0.00           C  
ATOM   3949  O3'   A   123      -6.386  15.046  28.219  1.00  0.00           O  
ATOM   3950  C1'   A   123      -8.552  17.853  29.055  1.00  0.00           C  
ATOM   3951  C2'   A   123      -7.617  16.736  29.532  1.00  0.00           C  
ATOM   3952  O2'   A   123      -6.360  17.288  29.895  1.00  0.00           O  
ATOM   3953  N1    A   123     -12.209  17.973  32.672  1.00  0.00           N  
ATOM   3954  C2    A   123     -10.902  18.260  32.704  1.00  0.00           C  
ATOM   3955  N3    A   123     -10.003  18.208  31.725  1.00  0.00           N  
ATOM   3956  C4    A   123     -10.576  17.794  30.580  1.00  0.00           C  
ATOM   3957  C5    A   123     -11.906  17.459  30.391  1.00  0.00           C  
ATOM   3958  C6    A   123     -12.753  17.568  31.509  1.00  0.00           C  
ATOM   3959  N6    A   123     -14.054  17.298  31.484  1.00  0.00           N  
ATOM   3960  N7    A   123     -12.132  17.061  29.077  1.00  0.00           N  
ATOM   3961  C8    A   123     -10.957  17.174  28.509  1.00  0.00           C  
ATOM   3962  N9    A   123      -9.966  17.614  29.362  1.00  0.00           N  
ATOM   3963  H5'   A   123      -7.782  17.130  25.056  1.00  0.00           H  
ATOM   3964 H5''   A   123      -7.520  15.459  25.572  1.00  0.00           H  
ATOM   3965  H4'   A   123      -6.490  17.177  26.981  1.00  0.00           H  
ATOM   3966  H3'   A   123      -8.393  15.152  28.217  1.00  0.00           H  
ATOM   3967  H1'   A   123      -8.268  18.763  29.603  1.00  0.00           H  
ATOM   3968  H2'   A   123      -7.941  16.181  30.424  1.00  0.00           H  
ATOM   3969 HO2'   A   123      -5.628  16.670  29.608  1.00  0.00           H  
ATOM   3970  H2    A   123     -10.516  18.583  33.681  1.00  0.00           H  
ATOM   3971  H61   A   123     -14.603  17.398  32.315  1.00  0.00           H  
ATOM   3972  H62   A   123     -14.486  16.995  30.635  1.00  0.00           H  
ATOM   3973  H8    A   123     -10.775  16.935  27.450  1.00  0.00           H  
ATOM   3974  P     G   124      -6.332  13.672  29.039  1.00  0.00           P  
ATOM   3975  OP2   G   124      -7.694  13.479  29.600  1.00  0.00           O  
ATOM   3976  OP1   G   124      -5.773  12.661  28.105  1.00  0.00           O  
ATOM   3977  O5'   G   124      -5.316  13.833  30.256  1.00  0.00           O  
ATOM   3978  C5'   G   124      -3.913  13.804  30.042  1.00  0.00           C  
ATOM   3979  C4'   G   124      -3.157  14.258  31.266  1.00  0.00           C  
ATOM   3980  O4'   G   124      -3.465  15.654  31.523  1.00  0.00           O  
ATOM   3981  C3'   G   124      -3.503  13.549  32.566  1.00  0.00           C  
ATOM   3982  O3'   G   124      -2.840  12.305  32.712  1.00  0.00           O  
ATOM   3983  C1'   G   124      -3.504  15.886  32.921  1.00  0.00           C  
ATOM   3984  C2'   G   124      -3.145  14.579  33.633  1.00  0.00           C  
ATOM   3985  O2'   G   124      -1.752  14.571  33.910  1.00  0.00           O  
ATOM   3986  N1    G   124      -6.221  18.565  36.291  1.00  0.00           N  
ATOM   3987  C2    G   124      -4.873  18.302  36.266  1.00  0.00           C  
ATOM   3988  N2    G   124      -4.147  18.819  37.269  1.00  0.00           N  
ATOM   3989  N3    G   124      -4.277  17.586  35.327  1.00  0.00           N  
ATOM   3990  C4    G   124      -5.151  17.143  34.399  1.00  0.00           C  
ATOM   3991  C5    G   124      -6.513  17.348  34.331  1.00  0.00           C  
ATOM   3992  C6    G   124      -7.139  18.119  35.345  1.00  0.00           C  
ATOM   3993  O6    G   124      -8.334  18.413  35.461  1.00  0.00           O  
ATOM   3994  N7    G   124      -7.051  16.724  33.215  1.00  0.00           N  
ATOM   3995  C8    G   124      -6.026  16.160  32.635  1.00  0.00           C  
ATOM   3996  N9    G   124      -4.843  16.375  33.300  1.00  0.00           N  
ATOM   3997  H5'   G   124      -3.691  14.394  29.292  1.00  0.00           H  
ATOM   3998 H5''   G   124      -3.642  12.889  29.820  1.00  0.00           H  
ATOM   3999  H4'   G   124      -2.193  14.173  31.104  1.00  0.00           H  
ATOM   4000  H3'   G   124      -4.471  13.400  32.584  1.00  0.00           H  
ATOM   4001  H1'   G   124      -2.834  16.568  33.135  1.00  0.00           H  
ATOM   4002  H2'   G   124      -3.678  14.455  34.446  1.00  0.00           H  
ATOM   4003 HO2'   G   124      -1.385  13.694  33.672  1.00  0.00           H  
ATOM   4004  H1    G   124      -6.565  19.107  37.031  1.00  0.00           H  
ATOM   4005  H22   G   124      -3.179  18.665  37.303  1.00  0.00           H  
ATOM   4006  H21   G   124      -4.581  19.351  37.968  1.00  0.00           H  
ATOM   4007  H8    G   124      -6.094  15.638  31.809  1.00  0.00           H  
ATOM   4008  P     G   125      -3.607  11.052  33.363  1.00  0.00           P  
ATOM   4009  OP2   G   125      -4.884  10.862  32.628  1.00  0.00           O  
ATOM   4010  OP1   G   125      -2.645   9.925  33.465  1.00  0.00           O  
ATOM   4011  O5'   G   125      -3.956  11.537  34.840  1.00  0.00           O  
ATOM   4012  C5'   G   125      -2.931  11.749  35.799  1.00  0.00           C  
ATOM   4013  C4'   G   125      -3.470  12.388  37.055  1.00  0.00           C  
ATOM   4014  O4'   G   125      -3.994  13.703  36.763  1.00  0.00           O  
ATOM   4015  C3'   G   125      -4.663  11.695  37.696  1.00  0.00           C  
ATOM   4016  O3'   G   125      -4.298  10.556  38.456  1.00  0.00           O  
ATOM   4017  C1'   G   125      -5.111  14.001  37.562  1.00  0.00           C  
ATOM   4018  C2'   G   125      -5.287  12.818  38.512  1.00  0.00           C  
ATOM   4019  O2'   G   125      -4.551  13.061  39.702  1.00  0.00           O  
ATOM   4020  N1    G   125      -9.603  16.291  36.858  1.00  0.00           N  
ATOM   4021  C2    G   125      -8.730  16.386  37.915  1.00  0.00           C  
ATOM   4022  N2    G   125      -9.096  17.196  38.919  1.00  0.00           N  
ATOM   4023  N3    G   125      -7.580  15.734  37.983  1.00  0.00           N  
ATOM   4024  C4    G   125      -7.369  14.967  36.893  1.00  0.00           C  
ATOM   4025  C5    G   125      -8.175  14.802  35.787  1.00  0.00           C  
ATOM   4026  C6    G   125      -9.406  15.506  35.726  1.00  0.00           C  
ATOM   4027  O6    G   125     -10.258  15.493  34.830  1.00  0.00           O  
ATOM   4028  N7    G   125      -7.597  13.923  34.882  1.00  0.00           N  
ATOM   4029  C8    G   125      -6.471  13.575  35.444  1.00  0.00           C  
ATOM   4030  N9    G   125      -6.270  14.171  36.666  1.00  0.00           N  
ATOM   4031  H5'   G   125      -2.246  12.333  35.411  1.00  0.00           H  
ATOM   4032 H5''   G   125      -2.523  10.887  36.027  1.00  0.00           H  
ATOM   4033  H4'   G   125      -2.750  12.459  37.717  1.00  0.00           H  
ATOM   4034  H3'   G   125      -5.293  11.426  36.997  1.00  0.00           H  
ATOM   4035  H1'   G   125      -4.979  14.821  38.084  1.00  0.00           H  
ATOM   4036  H2'   G   125      -6.233  12.642  38.699  1.00  0.00           H  
ATOM   4037 HO2'   G   125      -5.147  12.955  40.473  1.00  0.00           H  
ATOM   4038  H1    G   125     -10.430  16.815  36.904  1.00  0.00           H  
ATOM   4039  H22   G   125      -8.512  17.303  39.699  1.00  0.00           H  
ATOM   4040  H21   G   125      -9.945  17.681  38.876  1.00  0.00           H  
ATOM   4041  H8    G   125      -5.835  12.952  35.036  1.00  0.00           H  
ATOM   4042  P     U   126      -5.363   9.377  38.705  1.00  0.00           P  
ATOM   4043  OP2   U   126      -6.210   9.260  37.492  1.00  0.00           O  
ATOM   4044  OP1   U   126      -4.624   8.188  39.203  1.00  0.00           O  
ATOM   4045  O5'   U   126      -6.272   9.925  39.893  1.00  0.00           O  
ATOM   4046  C5'   U   126      -5.713  10.222  41.163  1.00  0.00           C  
ATOM   4047  C4'   U   126      -6.661  11.031  42.013  1.00  0.00           C  
ATOM   4048  O4'   U   126      -6.983  12.287  41.389  1.00  0.00           O  
ATOM   4049  C3'   U   126      -8.036  10.425  42.247  1.00  0.00           C  
ATOM   4050  O3'   U   126      -8.022   9.367  43.190  1.00  0.00           O  
ATOM   4051  C1'   U   126      -8.238  12.739  41.865  1.00  0.00           C  
ATOM   4052  C2'   U   126      -8.836  11.631  42.720  1.00  0.00           C  
ATOM   4053  O2'   U   126      -8.581  11.913  44.089  1.00  0.00           O  
ATOM   4054  N1    U   126      -9.112  13.102  40.724  1.00  0.00           N  
ATOM   4055  C2    U   126     -10.055  14.090  40.941  1.00  0.00           C  
ATOM   4056  O2    U   126     -10.189  14.659  42.010  1.00  0.00           O  
ATOM   4057  N3    U   126     -10.840  14.394  39.856  1.00  0.00           N  
ATOM   4058  C4    U   126     -10.784  13.824  38.602  1.00  0.00           C  
ATOM   4059  O4    U   126     -11.563  14.207  37.728  1.00  0.00           O  
ATOM   4060  C5    U   126      -9.786  12.810  38.451  1.00  0.00           C  
ATOM   4061  C6    U   126      -9.006  12.495  39.490  1.00  0.00           C  
ATOM   4062  H5'   U   126      -4.885  10.731  41.036  1.00  0.00           H  
ATOM   4063 H5''   U   126      -5.506   9.384  41.626  1.00  0.00           H  
ATOM   4064  H4'   U   126      -6.236  11.195  42.881  1.00  0.00           H  
ATOM   4065  H3'   U   126      -8.411  10.098  41.403  1.00  0.00           H  
ATOM   4066  H1'   U   126      -8.086  13.531  42.423  1.00  0.00           H  
ATOM   4067  H2'   U   126      -9.793  11.518  42.546  1.00  0.00           H  
ATOM   4068 HO2'   U   126      -9.402  11.764  44.604  1.00  0.00           H  
ATOM   4069  H3    U   126     -11.515  15.092  39.988  1.00  0.00           H  
ATOM   4070  H5    U   126      -9.674  12.351  37.592  1.00  0.00           H  
ATOM   4071  H6    U   126      -8.331  11.797  39.362  1.00  0.00           H  
ATOM   4072  P     U   127      -8.966   8.084  42.980  1.00  0.00           P  
ATOM   4073  OP2   U   127      -9.080   7.831  41.522  1.00  0.00           O  
ATOM   4074  OP1   U   127      -8.480   7.004  43.877  1.00  0.00           O  
ATOM   4075  O5'   U   127     -10.389   8.562  43.511  1.00  0.00           O  
ATOM   4076  C5'   U   127     -10.571   8.951  44.864  1.00  0.00           C  
ATOM   4077  C4'   U   127     -11.739   9.893  45.022  1.00  0.00           C  
ATOM   4078  O4'   U   127     -11.525  11.053  44.180  1.00  0.00           O  
ATOM   4079  C3'   U   127     -13.090   9.369  44.561  1.00  0.00           C  
ATOM   4080  O3'   U   127     -13.743   8.583  45.541  1.00  0.00           O  
ATOM   4081  C1'   U   127     -12.752  11.546  43.689  1.00  0.00           C  
ATOM   4082  C2'   U   127     -13.841  10.672  44.309  1.00  0.00           C  
ATOM   4083  O2'   U   127     -14.267  11.265  45.528  1.00  0.00           O  
ATOM   4084  N1    U   127     -12.738  11.462  42.209  1.00  0.00           N  
ATOM   4085  C2    U   127     -13.515  12.374  41.519  1.00  0.00           C  
ATOM   4086  O2    U   127     -14.194  13.223  42.070  1.00  0.00           O  
ATOM   4087  N3    U   127     -13.471  12.260  40.151  1.00  0.00           N  
ATOM   4088  C4    U   127     -12.745  11.347  39.415  1.00  0.00           C  
ATOM   4089  O4    U   127     -12.811  11.371  38.185  1.00  0.00           O  
ATOM   4090  C5    U   127     -11.965  10.436  40.196  1.00  0.00           C  
ATOM   4091  C6    U   127     -11.988  10.525  41.530  1.00  0.00           C  
ATOM   4092  H5'   U   127      -9.757   9.396  45.180  1.00  0.00           H  
ATOM   4093 H5''   U   127     -10.731   8.151  45.408  1.00  0.00           H  
ATOM   4094  H4'   U   127     -11.813  10.183  45.954  1.00  0.00           H  
ATOM   4095  H3'   U   127     -13.018   8.853  43.731  1.00  0.00           H  
ATOM   4096  H1'   U   127     -12.892  12.477  43.961  1.00  0.00           H  
ATOM   4097  H2'   U   127     -14.589  10.542  43.689  1.00  0.00           H  
ATOM   4098 HO2'   U   127     -14.523  10.556  46.155  1.00  0.00           H  
ATOM   4099  H3    U   127     -14.015  12.896  39.642  1.00  0.00           H  
ATOM   4100  H5    U   127     -11.417   9.752  39.755  1.00  0.00           H  
ATOM   4101  H6    U   127     -11.447   9.890  42.041  1.00  0.00           H  
ATOM   4102  P     C   128     -14.398   7.171  45.143  1.00  0.00           P  
ATOM   4103  OP2   C   128     -13.643   6.622  43.989  1.00  0.00           O  
ATOM   4104  OP1   C   128     -14.534   6.362  46.381  1.00  0.00           O  
ATOM   4105  O5'   C   128     -15.861   7.551  44.640  1.00  0.00           O  
ATOM   4106  C5'   C   128     -16.791   8.177  45.510  1.00  0.00           C  
ATOM   4107  C4'   C   128     -17.737   9.081  44.758  1.00  0.00           C  
ATOM   4108  O4'   C   128     -16.951  10.031  44.001  1.00  0.00           O  
ATOM   4109  C3'   C   128     -18.597   8.416  43.694  1.00  0.00           C  
ATOM   4110  O3'   C   128     -19.768   7.818  44.224  1.00  0.00           O  
ATOM   4111  C1'   C   128     -17.626  10.366  42.816  1.00  0.00           C  
ATOM   4112  C2'   C   128     -18.952   9.612  42.821  1.00  0.00           C  
ATOM   4113  O2'   C   128     -19.944  10.426  43.428  1.00  0.00           O  
ATOM   4114  N1    C   128     -16.777  10.007  41.653  1.00  0.00           N  
ATOM   4115  C2    C   128     -16.965  10.705  40.453  1.00  0.00           C  
ATOM   4116  O2    C   128     -17.828  11.595  40.398  1.00  0.00           O  
ATOM   4117  N3    C   128     -16.204  10.398  39.377  1.00  0.00           N  
ATOM   4118  C4    C   128     -15.284   9.438  39.462  1.00  0.00           C  
ATOM   4119  N4    C   128     -14.557   9.168  38.375  1.00  0.00           N  
ATOM   4120  C5    C   128     -15.070   8.709  40.666  1.00  0.00           C  
ATOM   4121  C6    C   128     -15.827   9.023  41.724  1.00  0.00           C  
ATOM   4122  H5'   C   128     -16.302   8.707  46.173  1.00  0.00           H  
ATOM   4123 H5''   C   128     -17.310   7.486  45.972  1.00  0.00           H  
ATOM   4124  H4'   C   128     -18.320   9.566  45.378  1.00  0.00           H  
ATOM   4125  H3'   C   128     -18.090   7.769  43.160  1.00  0.00           H  
ATOM   4126  H1'   C   128     -17.803  11.330  42.806  1.00  0.00           H  
ATOM   4127  H2'   C   128     -19.212   9.339  41.917  1.00  0.00           H  
ATOM   4128 HO2'   C   128     -20.573   9.855  43.915  1.00  0.00           H  
ATOM   4129  H42   C   128     -13.872   8.468  38.405  1.00  0.00           H  
ATOM   4130  H41   C   128     -14.708   9.671  37.547  1.00  0.00           H  
ATOM   4131  H5    C   128     -14.390   8.005  40.719  1.00  0.00           H  
ATOM   4132  H6    C   128     -15.695   8.533  42.562  1.00  0.00           H  
ATOM   4133  P     G   129     -20.211   6.348  43.749  1.00  0.00           P  
ATOM   4134  OP2   G   129     -19.009   5.476  43.768  1.00  0.00           O  
ATOM   4135  OP1   G   129     -21.415   5.956  44.526  1.00  0.00           O  
ATOM   4136  O5'   G   129     -20.650   6.549  42.230  1.00  0.00           O  
ATOM   4137  C5'   G   129     -21.797   7.316  41.898  1.00  0.00           C  
ATOM   4138  C4'   G   129     -21.899   7.547  40.410  1.00  0.00           C  
ATOM   4139  O4'   G   129     -20.805   8.355  39.909  1.00  0.00           O  
ATOM   4140  C3'   G   129     -21.832   6.303  39.536  1.00  0.00           C  
ATOM   4141  O3'   G   129     -23.046   5.571  39.522  1.00  0.00           O  
ATOM   4142  C1'   G   129     -20.476   7.994  38.589  1.00  0.00           C  
ATOM   4143  C2'   G   129     -21.455   6.887  38.180  1.00  0.00           C  
ATOM   4144  O2'   G   129     -22.579   7.475  37.541  1.00  0.00           O  
ATOM   4145  N1    G   129     -16.318   7.122  35.785  1.00  0.00           N  
ATOM   4146  C2    G   129     -17.547   7.601  35.401  1.00  0.00           C  
ATOM   4147  N2    G   129     -17.693   7.889  34.099  1.00  0.00           N  
ATOM   4148  N3    G   129     -18.560   7.787  36.231  1.00  0.00           N  
ATOM   4149  C4    G   129     -18.243   7.449  37.499  1.00  0.00           C  
ATOM   4150  C5    G   129     -17.048   6.962  37.987  1.00  0.00           C  
ATOM   4151  C6    G   129     -15.970   6.767  37.085  1.00  0.00           C  
ATOM   4152  O6    G   129     -14.833   6.344  37.324  1.00  0.00           O  
ATOM   4153  N7    G   129     -17.129   6.738  39.354  1.00  0.00           N  
ATOM   4154  C8    G   129     -18.348   7.086  39.667  1.00  0.00           C  
ATOM   4155  N9    G   129     -19.077   7.527  38.589  1.00  0.00           N  
ATOM   4156  H5'   G   129     -21.746   8.182  42.353  1.00  0.00           H  
ATOM   4157 H5''   G   129     -22.599   6.842  42.204  1.00  0.00           H  
ATOM   4158  H4'   G   129     -22.734   8.022  40.219  1.00  0.00           H  
ATOM   4159  H3'   G   129     -21.107   5.726  39.853  1.00  0.00           H  
ATOM   4160  H1'   G   129     -20.567   8.753  37.976  1.00  0.00           H  
ATOM   4161  H2'   G   129     -21.022   6.218  37.608  1.00  0.00           H  
ATOM   4162 HO2'   G   129     -23.383   6.968  37.779  1.00  0.00           H  
ATOM   4163  H1    G   129     -15.633   7.020  35.092  1.00  0.00           H  
ATOM   4164  H22   G   129     -18.548   8.235  33.767  1.00  0.00           H  
ATOM   4165  H21   G   129     -16.948   7.754  33.478  1.00  0.00           H  
ATOM   4166  H8    G   129     -18.704   7.039  40.578  1.00  0.00           H  
ATOM   4167  P     A   130     -23.067   4.055  38.990  1.00  0.00           P  
ATOM   4168  OP2   A   130     -21.665   3.630  38.754  1.00  0.00           O  
ATOM   4169  OP1   A   130     -23.931   3.261  39.899  1.00  0.00           O  
ATOM   4170  O5'   A   130     -23.797   4.153  37.577  1.00  0.00           O  
ATOM   4171  C5'   A   130     -25.108   4.686  37.469  1.00  0.00           C  
ATOM   4172  C4'   A   130     -25.515   4.868  36.028  1.00  0.00           C  
ATOM   4173  O4'   A   130     -24.788   5.975  35.415  1.00  0.00           O  
ATOM   4174  C3'   A   130     -25.262   3.684  35.109  1.00  0.00           C  
ATOM   4175  O3'   A   130     -26.238   2.664  35.236  1.00  0.00           O  
ATOM   4176  C1'   A   130     -24.604   5.697  34.056  1.00  0.00           C  
ATOM   4177  C2'   A   130     -25.309   4.375  33.751  1.00  0.00           C  
ATOM   4178  O2'   A   130     -26.646   4.648  33.357  1.00  0.00           O  
ATOM   4179  N1    A   130     -20.944   6.210  30.465  1.00  0.00           N  
ATOM   4180  C2    A   130     -22.276   6.339  30.418  1.00  0.00           C  
ATOM   4181  N3    A   130     -23.170   6.191  31.393  1.00  0.00           N  
ATOM   4182  C4    A   130     -22.564   5.867  32.549  1.00  0.00           C  
ATOM   4183  C5    A   130     -21.207   5.698  32.754  1.00  0.00           C  
ATOM   4184  C6    A   130     -20.367   5.884  31.642  1.00  0.00           C  
ATOM   4185  N6    A   130     -19.039   5.754  31.688  1.00  0.00           N  
ATOM   4186  N7    A   130     -20.949   5.366  34.077  1.00  0.00           N  
ATOM   4187  C8    A   130     -22.135   5.342  34.632  1.00  0.00           C  
ATOM   4188  N9    A   130     -23.159   5.636  33.766  1.00  0.00           N  
ATOM   4189  H5'   A   130     -25.138   5.555  37.922  1.00  0.00           H  
ATOM   4190 H5''   A   130     -25.739   4.077  37.905  1.00  0.00           H  
ATOM   4191  H4'   A   130     -26.474   5.072  35.993  1.00  0.00           H  
ATOM   4192  H3'   A   130     -24.362   3.333  35.276  1.00  0.00           H  
ATOM   4193  H1'   A   130     -25.013   6.415  33.528  1.00  0.00           H  
ATOM   4194  H2'   A   130     -24.827   3.862  33.069  1.00  0.00           H  
ATOM   4195 HO2'   A   130     -26.837   4.168  32.525  1.00  0.00           H  
ATOM   4196  H2    A   130     -22.644   6.577  29.541  1.00  0.00           H  
ATOM   4197  H61   A   130     -18.504   5.896  30.879  1.00  0.00           H  
ATOM   4198  H62   A   130     -18.598   5.518  32.531  1.00  0.00           H  
ATOM   4199  H8    A   130     -22.278   5.133  35.579  1.00  0.00           H  
ATOM   4200  P     A   131     -25.823   1.122  35.052  1.00  0.00           P  
ATOM   4201  OP2   A   131     -24.381   0.991  35.378  1.00  0.00           O  
ATOM   4202  OP1   A   131     -26.817   0.288  35.773  1.00  0.00           O  
ATOM   4203  O5'   A   131     -26.000   0.860  33.490  1.00  0.00           O  
ATOM   4204  C5'   A   131     -27.224   1.159  32.835  1.00  0.00           C  
ATOM   4205  C4'   A   131     -27.008   1.478  31.377  1.00  0.00           C  
ATOM   4206  O4'   A   131     -26.140   2.640  31.235  1.00  0.00           O  
ATOM   4207  C3'   A   131     -26.310   0.406  30.555  1.00  0.00           C  
ATOM   4208  O3'   A   131     -27.169  -0.662  30.192  1.00  0.00           O  
ATOM   4209  C1'   A   131     -25.322   2.489  30.115  1.00  0.00           C  
ATOM   4210  C2'   A   131     -25.791   1.230  29.386  1.00  0.00           C  
ATOM   4211  O2'   A   131     -26.839   1.569  28.490  1.00  0.00           O  
ATOM   4212  N1    A   131     -20.382   3.207  28.836  1.00  0.00           N  
ATOM   4213  C2    A   131     -21.524   3.409  28.166  1.00  0.00           C  
ATOM   4214  N3    A   131     -22.778   3.200  28.560  1.00  0.00           N  
ATOM   4215  C4    A   131     -22.808   2.719  29.816  1.00  0.00           C  
ATOM   4216  C5    A   131     -21.721   2.459  30.629  1.00  0.00           C  
ATOM   4217  C6    A   131     -20.447   2.723  30.095  1.00  0.00           C  
ATOM   4218  N6    A   131     -19.308   2.521  30.761  1.00  0.00           N  
ATOM   4219  N7    A   131     -22.135   1.970  31.860  1.00  0.00           N  
ATOM   4220  C8    A   131     -23.442   1.946  31.765  1.00  0.00           C  
ATOM   4221  N9    A   131     -23.917   2.386  30.555  1.00  0.00           N  
ATOM   4222  H5'   A   131     -27.641   1.930  33.272  1.00  0.00           H  
ATOM   4223 H5''   A   131     -27.823   0.387  32.908  1.00  0.00           H  
ATOM   4224  H4'   A   131     -27.874   1.682  30.965  1.00  0.00           H  
ATOM   4225  H3'   A   131     -25.556   0.047  31.068  1.00  0.00           H  
ATOM   4226  H1'   A   131     -25.423   3.264  29.523  1.00  0.00           H  
ATOM   4227  H2'   A   131     -25.052   0.778  28.928  1.00  0.00           H  
ATOM   4228 HO2'   A   131     -27.471   0.822  28.442  1.00  0.00           H  
ATOM   4229  H2    A   131     -21.421   3.761  27.257  1.00  0.00           H  
ATOM   4230  H61   A   131     -18.449   2.724  30.336  1.00  0.00           H  
ATOM   4231  H62   A   131     -19.331   2.171  31.676  1.00  0.00           H  
ATOM   4232  H8    A   131     -24.026   1.641  32.491  1.00  0.00           H  
ATOM   4233  P     G   132     -26.658  -2.182  30.299  1.00  0.00           P  
ATOM   4234  OP2   G   132     -25.950  -2.339  31.595  1.00  0.00           O  
ATOM   4235  OP1   G   132     -27.798  -3.075  29.972  1.00  0.00           O  
ATOM   4236  O5'   G   132     -25.581  -2.310  29.131  1.00  0.00           O  
ATOM   4237  C5'   G   132     -25.944  -2.089  27.777  1.00  0.00           C  
ATOM   4238  C4'   G   132     -24.726  -2.062  26.869  1.00  0.00           C  
ATOM   4239  O4'   G   132     -23.869  -0.930  27.188  1.00  0.00           O  
ATOM   4240  C3'   G   132     -23.731  -3.207  26.899  1.00  0.00           C  
ATOM   4241  O3'   G   132     -24.174  -4.378  26.211  1.00  0.00           O  
ATOM   4242  C1'   G   132     -22.562  -1.160  26.731  1.00  0.00           C  
ATOM   4243  C2'   G   132     -22.564  -2.577  26.148  1.00  0.00           C  
ATOM   4244  O2'   G   132     -22.800  -2.514  24.755  1.00  0.00           O  
ATOM   4245  N1    G   132     -17.787  -1.519  28.376  1.00  0.00           N  
ATOM   4246  C2    G   132     -18.276  -1.555  27.094  1.00  0.00           C  
ATOM   4247  N2    G   132     -17.373  -1.724  26.120  1.00  0.00           N  
ATOM   4248  N3    G   132     -19.556  -1.426  26.787  1.00  0.00           N  
ATOM   4249  C4    G   132     -20.321  -1.248  27.884  1.00  0.00           C  
ATOM   4250  C5    G   132     -19.933  -1.190  29.203  1.00  0.00           C  
ATOM   4251  C6    G   132     -18.558  -1.325  29.518  1.00  0.00           C  
ATOM   4252  O6    G   132     -18.016  -1.275  30.628  1.00  0.00           O  
ATOM   4253  N7    G   132     -21.026  -0.981  30.029  1.00  0.00           N  
ATOM   4254  C8    G   132     -22.042  -0.929  29.213  1.00  0.00           C  
ATOM   4255  N9    G   132     -21.685  -1.100  27.898  1.00  0.00           N  
ATOM   4256  H5'   G   132     -26.414  -1.232  27.708  1.00  0.00           H  
ATOM   4257 H5''   G   132     -26.545  -2.807  27.486  1.00  0.00           H  
ATOM   4258  H4'   G   132     -25.148  -2.041  25.854  1.00  0.00           H  
ATOM   4259  H3'   G   132     -23.521  -3.586  27.910  1.00  0.00           H  
ATOM   4260  H1'   G   132     -22.144  -0.497  25.959  1.00  0.00           H  
ATOM   4261  H2'   G   132     -21.632  -3.149  26.255  1.00  0.00           H  
ATOM   4262 HO2'   G   132     -23.468  -3.212  24.497  1.00  0.00           H  
ATOM   4263  H1    G   132     -16.802  -1.642  28.499  1.00  0.00           H  
ATOM   4264  H22   G   132     -17.668  -1.752  25.164  1.00  0.00           H  
ATOM   4265  H21   G   132     -16.405  -1.822  26.347  1.00  0.00           H  
ATOM   4266  H8    G   132     -23.080  -0.772  29.547  1.00  0.00           H  
ATOM   4267  P     A   133     -23.796  -5.843  26.790  1.00  0.00           P  
ATOM   4268  OP2   A   133     -23.611  -5.792  28.257  1.00  0.00           O  
ATOM   4269  OP1   A   133     -24.803  -6.764  26.220  1.00  0.00           O  
ATOM   4270  O5'   A   133     -22.365  -6.151  26.169  1.00  0.00           O  
ATOM   4271  C5'   A   133     -22.177  -6.238  24.753  1.00  0.00           C  
ATOM   4272  C4'   A   133     -20.708  -6.249  24.432  1.00  0.00           C  
ATOM   4273  O4'   A   133     -20.086  -5.063  24.990  1.00  0.00           O  
ATOM   4274  C3'   A   133     -19.915  -7.389  25.046  1.00  0.00           C  
ATOM   4275  O3'   A   133     -20.019  -8.549  24.236  1.00  0.00           O  
ATOM   4276  C1'   A   133     -18.766  -5.364  25.431  1.00  0.00           C  
ATOM   4277  C2'   A   133     -18.498  -6.824  25.060  1.00  0.00           C  
ATOM   4278  O2'   A   133     -17.917  -6.865  23.772  1.00  0.00           O  
ATOM   4279  N1    A   133     -15.656  -4.507  29.446  1.00  0.00           N  
ATOM   4280  C2    A   133     -15.407  -4.782  28.163  1.00  0.00           C  
ATOM   4281  N3    A   133     -16.262  -4.991  27.165  1.00  0.00           N  
ATOM   4282  C4    A   133     -17.528  -4.905  27.601  1.00  0.00           C  
ATOM   4283  C5    A   133     -17.940  -4.637  28.892  1.00  0.00           C  
ATOM   4284  C6    A   133     -16.938  -4.423  29.851  1.00  0.00           C  
ATOM   4285  N6    A   133     -17.185  -4.143  31.137  1.00  0.00           N  
ATOM   4286  N7    A   133     -19.326  -4.637  28.975  1.00  0.00           N  
ATOM   4287  C8    A   133     -19.715  -4.899  27.749  1.00  0.00           C  
ATOM   4288  N9    A   133     -18.678  -5.071  26.864  1.00  0.00           N  
ATOM   4289  H5'   A   133     -22.663  -5.387  24.254  1.00  0.00           H  
ATOM   4290 H5''   A   133     -22.651  -7.152  24.365  1.00  0.00           H  
ATOM   4291  H4'   A   133     -20.673  -6.322  23.335  1.00  0.00           H  
ATOM   4292  H3'   A   133     -20.283  -7.701  26.034  1.00  0.00           H  
ATOM   4293  H1'   A   133     -17.978  -4.764  24.953  1.00  0.00           H  
ATOM   4294  H2'   A   133     -17.820  -7.397  25.707  1.00  0.00           H  
ATOM   4295 HO2'   A   133     -18.359  -7.579  23.228  1.00  0.00           H  
ATOM   4296  H2    A   133     -14.344  -4.845  27.894  1.00  0.00           H  
ATOM   4297  H61   A   133     -16.426  -4.001  31.773  1.00  0.00           H  
ATOM   4298  H62   A   133     -18.127  -4.076  31.462  1.00  0.00           H  
ATOM   4299  H8    A   133     -20.773  -4.974  27.457  1.00  0.00           H  
ATOM   4300  P     C   134     -20.082 -10.003  24.924  1.00  0.00           P  
ATOM   4301  OP2   C   134     -20.794  -9.910  26.222  1.00  0.00           O  
ATOM   4302  OP1   C   134     -20.561 -10.954  23.890  1.00  0.00           O  
ATOM   4303  O5'   C   134     -18.557 -10.338  25.243  1.00  0.00           O  
ATOM   4304  C5'   C   134     -17.619 -10.618  24.184  1.00  0.00           C  
ATOM   4305  C4'   C   134     -16.207 -10.498  24.696  1.00  0.00           C  
ATOM   4306  O4'   C   134     -15.998  -9.182  25.268  1.00  0.00           O  
ATOM   4307  C3'   C   134     -15.826 -11.439  25.823  1.00  0.00           C  
ATOM   4308  O3'   C   134     -15.511 -12.734  25.353  1.00  0.00           O  
ATOM   4309  C1'   C   134     -15.086  -9.277  26.350  1.00  0.00           C  
ATOM   4310  C2'   C   134     -14.627 -10.733  26.428  1.00  0.00           C  
ATOM   4311  O2'   C   134     -13.452 -10.900  25.657  1.00  0.00           O  
ATOM   4312  N1    C   134     -15.757  -8.845  27.593  1.00  0.00           N  
ATOM   4313  C2    C   134     -14.975  -8.305  28.622  1.00  0.00           C  
ATOM   4314  O2    C   134     -13.749  -8.230  28.465  1.00  0.00           O  
ATOM   4315  N3    C   134     -15.574  -7.885  29.760  1.00  0.00           N  
ATOM   4316  C4    C   134     -16.895  -8.002  29.898  1.00  0.00           C  
ATOM   4317  N4    C   134     -17.443  -7.564  31.029  1.00  0.00           N  
ATOM   4318  C5    C   134     -17.713  -8.568  28.877  1.00  0.00           C  
ATOM   4319  C6    C   134     -17.110  -8.968  27.751  1.00  0.00           C  
ATOM   4320  H5'   C   134     -17.772  -9.919  23.349  1.00  0.00           H  
ATOM   4321 H5''   C   134     -17.787 -11.631  23.790  1.00  0.00           H  
ATOM   4322  H4'   C   134     -15.584 -10.724  23.818  1.00  0.00           H  
ATOM   4323  H3'   C   134     -16.638 -11.615  26.545  1.00  0.00           H  
ATOM   4324  H1'   C   134     -14.181  -8.663  26.240  1.00  0.00           H  
ATOM   4325  H2'   C   134     -14.367 -11.118  27.424  1.00  0.00           H  
ATOM   4326 HO2'   C   134     -13.481 -11.784  25.191  1.00  0.00           H  
ATOM   4327  H42   C   134     -18.432  -7.636  31.167  1.00  0.00           H  
ATOM   4328  H41   C   134     -16.868  -7.162  31.740  1.00  0.00           H  
ATOM   4329  H5    C   134     -18.800  -8.674  29.011  1.00  0.00           H  
ATOM   4330  H6    C   134     -17.710  -9.410  26.941  1.00  0.00           H  
ATOM   4331  P     G   135     -15.959 -14.009  26.208  1.00  0.00           P  
ATOM   4332  OP2   G   135     -17.326 -13.794  26.742  1.00  0.00           O  
ATOM   4333  OP1   G   135     -15.686 -15.211  25.387  1.00  0.00           O  
ATOM   4334  O5'   G   135     -14.948 -13.973  27.439  1.00  0.00           O  
ATOM   4335  C5'   G   135     -13.536 -14.207  27.248  1.00  0.00           C  
ATOM   4336  C4'   G   135     -12.782 -13.963  28.534  1.00  0.00           C  
ATOM   4337  O4'   G   135     -12.938 -12.581  28.947  1.00  0.00           O  
ATOM   4338  C3'   G   135     -13.256 -14.746  29.743  1.00  0.00           C  
ATOM   4339  O3'   G   135     -12.780 -16.074  29.751  1.00  0.00           O  
ATOM   4340  C1'   G   135     -12.876 -12.514  30.366  1.00  0.00           C  
ATOM   4341  C2'   G   135     -12.676 -13.937  30.885  1.00  0.00           C  
ATOM   4342  O2'   G   135     -11.295 -14.190  31.063  1.00  0.00           O  
ATOM   4343  N1    G   135     -15.105 -10.378  34.378  1.00  0.00           N  
ATOM   4344  C2    G   135     -13.837 -10.872  34.244  1.00  0.00           C  
ATOM   4345  N2    G   135     -13.056 -10.788  35.327  1.00  0.00           N  
ATOM   4346  N3    G   135     -13.366 -11.409  33.135  1.00  0.00           N  
ATOM   4347  C4    G   135     -14.286 -11.421  32.152  1.00  0.00           C  
ATOM   4348  C5    G   135     -15.581 -10.957  32.182  1.00  0.00           C  
ATOM   4349  C6    G   135     -16.068 -10.370  33.381  1.00  0.00           C  
ATOM   4350  O6    G   135     -17.176  -9.882  33.610  1.00  0.00           O  
ATOM   4351  N7    G   135     -16.207 -11.164  30.960  1.00  0.00           N  
ATOM   4352  C8    G   135     -15.293 -11.735  30.222  1.00  0.00           C  
ATOM   4353  N9    G   135     -14.101 -11.915  30.884  1.00  0.00           N  
ATOM   4354  H5'   G   135     -13.147 -13.546  26.461  1.00  0.00           H  
ATOM   4355 H5''   G   135     -13.368 -15.241  26.912  1.00  0.00           H  
ATOM   4356  H4'   G   135     -11.750 -14.261  28.300  1.00  0.00           H  
ATOM   4357  H3'   G   135     -14.349 -14.865  29.791  1.00  0.00           H  
ATOM   4358  H1'   G   135     -12.036 -11.914  30.744  1.00  0.00           H  
ATOM   4359  H2'   G   135     -13.139 -14.176  31.853  1.00  0.00           H  
ATOM   4360 HO2'   G   135     -11.064 -15.077  30.663  1.00  0.00           H  
ATOM   4361  H1    G   135     -15.360  -9.994  35.265  1.00  0.00           H  
ATOM   4362  H22   G   135     -12.118 -11.132  35.293  1.00  0.00           H  
ATOM   4363  H21   G   135     -13.410 -10.382  36.168  1.00  0.00           H  
ATOM   4364  H8    G   135     -15.461 -12.040  29.178  1.00  0.00           H  
ATOM   4365  P     A   136     -13.658 -17.242  30.420  1.00  0.00           P  
ATOM   4366  OP2   A   136     -15.085 -16.982  30.106  1.00  0.00           O  
ATOM   4367  OP1   A   136     -13.050 -18.545  30.049  1.00  0.00           O  
ATOM   4368  O5'   A   136     -13.452 -17.030  31.986  1.00  0.00           O  
ATOM   4369  C5'   A   136     -12.178 -17.217  32.585  1.00  0.00           C  
ATOM   4370  C4'   A   136     -12.200 -16.868  34.052  1.00  0.00           C  
ATOM   4371  O4'   A   136     -12.470 -15.458  34.218  1.00  0.00           O  
ATOM   4372  C3'   A   136     -13.281 -17.543  34.883  1.00  0.00           C  
ATOM   4373  O3'   A   136     -12.986 -18.897  35.182  1.00  0.00           O  
ATOM   4374  C1'   A   136     -13.085 -15.276  35.477  1.00  0.00           C  
ATOM   4375  C2'   A   136     -13.276 -16.656  36.119  1.00  0.00           C  
ATOM   4376  O2'   A   136     -12.164 -16.943  36.954  1.00  0.00           O  
ATOM   4377  N1    A   136     -16.745 -12.541  37.860  1.00  0.00           N  
ATOM   4378  C2    A   136     -15.617 -13.111  38.301  1.00  0.00           C  
ATOM   4379  N3    A   136     -14.707 -13.810  37.625  1.00  0.00           N  
ATOM   4380  C4    A   136     -15.051 -13.907  36.328  1.00  0.00           C  
ATOM   4381  C5    A   136     -16.177 -13.376  35.728  1.00  0.00           C  
ATOM   4382  C6    A   136     -17.061 -12.657  36.552  1.00  0.00           C  
ATOM   4383  N6    A   136     -18.186 -12.089  36.113  1.00  0.00           N  
ATOM   4384  N7    A   136     -16.199 -13.678  34.373  1.00  0.00           N  
ATOM   4385  C8    A   136     -15.104 -14.373  34.188  1.00  0.00           C  
ATOM   4386  N9    A   136     -14.361 -14.550  35.329  1.00  0.00           N  
ATOM   4387  H5'   A   136     -11.524 -16.646  32.131  1.00  0.00           H  
ATOM   4388 H5''   A   136     -11.910 -18.153  32.483  1.00  0.00           H  
ATOM   4389  H4'   A   136     -11.323 -17.071  34.440  1.00  0.00           H  
ATOM   4390  H3'   A   136     -14.140 -17.464  34.417  1.00  0.00           H  
ATOM   4391  H1'   A   136     -12.469 -14.744  36.025  1.00  0.00           H  
ATOM   4392  H2'   A   136     -14.123 -16.716  36.608  1.00  0.00           H  
ATOM   4393 HO2'   A   136     -11.956 -17.898  36.891  1.00  0.00           H  
ATOM   4394  H2    A   136     -15.434 -12.997  39.258  1.00  0.00           H  
ATOM   4395  H61   A   136     -18.763 -11.600  36.737  1.00  0.00           H  
ATOM   4396  H62   A   136     -18.435 -12.160  35.168  1.00  0.00           H  
ATOM   4397  H8    A   136     -14.839 -14.734  33.315  1.00  0.00           H  
ATOM   4398  P     U   137     -14.177 -19.960  35.370  1.00  0.00           P  
ATOM   4399  OP2   U   137     -15.086 -19.843  34.202  1.00  0.00           O  
ATOM   4400  OP1   U   137     -13.571 -21.276  35.700  1.00  0.00           O  
ATOM   4401  O5'   U   137     -14.957 -19.440  36.657  1.00  0.00           O  
ATOM   4402  C5'   U   137     -14.381 -19.541  37.950  1.00  0.00           C  
ATOM   4403  C4'   U   137     -15.356 -19.136  39.028  1.00  0.00           C  
ATOM   4404  O4'   U   137     -15.640 -17.720  38.903  1.00  0.00           O  
ATOM   4405  C3'   U   137     -16.728 -19.789  38.970  1.00  0.00           C  
ATOM   4406  O3'   U   137     -16.746 -21.092  39.525  1.00  0.00           O  
ATOM   4407  C1'   U   137     -16.958 -17.466  39.344  1.00  0.00           C  
ATOM   4408  C2'   U   137     -17.599 -18.797  39.732  1.00  0.00           C  
ATOM   4409  O2'   U   137     -17.476 -18.977  41.135  1.00  0.00           O  
ATOM   4410  N1    U   137     -17.702 -16.778  38.261  1.00  0.00           N  
ATOM   4411  C2    U   137     -18.752 -15.962  38.638  1.00  0.00           C  
ATOM   4412  O2    U   137     -19.080 -15.791  39.799  1.00  0.00           O  
ATOM   4413  N3    U   137     -19.411 -15.345  37.603  1.00  0.00           N  
ATOM   4414  C4    U   137     -19.136 -15.458  36.257  1.00  0.00           C  
ATOM   4415  O4    U   137     -19.824 -14.837  35.445  1.00  0.00           O  
ATOM   4416  C5    U   137     -18.036 -16.319  35.941  1.00  0.00           C  
ATOM   4417  C6    U   137     -17.376 -16.931  36.930  1.00  0.00           C  
ATOM   4418  H5'   U   137     -13.594 -18.958  37.996  1.00  0.00           H  
ATOM   4419 H5''   U   137     -14.102 -20.468  38.105  1.00  0.00           H  
ATOM   4420  H4'   U   137     -14.949 -19.308  39.903  1.00  0.00           H  
ATOM   4421  H3'   U   137     -17.029 -19.827  38.039  1.00  0.00           H  
ATOM   4422  H1'   U   137     -16.920 -16.885  40.132  1.00  0.00           H  
ATOM   4423  H2'   U   137     -18.533 -18.843  39.441  1.00  0.00           H  
ATOM   4424 HO2'   U   137     -18.352 -18.840  41.553  1.00  0.00           H  
ATOM   4425  H3    U   137     -20.159 -14.762  37.848  1.00  0.00           H  
ATOM   4426  H5    U   137     -17.770 -16.457  35.008  1.00  0.00           H  
ATOM   4427  H6    U   137     -16.629 -17.515  36.688  1.00  0.00           H  
ATOM   4428  P     C   138     -17.481 -22.292  38.750  1.00  0.00           P  
ATOM   4429  OP2   C   138     -17.330 -22.059  37.291  1.00  0.00           O  
ATOM   4430  OP1   C   138     -17.017 -23.573  39.340  1.00  0.00           O  
ATOM   4431  O5'   C   138     -19.019 -22.108  39.123  1.00  0.00           O  
ATOM   4432  C5'   C   138     -19.481 -22.331  40.446  1.00  0.00           C  
ATOM   4433  C4'   C   138     -20.922 -21.915  40.612  1.00  0.00           C  
ATOM   4434  O4'   C   138     -21.000 -20.488  40.446  1.00  0.00           O  
ATOM   4435  C3'   C   138     -21.898 -22.457  39.579  1.00  0.00           C  
ATOM   4436  O3'   C   138     -22.385 -23.748  39.902  1.00  0.00           O  
ATOM   4437  C1'   C   138     -22.264 -20.158  39.923  1.00  0.00           C  
ATOM   4438  C2'   C   138     -23.030 -21.450  39.685  1.00  0.00           C  
ATOM   4439  O2'   C   138     -23.850 -21.715  40.814  1.00  0.00           O  
ATOM   4440  N1    C   138     -22.102 -19.363  38.680  1.00  0.00           N  
ATOM   4441  C2    C   138     -23.077 -18.407  38.371  1.00  0.00           C  
ATOM   4442  O2    C   138     -24.041 -18.255  39.137  1.00  0.00           O  
ATOM   4443  N3    C   138     -22.953 -17.668  37.244  1.00  0.00           N  
ATOM   4444  C4    C   138     -21.908 -17.852  36.437  1.00  0.00           C  
ATOM   4445  N4    C   138     -21.827 -17.100  35.336  1.00  0.00           N  
ATOM   4446  C5    C   138     -20.900 -18.815  36.723  1.00  0.00           C  
ATOM   4447  C6    C   138     -21.033 -19.539  37.841  1.00  0.00           C  
ATOM   4448  H5'   C   138     -18.926 -21.816  41.069  1.00  0.00           H  
ATOM   4449 H5''   C   138     -19.397 -23.284  40.657  1.00  0.00           H  
ATOM   4450  H4'   C   138     -21.219 -22.160  41.512  1.00  0.00           H  
ATOM   4451  H3'   C   138     -21.491 -22.403  38.689  1.00  0.00           H  
ATOM   4452  H1'   C   138     -22.736 -19.623  40.593  1.00  0.00           H  
ATOM   4453  H2'   C   138     -23.553 -21.410  38.858  1.00  0.00           H  
ATOM   4454 HO2'   C   138     -24.771 -21.859  40.512  1.00  0.00           H  
ATOM   4455  H42   C   138     -21.071 -17.211  34.723  1.00  0.00           H  
ATOM   4456  H41   C   138     -22.523 -16.438  35.142  1.00  0.00           H  
ATOM   4457  H5    C   138     -20.135 -18.942  36.124  1.00  0.00           H  
ATOM   4458  H6    C   138     -20.350 -20.207  38.055  1.00  0.00           H  
ATOM   4459  P     A   139     -22.135 -24.967  38.891  1.00  0.00           P  
ATOM   4460  OP2   A   139     -20.749 -25.432  39.150  1.00  0.00           O  
ATOM   4461  OP1   A   139     -23.272 -25.900  39.091  1.00  0.00           O  
ATOM   4462  O5'   A   139     -22.200 -24.424  37.394  1.00  0.00           O  
ATOM   4463  C5'   A   139     -22.249 -25.322  36.295  1.00  0.00           C  
ATOM   4464  C4'   A   139     -23.606 -25.318  35.638  1.00  0.00           C  
ATOM   4465  O4'   A   139     -24.620 -25.840  36.531  1.00  0.00           O  
ATOM   4466  C3'   A   139     -24.162 -23.954  35.260  1.00  0.00           C  
ATOM   4467  O3'   A   139     -23.566 -23.417  34.091  1.00  0.00           O  
ATOM   4468  C1'   A   139     -25.845 -25.249  36.217  1.00  0.00           C  
ATOM   4469  C2'   A   139     -25.621 -24.278  35.069  1.00  0.00           C  
ATOM   4470  O2'   A   139     -25.842 -24.948  33.837  1.00  0.00           O  
ATOM   4471  N1    A   139     -29.894 -22.903  38.373  1.00  0.00           N  
ATOM   4472  C2    A   139     -29.710 -23.452  37.166  1.00  0.00           C  
ATOM   4473  N3    A   139     -28.628 -24.047  36.669  1.00  0.00           N  
ATOM   4474  C4    A   139     -27.631 -24.052  37.573  1.00  0.00           C  
ATOM   4475  C5    A   139     -27.670 -23.528  38.851  1.00  0.00           C  
ATOM   4476  C6    A   139     -28.874 -22.925  39.257  1.00  0.00           C  
ATOM   4477  N6    A   139     -29.058 -22.377  40.460  1.00  0.00           N  
ATOM   4478  N7    A   139     -26.455 -23.717  39.496  1.00  0.00           N  
ATOM   4479  C8    A   139     -25.722 -24.341  38.607  1.00  0.00           C  
ATOM   4480  N9    A   139     -26.370 -24.576  37.420  1.00  0.00           N  
ATOM   4481  H5'   A   139     -22.050 -26.228  36.612  1.00  0.00           H  
ATOM   4482 H5''   A   139     -21.574 -25.059  35.636  1.00  0.00           H  
ATOM   4483  H4'   A   139     -23.561 -25.876  34.832  1.00  0.00           H  
ATOM   4484  H3'   A   139     -24.060 -23.313  35.995  1.00  0.00           H  
ATOM   4485  H1'   A   139     -26.471 -25.949  35.935  1.00  0.00           H  
ATOM   4486  H2'   A   139     -26.181 -23.478  35.154  1.00  0.00           H  
ATOM   4487 HO2'   A   139     -25.230 -24.587  33.163  1.00  0.00           H  
ATOM   4488  H2    A   139     -30.481 -23.410  36.562  1.00  0.00           H  
ATOM   4489  H61   A   139     -29.921 -21.970  40.686  1.00  0.00           H  
ATOM   4490  H62   A   139     -28.332 -22.381  41.118  1.00  0.00           H  
ATOM   4491  H8    A   139     -24.795 -24.614  38.774  1.00  0.00           H  
ATOM   4492  P     G   140     -23.035 -21.900  34.079  1.00  0.00           P  
ATOM   4493  OP2   G   140     -22.573 -21.564  35.450  1.00  0.00           O  
ATOM   4494  OP1   G   140     -22.104 -21.747  32.932  1.00  0.00           O  
ATOM   4495  O5'   G   140     -24.339 -21.036  33.773  1.00  0.00           O  
ATOM   4496  C5'   G   140     -25.113 -21.273  32.607  1.00  0.00           C  
ATOM   4497  C4'   G   140     -26.509 -20.720  32.746  1.00  0.00           C  
ATOM   4498  O4'   G   140     -27.221 -21.418  33.796  1.00  0.00           O  
ATOM   4499  C3'   G   140     -26.610 -19.258  33.154  1.00  0.00           C  
ATOM   4500  O3'   G   140     -26.429 -18.367  32.067  1.00  0.00           O  
ATOM   4501  C1'   G   140     -28.083 -20.545  34.479  1.00  0.00           C  
ATOM   4502  C2'   G   140     -28.002 -19.193  33.767  1.00  0.00           C  
ATOM   4503  O2'   G   140     -29.006 -19.138  32.763  1.00  0.00           O  
ATOM   4504  N1    G   140     -29.346 -19.297  39.250  1.00  0.00           N  
ATOM   4505  C2    G   140     -30.097 -19.232  38.101  1.00  0.00           C  
ATOM   4506  N2    G   140     -31.351 -18.775  38.235  1.00  0.00           N  
ATOM   4507  N3    G   140     -29.653 -19.589  36.907  1.00  0.00           N  
ATOM   4508  C4    G   140     -28.376 -20.023  36.953  1.00  0.00           C  
ATOM   4509  C5    G   140     -27.540 -20.128  38.045  1.00  0.00           C  
ATOM   4510  C6    G   140     -28.029 -19.741  39.319  1.00  0.00           C  
ATOM   4511  O6    G   140     -27.443 -19.760  40.407  1.00  0.00           O  
ATOM   4512  N7    G   140     -26.299 -20.621  37.670  1.00  0.00           N  
ATOM   4513  C8    G   140     -26.400 -20.804  36.381  1.00  0.00           C  
ATOM   4514  N9    G   140     -27.633 -20.462  35.881  1.00  0.00           N  
ATOM   4515  H5'   G   140     -25.166 -22.239  32.448  1.00  0.00           H  
ATOM   4516 H5''   G   140     -24.675 -20.847  31.840  1.00  0.00           H  
ATOM   4517  H4'   G   140     -26.984 -20.847  31.898  1.00  0.00           H  
ATOM   4518  H3'   G   140     -25.945 -19.061  33.844  1.00  0.00           H  
ATOM   4519  H1'   G   140     -29.005 -20.874  34.451  1.00  0.00           H  
ATOM   4520  H2'   G   140     -28.081 -18.448  34.400  1.00  0.00           H  
ATOM   4521 HO2'   G   140     -29.464 -18.273  32.817  1.00  0.00           H  
ATOM   4522  H1    G   140     -29.769 -19.009  40.086  1.00  0.00           H  
ATOM   4523  H22   G   140     -31.934 -18.707  37.449  1.00  0.00           H  
ATOM   4524  H21   G   140     -31.687 -18.509  39.116  1.00  0.00           H  
ATOM   4525  H8    G   140     -25.670 -21.151  35.828  1.00  0.00           H  
ATOM   4526  P     A   141     -25.601 -17.004  32.269  1.00  0.00           P  
ATOM   4527  OP2   A   141     -24.622 -17.220  33.365  1.00  0.00           O  
ATOM   4528  OP1   A   141     -25.125 -16.552  30.938  1.00  0.00           O  
ATOM   4529  O5'   A   141     -26.692 -15.963  32.782  1.00  0.00           O  
ATOM   4530  C5'   A   141     -27.841 -15.666  32.002  1.00  0.00           C  
ATOM   4531  C4'   A   141     -29.012 -15.274  32.867  1.00  0.00           C  
ATOM   4532  O4'   A   141     -29.292 -16.321  33.838  1.00  0.00           O  
ATOM   4533  C3'   A   141     -28.827 -14.025  33.715  1.00  0.00           C  
ATOM   4534  O3'   A   141     -29.070 -12.827  32.998  1.00  0.00           O  
ATOM   4535  C1'   A   141     -29.643 -15.758  35.075  1.00  0.00           C  
ATOM   4536  C2'   A   141     -29.808 -14.260  34.849  1.00  0.00           C  
ATOM   4537  O2'   A   141     -31.142 -13.995  34.440  1.00  0.00           O  
ATOM   4538  N1    A   141     -28.488 -16.168  40.080  1.00  0.00           N  
ATOM   4539  C2    A   141     -29.621 -15.852  39.440  1.00  0.00           C  
ATOM   4540  N3    A   141     -29.852 -15.764  38.132  1.00  0.00           N  
ATOM   4541  C4    A   141     -28.739 -16.047  37.433  1.00  0.00           C  
ATOM   4542  C5    A   141     -27.502 -16.388  37.947  1.00  0.00           C  
ATOM   4543  C6    A   141     -27.388 -16.448  39.347  1.00  0.00           C  
ATOM   4544  N6    A   141     -26.259 -16.762  39.985  1.00  0.00           N  
ATOM   4545  N7    A   141     -26.590 -16.611  36.924  1.00  0.00           N  
ATOM   4546  C8    A   141     -27.285 -16.403  35.833  1.00  0.00           C  
ATOM   4547  N9    A   141     -28.593 -16.058  36.067  1.00  0.00           N  
ATOM   4548  H5'   A   141     -28.083 -16.457  31.476  1.00  0.00           H  
ATOM   4549 H5''   A   141     -27.632 -14.929  31.392  1.00  0.00           H  
ATOM   4550  H4'   A   141     -29.798 -15.154  32.293  1.00  0.00           H  
ATOM   4551  H3'   A   141     -27.916 -14.004  34.076  1.00  0.00           H  
ATOM   4552  H1'   A   141     -30.495 -16.138  35.375  1.00  0.00           H  
ATOM   4553  H2'   A   141     -29.564 -13.745  35.647  1.00  0.00           H  
ATOM   4554 HO2'   A   141     -31.139 -13.243  33.813  1.00  0.00           H  
ATOM   4555  H2    A   141     -30.390 -15.658  40.017  1.00  0.00           H  
ATOM   4556  H61   A   141     -26.240 -16.787  40.965  1.00  0.00           H  
ATOM   4557  H62   A   141     -25.448 -16.969  39.475  1.00  0.00           H  
ATOM   4558  H8    A   141     -26.905 -16.486  34.933  1.00  0.00           H  
ATOM   4559  P     U   142     -27.972 -11.654  32.989  1.00  0.00           P  
ATOM   4560  OP2   U   142     -26.632 -12.281  32.868  1.00  0.00           O  
ATOM   4561  OP1   U   142     -28.397 -10.633  31.998  1.00  0.00           O  
ATOM   4562  O5'   U   142     -28.086 -11.009  34.441  1.00  0.00           O  
ATOM   4563  C5'   U   142     -29.299 -10.421  34.885  1.00  0.00           C  
ATOM   4564  C4'   U   142     -29.401 -10.425  36.390  1.00  0.00           C  
ATOM   4565  O4'   U   142     -29.196 -11.774  36.866  1.00  0.00           O  
ATOM   4566  C3'   U   142     -28.302  -9.688  37.139  1.00  0.00           C  
ATOM   4567  O3'   U   142     -28.496  -8.286  37.171  1.00  0.00           O  
ATOM   4568  C1'   U   142     -28.689 -11.762  38.169  1.00  0.00           C  
ATOM   4569  C2'   U   142     -28.473 -10.314  38.518  1.00  0.00           C  
ATOM   4570  O2'   U   142     -29.635  -9.818  39.167  1.00  0.00           O  
ATOM   4571  N1    U   142     -27.423 -12.535  38.166  1.00  0.00           N  
ATOM   4572  C2    U   142     -26.901 -12.895  39.395  1.00  0.00           C  
ATOM   4573  O2    U   142     -27.431 -12.607  40.454  1.00  0.00           O  
ATOM   4574  N3    U   142     -25.729 -13.609  39.343  1.00  0.00           N  
ATOM   4575  C4    U   142     -25.038 -13.993  38.214  1.00  0.00           C  
ATOM   4576  O4    U   142     -23.993 -14.634  38.333  1.00  0.00           O  
ATOM   4577  C5    U   142     -25.637 -13.586  36.979  1.00  0.00           C  
ATOM   4578  C6    U   142     -26.778 -12.891  37.000  1.00  0.00           C  
ATOM   4579  H5'   U   142     -30.053 -10.924  34.513  1.00  0.00           H  
ATOM   4580 H5''   U   142     -29.342  -9.496  34.565  1.00  0.00           H  
ATOM   4581  H4'   U   142     -30.270 -10.089  36.693  1.00  0.00           H  
ATOM   4582  H3'   U   142     -27.405  -9.880  36.794  1.00  0.00           H  
ATOM   4583  H1'   U   142     -29.310 -12.160  38.815  1.00  0.00           H  
ATOM   4584  H2'   U   142     -27.671 -10.194  39.069  1.00  0.00           H  
ATOM   4585 HO2'   U   142     -29.746  -8.870  38.942  1.00  0.00           H  
ATOM   4586  H3    U   142     -25.341 -13.874  40.203  1.00  0.00           H  
ATOM   4587  H5    U   142     -25.213 -13.817  36.126  1.00  0.00           H  
ATOM   4588  H6    U   142     -27.167 -12.623  36.143  1.00  0.00           H  
ATOM   4589  P     A   143     -27.248  -7.291  36.986  1.00  0.00           P  
ATOM   4590  OP2   A   143     -26.526  -7.684  35.751  1.00  0.00           O  
ATOM   4591  OP1   A   143     -27.742  -5.900  37.137  1.00  0.00           O  
ATOM   4592  O5'   A   143     -26.308  -7.618  38.231  1.00  0.00           O  
ATOM   4593  C5'   A   143     -26.739  -7.355  39.558  1.00  0.00           C  
ATOM   4594  C4'   A   143     -25.834  -8.007  40.574  1.00  0.00           C  
ATOM   4595  O4'   A   143     -25.827  -9.445  40.350  1.00  0.00           O  
ATOM   4596  C3'   A   143     -24.368  -7.608  40.515  1.00  0.00           C  
ATOM   4597  O3'   A   143     -24.091  -6.408  41.217  1.00  0.00           O  
ATOM   4598  C1'   A   143     -24.542  -9.965  40.595  1.00  0.00           C  
ATOM   4599  C2'   A   143     -23.686  -8.820  41.144  1.00  0.00           C  
ATOM   4600  O2'   A   143     -23.798  -8.797  42.560  1.00  0.00           O  
ATOM   4601  N1    A   143     -21.000 -13.013  38.422  1.00  0.00           N  
ATOM   4602  C2    A   143     -21.257 -12.699  39.698  1.00  0.00           C  
ATOM   4603  N3    A   143     -22.196 -11.897  40.194  1.00  0.00           N  
ATOM   4604  C4    A   143     -22.944 -11.373  39.207  1.00  0.00           C  
ATOM   4605  C5    A   143     -22.803 -11.601  37.851  1.00  0.00           C  
ATOM   4606  C6    A   143     -21.771 -12.470  37.454  1.00  0.00           C  
ATOM   4607  N6    A   143     -21.514 -12.783  36.182  1.00  0.00           N  
ATOM   4608  N7    A   143     -23.754 -10.890  37.132  1.00  0.00           N  
ATOM   4609  C8    A   143     -24.439 -10.260  38.054  1.00  0.00           C  
ATOM   4610  N9    A   143     -24.003 -10.507  39.333  1.00  0.00           N  
ATOM   4611  H5'   A   143     -27.649  -7.700  39.674  1.00  0.00           H  
ATOM   4612 H5''   A   143     -26.743  -6.387  39.708  1.00  0.00           H  
ATOM   4613  H4'   A   143     -26.175  -7.830  41.475  1.00  0.00           H  
ATOM   4614  H3'   A   143     -24.075  -7.509  39.584  1.00  0.00           H  
ATOM   4615  H1'   A   143     -24.594 -10.682  41.262  1.00  0.00           H  
ATOM   4616  H2'   A   143     -22.753  -8.899  40.854  1.00  0.00           H  
ATOM   4617 HO2'   A   143     -22.997  -9.206  42.949  1.00  0.00           H  
ATOM   4618  H2    A   143     -20.670 -13.120  40.361  1.00  0.00           H  
ATOM   4619  H61   A   143     -20.780 -13.396  35.967  1.00  0.00           H  
ATOM   4620  H62   A   143     -22.060 -12.402  35.464  1.00  0.00           H  
ATOM   4621  H8    A   143     -25.192  -9.667  37.850  1.00  0.00           H  
ATOM   4622  P     C   144     -23.006  -5.369  40.646  1.00  0.00           P  
ATOM   4623  OP2   C   144     -23.029  -5.448  39.164  1.00  0.00           O  
ATOM   4624  OP1   C   144     -23.226  -4.062  41.315  1.00  0.00           O  
ATOM   4625  O5'   C   144     -21.612  -5.951  41.150  1.00  0.00           O  
ATOM   4626  C5'   C   144     -21.370  -6.173  42.531  1.00  0.00           C  
ATOM   4627  C4'   C   144     -20.330  -7.244  42.750  1.00  0.00           C  
ATOM   4628  O4'   C   144     -20.752  -8.496  42.138  1.00  0.00           O  
ATOM   4629  C3'   C   144     -18.964  -6.989  42.133  1.00  0.00           C  
ATOM   4630  O3'   C   144     -18.159  -6.120  42.911  1.00  0.00           O  
ATOM   4631  C1'   C   144     -19.654  -9.165  41.580  1.00  0.00           C  
ATOM   4632  C2'   C   144     -18.408  -8.399  42.025  1.00  0.00           C  
ATOM   4633  O2'   C   144     -17.985  -8.884  43.291  1.00  0.00           O  
ATOM   4634  N1    C   144     -19.809  -9.180  40.105  1.00  0.00           N  
ATOM   4635  C2    C   144     -19.168 -10.192  39.379  1.00  0.00           C  
ATOM   4636  O2    C   144     -18.494 -11.039  39.986  1.00  0.00           O  
ATOM   4637  N3    C   144     -19.294 -10.230  38.033  1.00  0.00           N  
ATOM   4638  C4    C   144     -20.023  -9.308  37.404  1.00  0.00           C  
ATOM   4639  N4    C   144     -20.119  -9.385  36.075  1.00  0.00           N  
ATOM   4640  C5    C   144     -20.687  -8.267  38.112  1.00  0.00           C  
ATOM   4641  C6    C   144     -20.557  -8.241  39.444  1.00  0.00           C  
ATOM   4642  H5'   C   144     -22.206  -6.446  42.962  1.00  0.00           H  
ATOM   4643 H5''   C   144     -21.058  -5.338  42.939  1.00  0.00           H  
ATOM   4644  H4'   C   144     -20.221  -7.381  43.714  1.00  0.00           H  
ATOM   4645  H3'   C   144     -19.063  -6.614  41.233  1.00  0.00           H  
ATOM   4646  H1'   C   144     -19.603 -10.085  41.913  1.00  0.00           H  
ATOM   4647  H2'   C   144     -17.691  -8.451  41.359  1.00  0.00           H  
ATOM   4648 HO2'   C   144     -17.616  -8.140  43.811  1.00  0.00           H  
ATOM   4649  H42   C   144     -20.648  -8.723  35.583  1.00  0.00           H  
ATOM   4650  H41   C   144     -19.660 -10.103  35.591  1.00  0.00           H  
ATOM   4651  H5    C   144     -21.222  -7.594  37.641  1.00  0.00           H  
ATOM   4652  H6    C   144     -21.006  -7.532  39.949  1.00  0.00           H  
ATOM   4653  P     C   145     -17.254  -5.000  42.197  1.00  0.00           P  
ATOM   4654  OP2   C   145     -17.981  -4.516  40.997  1.00  0.00           O  
ATOM   4655  OP1   C   145     -16.822  -4.029  43.234  1.00  0.00           O  
ATOM   4656  O5'   C   145     -15.967  -5.799  41.705  1.00  0.00           O  
ATOM   4657  C5'   C   145     -15.109  -6.444  42.635  1.00  0.00           C  
ATOM   4658  C4'   C   145     -14.235  -7.476  41.964  1.00  0.00           C  
ATOM   4659  O4'   C   145     -15.056  -8.498  41.341  1.00  0.00           O  
ATOM   4660  C3'   C   145     -13.373  -6.983  40.817  1.00  0.00           C  
ATOM   4661  O3'   C   145     -12.207  -6.301  41.229  1.00  0.00           O  
ATOM   4662  C1'   C   145     -14.416  -8.991  40.189  1.00  0.00           C  
ATOM   4663  C2'   C   145     -13.069  -8.275  40.079  1.00  0.00           C  
ATOM   4664  O2'   C   145     -12.061  -9.053  40.695  1.00  0.00           O  
ATOM   4665  N1    C   145     -15.263  -8.701  39.013  1.00  0.00           N  
ATOM   4666  C2    C   145     -15.068  -9.461  37.848  1.00  0.00           C  
ATOM   4667  O2    C   145     -14.215 -10.369  37.855  1.00  0.00           O  
ATOM   4668  N3    C   145     -15.811  -9.186  36.746  1.00  0.00           N  
ATOM   4669  C4    C   145     -16.711  -8.201  36.777  1.00  0.00           C  
ATOM   4670  N4    C   145     -17.404  -7.958  35.664  1.00  0.00           N  
ATOM   4671  C5    C   145     -16.939  -7.420  37.949  1.00  0.00           C  
ATOM   4672  C6    C   145     -16.204  -7.704  39.035  1.00  0.00           C  
ATOM   4673  H5'   C   145     -15.654  -6.884  43.320  1.00  0.00           H  
ATOM   4674 H5''   C   145     -14.539  -5.772  43.062  1.00  0.00           H  
ATOM   4675  H4'   C   145     -13.582  -7.839  42.771  1.00  0.00           H  
ATOM   4676  H3'   C   145     -13.874  -6.242  40.175  1.00  0.00           H  
ATOM   4677  H1'   C   145     -14.206 -10.070  40.190  1.00  0.00           H  
ATOM   4678  H2'   C   145     -12.694  -8.104  39.059  1.00  0.00           H  
ATOM   4679 HO2'   C   145     -11.491  -8.466  41.270  1.00  0.00           H  
ATOM   4680  H42   C   145     -18.087  -7.226  35.649  1.00  0.00           H  
ATOM   4681  H41   C   145     -17.243  -8.507  34.845  1.00  0.00           H  
ATOM   4682  H5    C   145     -17.688  -6.614  37.960  1.00  0.00           H  
ATOM   4683  H6    C   145     -16.352  -7.123  39.958  1.00  0.00           H  
ATOM   4684  P     G   146     -11.691  -5.046  40.370  1.00  0.00           P  
ATOM   4685  OP2   G   146     -12.863  -4.235  39.958  1.00  0.00           O  
ATOM   4686  OP1   G   146     -10.592  -4.408  41.139  1.00  0.00           O  
ATOM   4687  O5'   G   146     -11.084  -5.713  39.059  1.00  0.00           O  
ATOM   4688  C5'   G   146      -9.950  -6.579  39.141  1.00  0.00           C  
ATOM   4689  C4'   G   146      -9.593  -7.110  37.777  1.00  0.00           C  
ATOM   4690  O4'   G   146     -10.664  -7.957  37.283  1.00  0.00           O  
ATOM   4691  C3'   G   146      -9.406  -6.091  36.669  1.00  0.00           C  
ATOM   4692  O3'   G   146      -8.122  -5.493  36.714  1.00  0.00           O  
ATOM   4693  C1'   G   146     -10.699  -7.898  35.875  1.00  0.00           C  
ATOM   4694  C2'   G   146      -9.583  -6.951  35.426  1.00  0.00           C  
ATOM   4695  O2'   G   146      -8.438  -7.714  35.121  1.00  0.00           O  
ATOM   4696  N1    G   146     -14.005  -7.600  32.051  1.00  0.00           N  
ATOM   4697  C2    G   146     -12.764  -8.179  32.086  1.00  0.00           C  
ATOM   4698  N2    G   146     -12.351  -8.747  30.952  1.00  0.00           N  
ATOM   4699  N3    G   146     -11.988  -8.199  33.157  1.00  0.00           N  
ATOM   4700  C4    G   146     -12.568  -7.586  34.209  1.00  0.00           C  
ATOM   4701  C5    G   146     -13.802  -6.981  34.279  1.00  0.00           C  
ATOM   4702  C6    G   146     -14.618  -6.963  33.120  1.00  0.00           C  
ATOM   4703  O6    G   146     -15.732  -6.468  32.978  1.00  0.00           O  
ATOM   4704  N7    G   146     -14.029  -6.464  35.547  1.00  0.00           N  
ATOM   4705  C8    G   146     -12.946  -6.755  36.212  1.00  0.00           C  
ATOM   4706  N9    G   146     -12.017  -7.433  35.458  1.00  0.00           N  
ATOM   4707  H5'   G   146     -10.164  -7.417  39.819  1.00  0.00           H  
ATOM   4708 H5''   G   146      -9.091  -6.036  39.561  1.00  0.00           H  
ATOM   4709  H4'   G   146      -8.633  -7.623  37.932  1.00  0.00           H  
ATOM   4710  H3'   G   146     -10.097  -5.237  36.731  1.00  0.00           H  
ATOM   4711  H1'   G   146     -10.523  -8.859  35.372  1.00  0.00           H  
ATOM   4712  H2'   G   146      -9.771  -6.356  34.521  1.00  0.00           H  
ATOM   4713 HO2'   G   146      -7.617  -7.201  35.374  1.00  0.00           H  
ATOM   4714  H1    G   146     -14.508  -7.638  31.188  1.00  0.00           H  
ATOM   4715  H22   G   146     -11.454  -9.189  30.913  1.00  0.00           H  
ATOM   4716  H21   G   146     -12.937  -8.732  30.142  1.00  0.00           H  
ATOM   4717  H8    G   146     -12.792  -6.484  37.268  1.00  0.00           H  
ATOM   4718  P     U   147      -7.906  -4.018  36.103  1.00  0.00           P  
ATOM   4719  OP2   U   147      -9.220  -3.321  36.107  1.00  0.00           O  
ATOM   4720  OP1   U   147      -6.756  -3.400  36.810  1.00  0.00           O  
ATOM   4721  O5'   U   147      -7.492  -4.276  34.582  1.00  0.00           O  
ATOM   4722  C5'   U   147      -7.716  -3.273  33.569  1.00  0.00           C  
ATOM   4723  C4'   U   147      -8.118  -3.911  32.265  1.00  0.00           C  
ATOM   4724  O4'   U   147      -9.176  -4.879  32.497  1.00  0.00           O  
ATOM   4725  C3'   U   147      -8.718  -2.985  31.223  1.00  0.00           C  
ATOM   4726  O3'   U   147      -7.713  -2.258  30.522  1.00  0.00           O  
ATOM   4727  C1'   U   147     -10.033  -4.935  31.385  1.00  0.00           C  
ATOM   4728  C2'   U   147      -9.459  -3.977  30.336  1.00  0.00           C  
ATOM   4729  O2'   U   147      -8.588  -4.700  29.492  1.00  0.00           O  
ATOM   4730  N1    U   147     -11.377  -4.536  31.830  1.00  0.00           N  
ATOM   4731  C2    U   147     -12.429  -4.784  30.972  1.00  0.00           C  
ATOM   4732  O2    U   147     -12.285  -5.358  29.910  1.00  0.00           O  
ATOM   4733  N3    U   147     -13.653  -4.344  31.407  1.00  0.00           N  
ATOM   4734  C4    U   147     -13.929  -3.714  32.602  1.00  0.00           C  
ATOM   4735  O4    U   147     -15.081  -3.343  32.846  1.00  0.00           O  
ATOM   4736  C5    U   147     -12.794  -3.523  33.447  1.00  0.00           C  
ATOM   4737  C6    U   147     -11.586  -3.926  33.041  1.00  0.00           C  
ATOM   4738  H5'   U   147      -6.804  -2.678  33.418  1.00  0.00           H  
ATOM   4739 H5''   U   147      -8.504  -2.578  33.894  1.00  0.00           H  
ATOM   4740  H4'   U   147      -7.182  -4.335  31.873  1.00  0.00           H  
ATOM   4741  H3'   U   147      -9.365  -2.203  31.647  1.00  0.00           H  
ATOM   4742  H1'   U   147     -10.134  -5.916  30.900  1.00  0.00           H  
ATOM   4743  H2'   U   147     -10.171  -3.489  29.657  1.00  0.00           H  
ATOM   4744 HO2'   U   147      -7.748  -4.175  29.350  1.00  0.00           H  
ATOM   4745  H3    U   147     -14.427  -4.495  30.791  1.00  0.00           H  
ATOM   4746  H5    U   147     -12.912  -3.044  34.431  1.00  0.00           H  
ATOM   4747  H6    U   147     -10.726  -3.770  33.709  1.00  0.00           H  
ATOM   4748  P     C   148      -7.928  -0.696  30.210  1.00  0.00           P  
ATOM   4749  OP2   C   148      -8.699  -0.039  31.304  1.00  0.00           O  
ATOM   4750  OP1   C   148      -6.602  -0.159  29.819  1.00  0.00           O  
ATOM   4751  O5'   C   148      -8.854  -0.688  28.927  1.00  0.00           O  
ATOM   4752  C5'   C   148      -8.388  -1.210  27.692  1.00  0.00           C  
ATOM   4753  C4'   C   148      -9.532  -1.279  26.715  1.00  0.00           C  
ATOM   4754  O4'   C   148     -10.550  -2.190  27.219  1.00  0.00           O  
ATOM   4755  C3'   C   148     -10.318   0.008  26.534  1.00  0.00           C  
ATOM   4756  O3'   C   148      -9.653   0.930  25.685  1.00  0.00           O  
ATOM   4757  C1'   C   148     -11.821  -1.790  26.747  1.00  0.00           C  
ATOM   4758  C2'   C   148     -11.612  -0.514  25.927  1.00  0.00           C  
ATOM   4759  O2'   C   148     -11.456  -0.858  24.568  1.00  0.00           O  
ATOM   4760  N1    C   148     -12.708  -1.583  27.911  1.00  0.00           N  
ATOM   4761  C2    C   148     -14.084  -1.618  27.699  1.00  0.00           C  
ATOM   4762  O2    C   148     -14.499  -1.802  26.552  1.00  0.00           O  
ATOM   4763  N3    C   148     -14.929  -1.445  28.741  1.00  0.00           N  
ATOM   4764  C4    C   148     -14.440  -1.229  29.963  1.00  0.00           C  
ATOM   4765  N4    C   148     -15.308  -1.051  30.962  1.00  0.00           N  
ATOM   4766  C5    C   148     -13.031  -1.180  30.214  1.00  0.00           C  
ATOM   4767  C6    C   148     -12.210  -1.362  29.167  1.00  0.00           C  
ATOM   4768  H5'   C   148      -7.957  -2.210  27.842  1.00  0.00           H  
ATOM   4769 H5''   C   148      -7.587  -0.572  27.291  1.00  0.00           H  
ATOM   4770  H4'   C   148      -9.059  -1.588  25.770  1.00  0.00           H  
ATOM   4771  H3'   C   148     -10.462   0.572  27.468  1.00  0.00           H  
ATOM   4772  H1'   C   148     -12.325  -2.513  26.089  1.00  0.00           H  
ATOM   4773  H2'   C   148     -12.420   0.231  25.944  1.00  0.00           H  
ATOM   4774 HO2'   C   148     -10.687  -0.349  24.180  1.00  0.00           H  
ATOM   4775  H42   C   148     -14.976  -0.885  31.892  1.00  0.00           H  
ATOM   4776  H41   C   148     -16.291  -1.084  30.782  1.00  0.00           H  
ATOM   4777  H5    C   148     -12.639  -0.999  31.226  1.00  0.00           H  
ATOM   4778  H6    C   148     -11.121  -1.332  29.320  1.00  0.00           H  
ATOM   4779  P     G   149      -9.803   2.511  25.934  1.00  0.00           P  
ATOM   4780  OP2   G   149      -9.911   2.738  27.398  1.00  0.00           O  
ATOM   4781  OP1   G   149      -8.739   3.202  25.161  1.00  0.00           O  
ATOM   4782  O5'   G   149     -11.207   2.875  25.274  1.00  0.00           O  
ATOM   4783  C5'   G   149     -11.382   2.835  23.866  1.00  0.00           C  
ATOM   4784  C4'   G   149     -12.823   3.059  23.480  1.00  0.00           C  
ATOM   4785  O4'   G   149     -13.671   1.970  23.929  1.00  0.00           O  
ATOM   4786  C3'   G   149     -13.486   4.298  24.065  1.00  0.00           C  
ATOM   4787  O3'   G   149     -13.101   5.493  23.408  1.00  0.00           O  
ATOM   4788  C1'   G   149     -14.967   2.473  24.222  1.00  0.00           C  
ATOM   4789  C2'   G   149     -14.962   3.964  23.899  1.00  0.00           C  
ATOM   4790  O2'   G   149     -15.385   4.149  22.556  1.00  0.00           O  
ATOM   4791  N1    G   149     -18.653   1.593  27.621  1.00  0.00           N  
ATOM   4792  C2    G   149     -18.745   1.809  26.267  1.00  0.00           C  
ATOM   4793  N2    G   149     -19.980   1.788  25.744  1.00  0.00           N  
ATOM   4794  N3    G   149     -17.704   2.028  25.482  1.00  0.00           N  
ATOM   4795  C4    G   149     -16.542   2.016  26.168  1.00  0.00           C  
ATOM   4796  C5    G   149     -16.341   1.810  27.517  1.00  0.00           C  
ATOM   4797  C6    G   149     -17.467   1.577  28.348  1.00  0.00           C  
ATOM   4798  O6    G   149     -17.495   1.373  29.567  1.00  0.00           O  
ATOM   4799  N7    G   149     -14.991   1.876  27.829  1.00  0.00           N  
ATOM   4800  C8    G   149     -14.406   2.115  26.687  1.00  0.00           C  
ATOM   4801  N9    G   149     -15.288   2.212  25.638  1.00  0.00           N  
ATOM   4802  H5'   G   149     -11.094   1.960  23.532  1.00  0.00           H  
ATOM   4803 H5''   G   149     -10.829   3.531  23.454  1.00  0.00           H  
ATOM   4804  H4'   G   149     -12.886   3.110  22.503  1.00  0.00           H  
ATOM   4805  H3'   G   149     -13.269   4.358  25.018  1.00  0.00           H  
ATOM   4806  H1'   G   149     -15.619   2.016  23.650  1.00  0.00           H  
ATOM   4807  H2'   G   149     -15.518   4.471  24.528  1.00  0.00           H  
ATOM   4808 HO2'   G   149     -14.864   4.876  22.155  1.00  0.00           H  
ATOM   4809  H1    G   149     -19.486   1.440  28.114  1.00  0.00           H  
ATOM   4810  H22   G   149     -20.108   1.935  24.783  1.00  0.00           H  
ATOM   4811  H21   G   149     -20.757   1.626  26.319  1.00  0.00           H  
ATOM   4812  H8    G   149     -13.436   2.215  26.589  1.00  0.00           H  
ATOM   4813  P     U   150     -13.080   6.885  24.211  1.00  0.00           P  
ATOM   4814  OP2   U   150     -12.521   6.628  25.561  1.00  0.00           O  
ATOM   4815  OP1   U   150     -12.453   7.910  23.338  1.00  0.00           O  
ATOM   4816  O5'   U   150     -14.621   7.256  24.377  1.00  0.00           O  
ATOM   4817  C5'   U   150     -15.398   7.665  23.262  1.00  0.00           C  
ATOM   4818  C4'   U   150     -16.833   7.923  23.647  1.00  0.00           C  
ATOM   4819  O4'   U   150     -17.418   6.682  24.098  1.00  0.00           O  
ATOM   4820  C3'   U   150     -17.054   8.890  24.801  1.00  0.00           C  
ATOM   4821  O3'   U   150     -17.049  10.247  24.394  1.00  0.00           O  
ATOM   4822  C1'   U   150     -18.378   6.948  25.131  1.00  0.00           C  
ATOM   4823  C2'   U   150     -18.403   8.462  25.362  1.00  0.00           C  
ATOM   4824  O2'   U   150     -19.473   9.021  24.613  1.00  0.00           O  
ATOM   4825  N1    U   150     -18.013   6.198  26.357  1.00  0.00           N  
ATOM   4826  C2    U   150     -19.050   5.746  27.152  1.00  0.00           C  
ATOM   4827  O2    U   150     -20.224   5.937  26.887  1.00  0.00           O  
ATOM   4828  N3    U   150     -18.665   5.056  28.275  1.00  0.00           N  
ATOM   4829  C4    U   150     -17.377   4.777  28.679  1.00  0.00           C  
ATOM   4830  O4    U   150     -17.193   4.144  29.720  1.00  0.00           O  
ATOM   4831  C5    U   150     -16.356   5.275  27.809  1.00  0.00           C  
ATOM   4832  C6    U   150     -16.703   5.949  26.707  1.00  0.00           C  
ATOM   4833  H5'   U   150     -15.372   6.962  22.580  1.00  0.00           H  
ATOM   4834 H5''   U   150     -15.015   8.486  22.889  1.00  0.00           H  
ATOM   4835  H4'   U   150     -17.318   8.246  22.860  1.00  0.00           H  
ATOM   4836  H3'   U   150     -16.368   8.740  25.483  1.00  0.00           H  
ATOM   4837  H1'   U   150     -19.261   6.654  24.821  1.00  0.00           H  
ATOM   4838  H2'   U   150     -18.479   8.675  26.315  1.00  0.00           H  
ATOM   4839 HO2'   U   150     -19.156   9.831  24.159  1.00  0.00           H  
ATOM   4840  H3    U   150     -19.385   4.727  28.853  1.00  0.00           H  
ATOM   4841  H5    U   150     -15.411   5.122  28.018  1.00  0.00           H  
ATOM   4842  H6    U   150     -15.986   6.280  26.128  1.00  0.00           H  
ATOM   4843  P     A   151     -16.871  11.401  25.488  1.00  0.00           P  
ATOM   4844  OP2   A   151     -15.607  12.098  25.142  1.00  0.00           O  
ATOM   4845  OP1   A   151     -18.148  12.157  25.494  1.00  0.00           O  
ATOM   4846  O5'   A   151     -16.687  10.732  26.923  1.00  0.00           O  
ATOM   4847  C5'   A   151     -17.200  11.358  28.090  1.00  0.00           C  
ATOM   4848  C4'   A   151     -18.706  11.281  28.143  1.00  0.00           C  
ATOM   4849  O4'   A   151     -19.117  10.042  28.783  1.00  0.00           O  
ATOM   4850  C3'   A   151     -19.399  12.351  28.971  1.00  0.00           C  
ATOM   4851  O3'   A   151     -19.558  13.575  28.275  1.00  0.00           O  
ATOM   4852  C1'   A   151     -20.358  10.247  29.416  1.00  0.00           C  
ATOM   4853  C2'   A   151     -20.756  11.709  29.205  1.00  0.00           C  
ATOM   4854  O2'   A   151     -21.576  11.804  28.050  1.00  0.00           O  
ATOM   4855  N1    A   151     -22.863   9.047  33.756  1.00  0.00           N  
ATOM   4856  C2    A   151     -23.290   9.325  32.518  1.00  0.00           C  
ATOM   4857  N3    A   151     -22.582   9.630  31.432  1.00  0.00           N  
ATOM   4858  C4    A   151     -21.266   9.637  31.711  1.00  0.00           C  
ATOM   4859  C5    A   151     -20.676   9.373  32.933  1.00  0.00           C  
ATOM   4860  C6    A   151     -21.535   9.063  34.002  1.00  0.00           C  
ATOM   4861  N6    A   151     -21.111   8.787  35.237  1.00  0.00           N  
ATOM   4862  N7    A   151     -19.294   9.474  32.842  1.00  0.00           N  
ATOM   4863  C8    A   151     -19.084   9.791  31.589  1.00  0.00           C  
ATOM   4864  N9    A   151     -20.233   9.907  30.846  1.00  0.00           N  
ATOM   4865  H5'   A   151     -16.928  12.299  28.094  1.00  0.00           H  
ATOM   4866 H5''   A   151     -16.829  10.915  28.880  1.00  0.00           H  
ATOM   4867  H4'   A   151     -19.061  11.307  27.230  1.00  0.00           H  
ATOM   4868  H3'   A   151     -18.941  12.522  29.821  1.00  0.00           H  
ATOM   4869  H1'   A   151     -21.026   9.664  28.998  1.00  0.00           H  
ATOM   4870  H2'   A   151     -21.198  12.080  29.997  1.00  0.00           H  
ATOM   4871 HO2'   A   151     -21.374  12.642  27.583  1.00  0.00           H  
ATOM   4872  H2    A   151     -24.262   9.300  32.392  1.00  0.00           H  
ATOM   4873  H61   A   151     -21.758   8.578  35.942  1.00  0.00           H  
ATOM   4874  H62   A   151     -20.152   8.792  35.438  1.00  0.00           H  
ATOM   4875  H8    A   151     -18.188   9.933  31.216  1.00  0.00           H  
ATOM   4876  P     G   152     -19.286  14.972  29.023  1.00  0.00           P  
ATOM   4877  OP2   G   152     -18.005  14.854  29.765  1.00  0.00           O  
ATOM   4878  OP1   G   152     -19.464  16.066  28.035  1.00  0.00           O  
ATOM   4879  O5'   G   152     -20.465  15.074  30.090  1.00  0.00           O  
ATOM   4880  C5'   G   152     -20.290  15.789  31.304  1.00  0.00           C  
ATOM   4881  C4'   G   152     -20.992  15.109  32.453  1.00  0.00           C  
ATOM   4882  O4'   G   152     -20.683  13.695  32.440  1.00  0.00           O  
ATOM   4883  C3'   G   152     -20.582  15.562  33.847  1.00  0.00           C  
ATOM   4884  O3'   G   152     -21.230  16.755  34.254  1.00  0.00           O  
ATOM   4885  C1'   G   152     -20.604  13.208  33.770  1.00  0.00           C  
ATOM   4886  C2'   G   152     -20.934  14.356  34.713  1.00  0.00           C  
ATOM   4887  O2'   G   152     -22.322  14.325  35.014  1.00  0.00           O  
ATOM   4888  N1    G   152     -17.498  10.908  37.083  1.00  0.00           N  
ATOM   4889  C2    G   152     -18.809  11.290  37.234  1.00  0.00           C  
ATOM   4890  N2    G   152     -19.373  11.027  38.423  1.00  0.00           N  
ATOM   4891  N3    G   152     -19.518  11.886  36.289  1.00  0.00           N  
ATOM   4892  C4    G   152     -18.800  12.075  35.162  1.00  0.00           C  
ATOM   4893  C5    G   152     -17.489  11.731  34.909  1.00  0.00           C  
ATOM   4894  C6    G   152     -16.740  11.093  35.931  1.00  0.00           C  
ATOM   4895  O6    G   152     -15.565  10.710  35.900  1.00  0.00           O  
ATOM   4896  N7    G   152     -17.123  12.098  33.622  1.00  0.00           N  
ATOM   4897  C8    G   152     -18.198  12.648  33.125  1.00  0.00           C  
ATOM   4898  N9    G   152     -19.253  12.666  34.006  1.00  0.00           N  
ATOM   4899  H5'   G   152     -20.651  16.693  31.198  1.00  0.00           H  
ATOM   4900 H5''   G   152     -19.332  15.849  31.504  1.00  0.00           H  
ATOM   4901  H4'   G   152     -21.960  15.224  32.353  1.00  0.00           H  
ATOM   4902  H3'   G   152     -19.613  15.701  33.865  1.00  0.00           H  
ATOM   4903  H1'   G   152     -21.266  12.494  33.880  1.00  0.00           H  
ATOM   4904  H2'   G   152     -20.386  14.324  35.525  1.00  0.00           H  
ATOM   4905 HO2'   G   152     -22.507  13.552  35.588  1.00  0.00           H  
ATOM   4906  H1    G   152     -17.062  10.472  37.845  1.00  0.00           H  
ATOM   4907  H22   G   152     -20.307  11.277  38.588  1.00  0.00           H  
ATOM   4908  H21   G   152     -18.855  10.586  39.127  1.00  0.00           H  
ATOM   4909  H8    G   152     -18.247  13.009  32.216  1.00  0.00           H  
ATOM   4910  P     U   153     -20.409  17.892  35.040  1.00  0.00           P  
ATOM   4911  OP2   U   153     -19.288  18.331  34.172  1.00  0.00           O  
ATOM   4912  OP1   U   153     -21.381  18.893  35.547  1.00  0.00           O  
ATOM   4913  O5'   U   153     -19.793  17.124  36.292  1.00  0.00           O  
ATOM   4914  C5'   U   153     -20.551  16.933  37.477  1.00  0.00           C  
ATOM   4915  C4'   U   153     -19.774  16.168  38.519  1.00  0.00           C  
ATOM   4916  O4'   U   153     -19.266  14.945  37.927  1.00  0.00           O  
ATOM   4917  C3'   U   153     -18.528  16.852  39.061  1.00  0.00           C  
ATOM   4918  O3'   U   153     -18.811  17.796  40.078  1.00  0.00           O  
ATOM   4919  C1'   U   153     -18.004  14.628  38.476  1.00  0.00           C  
ATOM   4920  C2'   U   153     -17.689  15.677  39.541  1.00  0.00           C  
ATOM   4921  O2'   U   153     -18.138  15.205  40.803  1.00  0.00           O  
ATOM   4922  N1    U   153     -16.992  14.604  37.392  1.00  0.00           N  
ATOM   4923  C2    U   153     -15.740  14.111  37.710  1.00  0.00           C  
ATOM   4924  O2    U   153     -15.447  13.704  38.821  1.00  0.00           O  
ATOM   4925  N3    U   153     -14.836  14.107  36.677  1.00  0.00           N  
ATOM   4926  C4    U   153     -15.048  14.538  35.384  1.00  0.00           C  
ATOM   4927  O4    U   153     -14.129  14.471  34.566  1.00  0.00           O  
ATOM   4928  C5    U   153     -16.365  15.035  35.128  1.00  0.00           C  
ATOM   4929  C6    U   153     -17.266  15.049  36.116  1.00  0.00           C
[truncated: 21,644 more chars]
