# Supplementary material for: Chemical reversible crosslinking enables measurement of RNA 3D distances and alternative conformations in cells
Source: Nat Commun. 2022 Feb 17;13:911. doi: 10.1038/s41467-022-28602-3 (PMC8854666; doi:10.1038/s41467-022-28602-3)
Supplement: Supplementary file 3 — Source Data [file 41467_2022_28602_MOESM3_ESM.zip › Source Data/Source Data SI/sfig10/S10 P4-P6 mutant ribozyme crystal structure Source Data.pdb]

ATOM      1  C5'   G A   1      57.373  48.210  90.636  1.00175.32           C    
ATOM      3  C4'   G A   1      56.962  47.802  89.224  1.00175.19           C  
ATOM      4  O4'   G A   1      58.148  47.463  88.474  1.00175.34           O  
ATOM      5  C3'   G A   1      56.096  46.543  89.152  1.00175.03           C  
ATOM      6  O3'   G A   1      54.738  46.893  89.489  1.00174.70           O  
ATOM      7  C2'   G A   1      56.475  45.836  87.847  1.00175.12           C  
ATOM      8  O2'   G A   1      55.683  46.195  86.738  1.00174.89           O  
ATOM      9  C1'   G A   1      57.897  46.361  87.620  1.00175.38           C  
ATOM     10  N1    G A   1      61.427  43.973  84.944  1.00175.97           N  
ATOM     11  C2    G A   1      60.320  44.664  84.513  1.00175.91           C  
ATOM     12  N2    G A   1      60.160  44.768  83.178  1.00175.81           N  
ATOM     13  N3    G A   1      59.442  45.217  85.324  1.00175.88           N  
ATOM     14  C4    G A   1      59.753  45.005  86.632  1.00175.85           C  
ATOM     15  C5    G A   1      60.822  44.315  87.150  1.00175.88           C  
ATOM     16  C6    G A   1      61.769  43.752  86.278  1.00175.92           C  
ATOM     17  O6    G A   1      62.806  43.144  86.551  1.00175.93           O  
ATOM     18  N7    G A   1      60.743  44.286  88.546  1.00175.83           N  
ATOM     19  C8    G A   1      59.679  44.981  88.818  1.00175.79           C  
ATOM     20  N9    G A   1      59.038  45.472  87.693  1.00175.74           N  
ATOM     21  P     A A   2      53.153  47.157  89.724  1.00174.59           P  
ATOM     22  C5'   A A   2      52.471  45.785  91.865  1.00173.71           C  
ATOM     23  O5'   A A   2      52.345  46.984  91.091  1.00174.17           O  
ATOM     24  C4'   A A   2      52.954  44.657  90.973  1.00173.44           C  
ATOM     25  O4'   A A   2      54.382  44.621  91.161  1.00173.58           O  
ATOM     26  C3'   A A   2      52.598  43.198  91.227  1.00173.04           C  
ATOM     27  O3'   A A   2      51.428  42.778  90.597  1.00171.92           O  
ATOM     28  C2'   A A   2      53.685  42.487  90.451  1.00173.35           C  
ATOM     29  O2'   A A   2      53.460  42.497  89.041  1.00173.44           O  
ATOM     30  C1'   A A   2      54.885  43.337  90.849  1.00173.68           C  
ATOM     31  N1    A A   2      58.790  40.654  92.816  1.00173.86           N  
ATOM     32  C2    A A   2      58.513  41.055  91.566  1.00173.83           C  
ATOM     33  N3    A A   2      57.487  41.783  91.120  1.00173.96           N  
ATOM     34  C4    A A   2      56.668  42.108  92.136  1.00174.04           C  
ATOM     35  C5    A A   2      56.815  41.775  93.468  1.00174.05           C  
ATOM     36  C6    A A   2      57.943  41.006  93.809  1.00173.90           C  
ATOM     37  N6    A A   2      58.213  40.606  95.052  1.00173.73           N  
ATOM     38  N7    A A   2      55.767  42.281  94.228  1.00174.14           N  
ATOM     39  C8    A A   2      55.025  42.906  93.352  1.00174.04           C  
ATOM     40  N9    A A   2      55.496  42.821  92.059  1.00173.96           N  
ATOM     41  OP1   A A   2      52.612  46.178  88.755  1.00174.44           O  
ATOM     42  OP2   A A   2      53.123  48.612  89.412  1.00174.60           O1-
ATOM     43  P     A A   3      50.577  41.636  91.281  1.00171.03           P  
ATOM     44  C5'   A A   3      48.200  41.670  92.005  1.00167.92           C  
ATOM     45  O5'   A A   3      49.143  42.280  91.273  1.00169.90           O  
ATOM     46  C4'   A A   3      47.538  40.638  91.167  1.00166.41           C  
ATOM     47  O4'   A A   3      48.503  39.776  90.487  1.00166.29           O  
ATOM     48  C3'   A A   3      46.735  39.738  92.065  1.00165.27           C  
ATOM     49  O3'   A A   3      45.519  40.414  92.381  1.00162.93           O  
ATOM     50  C2'   A A   3      46.723  38.448  91.252  1.00165.58           C  
ATOM     51  O2'   A A   3      45.903  38.528  90.104  1.00165.54           O  
ATOM     52  C1'   A A   3      48.172  38.425  90.734  1.00165.85           C  
ATOM     53  N1    A A   3      53.097  37.016  91.333  1.00165.30           N  
ATOM     54  C2    A A   3      52.412  37.452  90.271  1.00165.32           C  
ATOM     55  N3    A A   3      51.127  37.794  90.178  1.00165.51           N  
ATOM     56  C4    A A   3      50.511  37.658  91.362  1.00165.58           C  
ATOM     57  C5    A A   3      51.076  37.233  92.551  1.00165.51           C  
ATOM     58  C6    A A   3      52.449  36.888  92.511  1.00165.45           C  
ATOM     59  N6    A A   3      53.132  36.440  93.571  1.00165.50           N  
ATOM     60  N7    A A   3      50.137  37.229  93.569  1.00165.43           N  
ATOM     61  C8    A A   3      49.034  37.631  92.986  1.00165.45           C  
ATOM     62  N9    A A   3      49.186  37.918  91.660  1.00165.68           N  
ATOM     63  OP1   A A   3      51.044  41.545  92.669  1.00170.99           O  
ATOM     64  OP2   A A   3      50.581  40.422  90.433  1.00171.04           O1-
ATOM     65  P     U A   4      45.598  41.888  93.070  1.00161.26           P  
ATOM     66  C5'   U A   4      43.124  42.536  92.726  1.00155.09           C  
ATOM     67  O5'   U A   4      44.137  42.131  93.611  1.00159.06           O  
ATOM     68  C4'   U A   4      42.723  43.945  93.028  1.00152.24           C  
ATOM     69  O4'   U A   4      43.696  44.892  92.505  1.00151.54           O  
ATOM     70  C3'   U A   4      41.468  44.270  92.271  1.00150.47           C  
ATOM     71  O3'   U A   4      40.381  43.718  93.005  1.00147.73           O  
ATOM     72  C2'   U A   4      41.515  45.792  92.164  1.00150.49           C  
ATOM     73  O2'   U A   4      40.986  46.461  93.291  1.00150.39           O  
ATOM     74  C1'   U A   4      43.022  46.052  92.026  1.00150.71           C  
ATOM     75  N1    U A   4      43.472  46.295  90.646  1.00150.34           N  
ATOM     76  C2    U A   4      43.406  47.589  90.128  1.00150.12           C  
ATOM     77  O2    U A   4      42.958  48.541  90.751  1.00149.91           O  
ATOM     78  N3    U A   4      43.887  47.720  88.846  1.00150.04           N  
ATOM     79  C4    U A   4      44.395  46.717  88.042  1.00150.09           C  
ATOM     80  O4    U A   4      44.819  46.996  86.921  1.00150.16           O  
ATOM     81  C5    U A   4      44.403  45.417  88.639  1.00150.14           C  
ATOM     82  C6    U A   4      43.954  45.255  89.886  1.00150.22           C  
ATOM     83  OP1   U A   4      45.706  42.914  91.996  1.00161.21           O  
ATOM     84  OP2   U A   4      46.532  41.971  94.252  1.00161.28           O1-
ATOM     85  P     U A   5      38.979  43.486  92.278  1.00145.53           P  
ATOM     86  C5'   U A   5      37.573  45.316  91.044  1.00139.20           C  
ATOM     87  O5'   U A   5      38.523  44.984  92.030  1.00143.23           O  
ATOM     88  C4'   U A   5      37.175  46.756  91.211  1.00136.35           C  
ATOM     89  O4'   U A   5      38.315  47.622  90.976  1.00135.92           O  
ATOM     90  C3'   U A   5      36.130  47.242  90.239  1.00134.40           C  
ATOM     91  O3'   U A   5      34.871  46.850  90.745  1.00131.47           O  
ATOM     92  C2'   U A   5      36.353  48.748  90.263  1.00134.50           C  
ATOM     93  O2'   U A   5      35.781  49.373  91.396  1.00133.99           O  
ATOM     94  C1'   U A   5      37.880  48.815  90.345  1.00135.07           C  
ATOM     95  N1    U A   5      38.532  48.896  89.029  1.00135.04           N  
ATOM     96  C2    U A   5      38.550  50.125  88.400  1.00134.98           C  
ATOM     97  O2    U A   5      38.054  51.125  88.892  1.00134.90           O  
ATOM     98  N3    U A   5      39.173  50.141  87.176  1.00134.79           N  
ATOM     99  C4    U A   5      39.766  49.077  86.530  1.00134.73           C  
ATOM    100  O4    U A   5      40.292  49.253  85.431  1.00134.50           O  
ATOM    101  C5    U A   5      39.705  47.838  87.244  1.00134.96           C  
ATOM    102  C6    U A   5      39.104  47.790  88.439  1.00135.01           C  
ATOM    103  OP1   U A   5      38.033  42.844  93.231  1.00145.56           O  
ATOM    104  OP2   U A   5      39.253  42.844  90.968  1.00145.75           O1-
ATOM    105  P     G A   6      33.659  46.624  89.733  1.00129.29           P  
ATOM    106  C5'   G A   6      32.724  48.408  88.078  1.00118.65           C  
ATOM    107  O5'   G A   6      33.283  48.116  89.338  1.00125.19           O  
ATOM    108  C4'   G A   6      32.608  49.895  87.907  1.00113.97           C  
ATOM    109  O4'   G A   6      33.918  50.514  88.025  1.00113.41           O  
ATOM    110  C3'   G A   6      32.108  50.298  86.538  1.00110.56           C  
ATOM    111  O3'   G A   6      30.690  50.250  86.528  1.00104.99           O  
ATOM    112  C2'   G A   6      32.698  51.693  86.386  1.00110.87           C  
ATOM    113  O2'   G A   6      31.992  52.675  87.118  1.00110.08           O  
ATOM    114  C1'   G A   6      34.084  51.482  87.001  1.00111.85           C  
ATOM    115  N1    G A   6      37.230  52.452  83.118  1.00110.87           N  
ATOM    116  C2    G A   6      36.430  53.320  83.824  1.00110.75           C  
ATOM    117  N2    G A   6      36.462  54.604  83.439  1.00110.31           N  
ATOM    118  N3    G A   6      35.656  52.955  84.831  1.00111.05           N  
ATOM    119  C4    G A   6      35.737  51.627  85.076  1.00111.73           C  
ATOM    120  C5    G A   6      36.502  50.678  84.424  1.00111.64           C  
ATOM    121  C6    G A   6      37.330  51.082  83.352  1.00111.21           C  
ATOM    122  O6    G A   6      38.078  50.388  82.652  1.00110.90           O  
ATOM    123  N7    G A   6      36.299  49.418  84.978  1.00111.97           N  
ATOM    124  C8    G A   6      35.434  49.620  85.933  1.00112.18           C  
ATOM    125  N9    G A   6      35.046  50.937  86.046  1.00112.22           N  
ATOM    126  OP1   G A   6      32.520  46.017  90.473  1.00129.24           O  
ATOM    127  OP2   G A   6      34.217  45.932  88.540  1.00129.19           O1-
ATOM    128  P     C A   7      29.920  49.893  85.169  1.00100.85           P  
ATOM    129  C5'   C A   7      30.085  51.292  82.975  1.00 86.57           C  
ATOM    130  O5'   C A   7      29.990  51.271  84.383  1.00 95.51           O  
ATOM    131  C4'   C A   7      30.869  52.496  82.522  1.00 79.90           C  
ATOM    132  O4'   C A   7      32.230  52.445  83.032  1.00 77.86           O  
ATOM    133  C3'   C A   7      31.028  52.528  81.020  1.00 76.02           C  
ATOM    134  O3'   C A   7      29.881  53.132  80.470  1.00 71.19           O  
ATOM    135  C2'   C A   7      32.304  53.333  80.836  1.00 74.90           C  
ATOM    136  O2'   C A   7      32.099  54.727  80.938  1.00 74.21           O  
ATOM    137  C1'   C A   7      33.140  52.817  82.010  1.00 74.98           C  
ATOM    138  N1    C A   7      33.917  51.619  81.657  1.00 73.76           N  
ATOM    139  C2    C A   7      35.068  51.769  80.889  1.00 72.54           C  
ATOM    140  O2    C A   7      35.397  52.905  80.519  1.00 71.03           O  
ATOM    141  N3    C A   7      35.786  50.671  80.558  1.00 72.37           N  
ATOM    142  C4    C A   7      35.399  49.467  80.984  1.00 72.60           C  
ATOM    143  N4    C A   7      36.144  48.413  80.643  1.00 72.30           N  
ATOM    144  C5    C A   7      34.227  49.289  81.772  1.00 72.55           C  
ATOM    145  C6    C A   7      33.525  50.382  82.087  1.00 72.83           C  
ATOM    146  OP1   C A   7      28.496  49.612  85.491  1.00101.03           O  
ATOM    147  OP2   C A   7      30.716  48.878  84.426  1.00 99.56           O1-
ATOM    148  P     G A   8      29.173  52.454  79.215  1.00 68.91           P  
ATOM    149  C5'   G A   8      30.350  54.299  77.788  1.00 62.22           C  
ATOM    150  O5'   G A   8      30.080  52.920  77.995  1.00 66.70           O  
ATOM    151  C4'   G A   8      31.374  54.469  76.705  1.00 59.41           C  
ATOM    152  O4'   G A   8      32.664  54.005  77.174  1.00 58.91           O  
ATOM    153  C3'   G A   8      31.120  53.645  75.463  1.00 58.00           C  
ATOM    154  O3'   G A   8      30.194  54.304  74.614  1.00 57.84           O  
ATOM    155  C2'   G A   8      32.508  53.581  74.847  1.00 56.93           C  
ATOM    156  O2'   G A   8      32.818  54.774  74.167  1.00 55.89           O  
ATOM    157  C1'   G A   8      33.388  53.453  76.091  1.00 56.71           C  
ATOM    158  N1    G A   8      36.523  49.529  75.217  1.00 55.32           N  
ATOM    159  C2    G A   8      36.446  50.739  74.572  1.00 54.83           C  
ATOM    160  N2    G A   8      37.334  50.937  73.585  1.00 55.00           N  
ATOM    161  N3    G A   8      35.566  51.686  74.874  1.00 54.29           N  
ATOM    162  C4    G A   8      34.762  51.323  75.895  1.00 55.13           C  
ATOM    163  C5    G A   8      34.758  50.141  76.609  1.00 55.38           C  
ATOM    164  C6    G A   8      35.702  49.131  76.270  1.00 55.42           C  
ATOM    165  O6    G A   8      35.852  48.018  76.778  1.00 54.95           O  
ATOM    166  N7    G A   8      33.768  50.156  77.581  1.00 55.00           N  
ATOM    167  C8    G A   8      33.196  51.323  77.446  1.00 55.50           C  
ATOM    168  N9    G A   8      33.760  52.089  76.454  1.00 56.06           N  
ATOM    169  OP1   G A   8      27.838  53.074  79.056  1.00 69.01           O  
ATOM    170  OP2   G A   8      29.297  50.985  79.394  1.00 68.09           O1-
ATOM    171  P     G A   9      29.150  53.439  73.760  1.00 57.62           P  
ATOM    172  C5'   G A   9      30.244  53.968  71.450  1.00 56.40           C  
ATOM    173  O5'   G A   9      29.951  53.008  72.455  1.00 55.96           O  
ATOM    174  C4'   G A   9      31.443  53.542  70.633  1.00 56.68           C  
ATOM    175  O4'   G A   9      32.556  53.245  71.522  1.00 55.44           O  
ATOM    176  C3'   G A   9      31.285  52.263  69.836  1.00 56.95           C  
ATOM    177  O3'   G A   9      30.629  52.484  68.603  1.00 58.62           O  
ATOM    178  C2'   G A   9      32.729  51.849  69.614  1.00 55.92           C  
ATOM    179  O2'   G A   9      33.374  52.544  68.569  1.00 57.20           O  
ATOM    180  C1'   G A   9      33.351  52.219  70.955  1.00 55.08           C  
ATOM    181  N1    G A   9      35.748  48.027  72.401  1.00 52.77           N  
ATOM    182  C2    G A   9      36.070  48.920  71.415  1.00 53.09           C  
ATOM    183  N2    G A   9      37.208  48.687  70.753  1.00 52.70           N  
ATOM    184  N3    G A   9      35.336  49.970  71.106  1.00 52.53           N  
ATOM    185  C4    G A   9      34.251  50.070  71.893  1.00 53.20           C  
ATOM    186  C5    G A   9      33.841  49.235  72.904  1.00 53.43           C  
ATOM    187  C6    G A   9      34.625  48.107  73.213  1.00 53.28           C  
ATOM    188  O6    G A   9      34.425  47.253  74.073  1.00 53.64           O  
ATOM    189  N7    G A   9      32.663  49.694  73.476  1.00 53.54           N  
ATOM    190  C8    G A   9      32.389  50.782  72.813  1.00 53.79           C  
ATOM    191  N9    G A   9      33.325  51.073  71.851  1.00 54.92           N  
ATOM    192  OP1   G A   9      28.059  54.328  73.301  1.00 58.14           O  
ATOM    193  OP2   G A   9      28.841  52.254  74.606  1.00 57.03           O1-
ATOM    194  P     G A  10      29.674  51.341  68.008  1.00 61.43           P  
ATOM    195  C5'   G A  10      31.579  50.100  66.727  1.00 57.20           C  
ATOM    196  O5'   G A  10      30.629  50.080  67.774  1.00 60.07           O  
ATOM    197  C4'   G A  10      32.523  48.933  66.826  1.00 56.64           C  
ATOM    198  O4'   G A  10      33.109  48.849  68.154  1.00 56.10           O  
ATOM    199  C3'   G A  10      31.982  47.526  66.657  1.00 56.10           C  
ATOM    200  O3'   G A  10      31.725  47.242  65.293  1.00 56.26           O  
ATOM    201  C2'   G A  10      33.186  46.723  67.123  1.00 54.95           C  
ATOM    202  O2'   G A  10      34.203  46.770  66.149  1.00 55.74           O  
ATOM    203  C1'   G A  10      33.655  47.551  68.320  1.00 54.26           C  
ATOM    204  N1    G A  10      34.359  43.861  71.673  1.00 50.82           N  
ATOM    205  C2    G A  10      34.997  44.098  70.485  1.00 51.38           C  
ATOM    206  N2    G A  10      35.976  43.240  70.150  1.00 50.80           N  
ATOM    207  N3    G A  10      34.709  45.104  69.685  1.00 51.19           N  
ATOM    208  C4    G A  10      33.717  45.869  70.179  1.00 51.82           C  
ATOM    209  C5    G A  10      33.015  45.719  71.350  1.00 51.50           C  
ATOM    210  C6    G A  10      33.340  44.640  72.204  1.00 51.45           C  
ATOM    211  O6    G A  10      32.852  44.349  73.305  1.00 52.16           O  
ATOM    212  N7    G A  10      32.061  46.717  71.481  1.00 51.58           N  
ATOM    213  C8    G A  10      32.210  47.447  70.411  1.00 52.33           C  
ATOM    214  N9    G A  10      33.204  46.989  69.584  1.00 53.09           N  
ATOM    215  OP1   G A  10      29.214  51.833  66.683  1.00 60.44           O  
ATOM    216  OP2   G A  10      28.689  50.957  69.056  1.00 59.37           O1-
ATOM    217  P     A A  11      30.598  46.170  64.903  1.00 55.85           P  
ATOM    218  C5'   A A  11      32.413  44.270  65.048  1.00 55.06           C  
ATOM    219  O5'   A A  11      31.166  44.801  65.487  1.00 56.72           O  
ATOM    220  C4'   A A  11      32.767  43.064  65.878  1.00 55.67           C  
ATOM    221  O4'   A A  11      33.044  43.484  67.239  1.00 54.20           O  
ATOM    222  C3'   A A  11      31.656  42.030  66.002  1.00 55.92           C  
ATOM    223  O3'   A A  11      31.720  41.115  64.913  1.00 56.53           O  
ATOM    224  C2'   A A  11      31.980  41.359  67.329  1.00 55.60           C  
ATOM    225  O2'   A A  11      32.988  40.384  67.204  1.00 55.38           O  
ATOM    226  C1'   A A  11      32.512  42.540  68.147  1.00 54.84           C  
ATOM    227  N1    A A  11      30.163  42.989  72.698  1.00 54.39           N  
ATOM    228  C2    A A  11      31.114  42.155  72.265  1.00 54.70           C  
ATOM    229  N3    A A  11      31.673  42.071  71.064  1.00 54.58           N  
ATOM    230  C4    A A  11      31.148  42.988  70.237  1.00 54.12           C  
ATOM    231  C5    A A  11      30.161  43.901  70.536  1.00 53.94           C  
ATOM    232  C6    A A  11      29.653  43.889  71.831  1.00 54.29           C  
ATOM    233  N6    A A  11      28.691  44.714  72.248  1.00 54.12           N  
ATOM    234  N7    A A  11      29.862  44.680  69.432  1.00 54.58           N  
ATOM    235  C8    A A  11      30.673  44.238  68.507  1.00 54.39           C  
ATOM    236  N9    A A  11      31.486  43.221  68.928  1.00 54.70           N  
ATOM    237  OP1   A A  11      30.568  46.100  63.420  1.00 55.41           O  
ATOM    238  OP2   A A  11      29.353  46.476  65.659  1.00 54.80           O1-
ATOM    239  P     A A  12      30.574  40.001  64.725  1.00 58.28           P  
ATOM    240  C5'   A A  12      32.469  38.188  64.609  1.00 58.70           C  
ATOM    241  O5'   A A  12      31.278  38.662  65.225  1.00 57.62           O  
ATOM    242  C4'   A A  12      32.871  36.864  65.213  1.00 60.31           C  
ATOM    243  O4'   A A  12      33.302  37.070  66.580  1.00 60.20           O  
ATOM    244  C3'   A A  12      31.758  35.825  65.287  1.00 60.63           C  
ATOM    245  O3'   A A  12      31.733  35.064  64.082  1.00 62.10           O  
ATOM    246  C2'   A A  12      32.174  34.976  66.481  1.00 60.32           C  
ATOM    247  O2'   A A  12      33.121  33.989  66.139  1.00 60.58           O  
ATOM    248  C1'   A A  12      32.821  36.021  67.396  1.00 60.25           C  
ATOM    249  N1    A A  12      30.178  35.375  71.774  1.00 60.96           N  
ATOM    250  C2    A A  12      30.947  34.540  71.064  1.00 60.77           C  
ATOM    251  N3    A A  12      31.595  34.756  69.919  1.00 60.84           N  
ATOM    252  C4    A A  12      31.388  36.015  69.491  1.00 60.83           C  
ATOM    253  C5    A A  12      30.617  36.984  70.108  1.00 60.60           C  
ATOM    254  C6    A A  12      29.992  36.632  71.311  1.00 60.94           C  
ATOM    255  N6    A A  12      29.235  37.469  72.016  1.00 60.82           N  
ATOM    256  N7    A A  12      30.635  38.164  69.379  1.00 60.08           N  
ATOM    257  C8    A A  12      31.413  37.894  68.361  1.00 59.93           C  
ATOM    258  N9    A A  12      31.911  36.614  68.370  1.00 60.44           N  
ATOM    259  OP1   A A  12      30.287  39.886  63.276  1.00 56.32           O  
ATOM    260  OP2   A A  12      29.469  40.297  65.670  1.00 56.80           O1-
ATOM    261  P     A A  13      30.330  34.612  63.445  1.00 63.69           P  
ATOM    262  C5'   A A  13      30.620  32.405  64.816  1.00 65.61           C  
ATOM    263  O5'   A A  13      29.803  33.505  64.451  1.00 63.72           O  
ATOM    264  C4'   A A  13      29.981  31.662  65.957  1.00 66.96           C  
ATOM    265  O4'   A A  13      30.221  32.358  67.206  1.00 67.62           O  
ATOM    266  C3'   A A  13      28.471  31.599  65.863  1.00 67.73           C  
ATOM    267  O3'   A A  13      28.066  30.591  64.960  1.00 69.44           O  
ATOM    268  C2'   A A  13      28.081  31.347  67.310  1.00 67.99           C  
ATOM    269  O2'   A A  13      28.272  30.006  67.725  1.00 67.84           O  
ATOM    270  C1'   A A  13      29.072  32.263  68.034  1.00 68.17           C  
ATOM    271  N1    A A  13      26.663  35.536  71.203  1.00 70.16           N  
ATOM    272  C2    A A  13      27.039  34.259  71.349  1.00 69.48           C  
ATOM    273  N3    A A  13      27.668  33.463  70.489  1.00 69.43           N  
ATOM    274  C4    A A  13      27.921  34.111  69.340  1.00 68.96           C  
ATOM    275  C5    A A  13      27.598  35.420  69.040  1.00 69.09           C  
ATOM    276  C6    A A  13      26.933  36.160  70.036  1.00 69.75           C  
ATOM    277  N6    A A  13      26.559  37.436  69.891  1.00 69.48           N  
ATOM    278  N7    A A  13      28.021  35.747  67.762  1.00 68.98           N  
ATOM    279  C8    A A  13      28.578  34.647  67.323  1.00 68.89           C  
ATOM    280  N9    A A  13      28.550  33.616  68.224  1.00 68.80           N  
ATOM    281  OP1   A A  13      30.608  33.995  62.129  1.00 64.22           O  
ATOM    282  OP2   A A  13      29.376  35.737  63.532  1.00 65.33           O1-
ATOM    283  P     G A  14      26.554  30.562  64.435  1.00 70.93           P  
ATOM    284  C5'   G A  14      24.449  29.752  65.721  1.00 74.41           C  
ATOM    285  O5'   G A  14      25.839  29.673  65.536  1.00 71.57           O  
ATOM    286  C4'   G A  14      24.092  29.319  67.111  1.00 76.60           C  
ATOM    287  O4'   G A  14      24.962  29.967  68.079  1.00 77.48           O  
ATOM    288  C3'   G A  14      22.685  29.731  67.481  1.00 78.20           C  
ATOM    289  O3'   G A  14      21.783  28.728  67.040  1.00 80.01           O  
ATOM    290  C2'   G A  14      22.784  29.911  68.991  1.00 78.39           C  
ATOM    291  O2'   G A  14      22.735  28.686  69.697  1.00 78.80           O  
ATOM    292  C1'   G A  14      24.179  30.536  69.118  1.00 77.90           C  
ATOM    293  N1    G A  14      22.915  35.096  70.998  1.00 76.65           N  
ATOM    294  C2    G A  14      22.756  33.852  71.560  1.00 77.05           C  
ATOM    295  N2    G A  14      22.166  33.816  72.766  1.00 77.44           N  
ATOM    296  N3    G A  14      23.143  32.727  70.983  1.00 77.30           N  
ATOM    297  C4    G A  14      23.704  32.947  69.777  1.00 77.26           C  
ATOM    298  C5    G A  14      23.910  34.149  69.130  1.00 76.97           C  
ATOM    299  C6    G A  14      23.494  35.346  69.758  1.00 76.60           C  
ATOM    300  O6    G A  14      23.586  36.506  69.341  1.00 76.04           O  
ATOM    301  N7    G A  14      24.528  33.951  67.905  1.00 76.94           N  
ATOM    302  C8    G A  14      24.676  32.658  67.824  1.00 77.28           C  
ATOM    303  N9    G A  14      24.189  31.986  68.922  1.00 77.53           N  
ATOM    304  OP1   G A  14      26.527  29.819  63.155  1.00 71.49           O  
ATOM    305  OP2   G A  14      25.974  31.923  64.495  1.00 70.57           O1-
ATOM    306  P     G A  15      20.517  29.142  66.144  1.00 81.93           P  
ATOM    307  C5'   G A  15      19.254  29.063  68.418  1.00 83.94           C  
ATOM    308  O5'   G A  15      19.544  29.775  67.225  1.00 82.88           O  
ATOM    309  C4'   G A  15      18.630  29.983  69.431  1.00 85.72           C  
ATOM    310  O4'   G A  15      19.638  30.855  70.017  1.00 86.26           O  
ATOM    311  C3'   G A  15      17.619  30.971  68.879  1.00 86.27           C  
ATOM    312  O3'   G A  15      16.367  30.374  68.573  1.00 86.60           O  
ATOM    313  C2'   G A  15      17.551  31.966  70.022  1.00 86.32           C  
ATOM    314  O2'   G A  15      16.859  31.440  71.138  1.00 86.95           O  
ATOM    315  C1'   G A  15      19.038  32.101  70.358  1.00 86.20           C  
ATOM    316  N1    G A  15      20.013  37.072  69.976  1.00 85.24           N  
ATOM    317  C2    G A  15      19.405  36.376  70.992  1.00 85.48           C  
ATOM    318  N2    G A  15      18.987  37.099  72.038  1.00 85.34           N  
ATOM    319  N3    G A  15      19.220  35.065  70.985  1.00 86.00           N  
ATOM    320  C4    G A  15      19.703  34.492  69.860  1.00 86.26           C  
ATOM    321  C5    G A  15      20.328  35.093  68.786  1.00 86.10           C  
ATOM    322  C6    G A  15      20.516  36.507  68.807  1.00 85.70           C  
ATOM    323  O6    G A  15      21.039  37.228  67.950  1.00 85.05           O  
ATOM    324  N7    G A  15      20.676  34.150  67.827  1.00 85.86           N  
ATOM    325  C8    G A  15      20.262  33.014  68.324  1.00 86.14           C  
ATOM    326  N9    G A  15      19.652  33.151  69.549  1.00 86.30           N  
ATOM    327  OP1   G A  15      19.882  27.901  65.635  1.00 82.67           O  
ATOM    328  OP2   G A  15      20.928  30.197  65.184  1.00 81.16           O1-
ATOM    329  P     G A  16      15.525  30.912  67.311  1.00 87.36           P  
ATOM    330  C5'   G A  16      14.199  32.263  69.112  1.00 85.03           C  
ATOM    331  O5'   G A  16      14.877  32.258  67.861  1.00 87.29           O  
ATOM    332  C4'   G A  16      14.028  33.671  69.622  1.00 83.49           C  
ATOM    333  O4'   G A  16      15.313  34.218  70.030  1.00 82.82           O  
ATOM    334  C3'   G A  16      13.531  34.710  68.636  1.00 82.88           C  
ATOM    335  O3'   G A  16      12.145  34.609  68.337  1.00 82.28           O  
ATOM    336  C2'   G A  16      13.893  35.984  69.383  1.00 82.64           C  
ATOM    337  O2'   G A  16      13.084  36.189  70.531  1.00 82.33           O  
ATOM    338  C1'   G A  16      15.306  35.631  69.843  1.00 82.43           C  
ATOM    339  N1    G A  16      17.755  39.385  67.464  1.00 79.87           N  
ATOM    340  C2    G A  16      16.868  39.447  68.509  1.00 79.87           C  
ATOM    341  N2    G A  16      16.573  40.669  68.958  1.00 79.97           N  
ATOM    342  N3    G A  16      16.308  38.389  69.067  1.00 80.24           N  
ATOM    343  C4    G A  16      16.699  37.242  68.475  1.00 81.12           C  
ATOM    344  C5    G A  16      17.574  37.072  67.424  1.00 80.70           C  
ATOM    345  C6    G A  16      18.179  38.218  66.843  1.00 79.80           C  
ATOM    346  O6    G A  16      18.984  38.276  65.910  1.00 78.91           O  
ATOM    347  N7    G A  16      17.709  35.726  67.110  1.00 80.91           N  
ATOM    348  C8    G A  16      16.929  35.115  67.958  1.00 81.26           C  
ATOM    349  N9    G A  16      16.277  35.975  68.808  1.00 81.75           N  
ATOM    350  OP1   G A  16      14.438  29.934  67.046  1.00 87.28           O  
ATOM    351  OP2   G A  16      16.459  31.290  66.218  1.00 86.63           O1-
ATOM    352  P     G A  17      11.620  35.084  66.895  1.00 82.47           P  
ATOM    353  C5'   G A  17      10.789  37.410  67.791  1.00 83.18           C  
ATOM    354  O5'   G A  17      11.674  36.677  66.951  1.00 83.10           O  
ATOM    355  C4'   G A  17      10.980  38.898  67.598  1.00 83.58           C  
ATOM    356  O4'   G A  17      12.354  39.251  67.895  1.00 82.90           O  
ATOM    357  C3'   G A  17      10.778  39.446  66.196  1.00 83.79           C  
ATOM    358  O3'   G A  17       9.404  39.669  65.909  1.00 84.29           O  
ATOM    359  C2'   G A  17      11.524  40.770  66.270  1.00 83.47           C  
ATOM    360  O2'   G A  17      10.781  41.798  66.887  1.00 83.34           O  
ATOM    361  C1'   G A  17      12.714  40.399  67.151  1.00 83.42           C  
ATOM    362  N1    G A  17      16.396  42.262  64.217  1.00 84.84           N  
ATOM    363  C2    G A  17      15.399  42.924  64.884  1.00 84.66           C  
ATOM    364  N2    G A  17      15.384  44.256  64.754  1.00 84.27           N  
ATOM    365  N3    G A  17      14.486  42.325  65.626  1.00 84.53           N  
ATOM    366  C4    G A  17      14.664  40.986  65.659  1.00 85.05           C  
ATOM    367  C5    G A  17      15.630  40.231  65.034  1.00 85.13           C  
ATOM    368  C6    G A  17      16.593  40.886  64.234  1.00 85.24           C  
ATOM    369  O6    G A  17      17.524  40.388  63.593  1.00 86.87           O  
ATOM    370  N7    G A  17      15.469  38.883  65.327  1.00 85.09           N  
ATOM    371  C8    G A  17      14.426  38.843  66.110  1.00 84.57           C  
ATOM    372  N9    G A  17      13.886  40.083  66.347  1.00 84.53           N  
ATOM    373  OP1   G A  17      10.209  34.666  66.725  1.00 82.62           O  
ATOM    374  OP2   G A  17      12.634  34.668  65.895  1.00 82.87           O1-
ATOM    375  P     U A  18       8.924  39.802  64.383  1.00 84.88           P  
ATOM    376  C5'   U A  18       9.475  42.328  63.968  1.00 85.30           C  
ATOM    377  O5'   U A  18       9.822  40.966  63.775  1.00 84.33           O  
ATOM    378  C4'   U A  18      10.452  43.221  63.245  1.00 85.86           C  
ATOM    379  O4'   U A  18      11.793  42.874  63.679  1.00 86.27           O  
ATOM    380  C3'   U A  18      10.513  43.064  61.736  1.00 86.35           C  
ATOM    381  O3'   U A  18       9.504  43.845  61.108  1.00 87.75           O  
ATOM    382  C2'   U A  18      11.906  43.595  61.427  1.00 86.05           C  
ATOM    383  O2'   U A  18      11.979  45.003  61.484  1.00 85.24           O  
ATOM    384  C1'   U A  18      12.701  43.035  62.603  1.00 86.00           C  
ATOM    385  N1    U A  18      13.332  41.737  62.325  1.00 85.89           N  
ATOM    386  C2    U A  18      14.504  41.745  61.602  1.00 85.54           C  
ATOM    387  O2    U A  18      15.005  42.768  61.176  1.00 85.44           O  
ATOM    388  N3    U A  18      15.067  40.510  61.395  1.00 85.73           N  
ATOM    389  C4    U A  18      14.581  39.291  61.831  1.00 85.95           C  
ATOM    390  O4    U A  18      15.248  38.270  61.647  1.00 85.33           O  
ATOM    391  C5    U A  18      13.350  39.368  62.557  1.00 85.98           C  
ATOM    392  C6    U A  18      12.782  40.560  62.774  1.00 86.07           C  
ATOM    393  OP1   U A  18       7.512  40.268  64.378  1.00 85.35           O  
ATOM    394  OP2   U A  18       9.286  38.535  63.696  1.00 85.09           O1-
ATOM    395  P     C A  19       9.043  43.499  59.607  1.00 88.67           P  
ATOM    396  C5'   C A  19      10.297  45.491  58.445  1.00 89.72           C  
ATOM    397  O5'   C A  19      10.209  44.093  58.698  1.00 89.00           O  
ATOM    398  C4'   C A  19      11.462  45.789  57.527  1.00 91.35           C  
ATOM    399  O4'   C A  19      12.700  45.359  58.153  1.00 91.03           O  
ATOM    400  C3'   C A  19      11.468  45.067  56.190  1.00 92.28           C  
ATOM    401  O3'   C A  19      10.670  45.765  55.249  1.00 95.85           O  
ATOM    402  C2'   C A  19      12.940  45.134  55.806  1.00 90.99           C  
ATOM    403  O2'   C A  19      13.313  46.405  55.322  1.00 90.57           O  
ATOM    404  C1'   C A  19      13.609  44.915  57.160  1.00 89.72           C  
ATOM    405  N1    C A  19      13.920  43.504  57.418  1.00 88.22           N  
ATOM    406  C2    C A  19      15.085  42.971  56.874  1.00 87.12           C  
ATOM    407  O2    C A  19      15.804  43.699  56.177  1.00 86.62           O  
ATOM    408  N3    C A  19      15.397  41.680  57.118  1.00 86.39           N  
ATOM    409  C4    C A  19      14.585  40.928  57.862  1.00 86.17           C  
ATOM    410  N4    C A  19      14.931  39.661  58.076  1.00 85.97           N  
ATOM    411  C5    C A  19      13.382  41.445  58.420  1.00 86.65           C  
ATOM    412  C6    C A  19      13.092  42.726  58.177  1.00 87.39           C  
ATOM    413  OP1   C A  19       7.806  44.264  59.315  1.00 88.80           O  
ATOM    414  OP2   C A  19       9.036  42.020  59.463  1.00 88.33           O1-
ATOM    415  P     A A  20       9.776  44.941  54.197  1.00 98.45           P  
ATOM    416  C5'   A A  20      10.600  43.328  52.335  1.00101.76           C  
ATOM    417  O5'   A A  20      10.746  43.801  53.661  1.00 99.10           O  
ATOM    418  C4'   A A  20      11.172  44.338  51.379  1.00103.00           C  
ATOM    419  O4'   A A  20      12.579  44.037  51.182  1.00103.40           O  
ATOM    420  C3'   A A  20      10.571  44.315  49.991  1.00104.10           C  
ATOM    421  O3'   A A  20       9.580  45.261  49.597  1.00105.63           O  
ATOM    422  C2'   A A  20      11.490  43.496  49.093  1.00103.87           C  
ATOM    423  O2'   A A  20      11.741  44.126  47.852  1.00103.99           O  
ATOM    424  C1'   A A  20      12.796  43.467  49.897  1.00103.45           C  
ATOM    425  N1    A A  20      16.324  39.885  48.709  1.00101.88           N  
ATOM    426  C2    A A  20      16.177  41.162  48.320  1.00102.19           C  
ATOM    427  N3    A A  20      15.241  42.047  48.663  1.00102.08           N  
ATOM    428  C4    A A  20      14.364  41.496  49.522  1.00102.35           C  
ATOM    429  C5    A A  20      14.384  40.199  50.012  1.00101.89           C  
ATOM    430  C6    A A  20      15.423  39.364  49.572  1.00101.79           C  
ATOM    431  N6    A A  20      15.563  38.092  49.959  1.00101.50           N  
ATOM    432  N7    A A  20      13.323  39.983  50.879  1.00101.97           N  
ATOM    433  C8    A A  20      12.693  41.133  50.896  1.00102.60           C  
ATOM    434  N9    A A  20      13.266  42.095  50.096  1.00102.82           N  
ATOM    435  OP1   A A  20       9.496  45.875  53.071  1.00 97.88           O  
ATOM    436  OP2   A A  20       8.646  44.290  54.910  1.00 97.79           O1-
ATOM    437  P     A A  21      10.017  46.665  48.948  1.00107.50           P  
ATOM    438  C5'   A A  21      10.880  48.876  50.083  1.00108.78           C  
ATOM    439  O5'   A A  21      10.234  47.610  50.219  1.00108.15           O  
ATOM    440  C4'   A A  21      11.808  49.133  51.252  1.00108.97           C  
ATOM    441  O4'   A A  21      12.478  47.898  51.598  1.00108.79           O  
ATOM    442  C3'   A A  21      12.925  50.112  50.914  1.00109.30           C  
ATOM    443  O3'   A A  21      12.626  51.493  51.185  1.00110.21           O  
ATOM    444  C2'   A A  21      14.070  49.669  51.824  1.00108.94           C  
ATOM    445  O2'   A A  21      14.063  50.306  53.083  1.00109.26           O  
ATOM    446  C1'   A A  21      13.801  48.172  52.002  1.00108.52           C  
ATOM    447  N1    A A  21      16.475  43.810  52.268  1.00107.00           N  
ATOM    448  C2    A A  21      15.690  44.444  53.145  1.00106.89           C  
ATOM    449  N3    A A  21      15.026  45.590  53.007  1.00107.14           N  
ATOM    450  C4    A A  21      15.229  46.113  51.785  1.00107.49           C  
ATOM    451  C5    A A  21      16.009  45.583  50.776  1.00107.47           C  
ATOM    452  C6    A A  21      16.662  44.364  51.048  1.00107.33           C  
ATOM    453  N6    A A  21      17.450  43.732  50.175  1.00107.21           N  
ATOM    454  N7    A A  21      15.980  46.401  49.653  1.00107.72           N  
ATOM    455  C8    A A  21      15.193  47.391  50.004  1.00107.75           C  
ATOM    456  N9    A A  21      14.701  47.277  51.280  1.00107.91           N  
ATOM    457  OP1   A A  21       8.857  47.193  48.182  1.00106.88           O  
ATOM    458  OP2   A A  21      11.333  46.488  48.263  1.00106.56           O1-
ATOM    459  P     C A  22      11.189  51.937  51.791  1.00110.70           P  
ATOM    460  C5'   C A  22      12.102  52.236  54.227  1.00109.10           C  
ATOM    461  O5'   C A  22      11.271  51.504  53.323  1.00109.74           O  
ATOM    462  C4'   C A  22      11.910  51.742  55.637  1.00108.48           C  
ATOM    463  O4'   C A  22      12.252  50.335  55.699  1.00108.01           O  
ATOM    464  C3'   C A  22      12.777  52.385  56.711  1.00108.47           C  
ATOM    465  O3'   C A  22      12.234  53.666  57.081  1.00109.33           O  
ATOM    466  C2'   C A  22      12.798  51.313  57.804  1.00107.74           C  
ATOM    467  O2'   C A  22      11.659  51.265  58.641  1.00107.40           O  
ATOM    468  C1'   C A  22      12.772  50.029  56.980  1.00107.11           C  
ATOM    469  N1    C A  22      14.057  49.331  56.818  1.00105.50           N  
ATOM    470  C2    C A  22      14.480  48.457  57.824  1.00104.63           C  
ATOM    471  O2    C A  22      13.797  48.351  58.855  1.00104.36           O  
ATOM    472  N3    C A  22      15.620  47.751  57.649  1.00104.06           N  
ATOM    473  C4    C A  22      16.334  47.903  56.532  1.00103.89           C  
ATOM    474  N4    C A  22      17.436  47.170  56.393  1.00103.07           N  
ATOM    475  C5    C A  22      15.946  48.812  55.508  1.00104.12           C  
ATOM    476  C6    C A  22      14.814  49.505  55.693  1.00104.78           C  
ATOM    477  OP1   C A  22      10.085  51.187  51.134  1.00110.86           O  
ATOM    478  OP2   C A  22      11.166  53.429  51.775  1.00110.22           O1-
ATOM    479  P     A A  23      11.696  53.938  58.580  1.00110.37           P  
ATOM    480  C5'   A A  23      13.013  55.618  60.063  1.00106.55           C  
ATOM    481  O5'   A A  23      12.164  55.419  58.939  1.00108.68           O  
ATOM    482  C4'   A A  23      12.349  56.474  61.108  1.00104.61           C  
ATOM    483  O4'   A A  23      10.913  56.207  61.126  1.00105.30           O  
ATOM    484  C3'   A A  23      12.857  56.020  62.463  1.00102.74           C  
ATOM    485  O3'   A A  23      13.987  56.548  63.122  1.00 97.38           O  
ATOM    486  C2'   A A  23      11.819  55.102  63.069  1.00104.46           C  
ATOM    487  O2'   A A  23      11.613  55.319  64.440  1.00105.11           O  
ATOM    488  C1'   A A  23      10.555  55.506  62.312  1.00106.14           C  
ATOM    489  N1    A A  23       5.899  53.248  62.475  1.00110.18           N  
ATOM    490  C2    A A  23       6.299  54.502  62.753  1.00110.21           C  
ATOM    491  N3    A A  23       7.521  55.047  62.655  1.00109.60           N  
ATOM    492  C4    A A  23       8.410  54.146  62.191  1.00109.08           C  
ATOM    493  C5    A A  23       8.148  52.826  61.852  1.00109.68           C  
ATOM    494  C6    A A  23       6.820  52.365  62.023  1.00110.12           C  
ATOM    495  N6    A A  23       6.439  51.104  61.773  1.00109.92           N  
ATOM    496  N7    A A  23       9.303  52.197  61.396  1.00109.32           N  
ATOM    497  C8    A A  23      10.225  53.125  61.485  1.00108.63           C  
ATOM    498  N9    A A  23       9.763  54.322  61.987  1.00108.05           N  
ATOM    499  OP1   A A  23      12.398  53.066  59.566  1.00111.03           O  
ATOM    500  OP2   A A  23      10.207  53.909  58.504  1.00110.46           O1-
ATOM    501  P     G A  24      15.412  55.863  62.888  1.00 93.02           P  
ATOM    502  C5'   G A  24      15.667  53.764  64.429  1.00 85.29           C  
ATOM    503  O5'   G A  24      15.197  54.321  63.205  1.00 90.73           O  
ATOM    504  C4'   G A  24      16.519  52.532  64.182  1.00 81.95           C  
ATOM    505  O4'   G A  24      15.839  51.636  63.262  1.00 81.22           O  
ATOM    506  C3'   G A  24      17.900  52.709  63.567  1.00 79.75           C  
ATOM    507  O3'   G A  24      18.849  53.016  64.578  1.00 77.88           O  
ATOM    508  C2'   G A  24      18.174  51.304  63.045  1.00 79.39           C  
ATOM    509  O2'   G A  24      18.566  50.401  64.056  1.00 78.16           O  
ATOM    510  C1'   G A  24      16.798  50.908  62.508  1.00 79.65           C  
ATOM    511  N1    G A  24      18.234  50.142  57.674  1.00 78.09           N  
ATOM    512  C2    G A  24      18.561  49.417  58.791  1.00 77.99           C  
ATOM    513  N2    G A  24      19.373  48.371  58.596  1.00 78.14           N  
ATOM    514  N3    G A  24      18.120  49.694  60.011  1.00 78.45           N  
ATOM    515  C4    G A  24      17.292  50.764  60.015  1.00 78.89           C  
ATOM    516  C5    G A  24      16.896  51.544  58.950  1.00 79.06           C  
ATOM    517  C6    G A  24      17.393  51.250  57.658  1.00 78.67           C  
ATOM    518  O6    G A  24      17.173  51.846  56.596  1.00 78.00           O  
ATOM    519  N7    G A  24      16.031  52.545  59.367  1.00 79.54           N  
ATOM    520  C8    G A  24      15.923  52.366  60.653  1.00 79.37           C  
ATOM    521  N9    G A  24      16.671  51.316  61.117  1.00 79.27           N  
ATOM    522  OP1   G A  24      16.337  56.423  63.896  1.00 93.72           O  
ATOM    523  OP2   G A  24      15.725  55.972  61.447  1.00 93.43           O1-
ATOM    524  P     C A  25      20.213  53.773  64.204  1.00 76.39           P  
ATOM    525  C5'   C A  25      21.702  51.709  63.514  1.00 76.66           C  
ATOM    526  O5'   C A  25      20.922  52.842  63.121  1.00 76.73           O  
ATOM    527  C4'   C A  25      22.459  51.151  62.327  1.00 76.49           C  
ATOM    528  O4'   C A  25      21.512  50.708  61.322  1.00 76.45           O  
ATOM    529  C3'   C A  25      23.353  52.138  61.596  1.00 76.75           C  
ATOM    530  O3'   C A  25      24.635  52.199  62.211  1.00 77.60           O  
ATOM    531  C2'   C A  25      23.432  51.526  60.205  1.00 76.24           C  
ATOM    532  O2'   C A  25      24.328  50.439  60.150  1.00 76.85           O  
ATOM    533  C1'   C A  25      22.010  50.998  60.028  1.00 75.91           C  
ATOM    534  N1    C A  25      21.092  51.953  59.383  1.00 75.63           N  
ATOM    535  C2    C A  25      21.045  52.008  57.989  1.00 75.56           C  
ATOM    536  O2    C A  25      21.775  51.254  57.336  1.00 75.13           O  
ATOM    537  N3    C A  25      20.202  52.881  57.387  1.00 76.18           N  
ATOM    538  C4    C A  25      19.426  53.677  58.127  1.00 75.98           C  
ATOM    539  N4    C A  25      18.604  54.516  57.492  1.00 75.48           N  
ATOM    540  C5    C A  25      19.457  53.644  59.551  1.00 75.59           C  
ATOM    541  C6    C A  25      20.296  52.775  60.132  1.00 75.56           C  
ATOM    542  OP1   C A  25      21.046  53.786  65.430  1.00 76.28           O  
ATOM    543  OP2   C A  25      19.855  55.053  63.549  1.00 76.87           O1-
ATOM    544  P     C A  26      25.461  53.575  62.198  1.00 78.61           P  
ATOM    545  C5'   C A  26      26.885  52.851  60.119  1.00 84.71           C  
ATOM    546  O5'   C A  26      25.934  53.740  60.689  1.00 80.90           O  
ATOM    547  C4'   C A  26      27.013  53.109  58.638  1.00 87.55           C  
ATOM    548  O4'   C A  26      25.737  52.857  57.998  1.00 88.25           O  
ATOM    549  C3'   C A  26      27.337  54.541  58.253  1.00 89.46           C  
ATOM    550  O3'   C A  26      28.735  54.770  58.320  1.00 93.29           O  
ATOM    551  C2'   C A  26      26.820  54.613  56.823  1.00 88.82           C  
ATOM    552  O2'   C A  26      27.699  54.032  55.885  1.00 87.60           O  
ATOM    553  C1'   C A  26      25.556  53.761  56.920  1.00 88.83           C  
ATOM    554  N1    C A  26      24.342  54.548  57.176  1.00 89.45           N  
ATOM    555  C2    C A  26      23.854  55.368  56.165  1.00 89.70           C  
ATOM    556  O2    C A  26      24.466  55.417  55.092  1.00 90.08           O  
ATOM    557  N3    C A  26      22.727  56.086  56.380  1.00 90.10           N  
ATOM    558  C4    C A  26      22.095  55.998  57.550  1.00 89.90           C  
ATOM    559  N4    C A  26      20.974  56.708  57.715  1.00 89.99           N  
ATOM    560  C5    C A  26      22.580  55.174  58.604  1.00 90.03           C  
ATOM    561  C6    C A  26      23.697  54.474  58.377  1.00 89.48           C  
ATOM    562  OP1   C A  26      26.665  53.385  63.043  1.00 78.76           O  
ATOM    563  OP2   C A  26      24.515  54.679  62.497  1.00 78.14           O1-
ATOM    564  P     G A  27      29.280  56.180  58.847  1.00 96.33           P  
ATOM    565  C5'   G A  27      30.005  56.513  56.362  1.00105.39           C  
ATOM    566  O5'   G A  27      29.410  57.057  57.528  1.00 99.52           O  
ATOM    567  C4'   G A  27      29.401  57.141  55.134  1.00110.01           C  
ATOM    568  O4'   G A  27      27.963  57.001  55.200  1.00111.24           O  
ATOM    569  C3'   G A  27      29.644  58.633  54.956  1.00112.57           C  
ATOM    570  O3'   G A  27      30.906  58.763  54.289  1.00115.90           O  
ATOM    571  C2'   G A  27      28.450  59.069  54.101  1.00112.69           C  
ATOM    572  O2'   G A  27      28.652  58.855  52.717  1.00113.04           O  
ATOM    573  C1'   G A  27      27.353  58.105  54.564  1.00112.29           C  
ATOM    574  N1    G A  27      22.951  60.610  54.794  1.00113.37           N  
ATOM    575  C2    G A  27      23.790  60.423  53.724  1.00113.31           C  
ATOM    576  N2    G A  27      23.383  60.936  52.555  1.00113.43           N  
ATOM    577  N3    G A  27      24.943  59.781  53.795  1.00113.14           N  
ATOM    578  C4    G A  27      25.202  59.346  55.047  1.00112.80           C  
ATOM    579  C5    G A  27      24.437  59.492  56.183  1.00112.93           C  
ATOM    580  C6    G A  27      23.194  60.165  56.088  1.00113.30           C  
ATOM    581  O6    G A  27      22.360  60.371  56.975  1.00113.84           O  
ATOM    582  N7    G A  27      25.064  58.910  57.277  1.00112.68           N  
ATOM    583  C8    G A  27      26.170  58.417  56.790  1.00112.72           C  
ATOM    584  N9    G A  27      26.300  58.618  55.436  1.00112.57           N  
ATOM    585  OP1   G A  27      30.640  55.975  59.403  1.00 96.74           O  
ATOM    586  OP2   G A  27      28.219  56.770  59.698  1.00 96.54           O1-
ATOM    587  P     U A  28      31.375  60.176  53.673  1.00118.45           P  
ATOM    588  C5'   U A  28      31.547  62.545  54.765  1.00121.76           C  
ATOM    589  O5'   U A  28      31.594  61.130  54.931  1.00119.67           O  
ATOM    590  C4'   U A  28      32.895  63.158  55.066  1.00123.00           C  
ATOM    591  O4'   U A  28      33.947  62.306  54.550  1.00123.95           O  
ATOM    592  C3'   U A  28      33.138  64.509  54.410  1.00123.36           C  
ATOM    593  O3'   U A  28      32.641  65.563  55.229  1.00122.48           O  
ATOM    594  C2'   U A  28      34.663  64.578  54.346  1.00124.20           C  
ATOM    595  O2'   U A  28      35.238  65.065  55.545  1.00124.46           O  
ATOM    596  C1'   U A  28      35.046  63.106  54.154  1.00124.74           C  
ATOM    597  N1    U A  28      35.432  62.731  52.786  1.00125.67           N  
ATOM    598  C2    U A  28      36.631  63.223  52.302  1.00126.21           C  
ATOM    599  O2    U A  28      37.351  63.964  52.950  1.00126.44           O  
ATOM    600  N3    U A  28      36.954  62.815  51.030  1.00126.65           N  
ATOM    601  C4    U A  28      36.211  61.988  50.207  1.00126.72           C  
ATOM    602  O4    U A  28      36.631  61.718  49.078  1.00127.03           O  
ATOM    603  C5    U A  28      34.979  61.530  50.778  1.00126.43           C  
ATOM    604  C6    U A  28      34.639  61.910  52.015  1.00125.98           C  
ATOM    605  OP1   U A  28      30.269  60.763  52.870  1.00118.76           O  
ATOM    606  OP2   U A  28      32.695  59.940  53.032  1.00118.14           O1-
ATOM    607  P     U A  29      31.070  65.908  55.234  1.00121.88           P  
ATOM    608  C5'   U A  29      30.630  66.037  52.640  1.00118.81           C  
ATOM    609  O5'   U A  29      30.506  65.315  53.864  1.00120.54           O  
ATOM    610  C4'   U A  29      29.287  66.594  52.214  1.00117.62           C  
ATOM    611  O4'   U A  29      28.352  65.506  51.993  1.00117.19           O  
ATOM    612  C3'   U A  29      28.588  67.483  53.230  1.00116.88           C  
ATOM    613  O3'   U A  29      29.051  68.823  53.142  1.00116.24           O  
ATOM    614  C2'   U A  29      27.128  67.376  52.814  1.00116.80           C  
ATOM    615  O2'   U A  29      26.792  68.234  51.744  1.00116.04           O  
ATOM    616  C1'   U A  29      27.045  65.914  52.370  1.00117.12           C  
ATOM    617  N1    U A  29      26.569  65.014  53.430  1.00117.39           N  
ATOM    618  C2    U A  29      25.246  65.128  53.832  1.00117.31           C  
ATOM    619  O2    U A  29      24.472  65.946  53.354  1.00116.95           O  
ATOM    620  N3    U A  29      24.865  64.247  54.818  1.00117.09           N  
ATOM    621  C4    U A  29      25.654  63.289  55.428  1.00117.00           C  
ATOM    622  O4    U A  29      25.161  62.553  56.283  1.00116.88           O  
ATOM    623  C5    U A  29      27.006  63.241  54.961  1.00117.21           C  
ATOM    624  C6    U A  29      27.407  64.083  54.003  1.00117.29           C  
ATOM    625  OP1   U A  29      30.933  67.388  55.199  1.00121.69           O  
ATOM    626  OP2   U A  29      30.471  65.141  56.358  1.00121.66           O1-
ATOM    627  P     C A  30      28.775  69.841  54.355  1.00116.07           P  
ATOM    628  C5'   C A  30      26.548  70.713  53.271  1.00111.73           C  
ATOM    629  O5'   C A  30      27.192  70.026  54.337  1.00114.11           O  
ATOM    630  C4'   C A  30      25.066  70.826  53.539  1.00110.56           C  
ATOM    631  O4'   C A  30      24.477  69.495  53.581  1.00110.28           O  
ATOM    632  C3'   C A  30      24.673  71.434  54.878  1.00109.54           C  
ATOM    633  O3'   C A  30      24.704  72.858  54.857  1.00108.03           O  
ATOM    634  C2'   C A  30      23.257  70.904  55.058  1.00109.52           C  
ATOM    635  O2'   C A  30      22.301  71.627  54.307  1.00109.12           O  
ATOM    636  C1'   C A  30      23.399  69.481  54.510  1.00109.56           C  
ATOM    637  N1    C A  30      23.701  68.499  55.570  1.00109.05           N  
ATOM    638  C2    C A  30      22.641  67.971  56.319  1.00108.55           C  
ATOM    639  O2    C A  30      21.483  68.332  56.059  1.00107.85           O  
ATOM    640  N3    C A  30      22.905  67.084  57.305  1.00108.32           N  
ATOM    641  C4    C A  30      24.164  66.721  57.557  1.00108.43           C  
ATOM    642  N4    C A  30      24.376  65.850  58.546  1.00108.10           N  
ATOM    643  C5    C A  30      25.261  67.237  56.807  1.00108.50           C  
ATOM    644  C6    C A  30      24.986  68.114  55.831  1.00108.82           C  
ATOM    645  OP1   C A  30      29.409  71.146  54.027  1.00115.81           O  
ATOM    646  OP2   C A  30      29.143  69.144  55.620  1.00115.76           O1-
ATOM    647  P     A A  31      24.905  73.668  56.234  1.00107.21           P  
ATOM    648  C5'   A A  31      22.326  74.019  56.542  1.00103.05           C  
ATOM    649  O5'   A A  31      23.535  73.436  57.014  1.00105.65           O  
ATOM    650  C4'   A A  31      21.195  73.722  57.494  1.00101.01           C  
ATOM    651  O4'   A A  31      20.935  72.295  57.503  1.00100.82           O  
ATOM    652  C3'   A A  31      21.459  74.044  58.954  1.00 99.56           C  
ATOM    653  O3'   A A  31      21.227  75.414  59.241  1.00 97.25           O  
ATOM    654  C2'   A A  31      20.443  73.159  59.661  1.00 99.84           C  
ATOM    655  O2'   A A  31      19.144  73.715  59.644  1.00 99.42           O  
ATOM    656  C1'   A A  31      20.484  71.902  58.790  1.00100.19           C  
ATOM    657  N1    A A  31      21.051  67.990  62.083  1.00 98.95           N  
ATOM    658  C2    A A  31      20.031  68.824  61.843  1.00 99.13           C  
ATOM    659  N3    A A  31      19.950  69.830  60.975  1.00 99.29           N  
ATOM    660  C4    A A  31      21.098  69.955  60.286  1.00 99.59           C  
ATOM    661  C5    A A  31      22.234  69.178  60.422  1.00 99.40           C  
ATOM    662  C6    A A  31      22.189  68.142  61.375  1.00 99.05           C  
ATOM    663  N6    A A  31      23.202  67.306  61.611  1.00 98.58           N  
ATOM    664  N7    A A  31      23.225  69.602  59.546  1.00 99.62           N  
ATOM    665  C8    A A  31      22.673  70.604  58.907  1.00 99.50           C  
ATOM    666  N9    A A  31      21.386  70.871  59.301  1.00 99.82           N  
ATOM    667  OP1   A A  31      25.008  75.117  55.918  1.00107.27           O  
ATOM    668  OP2   A A  31      25.990  73.010  57.005  1.00106.52           O1-
ATOM    669  P     G A  32      21.788  76.036  60.609  1.00 95.68           P  
ATOM    670  C5'   G A  32      19.550  75.604  61.907  1.00 89.21           C  
ATOM    671  O5'   G A  32      20.931  75.307  61.737  1.00 93.31           O  
ATOM    672  C4'   G A  32      18.983  74.802  63.048  1.00 86.10           C  
ATOM    673  O4'   G A  32      19.069  73.393  62.720  1.00 85.52           O  
ATOM    674  C3'   G A  32      19.725  74.917  64.367  1.00 84.31           C  
ATOM    675  O3'   G A  32      19.296  76.061  65.094  1.00 82.86           O  
ATOM    676  C2'   G A  32      19.320  73.629  65.069  1.00 84.48           C  
ATOM    677  O2'   G A  32      18.040  73.701  65.656  1.00 83.88           O  
ATOM    678  C1'   G A  32      19.286  72.642  63.902  1.00 84.74           C  
ATOM    679  N1    G A  32      22.140  68.821  65.653  1.00 84.20           N  
ATOM    680  C2    G A  32      20.924  69.268  66.097  1.00 83.80           C  
ATOM    681  N2    G A  32      20.405  68.611  67.137  1.00 83.15           N  
ATOM    682  N3    G A  32      20.269  70.284  65.560  1.00 83.94           N  
ATOM    683  C4    G A  32      20.941  70.822  64.519  1.00 84.54           C  
ATOM    684  C5    G A  32      22.160  70.447  63.997  1.00 84.44           C  
ATOM    685  C6    G A  32      22.852  69.361  64.589  1.00 84.25           C  
ATOM    686  O6    G A  32      23.948  68.885  64.278  1.00 84.49           O  
ATOM    687  N7    G A  32      22.502  71.250  62.918  1.00 84.53           N  
ATOM    688  C8    G A  32      21.506  72.087  62.808  1.00 84.56           C  
ATOM    689  N9    G A  32      20.525  71.886  63.747  1.00 84.76           N  
ATOM    690  OP1   G A  32      21.468  77.488  60.636  1.00 95.78           O  
ATOM    691  OP2   G A  32      23.200  75.593  60.747  1.00 95.60           O1-
ATOM    692  P     U A  33      20.084  76.503  66.427  1.00 83.27           P  
ATOM    693  C5'   U A  33      18.619  75.129  68.107  1.00 78.13           C  
ATOM    694  O5'   U A  33      19.859  75.287  67.432  1.00 81.20           O  
ATOM    695  C4'   U A  33      18.729  74.069  69.179  1.00 76.20           C  
ATOM    696  O4'   U A  33      18.969  72.770  68.572  1.00 75.95           O  
ATOM    697  C3'   U A  33      19.871  74.223  70.162  1.00 74.53           C  
ATOM    698  O3'   U A  33      19.556  75.161  71.176  1.00 73.54           O  
ATOM    699  C2'   U A  33      19.993  72.806  70.706  1.00 74.98           C  
ATOM    700  O2'   U A  33      18.997  72.476  71.652  1.00 73.87           O  
ATOM    701  C1'   U A  33      19.773  71.985  69.436  1.00 75.16           C  
ATOM    702  N1    U A  33      21.033  71.681  68.742  1.00 75.59           N  
ATOM    703  C2    U A  33      21.756  70.597  69.188  1.00 75.18           C  
ATOM    704  O2    U A  33      21.388  69.899  70.115  1.00 74.37           O  
ATOM    705  N3    U A  33      22.927  70.362  68.507  1.00 75.48           N  
ATOM    706  C4    U A  33      23.430  71.087  67.446  1.00 75.98           C  
ATOM    707  O4    U A  33      24.485  70.735  66.914  1.00 76.04           O  
ATOM    708  C5    U A  33      22.617  72.195  67.046  1.00 75.85           C  
ATOM    709  C6    U A  33      21.477  72.447  67.691  1.00 75.37           C  
ATOM    710  OP1   U A  33      19.410  77.692  67.020  1.00 82.97           O  
ATOM    711  OP2   U A  33      21.533  76.570  66.096  1.00 82.52           O1-
ATOM    712  P     A A  34      20.735  76.001  71.872  1.00 73.21           P  
ATOM    713  C5'   A A  34      20.798  74.370  73.914  1.00 71.11           C  
ATOM    714  O5'   A A  34      21.475  74.940  72.799  1.00 71.99           O  
ATOM    715  C4'   A A  34      21.533  73.147  74.411  1.00 70.18           C  
ATOM    716  O4'   A A  34      21.607  72.162  73.344  1.00 69.93           O  
ATOM    717  C3'   A A  34      22.985  73.358  74.797  1.00 68.98           C  
ATOM    718  O3'   A A  34      23.107  73.853  76.114  1.00 67.44           O  
ATOM    719  C2'   A A  34      23.523  71.943  74.713  1.00 69.42           C  
ATOM    720  O2'   A A  34      23.106  71.179  75.820  1.00 69.40           O  
ATOM    721  C1'   A A  34      22.819  71.435  73.456  1.00 69.60           C  
ATOM    722  N1    A A  34      26.984  70.015  70.812  1.00 69.73           N  
ATOM    723  C2    A A  34      26.492  69.624  71.989  1.00 69.35           C  
ATOM    724  N3    A A  34      25.403  70.042  72.627  1.00 70.93           N  
ATOM    725  C4    A A  34      24.770  70.992  71.913  1.00 70.78           C  
ATOM    726  C5    A A  34      25.158  71.502  70.687  1.00 70.70           C  
ATOM    727  C6    A A  34      26.332  70.974  70.121  1.00 70.12           C  
ATOM    728  N6    A A  34      26.834  71.366  68.951  1.00 69.80           N  
ATOM    729  N7    A A  34      24.263  72.471  70.253  1.00 70.48           N  
ATOM    730  C8    A A  34      23.367  72.522  71.209  1.00 70.47           C  
ATOM    731  N9    A A  34      23.609  71.651  72.244  1.00 70.05           N  
ATOM    732  OP1   A A  34      20.141  77.006  72.784  1.00 73.05           O  
ATOM    733  OP2   A A  34      21.660  76.438  70.792  1.00 72.85           O1-
ATOM    734  P     C A  35      24.306  74.856  76.468  1.00 68.00           P  
ATOM    735  C5'   C A  35      25.821  72.898  77.331  1.00 63.89           C  
ATOM    736  O5'   C A  35      25.619  73.955  76.407  1.00 66.57           O  
ATOM    737  C4'   C A  35      26.924  71.996  76.848  1.00 62.87           C  
ATOM    738  O4'   C A  35      26.632  71.622  75.476  1.00 61.88           O  
ATOM    739  C3'   C A  35      28.313  72.601  76.740  1.00 62.47           C  
ATOM    740  O3'   C A  35      28.989  72.598  77.996  1.00 62.13           O  
ATOM    741  C2'   C A  35      28.975  71.638  75.767  1.00 62.11           C  
ATOM    742  O2'   C A  35      29.275  70.404  76.384  1.00 63.10           O  
ATOM    743  C1'   C A  35      27.839  71.392  74.783  1.00 61.84           C  
ATOM    744  N1    C A  35      27.872  72.255  73.598  1.00 62.37           N  
ATOM    745  C2    C A  35      28.750  71.931  72.571  1.00 61.59           C  
ATOM    746  O2    C A  35      29.525  70.973  72.730  1.00 59.84           O  
ATOM    747  N3    C A  35      28.739  72.668  71.436  1.00 61.65           N  
ATOM    748  C4    C A  35      27.902  73.701  71.319  1.00 61.24           C  
ATOM    749  N4    C A  35      27.897  74.374  70.167  1.00 60.20           N  
ATOM    750  C5    C A  35      27.029  74.082  72.372  1.00 61.16           C  
ATOM    751  C6    C A  35      27.046  73.339  73.486  1.00 62.54           C  
ATOM    752  OP1   C A  35      24.135  75.342  77.865  1.00 67.24           O  
ATOM    753  OP2   C A  35      24.415  75.830  75.354  1.00 68.04           O1-
ATOM    754  P     C A  36      30.124  73.704  78.297  1.00 61.23           P  
ATOM    755  C5'   C A  36      31.912  71.946  77.529  1.00 61.06           C  
ATOM    756  O5'   C A  36      31.381  73.261  77.417  1.00 62.65           O  
ATOM    757  C4'   C A  36      33.190  71.804  76.730  1.00 61.14           C  
ATOM    758  O4'   C A  36      32.919  71.973  75.314  1.00 61.13           O  
ATOM    759  C3'   C A  36      34.207  72.882  77.088  1.00 60.87           C  
ATOM    760  O3'   C A  36      35.502  72.333  77.239  1.00 59.91           O  
ATOM    761  C2'   C A  36      34.109  73.944  76.002  1.00 62.07           C  
ATOM    762  O2'   C A  36      35.404  74.373  75.638  1.00 64.02           O  
ATOM    763  C1'   C A  36      33.569  73.122  74.834  1.00 62.24           C  
ATOM    764  N1    C A  36      32.780  73.754  73.765  1.00 63.19           N  
ATOM    765  C2    C A  36      33.342  73.788  72.480  1.00 64.15           C  
ATOM    766  O2    C A  36      34.467  73.288  72.305  1.00 64.39           O  
ATOM    767  N3    C A  36      32.649  74.352  71.465  1.00 64.46           N  
ATOM    768  C4    C A  36      31.434  74.857  71.691  1.00 63.74           C  
ATOM    769  N4    C A  36      30.775  75.379  70.648  1.00 63.66           N  
ATOM    770  C5    C A  36      30.840  74.842  72.990  1.00 62.20           C  
ATOM    771  C6    C A  36      31.544  74.289  73.990  1.00 62.49           C  
ATOM    772  OP1   C A  36      30.496  73.606  79.727  1.00 62.17           O  
ATOM    773  OP2   C A  36      29.653  74.997  77.746  1.00 63.28           O1-
ATOM    774  P     A A  37      36.485  72.872  78.369  1.00 57.85           P  
ATOM    775  C5'   A A  37      35.321  71.266  80.074  1.00 54.14           C  
ATOM    776  O5'   A A  37      36.504  71.660  79.393  1.00 57.10           O  
ATOM    777  C4'   A A  37      35.364  69.790  80.370  1.00 53.45           C  
ATOM    778  O4'   A A  37      34.956  69.030  79.203  1.00 52.18           O  
ATOM    779  C3'   A A  37      36.746  69.277  80.722  1.00 53.52           C  
ATOM    780  O3'   A A  37      36.981  69.449  82.111  1.00 53.88           O  
ATOM    781  C2'   A A  37      36.650  67.815  80.305  1.00 53.96           C  
ATOM    782  O2'   A A  37      35.922  67.034  81.228  1.00 55.42           O  
ATOM    783  C1'   A A  37      35.826  67.925  79.022  1.00 52.36           C  
ATOM    784  N1    A A  37      39.687  66.468  75.879  1.00 47.10           N  
ATOM    785  C2    A A  37      39.172  65.894  76.971  1.00 47.05           C  
ATOM    786  N3    A A  37      38.163  66.302  77.743  1.00 49.22           N  
ATOM    787  C4    A A  37      37.645  67.452  77.280  1.00 48.78           C  
ATOM    788  C5    A A  37      38.063  68.153  76.165  1.00 48.38           C  
ATOM    789  C6    A A  37      39.149  67.632  75.449  1.00 48.03           C  
ATOM    790  N6    A A  37      39.682  68.239  74.382  1.00 46.50           N  
ATOM    791  N7    A A  37      37.303  69.297  75.990  1.00 49.29           N  
ATOM    792  C8    A A  37      36.468  69.274  76.992  1.00 50.02           C  
ATOM    793  N9    A A  37      36.619  68.191  77.818  1.00 50.61           N  
ATOM    794  OP1   A A  37      35.875  74.043  79.040  1.00 60.87           O  
ATOM    795  OP2   A A  37      37.821  73.000  77.750  1.00 57.73           O1-
ATOM    796  P     A A  38      38.466  69.760  82.643  1.00 54.85           P  
ATOM    797  C5'   A A  38      38.986  67.211  82.918  1.00 55.12           C  
ATOM    798  O5'   A A  38      39.280  68.448  82.278  1.00 56.39           O  
ATOM    799  C4'   A A  38      39.871  66.122  82.360  1.00 54.91           C  
ATOM    800  O4'   A A  38      39.662  66.053  80.922  1.00 52.89           O  
ATOM    801  C3'   A A  38      41.370  66.348  82.479  1.00 54.24           C  
ATOM    802  O3'   A A  38      41.868  65.928  83.740  1.00 54.68           O  
ATOM    803  C2'   A A  38      41.889  65.424  81.395  1.00 53.37           C  
ATOM    804  O2'   A A  38      41.802  64.082  81.834  1.00 54.56           O  
ATOM    805  C1'   A A  38      40.864  65.669  80.289  1.00 51.63           C  
ATOM    806  N1    A A  38      43.953  67.081  76.430  1.00 52.05           N  
ATOM    807  C2    A A  38      43.891  65.969  77.171  1.00 50.41           C  
ATOM    808  N3    A A  38      43.078  65.672  78.173  1.00 50.52           N  
ATOM    809  C4    A A  38      42.231  66.684  78.412  1.00 50.60           C  
ATOM    810  C5    A A  38      42.175  67.891  77.743  1.00 50.62           C  
ATOM    811  C6    A A  38      43.091  68.083  76.693  1.00 50.99           C  
ATOM    812  N6    A A  38      43.153  69.184  75.941  1.00 50.38           N  
ATOM    813  N7    A A  38      41.172  68.691  78.267  1.00 50.91           N  
ATOM    814  C8    A A  38      40.649  67.960  79.221  1.00 50.47           C  
ATOM    815  N9    A A  38      41.233  66.729  79.356  1.00 51.29           N  
ATOM    816  OP1   A A  38      38.414  69.831  84.126  1.00 56.98           O  
ATOM    817  OP2   A A  38      39.048  70.888  81.876  1.00 55.60           O1-
ATOM    818  P     G A  39      43.015  66.793  84.471  1.00 55.96           P  
ATOM    819  C5'   G A  39      44.989  65.660  83.158  1.00 54.82           C  
ATOM    820  O5'   G A  39      44.238  66.831  83.454  1.00 55.14           O  
ATOM    821  C4'   G A  39      45.946  65.935  82.026  1.00 54.24           C  
ATOM    822  O4'   G A  39      45.205  66.270  80.816  1.00 53.26           O  
ATOM    823  C3'   G A  39      46.833  67.149  82.218  1.00 55.36           C  
ATOM    824  O3'   G A  39      47.918  66.859  83.095  1.00 57.77           O  
ATOM    825  C2'   G A  39      47.272  67.422  80.785  1.00 54.72           C  
ATOM    826  O2'   G A  39      48.232  66.497  80.326  1.00 57.18           O  
ATOM    827  C1'   G A  39      45.970  67.168  80.024  1.00 53.11           C  
ATOM    828  N1    G A  39      45.614  71.600  77.551  1.00 48.10           N  
ATOM    829  C2    G A  39      46.541  70.595  77.404  1.00 48.52           C  
ATOM    830  N2    G A  39      47.510  70.816  76.496  1.00 46.83           N  
ATOM    831  N3    G A  39      46.519  69.461  78.096  1.00 48.11           N  
ATOM    832  C4    G A  39      45.488  69.420  78.965  1.00 48.86           C  
ATOM    833  C5    G A  39      44.517  70.369  79.187  1.00 48.21           C  
ATOM    834  C6    G A  39      44.542  71.568  78.433  1.00 47.64           C  
ATOM    835  O6    G A  39      43.763  72.512  78.476  1.00 48.28           O  
ATOM    836  N7    G A  39      43.642  69.953  80.179  1.00 47.43           N  
ATOM    837  C8    G A  39      44.086  68.782  80.534  1.00 49.07           C  
ATOM    838  N9    G A  39      45.209  68.400  79.845  1.00 51.18           N  
ATOM    839  OP1   G A  39      43.394  66.028  85.688  1.00 55.74           O  
ATOM    840  OP2   G A  39      42.534  68.202  84.591  1.00 55.85           O1-
ATOM    841  P     U A  40      48.563  68.036  83.986  1.00 58.22           P  
ATOM    842  C5'   U A  40      50.297  68.625  82.117  1.00 55.92           C  
ATOM    843  O5'   U A  40      49.190  69.027  82.911  1.00 57.04           O  
ATOM    844  C4'   U A  40      50.669  69.720  81.155  1.00 55.69           C  
ATOM    845  O4'   U A  40      49.552  69.945  80.261  1.00 56.70           O  
ATOM    846  C3'   U A  40      50.916  71.094  81.767  1.00 56.36           C  
ATOM    847  O3'   U A  40      52.232  71.209  82.294  1.00 57.15           O  
ATOM    848  C2'   U A  40      50.682  72.007  80.571  1.00 55.76           C  
ATOM    849  O2'   U A  40      51.748  72.003  79.650  1.00 54.77           O  
ATOM    850  C1'   U A  40      49.480  71.325  79.920  1.00 55.94           C  
ATOM    851  N1    U A  40      48.202  71.858  80.414  1.00 55.44           N  
ATOM    852  C2    U A  40      47.771  73.059  79.895  1.00 55.05           C  
ATOM    853  O2    U A  40      48.418  73.699  79.076  1.00 54.15           O  
ATOM    854  N3    U A  40      46.559  73.489  80.371  1.00 54.71           N  
ATOM    855  C4    U A  40      45.757  72.857  81.298  1.00 55.47           C  
ATOM    856  O4    U A  40      44.652  73.341  81.580  1.00 56.26           O  
ATOM    857  C5    U A  40      46.288  71.633  81.801  1.00 54.69           C  
ATOM    858  C6    U A  40      47.462  71.186  81.350  1.00 54.63           C  
ATOM    859  OP1   U A  40      49.671  67.438  84.766  1.00 59.50           O  
ATOM    860  OP2   U A  40      47.462  68.723  84.693  1.00 57.77           O1-
ATOM    861  P     C A  41      52.483  72.046  83.650  1.00 58.41           P  
ATOM    862  C5'   C A  41      53.478  73.872  82.086  1.00 57.66           C  
ATOM    863  O5'   C A  41      52.566  73.544  83.121  1.00 56.86           O  
ATOM    864  C4'   C A  41      53.092  75.167  81.429  1.00 59.16           C  
ATOM    865  O4'   C A  41      51.782  75.026  80.826  1.00 58.67           O  
ATOM    866  C3'   C A  41      52.934  76.357  82.357  1.00 60.45           C  
ATOM    867  O3'   C A  41      54.201  76.925  82.652  1.00 63.80           O  
ATOM    868  C2'   C A  41      52.057  77.281  81.520  1.00 59.37           C  
ATOM    869  O2'   C A  41      52.784  77.960  80.509  1.00 58.74           O  
ATOM    870  C1'   C A  41      51.107  76.273  80.867  1.00 58.19           C  
ATOM    871  N1    C A  41      49.835  76.092  81.589  1.00 56.26           N  
ATOM    872  C2    C A  41      48.840  77.047  81.430  1.00 55.15           C  
ATOM    873  O2    C A  41      49.066  78.030  80.708  1.00 55.27           O  
ATOM    874  N3    C A  41      47.661  76.883  82.061  1.00 53.72           N  
ATOM    875  C4    C A  41      47.459  75.817  82.833  1.00 54.28           C  
ATOM    876  N4    C A  41      46.258  75.683  83.421  1.00 54.13           N  
ATOM    877  C5    C A  41      48.468  74.835  83.033  1.00 53.86           C  
ATOM    878  C6    C A  41      49.628  75.008  82.394  1.00 55.50           C  
ATOM    879  OP1   C A  41      53.832  71.667  84.153  1.00 58.81           O  
ATOM    880  OP2   C A  41      51.307  71.898  84.541  1.00 56.37           O1-
ATOM    881  P     U A  42      54.448  77.632  84.082  1.00 67.90           P  
ATOM    882  C5'   U A  42      54.069  79.950  82.903  1.00 68.57           C  
ATOM    883  O5'   U A  42      53.697  79.031  83.929  1.00 67.46           O  
ATOM    884  C4'   U A  42      53.138  81.138  82.908  1.00 70.25           C  
ATOM    885  O4'   U A  42      51.850  80.758  82.361  1.00 69.90           O  
ATOM    886  C3'   U A  42      52.806  81.696  84.283  1.00 71.50           C  
ATOM    887  O3'   U A  42      53.831  82.572  84.738  1.00 73.69           O  
ATOM    888  C2'   U A  42      51.490  82.416  84.022  1.00 70.55           C  
ATOM    889  O2'   U A  42      51.669  83.670  83.393  1.00 70.90           O  
ATOM    890  C1'   U A  42      50.817  81.456  83.039  1.00 69.30           C  
ATOM    891  N1    U A  42      49.948  80.466  83.689  1.00 67.75           N  
ATOM    892  C2    U A  42      48.642  80.828  83.930  1.00 67.03           C  
ATOM    893  O2    U A  42      48.205  81.924  83.651  1.00 67.60           O  
ATOM    894  N3    U A  42      47.867  79.859  84.511  1.00 65.87           N  
ATOM    895  C4    U A  42      48.263  78.593  84.875  1.00 65.69           C  
ATOM    896  O4    U A  42      47.441  77.820  85.365  1.00 65.13           O  
ATOM    897  C5    U A  42      49.637  78.299  84.607  1.00 65.81           C  
ATOM    898  C6    U A  42      50.413  79.222  84.037  1.00 66.68           C  
ATOM    899  OP1   U A  42      55.912  77.885  84.194  1.00 67.20           O  
ATOM    900  OP2   U A  42      53.758  76.853  85.148  1.00 66.29           O1-
ATOM    901  P     C A  43      54.000  82.854  86.312  1.00 75.92           P  
ATOM    902  C5'   C A  43      52.451  84.953  86.140  1.00 77.92           C  
ATOM    903  O5'   C A  43      52.685  83.663  86.686  1.00 76.41           O  
ATOM    904  C4'   C A  43      51.067  85.420  86.504  1.00 79.36           C  
ATOM    905  O4'   C A  43      50.090  84.542  85.882  1.00 79.03           O  
ATOM    906  C3'   C A  43      50.713  85.348  87.983  1.00 80.40           C  
ATOM    907  O3'   C A  43      51.207  86.474  88.703  1.00 81.98           O  
ATOM    908  C2'   C A  43      49.194  85.352  87.927  1.00 80.45           C  
ATOM    909  O2'   C A  43      48.675  86.648  87.684  1.00 81.55           O  
ATOM    910  C1'   C A  43      48.943  84.453  86.713  1.00 79.33           C  
ATOM    911  N1    C A  43      48.757  83.053  87.113  1.00 77.80           N  
ATOM    912  C2    C A  43      47.498  82.654  87.548  1.00 77.70           C  
ATOM    913  O2    C A  43      46.578  83.486  87.548  1.00 77.98           O  
ATOM    914  N3    C A  43      47.310  81.379  87.953  1.00 76.86           N  
ATOM    915  C4    C A  43      48.325  80.518  87.923  1.00 76.14           C  
ATOM    916  N4    C A  43      48.094  79.274  88.328  1.00 76.19           N  
ATOM    917  C5    C A  43      49.620  80.897  87.476  1.00 75.84           C  
ATOM    918  C6    C A  43      49.790  82.161  87.080  1.00 76.95           C  
ATOM    919  OP1   C A  43      55.170  83.762  86.437  1.00 76.49           O  
ATOM    920  OP2   C A  43      53.965  81.582  87.089  1.00 74.85           O1-
ATOM    921  P     A A  44      51.494  86.351  90.283  1.00 82.72           P  
ATOM    922  C5'   A A  44      49.207  87.447  90.948  1.00 81.24           C  
ATOM    923  O5'   A A  44      50.043  86.297  90.942  1.00 81.73           O  
ATOM    924  C4'   A A  44      47.835  87.100  91.475  1.00 81.16           C  
ATOM    925  O4'   A A  44      47.218  86.124  90.592  1.00 81.17           O  
ATOM    926  C3'   A A  44      47.777  86.421  92.834  1.00 81.57           C  
ATOM    927  O3'   A A  44      47.900  87.339  93.915  1.00 82.04           O  
ATOM    928  C2'   A A  44      46.397  85.778  92.789  1.00 81.49           C  
ATOM    929  O2'   A A  44      45.340  86.691  92.999  1.00 81.84           O  
ATOM    930  C1'   A A  44      46.347  85.288  91.343  1.00 80.65           C  
ATOM    931  N1    A A  44      45.089  80.372  92.082  1.00 77.24           N  
ATOM    932  C2    A A  44      44.410  81.515  92.243  1.00 78.16           C  
ATOM    933  N3    A A  44      44.802  82.770  92.018  1.00 78.13           N  
ATOM    934  C4    A A  44      46.065  82.796  91.568  1.00 78.53           C  
ATOM    935  C5    A A  44      46.891  81.708  91.347  1.00 78.13           C  
ATOM    936  C6    A A  44      46.358  80.435  91.627  1.00 77.47           C  
ATOM    937  N6    A A  44      47.035  79.297  91.471  1.00 76.59           N  
ATOM    938  N7    A A  44      48.129  82.121  90.873  1.00 78.42           N  
ATOM    939  C8    A A  44      48.027  83.429  90.824  1.00 79.11           C  
ATOM    940  N9    A A  44      46.806  83.904  91.238  1.00 79.52           N  
ATOM    941  OP1   A A  44      52.175  87.614  90.688  1.00 82.18           O  
ATOM    942  OP2   A A  44      52.152  85.043  90.546  1.00 81.98           O1-
ATOM    943  P     G A  45      48.543  86.848  95.311  1.00 82.92           P  
ATOM    944  C5'   G A  45      46.360  86.693  96.740  1.00 79.33           C  
ATOM    945  O5'   G A  45      47.377  86.015  96.014  1.00 81.27           O  
ATOM    946  C4'   G A  45      45.322  85.727  97.261  1.00 77.55           C  
ATOM    947  O4'   G A  45      44.729  85.001  96.149  1.00 76.96           O  
ATOM    948  C3'   G A  45      45.790  84.623  98.192  1.00 77.03           C  
ATOM    949  O3'   G A  45      45.963  85.072  99.529  1.00 76.42           O  
ATOM    950  C2'   G A  45      44.628  83.647  98.085  1.00 76.87           C  
ATOM    951  O2'   G A  45      43.487  84.057  98.807  1.00 76.94           O  
ATOM    952  C1'   G A  45      44.340  83.705  96.584  1.00 76.19           C  
ATOM    953  N1    G A  45      45.119  78.767  95.790  1.00 71.67           N  
ATOM    954  C2    G A  45      44.123  79.391  96.499  1.00 71.48           C  
ATOM    955  N2    G A  45      43.224  78.589  97.101  1.00 70.37           N  
ATOM    956  N3    G A  45      44.013  80.701  96.611  1.00 72.05           N  
ATOM    957  C4    G A  45      44.988  81.350  95.941  1.00 73.06           C  
ATOM    958  C5    G A  45      46.020  80.824  95.200  1.00 72.87           C  
ATOM    959  C6    G A  45      46.135  79.413  95.096  1.00 72.39           C  
ATOM    960  O6    G A  45      46.991  78.747  94.497  1.00 72.28           O  
ATOM    961  N7    G A  45      46.807  81.836  94.661  1.00 73.56           N  
ATOM    962  C8    G A  45      46.253  82.938  95.087  1.00 74.12           C  
ATOM    963  N9    G A  45      45.155  82.713  95.886  1.00 75.05           N  
ATOM    964  OP1   G A  45      48.798  88.058  96.138  1.00 83.82           O  
ATOM    965  OP2   G A  45      49.668  85.923  95.013  1.00 82.74           O1-
ATOM    966  P     G A  46      46.997  84.307 100.497  1.00 77.14           P  
ATOM    967  C5'   G A  46      45.132  82.700 101.355  1.00 71.69           C  
ATOM    968  O5'   G A  46      46.360  82.857 100.666  1.00 74.00           O  
ATOM    969  C4'   G A  46      44.806  81.238 101.538  1.00 70.10           C  
ATOM    970  O4'   G A  46      44.495  80.629 100.257  1.00 69.70           O  
ATOM    971  C3'   G A  46      45.917  80.364 102.076  1.00 69.15           C  
ATOM    972  O3'   G A  46      46.055  80.497 103.480  1.00 69.71           O  
ATOM    973  C2'   G A  46      45.422  78.981 101.674  1.00 68.15           C  
ATOM    974  O2'   G A  46      44.364  78.518 102.478  1.00 66.91           O  
ATOM    975  C1'   G A  46      44.890  79.262 100.270  1.00 67.82           C  
ATOM    976  N1    G A  46      47.766  75.882  97.829  1.00 63.84           N  
ATOM    977  C2    G A  46      46.749  75.673  98.728  1.00 64.09           C  
ATOM    978  N2    G A  46      46.494  74.397  99.061  1.00 62.99           N  
ATOM    979  N3    G A  46      46.037  76.644  99.270  1.00 64.64           N  
ATOM    980  C4    G A  46      46.444  77.861  98.852  1.00 65.06           C  
ATOM    981  C5    G A  46      47.446  78.174  97.962  1.00 64.80           C  
ATOM    982  C6    G A  46      48.186  77.126  97.372  1.00 64.30           C  
ATOM    983  O6    G A  46      49.099  77.203  96.545  1.00 64.53           O  
ATOM    984  N7    G A  46      47.553  79.548  97.803  1.00 64.99           N  
ATOM    985  C8    G A  46      46.632  80.035  98.587  1.00 65.50           C  
ATOM    986  N9    G A  46      45.936  79.067  99.269  1.00 66.19           N  
ATOM    987  OP1   G A  46      46.961  84.938 101.846  1.00 77.70           O  
ATOM    988  OP2   G A  46      48.295  84.220  99.771  1.00 75.83           O1-
ATOM    989  P     G A  47      47.508  80.350 104.151  1.00 70.10           P  
ATOM    990  C5'   G A  47      46.980  77.807 104.515  1.00 66.98           C  
ATOM    991  O5'   G A  47      47.857  78.803 103.994  1.00 68.86           O  
ATOM    992  C4'   G A  47      47.477  76.417 104.163  1.00 66.36           C  
ATOM    993  O4'   G A  47      47.355  76.179 102.729  1.00 65.04           O  
ATOM    994  C3'   G A  47      48.946  76.129 104.433  1.00 65.57           C  
ATOM    995  O3'   G A  47      49.206  75.852 105.805  1.00 65.33           O  
ATOM    996  C2'   G A  47      49.172  74.902 103.563  1.00 64.10           C  
ATOM    997  O2'   G A  47      48.623  73.740 104.141  1.00 64.08           O  
ATOM    998  C1'   G A  47      48.368  75.271 102.317  1.00 63.47           C  
ATOM    999  N1    G A  47      51.794  74.548  98.649  1.00 58.29           N  
ATOM   1000  C2    G A  47      51.160  73.626  99.443  1.00 58.64           C  
ATOM   1001  N2    G A  47      51.504  72.342  99.259  1.00 57.29           N  
ATOM   1002  N3    G A  47      50.260  73.939 100.360  1.00 59.80           N  
ATOM   1003  C4    G A  47      50.057  75.273 100.433  1.00 61.16           C  
ATOM   1004  C5    G A  47      50.649  76.276  99.693  1.00 60.12           C  
ATOM   1005  C6    G A  47      51.603  75.922  98.705  1.00 58.40           C  
ATOM   1006  O6    G A  47      52.238  76.657  97.952  1.00 56.83           O  
ATOM   1007  N7    G A  47      50.171  77.523 100.080  1.00 60.94           N  
ATOM   1008  C8    G A  47      49.314  77.259 101.034  1.00 61.93           C  
ATOM   1009  N9    G A  47      49.203  75.915 101.304  1.00 62.50           N  
ATOM   1010  OP1   G A  47      47.364  80.639 105.603  1.00 71.15           O  
ATOM   1011  OP2   G A  47      48.449  81.159 103.326  1.00 69.49           O1-
ATOM   1012  P     G A  48      50.531  76.452 106.495  1.00 65.78           P  
ATOM   1013  C5'   G A  48      51.860  74.229 106.028  1.00 64.42           C  
ATOM   1014  O5'   G A  48      51.729  75.637 105.833  1.00 65.63           O  
ATOM   1015  C4'   G A  48      52.915  73.677 105.097  1.00 63.66           C  
ATOM   1016  O4'   G A  48      52.473  73.815 103.715  1.00 63.16           O  
ATOM   1017  C3'   G A  48      54.230  74.437 105.111  1.00 63.34           C  
ATOM   1018  O3'   G A  48      55.045  74.072 106.220  1.00 63.85           O  
ATOM   1019  C2'   G A  48      54.836  74.034 103.773  1.00 62.34           C  
ATOM   1020  O2'   G A  48      55.423  72.750 103.791  1.00 63.16           O  
ATOM   1021  C1'   G A  48      53.598  74.027 102.876  1.00 61.87           C  
ATOM   1022  N1    G A  48      55.171  76.959  99.070  1.00 60.92           N  
ATOM   1023  C2    G A  48      55.418  75.630  99.301  1.00 60.62           C  
ATOM   1024  N2    G A  48      56.234  75.013  98.426  1.00 60.62           N  
ATOM   1025  N3    G A  48      54.904  74.953 100.309  1.00 60.02           N  
ATOM   1026  C4    G A  48      54.102  75.718 101.074  1.00 60.24           C  
ATOM   1027  C5    G A  48      53.776  77.042 100.919  1.00 60.25           C  
ATOM   1028  C6    G A  48      54.343  77.764  99.845  1.00 60.51           C  
ATOM   1029  O6    G A  48      54.192  78.955  99.554  1.00 59.94           O  
ATOM   1030  N7    G A  48      52.897  77.451 101.908  1.00 60.19           N  
ATOM   1031  C8    G A  48      52.727  76.388 102.648  1.00 60.16           C  
ATOM   1032  N9    G A  48      53.460  75.318 102.220  1.00 60.52           N  
ATOM   1033  OP1   G A  48      50.487  76.116 107.945  1.00 65.96           O  
ATOM   1034  OP2   G A  48      50.691  77.870 106.063  1.00 64.37           O1-
ATOM   1035  P     A A  49      55.919  75.199 106.965  1.00 63.91           P  
ATOM   1036  C5'   A A  49      57.663  76.936 106.033  1.00 60.33           C  
ATOM   1037  O5'   A A  49      56.870  75.772 105.825  1.00 63.00           O  
ATOM   1038  C4'   A A  49      59.040  76.732 105.439  1.00 59.31           C  
ATOM   1039  O4'   A A  49      59.720  75.697 106.191  1.00 58.14           O  
ATOM   1040  C3'   A A  49      59.074  76.255 103.992  1.00 58.56           C  
ATOM   1041  O3'   A A  49      59.099  77.374 103.115  1.00 58.98           O  
ATOM   1042  C2'   A A  49      60.406  75.518 103.925  1.00 58.33           C  
ATOM   1043  O2'   A A  49      61.499  76.402 103.777  1.00 58.49           O  
ATOM   1044  C1'   A A  49      60.485  74.897 105.316  1.00 57.21           C  
ATOM   1045  N1    A A  49      61.289  69.996 103.980  1.00 52.87           N  
ATOM   1046  C2    A A  49      61.809  71.135 103.532  1.00 53.14           C  
ATOM   1047  N3    A A  49      61.510  72.388 103.867  1.00 55.65           N  
ATOM   1048  C4    A A  49      60.543  72.412 104.799  1.00 55.57           C  
ATOM   1049  C5    A A  49      59.897  71.318 105.347  1.00 54.54           C  
ATOM   1050  C6    A A  49      60.303  70.050 104.901  1.00 53.48           C  
ATOM   1051  N6    A A  49      59.773  68.907 105.333  1.00 51.58           N  
ATOM   1052  N7    A A  49      58.948  71.724 106.274  1.00 55.71           N  
ATOM   1053  C8    A A  49      59.052  73.032 106.280  1.00 55.91           C  
ATOM   1054  N9    A A  49      60.028  73.513 105.443  1.00 56.50           N  
ATOM   1055  OP1   A A  49      56.766  74.540 107.999  1.00 63.53           O  
ATOM   1056  OP2   A A  49      54.986  76.289 107.353  1.00 64.37           O1-
ATOM   1057  P     A A  50      58.071  77.453 101.880  1.00 60.99           P  
ATOM   1058  C5'   A A  50      60.065  77.030 100.222  1.00 56.64           C  
ATOM   1059  O5'   A A  50      58.788  76.639 100.709  1.00 59.70           O  
ATOM   1060  C4'   A A  50      60.811  75.821  99.718  1.00 55.20           C  
ATOM   1061  O4'   A A  50      60.872  74.859 100.797  1.00 53.72           O  
ATOM   1062  C3'   A A  50      60.156  75.057  98.572  1.00 54.90           C  
ATOM   1063  O3'   A A  50      60.556  75.626  97.326  1.00 54.43           O  
ATOM   1064  C2'   A A  50      60.743  73.661  98.754  1.00 53.61           C  
ATOM   1065  O2'   A A  50      62.070  73.566  98.283  1.00 53.88           O  
ATOM   1066  C1'   A A  50      60.795  73.549 100.277  1.00 52.77           C  
ATOM   1067  N1    A A  50      58.934  69.052 101.882  1.00 47.70           N  
ATOM   1068  C2    A A  50      60.019  69.374 101.190  1.00 48.23           C  
ATOM   1069  N3    A A  50      60.427  70.573 100.769  1.00 49.27           N  
ATOM   1070  C4    A A  50      59.554  71.526 101.131  1.00 48.85           C  
ATOM   1071  C5    A A  50      58.385  71.351 101.834  1.00 48.01           C  
ATOM   1072  C6    A A  50      58.076  70.039 102.238  1.00 48.31           C  
ATOM   1073  N6    A A  50      56.994  69.716 102.957  1.00 46.18           N  
ATOM   1074  N7    A A  50      57.730  72.563 102.003  1.00 49.18           N  
ATOM   1075  C8    A A  50      58.522  73.432 101.427  1.00 49.46           C  
ATOM   1076  N9    A A  50      59.660  72.876 100.906  1.00 51.03           N  
ATOM   1077  OP1   A A  50      57.971  78.872 101.432  1.00 60.66           O  
ATOM   1078  OP2   A A  50      56.842  76.719 102.276  1.00 59.72           O1-
ATOM   1079  P     A A  51      59.582  75.549  96.046  1.00 54.43           P  
ATOM   1080  C5'   A A  51      60.571  73.370  94.947  1.00 52.71           C  
ATOM   1081  O5'   A A  51      59.515  73.996  95.682  1.00 54.55           O  
ATOM   1082  C4'   A A  51      60.454  71.865  95.044  1.00 51.39           C  
ATOM   1083  O4'   A A  51      60.371  71.510  96.447  1.00 50.44           O  
ATOM   1084  C3'   A A  51      59.211  71.241  94.421  1.00 50.45           C  
ATOM   1085  O3'   A A  51      59.471  70.907  93.072  1.00 50.56           O  
ATOM   1086  C2'   A A  51      59.074  69.948  95.214  1.00 49.53           C  
ATOM   1087  O2'   A A  51      59.942  68.927  94.761  1.00 46.38           O  
ATOM   1088  C1'   A A  51      59.491  70.408  96.611  1.00 50.43           C  
ATOM   1089  N1    A A  51      55.960  69.085 100.102  1.00 50.38           N  
ATOM   1090  C2    A A  51      56.976  68.410  99.550  1.00 49.24           C  
ATOM   1091  N3    A A  51      57.862  68.817  98.643  1.00 49.02           N  
ATOM   1092  C4    A A  51      57.630  70.091  98.291  1.00 49.16           C  
ATOM   1093  C5    A A  51      56.625  70.911  98.763  1.00 50.39           C  
ATOM   1094  C6    A A  51      55.751  70.364  99.713  1.00 50.18           C  
ATOM   1095  N6    A A  51      54.736  71.035 100.242  1.00 50.87           N  
ATOM   1096  N7    A A  51      56.698  72.169  98.175  1.00 51.01           N  
ATOM   1097  C8    A A  51      57.735  72.082  97.379  1.00 50.48           C  
ATOM   1098  N9    A A  51      58.340  70.849  97.395  1.00 49.97           N  
ATOM   1099  OP1   A A  51      60.289  76.263  94.945  1.00 55.29           O  
ATOM   1100  OP2   A A  51      58.216  75.967  96.432  1.00 54.81           O1-
ATOM   1101  P     C A  52      58.429  71.297  91.927  1.00 51.02           P  
ATOM   1102  C5'   C A  52      56.659  69.430  92.510  1.00 50.50           C  
ATOM   1103  O5'   C A  52      56.987  70.799  92.386  1.00 50.72           O  
ATOM   1104  C4'   C A  52      55.582  69.237  93.574  1.00 51.97           C  
ATOM   1105  O4'   C A  52      55.949  70.011  94.755  1.00 52.31           O  
ATOM   1106  C3'   C A  52      54.148  69.690  93.309  1.00 51.78           C  
ATOM   1107  O3'   C A  52      53.397  68.702  92.599  1.00 53.92           O  
ATOM   1108  C2'   C A  52      53.597  69.771  94.731  1.00 51.46           C  
ATOM   1109  O2'   C A  52      53.295  68.511  95.280  1.00 51.47           O  
ATOM   1110  C1'   C A  52      54.787  70.342  95.489  1.00 50.92           C  
ATOM   1111  N1    C A  52      54.686  71.799  95.603  1.00 51.40           N  
ATOM   1112  C2    C A  52      53.802  72.315  96.544  1.00 51.81           C  
ATOM   1113  O2    C A  52      53.168  71.517  97.262  1.00 53.19           O  
ATOM   1114  N3    C A  52      53.655  73.653  96.654  1.00 51.14           N  
ATOM   1115  C4    C A  52      54.361  74.464  95.868  1.00 52.21           C  
ATOM   1116  N4    C A  52      54.180  75.776  96.007  1.00 52.39           N  
ATOM   1117  C5    C A  52      55.284  73.965  94.899  1.00 51.16           C  
ATOM   1118  C6    C A  52      55.415  72.635  94.805  1.00 50.90           C  
ATOM   1119  OP1   C A  52      58.853  70.580  90.708  1.00 52.27           O  
ATOM   1120  OP2   C A  52      58.365  72.786  91.923  1.00 53.64           O1-
ATOM   1121  P     U A  53      51.977  69.087  91.926  1.00 54.66           P  
ATOM   1122  C5'   U A  53      50.576  68.475  94.061  1.00 58.83           C  
ATOM   1123  O5'   U A  53      51.013  69.471  93.134  1.00 56.52           O  
ATOM   1124  C4'   U A  53      49.741  69.103  95.154  1.00 60.12           C  
ATOM   1125  O4'   U A  53      50.532  70.100  95.856  1.00 58.40           O  
ATOM   1126  C3'   U A  53      48.502  69.857  94.687  1.00 61.10           C  
ATOM   1127  O3'   U A  53      47.405  68.950  94.510  1.00 63.43           O  
ATOM   1128  C2'   U A  53      48.271  70.814  95.852  1.00 60.17           C  
ATOM   1129  O2'   U A  53      47.681  70.181  96.967  1.00 61.34           O  
ATOM   1130  C1'   U A  53      49.704  71.185  96.225  1.00 58.60           C  
ATOM   1131  N1    U A  53      50.193  72.394  95.548  1.00 58.59           N  
ATOM   1132  C2    U A  53      49.754  73.613  96.029  1.00 57.67           C  
ATOM   1133  O2    U A  53      48.939  73.708  96.928  1.00 56.49           O  
ATOM   1134  N3    U A  53      50.302  74.714  95.413  1.00 56.82           N  
ATOM   1135  C4    U A  53      51.216  74.719  94.383  1.00 56.87           C  
ATOM   1136  O4    U A  53      51.743  75.786  94.046  1.00 55.11           O  
ATOM   1137  C5    U A  53      51.579  73.415  93.907  1.00 56.39           C  
ATOM   1138  C6    U A  53      51.068  72.327  94.491  1.00 57.16           C  
ATOM   1139  OP1   U A  53      51.409  67.863  91.315  1.00 54.60           O  
ATOM   1140  OP2   U A  53      52.201  70.296  91.096  1.00 54.72           O1-
ATOM   1141  P     U A  54      46.349  69.176  93.308  1.00 64.98           P  
ATOM   1142  C5'   U A  54      44.620  69.800  95.183  1.00 64.60           C  
ATOM   1143  O5'   U A  54      45.232  70.119  93.939  1.00 64.68           O  
ATOM   1144  C4'   U A  54      44.030  71.044  95.787  1.00 64.79           C  
ATOM   1145  O4'   U A  54      45.099  71.912  96.244  1.00 64.66           O  
ATOM   1146  C3'   U A  54      43.262  71.908  94.803  1.00 65.68           C  
ATOM   1147  O3'   U A  54      41.941  71.427  94.625  1.00 67.03           O  
ATOM   1148  C2'   U A  54      43.310  73.270  95.478  1.00 65.24           C  
ATOM   1149  O2'   U A  54      42.394  73.374  96.551  1.00 65.41           O  
ATOM   1150  C1'   U A  54      44.732  73.267  96.038  1.00 64.52           C  
ATOM   1151  N1    U A  54      45.718  73.879  95.140  1.00 64.33           N  
ATOM   1152  C2    U A  54      45.844  75.255  95.168  1.00 65.58           C  
ATOM   1153  O2    U A  54      45.159  75.966  95.874  1.00 66.20           O  
ATOM   1154  N3    U A  54      46.805  75.771  94.334  1.00 65.49           N  
ATOM   1155  C4    U A  54      47.634  75.067  93.495  1.00 64.80           C  
ATOM   1156  O4    U A  54      48.507  75.667  92.868  1.00 64.86           O  
ATOM   1157  C5    U A  54      47.428  73.649  93.507  1.00 64.62           C  
ATOM   1158  C6    U A  54      46.498  73.119  94.309  1.00 64.38           C  
ATOM   1159  OP1   U A  54      45.739  67.854  92.991  1.00 63.71           O  
ATOM   1160  OP2   U A  54      47.000  69.969  92.233  1.00 64.14           O1-
ATOM   1161  P     U A  55      41.206  71.625  93.209  1.00 68.03           P  
ATOM   1162  C5'   U A  55      39.762  73.526  94.285  1.00 69.98           C  
ATOM   1163  O5'   U A  55      40.680  73.125  93.276  1.00 68.62           O  
ATOM   1164  C4'   U A  55      39.583  75.020  94.258  1.00 71.70           C  
ATOM   1165  O4'   U A  55      40.778  75.679  94.750  1.00 71.91           O  
ATOM   1166  C3'   U A  55      39.382  75.612  92.878  1.00 72.74           C  
ATOM   1167  O3'   U A  55      38.027  75.503  92.475  1.00 74.20           O  
ATOM   1168  C2'   U A  55      39.790  77.061  93.092  1.00 72.58           C  
ATOM   1169  O2'   U A  55      38.766  77.819  93.703  1.00 73.83           O  
ATOM   1170  C1'   U A  55      40.963  76.904  94.061  1.00 71.85           C  
ATOM   1171  N1    U A  55      42.258  76.847  93.373  1.00 71.56           N  
ATOM   1172  C2    U A  55      42.909  78.043  93.121  1.00 71.52           C  
ATOM   1173  O2    U A  55      42.449  79.130  93.437  1.00 71.15           O  
ATOM   1174  N3    U A  55      44.120  77.917  92.486  1.00 70.97           N  
ATOM   1175  C4    U A  55      44.730  76.745  92.089  1.00 70.71           C  
ATOM   1176  O4    U A  55      45.858  76.788  91.601  1.00 70.11           O  
ATOM   1177  C5    U A  55      43.986  75.557  92.373  1.00 70.70           C  
ATOM   1178  C6    U A  55      42.807  75.647  92.991  1.00 71.34           C  
ATOM   1179  OP1   U A  55      40.051  70.686  93.199  1.00 67.59           O  
ATOM   1180  OP2   U A  55      42.205  71.562  92.117  1.00 67.12           O1-
ATOM   1181  P     G A  56      37.650  75.684  90.930  1.00 75.46           P  
ATOM   1182  C5'   G A  56      37.250  78.272  91.171  1.00 75.22           C  
ATOM   1183  O5'   G A  56      38.016  77.207  90.616  1.00 75.68           O  
ATOM   1184  C4'   G A  56      37.806  79.608  90.733  1.00 75.29           C  
ATOM   1185  O4'   G A  56      39.131  79.801  91.293  1.00 75.07           O  
ATOM   1186  C3'   G A  56      38.011  79.792  89.240  1.00 74.93           C  
ATOM   1187  O3'   G A  56      36.805  80.170  88.601  1.00 75.95           O  
ATOM   1188  C2'   G A  56      39.036  80.918  89.191  1.00 74.61           C  
ATOM   1189  O2'   G A  56      38.473  82.206  89.337  1.00 73.34           O  
ATOM   1190  C1'   G A  56      39.914  80.577  90.397  1.00 73.87           C  
ATOM   1191  N1    G A  56      44.652  80.722  88.621  1.00 71.03           N  
ATOM   1192  C2    G A  56      43.780  81.755  88.868  1.00 70.76           C  
ATOM   1193  N2    G A  56      44.230  82.988  88.602  1.00 70.95           N  
ATOM   1194  N3    G A  56      42.559  81.590  89.338  1.00 70.48           N  
ATOM   1195  C4    G A  56      42.271  80.288  89.543  1.00 71.52           C  
ATOM   1196  C5    G A  56      43.067  79.184  89.330  1.00 70.97           C  
ATOM   1197  C6    G A  56      44.376  79.375  88.828  1.00 70.67           C  
ATOM   1198  O6    G A  56      45.234  78.526  88.576  1.00 70.78           O  
ATOM   1199  N7    G A  56      42.395  78.018  89.668  1.00 70.88           N  
ATOM   1200  C8    G A  56      41.223  78.427  90.071  1.00 71.52           C  
ATOM   1201  N9    G A  56      41.084  79.793  90.021  1.00 72.31           N  
ATOM   1202  OP1   G A  56      36.187  75.498  90.796  1.00 76.47           O  
ATOM   1203  OP2   G A  56      38.574  74.831  90.142  1.00 75.75           O1-
ATOM   1204  P     A A  57      36.661  79.984  87.017  1.00 76.82           P  
ATOM   1205  C5'   A A  57      37.332  82.481  86.566  1.00 75.76           C  
ATOM   1206  O5'   A A  57      37.633  81.099  86.428  1.00 76.44           O  
ATOM   1207  C4'   A A  57      38.467  83.313  86.022  1.00 75.99           C  
ATOM   1208  O4'   A A  57      39.657  83.050  86.813  1.00 76.76           O  
ATOM   1209  C3'   A A  57      38.902  82.987  84.600  1.00 76.37           C  
ATOM   1210  O3'   A A  57      38.095  83.635  83.620  1.00 76.34           O  
ATOM   1211  C2'   A A  57      40.336  83.501  84.578  1.00 76.72           C  
ATOM   1212  O2'   A A  57      40.424  84.900  84.409  1.00 77.56           O  
ATOM   1213  C1'   A A  57      40.811  83.129  85.984  1.00 76.86           C  
ATOM   1214  N1    A A  57      45.255  80.656  85.148  1.00 75.56           N  
ATOM   1215  C2    A A  57      44.896  81.941  85.005  1.00 75.64           C  
ATOM   1216  N3    A A  57      43.718  82.522  85.243  1.00 75.56           N  
ATOM   1217  C4    A A  57      42.823  81.618  85.679  1.00 75.58           C  
ATOM   1218  C5    A A  57      43.040  80.266  85.876  1.00 75.25           C  
ATOM   1219  C6    A A  57      44.331  79.776  85.596  1.00 75.26           C  
ATOM   1220  N6    A A  57      44.687  78.499  85.754  1.00 74.71           N  
ATOM   1221  N7    A A  57      41.886  79.646  86.332  1.00 74.84           N  
ATOM   1222  C8    A A  57      41.012  80.619  86.403  1.00 75.28           C  
ATOM   1223  N9    A A  57      41.510  81.840  86.024  1.00 76.18           N  
ATOM   1224  OP1   A A  57      35.266  80.320  86.630  1.00 77.83           O  
ATOM   1225  OP2   A A  57      37.209  78.644  86.675  1.00 76.59           O1-
ATOM   1226  P     G A  58      37.894  82.947  82.180  1.00 76.47           P  
ATOM   1227  C5'   G A  58      39.755  84.464  81.089  1.00 73.75           C  
ATOM   1228  O5'   G A  58      39.307  83.158  81.458  1.00 75.42           O  
ATOM   1229  C4'   G A  58      41.205  84.436  80.633  1.00 73.27           C  
ATOM   1230  O4'   G A  58      42.059  83.961  81.714  1.00 73.01           O  
ATOM   1231  C3'   G A  58      41.569  83.504  79.491  1.00 73.08           C  
ATOM   1232  O3'   G A  58      41.242  84.020  78.211  1.00 73.95           O  
ATOM   1233  C2'   G A  58      43.076  83.397  79.657  1.00 72.49           C  
ATOM   1234  O2'   G A  58      43.751  84.559  79.224  1.00 72.36           O  
ATOM   1235  C1'   G A  58      43.188  83.281  81.173  1.00 71.62           C  
ATOM   1236  N1    G A  58      45.786  78.959  81.841  1.00 66.73           N  
ATOM   1237  C2    G A  58      46.221  80.161  81.356  1.00 67.39           C  
ATOM   1238  N2    G A  58      47.515  80.220  81.016  1.00 66.45           N  
ATOM   1239  N3    G A  58      45.447  81.226  81.214  1.00 68.25           N  
ATOM   1240  C4    G A  58      44.182  80.984  81.612  1.00 68.53           C  
ATOM   1241  C5    G A  58      43.651  79.818  82.112  1.00 67.99           C  
ATOM   1242  C6    G A  58      44.491  78.686  82.249  1.00 67.06           C  
ATOM   1243  O6    G A  58      44.204  77.559  82.664  1.00 66.54           O  
ATOM   1244  N7    G A  58      42.306  79.979  82.412  1.00 68.83           N  
ATOM   1245  C8    G A  58      42.048  81.216  82.093  1.00 69.42           C  
ATOM   1246  N9    G A  58      43.140  81.887  81.607  1.00 69.98           N  
ATOM   1247  OP1   G A  58      36.874  83.709  81.415  1.00 77.13           O  
ATOM   1248  OP2   G A  58      37.675  81.499  82.440  1.00 75.60           O1-
ATOM   1249  P     A A  59      40.846  82.995  77.031  1.00 75.11           P  
ATOM   1250  C5'   A A  59      43.276  83.062  76.028  1.00 69.13           C  
ATOM   1251  O5'   A A  59      42.229  82.304  76.624  1.00 72.19           O  
ATOM   1252  C4'   A A  59      44.584  82.294  76.062  1.00 66.76           C  
ATOM   1253  O4'   A A  59      44.842  81.833  77.419  1.00 66.14           O  
ATOM   1254  C3'   A A  59      44.673  81.018  75.242  1.00 64.87           C  
ATOM   1255  O3'   A A  59      44.952  81.307  73.875  1.00 63.29           O  
ATOM   1256  C2'   A A  59      45.860  80.324  75.904  1.00 64.79           C  
ATOM   1257  O2'   A A  59      47.104  80.882  75.511  1.00 63.50           O  
ATOM   1258  C1'   A A  59      45.601  80.635  77.379  1.00 64.15           C  
ATOM   1259  N1    A A  59      45.804  75.969  79.528  1.00 60.28           N  
ATOM   1260  C2    A A  59      46.744  76.753  78.979  1.00 59.99           C  
ATOM   1261  N3    A A  59      46.624  77.968  78.450  1.00 61.27           N  
ATOM   1262  C4    A A  59      45.348  78.393  78.518  1.00 61.61           C  
ATOM   1263  C5    A A  59      44.273  77.709  79.061  1.00 60.78           C  
ATOM   1264  C6    A A  59      44.532  76.426  79.587  1.00 60.06           C  
ATOM   1265  N6    A A  59      43.601  75.646  80.135  1.00 58.59           N  
ATOM   1266  N7    A A  59      43.111  78.462  78.960  1.00 60.80           N  
ATOM   1267  C8    A A  59      43.500  79.562  78.357  1.00 61.75           C  
ATOM   1268  N9    A A  59      44.840  79.585  78.056  1.00 62.95           N  
ATOM   1269  OP1   A A  59      40.349  83.806  75.887  1.00 75.23           O  
ATOM   1270  OP2   A A  59      39.972  81.933  77.621  1.00 74.19           O1-
ATOM   1271  P     U A  60      44.478  80.285  72.733  1.00 60.54           P  
ATOM   1272  C5'   U A  60      46.731  78.943  72.828  1.00 56.45           C  
ATOM   1273  O5'   U A  60      45.324  78.968  73.018  1.00 59.78           O  
ATOM   1274  C4'   U A  60      47.310  77.666  73.395  1.00 54.53           C  
ATOM   1275  O4'   U A  60      47.051  77.619  74.828  1.00 54.02           O  
ATOM   1276  C3'   U A  60      46.708  76.360  72.891  1.00 53.08           C  
ATOM   1277  O3'   U A  60      47.237  75.988  71.621  1.00 52.09           O  
ATOM   1278  C2'   U A  60      47.136  75.405  73.996  1.00 53.13           C  
ATOM   1279  O2'   U A  60      48.515  75.077  73.928  1.00 52.87           O  
ATOM   1280  C1'   U A  60      46.894  76.268  75.237  1.00 53.18           C  
ATOM   1281  N1    U A  60      45.533  76.096  75.763  1.00 52.41           N  
ATOM   1282  C2    U A  60      45.274  74.966  76.506  1.00 52.25           C  
ATOM   1283  O2    U A  60      46.120  74.126  76.744  1.00 52.22           O  
ATOM   1284  N3    U A  60      43.984  74.850  76.953  1.00 51.65           N  
ATOM   1285  C4    U A  60      42.946  75.724  76.724  1.00 52.33           C  
ATOM   1286  O4    U A  60      41.828  75.454  77.153  1.00 54.14           O  
ATOM   1287  C5    U A  60      43.291  76.872  75.954  1.00 51.35           C  
ATOM   1288  C6    U A  60      44.545  77.018  75.514  1.00 52.54           C  
ATOM   1289  OP1   U A  60      44.874  80.839  71.422  1.00 60.59           O  
ATOM   1290  OP2   U A  60      43.060  79.952  72.990  1.00 61.17           O1-
ATOM   1291  P     G A  61      46.276  75.320  70.516  1.00 50.01           P  
ATOM   1292  C5'   G A  61      46.858  72.961  71.555  1.00 49.28           C  
ATOM   1293  O5'   G A  61      45.867  73.917  71.159  1.00 51.91           O  
ATOM   1294  C4'   G A  61      46.237  71.910  72.445  1.00 48.86           C  
ATOM   1295  O4'   G A  61      45.593  72.583  73.559  1.00 49.45           O  
ATOM   1296  C3'   G A  61      45.134  71.079  71.800  1.00 48.33           C  
ATOM   1297  O3'   G A  61      45.707  69.935  71.164  1.00 46.89           O  
ATOM   1298  C2'   G A  61      44.263  70.685  72.992  1.00 48.36           C  
ATOM   1299  O2'   G A  61      44.714  69.537  73.674  1.00 48.24           O  
ATOM   1300  C1'   G A  61      44.417  71.891  73.926  1.00 48.92           C  
ATOM   1301  N1    G A  61      39.945  73.157  75.994  1.00 47.51           N  
ATOM   1302  C2    G A  61      40.737  72.056  76.231  1.00 47.72           C  
ATOM   1303  N2    G A  61      40.288  71.188  77.151  1.00 45.82           N  
ATOM   1304  N3    G A  61      41.886  71.822  75.608  1.00 48.27           N  
ATOM   1305  C4    G A  61      42.182  72.784  74.711  1.00 48.49           C  
ATOM   1306  C5    G A  61      41.456  73.913  74.390  1.00 48.90           C  
ATOM   1307  C6    G A  61      40.233  74.160  75.070  1.00 48.57           C  
ATOM   1308  O6    G A  61      39.460  75.106  74.933  1.00 50.22           O  
ATOM   1309  N7    G A  61      42.095  74.644  73.401  1.00 48.17           N  
ATOM   1310  C8    G A  61      43.186  73.969  73.152  1.00 48.63           C  
ATOM   1311  N9    G A  61      43.307  72.838  73.923  1.00 48.46           N  
ATOM   1312  OP1   G A  61      47.066  75.049  69.301  1.00 50.20           O  
ATOM   1313  OP2   G A  61      45.060  76.151  70.414  1.00 51.73           O1-
ATOM   1314  P     G A  62      45.097  69.383  69.772  1.00 47.65           P  
ATOM   1315  C5'   G A  62      43.691  67.502  71.043  1.00 45.55           C  
ATOM   1316  O5'   G A  62      43.735  68.665  70.195  1.00 46.38           O  
ATOM   1317  C4'   G A  62      42.244  67.207  71.352  1.00 46.86           C  
ATOM   1318  O4'   G A  62      41.681  68.382  71.958  1.00 46.56           O  
ATOM   1319  C3'   G A  62      41.467  66.897  70.072  1.00 46.96           C  
ATOM   1320  O3'   G A  62      40.741  65.685  70.329  1.00 45.76           O  
ATOM   1321  C2'   G A  62      40.489  68.059  69.882  1.00 46.97           C  
ATOM   1322  O2'   G A  62      39.172  67.674  69.598  1.00 50.00           O  
ATOM   1323  C1'   G A  62      40.598  68.834  71.202  1.00 47.58           C  
ATOM   1324  N1    G A  62      38.463  73.048  72.910  1.00 51.10           N  
ATOM   1325  C2    G A  62      38.241  71.740  73.269  1.00 51.13           C  
ATOM   1326  N2    G A  62      37.287  71.520  74.194  1.00 50.46           N  
ATOM   1327  N3    G A  62      38.907  70.720  72.762  1.00 50.22           N  
ATOM   1328  C4    G A  62      39.834  71.116  71.868  1.00 49.45           C  
ATOM   1329  C5    G A  62      40.149  72.389  71.457  1.00 50.21           C  
ATOM   1330  C6    G A  62      39.414  73.474  71.987  1.00 50.97           C  
ATOM   1331  O6    G A  62      39.516  74.669  71.725  1.00 52.64           O  
ATOM   1332  N7    G A  62      41.183  72.365  70.533  1.00 48.51           N  
ATOM   1333  C8    G A  62      41.451  71.096  70.385  1.00 48.73           C  
ATOM   1334  N9    G A  62      40.646  70.287  71.150  1.00 48.70           N  
ATOM   1335  OP1   G A  62      46.014  68.341  69.232  1.00 47.82           O  
ATOM   1336  OP2   G A  62      44.716  70.530  68.909  1.00 45.65           O1-
ATOM   1337  P     C A  63      40.738  64.472  69.279  1.00 47.26           P  
ATOM   1338  C5'   C A  63      38.909  65.292  67.558  1.00 46.96           C  
ATOM   1339  O5'   C A  63      40.283  65.138  67.905  1.00 48.04           O  
ATOM   1340  C4'   C A  63      38.803  65.968  66.210  1.00 46.51           C  
ATOM   1341  O4'   C A  63      39.487  67.242  66.295  1.00 46.68           O  
ATOM   1342  C3'   C A  63      39.527  65.241  65.090  1.00 46.33           C  
ATOM   1343  O3'   C A  63      38.666  64.307  64.487  1.00 46.32           O  
ATOM   1344  C2'   C A  63      39.870  66.362  64.125  1.00 46.55           C  
ATOM   1345  O2'   C A  63      38.784  66.756  63.325  1.00 47.02           O  
ATOM   1346  C1'   C A  63      40.204  67.490  65.097  1.00 46.61           C  
ATOM   1347  N1    C A  63      41.636  67.556  65.425  1.00 47.69           N  
ATOM   1348  C2    C A  63      42.543  67.910  64.416  1.00 46.45           C  
ATOM   1349  O2    C A  63      42.112  68.102  63.275  1.00 45.53           O  
ATOM   1350  N3    C A  63      43.856  68.028  64.721  1.00 44.97           N  
ATOM   1351  C4    C A  63      44.270  67.803  65.972  1.00 45.36           C  
ATOM   1352  N4    C A  63      45.554  67.992  66.250  1.00 46.48           N  
ATOM   1353  C5    C A  63      43.378  67.394  67.003  1.00 45.52           C  
ATOM   1354  C6    C A  63      42.081  67.290  66.691  1.00 46.70           C  
ATOM   1355  OP1   C A  63      39.677  63.549  69.726  1.00 47.32           O  
ATOM   1356  OP2   C A  63      42.125  63.959  69.117  1.00 47.45           O1-
ATOM   1357  P     C A  64      39.078  62.766  64.456  1.00 47.33           P  
ATOM   1358  C5'   C A  64      39.390  62.692  61.855  1.00 47.97           C  
ATOM   1359  O5'   C A  64      39.977  62.642  63.146  1.00 47.16           O  
ATOM   1360  C4'   C A  64      40.430  63.035  60.819  1.00 49.82           C  
ATOM   1361  O4'   C A  64      41.047  64.303  61.178  1.00 50.23           O  
ATOM   1362  C3'   C A  64      41.609  62.079  60.678  1.00 49.03           C  
ATOM   1363  O3'   C A  64      41.308  61.019  59.773  1.00 50.15           O  
ATOM   1364  C2'   C A  64      42.641  62.987  60.016  1.00 48.54           C  
ATOM   1365  O2'   C A  64      42.390  63.176  58.648  1.00 46.55           O  
ATOM   1366  C1'   C A  64      42.375  64.329  60.695  1.00 49.03           C  
ATOM   1367  N1    C A  64      43.301  64.611  61.804  1.00 50.30           N  
ATOM   1368  C2    C A  64      44.582  65.094  61.496  1.00 50.72           C  
ATOM   1369  O2    C A  64      44.891  65.242  60.312  1.00 51.44           O  
ATOM   1370  N3    C A  64      45.449  65.377  62.497  1.00 51.21           N  
ATOM   1371  C4    C A  64      45.086  65.177  63.767  1.00 52.06           C  
ATOM   1372  N4    C A  64      45.979  65.449  64.723  1.00 50.95           N  
ATOM   1373  C5    C A  64      43.787  64.680  64.112  1.00 51.28           C  
ATOM   1374  C6    C A  64      42.936  64.413  63.106  1.00 51.05           C  
ATOM   1375  OP1   C A  64      37.820  61.994  64.300  1.00 47.89           O  
ATOM   1376  OP2   C A  64      39.951  62.507  65.623  1.00 48.26           O1-
ATOM   1377  P     U A  65      41.037  59.522  60.312  1.00 53.28           P  
ATOM   1378  C5'   U A  65      41.748  58.220  62.523  1.00 49.15           C  
ATOM   1379  O5'   U A  65      41.826  59.395  61.692  1.00 50.40           O  
ATOM   1380  C4'   U A  65      42.414  58.525  63.844  1.00 48.70           C  
ATOM   1381  O4'   U A  65      43.725  59.023  63.536  1.00 48.79           O  
ATOM   1382  C3'   U A  65      41.663  59.621  64.601  1.00 48.98           C  
ATOM   1383  O3'   U A  65      41.479  59.207  65.966  1.00 48.77           O  
ATOM   1384  C2'   U A  65      42.629  60.814  64.657  1.00 48.89           C  
ATOM   1385  O2'   U A  65      42.653  61.487  65.894  1.00 49.98           O  
ATOM   1386  C1'   U A  65      43.976  60.167  64.300  1.00 49.03           C  
ATOM   1387  N1    U A  65      45.012  60.960  63.627  1.00 48.96           N  
ATOM   1388  C2    U A  65      45.965  61.553  64.431  1.00 47.38           C  
ATOM   1389  O2    U A  65      45.977  61.426  65.629  1.00 46.80           O  
ATOM   1390  N3    U A  65      46.910  62.281  63.768  1.00 47.51           N  
ATOM   1391  C4    U A  65      47.010  62.453  62.403  1.00 48.63           C  
ATOM   1392  O4    U A  65      47.950  63.099  61.950  1.00 50.20           O  
ATOM   1393  C5    U A  65      45.992  61.799  61.634  1.00 48.07           C  
ATOM   1394  C6    U A  65      45.047  61.098  62.258  1.00 48.19           C  
ATOM   1395  OP1   U A  65      41.648  58.578  59.345  1.00 53.74           O  
ATOM   1396  OP2   U A  65      39.568  59.455  60.570  1.00 54.99           O1-
ATOM   1397  P     U A  66      40.261  58.262  66.414  1.00 49.24           P  
ATOM   1398  C5'   U A  66      41.746  56.134  66.866  1.00 51.47           C  
ATOM   1399  O5'   U A  66      40.714  56.765  66.090  1.00 49.55           O  
ATOM   1400  C4'   U A  66      41.388  54.691  67.193  1.00 52.96           C  
ATOM   1401  O4'   U A  66      40.244  54.638  68.088  1.00 53.17           O  
ATOM   1402  C3'   U A  66      40.968  53.953  65.931  1.00 53.31           C  
ATOM   1403  O3'   U A  66      41.458  52.621  65.901  1.00 55.42           O  
ATOM   1404  C2'   U A  66      39.445  53.987  65.926  1.00 53.16           C  
ATOM   1405  O2'   U A  66      38.896  52.775  65.465  1.00 52.85           O  
ATOM   1406  C1'   U A  66      39.144  54.082  67.419  1.00 53.60           C  
ATOM   1407  N1    U A  66      37.892  54.706  67.864  1.00 54.37           N  
ATOM   1408  C2    U A  66      36.996  53.865  68.493  1.00 54.12           C  
ATOM   1409  O2    U A  66      37.252  52.690  68.701  1.00 52.62           O  
ATOM   1410  N3    U A  66      35.811  54.447  68.875  1.00 53.45           N  
ATOM   1411  C4    U A  66      35.448  55.765  68.696  1.00 55.12           C  
ATOM   1412  O4    U A  66      34.339  56.146  69.070  1.00 55.32           O  
ATOM   1413  C5    U A  66      36.443  56.579  68.050  1.00 54.88           C  
ATOM   1414  C6    U A  66      37.603  56.032  67.668  1.00 54.64           C  
ATOM   1415  OP1   U A  66      39.041  58.615  65.647  1.00 50.43           O  
ATOM   1416  OP2   U A  66      40.259  58.359  67.889  1.00 46.96           O1-
ATOM   1417  P     G A  67      42.968  52.309  65.475  1.00 56.43           P  
ATOM   1418  C5'   G A  67      43.201  51.660  68.001  1.00 54.18           C  
ATOM   1419  O5'   G A  67      43.756  52.284  66.855  1.00 55.25           O  
ATOM   1420  C4'   G A  67      44.215  51.656  69.111  1.00 54.82           C  
ATOM   1421  O4'   G A  67      45.330  50.795  68.735  1.00 55.35           O  
ATOM   1422  C3'   G A  67      44.852  53.015  69.351  1.00 55.22           C  
ATOM   1423  O3'   G A  67      44.077  53.817  70.230  1.00 54.29           O  
ATOM   1424  C2'   G A  67      46.201  52.650  69.953  1.00 55.35           C  
ATOM   1425  O2'   G A  67      46.113  52.384  71.335  1.00 57.67           O  
ATOM   1426  C1'   G A  67      46.552  51.379  69.170  1.00 54.96           C  
ATOM   1427  N1    G A  67      50.883  53.382  67.469  1.00 52.67           N  
ATOM   1428  C2    G A  67      50.443  53.223  68.755  1.00 52.68           C  
ATOM   1429  N2    G A  67      51.255  53.685  69.712  1.00 52.27           N  
ATOM   1430  N3    G A  67      49.291  52.657  69.078  1.00 52.65           N  
ATOM   1431  C4    G A  67      48.604  52.262  67.990  1.00 52.64           C  
ATOM   1432  C5    G A  67      48.954  52.374  66.661  1.00 52.41           C  
ATOM   1433  C6    G A  67      50.195  52.985  66.333  1.00 52.14           C  
ATOM   1434  O6    G A  67      50.689  53.191  65.218  1.00 53.55           O  
ATOM   1435  N7    G A  67      47.970  51.837  65.846  1.00 52.47           N  
ATOM   1436  C8    G A  67      47.053  51.419  66.679  1.00 52.51           C  
ATOM   1437  N9    G A  67      47.369  51.664  67.991  1.00 53.12           N  
ATOM   1438  OP1   G A  67      43.505  53.403  64.626  1.00 54.35           O  
ATOM   1439  OP2   G A  67      42.914  50.911  64.951  1.00 56.58           O1-
ATOM   1440  P     C A  68      44.108  55.413  70.065  1.00 54.38           P  
ATOM   1441  C5'   C A  68      45.771  55.758  72.041  1.00 53.03           C  
ATOM   1442  O5'   C A  68      45.537  55.791  70.644  1.00 53.82           O  
ATOM   1443  C4'   C A  68      47.068  56.443  72.363  1.00 52.38           C  
ATOM   1444  O4'   C A  68      48.162  55.688  71.764  1.00 53.76           O  
ATOM   1445  C3'   C A  68      47.216  57.839  71.788  1.00 51.44           C  
ATOM   1446  O3'   C A  68      46.566  58.812  72.601  1.00 49.26           O  
ATOM   1447  C2'   C A  68      48.734  57.983  71.737  1.00 51.94           C  
ATOM   1448  O2'   C A  68      49.303  58.239  72.996  1.00 52.10           O  
ATOM   1449  C1'   C A  68      49.157  56.580  71.292  1.00 52.19           C  
ATOM   1450  N1    C A  68      49.238  56.440  69.829  1.00 52.94           N  
ATOM   1451  C2    C A  68      50.341  56.981  69.157  1.00 53.39           C  
ATOM   1452  O2    C A  68      51.224  57.553  69.810  1.00 54.25           O  
ATOM   1453  N3    C A  68      50.415  56.870  67.815  1.00 52.46           N  
ATOM   1454  C4    C A  68      49.445  56.253  67.142  1.00 51.71           C  
ATOM   1455  N4    C A  68      49.562  56.179  65.814  1.00 51.75           N  
ATOM   1456  C5    C A  68      48.318  55.689  67.797  1.00 50.84           C  
ATOM   1457  C6    C A  68      48.253  55.803  69.129  1.00 51.96           C  
ATOM   1458  OP1   C A  68      43.077  56.049  70.932  1.00 54.02           O  
ATOM   1459  OP2   C A  68      44.115  55.702  68.617  1.00 53.51           O1-
ATOM   1460  P     A A  69      46.403  60.328  72.068  1.00 51.90           P  
ATOM   1461  C5'   A A  69      48.324  62.055  71.383  1.00 50.64           C  
ATOM   1462  O5'   A A  69      47.935  60.767  71.862  1.00 51.09           O  
ATOM   1463  C4'   A A  69      49.598  61.949  70.551  1.00 51.67           C  
ATOM   1464  O4'   A A  69      49.572  60.718  69.804  1.00 53.00           O  
ATOM   1465  C3'   A A  69      49.700  63.112  69.576  1.00 52.07           C  
ATOM   1466  O3'   A A  69      50.961  63.800  69.611  1.00 53.20           O  
ATOM   1467  C2'   A A  69      49.729  62.485  68.176  1.00 51.86           C  
ATOM   1468  O2'   A A  69      50.852  62.860  67.417  1.00 53.54           O  
ATOM   1469  C1'   A A  69      49.761  60.979  68.442  1.00 52.48           C  
ATOM   1470  N1    A A  69      48.378  59.057  63.871  1.00 53.18           N  
ATOM   1471  C2    A A  69      49.380  59.874  64.224  1.00 52.72           C  
ATOM   1472  N3    A A  69      49.687  60.351  65.424  1.00 52.91           N  
ATOM   1473  C4    A A  69      48.818  59.900  66.347  1.00 53.37           C  
ATOM   1474  C5    A A  69      47.744  59.057  66.131  1.00 53.10           C  
ATOM   1475  C6    A A  69      47.528  58.626  64.830  1.00 52.96           C  
ATOM   1476  N6    A A  69      46.529  57.816  64.493  1.00 53.29           N  
ATOM   1477  N7    A A  69      47.072  58.799  67.314  1.00 53.75           N  
ATOM   1478  C8    A A  69      47.740  59.483  68.208  1.00 53.98           C  
ATOM   1479  N9    A A  69      48.813  60.166  67.694  1.00 53.16           N  
ATOM   1480  OP1   A A  69      45.765  61.127  73.144  1.00 49.44           O  
ATOM   1481  OP2   A A  69      45.752  60.267  70.748  1.00 50.49           O1-
ATOM   1482  P     A A  70      51.641  64.360  70.972  1.00 52.73           P  
ATOM   1483  C5'   A A  70      54.206  65.077  71.149  1.00 49.73           C  
ATOM   1484  O5'   A A  70      53.051  64.798  70.369  1.00 52.73           O  
ATOM   1485  C4'   A A  70      55.420  65.108  70.234  1.00 49.16           C  
ATOM   1486  O4'   A A  70      55.755  63.744  69.815  1.00 49.37           O  
ATOM   1487  C3'   A A  70      55.206  65.847  68.918  1.00 48.30           C  
ATOM   1488  O3'   A A  70      55.407  67.249  69.032  1.00 49.15           O  
ATOM   1489  C2'   A A  70      56.248  65.202  68.020  1.00 49.21           C  
ATOM   1490  O2'   A A  70      57.546  65.694  68.267  1.00 48.85           O  
ATOM   1491  C1'   A A  70      56.142  63.735  68.445  1.00 48.60           C  
ATOM   1492  N1    A A  70      54.484  62.176  63.799  1.00 49.67           N  
ATOM   1493  C2    A A  70      55.637  62.733  64.198  1.00 47.89           C  
ATOM   1494  N3    A A  70      56.031  63.077  65.420  1.00 48.63           N  
ATOM   1495  C4    A A  70      55.078  62.791  66.328  1.00 49.27           C  
ATOM   1496  C5    A A  70      53.851  62.199  66.076  1.00 50.00           C  
ATOM   1497  C6    A A  70      53.553  61.882  64.731  1.00 49.89           C  
ATOM   1498  N6    A A  70      52.413  61.307  64.336  1.00 49.00           N  
ATOM   1499  N7    A A  70      53.136  62.033  67.254  1.00 48.64           N  
ATOM   1500  C8    A A  70      53.916  62.545  68.172  1.00 49.57           C  
ATOM   1501  N9    A A  70      55.099  63.043  67.684  1.00 49.45           N  
ATOM   1502  OP1   A A  70      51.886  63.294  71.976  1.00 52.80           O  
ATOM   1503  OP2   A A  70      50.933  65.609  71.361  1.00 51.54           O1-
ATOM   1504  P     A A  71      54.518  68.260  68.145  1.00 48.69           P  
ATOM   1505  C5'   A A  71      56.428  68.165  66.333  1.00 48.77           C  
ATOM   1506  O5'   A A  71      55.036  68.038  66.655  1.00 49.57           O  
ATOM   1507  C4'   A A  71      56.678  67.798  64.883  1.00 47.93           C  
ATOM   1508  O4'   A A  71      56.451  66.372  64.683  1.00 48.61           O  
ATOM   1509  C3'   A A  71      55.756  68.455  63.871  1.00 48.03           C  
ATOM   1510  O3'   A A  71      56.180  69.756  63.527  1.00 48.65           O  
ATOM   1511  C2'   A A  71      55.867  67.514  62.687  1.00 48.20           C  
ATOM   1512  O2'   A A  71      57.074  67.693  61.986  1.00 49.12           O  
ATOM   1513  C1'   A A  71      55.886  66.158  63.392  1.00 48.46           C  
ATOM   1514  N1    A A  71      51.700  64.296  61.044  1.00 44.98           N  
ATOM   1515  C2    A A  71      52.903  64.656  60.583  1.00 44.21           C  
ATOM   1516  N3    A A  71      53.957  65.114  61.247  1.00 45.28           N  
ATOM   1517  C4    A A  71      53.690  65.195  62.560  1.00 46.07           C  
ATOM   1518  C5    A A  71      52.506  64.855  63.185  1.00 46.21           C  
ATOM   1519  C6    A A  71      51.461  64.383  62.366  1.00 44.23           C  
ATOM   1520  N6    A A  71      50.258  64.021  62.821  1.00 41.16           N  
ATOM   1521  N7    A A  71      52.600  65.065  64.553  1.00 46.24           N  
ATOM   1522  C8    A A  71      53.815  65.525  64.721  1.00 46.21           C  
ATOM   1523  N9    A A  71      54.526  65.641  63.558  1.00 47.46           N  
ATOM   1524  OP1   A A  71      54.820  69.650  68.552  1.00 49.37           O  
ATOM   1525  OP2   A A  71      53.131  67.784  68.207  1.00 49.84           O1-
ATOM   1526  P     G A  72      55.081  70.897  63.263  1.00 49.49           P  
ATOM   1527  C5'   G A  72      55.075  70.320  60.709  1.00 50.43           C  
ATOM   1528  O5'   G A  72      54.350  70.437  61.929  1.00 49.51           O  
ATOM   1529  C4'   G A  72      54.154  69.853  59.606  1.00 50.10           C  
ATOM   1530  O4'   G A  72      53.765  68.473  59.844  1.00 49.59           O  
ATOM   1531  C3'   G A  72      52.850  70.624  59.525  1.00 50.16           C  
ATOM   1532  O3'   G A  72      53.034  71.812  58.752  1.00 50.87           O  
ATOM   1533  C2'   G A  72      51.920  69.603  58.878  1.00 49.94           C  
ATOM   1534  O2'   G A  72      52.105  69.462  57.487  1.00 52.57           O  
ATOM   1535  C1'   G A  72      52.396  68.303  59.525  1.00 49.93           C  
ATOM   1536  N1    G A  72      48.078  66.540  61.526  1.00 46.13           N  
ATOM   1537  C2    G A  72      48.425  66.714  60.214  1.00 45.75           C  
ATOM   1538  N2    G A  72      47.485  66.382  59.316  1.00 46.10           N  
ATOM   1539  N3    G A  72      49.599  67.179  59.809  1.00 45.61           N  
ATOM   1540  C4    G A  72      50.405  67.467  60.840  1.00 47.46           C  
ATOM   1541  C5    G A  72      50.154  67.338  62.191  1.00 47.71           C  
ATOM   1542  C6    G A  72      48.893  66.830  62.609  1.00 46.50           C  
ATOM   1543  O6    G A  72      48.478  66.638  63.748  1.00 46.52           O  
ATOM   1544  N7    G A  72      51.243  67.760  62.934  1.00 48.16           N  
ATOM   1545  C8    G A  72      52.122  68.124  62.041  1.00 49.65           C  
ATOM   1546  N9    G A  72      51.674  67.975  60.752  1.00 49.38           N  
ATOM   1547  OP1   G A  72      55.809  72.156  63.001  1.00 52.33           O  
ATOM   1548  OP2   G A  72      54.080  70.848  64.354  1.00 50.48           O1-
ATOM   1549  P     G A  73      52.275  73.167  59.168  1.00 51.27           P  
ATOM   1550  C5'   G A  73      50.377  72.880  57.399  1.00 52.05           C  
ATOM   1551  O5'   G A  73      50.761  72.915  58.758  1.00 51.52           O  
ATOM   1552  C4'   G A  73      48.974  72.346  57.276  1.00 53.67           C  
ATOM   1553  O4'   G A  73      48.933  70.965  57.734  1.00 53.71           O  
ATOM   1554  C3'   G A  73      47.945  73.027  58.155  1.00 54.31           C  
ATOM   1555  O3'   G A  73      47.495  74.248  57.586  1.00 56.23           O  
ATOM   1556  C2'   G A  73      46.846  71.976  58.201  1.00 53.81           C  
ATOM   1557  O2'   G A  73      46.058  71.939  57.027  1.00 52.98           O  
ATOM   1558  C1'   G A  73      47.673  70.695  58.325  1.00 52.92           C  
ATOM   1559  N1    G A  73      45.597  68.851  62.552  1.00 52.02           N  
ATOM   1560  C2    G A  73      45.109  68.850  61.273  1.00 52.07           C  
ATOM   1561  N2    G A  73      43.893  68.305  61.106  1.00 52.83           N  
ATOM   1562  N3    G A  73      45.763  69.340  60.233  1.00 51.69           N  
ATOM   1563  C4    G A  73      46.977  69.814  60.579  1.00 51.48           C  
ATOM   1564  C5    G A  73      47.566  69.846  61.822  1.00 51.18           C  
ATOM   1565  C6    G A  73      46.839  69.347  62.934  1.00 51.46           C  
ATOM   1566  O6    G A  73      47.172  69.319  64.123  1.00 50.85           O  
ATOM   1567  N7    G A  73      48.839  70.390  61.750  1.00 50.76           N  
ATOM   1568  C8    G A  73      48.989  70.690  60.491  1.00 52.22           C  
ATOM   1569  N9    G A  73      47.883  70.396  59.735  1.00 52.05           N  
ATOM   1570  OP1   G A  73      52.786  74.282  58.332  1.00 53.95           O  
ATOM   1571  OP2   G A  73      52.321  73.283  60.640  1.00 52.45           O1-
ATOM   1572  P     G A  74      46.850  75.367  58.536  1.00 57.36           P  
ATOM   1573  C5'   G A  74      44.510  74.191  58.591  1.00 58.43           C  
ATOM   1574  O5'   G A  74      45.671  74.610  59.295  1.00 57.78           O  
ATOM   1575  C4'   G A  74      43.492  73.627  59.552  1.00 59.39           C  
ATOM   1576  O4'   G A  74      44.053  72.467  60.220  1.00 59.33           O  
ATOM   1577  C3'   G A  74      43.097  74.524  60.713  1.00 60.36           C  
ATOM   1578  O3'   G A  74      42.118  75.484  60.349  1.00 61.53           O  
ATOM   1579  C2'   G A  74      42.515  73.514  61.685  1.00 59.97           C  
ATOM   1580  O2'   G A  74      41.232  73.087  61.284  1.00 61.41           O  
ATOM   1581  C1'   G A  74      43.501  72.359  61.527  1.00 59.61           C  
ATOM   1582  N1    G A  74      44.976  71.434  66.296  1.00 56.02           N  
ATOM   1583  C2    G A  74      43.769  71.176  65.693  1.00 56.24           C  
ATOM   1584  N2    G A  74      42.835  70.586  66.451  1.00 55.77           N  
ATOM   1585  N3    G A  74      43.497  71.473  64.435  1.00 57.14           N  
ATOM   1586  C4    G A  74      44.545  72.058  63.813  1.00 57.45           C  
ATOM   1587  C5    G A  74      45.785  72.361  64.324  1.00 56.56           C  
ATOM   1588  C6    G A  74      46.070  72.031  65.674  1.00 56.11           C  
ATOM   1589  O6    G A  74      47.124  72.198  66.302  1.00 54.96           O  
ATOM   1590  N7    G A  74      46.582  72.955  63.355  1.00 57.62           N  
ATOM   1591  C8    G A  74      45.827  72.994  62.292  1.00 57.27           C  
ATOM   1592  N9    G A  74      44.581  72.465  62.499  1.00 58.12           N  
ATOM   1593  OP1   G A  74      46.243  76.391  57.650  1.00 57.48           O  
ATOM   1594  OP2   G A  74      47.868  75.761  59.545  1.00 56.09           O1-
ATOM   1595  P     U A  75      42.063  76.890  61.131  1.00 62.87           P  
ATOM   1596  C5'   U A  75      40.570  75.874  63.060  1.00 61.80           C  
ATOM   1597  O5'   U A  75      41.792  76.493  62.657  1.00 61.84           O  
ATOM   1598  C4'   U A  75      40.602  75.563  64.540  1.00 62.82           C  
ATOM   1599  O4'   U A  75      41.654  74.600  64.818  1.00 62.01           O  
ATOM   1600  C3'   U A  75      40.912  76.742  65.449  1.00 63.67           C  
ATOM   1601  O3'   U A  75      39.714  77.454  65.755  1.00 67.08           O  
ATOM   1602  C2'   U A  75      41.465  76.056  66.695  1.00 62.39           C  
ATOM   1603  O2'   U A  75      40.462  75.635  67.600  1.00 62.69           O  
ATOM   1604  C1'   U A  75      42.201  74.849  66.101  1.00 60.82           C  
ATOM   1605  N1    U A  75      43.642  75.092  65.956  1.00 57.76           N  
ATOM   1606  C2    U A  75      44.442  74.784  67.025  1.00 56.46           C  
ATOM   1607  O2    U A  75      44.012  74.293  68.043  1.00 55.68           O  
ATOM   1608  N3    U A  75      45.770  75.070  66.855  1.00 55.85           N  
ATOM   1609  C4    U A  75      46.366  75.607  65.733  1.00 55.71           C  
ATOM   1610  O4    U A  75      47.589  75.751  65.709  1.00 55.40           O  
ATOM   1611  C5    U A  75      45.468  75.884  64.658  1.00 55.26           C  
ATOM   1612  C6    U A  75      44.168  75.622  64.804  1.00 56.90           C  
ATOM   1613  OP1   U A  75      40.879  77.638  60.606  1.00 63.78           O  
ATOM   1614  OP2   U A  75      43.417  77.500  61.035  1.00 61.18           O1-
ATOM   1615  P     A A  76      39.643  79.046  65.542  1.00 68.65           P  
ATOM   1616  C5'   A A  76      37.226  79.114  64.496  1.00 71.74           C  
ATOM   1617  O5'   A A  76      38.071  79.337  65.632  1.00 69.96           O  
ATOM   1618  C4'   A A  76      35.814  78.715  64.908  1.00 73.94           C  
ATOM   1619  O4'   A A  76      35.862  77.695  65.938  1.00 73.02           O  
ATOM   1620  C3'   A A  76      35.036  79.883  65.512  1.00 75.66           C  
ATOM   1621  O3'   A A  76      33.745  80.062  64.935  1.00 78.62           O  
ATOM   1622  C2'   A A  76      35.139  79.725  67.025  1.00 75.53           C  
ATOM   1623  O2'   A A  76      33.976  80.075  67.756  1.00 77.21           O  
ATOM   1624  C1'   A A  76      35.352  78.216  67.143  1.00 74.13           C  
ATOM   1625  N1    A A  76      34.941  76.823  71.998  1.00 71.27           N  
ATOM   1626  C2    A A  76      34.043  77.198  71.079  1.00 71.56           C  
ATOM   1627  N3    A A  76      34.235  77.528  69.808  1.00 71.51           N  
ATOM   1628  C4    A A  76      35.536  77.431  69.490  1.00 71.72           C  
ATOM   1629  C5    A A  76      36.569  77.044  70.312  1.00 71.69           C  
ATOM   1630  C6    A A  76      36.243  76.742  71.637  1.00 71.00           C  
ATOM   1631  N6    A A  76      37.142  76.395  72.556  1.00 70.86           N  
ATOM   1632  N7    A A  76      37.773  77.054  69.622  1.00 72.60           N  
ATOM   1633  C8    A A  76      37.445  77.465  68.424  1.00 72.31           C  
ATOM   1634  N9    A A  76      36.108  77.722  68.282  1.00 72.74           N  
ATOM   1635  OP1   A A  76      40.099  79.329  64.165  1.00 68.27           O  
ATOM   1636  OP2   A A  76      40.368  79.650  66.690  1.00 68.14           O1-
ATOM   1637  P     U A  77      33.570  81.054  63.696  1.00 81.21           P  
ATOM   1638  C5'   U A  77      32.411  79.550  61.895  1.00 83.77           C  
ATOM   1639  O5'   U A  77      33.624  80.113  62.404  1.00 81.48           O  
ATOM   1640  C4'   U A  77      32.665  78.634  60.721  1.00 84.67           C  
ATOM   1641  O4'   U A  77      32.993  79.397  59.543  1.00 86.51           O  
ATOM   1642  C3'   U A  77      33.798  77.650  60.917  1.00 84.08           C  
ATOM   1643  O3'   U A  77      33.264  76.345  60.672  1.00 81.55           O  
ATOM   1644  C2'   U A  77      35.018  78.269  60.209  1.00 85.44           C  
ATOM   1645  O2'   U A  77      35.760  77.334  59.458  1.00 85.41           O  
ATOM   1646  C1'   U A  77      34.345  79.209  59.200  1.00 87.55           C  
ATOM   1647  N1    U A  77      34.892  80.527  58.837  1.00 90.63           N  
ATOM   1648  C2    U A  77      36.249  80.673  58.540  1.00 92.49           C  
ATOM   1649  O2    U A  77      37.062  79.768  58.650  1.00 93.15           O  
ATOM   1650  N3    U A  77      36.609  81.937  58.111  1.00 93.39           N  
ATOM   1651  C4    U A  77      35.778  83.042  57.966  1.00 93.24           C  
ATOM   1652  O4    U A  77      36.235  84.090  57.513  1.00 93.79           O  
ATOM   1653  C5    U A  77      34.414  82.815  58.330  1.00 92.76           C  
ATOM   1654  C6    U A  77      34.031  81.599  58.747  1.00 91.71           C  
ATOM   1655  OP1   U A  77      34.736  81.965  63.768  1.00 80.46           O  
ATOM   1656  OP2   U A  77      32.199  81.608  63.791  1.00 81.33           O1-
ATOM   1657  P     G A  78      34.215  75.091  60.425  1.00 79.62           P  
ATOM   1658  C5'   G A  78      36.679  75.080  61.292  1.00 73.28           C  
ATOM   1659  O5'   G A  78      35.296  75.192  61.584  1.00 78.45           O  
ATOM   1660  C4'   G A  78      37.401  74.515  62.476  1.00 70.26           C  
ATOM   1661  O4'   G A  78      37.224  75.409  63.603  1.00 68.74           O  
ATOM   1662  C3'   G A  78      36.856  73.185  62.964  1.00 68.30           C  
ATOM   1663  O3'   G A  78      37.417  72.118  62.214  1.00 66.56           O  
ATOM   1664  C2'   G A  78      37.317  73.181  64.410  1.00 67.96           C  
ATOM   1665  O2'   G A  78      38.683  72.868  64.551  1.00 66.37           O  
ATOM   1666  C1'   G A  78      37.099  74.648  64.791  1.00 68.80           C  
ATOM   1667  N1    G A  78      34.175  74.438  68.933  1.00 67.77           N  
ATOM   1668  C2    G A  78      35.491  74.086  68.777  1.00 67.85           C  
ATOM   1669  N2    G A  78      36.110  73.624  69.871  1.00 68.72           N  
ATOM   1670  N3    G A  78      36.152  74.182  67.638  1.00 67.77           N  
ATOM   1671  C4    G A  78      35.381  74.673  66.650  1.00 67.80           C  
ATOM   1672  C5    G A  78      34.060  75.058  66.702  1.00 67.90           C  
ATOM   1673  C6    G A  78      33.363  74.947  67.931  1.00 67.57           C  
ATOM   1674  O6    G A  78      32.189  75.237  68.182  1.00 67.53           O  
ATOM   1675  N7    G A  78      33.631  75.509  65.463  1.00 68.60           N  
ATOM   1676  C8    G A  78      34.679  75.394  64.694  1.00 68.28           C  
ATOM   1677  N9    G A  78      35.775  74.895  65.352  1.00 68.34           N  
ATOM   1678  OP1   G A  78      34.878  75.204  59.095  1.00 80.06           O  
ATOM   1679  OP2   G A  78      33.352  73.927  60.712  1.00 80.26           O1-
ATOM   1680  P     G A  79      36.683  70.688  62.184  1.00 66.59           P  
ATOM   1681  C5'   G A  79      35.994  69.302  64.309  1.00 59.15           C  
ATOM   1682  O5'   G A  79      36.946  70.118  63.648  1.00 64.37           O  
ATOM   1683  C4'   G A  79      36.241  69.348  65.792  1.00 57.47           C  
ATOM   1684  O4'   G A  79      36.047  70.708  66.265  1.00 57.66           O  
ATOM   1685  C3'   G A  79      35.309  68.506  66.640  1.00 55.71           C  
ATOM   1686  O3'   G A  79      35.838  67.194  66.741  1.00 53.47           O  
ATOM   1687  C2'   G A  79      35.364  69.230  67.977  1.00 56.43           C  
ATOM   1688  O2'   G A  79      36.543  68.935  68.693  1.00 56.25           O  
ATOM   1689  C1'   G A  79      35.399  70.690  67.524  1.00 57.31           C  
ATOM   1690  N1    G A  79      31.024  72.051  69.743  1.00 60.95           N  
ATOM   1691  C2    G A  79      32.129  71.447  70.295  1.00 61.30           C  
ATOM   1692  N2    G A  79      32.063  71.177  71.611  1.00 61.44           N  
ATOM   1693  N3    G A  79      33.216  71.131  69.612  1.00 60.80           N  
ATOM   1694  C4    G A  79      33.108  71.456  68.310  1.00 59.94           C  
ATOM   1695  C5    G A  79      32.046  72.045  67.657  1.00 60.59           C  
ATOM   1696  C6    G A  79      30.891  72.401  68.408  1.00 60.30           C  
ATOM   1697  O6    G A  79      29.860  72.958  68.021  1.00 60.39           O  
ATOM   1698  N7    G A  79      32.323  72.199  66.305  1.00 60.51           N  
ATOM   1699  C8    G A  79      33.532  71.725  66.166  1.00 59.77           C  
ATOM   1700  N9    G A  79      34.070  71.264  67.343  1.00 59.16           N  
ATOM   1701  OP1   G A  79      37.424  69.844  61.212  1.00 65.96           O  
ATOM   1702  OP2   G A  79      35.219  70.881  62.023  1.00 65.27           O1-
ATOM   1703  P     U A  80      34.852  65.932  66.738  1.00 50.55           P  
ATOM   1704  C5'   U A  80      35.147  65.807  69.356  1.00 48.61           C  
ATOM   1705  O5'   U A  80      34.283  65.868  68.225  1.00 49.48           O  
ATOM   1706  C4'   U A  80      34.336  65.805  70.638  1.00 49.10           C  
ATOM   1707  O4'   U A  80      33.497  66.988  70.681  1.00 50.21           O  
ATOM   1708  C3'   U A  80      33.380  64.616  70.696  1.00 47.65           C  
ATOM   1709  O3'   U A  80      33.279  64.087  72.012  1.00 46.50           O  
ATOM   1710  C2'   U A  80      32.031  65.148  70.220  1.00 48.40           C  
ATOM   1711  O2'   U A  80      30.960  64.593  70.952  1.00 48.73           O  
ATOM   1712  C1'   U A  80      32.144  66.621  70.599  1.00 49.72           C  
ATOM   1713  N1    U A  80      31.399  67.608  69.813  1.00 52.34           N  
ATOM   1714  C2    U A  80      30.327  68.230  70.451  1.00 52.58           C  
ATOM   1715  O2    U A  80      30.028  68.003  71.615  1.00 51.39           O  
ATOM   1716  N3    U A  80      29.625  69.115  69.675  1.00 52.31           N  
ATOM   1717  C4    U A  80      29.866  69.425  68.359  1.00 53.16           C  
ATOM   1718  O4    U A  80      29.048  70.108  67.750  1.00 55.38           O  
ATOM   1719  C5    U A  80      31.001  68.765  67.781  1.00 53.12           C  
ATOM   1720  C6    U A  80      31.714  67.900  68.513  1.00 52.65           C  
ATOM   1721  OP1   U A  80      35.667  64.740  66.450  1.00 49.05           O  
ATOM   1722  OP2   U A  80      33.725  66.281  65.839  1.00 51.20           O1-
ATOM   1723  P     A A  81      34.321  63.015  72.537  1.00 46.57           P  
ATOM   1724  C5'   A A  81      32.364  61.310  72.121  1.00 45.73           C  
ATOM   1725  O5'   A A  81      33.746  61.632  71.991  1.00 46.90           O  
ATOM   1726  C4'   A A  81      32.198  59.915  72.680  1.00 45.96           C  
ATOM   1727  O4'   A A  81      32.792  58.948  71.776  1.00 47.93           O  
ATOM   1728  C3'   A A  81      32.902  59.666  73.998  1.00 46.49           C  
ATOM   1729  O3'   A A  81      32.083  60.151  75.057  1.00 46.09           O  
ATOM   1730  C2'   A A  81      33.081  58.145  74.000  1.00 46.88           C  
ATOM   1731  O2'   A A  81      31.943  57.422  74.398  1.00 46.95           O  
ATOM   1732  C1'   A A  81      33.293  57.848  72.516  1.00 47.87           C  
ATOM   1733  N1    A A  81      37.009  54.303  72.254  1.00 51.34           N  
ATOM   1734  C2    A A  81      35.758  54.269  72.713  1.00 50.10           C  
ATOM   1735  N3    A A  81      34.847  55.241  72.758  1.00 51.07           N  
ATOM   1736  C4    A A  81      35.337  56.386  72.249  1.00 49.85           C  
ATOM   1737  C5    A A  81      36.604  56.587  71.741  1.00 50.61           C  
ATOM   1738  C6    A A  81      37.481  55.470  71.754  1.00 51.34           C  
ATOM   1739  N6    A A  81      38.737  55.503  71.309  1.00 51.39           N  
ATOM   1740  N7    A A  81      36.754  57.899  71.305  1.00 49.15           N  
ATOM   1741  C8    A A  81      35.594  58.449  71.557  1.00 48.90           C  
ATOM   1742  N9    A A  81      34.685  57.590  72.123  1.00 49.59           N  
ATOM   1743  OP1   A A  81      34.254  62.996  74.005  1.00 45.11           O  
ATOM   1744  OP2   A A  81      35.605  63.325  71.870  1.00 48.08           O1-
ATOM   1745  P     A A  82      32.751  60.651  76.428  1.00 48.13           P  
ATOM   1746  C5'   A A  82      32.158  58.491  77.779  1.00 48.14           C  
ATOM   1747  O5'   A A  82      33.145  59.307  77.169  1.00 49.31           O  
ATOM   1748  C4'   A A  82      32.839  57.396  78.544  1.00 50.63           C  
ATOM   1749  O4'   A A  82      33.538  56.547  77.599  1.00 49.27           O  
ATOM   1750  C3'   A A  82      33.905  57.921  79.494  1.00 51.50           C  
ATOM   1751  O3'   A A  82      33.313  58.185  80.770  1.00 54.42           O  
ATOM   1752  C2'   A A  82      34.923  56.786  79.507  1.00 50.31           C  
ATOM   1753  O2'   A A  82      34.577  55.725  80.362  1.00 50.74           O  
ATOM   1754  C1'   A A  82      34.841  56.284  78.066  1.00 49.63           C  
ATOM   1755  N1    A A  82      38.667  55.508  74.734  1.00 49.94           N  
ATOM   1756  C2    A A  82      37.944  54.675  75.487  1.00 50.53           C  
ATOM   1757  N3    A A  82      36.961  54.947  76.343  1.00 50.51           N  
ATOM   1758  C4    A A  82      36.727  56.269  76.392  1.00 49.75           C  
ATOM   1759  C5    A A  82      37.385  57.253  75.675  1.00 50.29           C  
ATOM   1760  C6    A A  82      38.409  56.828  74.802  1.00 50.08           C  
ATOM   1761  N6    A A  82      39.128  57.652  74.040  1.00 51.03           N  
ATOM   1762  N7    A A  82      36.864  58.506  75.971  1.00 49.25           N  
ATOM   1763  C8    A A  82      35.921  58.254  76.846  1.00 49.71           C  
ATOM   1764  N9    A A  82      35.784  56.919  77.146  1.00 49.15           N  
ATOM   1765  OP1   A A  82      31.710  61.282  77.265  1.00 49.01           O  
ATOM   1766  OP2   A A  82      34.012  61.383  76.146  1.00 47.71           O1-
ATOM   1767  P     U A  83      33.989  59.241  81.772  1.00 56.08           P  
ATOM   1768  C5'   U A  83      32.714  61.390  80.915  1.00 58.43           C  
ATOM   1769  O5'   U A  83      33.927  60.645  81.017  1.00 57.52           O  
ATOM   1770  C4'   U A  83      32.996  62.883  81.001  1.00 60.18           C  
ATOM   1771  O4'   U A  83      33.285  63.240  82.382  1.00 62.31           O  
ATOM   1772  C3'   U A  83      34.237  63.271  80.195  1.00 59.91           C  
ATOM   1773  O3'   U A  83      34.118  64.480  79.447  1.00 57.67           O  
ATOM   1774  C2'   U A  83      35.378  63.348  81.211  1.00 62.09           C  
ATOM   1775  O2'   U A  83      36.220  64.455  81.000  1.00 61.95           O  
ATOM   1776  C1'   U A  83      34.630  63.644  82.509  1.00 64.68           C  
ATOM   1777  N1    U A  83      35.209  63.117  83.752  1.00 69.84           N  
ATOM   1778  C2    U A  83      36.294  63.810  84.293  1.00 72.42           C  
ATOM   1779  O2    U A  83      36.751  64.825  83.788  1.00 73.69           O  
ATOM   1780  N3    U A  83      36.819  63.272  85.445  1.00 73.22           N  
ATOM   1781  C4    U A  83      36.378  62.137  86.104  1.00 74.08           C  
ATOM   1782  O4    U A  83      36.998  61.731  87.096  1.00 74.36           O  
ATOM   1783  C5    U A  83      35.244  61.489  85.492  1.00 73.72           C  
ATOM   1784  C6    U A  83      34.714  61.989  84.364  1.00 71.60           C  
ATOM   1785  OP1   U A  83      35.410  58.850  81.917  1.00 57.80           O  
ATOM   1786  OP2   U A  83      33.130  59.329  82.975  1.00 58.72           O1-
ATOM   1787  P     A A  84      33.355  64.523  78.040  1.00 54.77           P  
ATOM   1788  C5'   A A  84      32.623  67.037  78.252  1.00 53.68           C  
ATOM   1789  O5'   A A  84      33.471  66.059  77.658  1.00 54.73           O  
ATOM   1790  C4'   A A  84      32.040  67.910  77.172  1.00 54.52           C  
ATOM   1791  O4'   A A  84      33.124  68.580  76.488  1.00 53.99           O  
ATOM   1792  C3'   A A  84      31.262  67.143  76.112  1.00 54.69           C  
ATOM   1793  O3'   A A  84      29.892  67.213  76.504  1.00 56.48           O  
ATOM   1794  C2'   A A  84      31.509  67.954  74.839  1.00 54.98           C  
ATOM   1795  O2'   A A  84      30.548  68.959  74.630  1.00 57.82           O  
ATOM   1796  C1'   A A  84      32.870  68.613  75.103  1.00 54.50           C  
ATOM   1797  N1    A A  84      36.352  69.084  71.319  1.00 54.81           N  
ATOM   1798  C2    A A  84      35.359  69.882  71.726  1.00 54.90           C  
ATOM   1799  N3    A A  84      34.489  69.707  72.719  1.00 55.46           N  
ATOM   1800  C4    A A  84      34.715  68.544  73.352  1.00 53.98           C  
ATOM   1801  C5    A A  84      35.701  67.625  73.054  1.00 53.57           C  
ATOM   1802  C6    A A  84      36.549  67.922  71.970  1.00 53.98           C  
ATOM   1803  N6    A A  84      37.522  67.119  71.547  1.00 53.37           N  
ATOM   1804  N7    A A  84      35.639  66.545  73.921  1.00 53.96           N  
ATOM   1805  C8    A A  84      34.629  66.827  74.708  1.00 53.76           C  
ATOM   1806  N9    A A  84      34.021  68.019  74.418  1.00 53.84           N  
ATOM   1807  OP1   A A  84      31.939  64.175  78.262  1.00 55.85           O  
ATOM   1808  OP2   A A  84      34.117  63.813  76.998  1.00 56.18           O1-
ATOM   1809  P     A A  85      28.894  65.957  76.321  1.00 57.86           P  
ATOM   1810  C5'   A A  85      27.817  65.176  74.066  1.00 62.41           C  
ATOM   1811  O5'   A A  85      28.168  66.240  74.936  1.00 58.79           O  
ATOM   1812  C4'   A A  85      26.315  65.107  73.886  1.00 62.76           C  
ATOM   1813  O4'   A A  85      25.820  66.376  73.392  1.00 62.06           O  
ATOM   1814  C3'   A A  85      25.862  64.101  72.841  1.00 64.46           C  
ATOM   1815  O3'   A A  85      25.665  62.826  73.425  1.00 68.10           O  
ATOM   1816  C2'   A A  85      24.501  64.641  72.428  1.00 63.80           C  
ATOM   1817  O2'   A A  85      23.466  64.222  73.296  1.00 63.73           O  
ATOM   1818  C1'   A A  85      24.713  66.149  72.544  1.00 62.66           C  
ATOM   1819  N1    A A  85      27.643  66.553  68.289  1.00 65.21           N  
ATOM   1820  C2    A A  85      27.754  65.774  69.376  1.00 63.96           C  
ATOM   1821  N3    A A  85      26.974  65.713  70.453  1.00 63.66           N  
ATOM   1822  C4    A A  85      25.956  66.587  70.353  1.00 63.36           C  
ATOM   1823  C5    A A  85      25.714  67.456  69.306  1.00 63.91           C  
ATOM   1824  C6    A A  85      26.612  67.427  68.224  1.00 64.47           C  
ATOM   1825  N6    A A  85      26.500  68.214  67.146  1.00 62.19           N  
ATOM   1826  N7    A A  85      24.581  68.216  69.553  1.00 65.34           N  
ATOM   1827  C8    A A  85      24.168  67.797  70.721  1.00 64.06           C  
ATOM   1828  N9    A A  85      24.948  66.813  71.264  1.00 63.12           N  
ATOM   1829  OP1   A A  85      27.870  66.140  77.372  1.00 59.96           O  
ATOM   1830  OP2   A A  85      29.623  64.682  76.244  1.00 57.68           O1-
ATOM   1831  P     G A  86      26.922  61.891  73.745  1.00 70.52           P  
ATOM   1832  C5'   G A  86      27.285  61.039  71.290  1.00 67.27           C  
ATOM   1833  O5'   G A  86      27.738  61.832  72.377  1.00 68.62           O  
ATOM   1834  C4'   G A  86      27.728  61.644  69.980  1.00 66.04           C  
ATOM   1835  O4'   G A  86      29.148  61.917  69.982  1.00 65.03           O  
ATOM   1836  C3'   G A  86      27.497  60.766  68.759  1.00 65.57           C  
ATOM   1837  O3'   G A  86      26.214  61.104  68.248  1.00 66.17           O  
ATOM   1838  C2'   G A  86      28.558  61.231  67.754  1.00 65.01           C  
ATOM   1839  O2'   G A  86      28.069  62.164  66.809  1.00 66.64           O  
ATOM   1840  C1'   G A  86      29.583  61.943  68.642  1.00 63.56           C  
ATOM   1841  N1    G A  86      33.138  58.273  68.887  1.00 57.11           N  
ATOM   1842  C2    G A  86      31.789  58.163  69.068  1.00 56.74           C  
ATOM   1843  N2    G A  86      31.341  56.929  69.308  1.00 57.06           N  
ATOM   1844  N3    G A  86      30.945  59.186  69.002  1.00 57.12           N  
ATOM   1845  C4    G A  86      31.576  60.335  68.704  1.00 57.22           C  
ATOM   1846  C5    G A  86      32.918  60.539  68.487  1.00 57.04           C  
ATOM   1847  C6    G A  86      33.803  59.448  68.578  1.00 56.87           C  
ATOM   1848  O6    G A  86      35.018  59.435  68.414  1.00 56.77           O  
ATOM   1849  N7    G A  86      33.172  61.863  68.186  1.00 58.75           N  
ATOM   1850  C8    G A  86      32.005  62.433  68.229  1.00 58.55           C  
ATOM   1851  N9    G A  86      30.993  61.567  68.537  1.00 59.70           N  
ATOM   1852  OP1   G A  86      26.349  60.561  74.075  1.00 70.38           O  
ATOM   1853  OP2   G A  86      27.774  62.590  74.739  1.00 70.53           O1-
ATOM   1854  P     C A  87      25.088  59.981  68.055  1.00 67.18           P  
ATOM   1855  C5'   C A  87      23.532  60.867  69.972  1.00 64.67           C  
ATOM   1856  O5'   C A  87      23.780  60.724  68.576  1.00 66.84           O  
ATOM   1857  C4'   C A  87      22.617  62.039  70.212  1.00 64.43           C  
ATOM   1858  O4'   C A  87      23.353  63.288  70.165  1.00 64.68           O  
ATOM   1859  C3'   C A  87      21.535  62.206  69.163  1.00 64.48           C  
ATOM   1860  O3'   C A  87      20.466  61.317  69.431  1.00 63.31           O  
ATOM   1861  C2'   C A  87      21.166  63.676  69.319  1.00 64.52           C  
ATOM   1862  O2'   C A  87      20.319  63.927  70.425  1.00 64.12           O  
ATOM   1863  C1'   C A  87      22.540  64.297  69.588  1.00 64.83           C  
ATOM   1864  N1    C A  87      23.206  64.776  68.369  1.00 65.40           N  
ATOM   1865  C2    C A  87      22.805  65.988  67.815  1.00 65.33           C  
ATOM   1866  O2    C A  87      21.897  66.625  68.367  1.00 67.16           O  
ATOM   1867  N3    C A  87      23.413  66.438  66.696  1.00 65.16           N  
ATOM   1868  C4    C A  87      24.393  65.727  66.138  1.00 64.77           C  
ATOM   1869  N4    C A  87      24.982  66.220  65.045  1.00 64.23           N  
ATOM   1870  C5    C A  87      24.818  64.483  66.677  1.00 64.82           C  
ATOM   1871  C6    C A  87      24.203  64.048  67.784  1.00 65.47           C  
ATOM   1872  OP1   C A  87      25.321  58.818  68.957  1.00 66.24           O  
ATOM   1873  OP2   C A  87      24.973  59.769  66.592  1.00 65.50           O1-
ATOM   1874  P     U A  88      19.568  60.771  68.225  1.00 62.98           P  
ATOM   1875  C5'   U A  88      17.826  62.673  68.664  1.00 65.15           C  
ATOM   1876  O5'   U A  88      18.751  62.058  67.778  1.00 64.27           O  
ATOM   1877  C4'   U A  88      17.194  63.857  67.995  1.00 67.01           C  
ATOM   1878  O4'   U A  88      18.209  64.869  67.780  1.00 67.62           O  
ATOM   1879  C3'   U A  88      16.647  63.582  66.605  1.00 68.35           C  
ATOM   1880  O3'   U A  88      15.347  63.004  66.678  1.00 70.73           O  
ATOM   1881  C2'   U A  88      16.671  64.971  65.973  1.00 68.07           C  
ATOM   1882  O2'   U A  88      15.599  65.797  66.379  1.00 66.64           O  
ATOM   1883  C1'   U A  88      17.970  65.536  66.553  1.00 68.32           C  
ATOM   1884  N1    U A  88      19.146  65.340  65.695  1.00 69.26           N  
ATOM   1885  C2    U A  88      19.385  66.273  64.708  1.00 70.01           C  
ATOM   1886  O2    U A  88      18.647  67.222  64.506  1.00 70.67           O  
ATOM   1887  N3    U A  88      20.519  66.049  63.963  1.00 70.86           N  
ATOM   1888  C4    U A  88      21.411  65.000  64.099  1.00 71.19           C  
ATOM   1889  O4    U A  88      22.411  64.949  63.375  1.00 71.70           O  
ATOM   1890  C5    U A  88      21.077  64.069  65.130  1.00 70.66           C  
ATOM   1891  C6    U A  88      19.986  64.267  65.875  1.00 70.03           C  
ATOM   1892  OP1   U A  88      18.628  59.801  68.831  1.00 64.44           O  
ATOM   1893  OP2   U A  88      20.414  60.352  67.088  1.00 62.07           O1-
ATOM   1894  P     G A  89      14.774  62.170  65.428  1.00 72.64           P  
ATOM   1895  C5'   G A  89      14.583  63.138  63.000  1.00 79.03           C  
ATOM   1896  O5'   G A  89      14.412  63.317  64.393  1.00 74.83           O  
ATOM   1897  C4'   G A  89      14.630  64.484  62.331  1.00 82.23           C  
ATOM   1898  O4'   G A  89      15.795  65.203  62.812  1.00 83.16           O  
ATOM   1899  C3'   G A  89      14.777  64.473  60.820  1.00 83.79           C  
ATOM   1900  O3'   G A  89      13.494  64.344  60.217  1.00 85.98           O  
ATOM   1901  C2'   G A  89      15.402  65.839  60.571  1.00 83.94           C  
ATOM   1902  O2'   G A  89      14.469  66.897  60.685  1.00 83.80           O  
ATOM   1903  C1'   G A  89      16.381  65.926  61.743  1.00 83.91           C  
ATOM   1904  N1    G A  89      20.629  66.316  59.033  1.00 85.17           N  
ATOM   1905  C2    G A  89      19.532  67.140  59.066  1.00 85.35           C  
ATOM   1906  N2    G A  89      19.567  68.218  58.272  1.00 86.42           N  
ATOM   1907  N3    G A  89      18.475  66.926  59.823  1.00 85.18           N  
ATOM   1908  C4    G A  89      18.602  65.808  60.557  1.00 84.57           C  
ATOM   1909  C5    G A  89      19.652  64.915  60.600  1.00 84.75           C  
ATOM   1910  C6    G A  89      20.782  65.156  59.783  1.00 85.00           C  
ATOM   1911  O6    G A  89      21.817  64.486  59.681  1.00 85.44           O  
ATOM   1912  N7    G A  89      19.392  63.887  61.490  1.00 84.42           N  
ATOM   1913  C8    G A  89      18.208  64.169  61.966  1.00 84.60           C  
ATOM   1914  N9    G A  89      17.677  65.322  61.439  1.00 84.18           N  
ATOM   1915  OP1   G A  89      13.516  61.512  65.860  1.00 72.51           O  
ATOM   1916  OP2   G A  89      15.873  61.349  64.851  1.00 72.00           O1-
ATOM   1917  P     A A  90      13.312  63.427  58.913  1.00 87.63           P  
ATOM   1918  C5'   A A  90      13.482  65.517  57.356  1.00 91.69           C  
ATOM   1919  O5'   A A  90      14.030  64.272  57.770  1.00 89.07           O  
ATOM   1920  C4'   A A  90      14.396  66.203  56.369  1.00 93.47           C  
ATOM   1921  O4'   A A  90      15.637  66.581  57.023  1.00 93.87           O  
ATOM   1922  C3'   A A  90      14.857  65.387  55.173  1.00 94.75           C  
ATOM   1923  O3'   A A  90      13.860  65.345  54.158  1.00 96.10           O  
ATOM   1924  C2'   A A  90      16.072  66.189  54.725  1.00 95.22           C  
ATOM   1925  O2'   A A  90      15.709  67.369  54.038  1.00 95.64           O  
ATOM   1926  C1'   A A  90      16.691  66.569  56.072  1.00 94.93           C  
ATOM   1927  N1    A A  90      21.452  64.780  55.325  1.00 95.30           N  
ATOM   1928  C2    A A  90      20.751  65.750  54.731  1.00 95.62           C  
ATOM   1929  N3    A A  90      19.512  66.171  54.979  1.00 95.66           N  
ATOM   1930  C4    A A  90      18.963  65.464  55.980  1.00 95.24           C  
ATOM   1931  C5    A A  90      19.555  64.435  56.687  1.00 95.41           C  
ATOM   1932  C6    A A  90      20.871  64.089  56.329  1.00 95.36           C  
ATOM   1933  N6    A A  90      21.569  63.120  56.924  1.00 95.24           N  
ATOM   1934  N7    A A  90      18.686  63.935  57.646  1.00 95.47           N  
ATOM   1935  C8    A A  90      17.604  64.662  57.499  1.00 95.35           C  
ATOM   1936  N9    A A  90      17.702  65.605  56.508  1.00 95.11           N  
ATOM   1937  OP1   A A  90      11.859  63.373  58.609  1.00 87.04           O  
ATOM   1938  OP2   A A  90      14.065  62.165  59.125  1.00 87.18           O1-
ATOM   1939  P     C A  91      13.765  64.070  53.176  1.00 97.30           P  
ATOM   1940  C5'   C A  91      15.434  65.061  51.403  1.00 99.32           C  
ATOM   1941  O5'   C A  91      15.155  64.074  52.395  1.00 97.73           O  
ATOM   1942  C4'   C A  91      16.811  64.846  50.811  1.00100.87           C  
ATOM   1943  O4'   C A  91      17.826  65.064  51.832  1.00101.03           O  
ATOM   1944  C3'   C A  91      17.108  63.444  50.302  1.00101.63           C  
ATOM   1945  O3'   C A  91      16.608  63.216  48.996  1.00102.90           O  
ATOM   1946  C2'   C A  91      18.626  63.419  50.330  1.00101.53           C  
ATOM   1947  O2'   C A  91      19.202  64.106  49.236  1.00101.23           O  
ATOM   1948  C1'   C A  91      18.900  64.150  51.644  1.00101.39           C  
ATOM   1949  N1    C A  91      18.900  63.204  52.773  1.00101.41           N  
ATOM   1950  C2    C A  91      20.074  62.507  53.073  1.00101.13           C  
ATOM   1951  O2    C A  91      21.099  62.747  52.418  1.00100.83           O  
ATOM   1952  N3    C A  91      20.063  61.594  54.071  1.00101.12           N  
ATOM   1953  C4    C A  91      18.942  61.377  54.764  1.00100.82           C  
ATOM   1954  N4    C A  91      18.970  60.453  55.722  1.00100.51           N  
ATOM   1955  C5    C A  91      17.742  62.094  54.499  1.00101.03           C  
ATOM   1956  C6    C A  91      17.765  62.990  53.505  1.00101.41           C  
ATOM   1957  OP1   C A  91      12.687  64.355  52.199  1.00 97.54           O  
ATOM   1958  OP2   C A  91      13.692  62.838  54.002  1.00 97.13           O1-
ATOM   1959  P     G A  92      16.290  61.712  48.530  1.00104.41           P  
ATOM   1960  C5'   G A  92      18.720  61.426  47.574  1.00104.70           C  
ATOM   1961  O5'   G A  92      17.720  61.003  48.500  1.00104.52           O  
ATOM   1962  C4'   G A  92      20.040  60.732  47.848  1.00104.80           C  
ATOM   1963  O4'   G A  92      20.538  61.115  49.161  1.00105.01           O  
ATOM   1964  C3'   G A  92      20.029  59.212  47.909  1.00104.68           C  
ATOM   1965  O3'   G A  92      20.044  58.616  46.620  1.00104.00           O  
ATOM   1966  C2'   G A  92      21.320  58.936  48.666  1.00104.83           C  
ATOM   1967  O2'   G A  92      22.471  59.103  47.862  1.00104.56           O  
ATOM   1968  C1'   G A  92      21.272  60.036  49.726  1.00105.01           C  
ATOM   1969  N1    G A  92      21.621  57.273  53.964  1.00105.52           N  
ATOM   1970  C2    G A  92      22.567  57.523  53.004  1.00105.51           C  
ATOM   1971  N2    G A  92      23.760  56.950  53.186  1.00105.62           N  
ATOM   1972  N3    G A  92      22.359  58.279  51.941  1.00105.67           N  
ATOM   1973  C4    G A  92      21.106  58.775  51.911  1.00105.29           C  
ATOM   1974  C5    G A  92      20.084  58.587  52.817  1.00105.49           C  
ATOM   1975  C6    G A  92      20.323  57.769  53.956  1.00105.59           C  
ATOM   1976  O6    G A  92      19.547  57.474  54.871  1.00105.80           O  
ATOM   1977  N7    G A  92      18.942  59.272  52.422  1.00105.47           N  
ATOM   1978  C8    G A  92      19.284  59.849  51.301  1.00105.56           C  
ATOM   1979  N9    G A  92      20.581  59.581  50.931  1.00105.34           N  
ATOM   1980  OP1   G A  92      15.763  61.777  47.145  1.00104.95           O  
ATOM   1981  OP2   G A  92      15.477  61.070  49.596  1.00104.01           O1-
ATOM   1982  P     G A  93      19.497  57.113  46.437  1.00103.85           P  
ATOM   1983  C5'   G A  93      21.954  56.254  46.755  1.00101.34           C  
ATOM   1984  O5'   G A  93      20.591  56.218  47.175  1.00102.99           O  
ATOM   1985  C4'   G A  93      22.838  55.500  47.727  1.00100.25           C  
ATOM   1986  O4'   G A  93      22.764  56.111  49.046  1.00 99.44           O  
ATOM   1987  C3'   G A  93      22.483  54.047  47.989  1.00 99.63           C  
ATOM   1988  O3'   G A  93      22.966  53.191  46.962  1.00 99.95           O  
ATOM   1989  C2'   G A  93      23.203  53.800  49.306  1.00 98.95           C  
ATOM   1990  O2'   G A  93      24.596  53.653  49.124  1.00 98.47           O  
ATOM   1991  C1'   G A  93      22.925  55.110  50.046  1.00 98.57           C  
ATOM   1992  N1    G A  93      20.759  53.371  54.312  1.00 94.45           N  
ATOM   1993  C2    G A  93      22.050  53.233  53.875  1.00 94.29           C  
ATOM   1994  N2    G A  93      22.864  52.533  54.668  1.00 94.12           N  
ATOM   1995  N3    G A  93      22.508  53.744  52.745  1.00 95.05           N  
ATOM   1996  C4    G A  93      21.551  54.416  52.070  1.00 95.85           C  
ATOM   1997  C5    G A  93      20.232  54.614  52.420  1.00 95.50           C  
ATOM   1998  C6    G A  93      19.756  54.060  53.639  1.00 94.98           C  
ATOM   1999  O6    G A  93      18.621  54.126  54.127  1.00 94.29           O  
ATOM   2000  N7    G A  93      19.573  55.363  51.456  1.00 95.69           N  
ATOM   2001  C8    G A  93      20.484  55.603  50.552  1.00 96.44           C  
ATOM   2002  N9    G A  93      21.706  55.052  50.855  1.00 97.17           N  
ATOM   2003  OP1   G A  93      19.537  56.777  44.990  1.00104.14           O  
ATOM   2004  OP2   G A  93      18.215  57.009  47.179  1.00103.41           O1-
ATOM   2005  P     A A  94      22.358  51.708  46.815  1.00100.72           P  
ATOM   2006  C5'   A A  94      24.380  50.866  48.259  1.00100.96           C  
ATOM   2007  O5'   A A  94      22.969  50.926  48.059  1.00100.49           O  
ATOM   2008  C4'   A A  94      24.703  50.004  49.456  1.00101.30           C  
ATOM   2009  O4'   A A  94      24.314  50.673  50.685  1.00101.18           O  
ATOM   2010  C3'   A A  94      23.961  48.682  49.503  1.00101.59           C  
ATOM   2011  O3'   A A  94      24.605  47.720  48.679  1.00101.89           O  
ATOM   2012  C2'   A A  94      24.029  48.336  50.984  1.00101.43           C  
ATOM   2013  O2'   A A  94      25.285  47.818  51.367  1.00101.76           O  
ATOM   2014  C1'   A A  94      23.838  49.715  51.617  1.00101.47           C  
ATOM   2015  N1    A A  94      20.051  49.459  55.093  1.00101.56           N  
ATOM   2016  C2    A A  94      21.322  49.038  55.116  1.00101.53           C  
ATOM   2017  N3    A A  94      22.256  49.129  54.174  1.00101.73           N  
ATOM   2018  C4    A A  94      21.768  49.741  53.080  1.00101.64           C  
ATOM   2019  C5    A A  94      20.485  50.225  52.905  1.00101.54           C  
ATOM   2020  C6    A A  94      19.593  50.071  53.979  1.00101.51           C  
ATOM   2021  N6    A A  94      18.327  50.495  53.958  1.00101.46           N  
ATOM   2022  N7    A A  94      20.340  50.787  51.646  1.00101.49           N  
ATOM   2023  C8    A A  94      21.522  50.641  51.098  1.00101.69           C  
ATOM   2024  N9    A A  94      22.437  50.020  51.912  1.00101.78           N  
ATOM   2025  OP1   A A  94      22.902  51.093  45.577  1.00100.28           O  
ATOM   2026  OP2   A A  94      20.885  51.805  47.000  1.00 99.63           O1-
ATOM   2027  P     C A  95      23.751  46.517  48.043  1.00102.20           P  
ATOM   2028  C5'   C A  95      22.765  44.407  49.221  1.00102.13           C  
ATOM   2029  O5'   C A  95      23.732  45.437  49.209  1.00102.15           O  
ATOM   2030  C4'   C A  95      22.628  43.839  50.609  1.00102.59           C  
ATOM   2031  O4'   C A  95      22.524  44.920  51.571  1.00102.01           O  
ATOM   2032  C3'   C A  95      21.372  43.004  50.775  1.00103.13           C  
ATOM   2033  O3'   C A  95      21.653  41.641  50.449  1.00104.64           O  
ATOM   2034  C2'   C A  95      21.025  43.207  52.247  1.00102.22           C  
ATOM   2035  O2'   C A  95      21.748  42.349  53.102  1.00101.64           O  
ATOM   2036  C1'   C A  95      21.471  44.656  52.476  1.00101.75           C  
ATOM   2037  N1    C A  95      20.433  45.678  52.253  1.00101.24           N  
ATOM   2038  C2    C A  95      19.409  45.845  53.200  1.00100.75           C  
ATOM   2039  O2    C A  95      19.391  45.121  54.205  1.00100.44           O  
ATOM   2040  N3    C A  95      18.469  46.794  52.994  1.00100.61           N  
ATOM   2041  C4    C A  95      18.522  47.559  51.900  1.00100.95           C  
ATOM   2042  N4    C A  95      17.574  48.484  51.736  1.00100.91           N  
ATOM   2043  C5    C A  95      19.550  47.410  50.923  1.00100.91           C  
ATOM   2044  C6    C A  95      20.472  46.466  51.136  1.00100.87           C  
ATOM   2045  OP1   C A  95      24.526  45.947  46.910  1.00102.47           O  
ATOM   2046  OP2   C A  95      22.358  46.992  47.814  1.00101.56           O1-
ATOM   2047  P     A A  96      21.922  41.220  48.916  1.00105.32           P  
ATOM   2048  C5'   A A  96      22.631  38.747  49.377  1.00108.72           C  
ATOM   2049  O5'   A A  96      21.650  39.653  48.897  1.00106.35           O  
ATOM   2050  C4'   A A  96      22.005  37.755  50.323  1.00110.15           C  
ATOM   2051  O4'   A A  96      21.433  38.474  51.445  1.00110.32           O  
ATOM   2052  C3'   A A  96      20.849  36.937  49.771  1.00111.07           C  
ATOM   2053  O3'   A A  96      21.354  35.878  48.941  1.00112.60           O  
ATOM   2054  C2'   A A  96      20.089  36.553  51.039  1.00111.06           C  
ATOM   2055  O2'   A A  96      20.679  35.494  51.767  1.00111.89           O  
ATOM   2056  C1'   A A  96      20.258  37.817  51.884  1.00110.40           C  
ATOM   2057  N1    A A  96      15.632  39.056  53.771  1.00108.23           N  
ATOM   2058  C2    A A  96      16.406  37.978  53.931  1.00108.47           C  
ATOM   2059  N3    A A  96      17.588  37.700  53.386  1.00109.05           N  
ATOM   2060  C4    A A  96      17.980  38.693  52.568  1.00109.21           C  
ATOM   2061  C5    A A  96      17.288  39.859  52.294  1.00108.99           C  
ATOM   2062  C6    A A  96      16.055  40.038  52.946  1.00108.62           C  
ATOM   2063  N6    A A  96      15.291  41.123  52.800  1.00108.79           N  
ATOM   2064  N7    A A  96      17.992  40.647  51.392  1.00109.08           N  
ATOM   2065  C8    A A  96      19.083  39.958  51.156  1.00109.40           C  
ATOM   2066  N9    A A  96      19.153  38.777  51.853  1.00109.66           N  
ATOM   2067  OP1   A A  96      23.365  41.439  48.635  1.00104.70           O  
ATOM   2068  OP2   A A  96      20.900  41.871  48.057  1.00104.88           O1-
ATOM   2069  P     U A  97      21.353  34.344  49.451  1.00113.94           P  
ATOM   2070  C5'   U A  97      23.853  34.686  50.078  1.00113.93           C  
ATOM   2071  O5'   U A  97      22.556  34.291  50.496  1.00113.55           O  
ATOM   2072  C4'   U A  97      24.911  34.300  51.089  1.00114.23           C  
ATOM   2073  O4'   U A  97      26.191  34.563  50.445  1.00115.38           O  
ATOM   2074  C3'   U A  97      24.938  35.105  52.393  1.00113.67           C  
ATOM   2075  O3'   U A  97      24.223  34.490  53.473  1.00110.86           O  
ATOM   2076  C2'   U A  97      26.429  35.195  52.695  1.00114.70           C  
ATOM   2077  O2'   U A  97      26.953  34.033  53.305  1.00114.80           O  
ATOM   2078  C1'   U A  97      27.001  35.359  51.289  1.00115.88           C  
ATOM   2079  N1    U A  97      26.928  36.746  50.802  1.00117.26           N  
ATOM   2080  C2    U A  97      27.710  37.700  51.437  1.00117.92           C  
ATOM   2081  O2    U A  97      28.448  37.437  52.377  1.00118.37           O  
ATOM   2082  N3    U A  97      27.593  38.974  50.932  1.00118.13           N  
ATOM   2083  C4    U A  97      26.794  39.385  49.881  1.00118.11           C  
ATOM   2084  O4    U A  97      26.801  40.573  49.543  1.00118.20           O  
ATOM   2085  C5    U A  97      26.016  38.341  49.278  1.00117.82           C  
ATOM   2086  C6    U A  97      26.107  37.091  49.746  1.00117.42           C  
ATOM   2087  OP1   U A  97      21.789  33.550  48.274  1.00113.96           O  
ATOM   2088  OP2   U A  97      20.074  33.998  50.132  1.00113.75           O1-
ATOM   2089  P     G A  98      24.460  35.012  54.990  1.00108.87           P  
ATOM   2090  C5'   G A  98      24.980  37.491  55.671  1.00 99.34           C  
ATOM   2091  O5'   G A  98      25.222  36.399  54.804  1.00105.27           O  
ATOM   2092  C4'   G A  98      24.645  38.719  54.866  1.00 95.78           C  
ATOM   2093  O4'   G A  98      23.540  38.420  53.970  1.00 94.85           O  
ATOM   2094  C3'   G A  98      24.177  39.902  55.695  1.00 93.87           C  
ATOM   2095  O3'   G A  98      25.286  40.684  56.106  1.00 91.03           O  
ATOM   2096  C2'   G A  98      23.272  40.644  54.722  1.00 93.73           C  
ATOM   2097  O2'   G A  98      23.976  41.436  53.788  1.00 94.00           O  
ATOM   2098  C1'   G A  98      22.591  39.474  54.012  1.00 93.44           C  
ATOM   2099  N1    G A  98      17.956  40.529  55.827  1.00 89.20           N  
ATOM   2100  C2    G A  98      18.788  41.315  55.070  1.00 89.13           C  
ATOM   2101  N2    G A  98      18.331  42.538  54.773  1.00 88.58           N  
ATOM   2102  N3    G A  98      19.980  40.930  54.639  1.00 89.78           N  
ATOM   2103  C4    G A  98      20.277  39.672  55.035  1.00 90.85           C  
ATOM   2104  C5    G A  98      19.514  38.806  55.793  1.00 90.57           C  
ATOM   2105  C6    G A  98      18.239  39.232  56.246  1.00 89.88           C  
ATOM   2106  O6    G A  98      17.414  38.607  56.926  1.00 89.29           O  
ATOM   2107  N7    G A  98      20.179  37.602  55.985  1.00 90.88           N  
ATOM   2108  C8    G A  98      21.311  37.754  55.355  1.00 91.48           C  
ATOM   2109  N9    G A  98      21.439  38.988  54.762  1.00 91.98           N  
ATOM   2110  OP1   G A  98      25.415  34.086  55.654  1.00108.80           O  
ATOM   2111  OP2   G A  98      23.142  35.283  55.627  1.00108.78           O1-
ATOM   2112  P     G A  99      25.283  41.361  57.556  1.00 88.79           P  
ATOM   2113  C5'   G A  99      24.510  43.638  56.512  1.00 82.48           C  
ATOM   2114  O5'   G A  99      24.248  42.561  57.404  1.00 86.81           O  
ATOM   2115  C4'   G A  99      23.424  44.676  56.623  1.00 80.16           C  
ATOM   2116  O4'   G A  99      22.170  44.133  56.127  1.00 79.53           O  
ATOM   2117  C3'   G A  99      23.097  45.115  58.039  1.00 78.48           C  
ATOM   2118  O3'   G A  99      24.016  46.107  58.478  1.00 76.08           O  
ATOM   2119  C2'   G A  99      21.683  45.659  57.870  1.00 78.42           C  
ATOM   2120  O2'   G A  99      21.657  46.941  57.271  1.00 78.22           O  
ATOM   2121  C1'   G A  99      21.089  44.641  56.894  1.00 78.24           C  
ATOM   2122  N1    G A  99      17.107  43.089  59.653  1.00 75.90           N  
ATOM   2123  C2    G A  99      17.377  44.332  59.148  1.00 76.58           C  
ATOM   2124  N2    G A  99      16.483  45.290  59.443  1.00 76.58           N  
ATOM   2125  N3    G A  99      18.444  44.619  58.416  1.00 76.61           N  
ATOM   2126  C4    G A  99      19.240  43.543  58.246  1.00 76.94           C  
ATOM   2127  C5    G A  99      19.062  42.259  58.717  1.00 76.29           C  
ATOM   2128  C6    G A  99      17.905  41.967  59.484  1.00 75.81           C  
ATOM   2129  O6    G A  99      17.560  40.890  59.983  1.00 75.39           O  
ATOM   2130  N7    G A  99      20.116  41.442  58.334  1.00 76.37           N  
ATOM   2131  C8    G A  99      20.903  42.227  57.649  1.00 76.98           C  
ATOM   2132  N9    G A  99      20.438  43.516  57.563  1.00 77.69           N  
ATOM   2133  OP1   G A  99      26.627  41.940  57.793  1.00 89.51           O  
ATOM   2134  OP2   G A  99      24.736  40.366  58.510  1.00 88.30           O1-
ATOM   2135  P     U A 100      24.460  46.158  60.022  1.00 74.62           P  
ATOM   2136  C5'   U A 100      22.367  47.624  60.625  1.00 71.79           C  
ATOM   2137  O5'   U A 100      23.098  46.416  60.805  1.00 73.74           O  
ATOM   2138  C4'   U A 100      21.089  47.577  61.424  1.00 71.47           C  
ATOM   2139  O4'   U A 100      20.183  46.605  60.838  1.00 71.35           O  
ATOM   2140  C3'   U A 100      21.241  47.124  62.868  1.00 70.56           C  
ATOM   2141  O3'   U A 100      21.626  48.203  63.710  1.00 68.99           O  
ATOM   2142  C2'   U A 100      19.841  46.620  63.189  1.00 70.28           C  
ATOM   2143  O2'   U A 100      18.942  47.669  63.478  1.00 71.24           O  
ATOM   2144  C1'   U A 100      19.445  45.962  61.866  1.00 70.75           C  
ATOM   2145  N1    U A 100      19.763  44.528  61.833  1.00 70.69           N  
ATOM   2146  C2    U A 100      18.837  43.643  62.371  1.00 70.42           C  
ATOM   2147  O2    U A 100      17.770  44.000  62.845  1.00 69.55           O  
ATOM   2148  N3    U A 100      19.210  42.324  62.331  1.00 70.01           N  
ATOM   2149  C4    U A 100      20.381  41.808  61.823  1.00 70.15           C  
ATOM   2150  O4    U A 100      20.594  40.597  61.912  1.00 70.84           O  
ATOM   2151  C5    U A 100      21.275  42.781  61.273  1.00 70.03           C  
ATOM   2152  C6    U A 100      20.945  44.074  61.297  1.00 70.09           C  
ATOM   2153  OP1   U A 100      25.347  47.338  60.175  1.00 74.09           O  
ATOM   2154  OP2   U A 100      24.942  44.819  60.437  1.00 74.00           O1-
ATOM   2155  P     C A 101      22.279  47.902  65.147  1.00 68.96           P  
ATOM   2156  C5'   C A 101      20.041  48.346  66.460  1.00 67.59           C  
ATOM   2157  O5'   C A 101      21.057  47.436  66.059  1.00 68.34           O  
ATOM   2158  C4'   C A 101      19.018  47.634  67.312  1.00 68.02           C  
ATOM   2159  O4'   C A 101      18.291  46.667  66.504  1.00 67.57           O  
ATOM   2160  C3'   C A 101      19.610  46.793  68.425  1.00 68.89           C  
ATOM   2161  O3'   C A 101      19.946  47.559  69.568  1.00 69.62           O  
ATOM   2162  C2'   C A 101      18.504  45.785  68.699  1.00 68.47           C  
ATOM   2163  O2'   C A 101      17.463  46.279  69.509  1.00 67.93           O  
ATOM   2164  C1'   C A 101      17.999  45.514  67.283  1.00 68.28           C  
ATOM   2165  N1    C A 101      18.702  44.365  66.697  1.00 69.15           N  
ATOM   2166  C2    C A 101      18.257  43.070  67.011  1.00 69.79           C  
ATOM   2167  O2    C A 101      17.280  42.935  67.760  1.00 69.12           O  
ATOM   2168  N3    C A 101      18.907  42.004  66.493  1.00 70.53           N  
ATOM   2169  C4    C A 101      19.958  42.191  65.691  1.00 70.54           C  
ATOM   2170  N4    C A 101      20.568  41.104  65.198  1.00 71.21           N  
ATOM   2171  C5    C A 101      20.429  43.497  65.354  1.00 69.21           C  
ATOM   2172  C6    C A 101      19.777  44.543  65.872  1.00 68.24           C  
ATOM   2173  OP1   C A 101      22.807  49.194  65.651  1.00 69.00           O  
ATOM   2174  OP2   C A 101      23.188  46.730  65.042  1.00 68.73           O1-
ATOM   2175  P     C A 102      21.108  47.037  70.542  1.00 70.26           P  
ATOM   2176  C5'   C A 102      19.284  46.096  72.173  1.00 69.08           C  
ATOM   2177  O5'   C A 102      20.417  45.854  71.350  1.00 69.42           O  
ATOM   2178  C4'   C A 102      18.850  44.818  72.844  1.00 68.80           C  
ATOM   2179  O4'   C A 102      18.317  43.914  71.843  1.00 68.93           O  
ATOM   2180  C3'   C A 102      19.965  44.015  73.490  1.00 69.08           C  
ATOM   2181  O3'   C A 102      20.307  44.517  74.775  1.00 68.63           O  
ATOM   2182  C2'   C A 102      19.360  42.615  73.532  1.00 69.15           C  
ATOM   2183  O2'   C A 102      18.413  42.425  74.561  1.00 69.67           O  
ATOM   2184  C1'   C A 102      18.620  42.575  72.196  1.00 69.35           C  
ATOM   2185  N1    C A 102      19.421  41.979  71.118  1.00 70.29           N  
ATOM   2186  C2    C A 102      19.433  40.591  70.981  1.00 69.94           C  
ATOM   2187  O2    C A 102      18.794  39.905  71.792  1.00 68.81           O  
ATOM   2188  N3    C A 102      20.143  40.032  69.974  1.00 70.40           N  
ATOM   2189  C4    C A 102      20.829  40.806  69.130  1.00 71.05           C  
ATOM   2190  N4    C A 102      21.506  40.212  68.138  1.00 71.08           N  
ATOM   2191  C5    C A 102      20.851  42.225  69.259  1.00 71.15           C  
ATOM   2192  C6    C A 102      20.139  42.764  70.259  1.00 70.98           C  
ATOM   2193  OP1   C A 102      21.480  48.115  71.496  1.00 70.45           O  
ATOM   2194  OP2   C A 102      22.148  46.444  69.661  1.00 70.16           O1-
ATOM   2195  P     U A 103      21.835  44.459  75.264  1.00 69.18           P  
ATOM   2196  C5'   U A 103      21.427  42.118  76.364  1.00 69.58           C  
ATOM   2197  O5'   U A 103      22.134  42.903  75.413  1.00 69.55           O  
ATOM   2198  C4'   U A 103      21.727  40.648  76.168  1.00 70.01           C  
ATOM   2199  O4'   U A 103      21.219  40.207  74.879  1.00 69.64           O  
ATOM   2200  C3'   U A 103      23.194  40.245  76.129  1.00 70.32           C  
ATOM   2201  O3'   U A 103      23.744  40.122  77.440  1.00 69.96           O  
ATOM   2202  C2'   U A 103      23.107  38.883  75.448  1.00 70.70           C  
ATOM   2203  O2'   U A 103      22.695  37.859  76.331  1.00 72.14           O  
ATOM   2204  C1'   U A 103      22.009  39.126  74.410  1.00 70.16           C  
ATOM   2205  N1    U A 103      22.568  39.477  73.096  1.00 70.73           N  
ATOM   2206  C2    U A 103      22.896  38.436  72.238  1.00 70.71           C  
ATOM   2207  O2    U A 103      22.718  37.265  72.518  1.00 69.96           O  
ATOM   2208  N3    U A 103      23.443  38.823  71.041  1.00 70.90           N  
ATOM   2209  C4    U A 103      23.688  40.113  70.619  1.00 70.20           C  
ATOM   2210  O4    U A 103      24.176  40.298  69.507  1.00 70.49           O  
ATOM   2211  C5    U A 103      23.315  41.131  71.551  1.00 70.02           C  
ATOM   2212  C6    U A 103      22.778  40.788  72.728  1.00 70.36           C  
ATOM   2213  OP1   U A 103      21.943  45.084  76.606  1.00 70.35           O  
ATOM   2214  OP2   U A 103      22.661  44.972  74.152  1.00 70.31           O1-
ATOM   2215  P     A A 104      25.123  40.868  77.810  1.00 70.07           P  
ATOM   2216  C5'   A A 104      26.698  38.923  76.980  1.00 68.04           C  
ATOM   2217  O5'   A A 104      26.215  40.258  76.818  1.00 69.52           O  
ATOM   2218  C4'   A A 104      27.942  38.711  76.148  1.00 67.01           C  
ATOM   2219  O4'   A A 104      27.647  39.031  74.766  1.00 66.41           O  
ATOM   2220  C3'   A A 104      29.070  39.653  76.565  1.00 67.21           C  
ATOM   2221  O3'   A A 104      30.315  38.954  76.581  1.00 68.74           O  
ATOM   2222  C2'   A A 104      29.004  40.835  75.595  1.00 66.21           C  
ATOM   2223  O2'   A A 104      30.275  41.318  75.217  1.00 66.28           O  
ATOM   2224  C1'   A A 104      28.354  40.186  74.374  1.00 65.03           C  
ATOM   2225  N1    A A 104      27.656  41.498  69.498  1.00 61.14           N  
ATOM   2226  C2    A A 104      28.471  40.627  70.099  1.00 60.34           C  
ATOM   2227  N3    A A 104      28.576  40.324  71.386  1.00 60.65           N  
ATOM   2228  C4    A A 104      27.699  41.033  72.114  1.00 61.46           C  
ATOM   2229  C5    A A 104      26.792  41.959  71.645  1.00 61.40           C  
ATOM   2230  C6    A A 104      26.788  42.201  70.260  1.00 61.60           C  
ATOM   2231  N6    A A 104      25.985  43.083  69.661  1.00 60.91           N  
ATOM   2232  N7    A A 104      26.046  42.483  72.690  1.00 61.99           N  
ATOM   2233  C8    A A 104      26.522  41.876  73.753  1.00 62.35           C  
ATOM   2234  N9    A A 104      27.536  41.001  73.478  1.00 62.92           N  
ATOM   2235  OP1   A A 104      25.502  40.491  79.199  1.00 69.27           O  
ATOM   2236  OP2   A A 104      24.935  42.299  77.459  1.00 70.65           O1-
ATOM   2237  P     A A 105      31.364  39.150  77.781  1.00 70.14           P  
ATOM   2238  C5'   A A 105      32.130  36.615  77.762  1.00 66.12           C  
ATOM   2239  O5'   A A 105      32.433  37.995  77.491  1.00 68.40           O  
ATOM   2240  C4'   A A 105      32.771  35.698  76.729  1.00 64.22           C  
ATOM   2241  O4'   A A 105      32.036  35.740  75.476  1.00 63.20           O  
ATOM   2242  C3'   A A 105      34.203  36.010  76.334  1.00 64.04           C  
ATOM   2243  O3'   A A 105      35.133  35.489  77.272  1.00 63.83           O  
ATOM   2244  C2'   A A 105      34.321  35.317  74.979  1.00 63.92           C  
ATOM   2245  O2'   A A 105      34.564  33.926  75.072  1.00 65.28           O  
ATOM   2246  C1'   A A 105      32.931  35.557  74.389  1.00 62.79           C  
ATOM   2247  N1    A A 105      34.608  37.770  70.054  1.00 59.92           N  
ATOM   2248  C2    A A 105      34.862  36.586  70.614  1.00 59.61           C  
ATOM   2249  N3    A A 105      34.394  36.071  71.747  1.00 60.36           N  
ATOM   2250  C4    A A 105      33.548  36.925  72.345  1.00 61.19           C  
ATOM   2251  C5    A A 105      33.182  38.179  71.890  1.00 60.68           C  
ATOM   2252  C6    A A 105      33.755  38.612  70.680  1.00 59.80           C  
ATOM   2253  N6    A A 105      33.509  39.799  70.124  1.00 59.40           N  
ATOM   2254  N7    A A 105      32.285  38.775  72.765  1.00 60.61           N  
ATOM   2255  C8    A A 105      32.134  37.885  73.716  1.00 61.28           C  
ATOM   2256  N9    A A 105      32.868  36.740  73.527  1.00 61.87           N  
ATOM   2257  OP1   A A 105      30.658  38.856  79.061  1.00 69.48           O  
ATOM   2258  OP2   A A 105      32.051  40.461  77.596  1.00 70.11           O1-
ATOM   2259  P     C A 106      36.395  36.378  77.713  1.00 63.80           P  
ATOM   2260  C5'   C A 106      37.634  35.970  75.435  1.00 61.64           C  
ATOM   2261  O5'   C A 106      37.014  36.884  76.335  1.00 62.65           O  
ATOM   2262  C4'   C A 106      38.007  36.667  74.148  1.00 61.25           C  
ATOM   2263  O4'   C A 106      36.812  37.085  73.441  1.00 61.43           O  
ATOM   2264  C3'   C A 106      38.817  37.936  74.314  1.00 61.04           C  
ATOM   2265  O3'   C A 106      40.188  37.612  74.380  1.00 63.30           O  
ATOM   2266  C2'   C A 106      38.509  38.683  73.028  1.00 60.84           C  
ATOM   2267  O2'   C A 106      39.248  38.179  71.942  1.00 59.88           O  
ATOM   2268  C1'   C A 106      37.035  38.345  72.832  1.00 60.76           C  
ATOM   2269  N1    C A 106      36.119  39.312  73.450  1.00 60.01           N  
ATOM   2270  C2    C A 106      35.829  40.499  72.775  1.00 59.65           C  
ATOM   2271  O2    C A 106      36.401  40.735  71.708  1.00 59.01           O  
ATOM   2272  N3    C A 106      34.931  41.357  73.304  1.00 59.92           N  
ATOM   2273  C4    C A 106      34.336  41.065  74.465  1.00 60.63           C  
ATOM   2274  N4    C A 106      33.414  41.917  74.932  1.00 60.46           N  
ATOM   2275  C5    C A 106      34.647  39.880  75.195  1.00 60.10           C  
ATOM   2276  C6    C A 106      35.537  39.043  74.656  1.00 59.72           C  
ATOM   2277  OP1   C A 106      37.398  35.510  78.376  1.00 63.33           O  
ATOM   2278  OP2   C A 106      35.820  37.529  78.453  1.00 64.61           O1-
ATOM   2279  P     A A 107      41.176  38.531  75.237  1.00 65.32           P  
ATOM   2280  C5'   A A 107      42.342  39.509  73.120  1.00 64.51           C  
ATOM   2281  O5'   A A 107      41.509  39.732  74.246  1.00 64.52           O  
ATOM   2282  C4'   A A 107      42.193  40.630  72.119  1.00 64.88           C  
ATOM   2283  O4'   A A 107      40.791  40.777  71.766  1.00 65.44           O  
ATOM   2284  C3'   A A 107      42.555  42.023  72.593  1.00 64.49           C  
ATOM   2285  O3'   A A 107      43.945  42.249  72.562  1.00 64.89           O  
ATOM   2286  C2'   A A 107      41.847  42.878  71.558  1.00 63.98           C  
ATOM   2287  O2'   A A 107      42.496  42.838  70.302  1.00 62.80           O  
ATOM   2288  C1'   A A 107      40.518  42.139  71.455  1.00 63.97           C  
ATOM   2289  N1    A A 107      36.980  45.743  72.355  1.00 59.25           N  
ATOM   2290  C2    A A 107      37.813  45.535  71.331  1.00 59.43           C  
ATOM   2291  N3    A A 107      38.723  44.577  71.167  1.00 60.40           N  
ATOM   2292  C4    A A 107      38.744  43.756  72.233  1.00 61.06           C  
ATOM   2293  C5    A A 107      37.958  43.848  73.365  1.00 60.99           C  
ATOM   2294  C6    A A 107      37.022  44.899  73.407  1.00 59.74           C  
ATOM   2295  N6    A A 107      36.178  45.095  74.417  1.00 58.99           N  
ATOM   2296  N7    A A 107      38.262  42.826  74.259  1.00 61.12           N  
ATOM   2297  C8    A A 107      39.202  42.144  73.649  1.00 61.46           C  
ATOM   2298  N9    A A 107      39.536  42.647  72.415  1.00 62.47           N  
ATOM   2299  OP1   A A 107      42.442  37.791  75.465  1.00 64.77           O  
ATOM   2300  OP2   A A 107      40.376  39.008  76.405  1.00 64.64           O1-
ATOM   2301  P     C A 108      44.602  43.182  73.684  1.00 66.05           P  
ATOM   2302  C5'   C A 108      44.412  45.351  72.207  1.00 62.16           C  
ATOM   2303  O5'   C A 108      44.017  44.642  73.377  1.00 64.82           O  
ATOM   2304  C4'   C A 108      43.569  46.594  72.011  1.00 61.65           C  
ATOM   2305  O4'   C A 108      42.161  46.225  71.897  1.00 61.47           O  
ATOM   2306  C3'   C A 108      43.539  47.647  73.112  1.00 60.22           C  
ATOM   2307  O3'   C A 108      44.710  48.463  73.139  1.00 59.51           O  
ATOM   2308  C2'   C A 108      42.313  48.449  72.690  1.00 59.40           C  
ATOM   2309  O2'   C A 108      42.554  49.253  71.552  1.00 59.63           O  
ATOM   2310  C1'   C A 108      41.354  47.330  72.281  1.00 58.98           C  
ATOM   2311  N1    C A 108      40.505  46.949  73.418  1.00 57.28           N  
ATOM   2312  C2    C A 108      39.316  47.656  73.616  1.00 56.53           C  
ATOM   2313  O2    C A 108      38.978  48.500  72.779  1.00 56.03           O  
ATOM   2314  N3    C A 108      38.563  47.404  74.705  1.00 56.76           N  
ATOM   2315  C4    C A 108      38.950  46.477  75.580  1.00 57.06           C  
ATOM   2316  N4    C A 108      38.200  46.310  76.675  1.00 55.88           N  
ATOM   2317  C5    C A 108      40.133  45.695  75.377  1.00 56.90           C  
ATOM   2318  C6    C A 108      40.873  45.962  74.288  1.00 56.16           C  
ATOM   2319  OP1   C A 108      46.073  43.173  73.450  1.00 65.16           O  
ATOM   2320  OP2   C A 108      44.053  42.723  74.986  1.00 64.89           O1-
ATOM   2321  P     G A 109      45.152  49.188  74.515  1.00 58.36           P  
ATOM   2322  C5'   G A 109      44.130  51.408  73.601  1.00 56.52           C  
ATOM   2323  O5'   G A 109      44.191  50.449  74.636  1.00 57.28           O  
ATOM   2324  C4'   G A 109      42.909  52.266  73.767  1.00 56.70           C  
ATOM   2325  O4'   G A 109      41.734  51.424  73.723  1.00 55.89           O  
ATOM   2326  C3'   G A 109      42.771  52.993  75.093  1.00 56.73           C  
ATOM   2327  O3'   G A 109      43.507  54.201  75.080  1.00 59.52           O  
ATOM   2328  C2'   G A 109      41.282  53.279  75.120  1.00 55.68           C  
ATOM   2329  O2'   G A 109      40.932  54.331  74.241  1.00 52.61           O  
ATOM   2330  C1'   G A 109      40.735  51.965  74.568  1.00 55.90           C  
ATOM   2331  N1    G A 109      37.675  50.738  78.404  1.00 57.10           N  
ATOM   2332  C2    G A 109      37.697  51.869  77.626  1.00 57.41           C  
ATOM   2333  N2    G A 109      36.774  52.800  77.900  1.00 56.98           N  
ATOM   2334  N3    G A 109      38.564  52.077  76.650  1.00 56.86           N  
ATOM   2335  C4    G A 109      39.442  51.067  76.530  1.00 56.39           C  
ATOM   2336  C5    G A 109      39.525  49.905  77.263  1.00 56.98           C  
ATOM   2337  C6    G A 109      38.557  49.673  78.287  1.00 57.09           C  
ATOM   2338  O6    G A 109      38.426  48.685  79.015  1.00 57.43           O  
ATOM   2339  N7    G A 109      40.598  49.133  76.841  1.00 55.99           N  
ATOM   2340  C8    G A 109      41.121  49.819  75.864  1.00 55.50           C  
ATOM   2341  N9    G A 109      40.454  50.991  75.614  1.00 56.20           N  
ATOM   2342  OP1   G A 109      46.542  49.685  74.354  1.00 59.40           O  
ATOM   2343  OP2   G A 109      44.815  48.295  75.648  1.00 58.78           O1-
ATOM   2344  P     C A 110      44.103  54.774  76.449  1.00 61.56           P  
ATOM   2345  C5'   C A 110      42.235  56.605  76.590  1.00 71.04           C  
ATOM   2346  O5'   C A 110      42.851  55.453  77.160  1.00 64.87           O  
ATOM   2347  C4'   C A 110      41.010  56.997  77.382  1.00 75.47           C  
ATOM   2348  O4'   C A 110      40.014  55.939  77.298  1.00 75.79           O  
ATOM   2349  C3'   C A 110      41.210  57.166  78.879  1.00 78.53           C  
ATOM   2350  O3'   C A 110      41.748  58.433  79.217  1.00 83.44           O  
ATOM   2351  C2'   C A 110      39.788  57.018  79.390  1.00 77.14           C  
ATOM   2352  O2'   C A 110      39.011  58.175  79.134  1.00 75.68           O  
ATOM   2353  C1'   C A 110      39.310  55.856  78.525  1.00 75.81           C  
ATOM   2354  N1    C A 110      39.627  54.566  79.138  1.00 74.99           N  
ATOM   2355  C2    C A 110      38.795  54.087  80.148  1.00 75.49           C  
ATOM   2356  O2    C A 110      37.851  54.799  80.528  1.00 76.37           O  
ATOM   2357  N3    C A 110      39.039  52.868  80.690  1.00 74.51           N  
ATOM   2358  C4    C A 110      40.078  52.151  80.267  1.00 73.93           C  
ATOM   2359  N4    C A 110      40.269  50.951  80.813  1.00 73.49           N  
ATOM   2360  C5    C A 110      40.966  52.634  79.260  1.00 74.03           C  
ATOM   2361  C6    C A 110      40.704  53.836  78.726  1.00 74.07           C  
ATOM   2362  OP1   C A 110      45.065  55.831  76.055  1.00 61.58           O  
ATOM   2363  OP2   C A 110      44.550  53.629  77.278  1.00 58.54           O1-
ATOM   2364  P     A A 111      42.623  58.584  80.556  1.00 86.98           P  
ATOM   2365  C5'   A A 111      40.623  59.472  82.027  1.00 92.93           C  
ATOM   2366  O5'   A A 111      41.571  58.441  81.748  1.00 88.72           O  
ATOM   2367  C4'   A A 111      39.868  59.161  83.304  1.00 95.35           C  
ATOM   2368  O4'   A A 111      39.069  57.958  83.120  1.00 95.51           O  
ATOM   2369  C3'   A A 111      40.737  58.854  84.514  1.00 97.36           C  
ATOM   2370  O3'   A A 111      41.156  60.041  85.176  1.00101.05           O  
ATOM   2371  C2'   A A 111      39.804  58.002  85.367  1.00 96.82           C  
ATOM   2372  O2'   A A 111      38.829  58.750  86.071  1.00 96.50           O  
ATOM   2373  C1'   A A 111      39.126  57.157  84.291  1.00 95.36           C  
ATOM   2374  N1    A A 111      39.927  52.170  85.267  1.00 92.89           N  
ATOM   2375  C2    A A 111      39.091  53.064  85.808  1.00 93.03           C  
ATOM   2376  N3    A A 111      38.938  54.356  85.521  1.00 93.37           N  
ATOM   2377  C4    A A 111      39.782  54.723  84.542  1.00 93.40           C  
ATOM   2378  C5    A A 111      40.702  53.922  83.897  1.00 92.99           C  
ATOM   2379  C6    A A 111      40.765  52.577  84.290  1.00 92.57           C  
ATOM   2380  N6    A A 111      41.603  51.687  83.751  1.00 92.42           N  
ATOM   2381  N7    A A 111      41.405  54.648  82.946  1.00 93.64           N  
ATOM   2382  C8    A A 111      40.893  55.849  83.030  1.00 93.83           C  
ATOM   2383  N9    A A 111      39.900  55.966  83.970  1.00 94.08           N  
ATOM   2384  OP1   A A 111      43.168  59.964  80.531  1.00 86.01           O  
ATOM   2385  OP2   A A 111      43.545  57.417  80.657  1.00 85.12           O1-
ATOM   2386  P     G A 112      42.563  60.063  85.953  1.00103.79           P  
ATOM   2387  C5'   G A 112      41.399  59.277  88.170  1.00110.06           C  
ATOM   2388  O5'   G A 112      42.360  59.022  87.148  1.00105.92           O  
ATOM   2389  C4'   G A 112      41.076  58.013  88.942  1.00112.79           C  
ATOM   2390  O4'   G A 112      40.729  56.958  88.008  1.00113.25           O  
ATOM   2391  C3'   G A 112      42.182  57.379  89.775  1.00114.55           C  
ATOM   2392  O3'   G A 112      42.336  58.007  91.044  1.00117.22           O  
ATOM   2393  C2'   G A 112      41.650  55.965  89.962  1.00114.16           C  
ATOM   2394  O2'   G A 112      40.676  55.871  90.979  1.00114.31           O  
ATOM   2395  C1'   G A 112      41.005  55.703  88.604  1.00113.57           C  
ATOM   2396  N1    G A 112      42.915  51.148  87.560  1.00113.40           N  
ATOM   2397  C2    G A 112      41.996  51.521  88.512  1.00113.34           C  
ATOM   2398  N2    G A 112      41.524  50.544  89.297  1.00113.62           N  
ATOM   2399  N3    G A 112      41.574  52.760  88.682  1.00113.02           N  
ATOM   2400  C4    G A 112      42.144  53.612  87.814  1.00113.36           C  
ATOM   2401  C5    G A 112      43.073  53.355  86.824  1.00113.61           C  
ATOM   2402  C6    G A 112      43.523  52.010  86.653  1.00113.65           C  
ATOM   2403  O6    G A 112      44.344  51.567  85.836  1.00113.85           O  
ATOM   2404  N7    G A 112      43.412  54.515  86.146  1.00113.64           N  
ATOM   2405  C8    G A 112      42.697  55.447  86.724  1.00113.18           C  
ATOM   2406  N9    G A 112      41.916  54.959  87.735  1.00113.39           N  
ATOM   2407  OP1   G A 112      42.721  61.427  86.521  1.00103.70           O  
ATOM   2408  OP2   G A 112      43.602  59.526  85.032  1.00103.52           O1-
ATOM   2409  P     C A 113      43.765  57.968  91.781  1.00119.27           P  
ATOM   2410  C5'   C A 113      43.350  56.026  93.523  1.00123.43           C  
ATOM   2411  O5'   C A 113      43.931  56.463  92.288  1.00120.61           O  
ATOM   2412  C4'   C A 113      43.536  54.523  93.699  1.00125.56           C  
ATOM   2413  O4'   C A 113      43.236  53.896  92.427  1.00126.11           O  
ATOM   2414  C3'   C A 113      44.939  54.009  94.053  1.00126.76           C  
ATOM   2415  O3'   C A 113      45.109  53.922  95.478  1.00128.12           O  
ATOM   2416  C2'   C A 113      44.929  52.589  93.492  1.00126.90           C  
ATOM   2417  O2'   C A 113      44.342  51.655  94.375  1.00126.59           O  
ATOM   2418  C1'   C A 113      44.039  52.740  92.261  1.00127.02           C  
ATOM   2419  N1    C A 113      44.790  52.879  91.012  1.00127.92           N  
ATOM   2420  C2    C A 113      45.089  51.727  90.287  1.00128.28           C  
ATOM   2421  O2    C A 113      44.724  50.627  90.733  1.00128.56           O  
ATOM   2422  N3    C A 113      45.758  51.838  89.121  1.00128.44           N  
ATOM   2423  C4    C A 113      46.143  53.040  88.686  1.00128.72           C  
ATOM   2424  N4    C A 113      46.798  53.103  87.523  1.00128.96           N  
ATOM   2425  C5    C A 113      45.867  54.233  89.420  1.00128.62           C  
ATOM   2426  C6    C A 113      45.196  54.105  90.568  1.00128.21           C  
ATOM   2427  OP1   C A 113      43.683  58.867  92.959  1.00119.47           O  
ATOM   2428  OP2   C A 113      44.796  58.208  90.740  1.00119.16           O1-
ATOM   2429  P     C A 114      46.550  54.197  96.161  1.00129.00           P  
ATOM   2430  C5'   C A 114      47.749  52.293  97.549  1.00130.89           C  
ATOM   2431  O5'   C A 114      47.270  52.775  96.285  1.00129.43           O  
ATOM   2432  C4'   C A 114      48.536  50.999  97.360  1.00132.06           C  
ATOM   2433  O4'   C A 114      48.114  50.419  96.088  1.00132.90           O  
ATOM   2434  C3'   C A 114      50.064  51.120  97.227  1.00132.56           C  
ATOM   2435  O3'   C A 114      50.783  51.053  98.471  1.00132.09           O  
ATOM   2436  C2'   C A 114      50.431  49.930  96.346  1.00133.23           C  
ATOM   2437  O2'   C A 114      50.554  48.709  97.051  1.00133.15           O  
ATOM   2438  C1'   C A 114      49.238  49.887  95.392  1.00133.60           C  
ATOM   2439  N1    C A 114      49.452  50.692  94.176  1.00134.46           N  
ATOM   2440  C2    C A 114      50.496  50.345  93.292  1.00134.79           C  
ATOM   2441  O2    C A 114      51.210  49.363  93.556  1.00134.97           O  
ATOM   2442  N3    C A 114      50.691  51.084  92.175  1.00134.95           N  
ATOM   2443  C4    C A 114      49.903  52.137  91.926  1.00134.97           C  
ATOM   2444  N4    C A 114      50.130  52.841  90.813  1.00134.88           N  
ATOM   2445  C5    C A 114      48.842  52.514  92.804  1.00134.78           C  
ATOM   2446  C6    C A 114      48.657  51.775  93.906  1.00134.66           C  
ATOM   2447  OP1   C A 114      46.284  54.690  97.540  1.00129.13           O  
ATOM   2448  OP2   C A 114      47.327  55.030  95.221  1.00128.73           O1-
ATOM   2449  P     A A 115      52.130  51.919  98.665  1.00131.89           P  
ATOM   2450  C5'   A A 115      53.344  49.709  99.548  1.00129.25           C  
ATOM   2451  O5'   A A 115      53.340  50.862  98.666  1.00130.91           O  
ATOM   2452  C4'   A A 115      54.631  48.905  99.405  1.00127.98           C  
ATOM   2453  O4'   A A 115      54.358  47.627  98.759  1.00128.82           O  
ATOM   2454  C3'   A A 115      55.800  49.517  98.641  1.00126.62           C  
ATOM   2455  O3'   A A 115      56.624  50.346  99.462  1.00122.90           O  
ATOM   2456  C2'   A A 115      56.526  48.257  98.195  1.00127.74           C  
ATOM   2457  O2'   A A 115      57.266  47.643  99.230  1.00128.19           O  
ATOM   2458  C1'   A A 115      55.356  47.368  97.791  1.00128.88           C  
ATOM   2459  N1    A A 115      55.762  47.535  92.602  1.00131.21           N  
ATOM   2460  C2    A A 115      56.536  46.953  93.525  1.00131.08           C  
ATOM   2461  N3    A A 115      56.401  46.934  94.848  1.00130.89           N  
ATOM   2462  C4    A A 115      55.299  47.608  95.225  1.00130.50           C  
ATOM   2463  C5    A A 115      54.400  48.250  94.387  1.00130.83           C  
ATOM   2464  C6    A A 115      54.664  48.210  93.010  1.00131.16           C  
ATOM   2465  N6    A A 115      53.895  48.804  92.090  1.00131.29           N  
ATOM   2466  N7    A A 115      53.373  48.823  95.120  1.00130.60           N  
ATOM   2467  C8    A A 115      53.668  48.530  96.361  1.00130.17           C  
ATOM   2468  N9    A A 115      54.816  47.802  96.500  1.00129.89           N  
ATOM   2469  OP1   A A 115      52.033  52.636  99.973  1.00131.70           O  
ATOM   2470  OP2   A A 115      52.273  52.692  97.411  1.00131.80           O1-
ATOM   2471  P     A A 116      58.011  50.938  98.876  1.00120.13           P  
ATOM   2472  C5'   A A 116      59.067  48.895  97.550  1.00110.19           C  
ATOM   2473  O5'   A A 116      58.321  50.129  97.529  1.00116.42           O  
ATOM   2474  C4'   A A 116      59.520  48.506  96.168  1.00105.49           C  
ATOM   2475  O4'   A A 116      58.425  48.538  95.213  1.00105.32           O  
ATOM   2476  C3'   A A 116      60.503  49.479  95.588  1.00102.28           C  
ATOM   2477  O3'   A A 116      61.765  49.258  96.175  1.00 96.08           O  
ATOM   2478  C2'   A A 116      60.431  49.148  94.106  1.00103.14           C  
ATOM   2479  O2'   A A 116      61.154  47.979  93.779  1.00103.01           O  
ATOM   2480  C1'   A A 116      58.934  48.883  93.931  1.00104.29           C  
ATOM   2481  N1    A A 116      57.846  51.869  89.864  1.00105.52           N  
ATOM   2482  C2    A A 116      58.697  50.847  90.022  1.00105.66           C  
ATOM   2483  N3    A A 116      58.942  50.117  91.105  1.00105.40           N  
ATOM   2484  C4    A A 116      58.191  50.531  92.134  1.00105.13           C  
ATOM   2485  C5    A A 116      57.269  51.567  92.128  1.00105.41           C  
ATOM   2486  C6    A A 116      57.102  52.260  90.919  1.00105.47           C  
ATOM   2487  N6    A A 116      56.248  53.277  90.764  1.00105.33           N  
ATOM   2488  N7    A A 116      56.679  51.709  93.371  1.00105.43           N  
ATOM   2489  C8    A A 116      57.243  50.772  94.098  1.00105.19           C  
ATOM   2490  N9    A A 116      58.160  50.018  93.413  1.00104.86           N  
ATOM   2491  OP1   A A 116      59.079  50.582  99.841  1.00119.86           O  
ATOM   2492  OP2   A A 116      57.786  52.366  98.518  1.00119.85           O1-
ATOM   2493  P     G A 117      62.739  50.499  96.383  1.00 92.35           P  
ATOM   2494  C5'   G A 117      63.661  50.128  93.940  1.00 81.53           C  
ATOM   2495  O5'   G A 117      63.015  50.979  94.885  1.00 88.89           O  
ATOM   2496  C4'   G A 117      63.627  50.751  92.556  1.00 77.01           C  
ATOM   2497  O4'   G A 117      62.255  50.842  92.071  1.00 75.69           O  
ATOM   2498  C3'   G A 117      64.142  52.174  92.453  1.00 74.23           C  
ATOM   2499  O3'   G A 117      65.562  52.206  92.382  1.00 71.47           O  
ATOM   2500  C2'   G A 117      63.491  52.652  91.160  1.00 73.88           C  
ATOM   2501  O2'   G A 117      64.155  52.167  90.014  1.00 74.12           O  
ATOM   2502  C1'   G A 117      62.111  51.999  91.253  1.00 73.61           C  
ATOM   2503  N1    G A 117      58.737  55.758  90.553  1.00 67.89           N  
ATOM   2504  C2    G A 117      59.568  55.166  89.637  1.00 68.02           C  
ATOM   2505  N2    G A 117      59.486  55.632  88.384  1.00 65.61           N  
ATOM   2506  N3    G A 117      60.416  54.189  89.931  1.00 69.33           N  
ATOM   2507  C4    G A 117      60.357  53.846  91.237  1.00 70.51           C  
ATOM   2508  C5    G A 117      59.560  54.380  92.229  1.00 70.00           C  
ATOM   2509  C6    G A 117      58.667  55.428  91.903  1.00 69.21           C  
ATOM   2510  O6    G A 117      57.893  56.038  92.652  1.00 68.79           O  
ATOM   2511  N7    G A 117      59.797  53.756  93.443  1.00 70.13           N  
ATOM   2512  C8    G A 117      60.716  52.869  93.179  1.00 71.40           C  
ATOM   2513  N9    G A 117      61.103  52.867  91.860  1.00 72.37           N  
ATOM   2514  OP1   G A 117      64.019  50.036  96.976  1.00 91.59           O  
ATOM   2515  OP2   G A 117      61.962  51.573  97.058  1.00 92.13           O1-
ATOM   2516  P     U A 118      66.349  53.493  92.930  1.00 69.14           P  
ATOM   2517  C5'   U A 118      66.200  54.561  90.533  1.00 65.29           C  
ATOM   2518  O5'   U A 118      65.898  54.643  91.923  1.00 68.87           O  
ATOM   2519  C4'   U A 118      65.502  55.668  89.780  1.00 64.07           C  
ATOM   2520  O4'   U A 118      64.065  55.475  89.854  1.00 64.34           O  
ATOM   2521  C3'   U A 118      65.703  57.077  90.317  1.00 62.34           C  
ATOM   2522  O3'   U A 118      66.928  57.633  89.869  1.00 60.00           O  
ATOM   2523  C2'   U A 118      64.505  57.808  89.728  1.00 63.36           C  
ATOM   2524  O2'   U A 118      64.662  58.140  88.369  1.00 62.79           O  
ATOM   2525  C1'   U A 118      63.418  56.739  89.838  1.00 65.22           C  
ATOM   2526  N1    U A 118      62.624  56.875  91.066  1.00 66.77           N  
ATOM   2527  C2    U A 118      61.592  57.789  91.062  1.00 67.06           C  
ATOM   2528  O2    U A 118      61.346  58.505  90.112  1.00 67.73           O  
ATOM   2529  N3    U A 118      60.865  57.843  92.220  1.00 67.72           N  
ATOM   2530  C4    U A 118      61.074  57.112  93.363  1.00 68.27           C  
ATOM   2531  O4    U A 118      60.332  57.281  94.328  1.00 69.02           O  
ATOM   2532  C5    U A 118      62.175  56.204  93.299  1.00 68.34           C  
ATOM   2533  C6    U A 118      62.894  56.116  92.177  1.00 68.03           C  
ATOM   2534  OP1   U A 118      67.812  53.290  92.799  1.00 68.81           O  
ATOM   2535  OP2   U A 118      65.780  53.826  94.255  1.00 69.64           O1-
ATOM   2536  P     C A 119      67.653  58.764  90.747  1.00 59.56           P  
ATOM   2537  C5'   C A 119      66.592  60.669  89.289  1.00 54.48           C  
ATOM   2538  O5'   C A 119      66.729  60.049  90.559  1.00 57.75           O  
ATOM   2539  C4'   C A 119      65.450  61.653  89.305  1.00 53.14           C  
ATOM   2540  O4'   C A 119      64.224  60.945  89.610  1.00 52.73           O  
ATOM   2541  C3'   C A 119      65.513  62.742  90.366  1.00 51.94           C  
ATOM   2542  O3'   C A 119      66.306  63.841  89.954  1.00 49.25           O  
ATOM   2543  C2'   C A 119      64.055  63.141  90.488  1.00 51.85           C  
ATOM   2544  O2'   C A 119      63.644  63.968  89.426  1.00 51.98           O  
ATOM   2545  C1'   C A 119      63.367  61.784  90.361  1.00 53.13           C  
ATOM   2546  N1    C A 119      63.147  61.162  91.672  1.00 54.58           N  
ATOM   2547  C2    C A 119      62.020  61.533  92.397  1.00 54.98           C  
ATOM   2548  O2    C A 119      61.261  62.389  91.916  1.00 55.26           O  
ATOM   2549  N3    C A 119      61.791  60.962  93.600  1.00 55.08           N  
ATOM   2550  C4    C A 119      62.656  60.067  94.090  1.00 55.53           C  
ATOM   2551  N4    C A 119      62.395  59.528  95.290  1.00 55.08           N  
ATOM   2552  C5    C A 119      63.825  59.682  93.374  1.00 54.98           C  
ATOM   2553  C6    C A 119      64.026  60.245  92.178  1.00 54.58           C  
ATOM   2554  OP1   C A 119      68.984  59.036  90.158  1.00 58.04           O  
ATOM   2555  OP2   C A 119      67.552  58.353  92.172  1.00 60.08           O1-
ATOM   2556  P     C A 120      66.903  64.832  91.060  1.00 49.52           P  
ATOM   2557  C5'   C A 120      64.979  66.583  90.829  1.00 49.28           C  
ATOM   2558  O5'   C A 120      65.611  65.585  91.609  1.00 49.49           O  
ATOM   2559  C4'   C A 120      63.938  67.313  91.641  1.00 50.11           C  
ATOM   2560  O4'   C A 120      62.847  66.410  91.967  1.00 49.39           O  
ATOM   2561  C3'   C A 120      64.369  67.880  92.990  1.00 49.98           C  
ATOM   2562  O3'   C A 120      65.016  69.141  92.846  1.00 50.05           O  
ATOM   2563  C2'   C A 120      63.018  68.044  93.661  1.00 50.44           C  
ATOM   2564  O2'   C A 120      62.301  69.114  93.073  1.00 50.81           O  
ATOM   2565  C1'   C A 120      62.328  66.746  93.241  1.00 49.96           C  
ATOM   2566  N1    C A 120      62.597  65.631  94.160  1.00 50.06           N  
ATOM   2567  C2    C A 120      61.804  65.504  95.300  1.00 49.71           C  
ATOM   2568  O2    C A 120      60.923  66.340  95.508  1.00 48.57           O  
ATOM   2569  N3    C A 120      62.011  64.469  96.141  1.00 50.78           N  
ATOM   2570  C4    C A 120      62.974  63.579  95.879  1.00 51.05           C  
ATOM   2571  N4    C A 120      63.133  62.562  96.734  1.00 49.30           N  
ATOM   2572  C5    C A 120      63.812  63.691  94.728  1.00 49.74           C  
ATOM   2573  C6    C A 120      63.590  64.725  93.904  1.00 49.57           C  
ATOM   2574  OP1   C A 120      67.782  65.847  90.434  1.00 49.02           O  
ATOM   2575  OP2   C A 120      67.441  63.974  92.140  1.00 50.39           O1-
ATOM   2576  P     U A 121      66.218  69.552  93.851  1.00 51.54           P  
ATOM   2577  C5'   U A 121      64.439  70.837  95.302  1.00 50.42           C  
ATOM   2578  O5'   U A 121      65.478  69.864  95.230  1.00 52.31           O  
ATOM   2579  C4'   U A 121      63.695  70.710  96.606  1.00 50.52           C  
ATOM   2580  O4'   U A 121      63.020  69.425  96.674  1.00 49.06           O  
ATOM   2581  C3'   U A 121      64.546  70.716  97.862  1.00 50.83           C  
ATOM   2582  O3'   U A 121      64.901  72.034  98.238  1.00 51.92           O  
ATOM   2583  C2'   U A 121      63.602  70.091  98.877  1.00 50.38           C  
ATOM   2584  O2'   U A 121      62.635  71.001  99.358  1.00 50.67           O  
ATOM   2585  C1'   U A 121      62.920  69.022  98.026  1.00 50.64           C  
ATOM   2586  N1    U A 121      63.575  67.721  98.177  1.00 50.97           N  
ATOM   2587  C2    U A 121      63.183  66.957  99.243  1.00 50.76           C  
ATOM   2588  O2    U A 121      62.351  67.337 100.034  1.00 51.14           O  
ATOM   2589  N3    U A 121      63.796  65.735  99.345  1.00 51.31           N  
ATOM   2590  C4    U A 121      64.750  65.215  98.492  1.00 52.10           C  
ATOM   2591  O4    U A 121      65.162  64.064  98.669  1.00 52.70           O  
ATOM   2592  C5    U A 121      65.120  66.084  97.414  1.00 52.02           C  
ATOM   2593  C6    U A 121      64.533  67.280  97.297  1.00 51.34           C  
ATOM   2594  OP1   U A 121      66.808  70.821  93.361  1.00 51.20           O  
ATOM   2595  OP2   U A 121      67.101  68.372  94.062  1.00 50.57           O1-
ATOM   2596  P     A A 122      66.280  72.290  99.022  1.00 53.02           P  
ATOM   2597  C5'   A A 122      64.943  71.893 101.242  1.00 52.20           C  
ATOM   2598  O5'   A A 122      66.072  71.587 100.440  1.00 52.49           O  
ATOM   2599  C4'   A A 122      65.014  71.183 102.576  1.00 53.28           C  
ATOM   2600  O4'   A A 122      64.854  69.743 102.391  1.00 53.50           O  
ATOM   2601  C3'   A A 122      66.398  71.371 103.204  1.00 53.81           C  
ATOM   2602  O3'   A A 122      66.370  71.744 104.574  1.00 55.00           O  
ATOM   2603  C2'   A A 122      67.169  70.085 102.928  1.00 53.79           C  
ATOM   2604  O2'   A A 122      67.884  69.644 104.059  1.00 55.47           O  
ATOM   2605  C1'   A A 122      66.032  69.084 102.779  1.00 54.25           C  
ATOM   2606  N1    A A 122      66.226  63.994 102.967  1.00 57.34           N  
ATOM   2607  C2    A A 122      65.862  64.921 103.859  1.00 56.27           C  
ATOM   2608  N3    A A 122      65.811  66.244 103.723  1.00 56.55           N  
ATOM   2609  C4    A A 122      66.184  66.610 102.484  1.00 55.95           C  
ATOM   2610  C5    A A 122      66.580  65.779 101.459  1.00 56.45           C  
ATOM   2611  C6    A A 122      66.609  64.400 101.733  1.00 56.78           C  
ATOM   2612  N6    A A 122      67.004  63.479 100.847  1.00 56.69           N  
ATOM   2613  N7    A A 122      66.887  66.516 100.320  1.00 56.90           N  
ATOM   2614  C8    A A 122      66.680  67.756 100.684  1.00 55.69           C  
ATOM   2615  N9    A A 122      66.275  67.886 101.986  1.00 55.40           N  
ATOM   2616  OP1   A A 122      66.391  73.766  99.195  1.00 53.20           O  
ATOM   2617  OP2   A A 122      67.370  71.538  98.344  1.00 52.68           O1-
ATOM   2618  P     A A 123      66.219  73.279 104.993  1.00 54.91           P  
ATOM   2619  C5'   A A 123      64.509  74.195 106.782  1.00 55.25           C  
ATOM   2620  O5'   A A 123      65.423  73.181 106.369  1.00 55.36           O  
ATOM   2621  C4'   A A 123      63.486  73.608 107.728  1.00 55.47           C  
ATOM   2622  O4'   A A 123      62.651  72.661 107.004  1.00 54.95           O  
ATOM   2623  C3'   A A 123      64.084  72.797 108.868  1.00 55.87           C  
ATOM   2624  O3'   A A 123      64.423  73.656 109.961  1.00 56.08           O  
ATOM   2625  C2'   A A 123      62.948  71.839 109.214  1.00 55.46           C  
ATOM   2626  O2'   A A 123      61.951  72.413 110.033  1.00 56.71           O  
ATOM   2627  C1'   A A 123      62.346  71.557 107.835  1.00 54.70           C  
ATOM   2628  N1    A A 123      62.679  66.449 108.124  1.00 51.90           N  
ATOM   2629  C2    A A 123      61.984  67.349 108.828  1.00 52.26           C  
ATOM   2630  N3    A A 123      61.928  68.673 108.685  1.00 51.53           N  
ATOM   2631  C4    A A 123      62.700  69.069 107.663  1.00 51.83           C  
ATOM   2632  C5    A A 123      63.469  68.266 106.846  1.00 51.45           C  
ATOM   2633  C6    A A 123      63.454  66.886 107.109  1.00 51.50           C  
ATOM   2634  N6    A A 123      64.163  65.990 106.421  1.00 51.96           N  
ATOM   2635  N7    A A 123      64.128  69.029 105.893  1.00 52.59           N  
ATOM   2636  C8    A A 123      63.758  70.258 106.160  1.00 52.96           C  
ATOM   2637  N9    A A 123      62.907  70.355 107.229  1.00 53.25           N  
ATOM   2638  OP1   A A 123      65.377  74.005 104.006  1.00 55.03           O  
ATOM   2639  OP2   A A 123      67.600  73.746 105.277  1.00 56.17           O1-
ATOM   2640  P     G A 124      65.802  73.436 110.766  1.00 54.64           P  
ATOM   2641  C5'   G A 124      64.734  71.643 112.365  1.00 54.34           C  
ATOM   2642  O5'   G A 124      65.690  71.958 111.359  1.00 55.27           O  
ATOM   2643  C4'   G A 124      64.730  70.155 112.635  1.00 54.97           C  
ATOM   2644  O4'   G A 124      64.163  69.443 111.502  1.00 55.29           O  
ATOM   2645  C3'   G A 124      66.098  69.531 112.843  1.00 56.00           C  
ATOM   2646  O3'   G A 124      66.501  69.663 114.208  1.00 56.94           O  
ATOM   2647  C2'   G A 124      65.850  68.076 112.449  1.00 55.16           C  
ATOM   2648  O2'   G A 124      65.240  67.319 113.475  1.00 55.41           O  
ATOM   2649  C1'   G A 124      64.879  68.241 111.279  1.00 54.16           C  
ATOM   2650  N1    G A 124      67.525  65.847 107.686  1.00 51.88           N  
ATOM   2651  C2    G A 124      66.937  65.340 108.819  1.00 52.73           C  
ATOM   2652  N2    G A 124      67.092  64.034 109.048  1.00 53.38           N  
ATOM   2653  N3    G A 124      66.248  66.063 109.673  1.00 53.26           N  
ATOM   2654  C4    G A 124      66.195  67.359 109.308  1.00 53.28           C  
ATOM   2655  C5    G A 124      66.746  67.963 108.205  1.00 53.17           C  
ATOM   2656  C6    G A 124      67.482  67.179 107.295  1.00 52.92           C  
ATOM   2657  O6    G A 124      68.053  67.540 106.268  1.00 54.36           O  
ATOM   2658  N7    G A 124      66.461  69.318 108.190  1.00 53.34           N  
ATOM   2659  C8    G A 124      65.757  69.510 109.269  1.00 53.49           C  
ATOM   2660  N9    G A 124      65.572  68.365 110.001  1.00 53.83           N  
ATOM   2661  OP1   G A 124      65.787  74.405 111.885  1.00 56.56           O  
ATOM   2662  OP2   G A 124      66.921  73.449 109.811  1.00 55.25           O1-
ATOM   2663  P     U A 125      68.050  69.887 114.565  1.00 57.72           P  
ATOM   2664  C5'   U A 125      68.338  67.287 114.641  1.00 57.28           C  
ATOM   2665  O5'   U A 125      68.751  68.536 114.100  1.00 57.10           O  
ATOM   2666  C4'   U A 125      69.039  66.152 113.935  1.00 58.16           C  
ATOM   2667  O4'   U A 125      68.533  66.002 112.581  1.00 58.64           O  
ATOM   2668  C3'   U A 125      70.534  66.322 113.756  1.00 58.25           C  
ATOM   2669  O3'   U A 125      71.197  65.943 114.948  1.00 58.66           O  
ATOM   2670  C2'   U A 125      70.820  65.370 112.597  1.00 59.12           C  
ATOM   2671  O2'   U A 125      70.901  64.005 112.971  1.00 58.60           O  
ATOM   2672  C1'   U A 125      69.580  65.582 111.726  1.00 58.19           C  
ATOM   2673  N1    U A 125      69.773  66.621 110.709  1.00 58.77           N  
ATOM   2674  C2    U A 125      70.405  66.261 109.534  1.00 58.50           C  
ATOM   2675  O2    U A 125      70.827  65.134 109.323  1.00 58.49           O  
ATOM   2676  N3    U A 125      70.522  67.269 108.613  1.00 58.22           N  
ATOM   2677  C4    U A 125      70.079  68.565 108.737  1.00 58.36           C  
ATOM   2678  O4    U A 125      70.134  69.313 107.759  1.00 59.84           O  
ATOM   2679  C5    U A 125      69.459  68.866 109.989  1.00 57.87           C  
ATOM   2680  C6    U A 125      69.331  67.909 110.910  1.00 58.32           C  
ATOM   2681  OP1   U A 125      68.166  69.981 116.046  1.00 59.18           O  
ATOM   2682  OP2   U A 125      68.546  71.001 113.723  1.00 56.87           O1-
ATOM   2683  P     C A 126      72.592  66.621 115.333  1.00 58.47           P  
ATOM   2684  C5'   C A 126      73.848  64.462 114.559  1.00 62.30           C  
ATOM   2685  O5'   C A 126      73.633  65.862 114.399  1.00 59.91           O  
ATOM   2686  C4'   C A 126      74.692  63.919 113.432  1.00 63.42           C  
ATOM   2687  O4'   C A 126      73.943  63.980 112.193  1.00 63.50           O  
ATOM   2688  C3'   C A 126      75.963  64.687 113.124  1.00 65.58           C  
ATOM   2689  O3'   C A 126      77.028  64.343 114.001  1.00 68.06           O  
ATOM   2690  C2'   C A 126      76.237  64.262 111.690  1.00 64.75           C  
ATOM   2691  O2'   C A 126      76.813  62.974 111.602  1.00 65.81           O  
ATOM   2692  C1'   C A 126      74.821  64.246 111.114  1.00 62.70           C  
ATOM   2693  N1    C A 126      74.445  65.541 110.536  1.00 61.44           N  
ATOM   2694  C2    C A 126      74.741  65.788 109.204  1.00 60.64           C  
ATOM   2695  O2    C A 126      75.290  64.903 108.549  1.00 60.88           O  
ATOM   2696  N3    C A 126      74.415  66.983 108.661  1.00 60.53           N  
ATOM   2697  C4    C A 126      73.800  67.908 109.405  1.00 60.76           C  
ATOM   2698  N4    C A 126      73.481  69.070 108.827  1.00 60.31           N  
ATOM   2699  C5    C A 126      73.482  67.681 110.773  1.00 60.35           C  
ATOM   2700  C6    C A 126      73.819  66.494 111.293  1.00 61.28           C  
ATOM   2701  OP1   C A 126      72.848  66.230 116.733  1.00 59.19           O  
ATOM   2702  OP2   C A 126      72.567  68.060 114.971  1.00 59.54           O1-
ATOM   2703  P     A A 127      78.199  65.410 114.274  1.00 70.81           P  
ATOM   2704  C5'   A A 127      79.597  64.340 112.326  1.00 73.78           C  
ATOM   2705  O5'   A A 127      78.966  65.491 112.879  1.00 71.32           O  
ATOM   2706  C4'   A A 127      80.232  64.684 111.003  1.00 75.43           C  
ATOM   2707  O4'   A A 127      79.200  64.948 110.014  1.00 75.41           O  
ATOM   2708  C3'   A A 127      81.062  65.955 111.001  1.00 77.00           C  
ATOM   2709  O3'   A A 127      82.374  65.732 111.503  1.00 79.39           O  
ATOM   2710  C2'   A A 127      81.074  66.329 109.522  1.00 76.38           C  
ATOM   2711  O2'   A A 127      82.025  65.601 108.769  1.00 76.27           O  
ATOM   2712  C1'   A A 127      79.656  65.938 109.101  1.00 75.18           C  
ATOM   2713  N1    A A 127      77.720  69.932 106.512  1.00 73.77           N  
ATOM   2714  C2    A A 127      78.613  68.991 106.179  1.00 73.61           C  
ATOM   2715  N3    A A 127      79.069  67.971 106.901  1.00 73.95           N  
ATOM   2716  C4    A A 127      78.508  67.966 108.124  1.00 73.88           C  
ATOM   2717  C5    A A 127      77.580  68.867 108.613  1.00 73.23           C  
ATOM   2718  C6    A A 127      77.168  69.892 107.746  1.00 73.30           C  
ATOM   2719  N6    A A 127      76.261  70.816 108.072  1.00 72.67           N  
ATOM   2720  N7    A A 127      77.229  68.550 109.916  1.00 73.27           N  
ATOM   2721  C8    A A 127      77.937  67.480 110.180  1.00 73.75           C  
ATOM   2722  N9    A A 127      78.735  67.073 109.142  1.00 74.18           N  
ATOM   2723  OP1   A A 127      79.110  64.815 115.297  1.00 70.53           O  
ATOM   2724  OP2   A A 127      77.584  66.745 114.519  1.00 68.48           O1-
ATOM   2725  P     A A 128      83.281  66.988 111.922  1.00 81.13           P  
ATOM   2726  C5'   A A 128      84.470  67.088 109.585  1.00 84.31           C  
ATOM   2727  O5'   A A 128      83.606  67.698 110.535  1.00 82.38           O  
ATOM   2728  C4'   A A 128      84.689  68.020 108.422  1.00 86.15           C  
ATOM   2729  O4'   A A 128      83.438  68.184 107.699  1.00 86.48           O  
ATOM   2730  C3'   A A 128      85.083  69.442 108.795  1.00 87.31           C  
ATOM   2731  O3'   A A 128      86.480  69.563 109.038  1.00 88.85           O  
ATOM   2732  C2'   A A 128      84.659  70.216 107.555  1.00 87.13           C  
ATOM   2733  O2'   A A 128      85.583  70.089 106.493  1.00 87.06           O  
ATOM   2734  C1'   A A 128      83.346  69.512 107.200  1.00 86.58           C  
ATOM   2735  N1    A A 128      79.684  73.112 106.770  1.00 84.92           N  
ATOM   2736  C2    A A 128      80.644  72.702 105.932  1.00 85.40           C  
ATOM   2737  N3    A A 128      81.559  71.748 106.096  1.00 85.25           N  
ATOM   2738  C4    A A 128      81.429  71.170 107.301  1.00 85.19           C  
ATOM   2739  C5    A A 128      80.494  71.478 108.269  1.00 85.08           C  
ATOM   2740  C6    A A 128      79.577  72.506 107.971  1.00 85.05           C  
ATOM   2741  N6    A A 128      78.613  72.908 108.807  1.00 84.07           N  
ATOM   2742  N7    A A 128      80.665  70.675 109.388  1.00 85.53           N  
ATOM   2743  C8    A A 128      81.682  69.912 109.075  1.00 85.57           C  
ATOM   2744  N9    A A 128      82.199  70.162 107.831  1.00 85.80           N  
ATOM   2745  OP1   A A 128      84.547  66.477 112.499  1.00 81.70           O  
ATOM   2746  OP2   A A 128      82.435  67.916 112.714  1.00 81.22           O1-
ATOM   2747  P     C A 129      87.018  70.685 110.057  1.00 90.64           P  
ATOM   2748  C5'   C A 129      87.455  72.337 108.069  1.00 92.39           C  
ATOM   2749  O5'   C A 129      86.776  72.063 109.289  1.00 90.83           O  
ATOM   2750  C4'   C A 129      86.811  73.499 107.345  1.00 94.09           C  
ATOM   2751  O4'   C A 129      85.422  73.186 107.037  1.00 94.04           O  
ATOM   2752  C3'   C A 129      86.713  74.807 108.110  1.00 95.33           C  
ATOM   2753  O3'   C A 129      87.938  75.529 108.095  1.00 97.40           O  
ATOM   2754  C2'   C A 129      85.614  75.531 107.341  1.00 94.72           C  
ATOM   2755  O2'   C A 129      86.052  76.095 106.120  1.00 94.64           O  
ATOM   2756  C1'   C A 129      84.649  74.381 107.053  1.00 93.86           C  
ATOM   2757  N1    C A 129      83.625  74.269 108.103  1.00 92.83           N  
ATOM   2758  C2    C A 129      82.541  75.150 108.078  1.00 92.24           C  
ATOM   2759  O2    C A 129      82.454  75.965 107.146  1.00 92.03           O  
ATOM   2760  N3    C A 129      81.617  75.090 109.064  1.00 91.75           N  
ATOM   2761  C4    C A 129      81.744  74.190 110.042  1.00 91.57           C  
ATOM   2762  N4    C A 129      80.822  74.178 111.006  1.00 90.63           N  
ATOM   2763  C5    C A 129      82.825  73.264 110.078  1.00 91.85           C  
ATOM   2764  C6    C A 129      83.734  73.338 109.098  1.00 92.68           C  
ATOM   2765  OP1   C A 129      88.482  70.483 110.200  1.00 90.76           O  
ATOM   2766  OP2   C A 129      86.152  70.664 111.268  1.00 89.87           O1-
ATOM   2767  P     A A 130      88.215  76.639 109.224  1.00 98.92           P  
ATOM   2768  C5'   A A 130      87.288  78.562 107.695  1.00102.52           C  
ATOM   2769  O5'   A A 130      87.172  77.796 108.891  1.00 99.98           O  
ATOM   2770  C4'   A A 130      86.204  79.613 107.640  1.00104.35           C  
ATOM   2771  O4'   A A 130      84.909  78.966 107.521  1.00104.57           O  
ATOM   2772  C3'   A A 130      86.060  80.478 108.883  1.00105.53           C  
ATOM   2773  O3'   A A 130      86.984  81.559 108.894  1.00107.50           O  
ATOM   2774  C2'   A A 130      84.627  80.975 108.751  1.00105.13           C  
ATOM   2775  O2'   A A 130      84.503  82.020 107.808  1.00105.09           O  
ATOM   2776  C1'   A A 130      83.930  79.726 108.216  1.00104.58           C  
ATOM   2777  N1    A A 130      79.926  79.026 111.364  1.00102.90           N  
ATOM   2778  C2    A A 130      80.200  79.963 110.450  1.00102.84           C  
ATOM   2779  N3    A A 130      81.270  80.093 109.670  1.00103.07           N  
ATOM   2780  C4    A A 130      82.148  79.101 109.899  1.00103.60           C  
ATOM   2781  C5    A A 130      82.011  78.067 110.809  1.00103.44           C  
ATOM   2782  C6    A A 130      80.828  78.042 111.571  1.00103.12           C  
ATOM   2783  N6    A A 130      80.551  77.106 112.480  1.00102.93           N  
ATOM   2784  N7    A A 130      83.120  77.232 110.774  1.00103.76           N  
ATOM   2785  C8    A A 130      83.889  77.767 109.855  1.00104.12           C  
ATOM   2786  N9    A A 130      83.359  78.896 109.278  1.00104.22           N  
ATOM   2787  OP1   A A 130      89.588  77.165 109.020  1.00 99.45           O  
ATOM   2788  OP2   A A 130      87.842  76.050 110.535  1.00 98.78           O1-
ATOM   2789  P     G A 131      87.285  82.330 110.272  1.00109.26           P  
ATOM   2790  C5'   G A 131      85.454  84.143 109.748  1.00111.44           C  
ATOM   2791  O5'   G A 131      85.923  83.095 110.595  1.00109.82           O  
ATOM   2792  C4'   G A 131      84.151  84.700 110.273  1.00112.87           C  
ATOM   2793  O4'   G A 131      83.134  83.665 110.234  1.00112.71           O  
ATOM   2794  C3'   G A 131      84.161  85.155 111.723  1.00114.00           C  
ATOM   2795  O3'   G A 131      84.654  86.483 111.842  1.00116.71           O  
ATOM   2796  C2'   G A 131      82.687  85.070 112.095  1.00113.32           C  
ATOM   2797  O2'   G A 131      81.936  86.173 111.627  1.00112.73           O  
ATOM   2798  C1'   G A 131      82.266  83.804 111.349  1.00112.61           C  
ATOM   2799  N1    G A 131      79.964  80.747 114.685  1.00109.94           N  
ATOM   2800  C2    G A 131      79.502  81.900 114.102  1.00109.79           C  
ATOM   2801  N2    G A 131      78.267  82.289 114.454  1.00109.34           N  
ATOM   2802  N3    G A 131      80.199  82.621 113.240  1.00110.18           N  
ATOM   2803  C4    G A 131      81.419  82.088 113.008  1.00110.89           C  
ATOM   2804  C5    G A 131      81.975  80.945 113.543  1.00110.66           C  
ATOM   2805  C6    G A 131      81.215  80.180 114.460  1.00110.34           C  
ATOM   2806  O6    G A 131      81.531  79.132 115.035  1.00110.43           O  
ATOM   2807  N7    G A 131      83.258  80.743 113.051  1.00110.84           N  
ATOM   2808  C8    G A 131      83.454  81.746 112.240  1.00111.41           C  
ATOM   2809  N9    G A 131      82.378  82.598 112.164  1.00111.72           N  
ATOM   2810  OP1   G A 131      88.342  83.343 110.013  1.00109.37           O  
ATOM   2811  OP2   G A 131      87.498  81.298 111.324  1.00108.77           O1-
ATOM   2812  P     A A 132      85.175  87.010 113.268  1.00118.93           P  
ATOM   2813  C5'   A A 132      83.700  87.951 115.222  1.00121.25           C  
ATOM   2814  O5'   A A 132      83.960  87.879 113.825  1.00119.61           O  
ATOM   2815  C4'   A A 132      82.213  87.924 115.478  1.00122.46           C  
ATOM   2816  O4'   A A 132      81.625  86.807 114.761  1.00122.40           O  
ATOM   2817  C3'   A A 132      81.826  87.699 116.930  1.00123.50           C  
ATOM   2818  O3'   A A 132      81.792  88.924 117.651  1.00125.53           O  
ATOM   2819  C2'   A A 132      80.450  87.063 116.802  1.00123.02           C  
ATOM   2820  O2'   A A 132      79.424  88.001 116.551  1.00123.00           O  
ATOM   2821  C1'   A A 132      80.655  86.171 115.577  1.00122.37           C  
ATOM   2822  N1    A A 132      79.907  81.872 118.307  1.00120.35           N  
ATOM   2823  C2    A A 132      79.172  82.984 118.160  1.00120.76           C  
ATOM   2824  N3    A A 132      79.419  84.069 117.429  1.00120.78           N  
ATOM   2825  C4    A A 132      80.589  83.943 116.780  1.00121.09           C  
ATOM   2826  C5    A A 132      81.453  82.864 116.828  1.00120.73           C  
ATOM   2827  C6    A A 132      81.078  81.780 117.641  1.00120.25           C  
ATOM   2828  N6    A A 132      81.812  80.675 117.788  1.00119.68           N  
ATOM   2829  N7    A A 132      82.563  83.089 116.026  1.00121.21           N  
ATOM   2830  C8    A A 132      82.351  84.280 115.521  1.00121.47           C  
ATOM   2831  N9    A A 132      81.177  84.856 115.938  1.00121.66           N  
ATOM   2832  OP1   A A 132      86.337  87.911 113.034  1.00118.58           O  
ATOM   2833  OP2   A A 132      85.329  85.819 114.152  1.00118.50           O1-
ATOM   2834  P     U A 133      82.696  89.094 118.968  1.00127.33           P  
ATOM   2835  C5'   U A 133      82.986  87.553 121.090  1.00130.01           C  
ATOM   2836  O5'   U A 133      82.264  87.867 119.895  1.00128.51           O  
ATOM   2837  C4'   U A 133      82.028  87.148 122.191  1.00130.84           C  
ATOM   2838  O4'   U A 133      81.140  88.262 122.463  1.00130.62           O  
ATOM   2839  C3'   U A 133      81.118  85.970 121.867  1.00131.49           C  
ATOM   2840  O3'   U A 133      81.738  84.739 122.251  1.00133.09           O  
ATOM   2841  C2'   U A 133      79.877  86.261 122.707  1.00131.00           C  
ATOM   2842  O2'   U A 133      80.006  85.833 124.051  1.00130.48           O  
ATOM   2843  C1'   U A 133      79.820  87.790 122.654  1.00130.56           C  
ATOM   2844  N1    U A 133      78.984  88.362 121.588  1.00130.08           N  
ATOM   2845  C2    U A 133      77.618  88.418 121.796  1.00129.94           C  
ATOM   2846  O2    U A 133      77.083  87.974 122.798  1.00129.77           O  
ATOM   2847  N3    U A 133      76.902  89.012 120.784  1.00129.76           N  
ATOM   2848  C4    U A 133      77.401  89.537 119.609  1.00129.52           C  
ATOM   2849  O4    U A 133      76.633  90.089 118.818  1.00128.93           O  
ATOM   2850  C5    U A 133      78.820  89.419 119.458  1.00129.52           C  
ATOM   2851  C6    U A 133      79.543  88.848 120.427  1.00129.72           C  
ATOM   2852  OP1   U A 133      82.290  90.355 119.640  1.00127.07           O  
ATOM   2853  OP2   U A 133      84.115  88.897 118.561  1.00127.09           O1-
ATOM   2854  P     C A 134      81.824  83.525 121.198  1.00134.14           P  
ATOM   2855  C5'   C A 134      82.453  81.001 121.457  1.00135.88           C  
ATOM   2856  O5'   C A 134      82.415  82.303 122.030  1.00134.55           O  
ATOM   2857  C4'   C A 134      83.227  80.057 122.341  1.00136.73           C  
ATOM   2858  O4'   C A 134      84.609  80.499 122.429  1.00137.64           O  
ATOM   2859  C3'   C A 134      82.781  79.990 123.791  1.00136.91           C  
ATOM   2860  O3'   C A 134      81.642  79.148 123.949  1.00135.89           O  
ATOM   2861  C2'   C A 134      84.030  79.424 124.459  1.00137.59           C  
ATOM   2862  O2'   C A 134      84.204  78.041 124.240  1.00137.74           O  
ATOM   2863  C1'   C A 134      85.131  80.178 123.712  1.00138.26           C  
ATOM   2864  N1    C A 134      85.483  81.428 124.405  1.00139.20           N  
ATOM   2865  C2    C A 134      86.567  81.425 125.297  1.00139.45           C  
ATOM   2866  O2    C A 134      87.229  80.381 125.440  1.00139.33           O  
ATOM   2867  N3    C A 134      86.863  82.558 125.977  1.00139.68           N  
ATOM   2868  C4    C A 134      86.130  83.660 125.790  1.00139.62           C  
ATOM   2869  N4    C A 134      86.446  84.748 126.493  1.00139.69           N  
ATOM   2870  C5    C A 134      85.038  83.694 124.874  1.00139.51           C  
ATOM   2871  C6    C A 134      84.755  82.569 124.207  1.00139.43           C  
ATOM   2872  OP1   C A 134      82.812  83.874 120.141  1.00133.88           O  
ATOM   2873  OP2   C A 134      80.431  83.171 120.820  1.00134.08           O1-
ATOM   2874  P     U A 135      80.381  79.659 124.815  1.00134.93           P  
ATOM   2875  C5'   U A 135      79.837  77.176 125.560  1.00132.14           C  
ATOM   2876  O5'   U A 135      79.432  78.377 124.888  1.00133.91           O  
ATOM   2877  C4'   U A 135      80.701  76.325 124.649  1.00130.97           C  
ATOM   2878  O4'   U A 135      82.089  76.720 124.811  1.00130.92           O  
ATOM   2879  C3'   U A 135      80.721  74.835 124.955  1.00130.02           C  
ATOM   2880  O3'   U A 135      79.639  74.200 124.280  1.00128.29           O  
ATOM   2881  C2'   U A 135      82.044  74.383 124.340  1.00130.32           C  
ATOM   2882  O2'   U A 135      81.949  74.131 122.953  1.00130.20           O  
ATOM   2883  C1'   U A 135      82.932  75.608 124.564  1.00130.71           C  
ATOM   2884  N1    U A 135      83.900  75.486 125.665  1.00131.18           N  
ATOM   2885  C2    U A 135      85.060  74.770 125.416  1.00131.32           C  
ATOM   2886  O2    U A 135      85.287  74.230 124.345  1.00131.45           O  
ATOM   2887  N3    U A 135      85.945  74.712 126.466  1.00131.12           N  
ATOM   2888  C4    U A 135      85.793  75.281 127.712  1.00131.13           C  
ATOM   2889  O4    U A 135      86.700  75.173 128.540  1.00130.88           O  
ATOM   2890  C5    U A 135      84.562  75.993 127.898  1.00131.21           C  
ATOM   2891  C6    U A 135      83.678  76.068 126.893  1.00131.14           C  
ATOM   2892  OP1   U A 135      79.687  80.700 124.009  1.00134.47           O  
ATOM   2893  OP2   U A 135      80.843  79.985 126.190  1.00134.70           O1-
ATOM   2894  P     U A 136      78.492  73.461 125.127  1.00127.02           P  
ATOM   2895  C5'   U A 136      76.605  74.381 123.545  1.00119.78           C  
ATOM   2896  O5'   U A 136      77.187  74.333 124.847  1.00124.40           O  
ATOM   2897  C4'   U A 136      76.128  75.781 123.239  1.00116.30           C  
ATOM   2898  O4'   U A 136      77.255  76.694 123.305  1.00115.33           O  
ATOM   2899  C3'   U A 136      75.567  75.990 121.843  1.00114.31           C  
ATOM   2900  O3'   U A 136      74.197  75.599 121.792  1.00111.47           O  
ATOM   2901  C2'   U A 136      75.754  77.490 121.640  1.00114.33           C  
ATOM   2902  O2'   U A 136      74.749  78.271 122.257  1.00114.57           O  
ATOM   2903  C1'   U A 136      77.083  77.733 122.356  1.00114.22           C  
ATOM   2904  N1    U A 136      78.249  77.744 121.463  1.00113.43           N  
ATOM   2905  C2    U A 136      78.528  78.922 120.793  1.00113.05           C  
ATOM   2906  O2    U A 136      77.836  79.922 120.898  1.00112.87           O  
ATOM   2907  N3    U A 136      79.644  78.883 119.993  1.00112.53           N  
ATOM   2908  C4    U A 136      80.487  77.807 119.794  1.00112.09           C  
ATOM   2909  O4    U A 136      81.467  77.935 119.057  1.00111.32           O  
ATOM   2910  C5    U A 136      80.123  76.621 120.511  1.00112.18           C  
ATOM   2911  C6    U A 136      79.043  76.630 121.301  1.00112.88           C  
ATOM   2912  OP1   U A 136      78.831  73.569 126.571  1.00127.28           O  
ATOM   2913  OP2   U A 136      78.289  72.122 124.514  1.00126.87           O1-
ATOM   2914  P     C A 137      73.440  75.531 120.373  1.00109.26           P  
ATOM   2915  C5'   C A 137      72.593  77.468 118.837  1.00101.45           C  
ATOM   2916  O5'   C A 137      72.960  77.031 120.135  1.00106.04           O  
ATOM   2917  C4'   C A 137      72.778  78.959 118.705  1.00 97.52           C  
ATOM   2918  O4'   C A 137      74.075  79.350 119.224  1.00 96.25           O  
ATOM   2919  C3'   C A 137      72.783  79.427 117.263  1.00 95.82           C  
ATOM   2920  O3'   C A 137      71.457  79.635 116.807  1.00 93.84           O  
ATOM   2921  C2'   C A 137      73.603  80.706 117.337  1.00 94.98           C  
ATOM   2922  O2'   C A 137      72.845  81.798 117.813  1.00 95.15           O  
ATOM   2923  C1'   C A 137      74.666  80.312 118.364  1.00 94.19           C  
ATOM   2924  N1    C A 137      75.866  79.699 117.774  1.00 92.09           N  
ATOM   2925  C2    C A 137      76.740  80.493 117.028  1.00 90.84           C  
ATOM   2926  O2    C A 137      76.469  81.688 116.859  1.00 90.40           O  
ATOM   2927  N3    C A 137      77.857  79.933 116.506  1.00 90.01           N  
ATOM   2928  C4    C A 137      78.108  78.634 116.702  1.00 89.80           C  
ATOM   2929  N4    C A 137      79.221  78.123 116.174  1.00 88.81           N  
ATOM   2930  C5    C A 137      77.226  77.802 117.449  1.00 90.17           C  
ATOM   2931  C6    C A 137      76.128  78.369 117.961  1.00 91.26           C  
ATOM   2932  OP1   C A 137      72.235  74.668 120.499  1.00108.72           O  
ATOM   2933  OP2   C A 137      74.464  75.211 119.343  1.00108.98           O1-
ATOM   2934  P     U A 138      70.987  78.968 115.427  1.00 92.22           P  
ATOM   2935  C5'   U A 138      71.429  81.210 114.136  1.00 88.40           C  
ATOM   2936  O5'   U A 138      71.743  79.829 114.319  1.00 90.68           O  
ATOM   2937  C4'   U A 138      72.400  81.852 113.172  1.00 86.40           C  
ATOM   2938  O4'   U A 138      73.731  81.888 113.758  1.00 85.77           O  
ATOM   2939  C3'   U A 138      72.618  81.108 111.868  1.00 85.98           C  
ATOM   2940  O3'   U A 138      71.573  81.336 110.936  1.00 84.98           O  
ATOM   2941  C2'   U A 138      73.949  81.686 111.408  1.00 85.33           C  
ATOM   2942  O2'   U A 138      73.819  82.993 110.880  1.00 85.85           O  
ATOM   2943  C1'   U A 138      74.707  81.744 112.734  1.00 84.42           C  
ATOM   2944  N1    U A 138      75.486  80.523 112.995  1.00 82.78           N  
ATOM   2945  C2    U A 138      76.702  80.385 112.343  1.00 81.92           C  
ATOM   2946  O2    U A 138      77.127  81.209 111.553  1.00 81.31           O  
ATOM   2947  N3    U A 138      77.396  79.241 112.644  1.00 81.13           N  
ATOM   2948  C4    U A 138      77.009  78.236 113.502  1.00 80.92           C  
ATOM   2949  O4    U A 138      77.770  77.289 113.705  1.00 80.02           O  
ATOM   2950  C5    U A 138      75.732  78.440 114.123  1.00 81.51           C  
ATOM   2951  C6    U A 138      75.033  79.552 113.856  1.00 81.89           C  
ATOM   2952  OP1   U A 138      69.525  79.198 115.290  1.00 91.33           O  
ATOM   2953  OP2   U A 138      71.524  77.583 115.400  1.00 91.26           O1-
ATOM   2954  P     G A 139      71.340  80.289 109.742  1.00 83.67           P  
ATOM   2955  C5'   G A 139      72.810  81.761 108.151  1.00 83.05           C  
ATOM   2956  O5'   G A 139      72.602  80.509 108.797  1.00 83.27           O  
ATOM   2957  C4'   G A 139      74.140  81.771 107.444  1.00 82.69           C  
ATOM   2958  O4'   G A 139      75.196  81.578 108.416  1.00 81.61           O  
ATOM   2959  C3'   G A 139      74.349  80.650 106.442  1.00 82.92           C  
ATOM   2960  O3'   G A 139      73.798  80.996 105.178  1.00 83.74           O  
ATOM   2961  C2'   G A 139      75.865  80.555 106.377  1.00 82.42           C  
ATOM   2962  O2'   G A 139      76.435  81.533 105.533  1.00 82.25           O  
ATOM   2963  C1'   G A 139      76.245  80.828 107.834  1.00 81.66           C  
ATOM   2964  N1    G A 139      79.248  76.854 108.781  1.00 78.67           N  
ATOM   2965  C2    G A 139      79.402  77.862 107.859  1.00 78.85           C  
ATOM   2966  N2    G A 139      80.504  77.818 107.101  1.00 78.30           N  
ATOM   2967  N3    G A 139      78.536  78.845 107.695  1.00 79.66           N  
ATOM   2968  C4    G A 139      77.486  78.740 108.539  1.00 79.98           C  
ATOM   2969  C5    G A 139      77.238  77.774 109.489  1.00 79.30           C  
ATOM   2970  C6    G A 139      78.173  76.728 109.659  1.00 78.79           C  
ATOM   2971  O6    G A 139      78.132  75.785 110.453  1.00 78.25           O  
ATOM   2972  N7    G A 139      76.038  78.022 110.143  1.00 79.79           N  
ATOM   2973  C8    G A 139      75.592  79.119 109.594  1.00 80.64           C  
ATOM   2974  N9    G A 139      76.427  79.614 108.620  1.00 80.91           N  
ATOM   2975  OP1   G A 139      70.125  80.730 109.013  1.00 84.34           O  
ATOM   2976  OP2   G A 139      71.405  78.914 110.305  1.00 83.73           O1-
ATOM   2977  P     U A 140      73.313  79.837 104.180  1.00 84.00           P  
ATOM   2978  C5'   U A 140      75.496  80.044 102.741  1.00 81.58           C  
ATOM   2979  O5'   U A 140      74.668  79.249 103.583  1.00 83.26           O  
ATOM   2980  C4'   U A 140      76.758  79.295 102.392  1.00 79.99           C  
ATOM   2981  O4'   U A 140      77.566  79.110 103.583  1.00 79.38           O  
ATOM   2982  C3'   U A 140      76.541  77.888 101.873  1.00 79.58           C  
ATOM   2983  O3'   U A 140      76.236  77.913 100.487  1.00 79.06           O  
ATOM   2984  C2'   U A 140      77.883  77.230 102.168  1.00 79.39           C  
ATOM   2985  O2'   U A 140      78.886  77.557 101.229  1.00 79.26           O  
ATOM   2986  C1'   U A 140      78.232  77.860 103.516  1.00 79.26           C  
ATOM   2987  N1    U A 140      77.796  77.040 104.655  1.00 79.30           N  
ATOM   2988  C2    U A 140      78.615  75.999 105.040  1.00 78.98           C  
ATOM   2989  O2    U A 140      79.663  75.745 104.482  1.00 79.49           O  
ATOM   2990  N3    U A 140      78.161  75.268 106.107  1.00 79.02           N  
ATOM   2991  C4    U A 140      76.995  75.468 106.814  1.00 78.98           C  
ATOM   2992  O4    U A 140      76.728  74.725 107.760  1.00 78.71           O  
ATOM   2993  C5    U A 140      76.198  76.566 106.354  1.00 79.00           C  
ATOM   2994  C6    U A 140      76.616  77.296 105.315  1.00 79.16           C  
ATOM   2995  OP1   U A 140      72.538  80.478 103.081  1.00 83.88           O  
ATOM   2996  OP2   U A 140      72.687  78.770 104.999  1.00 83.84           O1-
ATOM   2997  P     U A 141      75.310  76.764  99.858  1.00 78.91           P  
ATOM   2998  C5'   U A 141      77.507  75.501  99.211  1.00 76.68           C  
ATOM   2999  O5'   U A 141      76.248  75.479  99.860  1.00 77.92           O  
ATOM   3000  C4'   U A 141      78.297  74.280  99.591  1.00 76.58           C  
ATOM   3001  O4'   U A 141      78.710  74.365 100.983  1.00 76.86           O  
ATOM   3002  C3'   U A 141      77.510  72.987  99.550  1.00 76.63           C  
ATOM   3003  O3'   U A 141      77.384  72.484  98.236  1.00 76.42           O  
ATOM   3004  C2'   U A 141      78.354  72.081 100.432  1.00 76.59           C  
ATOM   3005  O2'   U A 141      79.485  71.576  99.751  1.00 75.73           O  
ATOM   3006  C1'   U A 141      78.773  73.057 101.538  1.00 76.52           C  
ATOM   3007  N1    U A 141      77.885  73.005 102.711  1.00 76.42           N  
ATOM   3008  C2    U A 141      78.069  71.971 103.625  1.00 77.01           C  
ATOM   3009  O2    U A 141      78.932  71.109 103.496  1.00 77.70           O  
ATOM   3010  N3    U A 141      77.203  71.980 104.691  1.00 76.20           N  
ATOM   3011  C4    U A 141      76.194  72.884 104.928  1.00 75.47           C  
ATOM   3012  O4    U A 141      75.486  72.748 105.925  1.00 75.58           O  
ATOM   3013  C5    U A 141      76.068  73.915 103.944  1.00 75.31           C  
ATOM   3014  C6    U A 141      76.899  73.941 102.899  1.00 75.77           C  
ATOM   3015  OP1   U A 141      75.007  77.128  98.451  1.00 78.51           O  
ATOM   3016  OP2   U A 141      74.197  76.500 100.806  1.00 78.80           O1-
ATOM   3017  P     G A 142      76.159  71.516  97.885  1.00 76.84           P  
ATOM   3018  C5'   G A 142      77.710  69.446  98.226  1.00 73.16           C  
ATOM   3019  O5'   G A 142      76.554  70.161  98.617  1.00 75.41           O  
ATOM   3020  C4'   G A 142      77.941  68.290  99.160  1.00 72.40           C  
ATOM   3021  O4'   G A 142      78.253  68.798 100.483  1.00 71.73           O  
ATOM   3022  C3'   G A 142      76.743  67.390  99.409  1.00 71.28           C  
ATOM   3023  O3'   G A 142      76.535  66.451  98.364  1.00 70.73           O  
ATOM   3024  C2'   G A 142      77.141  66.716 100.711  1.00 71.63           C  
ATOM   3025  O2'   G A 142      78.103  65.695 100.537  1.00 70.63           O  
ATOM   3026  C1'   G A 142      77.770  67.890 101.462  1.00 71.81           C  
ATOM   3027  N1    G A 142      75.305  67.854 105.892  1.00 71.33           N  
ATOM   3028  C2    G A 142      76.209  66.950 105.381  1.00 71.14           C  
ATOM   3029  N2    G A 142      76.503  65.898 106.153  1.00 70.69           N  
ATOM   3030  N3    G A 142      76.785  67.071 104.199  1.00 71.35           N  
ATOM   3031  C4    G A 142      76.378  68.181 103.548  1.00 71.34           C  
ATOM   3032  C5    G A 142      75.480  69.144 103.961  1.00 71.61           C  
ATOM   3033  C6    G A 142      74.872  69.009 105.243  1.00 71.60           C  
ATOM   3034  O6    G A 142      74.060  69.766 105.800  1.00 71.20           O  
ATOM   3035  N7    G A 142      75.327  70.124 102.988  1.00 71.64           N  
ATOM   3036  C8    G A 142      76.127  69.751 102.025  1.00 71.59           C  
ATOM   3037  N9    G A 142      76.798  68.583 102.304  1.00 71.88           N  
ATOM   3038  OP1   G A 142      76.152  71.255  96.419  1.00 76.96           O  
ATOM   3039  OP2   G A 142      74.947  72.080  98.540  1.00 75.68           O1-
ATOM   3040  P     A A 143      75.053  65.881  98.098  1.00 69.72           P  
ATOM   3041  C5'   A A 143      75.659  63.764  99.509  1.00 66.35           C  
ATOM   3042  O5'   A A 143      74.812  64.888  99.315  1.00 68.12           O  
ATOM   3043  C4'   A A 143      75.291  63.055 100.788  1.00 65.82           C  
ATOM   3044  O4'   A A 143      75.549  63.935 101.918  1.00 64.76           O  
ATOM   3045  C3'   A A 143      73.817  62.698 100.918  1.00 64.61           C  
ATOM   3046  O3'   A A 143      73.539  61.463 100.270  1.00 62.83           O  
ATOM   3047  C2'   A A 143      73.644  62.602 102.429  1.00 63.63           C  
ATOM   3048  O2'   A A 143      74.097  61.375 102.951  1.00 63.81           O  
ATOM   3049  C1'   A A 143      74.573  63.715 102.918  1.00 64.01           C  
ATOM   3050  N1    A A 143      71.936  66.408 106.382  1.00 64.42           N  
ATOM   3051  C2    A A 143      72.527  65.205 106.427  1.00 63.89           C  
ATOM   3052  N3    A A 143      73.211  64.570 105.485  1.00 63.57           N  
ATOM   3053  C4    A A 143      73.266  65.308 104.362  1.00 63.97           C  
ATOM   3054  C5    A A 143      72.712  66.560 104.162  1.00 64.19           C  
ATOM   3055  C6    A A 143      72.012  67.126 105.242  1.00 64.07           C  
ATOM   3056  N6    A A 143      71.421  68.320 105.201  1.00 63.72           N  
ATOM   3057  N7    A A 143      72.973  67.010 102.876  1.00 63.88           N  
ATOM   3058  C8    A A 143      73.666  66.035 102.334  1.00 63.94           C  
ATOM   3059  N9    A A 143      73.873  64.972 103.176  1.00 64.17           N  
ATOM   3060  OP1   A A 143      75.052  65.064  96.862  1.00 70.89           O  
ATOM   3061  OP2   A A 143      74.118  67.032  98.219  1.00 69.79           O1-
ATOM   3062  P     U A 144      72.076  61.198  99.664  1.00 64.23           P  
ATOM   3063  C5'   U A 144      71.395  60.097 101.947  1.00 62.50           C  
ATOM   3064  O5'   U A 144      71.141  61.073 100.947  1.00 63.26           O  
ATOM   3065  C4'   U A 144      70.538  60.364 103.160  1.00 61.44           C  
ATOM   3066  O4'   U A 144      70.970  61.574 103.838  1.00 61.10           O  
ATOM   3067  C3'   U A 144      69.083  60.638 102.849  1.00 60.96           C  
ATOM   3068  O3'   U A 144      68.394  59.419 102.640  1.00 60.64           O  
ATOM   3069  C2'   U A 144      68.618  61.359 104.108  1.00 60.55           C  
ATOM   3070  O2'   U A 144      68.338  60.468 105.169  1.00 61.16           O  
ATOM   3071  C1'   U A 144      69.850  62.197 104.449  1.00 60.22           C  
ATOM   3072  N1    U A 144      69.746  63.569 103.942  1.00 60.77           N  
ATOM   3073  C2    U A 144      69.199  64.513 104.782  1.00 60.72           C  
ATOM   3074  O2    U A 144      68.813  64.248 105.904  1.00 61.58           O  
ATOM   3075  N3    U A 144      69.116  65.779 104.258  1.00 60.40           N  
ATOM   3076  C4    U A 144      69.513  66.182 103.001  1.00 60.61           C  
ATOM   3077  O4    U A 144      69.368  67.359 102.667  1.00 60.41           O  
ATOM   3078  C5    U A 144      70.069  65.142 102.193  1.00 60.22           C  
ATOM   3079  C6    U A 144      70.168  63.903 102.681  1.00 59.98           C  
ATOM   3080  OP1   U A 144      72.065  59.882  98.958  1.00 63.69           O  
ATOM   3081  OP2   U A 144      71.654  62.427  98.942  1.00 62.98           O1-
ATOM   3082  P     A A 145      67.051  59.418 101.777  1.00 60.02           P  
ATOM   3083  C5'   A A 145      64.604  59.521 102.528  1.00 60.68           C  
ATOM   3084  O5'   A A 145      65.939  59.808 102.818  1.00 61.06           O  
ATOM   3085  C4'   A A 145      63.791  59.619 103.767  1.00 61.39           C  
ATOM   3086  O4'   A A 145      63.714  60.996 104.194  1.00 60.12           O  
ATOM   3087  C3'   A A 145      62.386  59.185 103.468  1.00 63.48           C  
ATOM   3088  O3'   A A 145      62.042  58.095 104.314  1.00 65.76           O  
ATOM   3089  C2'   A A 145      61.583  60.468 103.227  1.00 62.73           C  
ATOM   3090  O2'   A A 145      60.287  60.471 103.783  1.00 66.62           O  
ATOM   3091  C1'   A A 145      62.422  61.505 103.976  1.00 60.36           C  
ATOM   3092  N1    A A 145      61.336  66.467 104.586  1.00 56.44           N  
ATOM   3093  C2    A A 145      61.028  65.381 105.300  1.00 56.28           C  
ATOM   3094  N3    A A 145      61.330  64.110 105.070  1.00 56.98           N  
ATOM   3095  C4    A A 145      62.048  63.991 103.939  1.00 58.19           C  
ATOM   3096  C5    A A 145      62.442  65.012 103.097  1.00 57.47           C  
ATOM   3097  C6    A A 145      62.057  66.311 103.455  1.00 57.18           C  
ATOM   3098  N6    A A 145      62.364  67.391 102.743  1.00 57.02           N  
ATOM   3099  N7    A A 145      63.172  64.513 102.030  1.00 57.57           N  
ATOM   3100  C8    A A 145      63.203  63.220 102.246  1.00 58.46           C  
ATOM   3101  N9    A A 145      62.554  62.836 103.390  1.00 58.82           N  
ATOM   3102  OP1   A A 145      66.732  58.048 101.311  1.00 60.20           O  
ATOM   3103  OP2   A A 145      67.113  60.541 100.812  1.00 60.23           O1-
ATOM   3104  P     U A 146      60.526  57.774 104.655  1.00 67.43           P  
ATOM   3105  C5'   U A 146      59.684  58.387 107.032  1.00 63.56           C  
ATOM   3106  O5'   U A 146      60.151  58.835 105.780  1.00 66.06           O  
ATOM   3107  C4'   U A 146      58.702  59.362 107.610  1.00 62.68           C  
ATOM   3108  O4'   U A 146      59.410  60.181 108.589  1.00 62.01           O  
ATOM   3109  C3'   U A 146      58.154  60.340 106.578  1.00 62.07           C  
ATOM   3110  O3'   U A 146      56.790  60.335 106.210  1.00 60.92           O  
ATOM   3111  C2'   U A 146      58.894  61.655 106.754  1.00 62.33           C  
ATOM   3112  O2'   U A 146      57.980  62.713 106.928  1.00 64.30           O  
ATOM   3113  C1'   U A 146      59.504  61.517 108.144  1.00 60.01           C  
ATOM   3114  N1    U A 146      60.902  61.950 108.119  1.00 56.99           N  
ATOM   3115  C2    U A 146      61.119  63.299 108.288  1.00 56.43           C  
ATOM   3116  O2    U A 146      60.221  64.076 108.545  1.00 55.97           O  
ATOM   3117  N3    U A 146      62.417  63.704 108.151  1.00 55.93           N  
ATOM   3118  C4    U A 146      63.504  62.906 107.878  1.00 57.60           C  
ATOM   3119  O4    U A 146      64.578  63.441 107.592  1.00 57.98           O  
ATOM   3120  C5    U A 146      63.205  61.499 107.779  1.00 57.23           C  
ATOM   3121  C6    U A 146      61.938  61.083 107.899  1.00 56.72           C  
ATOM   3122  OP1   U A 146      60.550  56.410 105.260  1.00 67.91           O  
ATOM   3123  OP2   U A 146      59.678  58.042 103.459  1.00 69.51           O1-
ATOM   3124  P     G A 147      56.381  60.672 104.699  1.00 58.90           P  
ATOM   3125  C5'   G A 147      56.194  63.247 105.191  1.00 56.47           C  
ATOM   3126  O5'   G A 147      56.820  62.187 104.468  1.00 58.15           O  
ATOM   3127  C4'   G A 147      56.257  64.529 104.406  1.00 55.60           C  
ATOM   3128  O4'   G A 147      57.633  64.958 104.215  1.00 55.99           O  
ATOM   3129  C3'   G A 147      55.707  64.409 103.007  1.00 56.13           C  
ATOM   3130  O3'   G A 147      54.302  64.539 103.073  1.00 56.72           O  
ATOM   3131  C2'   G A 147      56.401  65.559 102.287  1.00 56.12           C  
ATOM   3132  O2'   G A 147      55.816  66.820 102.544  1.00 57.19           O  
ATOM   3133  C1'   G A 147      57.795  65.496 102.912  1.00 55.40           C  
ATOM   3134  N1    G A 147      60.582  64.713  98.724  1.00 53.69           N  
ATOM   3135  C2    G A 147      59.810  65.791  99.056  1.00 53.57           C  
ATOM   3136  N2    G A 147      59.774  66.780  98.166  1.00 53.02           N  
ATOM   3137  N3    G A 147      59.122  65.892 100.184  1.00 54.79           N  
ATOM   3138  C4    G A 147      59.269  64.801 100.964  1.00 54.54           C  
ATOM   3139  C5    G A 147      60.012  63.670 100.722  1.00 54.74           C  
ATOM   3140  C6    G A 147      60.754  63.582  99.514  1.00 54.93           C  
ATOM   3141  O6    G A 147      61.492  62.663  99.128  1.00 55.42           O  
ATOM   3142  N7    G A 147      59.893  62.767 101.769  1.00 55.01           N  
ATOM   3143  C8    G A 147      59.100  63.357 102.613  1.00 55.77           C  
ATOM   3144  N9    G A 147      58.685  64.596 102.189  1.00 55.79           N  
ATOM   3145  OP1   G A 147      54.907  60.572 104.647  1.00 61.49           O  
ATOM   3146  OP2   G A 147      57.203  59.818 103.809  1.00 61.58           O1-
ATOM   3147  P     G A 148      53.402  63.979 101.879  1.00 57.41           P  
ATOM   3148  C5'   G A 148      53.657  64.520  99.328  1.00 55.45           C  
ATOM   3149  O5'   G A 148      53.920  64.865 100.666  1.00 56.15           O  
ATOM   3150  C4'   G A 148      54.414  65.450  98.410  1.00 55.67           C  
ATOM   3151  O4'   G A 148      55.816  65.465  98.771  1.00 55.73           O  
ATOM   3152  C3'   G A 148      54.377  65.027  96.956  1.00 55.35           C  
ATOM   3153  O3'   G A 148      53.217  65.582  96.362  1.00 55.17           O  
ATOM   3154  C2'   G A 148      55.686  65.579  96.411  1.00 55.16           C  
ATOM   3155  O2'   G A 148      55.651  66.956  96.095  1.00 55.19           O  
ATOM   3156  C1'   G A 148      56.612  65.372  97.605  1.00 55.30           C  
ATOM   3157  N1    G A 148      59.782  62.208  95.208  1.00 54.71           N  
ATOM   3158  C2    G A 148      59.318  63.434  94.810  1.00 54.20           C  
ATOM   3159  N2    G A 148      59.744  63.864  93.615  1.00 52.71           N  
ATOM   3160  N3    G A 148      58.486  64.176  95.523  1.00 54.30           N  
ATOM   3161  C4    G A 148      58.128  63.568  96.671  1.00 54.97           C  
ATOM   3162  C5    G A 148      58.519  62.335  97.152  1.00 55.02           C  
ATOM   3163  C6    G A 148      59.428  61.562  96.386  1.00 54.71           C  
ATOM   3164  O6    G A 148      59.901  60.451  96.642  1.00 54.90           O  
ATOM   3165  N7    G A 148      57.917  62.067  98.371  1.00 55.04           N  
ATOM   3166  C8    G A 148      57.185  63.120  98.608  1.00 54.66           C  
ATOM   3167  N9    G A 148      57.276  64.072  97.624  1.00 55.03           N  
ATOM   3168  OP1   G A 148      51.997  64.361 102.173  1.00 57.67           O  
ATOM   3169  OP2   G A 148      53.747  62.541 101.679  1.00 56.89           O1-
ATOM   3170  P     A A 149      52.182  64.623  95.612  1.00 55.07           P  
ATOM   3171  C5'   A A 149      53.072  65.603  93.375  1.00 56.71           C  
ATOM   3172  O5'   A A 149      52.846  64.462  94.182  1.00 55.77           O  
ATOM   3173  C4'   A A 149      54.122  65.305  92.348  1.00 56.97           C  
ATOM   3174  O4'   A A 149      55.381  64.996  92.998  1.00 56.82           O  
ATOM   3175  C3'   A A 149      53.874  64.072  91.501  1.00 57.07           C  
ATOM   3176  O3'   A A 149      52.943  64.381  90.484  1.00 57.73           O  
ATOM   3177  C2'   A A 149      55.267  63.830  90.943  1.00 56.28           C  
ATOM   3178  O2'   A A 149      55.597  64.807  89.983  1.00 55.62           O  
ATOM   3179  C1'   A A 149      56.122  64.104  92.179  1.00 56.21           C  
ATOM   3180  N1    A A 149      58.899  59.816  92.443  1.00 56.26           N  
ATOM   3181  C2    A A 149      58.866  60.813  91.557  1.00 55.45           C  
ATOM   3182  N3    A A 149      58.113  61.901  91.546  1.00 55.16           N  
ATOM   3183  C4    A A 149      57.306  61.925  92.615  1.00 55.30           C  
ATOM   3184  C5    A A 149      57.226  60.976  93.611  1.00 55.92           C  
ATOM   3185  C6    A A 149      58.069  59.867  93.500  1.00 56.02           C  
ATOM   3186  N6    A A 149      58.089  58.864  94.371  1.00 55.84           N  
ATOM   3187  N7    A A 149      56.275  61.335  94.554  1.00 56.44           N  
ATOM   3188  C8    A A 149      55.808  62.477  94.109  1.00 56.15           C  
ATOM   3189  N9    A A 149      56.391  62.892  92.942  1.00 55.72           N  
ATOM   3190  OP1   A A 149      50.916  65.376  95.442  1.00 56.43           O  
ATOM   3191  OP2   A A 149      52.169  63.293  96.278  1.00 54.78           O1-
ATOM   3192  P     U A 150      51.967  63.240  89.925  1.00 59.72           P  
ATOM   3193  C5'   U A 150      53.646  62.687  87.979  1.00 59.38           C  
ATOM   3194  O5'   U A 150      52.922  62.247  89.126  1.00 60.01           O  
ATOM   3195  C4'   U A 150      54.687  61.664  87.608  1.00 60.30           C  
ATOM   3196  O4'   U A 150      55.591  61.491  88.732  1.00 58.67           O  
ATOM   3197  C3'   U A 150      54.164  60.254  87.357  1.00 61.32           C  
ATOM   3198  O3'   U A 150      53.663  60.115  86.026  1.00 62.99           O  
ATOM   3199  C2'   U A 150      55.422  59.426  87.570  1.00 60.61           C  
ATOM   3200  O2'   U A 150      56.307  59.505  86.469  1.00 61.26           O  
ATOM   3201  C1'   U A 150      56.061  60.156  88.753  1.00 59.29           C  
ATOM   3202  N1    U A 150      55.720  59.553  90.045  1.00 57.83           N  
ATOM   3203  C2    U A 150      56.524  58.533  90.491  1.00 57.70           C  
ATOM   3204  O2    U A 150      57.475  58.126  89.863  1.00 58.08           O  
ATOM   3205  N3    U A 150      56.176  58.006  91.701  1.00 57.69           N  
ATOM   3206  C4    U A 150      55.126  58.388  92.489  1.00 58.55           C  
ATOM   3207  O4    U A 150      54.964  57.839  93.576  1.00 60.53           O  
ATOM   3208  C5    U A 150      54.333  59.447  91.957  1.00 57.04           C  
ATOM   3209  C6    U A 150      54.653  59.980  90.779  1.00 57.79           C  
ATOM   3210  OP1   U A 150      51.073  63.937  88.958  1.00 59.50           O  
ATOM   3211  OP2   U A 150      51.389  62.458  91.043  1.00 58.83           O1-
ATOM   3212  P     G A 151      52.337  59.238  85.750  1.00 64.43           P  
ATOM   3213  C5'   G A 151      51.520  60.810  83.820  1.00 66.63           C  
ATOM   3214  O5'   G A 151      52.035  59.539  84.214  1.00 65.49           O  
ATOM   3215  C4'   G A 151      52.179  61.289  82.544  1.00 67.49           C  
ATOM   3216  O4'   G A 151      53.551  61.703  82.781  1.00 67.78           O  
ATOM   3217  C3'   G A 151      52.288  60.264  81.436  1.00 68.57           C  
ATOM   3218  O3'   G A 151      51.054  60.181  80.745  1.00 70.54           O  
ATOM   3219  C2'   G A 151      53.398  60.850  80.573  1.00 67.76           C  
ATOM   3220  O2'   G A 151      52.938  61.892  79.738  1.00 67.05           O  
ATOM   3221  C1'   G A 151      54.342  61.416  81.638  1.00 66.92           C  
ATOM   3222  N1    G A 151      58.390  58.727  80.180  1.00 64.62           N  
ATOM   3223  C2    G A 151      57.672  59.664  79.480  1.00 64.25           C  
ATOM   3224  N2    G A 151      58.074  59.893  78.230  1.00 63.05           N  
ATOM   3225  N3    G A 151      56.638  60.325  79.974  1.00 64.50           N  
ATOM   3226  C4    G A 151      56.375  59.964  81.247  1.00 66.05           C  
ATOM   3227  C5    G A 151      57.037  59.044  82.035  1.00 65.96           C  
ATOM   3228  C6    G A 151      58.142  58.348  81.493  1.00 65.13           C  
ATOM   3229  O6    G A 151      58.855  57.501  82.033  1.00 65.44           O  
ATOM   3230  N7    G A 151      56.458  58.964  83.292  1.00 65.68           N  
ATOM   3231  C8    G A 151      55.470  59.816  83.245  1.00 66.33           C  
ATOM   3232  N9    G A 151      55.356  60.447  82.030  1.00 66.49           N  
ATOM   3233  OP1   G A 151      51.217  59.811  86.536  1.00 65.10           O  
ATOM   3234  OP2   G A 151      52.690  57.805  85.930  1.00 63.33           O1-
ATOM   3235  P     C A 152      50.477  58.744  80.327  1.00 71.88           P  
ATOM   3236  C5'   C A 152      51.516  59.183  77.953  1.00 73.88           C  
ATOM   3237  O5'   C A 152      51.409  58.334  79.097  1.00 72.44           O  
ATOM   3238  C4'   C A 152      52.725  58.808  77.118  1.00 75.60           C  
ATOM   3239  O4'   C A 152      53.947  59.049  77.876  1.00 76.04           O  
ATOM   3240  C3'   C A 152      52.837  57.348  76.708  1.00 76.33           C  
ATOM   3241  O3'   C A 152      52.026  57.049  75.573  1.00 78.10           O  
ATOM   3242  C2'   C A 152      54.325  57.237  76.401  1.00 76.24           C  
ATOM   3243  O2'   C A 152      54.677  57.805  75.153  1.00 74.19           O  
ATOM   3244  C1'   C A 152      54.919  58.075  77.534  1.00 75.66           C  
ATOM   3245  N1    C A 152      55.206  57.257  78.726  1.00 76.67           N  
ATOM   3246  C2    C A 152      56.365  56.485  78.734  1.00 76.98           C  
ATOM   3247  O2    C A 152      57.127  56.545  77.758  1.00 78.55           O  
ATOM   3248  N3    C A 152      56.633  55.698  79.800  1.00 76.69           N  
ATOM   3249  C4    C A 152      55.798  55.677  80.838  1.00 76.47           C  
ATOM   3250  N4    C A 152      56.104  54.877  81.863  1.00 75.82           N  
ATOM   3251  C5    C A 152      54.613  56.469  80.868  1.00 76.18           C  
ATOM   3252  C6    C A 152      54.357  57.238  79.799  1.00 76.59           C  
ATOM   3253  OP1   C A 152      49.094  58.981  79.831  1.00 72.30           O  
ATOM   3254  OP2   C A 152      50.704  57.781  81.446  1.00 69.80           O1-
ATOM   3255  P     A A 153      51.284  55.627  75.482  1.00 78.08           P  
ATOM   3256  C5'   A A 153      53.366  54.570  74.299  1.00 83.07           C  
ATOM   3257  O5'   A A 153      52.481  54.583  75.411  1.00 79.76           O  
ATOM   3258  C4'   A A 153      54.473  53.578  74.534  1.00 85.93           C  
ATOM   3259  O4'   A A 153      55.309  54.030  75.633  1.00 85.96           O  
ATOM   3260  C3'   A A 153      54.012  52.197  74.962  1.00 87.54           C  
ATOM   3261  O3'   A A 153      53.632  51.415  73.835  1.00 90.06           O  
ATOM   3262  C2'   A A 153      55.253  51.661  75.662  1.00 87.39           C  
ATOM   3263  O2'   A A 153      56.243  51.220  74.752  1.00 87.32           O  
ATOM   3264  C1'   A A 153      55.743  52.913  76.393  1.00 87.10           C  
ATOM   3265  N1    A A 153      55.874  51.276  81.284  1.00 87.81           N  
ATOM   3266  C2    A A 153      56.606  50.948  80.210  1.00 87.89           C  
ATOM   3267  N3    A A 153      56.532  51.418  78.962  1.00 88.27           N  
ATOM   3268  C4    A A 153      55.559  52.342  78.860  1.00 88.03           C  
ATOM   3269  C5    A A 153      54.727  52.785  79.873  1.00 87.71           C  
ATOM   3270  C6    A A 153      54.908  52.213  81.145  1.00 87.78           C  
ATOM   3271  N6    A A 153      54.178  52.547  82.213  1.00 87.74           N  
ATOM   3272  N7    A A 153      53.846  53.747  79.401  1.00 87.52           N  
ATOM   3273  C8    A A 153      54.154  53.861  78.133  1.00 87.65           C  
ATOM   3274  N9    A A 153      55.178  53.037  77.735  1.00 87.74           N  
ATOM   3275  OP1   A A 153      50.535  55.577  74.200  1.00 77.71           O  
ATOM   3276  OP2   A A 153      50.568  55.408  76.765  1.00 78.38           O1-
ATOM   3277  P     G A 154      52.432  50.355  73.973  1.00 92.41           P  
ATOM   3278  C5'   G A 154      54.200  48.667  74.917  1.00 99.12           C  
ATOM   3279  O5'   G A 154      52.957  49.339  75.081  1.00 94.81           O  
ATOM   3280  C4'   G A 154      54.555  47.925  76.176  1.00102.35           C  
ATOM   3281  O4'   G A 154      54.907  48.866  77.226  1.00102.17           O  
ATOM   3282  C3'   G A 154      53.414  47.128  76.774  1.00104.89           C  
ATOM   3283  O3'   G A 154      53.242  45.875  76.129  1.00109.92           O  
ATOM   3284  C2'   G A 154      53.853  46.989  78.225  1.00103.94           C  
ATOM   3285  O2'   G A 154      54.830  45.984  78.420  1.00102.96           O  
ATOM   3286  C1'   G A 154      54.458  48.372  78.480  1.00102.76           C  
ATOM   3287  N1    G A 154      52.127  50.092  82.654  1.00100.31           N  
ATOM   3288  C2    G A 154      53.085  49.115  82.528  1.00100.35           C  
ATOM   3289  N2    G A 154      53.472  48.513  83.662  1.00100.17           N  
ATOM   3290  N3    G A 154      53.624  48.751  81.377  1.00100.44           N  
ATOM   3291  C4    G A 154      53.127  49.459  80.341  1.00101.23           C  
ATOM   3292  C5    G A 154      52.173  50.457  80.359  1.00101.05           C  
ATOM   3293  C6    G A 154      51.597  50.833  81.603  1.00100.85           C  
ATOM   3294  O6    G A 154      50.730  51.691  81.827  1.00100.76           O  
ATOM   3295  N7    G A 154      51.942  50.939  79.077  1.00101.44           N  
ATOM   3296  C8    G A 154      52.741  50.239  78.317  1.00101.87           C  
ATOM   3297  N9    G A 154      53.486  49.319  79.020  1.00102.14           N  
ATOM   3298  OP1   G A 154      52.314  49.621  72.688  1.00 91.73           O  
ATOM   3299  OP2   G A 154      51.250  51.072  74.520  1.00 91.80           O1-
ATOM   3300  P     U A 155      51.875  45.056  76.351  1.00113.73           P  
ATOM   3301  C5'   U A 155      51.250  43.570  78.413  1.00122.09           C  
ATOM   3302  O5'   U A 155      52.239  44.014  77.500  1.00116.89           O  
ATOM   3303  C4'   U A 155      51.834  43.468  79.798  1.00126.05           C  
ATOM   3304  O4'   U A 155      52.319  44.764  80.246  1.00126.98           O  
ATOM   3305  C3'   U A 155      50.822  43.058  80.842  1.00128.72           C  
ATOM   3306  O3'   U A 155      50.693  41.649  80.798  1.00132.67           O  
ATOM   3307  C2'   U A 155      51.427  43.626  82.122  1.00128.52           C  
ATOM   3308  O2'   U A 155      52.504  42.859  82.636  1.00128.75           O  
ATOM   3309  C1'   U A 155      51.968  44.964  81.608  1.00127.96           C  
ATOM   3310  N1    U A 155      50.991  46.066  81.653  1.00128.13           N  
ATOM   3311  C2    U A 155      50.561  46.509  82.892  1.00128.26           C  
ATOM   3312  O2    U A 155      50.970  46.044  83.942  1.00128.04           O  
ATOM   3313  N3    U A 155      49.630  47.521  82.853  1.00128.35           N  
ATOM   3314  C4    U A 155      49.106  48.129  81.729  1.00128.39           C  
ATOM   3315  O4    U A 155      48.251  49.009  81.857  1.00128.54           O  
ATOM   3316  C5    U A 155      49.615  47.629  80.488  1.00128.16           C  
ATOM   3317  C6    U A 155      50.516  46.639  80.491  1.00128.10           C  
ATOM   3318  OP1   U A 155      51.556  44.298  75.114  1.00113.20           O  
ATOM   3319  OP2   U A 155      50.875  46.012  76.907  1.00113.31           O1-
ATOM   3320  P     U A 156      49.247  41.003  80.578  1.00135.49           P  
ATOM   3321  C5'   U A 156      49.627  40.487  83.102  1.00140.37           C  
ATOM   3322  O5'   U A 156      48.722  40.844  82.069  1.00137.26           O  
ATOM   3323  C4'   U A 156      48.895  40.323  84.409  1.00142.50           C  
ATOM   3324  O4'   U A 156      49.373  41.301  85.364  1.00142.91           O  
ATOM   3325  C3'   U A 156      47.391  40.544  84.404  1.00143.98           C  
ATOM   3326  O3'   U A 156      46.701  39.398  83.936  1.00146.37           O  
ATOM   3327  C2'   U A 156      47.108  40.790  85.882  1.00143.77           C  
ATOM   3328  O2'   U A 156      47.077  39.583  86.623  1.00143.73           O  
ATOM   3329  C1'   U A 156      48.327  41.623  86.276  1.00143.38           C  
ATOM   3330  N1    U A 156      48.016  43.047  86.126  1.00143.31           N  
ATOM   3331  C2    U A 156      47.271  43.670  87.122  1.00143.29           C  
ATOM   3332  O2    U A 156      46.872  43.093  88.125  1.00143.48           O  
ATOM   3333  N3    U A 156      47.009  44.998  86.895  1.00143.13           N  
ATOM   3334  C4    U A 156      47.408  45.746  85.802  1.00142.95           C  
ATOM   3335  O4    U A 156      47.155  46.951  85.762  1.00142.63           O  
ATOM   3336  C5    U A 156      48.164  45.023  84.829  1.00143.06           C  
ATOM   3337  C6    U A 156      48.438  43.737  85.021  1.00143.24           C  
ATOM   3338  OP1   U A 156      49.430  39.662  79.950  1.00135.02           O  
ATOM   3339  OP2   U A 156      48.429  42.034  79.899  1.00135.05           O1-
ATOM   3340  P     C A 157      45.107  39.460  83.744  1.00148.05           P  
ATOM   3341  C5'   C A 157      43.311  41.288  84.336  1.00150.35           C  
ATOM   3342  O5'   C A 157      44.670  40.849  84.395  1.00148.98           O  
ATOM   3343  C4'   C A 157      42.821  41.702  85.709  1.00151.14           C  
ATOM   3344  O4'   C A 157      43.551  42.885  86.138  1.00151.71           O  
ATOM   3345  C3'   C A 157      41.363  42.139  85.770  1.00151.44           C  
ATOM   3346  O3'   C A 157      40.432  41.050  85.721  1.00150.93           O  
ATOM   3347  C2'   C A 157      41.350  42.991  87.030  1.00151.88           C  
ATOM   3348  O2'   C A 157      41.371  42.219  88.217  1.00151.83           O  
ATOM   3349  C1'   C A 157      42.693  43.715  86.898  1.00152.32           C  
ATOM   3350  N1    C A 157      42.656  45.055  86.272  1.00153.26           N  
ATOM   3351  C2    C A 157      41.916  46.065  86.890  1.00153.75           C  
ATOM   3352  O2    C A 157      41.240  45.785  87.896  1.00153.89           O  
ATOM   3353  N3    C A 157      41.954  47.326  86.379  1.00154.03           N  
ATOM   3354  C4    C A 157      42.669  47.584  85.284  1.00153.98           C  
ATOM   3355  N4    C A 157      42.695  48.848  84.833  1.00153.93           N  
ATOM   3356  C5    C A 157      43.395  46.564  84.604  1.00153.74           C  
ATOM   3357  C6    C A 157      43.360  45.323  85.126  1.00153.42           C  
ATOM   3358  OP1   C A 157      44.513  38.384  84.572  1.00147.84           O  
ATOM   3359  OP2   C A 157      44.824  39.521  82.291  1.00147.83           O1-
