# Supplementary material for: Chemical reversible crosslinking enables measurement of RNA 3D distances and alternative conformations in cells
Source: Nat Commun. 2022 Feb 17;13:911. doi: 10.1038/s41467-022-28602-3 (PMC8854666; doi:10.1038/s41467-022-28602-3)
Supplement: Supplementary file 3 — Source Data [file 41467_2022_28602_MOESM3_ESM.zip › Source Data/Source Data SI/sfig10d/S10d Cluster 1 noSHARC Source Data.pdb]

HEADER                                            21-MAR-21   XXXX              
EXPDTA    THEORETICAL MODEL                                                     
REMARK 220                                                                      
REMARK 220 EXPERIMENTAL DETAILS                                                 
REMARK 220  EXPERIMENT TYPE                : THEORETICAL MODELLING              
REMARK 220  DATE OF DATA COLLECTION        : 21-MAR-21                          
REMARK 220                                                                      
REMARK 220 REMARK: MODEL GENERATED BY ROSETTA                                   
REMARK 220  VERSION 2020.08+release.cb1caba                                     
ATOM      1  C5'   A     1     -16.341  53.048  58.382  1.00  0.00           C  
ATOM      2  C4'   A     1     -17.811  53.294  58.155  1.00  0.00           C  
ATOM      3  O4'   A     1     -18.066  54.075  56.960  1.00  0.00           O  
ATOM      4  C3'   A     1     -18.673  52.055  57.958  1.00  0.00           C  
ATOM      5  O3'   A     1     -18.945  51.371  59.169  1.00  0.00           O  
ATOM      6  C1'   A     1     -19.309  53.714  56.393  1.00  0.00           C  
ATOM      7  C2'   A     1     -19.917  52.635  57.292  1.00  0.00           C  
ATOM      8  O2'   A     1     -20.768  53.256  58.244  1.00  0.00           O  
ATOM      9  N1    A     1     -21.441  52.235  51.941  1.00  0.00           N  
ATOM     10  C2    A     1     -21.971  52.662  53.095  1.00  0.00           C  
ATOM     11  N3    A     1     -21.356  53.031  54.217  1.00  0.00           N  
ATOM     12  C4    A     1     -20.021  52.930  54.082  1.00  0.00           C  
ATOM     13  C5    A     1     -19.331  52.508  52.961  1.00  0.00           C  
ATOM     14  C6    A     1     -20.098  52.146  51.839  1.00  0.00           C  
ATOM     15  N6    A     1     -19.571  51.720  50.689  1.00  0.00           N  
ATOM     16  N7    A     1     -17.962  52.534  53.189  1.00  0.00           N  
ATOM     17  C8    A     1     -17.857  52.963  54.423  1.00  0.00           C  
ATOM     18  N9    A     1     -19.064  53.223  55.024  1.00  0.00           N  
ATOM     19  H4'   A     1     -18.138  53.785  58.938  1.00  0.00           H  
ATOM     20  H3'   A     1     -18.232  51.441  57.334  1.00  0.00           H  
ATOM     21  H1'   A     1     -19.910  54.488  56.360  1.00  0.00           H  
ATOM     22  H2'   A     1     -20.392  51.958  56.767  1.00  0.00           H  
ATOM     23 HO2'   A     1     -20.705  52.770  59.093  1.00  0.00           H  
ATOM     24  H2    A     1     -22.950  52.709  53.117  1.00  0.00           H  
ATOM     25  H61   A     1     -20.158  51.481  49.940  1.00  0.00           H  
ATOM     26  H62   A     1     -18.599  51.647  50.592  1.00  0.00           H  
ATOM     27  H8    A     1     -16.996  53.087  54.875  1.00  0.00           H  
ATOM     28  P     G     2     -18.739  49.780  59.261  1.00  0.00           P  
ATOM     29  OP2   G     2     -17.596  49.413  58.388  1.00  0.00           O  
ATOM     30  OP1   G     2     -18.717  49.401  60.698  1.00  0.00           O  
ATOM     31  O5'   G     2     -20.066  49.180  58.614  1.00  0.00           O  
ATOM     32  C5'   G     2     -21.332  49.384  59.225  1.00  0.00           C  
ATOM     33  C4'   G     2     -22.454  49.283  58.222  1.00  0.00           C  
ATOM     34  O4'   G     2     -22.274  50.187  57.101  1.00  0.00           O  
ATOM     35  C3'   G     2     -22.620  47.933  57.540  1.00  0.00           C  
ATOM     36  O3'   G     2     -23.177  46.947  58.393  1.00  0.00           O  
ATOM     37  C1'   G     2     -22.842  49.638  55.933  1.00  0.00           C  
ATOM     38  C2'   G     2     -23.472  48.299  56.332  1.00  0.00           C  
ATOM     39  O2'   G     2     -24.827  48.510  56.701  1.00  0.00           O  
ATOM     40  N1    G     2     -21.779  48.722  51.040  1.00  0.00           N  
ATOM     41  C2    G     2     -22.997  48.807  51.668  1.00  0.00           C  
ATOM     42  N2    G     2     -24.079  48.625  50.897  1.00  0.00           N  
ATOM     43  N3    G     2     -23.146  49.053  52.959  1.00  0.00           N  
ATOM     44  C4    G     2     -21.961  49.209  53.584  1.00  0.00           C  
ATOM     45  C5    G     2     -20.691  49.144  53.050  1.00  0.00           C  
ATOM     46  C6    G     2     -20.545  48.879  51.664  1.00  0.00           C  
ATOM     47  O6    G     2     -19.504  48.783  51.004  1.00  0.00           O  
ATOM     48  N7    G     2     -19.732  49.363  54.030  1.00  0.00           N  
ATOM     49  C8    G     2     -20.423  49.553  55.121  1.00  0.00           C  
ATOM     50  N9    G     2     -21.781  49.474  54.922  1.00  0.00           N  
ATOM     51  H5'   G     2     -21.349  50.273  59.636  1.00  0.00           H  
ATOM     52 H5''   G     2     -21.463  48.707  59.922  1.00  0.00           H  
ATOM     53  H4'   G     2     -23.285  49.506  58.693  1.00  0.00           H  
ATOM     54  H3'   G     2     -21.748  47.624  57.220  1.00  0.00           H  
ATOM     55  H1'   G     2     -23.537  50.234  55.582  1.00  0.00           H  
ATOM     56  H2'   G     2     -23.390  47.632  55.618  1.00  0.00           H  
ATOM     57 HO2'   G     2     -25.048  47.920  57.452  1.00  0.00           H  
ATOM     58  H1    G     2     -21.776  48.535  50.077  1.00  0.00           H  
ATOM     59  H22   G     2     -24.976  48.674  51.291  1.00  0.00           H  
ATOM     60  H21   G     2     -23.977  48.442  49.940  1.00  0.00           H  
ATOM     61  H8    G     2     -20.015  49.735  55.992  1.00  0.00           H  
ATOM     62  P     A     3     -22.513  45.486  58.480  1.00  0.00           P  
ATOM     63  OP2   A     3     -21.153  45.633  59.054  1.00  0.00           O  
ATOM     64  OP1   A     3     -23.490  44.575  59.127  1.00  0.00           O  
ATOM     65  O5'   A     3     -22.359  45.042  56.957  1.00  0.00           O  
ATOM     66  C5'   A     3     -23.496  44.694  56.181  1.00  0.00           C  
ATOM     67  C4'   A     3     -23.144  44.537  54.723  1.00  0.00           C  
ATOM     68  O4'   A     3     -22.406  45.701  54.266  1.00  0.00           O  
ATOM     69  C3'   A     3     -22.233  43.369  54.378  1.00  0.00           C  
ATOM     70  O3'   A     3     -22.918  42.130  54.316  1.00  0.00           O  
ATOM     71  C1'   A     3     -21.450  45.308  53.291  1.00  0.00           C  
ATOM     72  C2'   A     3     -21.630  43.809  53.053  1.00  0.00           C  
ATOM     73  O2'   A     3     -22.543  43.615  51.983  1.00  0.00           O  
ATOM     74  N1    A     3     -16.392  45.136  52.323  1.00  0.00           N  
ATOM     75  C2    A     3     -17.457  44.725  51.622  1.00  0.00           C  
ATOM     76  N3    A     3     -18.749  44.801  51.935  1.00  0.00           N  
ATOM     77  C4    A     3     -18.914  45.384  53.135  1.00  0.00           C  
ATOM     78  C5    A     3     -17.919  45.858  53.970  1.00  0.00           C  
ATOM     79  C6    A     3     -16.593  45.719  53.524  1.00  0.00           C  
ATOM     80  N6    A     3     -15.531  46.127  54.222  1.00  0.00           N  
ATOM     81  N7    A     3     -18.465  46.397  55.127  1.00  0.00           N  
ATOM     82  C8    A     3     -19.756  46.240  54.968  1.00  0.00           C  
ATOM     83  N9    A     3     -20.099  45.634  53.785  1.00  0.00           N  
ATOM     84  H5'   A     3     -24.174  45.397  56.272  1.00  0.00           H  
ATOM     85 H5''   A     3     -23.865  43.850  56.513  1.00  0.00           H  
ATOM     86  H4'   A     3     -23.971  44.458  54.202  1.00  0.00           H  
ATOM     87  H3'   A     3     -21.519  43.308  55.047  1.00  0.00           H  
ATOM     88  H1'   A     3     -21.618  45.793  52.455  1.00  0.00           H  
ATOM     89  H2'   A     3     -20.772  43.365  52.884  1.00  0.00           H  
ATOM     90 HO2'   A     3     -23.085  42.819  52.166  1.00  0.00           H  
ATOM     91  H2    A     3     -17.257  44.309  50.757  1.00  0.00           H  
ATOM     92  H61   A     3     -14.628  46.003  53.859  1.00  0.00           H  
ATOM     93  H62   A     3     -15.652  46.553  55.096  1.00  0.00           H  
ATOM     94  H8    A     3     -20.416  46.528  55.633  1.00  0.00           H  
ATOM     95  P     G     4     -22.322  40.839  55.065  1.00  0.00           P  
ATOM     96  OP2   G     4     -21.997  41.227  56.461  1.00  0.00           O  
ATOM     97  OP1   G     4     -23.239  39.697  54.814  1.00  0.00           O  
ATOM     98  O5'   G     4     -20.953  40.548  54.303  1.00  0.00           O  
ATOM     99  C5'   G     4     -20.949  40.112  52.951  1.00  0.00           C  
ATOM    100  C4'   G     4     -19.538  39.968  52.417  1.00  0.00           C  
ATOM    101  O4'   G     4     -18.911  41.278  52.318  1.00  0.00           O  
ATOM    102  C3'   G     4     -18.559  39.161  53.254  1.00  0.00           C  
ATOM    103  O3'   G     4     -18.703  37.759  53.082  1.00  0.00           O  
ATOM    104  C1'   G     4     -17.528  41.160  52.581  1.00  0.00           C  
ATOM    105  C2'   G     4     -17.224  39.670  52.737  1.00  0.00           C  
ATOM    106  O2'   G     4     -16.894  39.123  51.474  1.00  0.00           O  
ATOM    107  N1    G     4     -13.906  42.815  55.751  1.00  0.00           N  
ATOM    108  C2    G     4     -13.774  42.098  54.586  1.00  0.00           C  
ATOM    109  N2    G     4     -12.519  41.761  54.233  1.00  0.00           N  
ATOM    110  N3    G     4     -14.796  41.733  53.825  1.00  0.00           N  
ATOM    111  C4    G     4     -15.978  42.145  54.338  1.00  0.00           C  
ATOM    112  C5    G     4     -16.211  42.865  55.491  1.00  0.00           C  
ATOM    113  C6    G     4     -15.113  43.252  56.292  1.00  0.00           C  
ATOM    114  O6    G     4     -15.122  43.888  57.351  1.00  0.00           O  
ATOM    115  N7    G     4     -17.567  43.082  55.672  1.00  0.00           N  
ATOM    116  C8    G     4     -18.128  42.499  54.648  1.00  0.00           C  
ATOM    117  N9    G     4     -17.224  41.905  53.801  1.00  0.00           N  
ATOM    118  H5'   G     4     -21.434  40.764  52.403  1.00  0.00           H  
ATOM    119 H5''   G     4     -21.404  39.246  52.894  1.00  0.00           H  
ATOM    120  H4'   G     4     -19.667  39.443  51.459  1.00  0.00           H  
ATOM    121  H3'   G     4     -18.688  39.295  54.339  1.00  0.00           H  
ATOM    122  H1'   G     4     -16.862  41.541  51.793  1.00  0.00           H  
ATOM    123  H2'   G     4     -16.384  39.399  53.392  1.00  0.00           H  
ATOM    124 HO2'   G     4     -17.326  38.226  51.376  1.00  0.00           H  
ATOM    125  H1    G     4     -13.071  43.042  56.251  1.00  0.00           H  
ATOM    126  H22   G     4     -12.360  41.236  53.397  1.00  0.00           H  
ATOM    127  H21   G     4     -11.747  42.035  54.806  1.00  0.00           H  
ATOM    128  H8    G     4     -19.216  42.481  54.481  1.00  0.00           H  
ATOM    129  P     G     5     -18.437  36.774  54.333  1.00  0.00           P  
ATOM    130  OP2   G     5     -19.065  37.344  55.552  1.00  0.00           O  
ATOM    131  OP1   G     5     -18.810  35.409  53.890  1.00  0.00           O  
ATOM    132  O5'   G     5     -16.856  36.825  54.527  1.00  0.00           O  
ATOM    133  C5'   G     5     -15.976  36.289  53.517  1.00  0.00           C  
ATOM    134  C4'   G     5     -14.545  36.316  53.996  1.00  0.00           C  
ATOM    135  O4'   G     5     -14.142  37.691  54.217  1.00  0.00           O  
ATOM    136  C3'   G     5     -14.279  35.634  55.330  1.00  0.00           C  
ATOM    137  O3'   G     5     -14.149  34.223  55.196  1.00  0.00           O  
ATOM    138  C1'   G     5     -13.238  37.745  55.313  1.00  0.00           C  
ATOM    139  C2'   G     5     -12.991  36.310  55.780  1.00  0.00           C  
ATOM    140  O2'   G     5     -11.838  35.812  55.125  1.00  0.00           O  
ATOM    141  N1    G     5     -12.464  39.923  59.839  1.00  0.00           N  
ATOM    142  C2    G     5     -11.649  39.074  59.129  1.00  0.00           C  
ATOM    143  N2    G     5     -10.467  38.777  59.697  1.00  0.00           N  
ATOM    144  N3    G     5     -11.966  38.555  57.953  1.00  0.00           N  
ATOM    145  C4    G     5     -13.187  38.956  57.535  1.00  0.00           C  
ATOM    146  C5    G     5     -14.080  39.794  58.170  1.00  0.00           C  
ATOM    147  C6    G     5     -13.725  40.349  59.436  1.00  0.00           C  
ATOM    148  O6    G     5     -14.380  41.113  60.159  1.00  0.00           O  
ATOM    149  N7    G     5     -15.232  39.949  57.411  1.00  0.00           N  
ATOM    150  C8    G     5     -15.023  39.220  56.351  1.00  0.00           C  
ATOM    151  N9    G     5     -13.798  38.599  56.355  1.00  0.00           N  
ATOM    152  H5'   G     5     -16.065  36.872  52.590  1.00  0.00           H  
ATOM    153 H5''   G     5     -16.265  35.255  53.276  1.00  0.00           H  
ATOM    154  H4'   G     5     -13.989  35.787  53.209  1.00  0.00           H  
ATOM    155  H3'   G     5     -15.095  35.752  56.059  1.00  0.00           H  
ATOM    156  H1'   G     5     -12.258  38.170  55.052  1.00  0.00           H  
ATOM    157  H2'   G     5     -12.785  36.160  56.850  1.00  0.00           H  
ATOM    158 HO2'   G     5     -11.974  34.847  54.897  1.00  0.00           H  
ATOM    159  H1    G     5     -12.125  40.262  60.716  1.00  0.00           H  
ATOM    160  H22   G     5      -9.829  38.164  59.231  1.00  0.00           H  
ATOM    161  H21   G     5     -10.226  39.168  60.585  1.00  0.00           H  
ATOM    162  H8    G     5     -15.752  39.117  55.532  1.00  0.00           H  
ATOM    163  P     G     6     -14.746  33.262  56.338  1.00  0.00           P  
ATOM    164  OP2   G     6     -16.103  33.746  56.693  1.00  0.00           O  
ATOM    165  OP1   G     6     -14.570  31.869  55.866  1.00  0.00           O  
ATOM    166  O5'   G     6     -13.775  33.486  57.585  1.00  0.00           O  
ATOM    167  C5'   G     6     -12.418  33.052  57.527  1.00  0.00           C  
ATOM    168  C4'   G     6     -11.677  33.417  58.791  1.00  0.00           C  
ATOM    169  O4'   G     6     -11.572  34.863  58.913  1.00  0.00           O  
ATOM    170  C3'   G     6     -12.317  33.002  60.099  1.00  0.00           C  
ATOM    171  O3'   G     6     -12.088  31.621  60.355  1.00  0.00           O  
ATOM    172  C1'   G     6     -11.457  35.192  60.278  1.00  0.00           C  
ATOM    173  C2'   G     6     -11.572  33.895  61.082  1.00  0.00           C  
ATOM    174  O2'   G     6     -10.279  33.410  61.357  1.00  0.00           O  
ATOM    175  N1    G     6     -13.266  38.309  63.854  1.00  0.00           N  
ATOM    176  C2    G     6     -12.072  37.638  63.808  1.00  0.00           C  
ATOM    177  N2    G     6     -11.287  37.797  64.884  1.00  0.00           N  
ATOM    178  N3    G     6     -11.682  36.876  62.791  1.00  0.00           N  
ATOM    179  C4    G     6     -12.602  36.846  61.810  1.00  0.00           C  
ATOM    180  C5    G     6     -13.823  37.491  61.754  1.00  0.00           C  
ATOM    181  C6    G     6     -14.228  38.297  62.857  1.00  0.00           C  
ATOM    182  O6    G     6     -15.275  38.941  63.012  1.00  0.00           O  
ATOM    183  N7    G     6     -14.472  37.213  60.559  1.00  0.00           N  
ATOM    184  C8    G     6     -13.660  36.403  59.931  1.00  0.00           C  
ATOM    185  N9    G     6     -12.520  36.120  60.647  1.00  0.00           N  
ATOM    186  H5'   G     6     -11.912  33.508  56.665  1.00  0.00           H  
ATOM    187 H5''   G     6     -12.376  31.962  57.384  1.00  0.00           H  
ATOM    188  H4'   G     6     -10.714  32.893  58.700  1.00  0.00           H  
ATOM    189  H3'   G     6     -13.412  33.105  60.108  1.00  0.00           H  
ATOM    190  H1'   G     6     -10.498  35.655  60.553  1.00  0.00           H  
ATOM    191  H2'   G     6     -12.070  33.958  62.059  1.00  0.00           H  
ATOM    192 HO2'   G     6     -10.255  32.421  61.210  1.00  0.00           H  
ATOM    193  H1    G     6     -13.461  38.849  64.671  1.00  0.00           H  
ATOM    194  H22   G     6     -10.398  37.340  64.925  1.00  0.00           H  
ATOM    195  H21   G     6     -11.589  38.372  65.644  1.00  0.00           H  
ATOM    196  H8    G     6     -13.873  35.982  58.937  1.00  0.00           H  
ATOM    197  P     A     7     -13.173  30.761  61.172  1.00  0.00           P  
ATOM    198  OP2   A     7     -14.523  31.260  60.809  1.00  0.00           O  
ATOM    199  OP1   A     7     -12.850  29.323  60.993  1.00  0.00           O  
ATOM    200  O5'   A     7     -12.900  31.142  62.695  1.00  0.00           O  
ATOM    201  C5'   A     7     -11.678  30.790  63.326  1.00  0.00           C  
ATOM    202  C4'   A     7     -11.476  31.554  64.598  1.00  0.00           C  
ATOM    203  O4'   A     7     -11.540  32.979  64.334  1.00  0.00           O  
ATOM    204  C3'   A     7     -12.534  31.325  65.654  1.00  0.00           C  
ATOM    205  O3'   A     7     -12.232  30.142  66.367  1.00  0.00           O  
ATOM    206  C1'   A     7     -12.180  33.637  65.399  1.00  0.00           C  
ATOM    207  C2'   A     7     -12.416  32.589  66.492  1.00  0.00           C  
ATOM    208  O2'   A     7     -11.283  32.579  67.337  1.00  0.00           O  
ATOM    209  N1    A     7     -15.723  37.324  66.035  1.00  0.00           N  
ATOM    210  C2    A     7     -14.604  37.035  66.701  1.00  0.00           C  
ATOM    211  N3    A     7     -13.719  36.066  66.484  1.00  0.00           N  
ATOM    212  C4    A     7     -14.084  35.318  65.430  1.00  0.00           C  
ATOM    213  C5    A     7     -15.208  35.493  64.647  1.00  0.00           C  
ATOM    214  C6    A     7     -16.056  36.562  64.976  1.00  0.00           C  
ATOM    215  N6    A     7     -17.161  36.865  64.293  1.00  0.00           N  
ATOM    216  N7    A     7     -15.265  34.532  63.646  1.00  0.00           N  
ATOM    217  C8    A     7     -14.191  33.809  63.843  1.00  0.00           C  
ATOM    218  N9    A     7     -13.429  34.226  64.908  1.00  0.00           N  
ATOM    219  H5'   A     7     -10.935  30.983  62.716  1.00  0.00           H  
ATOM    220 H5''   A     7     -11.685  29.831  63.526  1.00  0.00           H  
ATOM    221  H4'   A     7     -10.506  31.197  64.975  1.00  0.00           H  
ATOM    222  H3'   A     7     -13.542  31.167  65.242  1.00  0.00           H  
ATOM    223  H1'   A     7     -11.602  34.453  65.857  1.00  0.00           H  
ATOM    224  H2'   A     7     -13.270  32.730  67.169  1.00  0.00           H  
ATOM    225 HO2'   A     7     -11.099  31.643  67.638  1.00  0.00           H  
ATOM    226  H2    A     7     -14.382  37.692  67.552  1.00  0.00           H  
ATOM    227  H61   A     7     -17.723  37.645  64.571  1.00  0.00           H  
ATOM    228  H62   A     7     -17.428  36.314  63.504  1.00  0.00           H  
ATOM    229  H8    A     7     -13.924  32.945  63.215  1.00  0.00           H  
ATOM    230  P     C     8     -13.385  29.077  66.662  1.00  0.00           P  
ATOM    231  OP2   C     8     -14.270  28.934  65.481  1.00  0.00           O  
ATOM    232  OP1   C     8     -12.737  27.878  67.234  1.00  0.00           O  
ATOM    233  O5'   C     8     -14.191  29.760  67.846  1.00  0.00           O  
ATOM    234  C5'   C     8     -13.537  29.985  69.103  1.00  0.00           C  
ATOM    235  C4'   C     8     -14.361  30.914  69.969  1.00  0.00           C  
ATOM    236  O4'   C     8     -14.398  32.239  69.365  1.00  0.00           O  
ATOM    237  C3'   C     8     -15.837  30.583  70.139  1.00  0.00           C  
ATOM    238  O3'   C     8     -16.109  29.542  71.071  1.00  0.00           O  
ATOM    239  C1'   C     8     -15.605  32.874  69.695  1.00  0.00           C  
ATOM    240  C2'   C     8     -16.394  31.923  70.592  1.00  0.00           C  
ATOM    241  O2'   C     8     -16.096  32.213  71.945  1.00  0.00           O  
ATOM    242  N1    C     8     -16.347  33.168  68.452  1.00  0.00           N  
ATOM    243  C2    C     8     -17.266  34.225  68.458  1.00  0.00           C  
ATOM    244  O2    C     8     -17.418  34.878  69.502  1.00  0.00           O  
ATOM    245  N3    C     8     -17.963  34.507  67.335  1.00  0.00           N  
ATOM    246  C4    C     8     -17.771  33.783  66.232  1.00  0.00           C  
ATOM    247  N4    C     8     -18.475  34.103  65.139  1.00  0.00           N  
ATOM    248  C5    C     8     -16.846  32.699  66.195  1.00  0.00           C  
ATOM    249  C6    C     8     -16.159  32.431  67.315  1.00  0.00           C  
ATOM    250  H5'   C     8     -12.541  30.420  68.939  1.00  0.00           H  
ATOM    251 H5''   C     8     -13.388  29.029  69.627  1.00  0.00           H  
ATOM    252  H4'   C     8     -13.873  30.866  70.954  1.00  0.00           H  
ATOM    253  H3'   C     8     -16.314  30.206  69.221  1.00  0.00           H  
ATOM    254  H1'   C     8     -15.497  33.818  70.248  1.00  0.00           H  
ATOM    255  H2'   C     8     -17.491  31.968  70.531  1.00  0.00           H  
ATOM    256 HO2'   C     8     -16.005  31.359  72.458  1.00  0.00           H  
ATOM    257  H42   C     8     -18.356  33.578  64.295  1.00  0.00           H  
ATOM    258  H41   C     8     -19.120  34.866  65.166  1.00  0.00           H  
ATOM    259  H5    C     8     -16.703  32.103  65.281  1.00  0.00           H  
ATOM    260  H6    C     8     -15.435  31.602  67.323  1.00  0.00           H  
ATOM    261  P     G     9     -17.328  28.527  70.796  1.00  0.00           P  
ATOM    262  OP2   G     9     -17.342  28.184  69.350  1.00  0.00           O  
ATOM    263  OP1   G     9     -17.203  27.445  71.809  1.00  0.00           O  
ATOM    264  O5'   G     9     -18.638  29.378  71.113  1.00  0.00           O  
ATOM    265  C5'   G     9     -18.856  29.872  72.437  1.00  0.00           C  
ATOM    266  C4'   G     9     -20.095  30.731  72.507  1.00  0.00           C  
ATOM    267  O4'   G     9     -19.912  31.942  71.728  1.00  0.00           O  
ATOM    268  C3'   G     9     -21.403  30.187  71.957  1.00  0.00           C  
ATOM    269  O3'   G     9     -22.020  29.213  72.802  1.00  0.00           O  
ATOM    270  C1'   G     9     -21.169  32.468  71.399  1.00  0.00           C  
ATOM    271  C2'   G     9     -22.225  31.470  71.885  1.00  0.00           C  
ATOM    272  O2'   G     9     -22.735  31.890  73.143  1.00  0.00           O  
ATOM    273  N1    G     9     -23.693  34.618  67.562  1.00  0.00           N  
ATOM    274  C2    G     9     -23.929  34.685  68.909  1.00  0.00           C  
ATOM    275  N2    G     9     -24.989  35.418  69.285  1.00  0.00           N  
ATOM    276  N3    G     9     -23.186  34.081  69.821  1.00  0.00           N  
ATOM    277  C4    G     9     -22.170  33.386  69.267  1.00  0.00           C  
ATOM    278  C5    G     9     -21.847  33.251  67.935  1.00  0.00           C  
ATOM    279  C6    G     9     -22.654  33.914  66.964  1.00  0.00           C  
ATOM    280  O6    G     9     -22.533  33.928  65.729  1.00  0.00           O  
ATOM    281  N7    G     9     -20.725  32.443  67.779  1.00  0.00           N  
ATOM    282  C8    G     9     -20.393  32.110  68.997  1.00  0.00           C  
ATOM    283  N9    G     9     -21.230  32.645  69.950  1.00  0.00           N  
ATOM    284  H5'   G     9     -17.990  30.463  72.767  1.00  0.00           H  
ATOM    285 H5''   G     9     -18.960  29.033  73.140  1.00  0.00           H  
ATOM    286  H4'   G     9     -20.246  30.896  73.583  1.00  0.00           H  
ATOM    287  H3'   G     9     -21.293  29.650  71.003  1.00  0.00           H  
ATOM    288  H1'   G     9     -21.410  33.438  71.858  1.00  0.00           H  
ATOM    289  H2'   G     9     -23.118  31.366  71.252  1.00  0.00           H  
ATOM    290 HO2'   G     9     -22.863  31.093  73.735  1.00  0.00           H  
ATOM    291  H1    G     9     -24.316  35.114  66.959  1.00  0.00           H  
ATOM    292  H22   G     9     -25.216  35.507  70.255  1.00  0.00           H  
ATOM    293  H21   G     9     -25.551  35.874  68.596  1.00  0.00           H  
ATOM    294  H8    G     9     -19.534  31.463  69.237  1.00  0.00           H  
ATOM    295  P     G    10     -22.840  27.990  72.158  1.00  0.00           P  
ATOM    296  OP2   G    10     -22.176  27.610  70.885  1.00  0.00           O  
ATOM    297  OP1   G    10     -23.044  26.965  73.214  1.00  0.00           O  
ATOM    298  O5'   G    10     -24.260  28.621  71.803  1.00  0.00           O  
ATOM    299  C5'   G    10     -25.108  29.127  72.824  1.00  0.00           C  
ATOM    300  C4'   G    10     -26.249  29.929  72.249  1.00  0.00           C  
ATOM    301  O4'   G    10     -25.734  31.071  71.517  1.00  0.00           O  
ATOM    302  C3'   G    10     -27.119  29.214  71.226  1.00  0.00           C  
ATOM    303  O3'   G    10     -28.097  28.378  71.819  1.00  0.00           O  
ATOM    304  C1'   G    10     -26.553  31.364  70.409  1.00  0.00           C  
ATOM    305  C2'   G    10     -27.728  30.385  70.460  1.00  0.00           C  
ATOM    306  O2'   G    10     -28.791  30.980  71.190  1.00  0.00           O  
ATOM    307  N1    G    10     -26.012  32.809  65.558  1.00  0.00           N  
ATOM    308  C2    G    10     -26.952  33.191  66.484  1.00  0.00           C  
ATOM    309  N2    G    10     -27.872  34.075  66.069  1.00  0.00           N  
ATOM    310  N3    G    10     -26.989  32.741  67.728  1.00  0.00           N  
ATOM    311  C4    G    10     -25.995  31.863  67.977  1.00  0.00           C  
ATOM    312  C5    G    10     -25.008  31.415  67.124  1.00  0.00           C  
ATOM    313  C6    G    10     -24.980  31.906  65.793  1.00  0.00           C  
ATOM    314  O6    G    10     -24.185  31.631  64.887  1.00  0.00           O  
ATOM    315  N7    G    10     -24.174  30.512  67.767  1.00  0.00           N  
ATOM    316  C8    G    10     -24.660  30.427  68.976  1.00  0.00           C  
ATOM    317  N9    G    10     -25.765  31.220  69.171  1.00  0.00           N  
ATOM    318  H5'   G    10     -24.583  29.699  73.422  1.00  0.00           H  
ATOM    319 H5''   G    10     -25.472  28.375  73.338  1.00  0.00           H  
ATOM    320  H4'   G    10     -26.816  30.246  72.983  1.00  0.00           H  
ATOM    321  H3'   G    10     -26.564  28.680  70.621  1.00  0.00           H  
ATOM    322  H1'   G    10     -26.890  32.282  70.477  1.00  0.00           H  
ATOM    323  H2'   G    10     -28.010  30.118  69.560  1.00  0.00           H  
ATOM    324 HO2'   G    10     -29.592  31.003  70.626  1.00  0.00           H  
ATOM    325  H1    G    10     -26.072  33.202  64.662  1.00  0.00           H  
ATOM    326  H22   G    10     -28.568  34.384  66.687  1.00  0.00           H  
ATOM    327  H21   G    10     -27.851  34.413  65.150  1.00  0.00           H  
ATOM    328  H8    G    10     -24.275  29.856  69.672  1.00  0.00           H  
ATOM    329  P     C    11     -28.643  27.089  71.030  1.00  0.00           P  
ATOM    330  OP2   C    11     -27.502  26.472  70.308  1.00  0.00           O  
ATOM    331  OP1   C    11     -29.438  26.270  71.981  1.00  0.00           O  
ATOM    332  O5'   C    11     -29.643  27.694  69.947  1.00  0.00           O  
ATOM    333  C5'   C    11     -30.833  28.359  70.344  1.00  0.00           C  
ATOM    334  C4'   C    11     -31.436  29.147  69.207  1.00  0.00           C  
ATOM    335  O4'   C    11     -30.455  30.102  68.714  1.00  0.00           O  
ATOM    336  C3'   C    11     -31.787  28.357  67.956  1.00  0.00           C  
ATOM    337  O3'   C    11     -32.961  27.578  68.105  1.00  0.00           O  
ATOM    338  C1'   C    11     -30.748  30.356  67.383  1.00  0.00           C  
ATOM    339  C2'   C    11     -31.996  29.536  67.026  1.00  0.00           C  
ATOM    340  O2'   C    11     -33.168  30.260  67.370  1.00  0.00           O  
ATOM    341  N1    C    11     -29.579  29.997  66.541  1.00  0.00           N  
ATOM    342  C2    C    11     -29.488  30.551  65.258  1.00  0.00           C  
ATOM    343  O2    C    11     -30.380  31.318  64.865  1.00  0.00           O  
ATOM    344  N3    C    11     -28.433  30.240  64.471  1.00  0.00           N  
ATOM    345  C4    C    11     -27.488  29.413  64.917  1.00  0.00           C  
ATOM    346  N4    C    11     -26.464  29.135  64.105  1.00  0.00           N  
ATOM    347  C5    C    11     -27.551  28.833  66.215  1.00  0.00           C  
ATOM    348  C6    C    11     -28.599  29.148  66.985  1.00  0.00           C  
ATOM    349  H5'   C    11     -30.626  28.969  71.082  1.00  0.00           H  
ATOM    350 H5''   C    11     -31.483  27.693  70.651  1.00  0.00           H  
ATOM    351  H4'   C    11     -32.233  29.627  69.513  1.00  0.00           H  
ATOM    352  H3'   C    11     -31.066  27.789  67.614  1.00  0.00           H  
ATOM    353  H1'   C    11     -30.947  31.309  67.275  1.00  0.00           H  
ATOM    354  H2'   C    11     -32.006  29.254  66.088  1.00  0.00           H  
ATOM    355 HO2'   C    11     -33.829  29.641  67.744  1.00  0.00           H  
ATOM    356  H42   C    11     -25.754  28.530  64.404  1.00  0.00           H  
ATOM    357  H41   C    11     -26.425  29.535  63.212  1.00  0.00           H  
ATOM    358  H5    C    11     -26.851  28.226  66.535  1.00  0.00           H  
ATOM    359  H6    C    11     -28.661  28.759  67.882  1.00  0.00           H  
ATOM    360  P     C    12     -33.123  26.197  67.298  1.00  0.00           P  
ATOM    361  OP2   C    12     -31.855  25.436  67.428  1.00  0.00           O  
ATOM    362  OP1   C    12     -34.402  25.568  67.716  1.00  0.00           O  
ATOM    363  O5'   C    12     -33.272  26.652  65.779  1.00  0.00           O  
ATOM    364  C5'   C    12     -34.385  27.425  65.356  1.00  0.00           C  
ATOM    365  C4'   C    12     -34.278  27.804  63.898  1.00  0.00           C  
ATOM    366  O4'   C    12     -33.082  28.589  63.642  1.00  0.00           O  
ATOM    367  C3'   C    12     -34.102  26.654  62.919  1.00  0.00           C  
ATOM    368  O3'   C    12     -35.289  25.905  62.726  1.00  0.00           O  
ATOM    369  C1'   C    12     -32.661  28.413  62.309  1.00  0.00           C  
ATOM    370  C2'   C    12     -33.629  27.405  61.676  1.00  0.00           C  
ATOM    371  O2'   C    12     -34.700  28.102  61.057  1.00  0.00           O  
ATOM    372  N1    C    12     -31.264  27.912  62.336  1.00  0.00           N  
ATOM    373  C2    C    12     -30.563  27.832  61.126  1.00  0.00           C  
ATOM    374  O2    C    12     -31.126  28.178  60.076  1.00  0.00           O  
ATOM    375  N3    C    12     -29.288  27.379  61.123  1.00  0.00           N  
ATOM    376  C4    C    12     -28.706  27.014  62.265  1.00  0.00           C  
ATOM    377  N4    C    12     -27.447  26.573  62.214  1.00  0.00           N  
ATOM    378  C5    C    12     -29.391  27.083  63.511  1.00  0.00           C  
ATOM    379  C6    C    12     -30.652  27.533  63.502  1.00  0.00           C  
ATOM    380  H5'   C    12     -34.431  28.242  65.895  1.00  0.00           H  
ATOM    381 H5''   C    12     -35.205  26.906  65.491  1.00  0.00           H  
ATOM    382  H4'   C    12     -35.074  28.316  63.646  1.00  0.00           H  
ATOM    383  H3'   C    12     -33.387  26.053  63.215  1.00  0.00           H  
ATOM    384  H1'   C    12     -32.696  29.253  61.807  1.00  0.00           H  
ATOM    385  H2'   C    12     -33.175  26.806  61.047  1.00  0.00           H  
ATOM    386 HO2'   C    12     -35.529  27.598  61.190  1.00  0.00           H  
ATOM    387  H42   C    12     -26.991  26.297  63.036  1.00  0.00           H  
ATOM    388  H41   C    12     -26.979  26.526  61.354  1.00  0.00           H  
ATOM    389  H5    C    12     -28.955  26.812  64.346  1.00  0.00           H  
ATOM    390  H6    C    12     -31.140  27.588  64.349  1.00  0.00           H  
ATOM    391  P     G    13     -35.221  24.305  62.582  1.00  0.00           P  
ATOM    392  OP2   G    13     -34.048  23.823  63.354  1.00  0.00           O  
ATOM    393  OP1   G    13     -36.570  23.758  62.878  1.00  0.00           O  
ATOM    394  O5'   G    13     -34.923  24.069  61.035  1.00  0.00           O  
ATOM    395  C5'   G    13     -35.857  24.471  60.043  1.00  0.00           C  
ATOM    396  C4'   G    13     -35.224  24.521  58.674  1.00  0.00           C  
ATOM    397  O4'   G    13     -34.095  25.430  58.674  1.00  0.00           O  
ATOM    398  C3'   G    13     -34.630  23.217  58.165  1.00  0.00           C  
ATOM    399  O3'   G    13     -35.609  22.320  57.668  1.00  0.00           O  
ATOM    400  C1'   G    13     -33.090  24.959  57.794  1.00  0.00           C  
ATOM    401  C2'   G    13     -33.631  23.698  57.121  1.00  0.00           C  
ATOM    402  O2'   G    13     -34.283  24.058  55.911  1.00  0.00           O  
ATOM    403  N1    G    13     -28.078  24.093  57.568  1.00  0.00           N  
ATOM    404  C2    G    13     -28.974  24.315  56.550  1.00  0.00           C  
ATOM    405  N2    G    13     -28.475  24.306  55.305  1.00  0.00           N  
ATOM    406  N3    G    13     -30.266  24.530  56.737  1.00  0.00           N  
ATOM    407  C4    G    13     -30.598  24.505  58.045  1.00  0.00           C  
ATOM    408  C5    G    13     -29.783  24.293  59.136  1.00  0.00           C  
ATOM    409  C6    G    13     -28.399  24.063  58.922  1.00  0.00           C  
ATOM    410  O6    G    13     -27.514  23.855  59.760  1.00  0.00           O  
ATOM    411  N7    G    13     -30.513  24.347  60.315  1.00  0.00           N  
ATOM    412  C8    G    13     -31.737  24.586  59.926  1.00  0.00           C  
ATOM    413  N9    G    13     -31.859  24.693  58.562  1.00  0.00           N  
ATOM    414  H5'   G    13     -36.202  25.360  60.269  1.00  0.00           H  
ATOM    415 H5''   G    13     -36.602  23.834  60.028  1.00  0.00           H  
ATOM    416  H4'   G    13     -35.893  24.839  58.032  1.00  0.00           H  
ATOM    417  H3'   G    13     -34.140  22.784  58.894  1.00  0.00           H  
ATOM    418  H1'   G    13     -32.910  25.640  57.113  1.00  0.00           H  
ATOM    419  H2'   G    13     -32.924  23.037  56.969  1.00  0.00           H  
ATOM    420 HO2'   G    13     -35.102  23.528  55.820  1.00  0.00           H  
ATOM    421  H1    G    13     -27.141  23.944  57.324  1.00  0.00           H  
ATOM    422  H22   G    13     -29.067  24.458  54.539  1.00  0.00           H  
ATOM    423  H21   G    13     -27.519  24.147  55.159  1.00  0.00           H  
ATOM    424  H8    G    13     -32.490  24.679  60.545  1.00  0.00           H  
ATOM    425  P     G    14     -35.417  20.734  57.847  1.00  0.00           P  
ATOM    426  OP2   G    14     -35.026  20.475  59.256  1.00  0.00           O  
ATOM    427  OP1   G    14     -36.612  20.058  57.280  1.00  0.00           O  
ATOM    428  O5'   G    14     -34.169  20.390  56.918  1.00  0.00           O  
ATOM    429  C5'   G    14     -34.230  20.584  55.513  1.00  0.00           C  
ATOM    430  C4'   G    14     -32.882  20.384  54.866  1.00  0.00           C  
ATOM    431  O4'   G    14     -31.917  21.316  55.408  1.00  0.00           O  
ATOM    432  C3'   G    14     -32.234  19.025  55.081  1.00  0.00           C  
ATOM    433  O3'   G    14     -32.780  18.013  54.251  1.00  0.00           O  
ATOM    434  C1'   G    14     -30.631  20.737  55.358  1.00  0.00           C  
ATOM    435  C2'   G    14     -30.766  19.320  54.797  1.00  0.00           C  
ATOM    436  O2'   G    14     -30.508  19.349  53.400  1.00  0.00           O  
ATOM    437  N1    G    14     -26.333  20.332  58.057  1.00  0.00           N  
ATOM    438  C2    G    14     -26.521  20.265  56.698  1.00  0.00           C  
ATOM    439  N2    G    14     -25.424  20.063  55.954  1.00  0.00           N  
ATOM    440  N3    G    14     -27.700  20.387  56.108  1.00  0.00           N  
ATOM    441  C4    G    14     -28.693  20.584  57.001  1.00  0.00           C  
ATOM    442  C5    G    14     -28.612  20.667  58.375  1.00  0.00           C  
ATOM    443  C6    G    14     -27.342  20.534  58.994  1.00  0.00           C  
ATOM    444  O6    G    14     -27.063  20.579  60.198  1.00  0.00           O  
ATOM    445  N7    G    14     -29.865  20.877  58.931  1.00  0.00           N  
ATOM    446  C8    G    14     -30.671  20.917  57.904  1.00  0.00           C  
ATOM    447  N9    G    14     -30.026  20.746  56.704  1.00  0.00           N  
ATOM    448  H5'   G    14     -34.542  21.494  55.329  1.00  0.00           H  
ATOM    449 H5''   G    14     -34.867  19.944  55.130  1.00  0.00           H  
ATOM    450  H4'   G    14     -32.975  20.543  53.903  1.00  0.00           H  
ATOM    451  H3'   G    14     -32.332  18.758  56.018  1.00  0.00           H  
ATOM    452  H1'   G    14     -30.084  21.278  54.751  1.00  0.00           H  
ATOM    453  H2'   G    14     -30.176  18.691  55.262  1.00  0.00           H  
ATOM    454 HO2'   G    14     -29.841  18.664  53.185  1.00  0.00           H  
ATOM    455  H1    G    14     -25.419  20.230  58.394  1.00  0.00           H  
ATOM    456  H22   G    14     -25.497  20.006  54.978  1.00  0.00           H  
ATOM    457  H21   G    14     -24.548  19.972  56.383  1.00  0.00           H  
ATOM    458  H8    G    14     -31.638  21.055  57.984  1.00  0.00           H  
ATOM    459  P     G    15     -32.858  16.495  54.774  1.00  0.00           P  
ATOM    460  OP2   G    15     -33.130  16.525  56.233  1.00  0.00           O  
ATOM    461  OP1   G    15     -33.769  15.744  53.872  1.00  0.00           O  
ATOM    462  O5'   G    15     -31.381  15.937  54.558  1.00  0.00           O  
ATOM    463  C5'   G    15     -30.800  15.893  53.264  1.00  0.00           C  
ATOM    464  C4'   G    15     -29.293  15.911  53.333  1.00  0.00           C  
ATOM    465  O4'   G    15     -28.858  17.062  54.104  1.00  0.00           O  
ATOM    466  C3'   G    15     -28.642  14.727  54.033  1.00  0.00           C  
ATOM    467  O3'   G    15     -28.497  13.597  53.189  1.00  0.00           O  
ATOM    468  C1'   G    15     -27.772  16.721  54.905  1.00  0.00           C  
ATOM    469  C2'   G    15     -27.306  15.348  54.427  1.00  0.00           C  
ATOM    470  O2'   G    15     -26.457  15.502  53.300  1.00  0.00           O  
ATOM    471  N1    G    15     -26.379  17.339  59.762  1.00  0.00           N  
ATOM    472  C2    G    15     -25.628  17.449  58.617  1.00  0.00           C  
ATOM    473  N2    G    15     -24.335  17.766  58.781  1.00  0.00           N  
ATOM    474  N3    G    15     -26.109  17.264  57.398  1.00  0.00           N  
ATOM    475  C4    G    15     -27.422  16.953  57.415  1.00  0.00           C  
ATOM    476  C5    G    15     -28.261  16.819  58.501  1.00  0.00           C  
ATOM    477  C6    G    15     -27.733  17.020  59.803  1.00  0.00           C  
ATOM    478  O6    G    15     -28.316  16.947  60.891  1.00  0.00           O  
ATOM    479  N7    G    15     -29.546  16.490  58.094  1.00  0.00           N  
ATOM    480  C8    G    15     -29.467  16.431  56.792  1.00  0.00           C  
ATOM    481  N9    G    15     -28.207  16.701  56.314  1.00  0.00           N  
ATOM    482  H5'   G    15     -31.106  16.668  52.749  1.00  0.00           H  
ATOM    483 H5''   G    15     -31.090  15.074  52.811  1.00  0.00           H  
ATOM    484  H4'   G    15     -28.930  15.983  52.425  1.00  0.00           H  
ATOM    485  H3'   G    15     -29.132  14.465  54.839  1.00  0.00           H  
ATOM    486  H1'   G    15     -27.043  17.368  54.798  1.00  0.00           H  
ATOM    487  H2'   G    15     -26.871  14.838  55.143  1.00  0.00           H  
ATOM    488 HO2'   G    15     -26.640  14.781  52.661  1.00  0.00           H  
ATOM    489  H1    G    15     -25.928  17.497  60.618  1.00  0.00           H  
ATOM    490  H22   G    15     -23.751  17.858  57.999  1.00  0.00           H  
ATOM    491  H21   G    15     -23.972  17.905  59.680  1.00  0.00           H  
ATOM    492  H8    G    15     -30.229  16.216  56.215  1.00  0.00           H  
ATOM    493  P     G    16     -28.451  12.120  53.820  1.00  0.00           P  
ATOM    494  OP2   G    16     -29.533  12.018  54.832  1.00  0.00           O  
ATOM    495  OP1   G    16     -28.398  11.143  52.702  1.00  0.00           O  
ATOM    496  O5'   G    16     -27.054  12.070  54.585  1.00  0.00           O  
ATOM    497  C5'   G    16     -26.259  10.893  54.575  1.00  0.00           C  
ATOM    498  C4'   G    16     -24.789  11.215  54.396  1.00  0.00           C  
ATOM    499  O4'   G    16     -24.581  12.650  54.459  1.00  0.00           O  
ATOM    500  C3'   G    16     -23.831  10.666  55.442  1.00  0.00           C  
ATOM    501  O3'   G    16     -23.500   9.309  55.210  1.00  0.00           O  
ATOM    502  C1'   G    16     -23.319  12.921  55.018  1.00  0.00           C  
ATOM    503  C2'   G    16     -22.627  11.579  55.266  1.00  0.00           C  
ATOM    504  O2'   G    16     -21.835  11.233  54.144  1.00  0.00           O  
ATOM    505  N1    G    16     -21.083  15.745  58.574  1.00  0.00           N  
ATOM    506  C2    G    16     -20.561  15.219  57.414  1.00  0.00           C  
ATOM    507  N2    G    16     -19.266  15.468  57.180  1.00  0.00           N  
ATOM    508  N3    G    16     -21.256  14.503  56.550  1.00  0.00           N  
ATOM    509  C4    G    16     -22.535  14.346  56.944  1.00  0.00           C  
ATOM    510  C5    G    16     -23.156  14.827  58.081  1.00  0.00           C  
ATOM    511  C6    G    16     -22.401  15.596  58.998  1.00  0.00           C  
ATOM    512  O6    G    16     -22.771  16.108  60.062  1.00  0.00           O  
ATOM    513  N7    G    16     -24.488  14.442  58.116  1.00  0.00           N  
ATOM    514  C8    G    16     -24.650  13.747  57.023  1.00  0.00           C  
ATOM    515  N9    G    16     -23.501  13.645  56.271  1.00  0.00           N  
ATOM    516  H5'   G    16     -26.552  10.315  53.840  1.00  0.00           H  
ATOM    517 H5''   G    16     -26.382  10.418  55.423  1.00  0.00           H  
ATOM    518  H4'   G    16     -24.529  10.755  53.432  1.00  0.00           H  
ATOM    519  H3'   G    16     -24.244  10.661  56.462  1.00  0.00           H  
ATOM    520  H1'   G    16     -22.644  13.515  54.384  1.00  0.00           H  
ATOM    521  H2'   G    16     -21.936  11.538  56.119  1.00  0.00           H  
ATOM    522 HO2'   G    16     -21.926  10.254  53.960  1.00  0.00           H  
ATOM    523  H1    G    16     -20.470  16.276  59.158  1.00  0.00           H  
ATOM    524  H22   G    16     -18.831  15.111  56.352  1.00  0.00           H  
ATOM    525  H21   G    16     -18.735  16.009  57.830  1.00  0.00           H  
ATOM    526  H8    G    16     -25.607  13.284  56.735  1.00  0.00           H  
ATOM    527  P     G    17     -23.293   8.316  56.455  1.00  0.00           P  
ATOM    528  OP2   G    17     -24.359   8.549  57.469  1.00  0.00           O  
ATOM    529  OP1   G    17     -23.126   6.966  55.861  1.00  0.00           O  
ATOM    530  O5'   G    17     -21.910   8.782  57.102  1.00  0.00           O  
ATOM    531  C5'   G    17     -20.671   8.625  56.392  1.00  0.00           C  
ATOM    532  C4'   G    17     -19.533   9.265  57.159  1.00  0.00           C  
ATOM    533  O4'   G    17     -19.740  10.699  57.239  1.00  0.00           O  
ATOM    534  C3'   G    17     -19.346   8.852  58.611  1.00  0.00           C  
ATOM    535  O3'   G    17     -18.662   7.608  58.733  1.00  0.00           O  
ATOM    536  C1'   G    17     -19.142  11.194  58.412  1.00  0.00           C  
ATOM    537  C2'   G    17     -18.518  10.008  59.151  1.00  0.00           C  
ATOM    538  O2'   G    17     -17.152   9.911  58.807  1.00  0.00           O  
ATOM    539  N1    G    17     -19.978  14.483  62.163  1.00  0.00           N  
ATOM    540  C2    G    17     -18.798  14.126  61.563  1.00  0.00           C  
ATOM    541  N2    G    17     -17.685  14.696  62.049  1.00  0.00           N  
ATOM    542  N3    G    17     -18.712  13.269  60.563  1.00  0.00           N  
ATOM    543  C4    G    17     -19.919  12.786  60.207  1.00  0.00           C  
ATOM    544  C5    G    17     -21.156  13.078  60.741  1.00  0.00           C  
ATOM    545  C6    G    17     -21.235  14.002  61.813  1.00  0.00           C  
ATOM    546  O6    G    17     -22.238  14.392  62.427  1.00  0.00           O  
ATOM    547  N7    G    17     -22.154  12.365  60.091  1.00  0.00           N  
ATOM    548  C8    G    17     -21.516  11.659  59.197  1.00  0.00           C  
ATOM    549  N9    G    17     -20.155  11.855  59.226  1.00  0.00           N  
ATOM    550  H5'   G    17     -20.746   9.084  55.396  1.00  0.00           H  
ATOM    551 H5''   G    17     -20.457   7.557  56.239  1.00  0.00           H  
ATOM    552  H4'   G    17     -18.632   8.957  56.610  1.00  0.00           H  
ATOM    553  H3'   G    17     -20.291   8.683  59.148  1.00  0.00           H  
ATOM    554  H1'   G    17     -18.336  11.922  58.237  1.00  0.00           H  
ATOM    555  H2'   G    17     -18.526  10.058  60.249  1.00  0.00           H  
ATOM    556 HO2'   G    17     -16.610   9.749  59.633  1.00  0.00           H  
ATOM    557  H1    G    17     -19.934  15.142  62.914  1.00  0.00           H  
ATOM    558  H22   G    17     -16.794  14.470  61.652  1.00  0.00           H  
ATOM    559  H21   G    17     -17.745  15.345  62.806  1.00  0.00           H  
ATOM    560  H8    G    17     -22.016  10.971  58.498  1.00  0.00           H  
ATOM    561  P     C    18     -18.962   6.647  59.983  1.00  0.00           P  
ATOM    562  OP2   C    18     -20.393   6.731  60.379  1.00  0.00           O  
ATOM    563  OP1   C    18     -18.382   5.327  59.601  1.00  0.00           O  
ATOM    564  O5'   C    18     -18.091   7.282  61.154  1.00  0.00           O  
ATOM    565  C5'   C    18     -16.655   7.251  61.096  1.00  0.00           C  
ATOM    566  C4'   C    18     -16.067   8.173  62.134  1.00  0.00           C  
ATOM    567  O4'   C    18     -16.588   9.515  61.962  1.00  0.00           O  
ATOM    568  C3'   C    18     -16.408   7.821  63.569  1.00  0.00           C  
ATOM    569  O3'   C    18     -15.502   6.836  64.052  1.00  0.00           O  
ATOM    570  C1'   C    18     -16.763  10.142  63.225  1.00  0.00           C  
ATOM    571  C2'   C    18     -16.246   9.161  64.282  1.00  0.00           C  
ATOM    572  O2'   C    18     -14.897   9.451  64.592  1.00  0.00           O  
ATOM    573  N1    C    18     -18.175  10.512  63.377  1.00  0.00           N  
ATOM    574  C2    C    18     -18.499  11.673  64.074  1.00  0.00           C  
ATOM    575  O2    C    18     -17.586  12.339  64.581  1.00  0.00           O  
ATOM    576  N3    C    18     -19.794  12.039  64.189  1.00  0.00           N  
ATOM    577  C4    C    18     -20.748  11.274  63.663  1.00  0.00           C  
ATOM    578  N4    C    18     -22.018  11.656  63.823  1.00  0.00           N  
ATOM    579  C5    C    18     -20.446  10.078  62.957  1.00  0.00           C  
ATOM    580  C6    C    18     -19.158   9.738  62.836  1.00  0.00           C  
ATOM    581  H5'   C    18     -16.311   7.553  60.096  1.00  0.00           H  
ATOM    582 H5''   C    18     -16.293   6.226  61.264  1.00  0.00           H  
ATOM    583  H4'   C    18     -14.980   8.078  61.992  1.00  0.00           H  
ATOM    584  H3'   C    18     -17.406   7.373  63.688  1.00  0.00           H  
ATOM    585  H1'   C    18     -16.192  11.074  63.347  1.00  0.00           H  
ATOM    586  H2'   C    18     -16.770   9.194  65.248  1.00  0.00           H  
ATOM    587 HO2'   C    18     -14.405   8.599  64.774  1.00  0.00           H  
ATOM    588  H42   C    18     -22.759  11.103  63.441  1.00  0.00           H  
ATOM    589  H41   C    18     -22.228  12.495  64.323  1.00  0.00           H  
ATOM    590  H5    C    18     -21.244   9.453  62.528  1.00  0.00           H  
ATOM    591  H6    C    18     -18.888   8.819  62.296  1.00  0.00           H  
ATOM    592  P     A    19     -15.994   5.771  65.145  1.00  0.00           P  
ATOM    593  OP2   A    19     -17.398   5.418  64.810  1.00  0.00           O  
ATOM    594  OP1   A    19     -14.961   4.711  65.227  1.00  0.00           O  
ATOM    595  O5'   A    19     -15.966   6.607  66.497  1.00  0.00           O  
ATOM    596  C5'   A    19     -16.758   6.245  67.617  1.00  0.00           C  
ATOM    597  C4'   A    19     -16.750   7.375  68.612  1.00  0.00           C  
ATOM    598  O4'   A    19     -16.930   8.617  67.886  1.00  0.00           O  
ATOM    599  C3'   A    19     -17.844   7.399  69.661  1.00  0.00           C  
ATOM    600  O3'   A    19     -17.439   6.611  70.779  1.00  0.00           O  
ATOM    601  C1'   A    19     -17.677   9.527  68.656  1.00  0.00           C  
ATOM    602  C2'   A    19     -17.876   8.878  70.024  1.00  0.00           C  
ATOM    603  O2'   A    19     -16.776   9.223  70.835  1.00  0.00           O  
ATOM    604  N1    A    19     -21.976  12.280  68.558  1.00  0.00           N  
ATOM    605  C2    A    19     -20.906  12.309  69.358  1.00  0.00           C  
ATOM    606  N3    A    19     -19.808  11.576  69.315  1.00  0.00           N  
ATOM    607  C4    A    19     -19.863  10.717  68.293  1.00  0.00           C  
ATOM    608  C5    A    19     -20.890  10.571  67.385  1.00  0.00           C  
ATOM    609  C6    A    19     -21.998  11.393  67.548  1.00  0.00           C  
ATOM    610  N6    A    19     -23.079  11.342  66.771  1.00  0.00           N  
ATOM    611  N7    A    19     -20.596   9.577  66.466  1.00  0.00           N  
ATOM    612  C8    A    19     -19.417   9.146  66.839  1.00  0.00           C  
ATOM    613  N9    A    19     -18.926   9.784  67.952  1.00  0.00           N  
ATOM    614  H5'   A    19     -16.364   5.328  68.079  1.00  0.00           H  
ATOM    615 H5''   A    19     -17.788   6.027  67.297  1.00  0.00           H  
ATOM    616  H4'   A    19     -15.788   7.266  69.135  1.00  0.00           H  
ATOM    617  H3'   A    19     -18.792   6.955  69.321  1.00  0.00           H  
ATOM    618  H1'   A    19     -17.211  10.508  68.832  1.00  0.00           H  
ATOM    619  H2'   A    19     -18.769   9.154  70.601  1.00  0.00           H  
ATOM    620 HO2'   A    19     -16.505   8.432  71.384  1.00  0.00           H  
ATOM    621  H2    A    19     -20.945  13.049  70.170  1.00  0.00           H  
ATOM    622  H61   A    19     -23.851  11.956  66.945  1.00  0.00           H  
ATOM    623  H62   A    19     -23.121  10.692  66.014  1.00  0.00           H  
ATOM    624  H8    A    19     -18.878   8.342  66.317  1.00  0.00           H  
ATOM    625  P     U    20     -18.490   5.634  71.503  1.00  0.00           P  
ATOM    626  OP2   U    20     -19.209   4.874  70.451  1.00  0.00           O  
ATOM    627  OP1   U    20     -17.773   4.902  72.578  1.00  0.00           O  
ATOM    628  O5'   U    20     -19.528   6.628  72.191  1.00  0.00           O  
ATOM    629  C5'   U    20     -19.142   7.440  73.290  1.00  0.00           C  
ATOM    630  C4'   U    20     -20.211   8.444  73.643  1.00  0.00           C  
ATOM    631  O4'   U    20     -20.404   9.355  72.526  1.00  0.00           O  
ATOM    632  C3'   U    20     -21.595   7.878  73.925  1.00  0.00           C  
ATOM    633  O3'   U    20     -21.767   7.482  75.274  1.00  0.00           O  
ATOM    634  C1'   U    20     -21.784   9.689  72.400  1.00  0.00           C  
ATOM    635  C2'   U    20     -22.525   9.033  73.569  1.00  0.00           C  
ATOM    636  O2'   U    20     -22.615   9.968  74.635  1.00  0.00           O  
ATOM    637  N1    U    20     -22.282   9.220  71.084  1.00  0.00           N  
ATOM    638  C2    U    20     -23.464   9.771  70.624  1.00  0.00           C  
ATOM    639  O2    U    20     -24.094  10.609  71.245  1.00  0.00           O  
ATOM    640  N3    U    20     -23.886   9.308  69.402  1.00  0.00           N  
ATOM    641  C4    U    20     -23.263   8.368  68.608  1.00  0.00           C  
ATOM    642  O4    U    20     -23.770   8.054  67.530  1.00  0.00           O  
ATOM    643  C5    U    20     -22.046   7.842  69.148  1.00  0.00           C  
ATOM    644  C6    U    20     -21.611   8.277  70.335  1.00  0.00           C  
ATOM    645  H5'   U    20     -18.318   7.919  73.059  1.00  0.00           H  
ATOM    646 H5''   U    20     -18.973   6.867  74.067  1.00  0.00           H  
ATOM    647  H4'   U    20     -19.917   8.962  74.420  1.00  0.00           H  
ATOM    648  H3'   U    20     -21.766   7.111  73.341  1.00  0.00           H  
ATOM    649  H1'   U    20     -21.888  10.663  72.458  1.00  0.00           H  
ATOM    650  H2'   U    20     -23.408   8.711  73.294  1.00  0.00           H  
ATOM    651 HO2'   U    20     -22.545   9.488  75.487  1.00  0.00           H  
ATOM    652  H3    U    20     -24.721   9.685  69.057  1.00  0.00           H  
ATOM    653  H5    U    20     -21.536   7.169  68.650  1.00  0.00           H  
ATOM    654  H6    U    20     -20.777   7.901  70.683  1.00  0.00           H  
ATOM    655  P     U    21     -22.486   6.088  75.623  1.00  0.00           P  
ATOM    656  OP2   U    21     -22.069   5.090  74.606  1.00  0.00           O  
ATOM    657  OP1   U    21     -22.265   5.804  77.064  1.00  0.00           O  
ATOM    658  O5'   U    21     -24.035   6.390  75.412  1.00  0.00           O  
ATOM    659  C5'   U    21     -24.739   7.247  76.298  1.00  0.00           C  
ATOM    660  C4'   U    21     -26.027   7.743  75.688  1.00  0.00           C  
ATOM    661  O4'   U    21     -25.762   8.469  74.462  1.00  0.00           O  
ATOM    662  C3'   U    21     -27.018   6.675  75.254  1.00  0.00           C  
ATOM    663  O3'   U    21     -27.770   6.146  76.331  1.00  0.00           O  
ATOM    664  C1'   U    21     -26.783   8.250  73.512  1.00  0.00           C  
ATOM    665  C2'   U    21     -27.853   7.412  74.215  1.00  0.00           C  
ATOM    666  O2'   U    21     -28.793   8.280  74.832  1.00  0.00           O  
ATOM    667  N1    U    21     -26.194   7.548  72.346  1.00  0.00           N  
ATOM    668  C2    U    21     -26.819   7.720  71.125  1.00  0.00           C  
ATOM    669  O2    U    21     -27.811   8.412  70.976  1.00  0.00           O  
ATOM    670  N3    U    21     -26.239   7.053  70.075  1.00  0.00           N  
ATOM    671  C4    U    21     -25.122   6.246  70.117  1.00  0.00           C  
ATOM    672  O4    U    21     -24.722   5.712  69.081  1.00  0.00           O  
ATOM    673  C5    U    21     -24.528   6.114  71.413  1.00  0.00           C  
ATOM    674  C6    U    21     -25.072   6.754  72.453  1.00  0.00           C  
ATOM    675  H5'   U    21     -24.172   8.016  76.515  1.00  0.00           H  
ATOM    676 H5''   U    21     -24.944   6.758  77.121  1.00  0.00           H  
ATOM    677  H4'   U    21     -26.466   8.342  76.327  1.00  0.00           H  
ATOM    678  H3'   U    21     -26.536   5.946  74.811  1.00  0.00           H  
ATOM    679  H1'   U    21     -27.179   9.097  73.216  1.00  0.00           H  
ATOM    680  H2'   U    21     -28.288   6.790  73.596  1.00  0.00           H  
ATOM    681 HO2'   U    21     -29.088   7.882  75.678  1.00  0.00           H  
ATOM    682  H3    U    21     -26.666   7.161  69.200  1.00  0.00           H  
ATOM    683  H5    U    21     -23.729   5.559  71.535  1.00  0.00           H  
ATOM    684  H6    U    21     -24.648   6.647  73.329  1.00  0.00           H  
ATOM    685  P     C    22     -28.136   4.582  76.372  1.00  0.00           P  
ATOM    686  OP2   C    22     -26.909   3.813  76.047  1.00  0.00           O  
ATOM    687  OP1   C    22     -28.855   4.312  77.643  1.00  0.00           O  
ATOM    688  O5'   C    22     -29.168   4.395  75.174  1.00  0.00           O  
ATOM    689  C5'   C    22     -30.437   5.031  75.198  1.00  0.00           C  
ATOM    690  C4'   C    22     -31.144   4.914  73.871  1.00  0.00           C  
ATOM    691  O4'   C    22     -30.353   5.539  72.824  1.00  0.00           O  
ATOM    692  C3'   C    22     -31.340   3.494  73.370  1.00  0.00           C  
ATOM    693  O3'   C    22     -32.440   2.849  73.985  1.00  0.00           O  
ATOM    694  C1'   C    22     -30.516   4.823  71.615  1.00  0.00           C  
ATOM    695  C2'   C    22     -31.535   3.711  71.879  1.00  0.00           C  
ATOM    696  O2'   C    22     -32.838   4.162  71.557  1.00  0.00           O  
ATOM    697  N1    C    22     -29.204   4.284  71.200  1.00  0.00           N  
ATOM    698  C2    C    22     -29.015   3.941  69.853  1.00  0.00           C  
ATOM    699  O2    C    22     -29.944   4.119  69.051  1.00  0.00           O  
ATOM    700  N3    C    22     -27.826   3.428  69.460  1.00  0.00           N  
ATOM    701  C4    C    22     -26.846   3.261  70.349  1.00  0.00           C  
ATOM    702  N4    C    22     -25.691   2.758  69.913  1.00  0.00           N  
ATOM    703  C5    C    22     -27.007   3.603  71.724  1.00  0.00           C  
ATOM    704  C6    C    22     -28.189   4.107  72.103  1.00  0.00           C  
ATOM    705  H5'   C    22     -30.315   5.980  75.412  1.00  0.00           H  
ATOM    706 H5''   C    22     -30.990   4.615  75.892  1.00  0.00           H  
ATOM    707  H4'   C    22     -32.125   5.381  74.047  1.00  0.00           H  
ATOM    708  H3'   C    22     -30.493   2.827  73.592  1.00  0.00           H  
ATOM    709  H1'   C    22     -30.901   5.417  70.774  1.00  0.00           H  
ATOM    710  H2'   C    22     -31.407   2.788  71.296  1.00  0.00           H  
ATOM    711 HO2'   C    22     -33.496   3.773  72.204  1.00  0.00           H  
ATOM    712  H42   C    22     -24.933   2.617  70.551  1.00  0.00           H  
ATOM    713  H41   C    22     -25.582   2.521  68.948  1.00  0.00           H  
ATOM    714  H5    C    22     -26.191   3.456  72.447  1.00  0.00           H  
ATOM    715  H6    C    22     -28.349   4.382  73.156  1.00  0.00           H  
ATOM    716  P     G    23     -32.286   1.329  74.479  1.00  0.00           P  
ATOM    717  OP2   G    23     -30.912   1.140  75.016  1.00  0.00           O  
ATOM    718  OP1   G    23     -33.459   1.035  75.342  1.00  0.00           O  
ATOM    719  O5'   G    23     -32.413   0.485  73.135  1.00  0.00           O  
ATOM    720  C5'   G    23     -33.653   0.447  72.415  1.00  0.00           C  
ATOM    721  C4'   G    23     -33.477  -0.281  71.103  1.00  0.00           C  
ATOM    722  O4'   G    23     -32.527   0.432  70.265  1.00  0.00           O  
ATOM    723  C3'   G    23     -32.886  -1.678  71.205  1.00  0.00           C  
ATOM    724  O3'   G    23     -33.858  -2.644  71.576  1.00  0.00           O  
ATOM    725  C1'   G    23     -31.813  -0.504  69.470  1.00  0.00           C  
ATOM    726  C2'   G    23     -32.350  -1.900  69.800  1.00  0.00           C  
ATOM    727  O2'   G    23     -33.374  -2.249  68.887  1.00  0.00           O  
ATOM    728  N1    G    23     -27.148  -1.792  67.979  1.00  0.00           N  
ATOM    729  C2    G    23     -28.363  -2.087  67.408  1.00  0.00           C  
ATOM    730  N2    G    23     -28.337  -2.840  66.307  1.00  0.00           N  
ATOM    731  N3    G    23     -29.522  -1.674  67.886  1.00  0.00           N  
ATOM    732  C4    G    23     -29.372  -0.939  69.006  1.00  0.00           C  
ATOM    733  C5    G    23     -28.210  -0.593  69.659  1.00  0.00           C  
ATOM    734  C6    G    23     -26.971  -1.034  69.133  1.00  0.00           C  
ATOM    735  O6    G    23     -25.830  -0.825  69.569  1.00  0.00           O  
ATOM    736  N7    G    23     -28.487   0.167  70.786  1.00  0.00           N  
ATOM    737  C8    G    23     -29.788   0.267  70.795  1.00  0.00           C  
ATOM    738  N9    G    23     -30.385  -0.388  69.746  1.00  0.00           N  
ATOM    739  H5'   G    23     -34.011   1.469  72.225  1.00  0.00           H  
ATOM    740 H5''   G    23     -34.423  -0.057  73.017  1.00  0.00           H  
ATOM    741  H4'   G    23     -34.495  -0.346  70.694  1.00  0.00           H  
ATOM    742  H3'   G    23     -32.112  -1.776  71.981  1.00  0.00           H  
ATOM    743  H1'   G    23     -31.946  -0.359  68.388  1.00  0.00           H  
ATOM    744  H2'   G    23     -31.627  -2.727  69.748  1.00  0.00           H  
ATOM    745 HO2'   G    23     -34.122  -2.696  69.378  1.00  0.00           H  
ATOM    746  H1    G    23     -26.329  -2.151  67.532  1.00  0.00           H  
ATOM    747  H22   G    23     -29.192  -3.087  65.851  1.00  0.00           H  
ATOM    748  H21   G    23     -27.464  -3.158  65.938  1.00  0.00           H  
ATOM    749  H8    G    23     -30.349   0.814  71.568  1.00  0.00           H  
ATOM    750  P     U    24     -33.428  -3.887  72.496  1.00  0.00           P  
ATOM    751  OP2   U    24     -32.365  -3.440  73.433  1.00  0.00           O  
ATOM    752  OP1   U    24     -34.677  -4.477  73.030  1.00  0.00           O  
ATOM    753  O5'   U    24     -32.767  -4.903  71.466  1.00  0.00           O  
ATOM    754  C5'   U    24     -33.568  -5.557  70.477  1.00  0.00           C  
ATOM    755  C4'   U    24     -32.687  -6.282  69.500  1.00  0.00           C  
ATOM    756  O4'   U    24     -31.787  -5.344  68.860  1.00  0.00           O  
ATOM    757  C3'   U    24     -31.753  -7.315  70.103  1.00  0.00           C  
ATOM    758  O3'   U    24     -32.406  -8.541  70.405  1.00  0.00           O  
ATOM    759  C1'   U    24     -30.564  -5.994  68.568  1.00  0.00           C  
ATOM    760  C2'   U    24     -30.704  -7.451  69.013  1.00  0.00           C  
ATOM    761  O2'   U    24     -31.156  -8.234  67.927  1.00  0.00           O  
ATOM    762  N1    U    24     -29.472  -5.316  69.283  1.00  0.00           N  
ATOM    763  C2    U    24     -28.202  -5.407  68.746  1.00  0.00           C  
ATOM    764  O2    U    24     -27.962  -5.991  67.700  1.00  0.00           O  
ATOM    765  N3    U    24     -27.221  -4.790  69.479  1.00  0.00           N  
ATOM    766  C4    U    24     -27.373  -4.106  70.668  1.00  0.00           C  
ATOM    767  O4    U    24     -26.378  -3.666  71.244  1.00  0.00           O  
ATOM    768  C5    U    24     -28.718  -4.038  71.149  1.00  0.00           C  
ATOM    769  C6    U    24     -29.697  -4.629  70.457  1.00  0.00           C  
ATOM    770  H5'   U    24     -34.186  -4.820  69.944  1.00  0.00           H  
ATOM    771 H5''   U    24     -34.256  -6.269  70.957  1.00  0.00           H  
ATOM    772  H4'   U    24     -33.393  -6.781  68.820  1.00  0.00           H  
ATOM    773  H3'   U    24     -31.322  -7.011  71.068  1.00  0.00           H  
ATOM    774  H1'   U    24     -30.297  -6.009  67.502  1.00  0.00           H  
ATOM    775  H2'   U    24     -29.791  -7.952  69.363  1.00  0.00           H  
ATOM    776 HO2'   U    24     -31.825  -8.903  68.253  1.00  0.00           H  
ATOM    777  H3    U    24     -26.290  -4.843  69.114  1.00  0.00           H  
ATOM    778  H5    U    24     -28.944  -3.504  72.085  1.00  0.00           H  
ATOM    779  H6    U    24     -30.727  -4.566  70.840  1.00  0.00           H  
ATOM    780  P     A    25     -31.936  -9.419  71.666  1.00  0.00           P  
ATOM    781  OP2   A    25     -31.655  -8.493  72.792  1.00  0.00           O  
ATOM    782  OP1   A    25     -32.912 -10.522  71.849  1.00  0.00           O  
ATOM    783  O5'   A    25     -30.553 -10.057  71.197  1.00  0.00           O  
ATOM    784  C5'   A    25     -30.515 -11.050  70.183  1.00  0.00           C  
ATOM    785  C4'   A    25     -29.106 -11.309  69.713  1.00  0.00           C  
ATOM    786  O4'   A    25     -28.566 -10.089  69.238  1.00  0.00           O  
ATOM    787  C3'   A    25     -28.091 -11.642  70.796  1.00  0.00           C  
ATOM    788  O3'   A    25     -28.119 -13.006  71.181  1.00  0.00           O  
ATOM    789  C1'   A    25     -27.180 -10.144  69.367  1.00  0.00           C  
ATOM    790  C2'   A    25     -26.841 -11.486  69.993  1.00  0.00           C  
ATOM    791  O2'   A    25     -26.737 -12.495  68.999  1.00  0.00           O  
ATOM    792  N1    A    25     -23.185  -7.228  70.811  1.00  0.00           N  
ATOM    793  C2    A    25     -23.285  -8.266  69.971  1.00  0.00           C  
ATOM    794  N3    A    25     -24.358  -8.980  69.640  1.00  0.00           N  
ATOM    795  C4    A    25     -25.447  -8.528  70.287  1.00  0.00           C  
ATOM    796  C5    A    25     -25.503  -7.473  71.179  1.00  0.00           C  
ATOM    797  C6    A    25     -24.298  -6.798  71.444  1.00  0.00           C  
ATOM    798  N6    A    25     -24.197  -5.764  72.282  1.00  0.00           N  
ATOM    799  N7    A    25     -26.797  -7.294  71.648  1.00  0.00           N  
ATOM    800  C8    A    25     -27.484  -8.229  71.038  1.00  0.00           C  
ATOM    801  N9    A    25     -26.730  -9.012  70.199  1.00  0.00           N  
ATOM    802  H5'   A    25     -31.056 -10.752  69.422  1.00  0.00           H  
ATOM    803 H5''   A    25     -30.892 -11.883  70.536  1.00  0.00           H  
ATOM    804  H4'   A    25     -29.066 -11.999  69.018  1.00  0.00           H  
ATOM    805  H3'   A    25     -28.109 -11.081  71.600  1.00  0.00           H  
ATOM    806  H1'   A    25     -26.765 -10.083  68.480  1.00  0.00           H  
ATOM    807  H2'   A    25     -26.046 -11.458  70.566  1.00  0.00           H  
ATOM    808 HO2'   A    25     -27.131 -13.323  69.344  1.00  0.00           H  
ATOM    809  H2    A    25     -22.448  -8.538  69.537  1.00  0.00           H  
ATOM    810  H61   A    25     -23.329  -5.333  72.426  1.00  0.00           H  
ATOM    811  H62   A    25     -24.992  -5.434  72.752  1.00  0.00           H  
ATOM    812  H8    A    25     -28.447  -8.357  71.169  1.00  0.00           H  
ATOM    813  P     U    26     -27.668 -13.436  72.662  1.00  0.00           P  
ATOM    814  OP2   U    26     -28.130 -12.387  73.606  1.00  0.00           O  
ATOM    815  OP1   U    26     -28.076 -14.848  72.876  1.00  0.00           O  
ATOM    816  O5'   U    26     -26.076 -13.385  72.610  1.00  0.00           O  
ATOM    817  C5'   U    26     -25.346 -14.269  71.773  1.00  0.00           C  
ATOM    818  C4'   U    26     -23.887 -13.884  71.695  1.00  0.00           C  
ATOM    819  O4'   U    26     -23.758 -12.527  71.191  1.00  0.00           O  
ATOM    820  C3'   U    26     -23.123 -13.847  73.009  1.00  0.00           C  
ATOM    821  O3'   U    26     -22.724 -15.132  73.450  1.00  0.00           O  
ATOM    822  C1'   U    26     -22.606 -11.918  71.766  1.00  0.00           C  
ATOM    823  C2'   U    26     -21.936 -12.966  72.657  1.00  0.00           C  
ATOM    824  O2'   U    26     -20.937 -13.641  71.922  1.00  0.00           O  
ATOM    825  N1    U    26     -23.021 -10.753  72.563  1.00  0.00           N  
ATOM    826  C2    U    26     -22.045  -9.828  72.897  1.00  0.00           C  
ATOM    827  O2    U    26     -20.879  -9.925  72.536  1.00  0.00           O  
ATOM    828  N3    U    26     -22.484  -8.787  73.674  1.00  0.00           N  
ATOM    829  C4    U    26     -23.760  -8.580  74.142  1.00  0.00           C  
ATOM    830  O4    U    26     -23.982  -7.615  74.871  1.00  0.00           O  
ATOM    831  C5    U    26     -24.712  -9.569  73.748  1.00  0.00           C  
ATOM    832  C6    U    26     -24.324 -10.593  72.989  1.00  0.00           C  
ATOM    833  H5'   U    26     -25.730 -14.246  70.872  1.00  0.00           H  
ATOM    834 H5''   U    26     -25.417 -15.179  72.129  1.00  0.00           H  
ATOM    835  H4'   U    26     -23.438 -14.658  71.054  1.00  0.00           H  
ATOM    836  H3'   U    26     -23.715 -13.460  73.852  1.00  0.00           H  
ATOM    837  H1'   U    26     -21.848 -11.578  71.046  1.00  0.00           H  
ATOM    838  H2'   U    26     -21.412 -12.585  73.545  1.00  0.00           H  
ATOM    839 HO2'   U    26     -20.955 -14.615  72.149  1.00  0.00           H  
ATOM    840  H3    U    26     -21.801  -8.102  73.932  1.00  0.00           H  
ATOM    841  H5    U    26     -25.762  -9.485  74.070  1.00  0.00           H  
ATOM    842  H6    U    26     -25.072 -11.345  72.694  1.00  0.00           H  
ATOM    843  P     U    27     -22.730 -15.463  75.024  1.00  0.00           P  
ATOM    844  OP2   U    27     -23.830 -14.714  75.675  1.00  0.00           O  
ATOM    845  OP1   U    27     -22.681 -16.941  75.147  1.00  0.00           O  
ATOM    846  O5'   U    27     -21.381 -14.830  75.580  1.00  0.00           O  
ATOM    847  C5'   U    27     -20.104 -15.383  75.237  1.00  0.00           C  
ATOM    848  C4'   U    27     -18.998 -14.503  75.765  1.00  0.00           C  
ATOM    849  O4'   U    27     -19.116 -13.168  75.205  1.00  0.00           O  
ATOM    850  C3'   U    27     -18.984 -14.272  77.268  1.00  0.00           C  
ATOM    851  O3'   U    27     -18.397 -15.344  77.988  1.00  0.00           O  
ATOM    852  C1'   U    27     -18.730 -12.191  76.177  1.00  0.00           C  
ATOM    853  C2'   U    27     -18.221 -12.962  77.396  1.00  0.00           C  
ATOM    854  O2'   U    27     -16.822 -13.164  77.262  1.00  0.00           O  
ATOM    855  N1    U    27     -19.876 -11.310  76.507  1.00  0.00           N  
ATOM    856  C2    U    27     -19.592 -10.125  77.160  1.00  0.00           C  
ATOM    857  O2    U    27     -18.462  -9.787  77.465  1.00  0.00           O  
ATOM    858  N3    U    27     -20.683  -9.340  77.444  1.00  0.00           N  
ATOM    859  C4    U    27     -22.003  -9.612  77.151  1.00  0.00           C  
ATOM    860  O4    U    27     -22.873  -8.803  77.475  1.00  0.00           O  
ATOM    861  C5    U    27     -22.220 -10.854  76.475  1.00  0.00           C  
ATOM    862  C6    U    27     -21.176 -11.637  76.184  1.00  0.00           C  
ATOM    863  H5'   U    27     -20.014 -15.477  74.146  1.00  0.00           H  
ATOM    864 H5''   U    27     -19.996 -16.387  75.675  1.00  0.00           H  
ATOM    865  H4'   U    27     -18.135 -14.883  75.495  1.00  0.00           H  
ATOM    866  H3'   U    27     -19.903 -14.140  77.582  1.00  0.00           H  
ATOM    867  H1'   U    27     -18.003 -11.650  75.806  1.00  0.00           H  
ATOM    868  H2'   U    27     -18.441 -12.497  78.231  1.00  0.00           H  
ATOM    869 HO2'   U    27     -16.616 -14.106  77.434  1.00  0.00           H  
ATOM    870  H3    U    27     -20.504  -8.496  77.907  1.00  0.00           H  
ATOM    871  H5    U    27     -23.129 -11.128  76.227  1.00  0.00           H  
ATOM    872  H6    U    27     -21.352 -12.482  75.723  1.00  0.00           H  
ATOM    873  P     G    28     -18.825 -15.625  79.511  1.00  0.00           P  
ATOM    874  OP2   G    28     -20.305 -15.532  79.597  1.00  0.00           O  
ATOM    875  OP1   G    28     -18.140 -16.865  79.960  1.00  0.00           O  
ATOM    876  O5'   G    28     -18.205 -14.400  80.319  1.00  0.00           O  
ATOM    877  C5'   G    28     -16.815 -14.339  80.596  1.00  0.00           C  
ATOM    878  C4'   G    28     -16.453 -13.074  81.335  1.00  0.00           C  
ATOM    879  O4'   G    28     -16.861 -11.917  80.560  1.00  0.00           O  
ATOM    880  C3'   G    28     -17.126 -12.873  82.684  1.00  0.00           C  
ATOM    881  O3'   G    28     -16.511 -13.611  83.726  1.00  0.00           O  
ATOM    882  C1'   G    28     -17.289 -10.864  81.449  1.00  0.00           C  
ATOM    883  C2'   G    28     -17.046 -11.364  82.874  1.00  0.00           C  
ATOM    884  O2'   G    28     -15.747 -10.966  83.287  1.00  0.00           O  
ATOM    885  N1    G    28     -20.976  -7.462  82.312  1.00  0.00           N  
ATOM    886  C2    G    28     -19.666  -7.456  82.726  1.00  0.00           C  
ATOM    887  N2    G    28     -19.282  -6.407  83.468  1.00  0.00           N  
ATOM    888  N3    G    28     -18.795  -8.407  82.435  1.00  0.00           N  
ATOM    889  C4    G    28     -19.345  -9.384  81.684  1.00  0.00           C  
ATOM    890  C5    G    28     -20.640  -9.486  81.218  1.00  0.00           C  
ATOM    891  C6    G    28     -21.564  -8.458  81.539  1.00  0.00           C  
ATOM    892  O6    G    28     -22.755  -8.367  81.220  1.00  0.00           O  
ATOM    893  N7    G    28     -20.806 -10.647  80.477  1.00  0.00           N  
ATOM    894  C8    G    28     -19.634 -11.220  80.506  1.00  0.00           C  
ATOM    895  N9    G    28     -18.701 -10.507  81.219  1.00  0.00           N  
ATOM    896  H5'   G    28     -16.318 -14.369  79.753  1.00  0.00           H  
ATOM    897 H5''   G    28     -16.564 -15.112  81.144  1.00  0.00           H  
ATOM    898  H4'   G    28     -15.480 -13.046  81.458  1.00  0.00           H  
ATOM    899  H3'   G    28     -18.068 -13.137  82.616  1.00  0.00           H  
ATOM    900  H1'   G    28     -16.722 -10.084  81.276  1.00  0.00           H  
ATOM    901  H2'   G    28     -17.737 -11.042  83.490  1.00  0.00           H  
ATOM    902 HO2'   G    28     -15.280 -11.740  83.665  1.00  0.00           H  
ATOM    903  H1    G    28     -21.542  -6.708  82.582  1.00  0.00           H  
ATOM    904  H22   G    28     -18.357  -6.348  83.792  1.00  0.00           H  
ATOM    905  H21   G    28     -19.921  -5.698  83.688  1.00  0.00           H  
ATOM    906  H8    G    28     -19.440 -12.072  80.061  1.00  0.00           H  
ATOM    907  P     C    29     -17.370 -14.070  85.006  1.00  0.00           P  
ATOM    908  OP2   C    29     -18.663 -14.614  84.521  1.00  0.00           O  
ATOM    909  OP1   C    29     -16.497 -14.909  85.867  1.00  0.00           O  
ATOM    910  O5'   C    29     -17.665 -12.711  85.781  1.00  0.00           O  
ATOM    911  C5'   C    29     -16.621 -11.994  86.422  1.00  0.00           C  
ATOM    912  C4'   C    29     -17.110 -10.684  86.991  1.00  0.00           C  
ATOM    913  O4'   C    29     -17.630  -9.847  85.927  1.00  0.00           O  
ATOM    914  C3'   C    29     -18.259 -10.774  87.985  1.00  0.00           C  
ATOM    915  O3'   C    29     -17.838 -11.144  89.287  1.00  0.00           O  
ATOM    916  C1'   C    29     -18.739  -9.068  86.421  1.00  0.00           C  
ATOM    917  C2'   C    29     -18.868  -9.380  87.913  1.00  0.00           C  
ATOM    918  O2'   C    29     -18.096  -8.441  88.649  1.00  0.00           O  
ATOM    919  N1    C    29     -19.983  -9.372  85.673  1.00  0.00           N  
ATOM    920  C2    C    29     -21.042  -8.458  85.743  1.00  0.00           C  
ATOM    921  O2    C    29     -20.910  -7.429  86.424  1.00  0.00           O  
ATOM    922  N3    C    29     -22.188  -8.711  85.069  1.00  0.00           N  
ATOM    923  C4    C    29     -22.304  -9.824  84.344  1.00  0.00           C  
ATOM    924  N4    C    29     -23.453 -10.033  83.696  1.00  0.00           N  
ATOM    925  C5    C    29     -21.247 -10.773  84.253  1.00  0.00           C  
ATOM    926  C6    C    29     -20.118 -10.511  84.923  1.00  0.00           C  
ATOM    927  H5'   C    29     -15.910 -11.814  85.772  1.00  0.00           H  
ATOM    928 H5''   C    29     -16.257 -12.542  87.150  1.00  0.00           H  
ATOM    929  H4'   C    29     -16.356 -10.225  87.417  1.00  0.00           H  
ATOM    930  H3'   C    29     -18.914 -11.427  87.661  1.00  0.00           H  
ATOM    931  H1'   C    29     -18.514  -8.121  86.305  1.00  0.00           H  
ATOM    932  H2'   C    29     -19.806  -9.382  88.198  1.00  0.00           H  
ATOM    933 HO2'   C    29     -17.537  -8.923  89.292  1.00  0.00           H  
ATOM    934  H42   C    29     -23.570 -10.841  83.155  1.00  0.00           H  
ATOM    935  H41   C    29     -24.179  -9.377  83.762  1.00  0.00           H  
ATOM    936  H5    C    29     -21.342 -11.589  83.717  1.00  0.00           H  
ATOM    937  H6    C    29     -19.380 -11.152  84.873  1.00  0.00           H  
ATOM    938  P     G    30     -18.863 -11.866  90.292  1.00  0.00           P  
ATOM    939  OP2   G    30     -19.599 -12.907  89.530  1.00  0.00           O  
ATOM    940  OP1   G    30     -18.115 -12.246  91.519  1.00  0.00           O  
ATOM    941  O5'   G    30     -19.897 -10.717  90.681  1.00  0.00           O  
ATOM    942  C5'   G    30     -19.488  -9.602  91.458  1.00  0.00           C  
ATOM    943  C4'   G    30     -20.588  -8.578  91.579  1.00  0.00           C  
ATOM    944  O4'   G    30     -20.951  -8.088  90.262  1.00  0.00           O  
ATOM    945  C3'   G    30     -21.901  -9.075  92.164  1.00  0.00           C  
ATOM    946  O3'   G    30     -21.876  -9.174  93.579  1.00  0.00           O  
ATOM    947  C1'   G    30     -22.368  -7.795  90.233  1.00  0.00           C  
ATOM    948  C2'   G    30     -22.905  -8.057  91.642  1.00  0.00           C  
ATOM    949  O2'   G    30     -22.850  -6.849  92.387  1.00  0.00           O  
ATOM    950  N1    G    30     -26.628  -8.390  87.511  1.00  0.00           N  
ATOM    951  C2    G    30     -26.316  -7.436  88.447  1.00  0.00           C  
ATOM    952  N2    G    30     -27.259  -6.515  88.697  1.00  0.00           N  
ATOM    953  N3    G    30     -25.163  -7.384  89.095  1.00  0.00           N  
ATOM    954  C4    G    30     -24.333  -8.382  88.725  1.00  0.00           C  
ATOM    955  C5    G    30     -24.547  -9.384  87.802  1.00  0.00           C  
ATOM    956  C6    G    30     -25.788  -9.427  87.116  1.00  0.00           C  
ATOM    957  O6    G    30     -26.167 -10.236  86.261  1.00  0.00           O  
ATOM    958  N7    G    30     -23.440 -10.216  87.711  1.00  0.00           N  
ATOM    959  C8    G    30     -22.588  -9.715  88.565  1.00  0.00           C  
ATOM    960  N9    G    30     -23.066  -8.602  89.214  1.00  0.00           N  
ATOM    961  H5'   G    30     -18.708  -9.185  91.034  1.00  0.00           H  
ATOM    962 H5''   G    30     -19.237  -9.910  92.354  1.00  0.00           H  
ATOM    963  H4'   G    30     -20.263  -7.825  92.119  1.00  0.00           H  
ATOM    964  H3'   G    30     -22.110  -9.954  91.784  1.00  0.00           H  
ATOM    965  H1'   G    30     -22.465  -6.843  90.019  1.00  0.00           H  
ATOM    966  H2'   G    30     -23.812  -8.427  91.616  1.00  0.00           H  
ATOM    967 HO2'   G    30     -22.427  -7.027  93.252  1.00  0.00           H  
ATOM    968  H1    G    30     -27.510  -8.341  87.088  1.00  0.00           H  
ATOM    969  H22   G    30     -27.092  -5.809  89.356  1.00  0.00           H  
ATOM    970  H21   G    30     -28.115  -6.546  88.222  1.00  0.00           H  
ATOM    971  H8    G    30     -21.700 -10.094  88.725  1.00  0.00           H  
ATOM    972  P     C    31     -22.817 -10.237  94.330  1.00  0.00           P  
ATOM    973  OP2   C    31     -22.737 -11.525  93.595  1.00  0.00           O  
ATOM    974  OP1   C    31     -22.490 -10.197  95.778  1.00  0.00           O  
ATOM    975  O5'   C    31     -24.286  -9.652  94.141  1.00  0.00           O  
ATOM    976  C5'   C    31     -24.685  -8.455  94.793  1.00  0.00           C  
ATOM    977  C4'   C    31     -26.064  -8.018  94.365  1.00  0.00           C  
ATOM    978  O4'   C    31     -26.085  -7.778  92.934  1.00  0.00           O  
ATOM    979  C3'   C    31     -27.184  -9.025  94.584  1.00  0.00           C  
ATOM    980  O3'   C    31     -27.645  -9.056  95.925  1.00  0.00           O  
ATOM    981  C1'   C    31     -27.373  -8.147  92.398  1.00  0.00           C  
ATOM    982  C2'   C    31     -28.239  -8.571  93.587  1.00  0.00           C  
ATOM    983  O2'   C    31     -28.950  -7.439  94.065  1.00  0.00           O  
ATOM    984  N1    C    31     -27.246  -9.222  91.383  1.00  0.00           N  
ATOM    985  C2    C    31     -28.313  -9.434  90.501  1.00  0.00           C  
ATOM    986  O2    C    31     -29.326  -8.724  90.595  1.00  0.00           O  
ATOM    987  N3    C    31     -28.221 -10.407  89.565  1.00  0.00           N  
ATOM    988  C4    C    31     -27.122 -11.156  89.487  1.00  0.00           C  
ATOM    989  N4    C    31     -27.076 -12.104  88.548  1.00  0.00           N  
ATOM    990  C5    C    31     -26.020 -10.966  90.368  1.00  0.00           C  
ATOM    991  C6    C    31     -26.122 -10.000  91.288  1.00  0.00           C  
ATOM    992  H5'   C    31     -24.044  -7.746  94.577  1.00  0.00           H  
ATOM    993 H5''   C    31     -24.683  -8.603  95.762  1.00  0.00           H  
ATOM    994  H4'   C    31     -26.290  -7.185  94.829  1.00  0.00           H  
ATOM    995  H3'   C    31     -26.868  -9.918  94.333  1.00  0.00           H  
ATOM    996  H1'   C    31     -27.762  -7.350  91.981  1.00  0.00           H  
ATOM    997  H2'   C    31     -28.845  -9.303  93.345  1.00  0.00           H  
ATOM    998 HO2'   C    31     -28.844  -7.381  95.037  1.00  0.00           H  
ATOM    999  H42   C    31     -26.282 -12.671  88.464  1.00  0.00           H  
ATOM   1000  H41   C    31     -27.836 -12.233  87.943  1.00  0.00           H  
ATOM   1001  H5    C    31     -25.216 -11.521  90.302  1.00  0.00           H  
ATOM   1002  H6    C    31     -25.374  -9.854  91.904  1.00  0.00           H  
ATOM   1003  P     C    32     -28.314 -10.392  96.518  1.00  0.00           P  
ATOM   1004  OP2   C    32     -27.475 -11.548  96.111  1.00  0.00           O  
ATOM   1005  OP1   C    32     -28.597 -10.163  97.958  1.00  0.00           O  
ATOM   1006  O5'   C    32     -29.707 -10.499  95.754  1.00  0.00           O  
ATOM   1007  C5'   C    32     -30.745  -9.562  95.994  1.00  0.00           C  
ATOM   1008  C4'   C    32     -31.926  -9.791  95.082  1.00  0.00           C  
ATOM   1009  O4'   C    32     -31.521  -9.628  93.698  1.00  0.00           O  
ATOM   1010  C3'   C    32     -32.545 -11.180  95.125  1.00  0.00           C  
ATOM   1011  O3'   C    32     -33.399 -11.372  96.240  1.00  0.00           O  
ATOM   1012  C1'   C    32     -32.279 -10.538  92.866  1.00  0.00           C  
ATOM   1013  C2'   C    32     -33.263 -11.264  93.785  1.00  0.00           C  
ATOM   1014  O2'   C    32     -34.488 -10.545  93.810  1.00  0.00           O  
ATOM   1015  N1    C    32     -31.385 -11.476  92.143  1.00  0.00           N  
ATOM   1016  C2    C    32     -31.895 -12.158  91.031  1.00  0.00           C  
ATOM   1017  O2    C    32     -33.070 -11.959  90.685  1.00  0.00           O  
ATOM   1018  N3    C    32     -31.100 -13.018  90.354  1.00  0.00           N  
ATOM   1019  C4    C    32     -29.842 -13.214  90.746  1.00  0.00           C  
ATOM   1020  N4    C    32     -29.094 -14.073  90.048  1.00  0.00           N  
ATOM   1021  C5    C    32     -29.293 -12.537  91.873  1.00  0.00           C  
ATOM   1022  C6    C    32     -30.088 -11.688  92.534  1.00  0.00           C  
ATOM   1023  H5'   C    32     -30.398  -8.657  95.847  1.00  0.00           H  
ATOM   1024 H5''   C    32     -31.040  -9.643  96.925  1.00  0.00           H  
ATOM   1025  H4'   C    32     -32.618  -9.128  95.289  1.00  0.00           H  
ATOM   1026  H3'   C    32     -31.830 -11.849  95.148  1.00  0.00           H  
ATOM   1027  H1'   C    32     -32.778  -9.999  92.216  1.00  0.00           H  
ATOM   1028  H2'   C    32     -33.394 -12.195  93.505  1.00  0.00           H  
ATOM   1029 HO2'   C    32     -35.167 -11.056  93.323  1.00  0.00           H  
ATOM   1030  H42   C    32     -28.165 -14.239  90.311  1.00  0.00           H  
ATOM   1031  H41   C    32     -29.475 -14.537  89.274  1.00  0.00           H  
ATOM   1032  H5    C    32     -28.366 -12.688  92.153  1.00  0.00           H  
ATOM   1033  H6    C    32     -29.730 -11.212  93.312  1.00  0.00           H  
ATOM   1034  P     G    33     -33.546 -12.840  96.881  1.00  0.00           P  
ATOM   1035  OP2   G    33     -32.241 -13.537  96.759  1.00  0.00           O  
ATOM   1036  OP1   G    33     -34.173 -12.691  98.224  1.00  0.00           O  
ATOM   1037  O5'   G    33     -34.577 -13.569  95.908  1.00  0.00           O  
ATOM   1038  C5'   G    33     -35.911 -13.049  95.728  1.00  0.00           C  
ATOM   1039  C4'   G    33     -36.499 -13.535  94.425  1.00  0.00           C  
ATOM   1040  O4'   G    33     -35.568 -13.305  93.337  1.00  0.00           O  
ATOM   1041  C3'   G    33     -36.796 -15.019  94.355  1.00  0.00           C  
ATOM   1042  O3'   G    33     -38.047 -15.305  94.959  1.00  0.00           O  
ATOM   1043  C1'   G    33     -35.651 -14.366  92.392  1.00  0.00           C  
ATOM   1044  C2'   G    33     -36.784 -15.286  92.854  1.00  0.00           C  
ATOM   1045  O2'   G    33     -37.973 -14.896  92.200  1.00  0.00           O  
ATOM   1046  N1    G    33     -32.803 -17.542  89.637  1.00  0.00           N  
ATOM   1047  C2    G    33     -34.096 -17.123  89.429  1.00  0.00           C  
ATOM   1048  N2    G    33     -34.705 -17.609  88.340  1.00  0.00           N  
ATOM   1049  N3    G    33     -34.744 -16.292  90.232  1.00  0.00           N  
ATOM   1050  C4    G    33     -33.981 -15.903  91.277  1.00  0.00           C  
ATOM   1051  C5    G    33     -32.684 -16.263  91.578  1.00  0.00           C  
ATOM   1052  C6    G    33     -32.002 -17.160  90.710  1.00  0.00           C  
ATOM   1053  O6    G    33     -30.851 -17.604  90.810  1.00  0.00           O  
ATOM   1054  N7    G    33     -32.258 -15.641  92.744  1.00  0.00           N  
ATOM   1055  C8    G    33     -33.282 -14.927  93.122  1.00  0.00           C  
ATOM   1056  N9    G    33     -34.360 -15.036  92.274  1.00  0.00           N  
ATOM   1057  H5'   G    33     -35.892 -11.950  95.734  1.00  0.00           H  
ATOM   1058 H5''   G    33     -36.554 -13.364  96.562  1.00  0.00           H  
ATOM   1059  H4'   G    33     -37.449 -12.989  94.339  1.00  0.00           H  
ATOM   1060  H3'   G    33     -36.075 -15.642  94.905  1.00  0.00           H  
ATOM   1061  H1'   G    33     -35.912 -14.020  91.382  1.00  0.00           H  
ATOM   1062  H2'   G    33     -36.681 -16.353  92.614  1.00  0.00           H  
ATOM   1063 HO2'   G    33     -38.752 -15.034  92.812  1.00  0.00           H  
ATOM   1064  H1    G    33     -32.407 -18.169  88.967  1.00  0.00           H  
ATOM   1065  H22   G    33     -35.647 -17.343  88.134  1.00  0.00           H  
ATOM   1066  H21   G    33     -34.219 -18.237  87.733  1.00  0.00           H  
ATOM   1067  H8    G    33     -33.283 -14.300  94.027  1.00  0.00           H  
ATOM   1068  P     C    34     -38.212 -16.596  95.903  1.00  0.00           P  
ATOM   1069  OP2   C    34     -37.117 -16.577  96.905  1.00  0.00           O  
ATOM   1070  OP1   C    34     -39.624 -16.653  96.361  1.00  0.00           O  
ATOM   1071  O5'   C    34     -37.963 -17.826  94.922  1.00  0.00           O  
ATOM   1072  C5'   C    34     -38.901 -18.151  93.907  1.00  0.00           C  
ATOM   1073  C4'   C    34     -38.366 -19.209  92.973  1.00  0.00           C  
ATOM   1074  O4'   C    34     -37.209 -18.713  92.257  1.00  0.00           O  
ATOM   1075  C3'   C    34     -37.861 -20.486  93.625  1.00  0.00           C  
ATOM   1076  O3'   C    34     -38.906 -21.366  94.001  1.00  0.00           O  
ATOM   1077  C1'   C    34     -36.303 -19.759  92.024  1.00  0.00           C  
ATOM   1078  C2'   C    34     -36.939 -21.042  92.553  1.00  0.00           C  
ATOM   1079  O2'   C    34     -37.677 -21.664  91.512  1.00  0.00           O  
ATOM   1080  N1    C    34     -35.022 -19.444  92.702  1.00  0.00           N  
ATOM   1081  C2    C    34     -33.867 -20.120  92.290  1.00  0.00           C  
ATOM   1082  O2    C    34     -33.948 -20.957  91.378  1.00  0.00           O  
ATOM   1083  N3    C    34     -32.686 -19.850  92.892  1.00  0.00           N  
ATOM   1084  C4    C    34     -32.625 -18.947  93.870  1.00  0.00           C  
ATOM   1085  N4    C    34     -31.438 -18.713  94.435  1.00  0.00           N  
ATOM   1086  C5    C    34     -33.781 -18.243  94.312  1.00  0.00           C  
ATOM   1087  C6    C    34     -34.943 -18.517  93.708  1.00  0.00           C  
ATOM   1088  H5'   C    34     -39.106 -17.343  93.392  1.00  0.00           H  
ATOM   1089 H5''   C    34     -39.723 -18.481  94.326  1.00  0.00           H  
ATOM   1090  H4'   C    34     -39.062 -19.436  92.322  1.00  0.00           H  
ATOM   1091  H3'   C    34     -37.334 -20.257  94.419  1.00  0.00           H  
ATOM   1092  H1'   C    34     -36.149 -19.850  91.061  1.00  0.00           H  
ATOM   1093  H2'   C    34     -36.270 -21.648  92.935  1.00  0.00           H  
ATOM   1094 HO2'   C    34     -38.498 -22.047  91.886  1.00  0.00           H  
ATOM   1095  H42   C    34     -31.361 -18.055  95.156  1.00  0.00           H  
ATOM   1096  H41   C    34     -30.645 -19.201  94.128  1.00  0.00           H  
ATOM   1097  H5    C    34     -33.726 -17.579  95.031  1.00  0.00           H  
ATOM   1098  H6    C    34     -35.750 -18.043  93.998  1.00  0.00           H  
ATOM   1099  P     U    35     -38.679 -22.405  95.197  1.00  0.00           P  
ATOM   1100  OP2   U    35     -38.889 -21.636  96.449  1.00  0.00           O  
ATOM   1101  OP1   U    35     -39.550 -23.569  94.895  1.00  0.00           O  
ATOM   1102  O5'   U    35     -37.166 -22.901  95.170  1.00  0.00           O  
ATOM   1103  C5'   U    35     -36.828 -24.231  95.530  1.00  0.00           C  
ATOM   1104  C4'   U    35     -35.350 -24.378  95.797  1.00  0.00           C  
ATOM   1105  O4'   U    35     -34.577 -23.255  95.308  1.00  0.00           O  
ATOM   1106  C3'   U    35     -34.936 -24.444  97.259  1.00  0.00           C  
ATOM   1107  O3'   U    35     -35.089 -25.736  97.820  1.00  0.00           O  
ATOM   1108  C1'   U    35     -33.449 -23.020  96.111  1.00  0.00           C  
ATOM   1109  C2'   U    35     -33.456 -24.115  97.166  1.00  0.00           C  
ATOM   1110  O2'   U    35     -32.712 -25.225  96.683  1.00  0.00           O  
ATOM   1111  N1    U    35     -33.612 -21.669  96.701  1.00  0.00           N  
ATOM   1112  C2    U    35     -32.580 -21.198  97.492  1.00  0.00           C  
ATOM   1113  O2    U    35     -31.567 -21.837  97.714  1.00  0.00           O  
ATOM   1114  N3    U    35     -32.774 -19.943  98.016  1.00  0.00           N  
ATOM   1115  C4    U    35     -33.871 -19.127  97.837  1.00  0.00           C  
ATOM   1116  O4    U    35     -33.897 -18.021  98.378  1.00  0.00           O  
ATOM   1117  C5    U    35     -34.899 -19.680  97.008  1.00  0.00           C  
ATOM   1118  C6    U    35     -34.735 -20.899  96.483  1.00  0.00           C  
ATOM   1119  H5'   U    35     -37.081 -24.834  94.800  1.00  0.00           H  
ATOM   1120 H5''   U    35     -37.324 -24.480  96.338  1.00  0.00           H  
ATOM   1121  H4'   U    35     -35.057 -25.198  95.348  1.00  0.00           H  
ATOM   1122  H3'   U    35     -35.412 -23.794  97.816  1.00  0.00           H  
ATOM   1123  H1'   U    35     -32.605 -23.057  95.613  1.00  0.00           H  
ATOM   1124  H2'   U    35     -33.106 -23.790  98.022  1.00  0.00           H  
ATOM   1125 HO2'   U    35     -33.176 -26.052  96.929  1.00  0.00           H  
ATOM   1126  H3    U    35     -32.055 -19.590  98.579  1.00  0.00           H  
ATOM   1127  H5    U    35     -35.714 -19.169  96.826  1.00  0.00           H  
ATOM   1128  H6    U    35     -35.453 -21.256  95.921  1.00  0.00           H  
ATOM   1129  P     A    36     -35.364 -25.907  99.394  1.00  0.00           P  
ATOM   1130  OP2   A    36     -36.413 -24.932  99.786  1.00  0.00           O  
ATOM   1131  OP1   A    36     -35.563 -27.351  99.672  1.00  0.00           O  
ATOM   1132  O5'   A    36     -33.995 -25.458 100.075  1.00  0.00           O  
ATOM   1133  C5'   A    36     -32.867 -26.320 100.082  1.00  0.00           C  
ATOM   1134  C4'   A    36     -31.816 -25.850 101.056  1.00  0.00           C  
ATOM   1135  O4'   A    36     -31.216 -24.623 100.569  1.00  0.00           O  
ATOM   1136  C3'   A    36     -32.306 -25.516 102.456  1.00  0.00           C  
ATOM   1137  O3'   A    36     -32.362 -26.646 103.309  1.00  0.00           O  
ATOM   1138  C1'   A    36     -30.934 -23.752 101.665  1.00  0.00           C  
ATOM   1139  C2'   A    36     -31.259 -24.525 102.945  1.00  0.00           C  
ATOM   1140  O2'   A    36     -30.085 -25.192 103.386  1.00  0.00           O  
ATOM   1141  N1    A    36     -31.675 -18.871 103.143  1.00  0.00           N  
ATOM   1142  C2    A    36     -30.757 -19.785 103.482  1.00  0.00           C  
ATOM   1143  N3    A    36     -30.622 -21.040 103.058  1.00  0.00           N  
ATOM   1144  C4    A    36     -31.584 -21.347 102.169  1.00  0.00           C  
ATOM   1145  C5    A    36     -32.594 -20.516 101.722  1.00  0.00           C  
ATOM   1146  C6    A    36     -32.627 -19.212 102.247  1.00  0.00           C  
ATOM   1147  N6    A    36     -33.543 -18.301 101.910  1.00  0.00           N  
ATOM   1148  N7    A    36     -33.402 -21.176 100.806  1.00  0.00           N  
ATOM   1149  C8    A    36     -32.870 -22.370 100.720  1.00  0.00           C  
ATOM   1150  N9    A    36     -31.766 -22.543 101.519  1.00  0.00           N  
ATOM   1151  H5'   A    36     -32.480 -26.347  99.182  1.00  0.00           H  
ATOM   1152 H5''   A    36     -33.155 -27.223 100.333  1.00  0.00           H  
ATOM   1153  H4'   A    36     -31.118 -26.536 101.120  1.00  0.00           H  
ATOM   1154  H3'   A    36     -33.191 -25.095 102.424  1.00  0.00           H  
ATOM   1155  H1'   A    36     -29.986 -23.497 101.670  1.00  0.00           H  
ATOM   1156  H2'   A    36     -31.621 -23.931 103.636  1.00  0.00           H  
ATOM   1157 HO2'   A    36     -30.331 -26.078 103.724  1.00  0.00           H  
ATOM   1158  H2    A    36     -30.089 -19.488 104.135  1.00  0.00           H  
ATOM   1159  H61   A    36     -33.514 -17.406 102.310  1.00  0.00           H  
ATOM   1160  H62   A    36     -34.242 -18.525 101.262  1.00  0.00           H  
ATOM   1161  H8    A    36     -33.228 -23.075 100.141  1.00  0.00           H  
ATOM   1162  P     G    37     -33.552 -26.794 104.379  1.00  0.00           P  
ATOM   1163  OP2   G    37     -34.800 -26.292 103.749  1.00  0.00           O  
ATOM   1164  OP1   G    37     -33.510 -28.173 104.927  1.00  0.00           O  
ATOM   1165  O5'   G    37     -33.150 -25.787 105.546  1.00  0.00           O  
ATOM   1166  C5'   G    37     -31.986 -26.006 106.329  1.00  0.00           C  
ATOM   1167  C4'   G    37     -31.629 -24.787 107.146  1.00  0.00           C  
ATOM   1168  O4'   G    37     -31.433 -23.625 106.290  1.00  0.00           O  
ATOM   1169  C3'   G    37     -32.756 -24.394 108.067  1.00  0.00           C  
ATOM   1170  O3'   G    37     -32.706 -25.214 109.216  1.00  0.00           O  
ATOM   1171  C1'   G    37     -32.000 -22.490 106.934  1.00  0.00           C  
ATOM   1172  C2'   G    37     -32.488 -22.919 108.316  1.00  0.00           C  
ATOM   1173  O2'   G    37     -31.504 -22.689 109.304  1.00  0.00           O  
ATOM   1174  N1    G    37     -35.036 -18.499 105.977  1.00  0.00           N  
ATOM   1175  C2    G    37     -34.035 -18.621 106.918  1.00  0.00           C  
ATOM   1176  N2    G    37     -33.831 -17.550 107.712  1.00  0.00           N  
ATOM   1177  N3    G    37     -33.286 -19.711 107.073  1.00  0.00           N  
ATOM   1178  C4    G    37     -33.627 -20.674 106.203  1.00  0.00           C  
ATOM   1179  C5    G    37     -34.602 -20.644 105.229  1.00  0.00           C  
ATOM   1180  C6    G    37     -35.385 -19.485 105.069  1.00  0.00           C  
ATOM   1181  O6    G    37     -36.286 -19.280 104.252  1.00  0.00           O  
ATOM   1182  N7    G    37     -34.649 -21.847 104.540  1.00  0.00           N  
ATOM   1183  C8    G    37     -33.725 -22.580 105.103  1.00  0.00           C  
ATOM   1184  N9    G    37     -33.068 -21.929 106.120  1.00  0.00           N  
ATOM   1185  H5'   G    37     -31.238 -26.224 105.736  1.00  0.00           H  
ATOM   1186 H5''   G    37     -32.145 -26.761 106.933  1.00  0.00           H  
ATOM   1187  H4'   G    37     -30.735 -25.092 107.708  1.00  0.00           H  
ATOM   1188  H3'   G    37     -33.756 -24.551 107.635  1.00  0.00           H  
ATOM   1189  H1'   G    37     -31.262 -21.690 107.090  1.00  0.00           H  
ATOM   1190  H2'   G    37     -33.375 -22.383 108.681  1.00  0.00           H  
ATOM   1191 HO2'   G    37     -31.451 -23.481 109.914  1.00  0.00           H  
ATOM   1192  H1    G    37     -35.543 -17.638 105.952  1.00  0.00           H  
ATOM   1193  H22   G    37     -33.119 -17.578 108.414  1.00  0.00           H  
ATOM   1194  H21   G    37     -34.390 -16.730 107.600  1.00  0.00           H  
ATOM   1195  H8    G    37     -33.496 -23.611 104.793  1.00  0.00           H  
ATOM   1196  P     A    38     -34.075 -25.688 109.889  1.00  0.00           P  
ATOM   1197  OP2   A    38     -35.008 -26.101 108.804  1.00  0.00           O  
ATOM   1198  OP1   A    38     -33.724 -26.645 110.971  1.00  0.00           O  
ATOM   1199  O5'   A    38     -34.617 -24.348 110.549  1.00  0.00           O  
ATOM   1200  C5'   A    38     -33.967 -23.818 111.689  1.00  0.00           C  
ATOM   1201  C4'   A    38     -34.646 -22.561 112.137  1.00  0.00           C  
ATOM   1202  O4'   A    38     -34.492 -21.531 111.129  1.00  0.00           O  
ATOM   1203  C3'   A    38     -36.148 -22.648 112.305  1.00  0.00           C  
ATOM   1204  O3'   A    38     -36.485 -23.293 113.528  1.00  0.00           O  
ATOM   1205  C1'   A    38     -35.590 -20.643 111.188  1.00  0.00           C  
ATOM   1206  C2'   A    38     -36.530 -21.171 112.274  1.00  0.00           C  
ATOM   1207  O2'   A    38     -36.247 -20.495 113.479  1.00  0.00           O  
ATOM   1208  N1    A    38     -38.585 -17.899 108.049  1.00  0.00           N  
ATOM   1209  C2    A    38     -38.110 -17.666 109.285  1.00  0.00           C  
ATOM   1210  N3    A    38     -37.311 -18.429 110.044  1.00  0.00           N  
ATOM   1211  C4    A    38     -37.001 -19.567 109.404  1.00  0.00           C  
ATOM   1212  C5    A    38     -37.409 -19.950 108.142  1.00  0.00           C  
ATOM   1213  C6    A    38     -38.240 -19.057 107.437  1.00  0.00           C  
ATOM   1214  N6    A    38     -38.694 -19.293 106.209  1.00  0.00           N  
ATOM   1215  N7    A    38     -36.894 -21.199 107.817  1.00  0.00           N  
ATOM   1216  C8    A    38     -36.201 -21.539 108.879  1.00  0.00           C  
ATOM   1217  N9    A    38     -36.228 -20.598 109.876  1.00  0.00           N  
ATOM   1218  H5'   A    38     -32.913 -23.607 111.459  1.00  0.00           H  
ATOM   1219 H5''   A    38     -33.977 -24.555 112.506  1.00  0.00           H  
ATOM   1220  H4'   A    38     -34.177 -22.333 113.106  1.00  0.00           H  
ATOM   1221  H3'   A    38     -36.645 -23.251 111.531  1.00  0.00           H  
ATOM   1222  H1'   A    38     -35.340 -19.607 111.458  1.00  0.00           H  
ATOM   1223  H2'   A    38     -37.607 -21.015 112.119  1.00  0.00           H  
ATOM   1224 HO2'   A    38     -37.102 -20.290 113.956  1.00  0.00           H  
ATOM   1225  H2    A    38     -38.423 -16.715 109.738  1.00  0.00           H  
ATOM   1226  H61   A    38     -39.278 -18.619 105.754  1.00  0.00           H  
ATOM   1227  H62   A    38     -38.451 -20.141 105.740  1.00  0.00           H  
ATOM   1228  H8    A    38     -35.651 -22.489 108.960  1.00  0.00           H  
ATOM   1229  P     G    39     -37.911 -24.015 113.694  1.00  0.00           P  
ATOM   1230  OP2   G    39     -38.353 -24.475 112.352  1.00  0.00           O  
ATOM   1231  OP1   G    39     -37.806 -24.993 114.807  1.00  0.00           O  
ATOM   1232  O5'   G    39     -38.886 -22.843 114.159  1.00  0.00           O  
ATOM   1233  C5'   G    39     -38.739 -22.236 115.434  1.00  0.00           C  
ATOM   1234  C4'   G    39     -39.483 -20.926 115.513  1.00  0.00           C  
ATOM   1235  O4'   G    39     -39.038 -20.069 114.427  1.00  0.00           O  
ATOM   1236  C3'   G    39     -40.988 -20.999 115.303  1.00  0.00           C  
ATOM   1237  O3'   G    39     -41.681 -21.489 116.438  1.00  0.00           O  
ATOM   1238  C1'   G    39     -40.091 -19.198 114.094  1.00  0.00           C  
ATOM   1239  C2'   G    39     -41.287 -19.539 114.995  1.00  0.00           C  
ATOM   1240  O2'   G    39     -41.236 -18.744 116.171  1.00  0.00           O  
ATOM   1241  N1    G    39     -41.970 -16.855 109.983  1.00  0.00           N  
ATOM   1242  C2    G    39     -41.802 -16.379 111.261  1.00  0.00           C  
ATOM   1243  N2    G    39     -42.182 -15.111 111.478  1.00  0.00           N  
ATOM   1244  N3    G    39     -41.297 -17.091 112.255  1.00  0.00           N  
ATOM   1245  C4    G    39     -40.968 -18.341 111.864  1.00  0.00           C  
ATOM   1246  C5    G    39     -41.094 -18.914 110.617  1.00  0.00           C  
ATOM   1247  C6    G    39     -41.638 -18.139 109.560  1.00  0.00           C  
ATOM   1248  O6    G    39     -41.830 -18.467 108.383  1.00  0.00           O  
ATOM   1249  N7    G    39     -40.639 -20.225 110.628  1.00  0.00           N  
ATOM   1250  C8    G    39     -40.252 -20.421 111.859  1.00  0.00           C  
ATOM   1251  N9    G    39     -40.423 -19.320 112.662  1.00  0.00           N  
ATOM   1252  H5'   G    39     -37.788 -22.075 115.605  1.00  0.00           H  
ATOM   1253 H5''   G    39     -39.088 -22.845 116.119  1.00  0.00           H  
ATOM   1254  H4'   G    39     -39.279 -20.497 116.370  1.00  0.00           H  
ATOM   1255  H3'   G    39     -41.177 -21.555 114.519  1.00  0.00           H  
ATOM   1256  H1'   G    39     -39.790 -18.285 114.283  1.00  0.00           H  
ATOM   1257  H2'   G    39     -42.141 -19.439 114.525  1.00  0.00           H  
ATOM   1258 HO2'   G    39     -41.494 -19.294 116.940  1.00  0.00           H  
ATOM   1259  H1    G    39     -42.353 -16.246 109.318  1.00  0.00           H  
ATOM   1260  H22   G    39     -42.086 -14.717 112.371  1.00  0.00           H  
ATOM   1261  H21   G    39     -42.557 -14.577 110.748  1.00  0.00           H  
ATOM   1262  H8    G    39     -39.876 -21.269 112.177  1.00  0.00           H  
ATOM   1263  P     G    40     -42.923 -22.493 116.255  1.00  0.00           P  
ATOM   1264  OP2   G    40     -42.643 -23.361 115.083  1.00  0.00           O  
ATOM   1265  OP1   G    40     -43.215 -23.111 117.574  1.00  0.00           O  
ATOM   1266  O5'   G    40     -44.141 -21.536 115.880  1.00  0.00           O  
ATOM   1267  C5'   G    40     -44.633 -20.584 116.810  1.00  0.00           C  
ATOM   1268  C4'   G    40     -45.326 -19.437 116.116  1.00  0.00           C  
ATOM   1269  O4'   G    40     -44.440 -18.824 115.150  1.00  0.00           O  
ATOM   1270  C3'   G    40     -46.572 -19.794 115.320  1.00  0.00           C  
ATOM   1271  O3'   G    40     -47.746 -19.829 116.114  1.00  0.00           O  
ATOM   1272  C1'   G    40     -45.148 -18.460 113.973  1.00  0.00           C  
ATOM   1273  C2'   G    40     -46.631 -18.681 114.282  1.00  0.00           C  
ATOM   1274  O2'   G    40     -47.165 -17.488 114.837  1.00  0.00           O  
ATOM   1275  N1    G    40     -44.730 -18.923 108.920  1.00  0.00           N  
ATOM   1276  C2    G    40     -45.273 -17.902 109.663  1.00  0.00           C  
ATOM   1277  N2    G    40     -45.771 -16.865 108.974  1.00  0.00           N  
ATOM   1278  N3    G    40     -45.323 -17.897 110.985  1.00  0.00           N  
ATOM   1279  C4    G    40     -44.780 -19.012 111.516  1.00  0.00           C  
ATOM   1280  C5    G    40     -44.213 -20.087 110.865  1.00  0.00           C  
ATOM   1281  C6    G    40     -44.165 -20.081 109.447  1.00  0.00           C  
ATOM   1282  O6    G    40     -43.703 -20.940 108.687  1.00  0.00           O  
ATOM   1283  N7    G    40     -43.767 -21.035 111.775  1.00  0.00           N  
ATOM   1284  C8    G    40     -44.066 -20.529 112.941  1.00  0.00           C  
ATOM   1285  N9    G    40     -44.682 -19.304 112.856  1.00  0.00           N  
ATOM   1286  H5'   G    40     -43.885 -20.234 117.337  1.00  0.00           H  
ATOM   1287 H5''   G    40     -45.269 -21.024 117.413  1.00  0.00           H  
ATOM   1288  H4'   G    40     -45.574 -18.765 116.785  1.00  0.00           H  
ATOM   1289  H3'   G    40     -46.428 -20.650 114.865  1.00  0.00           H  
ATOM   1290  H1'   G    40     -44.997 -17.517 113.754  1.00  0.00           H  
ATOM   1291  H2'   G    40     -47.123 -18.961 113.482  1.00  0.00           H  
ATOM   1292 HO2'   G    40     -47.785 -17.721 115.559  1.00  0.00           H  
ATOM   1293  H1    G    40     -44.741 -18.831 107.945  1.00  0.00           H  
ATOM   1294  H22   G    40     -46.171 -16.107 109.451  1.00  0.00           H  
ATOM   1295  H21   G    40     -45.737 -16.862 107.995  1.00  0.00           H  
ATOM   1296  H8    G    40     -43.870 -20.978 113.789  1.00  0.00           H  
ATOM   1297  P     U    41     -48.755 -21.075 116.009  1.00  0.00           P  
ATOM   1298  OP2   U    41     -47.957 -22.322 116.111  1.00  0.00           O  
ATOM   1299  OP1   U    41     -49.876 -20.841 116.955  1.00  0.00           O  
ATOM   1300  O5'   U    41     -49.333 -20.979 114.528  1.00  0.00           O  
ATOM   1301  C5'   U    41     -50.387 -20.082 114.212  1.00  0.00           C  
ATOM   1302  C4'   U    41     -50.380 -19.706 112.751  1.00  0.00           C  
ATOM   1303  O4'   U    41     -49.031 -19.505 112.291  1.00  0.00           O  
ATOM   1304  C3'   U    41     -50.939 -20.744 111.789  1.00  0.00           C  
ATOM   1305  O3'   U    41     -52.350 -20.694 111.680  1.00  0.00           O  
ATOM   1306  C1'   U    41     -48.874 -19.939 110.947  1.00  0.00           C  
ATOM   1307  C2'   U    41     -50.256 -20.393 110.477  1.00  0.00           C  
ATOM   1308  O2'   U    41     -50.901 -19.301 109.837  1.00  0.00           O  
ATOM   1309  N1    U    41     -47.878 -21.038 110.912  1.00  0.00           N  
ATOM   1310  C2    U    41     -47.293 -21.319 109.691  1.00  0.00           C  
ATOM   1311  O2    U    41     -47.559 -20.711 108.669  1.00  0.00           O  
ATOM   1312  N3    U    41     -46.378 -22.343 109.706  1.00  0.00           N  
ATOM   1313  C4    U    41     -45.995 -23.100 110.792  1.00  0.00           C  
ATOM   1314  O4    U    41     -45.156 -23.990 110.643  1.00  0.00           O  
ATOM   1315  C5    U    41     -46.641 -22.753 112.021  1.00  0.00           C  
ATOM   1316  C6    U    41     -47.536 -21.760 112.035  1.00  0.00           C  
ATOM   1317  H5'   U    41     -50.286 -19.269 114.751  1.00  0.00           H  
ATOM   1318 H5''   U    41     -51.243 -20.505 114.428  1.00  0.00           H  
ATOM   1319  H4'   U    41     -50.877 -18.870 112.637  1.00  0.00           H  
ATOM   1320  H3'   U    41     -50.646 -21.635 112.071  1.00  0.00           H  
ATOM   1321  H1'   U    41     -48.565 -19.203 110.378  1.00  0.00           H  
ATOM   1322  H2'   U    41     -50.191 -21.172 109.887  1.00  0.00           H  
ATOM   1323 HO2'   U    41     -51.251 -19.600 108.971  1.00  0.00           H  
ATOM   1324  H3    U    41     -45.951 -22.559 108.851  1.00  0.00           H  
ATOM   1325  H5    U    41     -46.429 -23.240 112.845  1.00  0.00           H  
ATOM   1326  H6    U    41     -47.965 -21.542 112.888  1.00  0.00           H  
ATOM   1327  P     G    42     -53.160 -21.942 111.073  1.00  0.00           P  
ATOM   1328  OP2   G    42     -52.426 -23.183 111.429  1.00  0.00           O  
ATOM   1329  OP1   G    42     -54.587 -21.797 111.458  1.00  0.00           O  
ATOM   1330  O5'   G    42     -53.053 -21.741 109.496  1.00  0.00           O  
ATOM   1331  C5'   G    42     -53.745 -20.685 108.847  1.00  0.00           C  
ATOM   1332  C4'   G    42     -53.458 -20.662 107.366  1.00  0.00           C  
ATOM   1333  O4'   G    42     -52.047 -20.405 107.127  1.00  0.00           O  
ATOM   1334  C3'   G    42     -53.761 -21.945 106.607  1.00  0.00           C  
ATOM   1335  O3'   G    42     -55.150 -22.170 106.433  1.00  0.00           O  
ATOM   1336  C1'   G    42     -51.748 -21.021 105.906  1.00  0.00           C  
ATOM   1337  C2'   G    42     -53.033 -21.595 105.322  1.00  0.00           C  
ATOM   1338  O2'   G    42     -53.723 -20.588 104.596  1.00  0.00           O  
ATOM   1339  N1    G    42     -48.404 -24.036 103.530  1.00  0.00           N  
ATOM   1340  C2    G    42     -49.291 -23.129 103.004  1.00  0.00           C  
ATOM   1341  N2    G    42     -49.291 -23.003 101.668  1.00  0.00           N  
ATOM   1342  N3    G    42     -50.117 -22.396 103.732  1.00  0.00           N  
ATOM   1343  C4    G    42     -49.986 -22.647 105.051  1.00  0.00           C  
ATOM   1344  C5    G    42     -49.134 -23.530 105.679  1.00  0.00           C  
ATOM   1345  C6    G    42     -48.252 -24.310 104.886  1.00  0.00           C  
ATOM   1346  O6    G    42     -47.422 -25.148 105.255  1.00  0.00           O  
ATOM   1347  N7    G    42     -49.308 -23.490 107.055  1.00  0.00           N  
ATOM   1348  C8    G    42     -50.246 -22.600 107.236  1.00  0.00           C  
ATOM   1349  N9    G    42     -50.702 -22.049 106.062  1.00  0.00           N  
ATOM   1350  H5'   G    42     -53.468 -19.832 109.240  1.00  0.00           H  
ATOM   1351 H5''   G    42     -54.709 -20.802 108.985  1.00  0.00           H  
ATOM   1352  H4'   G    42     -53.981 -19.942 106.953  1.00  0.00           H  
ATOM   1353  H3'   G    42     -53.332 -22.697 107.063  1.00  0.00           H  
ATOM   1354  H1'   G    42     -51.417 -20.304 105.325  1.00  0.00           H  
ATOM   1355  H2'   G    42     -52.870 -22.390 104.773  1.00  0.00           H  
ATOM   1356 HO2'   G    42     -53.437 -20.617 103.659  1.00  0.00           H  
ATOM   1357  H1    G    42     -47.834 -24.530 102.905  1.00  0.00           H  
ATOM   1358  H22   G    42     -49.903 -22.370 101.236  1.00  0.00           H  
ATOM   1359  H21   G    42     -48.682 -23.542 101.122  1.00  0.00           H  
ATOM   1360  H8    G    42     -50.588 -22.350 108.119  1.00  0.00           H  
ATOM   1361  P     A    43     -55.706 -23.663 106.221  1.00  0.00           P  
ATOM   1362  OP2   A    43     -54.900 -24.578 107.068  1.00  0.00           O  
ATOM   1363  OP1   A    43     -57.182 -23.631 106.372  1.00  0.00           O  
ATOM   1364  O5'   A    43     -55.373 -23.984 104.696  1.00  0.00           O  
ATOM   1365  C5'   A    43     -55.810 -25.193 104.093  1.00  0.00           C  
ATOM   1366  C4'   A    43     -56.103 -25.007 102.626  1.00  0.00           C  
ATOM   1367  O4'   A    43     -57.114 -23.981 102.498  1.00  0.00           O  
ATOM   1368  C3'   A    43     -54.945 -24.513 101.772  1.00  0.00           C  
ATOM   1369  O3'   A    43     -54.124 -25.563 101.290  1.00  0.00           O  
ATOM   1370  C1'   A    43     -56.844 -23.169 101.360  1.00  0.00           C  
ATOM   1371  C2'   A    43     -55.635 -23.767 100.651  1.00  0.00           C  
ATOM   1372  O2'   A    43     -56.093 -24.658  99.645  1.00  0.00           O  
ATOM   1373  N1    A    43     -55.912 -18.303  99.943  1.00  0.00           N  
ATOM   1374  C2    A    43     -56.109 -19.425  99.237  1.00  0.00           C  
ATOM   1375  N3    A    43     -56.347 -20.660  99.671  1.00  0.00           N  
ATOM   1376  C4    A    43     -56.376 -20.694 101.016  1.00  0.00           C  
ATOM   1377  C5    A    43     -56.192 -19.628 101.875  1.00  0.00           C  
ATOM   1378  C6    A    43     -55.949 -18.372 101.291  1.00  0.00           C  
ATOM   1379  N6    A    43     -55.752 -17.254 101.993  1.00  0.00           N  
ATOM   1380  N7    A    43     -56.292 -20.040 103.197  1.00  0.00           N  
ATOM   1381  C8    A    43     -56.531 -21.325 103.108  1.00  0.00           C  
ATOM   1382  N9    A    43     -56.595 -21.789 101.817  1.00  0.00           N  
ATOM   1383  H5'   A    43     -56.625 -25.500 104.545  1.00  0.00           H  
ATOM   1384 H5''   A    43     -55.113 -25.873 104.197  1.00  0.00           H  
ATOM   1385  H4'   A    43     -56.440 -25.852 102.260  1.00  0.00           H  
ATOM   1386  H3'   A    43     -54.410 -23.877 102.292  1.00  0.00           H  
ATOM   1387  H1'   A    43     -57.615 -23.178 100.754  1.00  0.00           H  
ATOM   1388  H2'   A    43     -55.060 -23.065 100.280  1.00  0.00           H  
ATOM   1389 HO2'   A    43     -55.469 -25.411  99.578  1.00  0.00           H  
ATOM   1390  H2    A    43     -56.072 -19.321  98.263  1.00  0.00           H  
ATOM   1391  H61   A    43     -55.586 -16.407 101.529  1.00  0.00           H  
ATOM   1392  H62   A    43     -55.774 -17.280 102.972  1.00  0.00           H  
ATOM   1393  H8    A    43     -56.652 -21.903 103.891  1.00  0.00           H  
ATOM   1394  P     A    44     -52.524 -25.432 101.355  1.00  0.00           P  
ATOM   1395  OP2   A    44     -52.162 -24.879 102.684  1.00  0.00           O  
ATOM   1396  OP1   A    44     -51.938 -26.721 100.912  1.00  0.00           O  
ATOM   1397  O5'   A    44     -52.183 -24.331 100.254  1.00  0.00           O  
ATOM   1398  C5'   A    44     -52.302 -24.622  98.870  1.00  0.00           C  
ATOM   1399  C4'   A    44     -52.107 -23.389  98.025  1.00  0.00           C  
ATOM   1400  O4'   A    44     -53.186 -22.439  98.298  1.00  0.00           O  
ATOM   1401  C3'   A    44     -50.818 -22.616  98.261  1.00  0.00           C  
ATOM   1402  O3'   A    44     -49.679 -23.255  97.710  1.00  0.00           O  
ATOM   1403  C1'   A    44     -52.670 -21.151  98.308  1.00  0.00           C  
ATOM   1404  C2'   A    44     -51.249 -21.243  97.741  1.00  0.00           C  
ATOM   1405  O2'   A    44     -51.311 -21.225  96.323  1.00  0.00           O  
ATOM   1406  N1    A    44     -52.499 -16.994 101.348  1.00  0.00           N  
ATOM   1407  C2    A    44     -52.464 -17.138 100.017  1.00  0.00           C  
ATOM   1408  N3    A    44     -52.512 -18.252  99.290  1.00  0.00           N  
ATOM   1409  C4    A    44     -52.610 -19.334 100.084  1.00  0.00           C  
ATOM   1410  C5    A    44     -52.657 -19.345 101.466  1.00  0.00           C  
ATOM   1411  C6    A    44     -52.598 -18.100 102.116  1.00  0.00           C  
ATOM   1412  N6    A    44     -52.633 -17.956 103.443  1.00  0.00           N  
ATOM   1413  N7    A    44     -52.759 -20.646 101.942  1.00  0.00           N  
ATOM   1414  C8    A    44     -52.771 -21.378 100.856  1.00  0.00           C  
ATOM   1415  N9    A    44     -52.684 -20.649  99.695  1.00  0.00           N  
ATOM   1416  H5'   A    44     -53.194 -24.990  98.696  1.00  0.00           H  
ATOM   1417 H5''   A    44     -51.629 -25.289  98.623  1.00  0.00           H  
ATOM   1418  H4'   A    44     -52.134 -23.645  97.079  1.00  0.00           H  
ATOM   1419  H3'   A    44     -50.639 -22.576  99.224  1.00  0.00           H  
ATOM   1420  H1'   A    44     -53.209 -20.560  97.741  1.00  0.00           H  
ATOM   1421  H2'   A    44     -50.674 -20.530  98.089  1.00  0.00           H  
ATOM   1422 HO2'   A    44     -50.629 -21.832  95.967  1.00  0.00           H  
ATOM   1423  H2    A    44     -52.392 -16.305  99.506  1.00  0.00           H  
ATOM   1424  H61   A    44     -52.588 -17.060 103.840  1.00  0.00           H  
ATOM   1425  H62   A    44     -52.705 -18.744 104.020  1.00  0.00           H  
ATOM   1426  H8    A    44     -52.835 -22.356 100.871  1.00  0.00           H  
ATOM   1427  P     A    45     -48.213 -22.730  98.093  1.00  0.00           P  
ATOM   1428  OP2   A    45     -48.283 -22.340  99.524  1.00  0.00           O  
ATOM   1429  OP1   A    45     -47.275 -23.799  97.668  1.00  0.00           O  
ATOM   1430  O5'   A    45     -47.888 -21.422  97.242  1.00  0.00           O  
ATOM   1431  C5'   A    45     -47.090 -20.380  97.783  1.00  0.00           C  
ATOM   1432  C4'   A    45     -47.913 -19.427  98.615  1.00  0.00           C  
ATOM   1433  O4'   A    45     -48.587 -20.140  99.683  1.00  0.00           O  
ATOM   1434  C3'   A    45     -47.139 -18.340  99.344  1.00  0.00           C  
ATOM   1435  O3'   A    45     -46.733 -17.282  98.494  1.00  0.00           O  
ATOM   1436  C1'   A    45     -48.718 -19.292 100.796  1.00  0.00           C  
ATOM   1437  C2'   A    45     -48.140 -17.931 100.416  1.00  0.00           C  
ATOM   1438  O2'   A    45     -49.170 -17.118  99.874  1.00  0.00           O  
ATOM   1439  N1    A    45     -48.206 -19.401 105.923  1.00  0.00           N  
ATOM   1440  C2    A    45     -48.998 -18.688 105.112  1.00  0.00           C  
ATOM   1441  N3    A    45     -49.079 -18.709 103.783  1.00  0.00           N  
ATOM   1442  C4    A    45     -48.211 -19.598 103.268  1.00  0.00           C  
ATOM   1443  C5    A    45     -47.335 -20.403 103.972  1.00  0.00           C  
ATOM   1444  C6    A    45     -47.346 -20.286 105.373  1.00  0.00           C  
ATOM   1445  N6    A    45     -46.556 -20.996 106.182  1.00  0.00           N  
ATOM   1446  N7    A    45     -46.593 -21.195 103.106  1.00  0.00           N  
ATOM   1447  C8    A    45     -47.031 -20.857 101.918  1.00  0.00           C  
ATOM   1448  N9    A    45     -48.012 -19.896 101.942  1.00  0.00           N  
ATOM   1449  H5'   A    45     -46.672 -19.883  97.049  1.00  0.00           H  
ATOM   1450 H5''   A    45     -46.389 -20.771  98.344  1.00  0.00           H  
ATOM   1451  H4'   A    45     -48.582 -19.006  98.036  1.00  0.00           H  
ATOM   1452  H3'   A    45     -46.349 -18.723  99.781  1.00  0.00           H  
ATOM   1453  H1'   A    45     -49.669 -19.193 101.014  1.00  0.00           H  
ATOM   1454  H2'   A    45     -47.696 -17.499 101.175  1.00  0.00           H  
ATOM   1455 HO2'   A    45     -49.843 -17.693  99.454  1.00  0.00           H  
ATOM   1456  H2    A    45     -49.603 -18.061 105.560  1.00  0.00           H  
ATOM   1457  H61   A    45     -46.609 -20.870 107.153  1.00  0.00           H  
ATOM   1458  H62   A    45     -45.925 -21.644 105.806  1.00  0.00           H  
ATOM   1459  H8    A    45     -46.691 -21.254 101.089  1.00  0.00           H  
ATOM   1460  P     U    46     -45.283 -16.611  98.674  1.00  0.00           P  
ATOM   1461  OP2   U    46     -44.295 -17.701  98.872  1.00  0.00           O  
ATOM   1462  OP1   U    46     -45.088 -15.634  97.574  1.00  0.00           O  
ATOM   1463  O5'   U    46     -45.403 -15.799 100.040  1.00  0.00           O  
ATOM   1464  C5'   U    46     -46.326 -14.729 100.174  1.00  0.00           C  
ATOM   1465  C4'   U    46     -46.506 -14.327 101.617  1.00  0.00           C  
ATOM   1466  O4'   U    46     -47.011 -15.442 102.392  1.00  0.00           O  
ATOM   1467  C3'   U    46     -45.244 -13.927 102.365  1.00  0.00           C  
ATOM   1468  O3'   U    46     -44.811 -12.613 102.057  1.00  0.00           O  
ATOM   1469  C1'   U    46     -46.515 -15.373 103.705  1.00  0.00           C  
ATOM   1470  C2'   U    46     -45.685 -14.104 103.811  1.00  0.00           C  
ATOM   1471  O2'   U    46     -46.519 -13.032 104.230  1.00  0.00           O  
ATOM   1472  N1    U    46     -45.716 -16.592 103.978  1.00  0.00           N  
ATOM   1473  C2    U    46     -45.511 -16.928 105.304  1.00  0.00           C  
ATOM   1474  O2    U    46     -45.953 -16.274 106.232  1.00  0.00           O  
ATOM   1475  N3    U    46     -44.767 -18.064 105.509  1.00  0.00           N  
ATOM   1476  C4    U    46     -44.216 -18.882 104.546  1.00  0.00           C  
ATOM   1477  O4    U    46     -43.568 -19.872 104.892  1.00  0.00           O  
ATOM   1478  C5    U    46     -44.468 -18.474 103.198  1.00  0.00           C  
ATOM   1479  C6    U    46     -45.191 -17.372 102.969  1.00  0.00           C  
ATOM   1480  H5'   U    46     -47.192 -15.007  99.810  1.00  0.00           H  
ATOM   1481 H5''   U    46     -45.998 -13.958  99.667  1.00  0.00           H  
ATOM   1482  H4'   U    46     -47.148 -13.589 101.661  1.00  0.00           H  
ATOM   1483  H3'   U    46     -44.518 -14.557 102.174  1.00  0.00           H  
ATOM   1484  H1'   U    46     -47.261 -15.325 104.339  1.00  0.00           H  
ATOM   1485  H2'   U    46     -44.917 -14.220 104.409  1.00  0.00           H  
ATOM   1486 HO2'   U    46     -46.247 -12.215 103.761  1.00  0.00           H  
ATOM   1487  H3    U    46     -44.609 -18.319 106.441  1.00  0.00           H  
ATOM   1488  H5    U    46     -44.115 -18.998 102.449  1.00  0.00           H  
ATOM   1489  H6    U    46     -45.349 -17.113 102.038  1.00  0.00           H  
ATOM   1490  P     U    47     -43.246 -12.297 101.883  1.00  0.00           P  
ATOM   1491  OP2   U    47     -42.597 -13.497 101.298  1.00  0.00           O  
ATOM   1492  OP1   U    47     -43.115 -10.985 101.199  1.00  0.00           O  
ATOM   1493  O5'   U    47     -42.719 -12.129 103.377  1.00  0.00           O  
ATOM   1494  C5'   U    47     -43.272 -11.148 104.240  1.00  0.00           C  
ATOM   1495  C4'   U    47     -42.866 -11.376 105.676  1.00  0.00           C  
ATOM   1496  O4'   U    47     -43.331 -12.678 106.131  1.00  0.00           O  
ATOM   1497  C3'   U    47     -41.369 -11.432 105.935  1.00  0.00           C  
ATOM   1498  O3'   U    47     -40.805 -10.131 106.045  1.00  0.00           O  
ATOM   1499  C1'   U    47     -42.406 -13.246 107.034  1.00  0.00           C  
ATOM   1500  C2'   U    47     -41.311 -12.199 107.252  1.00  0.00           C  
ATOM   1501  O2'   U    47     -41.655 -11.387 108.350  1.00  0.00           O  
ATOM   1502  N1    U    47     -41.899 -14.490 106.439  1.00  0.00           N  
ATOM   1503  C2    U    47     -41.227 -15.386 107.276  1.00  0.00           C  
ATOM   1504  O2    U    47     -41.021 -15.167 108.457  1.00  0.00           O  
ATOM   1505  N3    U    47     -40.807 -16.544 106.674  1.00  0.00           N  
ATOM   1506  C4    U    47     -40.992 -16.899 105.359  1.00  0.00           C  
ATOM   1507  O4    U    47     -40.740 -18.050 105.018  1.00  0.00           O  
ATOM   1508  C5    U    47     -41.669 -15.914 104.554  1.00  0.00           C  
ATOM   1509  C6    U    47     -42.089 -14.773 105.111  1.00  0.00           C  
ATOM   1510  H5'   U    47     -44.250 -11.182 104.177  1.00  0.00           H  
ATOM   1511 H5''   U    47     -42.963 -10.262 103.958  1.00  0.00           H  
ATOM   1512  H4'   U    47     -43.297 -10.520 106.217  1.00  0.00           H  
ATOM   1513  H3'   U    47     -40.798 -11.903 105.121  1.00  0.00           H  
ATOM   1514  H1'   U    47     -42.799 -13.509 108.026  1.00  0.00           H  
ATOM   1515  H2'   U    47     -40.305 -12.578 107.478  1.00  0.00           H  
ATOM   1516 HO2'   U    47     -41.412 -10.437 108.151  1.00  0.00           H  
ATOM   1517  H3    U    47     -40.315 -17.195 107.253  1.00  0.00           H  
ATOM   1518  H5    U    47     -41.841 -16.099 103.483  1.00  0.00           H  
ATOM   1519  H6    U    47     -42.605 -14.035 104.477  1.00  0.00           H  
ATOM   1520  P     C    48     -39.372  -9.827 105.382  1.00  0.00           P  
ATOM   1521  OP2   C    48     -39.273 -10.537 104.082  1.00  0.00           O  
ATOM   1522  OP1   C    48     -39.199  -8.366 105.433  1.00  0.00           O  
ATOM   1523  O5'   C    48     -38.318 -10.480 106.381  1.00  0.00           O  
ATOM   1524  C5'   C    48     -38.211 -10.028 107.720  1.00  0.00           C  
ATOM   1525  C4'   C    48     -37.379 -10.993 108.520  1.00  0.00           C  
ATOM   1526  O4'   C    48     -37.974 -12.312 108.453  1.00  0.00           O  
ATOM   1527  C3'   C    48     -35.981 -11.207 107.975  1.00  0.00           C  
ATOM   1528  O3'   C    48     -35.125 -10.160 108.398  1.00  0.00           O  
ATOM   1529  C1'   C    48     -36.954 -13.301 108.448  1.00  0.00           C  
ATOM   1530  C2'   C    48     -35.618 -12.562 108.564  1.00  0.00           C  
ATOM   1531  O2'   C    48     -35.268 -12.475 109.929  1.00  0.00           O  
ATOM   1532  N1    C    48     -37.114 -14.146 107.244  1.00  0.00           N  
ATOM   1533  C2    C    48     -36.473 -15.386 107.199  1.00  0.00           C  
ATOM   1534  O2    C    48     -35.741 -15.708 108.133  1.00  0.00           O  
ATOM   1535  N3    C    48     -36.665 -16.200 106.137  1.00  0.00           N  
ATOM   1536  C4    C    48     -37.458 -15.808 105.136  1.00  0.00           C  
ATOM   1537  N4    C    48     -37.651 -16.655 104.118  1.00  0.00           N  
ATOM   1538  C5    C    48     -38.097 -14.531 105.137  1.00  0.00           C  
ATOM   1539  C6    C    48     -37.896 -13.738 106.202  1.00  0.00           C  
ATOM   1540  H5'   C    48     -39.210  -9.935 108.169  1.00  0.00           H  
ATOM   1541 H5''   C    48     -37.752  -9.029 107.746  1.00  0.00           H  
ATOM   1542  H4'   C    48     -37.344 -10.547 109.525  1.00  0.00           H  
ATOM   1543  H3'   C    48     -35.928 -11.187 106.876  1.00  0.00           H  
ATOM   1544  H1'   C    48     -37.011 -13.993 109.301  1.00  0.00           H  
ATOM   1545  H2'   C    48     -34.745 -13.017 108.075  1.00  0.00           H  
ATOM   1546 HO2'   C    48     -34.886 -11.571 110.120  1.00  0.00           H  
ATOM   1547  H42   C    48     -38.238 -16.391 103.352  1.00  0.00           H  
ATOM   1548  H41   C    48     -37.209 -17.551 104.123  1.00  0.00           H  
ATOM   1549  H5    C    48     -38.729 -14.210 104.296  1.00  0.00           H  
ATOM   1550  H6    C    48     -38.373 -12.748 106.238  1.00  0.00           H  
ATOM   1551  P     U    49     -33.941  -9.646 107.439  1.00  0.00           P  
ATOM   1552  OP2   U    49     -34.481  -9.541 106.060  1.00  0.00           O  
ATOM   1553  OP1   U    49     -33.317  -8.459 108.076  1.00  0.00           O  
ATOM   1554  O5'   U    49     -32.881 -10.835 107.466  1.00  0.00           O  
ATOM   1555  C5'   U    49     -32.170 -11.152 108.652  1.00  0.00           C  
ATOM   1556  C4'   U    49     -31.247 -12.329 108.451  1.00  0.00           C  
ATOM   1557  O4'   U    49     -32.017 -13.549 108.304  1.00  0.00           O  
ATOM   1558  C3'   U    49     -30.399 -12.308 107.189  1.00  0.00           C  
ATOM   1559  O3'   U    49     -29.292 -11.429 107.281  1.00  0.00           O  
ATOM   1560  C1'   U    49     -31.291 -14.463 107.499  1.00  0.00           C  
ATOM   1561  C2'   U    49     -30.004 -13.775 107.050  1.00  0.00           C  
ATOM   1562  O2'   U    49     -28.955 -14.113 107.947  1.00  0.00           O  
ATOM   1563  N1    U    49     -32.132 -14.886 106.353  1.00  0.00           N  
ATOM   1564  C2    U    49     -31.840 -16.107 105.774  1.00  0.00           C  
ATOM   1565  O2    U    49     -30.940 -16.831 106.163  1.00  0.00           O  
ATOM   1566  N3    U    49     -32.644 -16.458 104.717  1.00  0.00           N  
ATOM   1567  C4    U    49     -33.688 -15.729 104.189  1.00  0.00           C  
ATOM   1568  O4    U    49     -34.319 -16.182 103.232  1.00  0.00           O  
ATOM   1569  C5    U    49     -33.932 -14.477 104.837  1.00  0.00           C  
ATOM   1570  C6    U    49     -33.165 -14.111 105.870  1.00  0.00           C  
ATOM   1571  H5'   U    49     -32.811 -11.367 109.361  1.00  0.00           H  
ATOM   1572 H5''   U    49     -31.640 -10.375 108.925  1.00  0.00           H  
ATOM   1573  H4'   U    49     -30.656 -12.411 109.228  1.00  0.00           H  
ATOM   1574  H3'   U    49     -30.950 -12.051 106.421  1.00  0.00           H  
ATOM   1575  H1'   U    49     -31.065 -15.247 108.043  1.00  0.00           H  
ATOM   1576  H2'   U    49     -29.776 -14.000 106.124  1.00  0.00           H  
ATOM   1577 HO2'   U    49     -28.171 -14.394 107.429  1.00  0.00           H  
ATOM   1578  H3    U    49     -32.455 -17.320 104.292  1.00  0.00           H  
ATOM   1579  H5    U    49     -34.656 -13.893 104.528  1.00  0.00           H  
ATOM   1580  H6    U    49     -33.351 -13.250 106.296  1.00  0.00           H  
ATOM   1581  P     U    50     -28.610 -10.845 105.948  1.00  0.00           P  
ATOM   1582  OP2   U    50     -29.686 -10.584 104.959  1.00  0.00           O  
ATOM   1583  OP1   U    50     -27.693  -9.745 106.344  1.00  0.00           O  
ATOM   1584  O5'   U    50     -27.725 -12.054 105.407  1.00  0.00           O  
ATOM   1585  C5'   U    50     -26.573 -12.488 106.113  1.00  0.00           C  
ATOM   1586  C4'   U    50     -26.134 -13.862 105.672  1.00  0.00           C  
ATOM   1587  O4'   U    50     -27.248 -14.785 105.747  1.00  0.00           O  
ATOM   1588  C3'   U    50     -25.647 -13.982 104.236  1.00  0.00           C  
ATOM   1589  O3'   U    50     -24.312 -13.540 104.065  1.00  0.00           O  
ATOM   1590  C1'   U    50     -27.147 -15.746 104.710  1.00  0.00           C  
ATOM   1591  C2'   U    50     -25.860 -15.461 103.937  1.00  0.00           C  
ATOM   1592  O2'   U    50     -24.811 -16.252 104.478  1.00  0.00           O  
ATOM   1593  N1    U    50     -28.349 -15.683 103.844  1.00  0.00           N  
ATOM   1594  C2    U    50     -28.792 -16.871 103.292  1.00  0.00           C  
ATOM   1595  O2    U    50     -28.243 -17.941 103.488  1.00  0.00           O  
ATOM   1596  N3    U    50     -29.908 -16.764 102.498  1.00  0.00           N  
ATOM   1597  C4    U    50     -30.612 -15.617 102.204  1.00  0.00           C  
ATOM   1598  O4    U    50     -31.599 -15.685 101.469  1.00  0.00           O  
ATOM   1599  C5    U    50     -30.097 -14.427 102.809  1.00  0.00           C  
ATOM   1600  C6    U    50     -29.013 -14.502 103.588  1.00  0.00           C  
ATOM   1601  H5'   U    50     -26.775 -12.510 107.072  1.00  0.00           H  
ATOM   1602 H5''   U    50     -25.843 -11.854 105.955  1.00  0.00           H  
ATOM   1603  H4'   U    50     -25.426 -14.174 106.273  1.00  0.00           H  
ATOM   1604  H3'   U    50     -26.236 -13.457 103.656  1.00  0.00           H  
ATOM   1605  H1'   U    50     -27.088 -16.635 105.119  1.00  0.00           H  
ATOM   1606  H2'   U    50     -25.975 -15.620 102.977  1.00  0.00           H  
ATOM   1607 HO2'   U    50     -24.514 -16.895 103.800  1.00  0.00           H  
ATOM   1608  H3    U    50     -30.238 -17.595 102.097  1.00  0.00           H  
ATOM   1609  H5    U    50     -30.537 -13.564 102.655  1.00  0.00           H  
ATOM   1610  H6    U    50     -28.680 -13.674 103.990  1.00  0.00           H  
ATOM   1611  P     G    51     -23.613 -13.616 102.620  1.00  0.00           P  
ATOM   1612  OP2   G    51     -24.626 -13.244 101.600  1.00  0.00           O  
ATOM   1613  OP1   G    51     -22.331 -12.869 102.689  1.00  0.00           O  
ATOM   1614  O5'   G    51     -23.273 -15.162 102.436  1.00  0.00           O  
ATOM   1615  C5'   G    51     -23.331 -15.774 101.156  1.00  0.00           C  
ATOM   1616  C4'   G    51     -23.358 -17.278 101.262  1.00  0.00           C  
ATOM   1617  O4'   G    51     -24.568 -17.674 101.959  1.00  0.00           O  
ATOM   1618  C3'   G    51     -23.409 -18.039  99.945  1.00  0.00           C  
ATOM   1619  O3'   G    51     -22.124 -18.278  99.395  1.00  0.00           O  
ATOM   1620  C1'   G    51     -25.144 -18.817 101.347  1.00  0.00           C  
ATOM   1621  C2'   G    51     -24.154 -19.318 100.297  1.00  0.00           C  
ATOM   1622  O2'   G    51     -23.288 -20.271 100.898  1.00  0.00           O  
ATOM   1623  N1    G    51     -29.492 -20.491  99.295  1.00  0.00           N  
ATOM   1624  C2    G    51     -28.421 -21.204  99.777  1.00  0.00           C  
ATOM   1625  N2    G    51     -28.515 -22.541  99.706  1.00  0.00           N  
ATOM   1626  N3    G    51     -27.336 -20.650 100.292  1.00  0.00           N  
ATOM   1627  C4    G    51     -27.407 -19.302 100.287  1.00  0.00           C  
ATOM   1628  C5    G    51     -28.427 -18.495  99.831  1.00  0.00           C  
ATOM   1629  C6    G    51     -29.585 -19.103  99.280  1.00  0.00           C  
ATOM   1630  O6    G    51     -30.597 -18.559  98.823  1.00  0.00           O  
ATOM   1631  N7    G    51     -28.112 -17.155 100.005  1.00  0.00           N  
ATOM   1632  C8    G    51     -26.927 -17.171 100.554  1.00  0.00           C  
ATOM   1633  N9    G    51     -26.441 -18.441 100.753  1.00  0.00           N  
ATOM   1634  H5'   G    51     -22.545 -15.503 100.637  1.00  0.00           H  
ATOM   1635 H5''   G    51     -24.140 -15.470 100.693  1.00  0.00           H  
ATOM   1636  H4'   G    51     -22.583 -17.587 101.778  1.00  0.00           H  
ATOM   1637  H3'   G    51     -23.938 -17.517  99.308  1.00  0.00           H  
ATOM   1638  H1'   G    51     -25.284 -19.513 102.022  1.00  0.00           H  
ATOM   1639  H2'   G    51     -24.617 -19.690  99.517  1.00  0.00           H  
ATOM   1640 HO2'   G    51     -22.363 -20.058 100.656  1.00  0.00           H  
ATOM   1641  H1    G    51     -30.249 -20.997  98.934  1.00  0.00           H  
ATOM   1642  H22   G    51     -27.781 -23.101 100.035  1.00  0.00           H  
ATOM   1643  H21   G    51     -29.315 -22.959  99.325  1.00  0.00           H  
ATOM   1644  H8    G    51     -26.436 -16.359 100.799  1.00  0.00           H  
ATOM   1645  P     G    52     -21.925 -18.323  97.800  1.00  0.00           P  
ATOM   1646  OP2   G    52     -22.841 -17.323  97.195  1.00  0.00           O  
ATOM   1647  OP1   G    52     -20.469 -18.251  97.516  1.00  0.00           O  
ATOM   1648  O5'   G    52     -22.437 -19.774  97.387  1.00  0.00           O  
ATOM   1649  C5'   G    52     -21.786 -20.941  97.868  1.00  0.00           C  
ATOM   1650  C4'   G    52     -22.523 -22.193  97.464  1.00  0.00           C  
ATOM   1651  O4'   G    52     -23.837 -22.195  98.091  1.00  0.00           O  
ATOM   1652  C3'   G    52     -22.838 -22.333  95.982  1.00  0.00           C  
ATOM   1653  O3'   G    52     -21.701 -22.671  95.204  1.00  0.00           O  
ATOM   1654  C1'   G    52     -24.753 -22.856  97.255  1.00  0.00           C  
ATOM   1655  C2'   G    52     -23.984 -23.334  96.020  1.00  0.00           C  
ATOM   1656  O2'   G    52     -23.509 -24.653  96.249  1.00  0.00           O  
ATOM   1657  N1    G    52     -29.699 -22.342  96.163  1.00  0.00           N  
ATOM   1658  C2    G    52     -28.983 -23.475  96.462  1.00  0.00           C  
ATOM   1659  N2    G    52     -29.669 -24.628  96.473  1.00  0.00           N  
ATOM   1660  N3    G    52     -27.687 -23.481  96.731  1.00  0.00           N  
ATOM   1661  C4    G    52     -27.154 -22.243  96.676  1.00  0.00           C  
ATOM   1662  C5    G    52     -27.780 -21.048  96.389  1.00  0.00           C  
ATOM   1663  C6    G    52     -29.170 -21.056  96.102  1.00  0.00           C  
ATOM   1664  O6    G    52     -29.904 -20.101  95.823  1.00  0.00           O  
ATOM   1665  N7    G    52     -26.878 -19.995  96.436  1.00  0.00           N  
ATOM   1666  C8    G    52     -25.741 -20.558  96.745  1.00  0.00           C  
ATOM   1667  N9    G    52     -25.837 -21.919  96.906  1.00  0.00           N  
ATOM   1668  H5'   G    52     -21.737 -20.900  98.846  1.00  0.00           H  
ATOM   1669 H5''   G    52     -20.876 -20.972  97.504  1.00  0.00           H  
ATOM   1670  H4'   G    52     -22.024 -22.984  97.759  1.00  0.00           H  
ATOM   1671  H3'   G    52     -23.207 -21.485  95.660  1.00  0.00           H  
ATOM   1672  H1'   G    52     -25.129 -23.629  97.725  1.00  0.00           H  
ATOM   1673  H2'   G    52     -24.533 -23.281  95.209  1.00  0.00           H  
ATOM   1674 HO2'   G    52     -22.619 -24.746  95.849  1.00  0.00           H  
ATOM   1675  H1    G    52     -30.656 -22.444  95.979  1.00  0.00           H  
ATOM   1676  H22   G    52     -29.210 -25.469  96.679  1.00  0.00           H  
ATOM   1677  H21   G    52     -30.628 -24.631  96.274  1.00  0.00           H  
ATOM   1678  H8    G    52     -24.905 -20.059  96.852  1.00  0.00           H  
ATOM   1679  P     A    53     -21.674 -22.344  93.631  1.00  0.00           P  
ATOM   1680  OP2   A    53     -22.380 -21.056  93.416  1.00  0.00           O  
ATOM   1681  OP1   A    53     -20.279 -22.506  93.151  1.00  0.00           O  
ATOM   1682  O5'   A    53     -22.556 -23.502  92.982  1.00  0.00           O  
ATOM   1683  C5'   A    53     -23.315 -23.268  91.805  1.00  0.00           C  
ATOM   1684  C4'   A    53     -24.214 -24.435  91.484  1.00  0.00           C  
ATOM   1685  O4'   A    53     -25.085 -24.673  92.625  1.00  0.00           O  
ATOM   1686  C3'   A    53     -25.152 -24.249  90.302  1.00  0.00           C  
ATOM   1687  O3'   A    53     -24.504 -24.396  89.050  1.00  0.00           O  
ATOM   1688  C1'   A    53     -26.343 -25.081  92.156  1.00  0.00           C  
ATOM   1689  C2'   A    53     -26.239 -25.261  90.638  1.00  0.00           C  
ATOM   1690  O2'   A    53     -25.814 -26.586  90.354  1.00  0.00           O  
ATOM   1691  N1    A    53     -31.344 -24.148  92.980  1.00  0.00           N  
ATOM   1692  C2    A    53     -30.681 -25.256  92.624  1.00  0.00           C  
ATOM   1693  N3    A    53     -29.376 -25.429  92.426  1.00  0.00           N  
ATOM   1694  C4    A    53     -28.708 -24.281  92.635  1.00  0.00           C  
ATOM   1695  C5    A    53     -29.249 -23.063  93.005  1.00  0.00           C  
ATOM   1696  C6    A    53     -30.643 -23.012  93.183  1.00  0.00           C  
ATOM   1697  N6    A    53     -31.304 -21.908  93.537  1.00  0.00           N  
ATOM   1698  N7    A    53     -28.254 -22.102  93.129  1.00  0.00           N  
ATOM   1699  C8    A    53     -27.154 -22.750  92.836  1.00  0.00           C  
ATOM   1700  N9    A    53     -27.354 -24.073  92.528  1.00  0.00           N  
ATOM   1701  H5'   A    53     -22.702 -23.120  91.054  1.00  0.00           H  
ATOM   1702 H5''   A    53     -23.863 -22.466  91.932  1.00  0.00           H  
ATOM   1703  H4'   A    53     -23.671 -25.237  91.334  1.00  0.00           H  
ATOM   1704  H3'   A    53     -25.559 -23.358  90.350  1.00  0.00           H  
ATOM   1705  H1'   A    53     -26.570 -25.939  92.572  1.00  0.00           H  
ATOM   1706  H2'   A    53     -27.083 -25.045  90.189  1.00  0.00           H  
ATOM   1707 HO2'   A    53     -25.216 -26.569  89.578  1.00  0.00           H  
ATOM   1708  H2    A    53     -31.236 -26.053  92.489  1.00  0.00           H  
ATOM   1709  H61   A    53     -32.278 -21.934  93.646  1.00  0.00           H  
ATOM   1710  H62   A    53     -30.816 -21.072  93.689  1.00  0.00           H  
ATOM   1711  H8    A    53     -26.268 -22.328  92.838  1.00  0.00           H  
ATOM   1712  P     C    54     -24.750 -23.321  87.881  1.00  0.00           P  
ATOM   1713  OP2   C    54     -24.834 -21.975  88.503  1.00  0.00           O  
ATOM   1714  OP1   C    54     -23.755 -23.573  86.808  1.00  0.00           O  
ATOM   1715  O5'   C    54     -26.191 -23.692  87.313  1.00  0.00           O  
ATOM   1716  C5'   C    54     -26.448 -24.971  86.753  1.00  0.00           C  
ATOM   1717  C4'   C    54     -27.924 -25.284  86.730  1.00  0.00           C  
ATOM   1718  O4'   C    54     -28.466 -25.207  88.065  1.00  0.00           O  
ATOM   1719  C3'   C    54     -28.804 -24.308  85.966  1.00  0.00           C  
ATOM   1720  O3'   C    54     -28.748 -24.494  84.563  1.00  0.00           O  
ATOM   1721  C1'   C    54     -29.822 -24.809  88.035  1.00  0.00           C  
ATOM   1722  C2'   C    54     -30.183 -24.573  86.572  1.00  0.00           C  
ATOM   1723  O2'   C    54     -30.760 -25.755  86.037  1.00  0.00           O  
ATOM   1724  N1    C    54     -29.958 -23.579  88.855  1.00  0.00           N  
ATOM   1725  C2    C    54     -31.231 -23.230  89.323  1.00  0.00           C  
ATOM   1726  O2    C    54     -32.200 -23.952  89.041  1.00  0.00           O  
ATOM   1727  N3    C    54     -31.383 -22.114  90.072  1.00  0.00           N  
ATOM   1728  C4    C    54     -30.327 -21.354  90.361  1.00  0.00           C  
ATOM   1729  N4    C    54     -30.524 -20.262  91.103  1.00  0.00           N  
ATOM   1730  C5    C    54     -29.020 -21.681  89.900  1.00  0.00           C  
ATOM   1731  C6    C    54     -28.882 -22.788  89.160  1.00  0.00           C  
ATOM   1732  H5'   C    54     -25.985 -25.651  87.286  1.00  0.00           H  
ATOM   1733 H5''   C    54     -26.102 -24.994  85.836  1.00  0.00           H  
ATOM   1734  H4'   C    54     -28.063 -26.185  86.371  1.00  0.00           H  
ATOM   1735  H3'   C    54     -28.535 -23.390  86.179  1.00  0.00           H  
ATOM   1736  H1'   C    54     -30.400 -25.510  88.401  1.00  0.00           H  
ATOM   1737  H2'   C    54     -30.775 -23.800  86.465  1.00  0.00           H  
ATOM   1738 HO2'   C    54     -30.484 -25.852  85.102  1.00  0.00           H  
ATOM   1739  H42   C    54     -29.768 -19.683  91.333  1.00  0.00           H  
ATOM   1740  H41   C    54     -31.425 -20.040  91.418  1.00  0.00           H  
ATOM   1741  H5    C    54     -28.249 -21.117  90.118  1.00  0.00           H  
ATOM   1742  H6    C    54     -27.991 -23.030  88.834  1.00  0.00           H  
ATOM   1743  P     C    55     -28.554 -23.232  83.587  1.00  0.00           P  
ATOM   1744  OP2   C    55     -27.651 -22.264  84.259  1.00  0.00           O  
ATOM   1745  OP1   C    55     -28.205 -23.744  82.237  1.00  0.00           O  
ATOM   1746  O5'   C    55     -30.005 -22.580  83.505  1.00  0.00           O  
ATOM   1747  C5'   C    55     -31.099 -23.300  82.957  1.00  0.00           C  
ATOM   1748  C4'   C    55     -32.423 -22.708  83.378  1.00  0.00           C  
ATOM   1749  O4'   C    55     -32.562 -22.825  84.820  1.00  0.00           O  
ATOM   1750  C3'   C    55     -32.594 -21.216  83.123  1.00  0.00           C  
ATOM   1751  O3'   C    55     -32.993 -20.907  81.795  1.00  0.00           O  
ATOM   1752  C1'   C    55     -33.194 -21.675  85.347  1.00  0.00           C  
ATOM   1753  C2'   C    55     -33.647 -20.836  84.151  1.00  0.00           C  
ATOM   1754  O2'   C    55     -34.958 -21.194  83.764  1.00  0.00           O  
ATOM   1755  N1    C    55     -32.217 -20.940  86.176  1.00  0.00           N  
ATOM   1756  C2    C    55     -32.693 -20.105  87.198  1.00  0.00           C  
ATOM   1757  O2    C    55     -33.917 -20.037  87.398  1.00  0.00           O  
ATOM   1758  N3    C    55     -31.809 -19.396  87.939  1.00  0.00           N  
ATOM   1759  C4    C    55     -30.501 -19.499  87.697  1.00  0.00           C  
ATOM   1760  N4    C    55     -29.671 -18.776  88.442  1.00  0.00           N  
ATOM   1761  C5    C    55     -29.987 -20.349  86.675  1.00  0.00           C  
ATOM   1762  C6    C    55     -30.871 -21.047  85.947  1.00  0.00           C  
ATOM   1763  H5'   C    55     -31.053 -24.230  83.261  1.00  0.00           H  
ATOM   1764 H5''   C    55     -31.036 -23.279  81.979  1.00  0.00           H  
ATOM   1765  H4'   C    55     -33.166 -23.267  82.789  1.00  0.00           H  
ATOM   1766  H3'   C    55     -31.664 -20.639  83.240  1.00  0.00           H  
ATOM   1767  H1'   C    55     -34.084 -21.854  85.967  1.00  0.00           H  
ATOM   1768  H2'   C    55     -33.698 -19.752  84.325  1.00  0.00           H  
ATOM   1769 HO2'   C    55     -35.027 -21.186  82.766  1.00  0.00           H  
ATOM   1770  H42   C    55     -28.684 -18.828  88.287  1.00  0.00           H  
ATOM   1771  H41   C    55     -30.032 -18.180  89.158  1.00  0.00           H  
ATOM   1772  H5    C    55     -28.905 -20.428  86.490  1.00  0.00           H  
ATOM   1773  H6    C    55     -30.510 -21.714  85.150  1.00  0.00           H  
ATOM   1774  P     G    56     -32.420 -19.579  81.091  1.00  0.00           P  
ATOM   1775  OP2   G    56     -30.998 -19.387  81.490  1.00  0.00           O  
ATOM   1776  OP1   G    56     -32.768 -19.678  79.649  1.00  0.00           O  
ATOM   1777  O5'   G    56     -33.272 -18.399  81.743  1.00  0.00           O  
ATOM   1778  C5'   G    56     -34.442 -17.872  81.086  1.00  0.00           C  
ATOM   1779  C4'   G    56     -35.241 -17.026  82.046  1.00  0.00           C  
ATOM   1780  O4'   G    56     -35.090 -17.538  83.396  1.00  0.00           O  
ATOM   1781  C3'   G    56     -34.824 -15.567  82.155  1.00  0.00           C  
ATOM   1782  O3'   G    56     -35.353 -14.760  81.116  1.00  0.00           O  
ATOM   1783  C1'   G    56     -35.034 -16.457  84.334  1.00  0.00           C  
ATOM   1784  C2'   G    56     -35.323 -15.181  83.541  1.00  0.00           C  
ATOM   1785  O2'   G    56     -36.725 -14.949  83.537  1.00  0.00           O  
ATOM   1786  N1    G    56     -32.264 -14.461  88.112  1.00  0.00           N  
ATOM   1787  C2    G    56     -33.580 -14.243  87.783  1.00  0.00           C  
ATOM   1788  N2    G    56     -34.252 -13.381  88.560  1.00  0.00           N  
ATOM   1789  N3    G    56     -34.194 -14.828  86.768  1.00  0.00           N  
ATOM   1790  C4    G    56     -33.375 -15.661  86.094  1.00  0.00           C  
ATOM   1791  C5    G    56     -32.049 -15.950  86.338  1.00  0.00           C  
ATOM   1792  C6    G    56     -31.402 -15.315  87.431  1.00  0.00           C  
ATOM   1793  O6    G    56     -30.232 -15.440  87.812  1.00  0.00           O  
ATOM   1794  N7    G    56     -31.564 -16.862  85.413  1.00  0.00           N  
ATOM   1795  C8    G    56     -32.583 -17.108  84.637  1.00  0.00           C  
ATOM   1796  N9    G    56     -33.714 -16.413  84.992  1.00  0.00           N  
ATOM   1797  H5'   G    56     -35.066 -18.695  80.709  1.00  0.00           H  
ATOM   1798 H5''   G    56     -34.146 -17.268  80.216  1.00  0.00           H  
ATOM   1799  H4'   G    56     -36.187 -17.067  81.794  1.00  0.00           H  
ATOM   1800  H3'   G    56     -33.845 -15.510  82.139  1.00  0.00           H  
ATOM   1801  H1'   G    56     -35.732 -16.586  85.010  1.00  0.00           H  
ATOM   1802  H2'   G    56     -34.829 -14.415  83.901  1.00  0.00           H  
ATOM   1803 HO2'   G    56     -37.015 -14.773  82.619  1.00  0.00           H  
ATOM   1804  H1    G    56     -31.903 -13.978  88.884  1.00  0.00           H  
ATOM   1805  H22   G    56     -35.196 -13.186  88.373  1.00  0.00           H  
ATOM   1806  H21   G    56     -33.804 -12.944  89.313  1.00  0.00           H  
ATOM   1807  H8    G    56     -32.545 -17.726  83.877  1.00  0.00           H  
ATOM   1808  P     G    57     -34.540 -13.475  80.599  1.00  0.00           P  
ATOM   1809  OP2   G    57     -33.096 -13.822  80.578  1.00  0.00           O  
ATOM   1810  OP1   G    57     -35.195 -12.983  79.360  1.00  0.00           O  
ATOM   1811  O5'   G    57     -34.767 -12.388  81.741  1.00  0.00           O  
ATOM   1812  C5'   G    57     -36.052 -11.825  81.967  1.00  0.00           C  
ATOM   1813  C4'   G    57     -36.061 -10.934  83.184  1.00  0.00           C  
ATOM   1814  O4'   G    57     -35.707 -11.707  84.360  1.00  0.00           O  
ATOM   1815  C3'   G    57     -35.062  -9.788  83.179  1.00  0.00           C  
ATOM   1816  O3'   G    57     -35.511  -8.664  82.440  1.00  0.00           O  
ATOM   1817  C1'   G    57     -34.905 -10.919  85.247  1.00  0.00           C  
ATOM   1818  C2'   G    57     -34.872  -9.506  84.662  1.00  0.00           C  
ATOM   1819  O2'   G    57     -35.962  -8.763  85.190  1.00  0.00           O  
ATOM   1820  N1    G    57     -30.515 -10.842  87.824  1.00  0.00           N  
ATOM   1821  C2    G    57     -31.649 -10.088  88.006  1.00  0.00           C  
ATOM   1822  N2    G    57     -31.616  -9.194  89.004  1.00  0.00           N  
ATOM   1823  N3    G    57     -32.739 -10.201  87.264  1.00  0.00           N  
ATOM   1824  C4    G    57     -32.603 -11.144  86.307  1.00  0.00           C  
ATOM   1825  C5    G    57     -31.517 -11.951  86.042  1.00  0.00           C  
ATOM   1826  C6    G    57     -30.355 -11.819  86.845  1.00  0.00           C  
ATOM   1827  O6    G    57     -29.289 -12.443  86.768  1.00  0.00           O  
ATOM   1828  N7    G    57     -31.779 -12.793  84.971  1.00  0.00           N  
ATOM   1829  C8    G    57     -32.996 -12.490  84.611  1.00  0.00           C  
ATOM   1830  N9    G    57     -33.555 -11.497  85.380  1.00  0.00           N  
ATOM   1831  H5'   G    57     -36.700 -12.548  82.093  1.00  0.00           H  
ATOM   1832 H5''   G    57     -36.312 -11.297  81.181  1.00  0.00           H  
ATOM   1833  H4'   G    57     -36.963 -10.568  83.302  1.00  0.00           H  
ATOM   1834  H3'   G    57     -34.214 -10.102  82.802  1.00  0.00           H  
ATOM   1835  H1'   G    57     -35.340 -10.898  86.125  1.00  0.00           H  
ATOM   1836  H2'   G    57     -34.014  -9.066  84.839  1.00  0.00           H  
ATOM   1837 HO2'   G    57     -36.434  -8.322  84.454  1.00  0.00           H  
ATOM   1838  H1    G    57     -29.761 -10.682  88.428  1.00  0.00           H  
ATOM   1839  H22   G    57     -32.396  -8.628  89.182  1.00  0.00           H  
ATOM   1840  H21   G    57     -30.812  -9.104  89.559  1.00  0.00           H  
ATOM   1841  H8    G    57     -33.463 -12.926  83.869  1.00  0.00           H  
ATOM   1842  P     C    58     -34.452  -7.708  81.702  1.00  0.00           P  
ATOM   1843  OP2   C    58     -33.372  -8.560  81.144  1.00  0.00           O  
ATOM   1844  OP1   C    58     -35.205  -6.796  80.804  1.00  0.00           O  
ATOM   1845  O5'   C    58     -33.832  -6.834  82.882  1.00  0.00           O  
ATOM   1846  C5'   C    58     -34.620  -5.876  83.572  1.00  0.00           C  
ATOM   1847  C4'   C    58     -33.865  -5.260  84.725  1.00  0.00           C  
ATOM   1848  O4'   C    58     -33.517  -6.287  85.690  1.00  0.00           O  
ATOM   1849  C3'   C    58     -32.535  -4.606  84.383  1.00  0.00           C  
ATOM   1850  O3'   C    58     -32.679  -3.288  83.880  1.00  0.00           O  
ATOM   1851  C1'   C    58     -32.218  -6.045  86.230  1.00  0.00           C  
ATOM   1852  C2'   C    58     -31.781  -4.677  85.703  1.00  0.00           C  
ATOM   1853  O2'   C    58     -32.224  -3.673  86.605  1.00  0.00           O  
ATOM   1854  N1    C    58     -31.286  -7.128  85.827  1.00  0.00           N  
ATOM   1855  C2    C    58     -30.082  -7.264  86.529  1.00  0.00           C  
ATOM   1856  O2    C    58     -29.831  -6.482  87.460  1.00  0.00           O  
ATOM   1857  N3    C    58     -29.215  -8.243  86.183  1.00  0.00           N  
ATOM   1858  C4    C    58     -29.508  -9.070  85.180  1.00  0.00           C  
ATOM   1859  N4    C    58     -28.623 -10.021  84.873  1.00  0.00           N  
ATOM   1860  C5    C    58     -30.723  -8.957  84.446  1.00  0.00           C  
ATOM   1861  C6    C    58     -31.574  -7.985  84.798  1.00  0.00           C  
ATOM   1862  H5'   C    58     -35.427  -6.313  83.914  1.00  0.00           H  
ATOM   1863 H5''   C    58     -34.880  -5.168  82.946  1.00  0.00           H  
ATOM   1864  H4'   C    58     -34.443  -4.598  85.160  1.00  0.00           H  
ATOM   1865  H3'   C    58     -32.069  -5.155  83.717  1.00  0.00           H  
ATOM   1866  H1'   C    58     -32.275  -6.014  87.209  1.00  0.00           H  
ATOM   1867  H2'   C    58     -30.811  -4.640  85.566  1.00  0.00           H  
ATOM   1868 HO2'   C    58     -32.673  -2.966  86.098  1.00  0.00           H  
ATOM   1869  H42   C    58     -28.809 -10.645  84.140  1.00  0.00           H  
ATOM   1870  H41   C    58     -27.787 -10.096  85.380  1.00  0.00           H  
ATOM   1871  H5    C    58     -30.930  -9.570  83.710  1.00  0.00           H  
ATOM   1872  H6    C    58     -32.414  -7.892  84.305  1.00  0.00           H  
ATOM   1873  P     G    59     -31.626  -2.711  82.814  1.00  0.00           P  
ATOM   1874  OP2   G    59     -31.276  -3.805  81.874  1.00  0.00           O  
ATOM   1875  OP1   G    59     -32.160  -1.430  82.284  1.00  0.00           O  
ATOM   1876  O5'   G    59     -30.334  -2.380  83.687  1.00  0.00           O  
ATOM   1877  C5'   G    59     -30.348  -1.327  84.639  1.00  0.00           C  
ATOM   1878  C4'   G    59     -29.081  -1.303  85.457  1.00  0.00           C  
ATOM   1879  O4'   G    59     -28.940  -2.551  86.184  1.00  0.00           O  
ATOM   1880  C3'   G    59     -27.783  -1.182  84.673  1.00  0.00           C  
ATOM   1881  O3'   G    59     -27.485   0.151  84.294  1.00  0.00           O  
ATOM   1882  C1'   G    59     -27.562  -2.943  86.234  1.00  0.00           C  
ATOM   1883  C2'   G    59     -26.762  -1.790  85.625  1.00  0.00           C  
ATOM   1884  O2'   G    59     -26.411  -0.877  86.654  1.00  0.00           O  
ATOM   1885  N1    G    59     -24.359  -6.788  85.303  1.00  0.00           N  
ATOM   1886  C2    G    59     -24.192  -5.686  86.106  1.00  0.00           C  
ATOM   1887  N2    G    59     -23.018  -5.590  86.749  1.00  0.00           N  
ATOM   1888  N3    G    59     -25.107  -4.745  86.269  1.00  0.00           N  
ATOM   1889  C4    G    59     -26.223  -4.997  85.552  1.00  0.00           C  
ATOM   1890  C5    G    59     -26.491  -6.065  84.723  1.00  0.00           C  
ATOM   1891  C6    G    59     -25.500  -7.067  84.556  1.00  0.00           C  
ATOM   1892  O6    G    59     -25.547  -8.090  83.864  1.00  0.00           O  
ATOM   1893  N7    G    59     -27.758  -5.953  84.169  1.00  0.00           N  
ATOM   1894  C8    G    59     -28.229  -4.840  84.662  1.00  0.00           C  
ATOM   1895  N9    G    59     -27.350  -4.209  85.510  1.00  0.00           N  
ATOM   1896  H5'   G    59     -31.113  -1.449  85.239  1.00  0.00           H  
ATOM   1897 H5''   G    59     -30.443  -0.472  84.169  1.00  0.00           H  
ATOM   1898  H4'   G    59     -29.131  -0.563  86.100  1.00  0.00           H  
ATOM   1899  H3'   G    59     -27.841  -1.740  83.868  1.00  0.00           H  
ATOM   1900  H1'   G    59     -27.305  -3.056  87.173  1.00  0.00           H  
ATOM   1901  H2'   G    59     -25.972  -2.116  85.144  1.00  0.00           H  
ATOM   1902 HO2'   G    59     -26.639   0.031  86.367  1.00  0.00           H  
ATOM   1903  H1    G    59     -23.618  -7.428  85.250  1.00  0.00           H  
ATOM   1904  H22   G    59     -22.842  -4.825  87.336  1.00  0.00           H  
ATOM   1905  H21   G    59     -22.335  -6.283  86.634  1.00  0.00           H  
ATOM   1906  H8    G    59     -29.120  -4.492  84.451  1.00  0.00           H  
ATOM   1907  P     C    60     -26.655   0.442  82.950  1.00  0.00           P  
ATOM   1908  OP2   C    60     -27.099  -0.526  81.915  1.00  0.00           O  
ATOM   1909  OP1   C    60     -26.729   1.898  82.670  1.00  0.00           O  
ATOM   1910  O5'   C    60     -25.151   0.092  83.341  1.00  0.00           O  
ATOM   1911  C5'   C    60     -24.437   0.885  84.277  1.00  0.00           C  
ATOM   1912  C4'   C    60     -23.098   0.277  84.615  1.00  0.00           C  
ATOM   1913  O4'   C    60     -23.286  -1.033  85.212  1.00  0.00           O  
ATOM   1914  C3'   C    60     -22.163   0.019  83.442  1.00  0.00           C  
ATOM   1915  O3'   C    60     -21.445   1.173  83.042  1.00  0.00           O  
ATOM   1916  C1'   C    60     -22.279  -1.938  84.763  1.00  0.00           C  
ATOM   1917  C2'   C    60     -21.276  -1.102  83.966  1.00  0.00           C  
ATOM   1918  O2'   C    60     -20.284  -0.604  84.852  1.00  0.00           O  
ATOM   1919  N1    C    60     -22.880  -3.023  83.948  1.00  0.00           N  
ATOM   1920  C2    C    60     -22.127  -4.184  83.729  1.00  0.00           C  
ATOM   1921  O2    C    60     -20.990  -4.270  84.216  1.00  0.00           O  
ATOM   1922  N3    C    60     -22.653  -5.189  82.991  1.00  0.00           N  
ATOM   1923  C4    C    60     -23.877  -5.072  82.477  1.00  0.00           C  
ATOM   1924  N4    C    60     -24.355  -6.089  81.755  1.00  0.00           N  
ATOM   1925  C5    C    60     -24.667  -3.904  82.682  1.00  0.00           C  
ATOM   1926  C6    C    60     -24.137  -2.918  83.415  1.00  0.00           C  
ATOM   1927  H5'   C    60     -24.967   0.966  85.097  1.00  0.00           H  
ATOM   1928 H5''   C    60     -24.296   1.777  83.897  1.00  0.00           H  
ATOM   1929  H4'   C    60     -22.643   0.858  85.260  1.00  0.00           H  
ATOM   1930  H3'   C    60     -22.686  -0.314  82.683  1.00  0.00           H  
ATOM   1931  H1'   C    60     -21.831  -2.327  85.543  1.00  0.00           H  
ATOM   1932  H2'   C    60     -20.880  -1.620  83.233  1.00  0.00           H  
ATOM   1933 HO2'   C    60     -20.171   0.356  84.697  1.00  0.00           H  
ATOM   1934  H42   C    60     -25.251  -6.033  81.365  1.00  0.00           H  
ATOM   1935  H41   C    60     -23.808  -6.890  81.616  1.00  0.00           H  
ATOM   1936  H5    C    60     -25.567  -3.828  82.301  1.00  0.00           H  
ATOM   1937  H6    C    60     -24.665  -2.107  83.567  1.00  0.00           H  
ATOM   1938  P     A    61     -21.009   1.362  81.507  1.00  0.00           P  
ATOM   1939  OP2   A    61     -22.143   0.933  80.651  1.00  0.00           O  
ATOM   1940  OP1   A    61     -20.447   2.727  81.352  1.00  0.00           O  
ATOM   1941  O5'   A    61     -19.823   0.315  81.312  1.00  0.00           O  
ATOM   1942  C5'   A    61     -18.582   0.488  81.978  1.00  0.00           C  
ATOM   1943  C4'   A    61     -17.665  -0.689  81.757  1.00  0.00           C  
ATOM   1944  O4'   A    61     -18.268  -1.891  82.306  1.00  0.00           O  
ATOM   1945  C3'   A    61     -17.377  -1.048  80.308  1.00  0.00           C  
ATOM   1946  O3'   A    61     -16.369  -0.237  79.727  1.00  0.00           O  
ATOM   1947  C1'   A    61     -17.970  -3.017  81.472  1.00  0.00           C  
ATOM   1948  C2'   A    61     -17.001  -2.520  80.397  1.00  0.00           C  
ATOM   1949  O2'   A    61     -15.671  -2.684  80.866  1.00  0.00           O  
ATOM   1950  N1    A    61     -20.082  -7.005  78.983  1.00  0.00           N  
ATOM   1951  C2    A    61     -18.834  -6.767  79.407  1.00  0.00           C  
ATOM   1952  N3    A    61     -18.352  -5.705  80.050  1.00  0.00           N  
ATOM   1953  C4    A    61     -19.321  -4.797  80.260  1.00  0.00           C  
ATOM   1954  C5    A    61     -20.647  -4.899  79.883  1.00  0.00           C  
ATOM   1955  C6    A    61     -21.032  -6.073  79.210  1.00  0.00           C  
ATOM   1956  N6    A    61     -22.274  -6.310  78.786  1.00  0.00           N  
ATOM   1957  N7    A    61     -21.356  -3.768  80.268  1.00  0.00           N  
ATOM   1958  C8    A    61     -20.456  -3.020  80.858  1.00  0.00           C  
ATOM   1959  N9    A    61     -19.202  -3.582  80.889  1.00  0.00           N  
ATOM   1960  H5'   A    61     -18.746   0.589  82.940  1.00  0.00           H  
ATOM   1961 H5''   A    61     -18.148   1.299  81.642  1.00  0.00           H  
ATOM   1962  H4'   A    61     -16.816  -0.521  82.217  1.00  0.00           H  
ATOM   1963  H3'   A    61     -18.202  -0.959  79.785  1.00  0.00           H  
ATOM   1964  H1'   A    61     -17.527  -3.698  82.021  1.00  0.00           H  
ATOM   1965  H2'   A    61     -17.144  -2.981  79.545  1.00  0.00           H  
ATOM   1966 HO2'   A    61     -15.179  -1.847  80.730  1.00  0.00           H  
ATOM   1967  H2    A    61     -18.182  -7.475  79.218  1.00  0.00           H  
ATOM   1968  H61   A    61     -22.482  -7.148  78.322  1.00  0.00           H  
ATOM   1969  H62   A    61     -22.980  -5.647  78.940  1.00  0.00           H  
ATOM   1970  H8    A    61     -20.658  -2.141  81.243  1.00  0.00           H  
ATOM   1971  P     A    62     -16.514   0.222  78.194  1.00  0.00           P  
ATOM   1972  OP2   A    62     -17.926   0.569  77.941  1.00  0.00           O  
ATOM   1973  OP1   A    62     -15.458   1.215  77.917  1.00  0.00           O  
ATOM   1974  O5'   A    62     -16.169  -1.095  77.360  1.00  0.00           O  
ATOM   1975  C5'   A    62     -14.827  -1.621  77.348  1.00  0.00           C  
ATOM   1976  C4'   A    62     -14.780  -2.974  76.676  1.00  0.00           C  
ATOM   1977  O4'   A    62     -15.621  -3.927  77.383  1.00  0.00           O  
ATOM   1978  C3'   A    62     -15.293  -3.051  75.250  1.00  0.00           C  
ATOM   1979  O3'   A    62     -14.375  -2.558  74.295  1.00  0.00           O  
ATOM   1980  C1'   A    62     -16.091  -4.885  76.481  1.00  0.00           C  
ATOM   1981  C2'   A    62     -15.535  -4.540  75.096  1.00  0.00           C  
ATOM   1982  O2'   A    62     -14.345  -5.263  74.852  1.00  0.00           O  
ATOM   1983  N1    A    62     -20.355  -7.343  75.018  1.00  0.00           N  
ATOM   1984  C2    A    62     -19.062  -7.695  75.010  1.00  0.00           C  
ATOM   1985  N3    A    62     -18.002  -7.018  75.441  1.00  0.00           N  
ATOM   1986  C4    A    62     -18.373  -5.826  75.942  1.00  0.00           C  
ATOM   1987  C5    A    62     -19.661  -5.327  76.026  1.00  0.00           C  
ATOM   1988  C6    A    62     -20.694  -6.141  75.525  1.00  0.00           C  
ATOM   1989  N6    A    62     -21.979  -5.790  75.516  1.00  0.00           N  
ATOM   1990  N7    A    62     -19.659  -4.064  76.602  1.00  0.00           N  
ATOM   1991  C8    A    62     -18.391  -3.825  76.839  1.00  0.00           C  
ATOM   1992  N9    A    62     -17.554  -4.840  76.444  1.00  0.00           N  
ATOM   1993  H5'   A    62     -14.448  -1.714  78.377  1.00  0.00           H  
ATOM   1994 H5''   A    62     -14.154  -0.930  76.819  1.00  0.00           H  
ATOM   1995  H4'   A    62     -13.711  -3.231  76.663  1.00  0.00           H  
ATOM   1996  H3'   A    62     -16.190  -2.441  75.069  1.00  0.00           H  
ATOM   1997  H1'   A    62     -15.785  -5.918  76.700  1.00  0.00           H  
ATOM   1998  H2'   A    62     -16.187  -4.777  74.244  1.00  0.00           H  
ATOM   1999 HO2'   A    62     -13.706  -4.690  74.338  1.00  0.00           H  
ATOM   2000  H2    A    62     -18.848  -8.685  74.585  1.00  0.00           H  
ATOM   2001  H61   A    62     -22.666  -6.413  75.139  1.00  0.00           H  
ATOM   2002  H62   A    62     -22.258  -4.905  75.885  1.00  0.00           H  
ATOM   2003  H8    A    62     -18.030  -2.893  77.300  1.00  0.00           H  
ATOM   2004  P     G    63     -14.665  -1.162  73.564  1.00  0.00           P  
ATOM   2005  OP2   G    63     -16.133  -1.113  73.349  1.00  0.00           O  
ATOM   2006  OP1   G    63     -14.010  -0.123  74.399  1.00  0.00           O  
ATOM   2007  O5'   G    63     -13.957  -1.164  72.136  1.00  0.00           O  
ATOM   2008  C5'   G    63     -14.697  -1.441  70.957  1.00  0.00           C  
ATOM   2009  C4'   G    63     -14.669  -2.910  70.617  1.00  0.00           C  
ATOM   2010  O4'   G    63     -15.150  -3.668  71.754  1.00  0.00           O  
ATOM   2011  C3'   G    63     -15.557  -3.345  69.461  1.00  0.00           C  
ATOM   2012  O3'   G    63     -14.915  -3.242  68.202  1.00  0.00           O  
ATOM   2013  C1'   G    63     -16.014  -4.720  71.340  1.00  0.00           C  
ATOM   2014  C2'   G    63     -15.930  -4.780  69.817  1.00  0.00           C  
ATOM   2015  O2'   G    63     -14.899  -5.686  69.453  1.00  0.00           O  
ATOM   2016  N1    G    63     -20.794  -6.394  71.852  1.00  0.00           N  
ATOM   2017  C2    G    63     -19.698  -7.028  71.318  1.00  0.00           C  
ATOM   2018  N2    G    63     -19.896  -8.272  70.858  1.00  0.00           N  
ATOM   2019  N3    G    63     -18.495  -6.483  71.240  1.00  0.00           N  
ATOM   2020  C4    G    63     -18.473  -5.232  71.746  1.00  0.00           C  
ATOM   2021  C5    G    63     -19.508  -4.510  72.302  1.00  0.00           C  
ATOM   2022  C6    G    63     -20.794  -5.106  72.379  1.00  0.00           C  
ATOM   2023  O6    G    63     -21.838  -4.628  72.836  1.00  0.00           O  
ATOM   2024  N7    G    63     -19.073  -3.256  72.706  1.00  0.00           N  
ATOM   2025  C8    G    63     -17.805  -3.238  72.395  1.00  0.00           C  
ATOM   2026  N9    G    63     -17.376  -4.405  71.810  1.00  0.00           N  
ATOM   2027  H5'   G    63     -14.313  -0.933  70.211  1.00  0.00           H  
ATOM   2028 H5''   G    63     -15.627  -1.160  71.089  1.00  0.00           H  
ATOM   2029  H4'   G    63     -13.746  -3.181  70.429  1.00  0.00           H  
ATOM   2030  H3'   G    63     -16.362  -2.788  69.458  1.00  0.00           H  
ATOM   2031  H1'   G    63     -15.729  -5.578  71.717  1.00  0.00           H  
ATOM   2032  H2'   G    63     -16.792  -5.035  69.425  1.00  0.00           H  
ATOM   2033 HO2'   G    63     -14.453  -5.354  68.646  1.00  0.00           H  
ATOM   2034  H1    G    63     -21.642  -6.885  71.863  1.00  0.00           H  
ATOM   2035  H22   G    63     -19.150  -8.773  70.466  1.00  0.00           H  
ATOM   2036  H21   G    63     -20.784  -8.682  70.912  1.00  0.00           H  
ATOM   2037  H8    G    63     -17.220  -2.471  72.563  1.00  0.00           H  
ATOM   2038  P     A    64     -15.725  -2.695  66.925  1.00  0.00           P  
ATOM   2039  OP2   A    64     -16.416  -1.442  67.322  1.00  0.00           O  
ATOM   2040  OP1   A    64     -14.802  -2.688  65.763  1.00  0.00           O  
ATOM   2041  O5'   A    64     -16.835  -3.809  66.667  1.00  0.00           O  
ATOM   2042  C5'   A    64     -16.475  -5.105  66.214  1.00  0.00           C  
ATOM   2043  C4'   A    64     -17.691  -5.933  65.880  1.00  0.00           C  
ATOM   2044  O4'   A    64     -18.416  -6.281  67.087  1.00  0.00           O  
ATOM   2045  C3'   A    64     -18.735  -5.242  65.031  1.00  0.00           C  
ATOM   2046  O3'   A    64     -18.364  -5.192  63.666  1.00  0.00           O  
ATOM   2047  C1'   A    64     -19.788  -6.405  66.782  1.00  0.00           C  
ATOM   2048  C2'   A    64     -19.971  -6.090  65.297  1.00  0.00           C  
ATOM   2049  O2'   A    64     -19.984  -7.294  64.556  1.00  0.00           O  
ATOM   2050  N1    A    64     -24.450  -5.160  68.585  1.00  0.00           N  
ATOM   2051  C2    A    64     -24.044  -6.078  67.700  1.00  0.00           C  
ATOM   2052  N3    A    64     -22.810  -6.345  67.265  1.00  0.00           N  
ATOM   2053  C4    A    64     -21.913  -5.528  67.846  1.00  0.00           C  
ATOM   2054  C5    A    64     -22.176  -4.535  68.771  1.00  0.00           C  
ATOM   2055  C6    A    64     -23.523  -4.358  69.155  1.00  0.00           C  
ATOM   2056  N6    A    64     -23.927  -3.452  70.048  1.00  0.00           N  
ATOM   2057  N7    A    64     -21.005  -3.896  69.149  1.00  0.00           N  
ATOM   2058  C8    A    64     -20.074  -4.508  68.461  1.00  0.00           C  
ATOM   2059  N9    A    64     -20.552  -5.513  67.657  1.00  0.00           N  
ATOM   2060  H5'   A    64     -15.963  -5.559  66.915  1.00  0.00           H  
ATOM   2061 H5''   A    64     -15.916  -5.021  65.414  1.00  0.00           H  
ATOM   2062  H4'   A    64     -17.287  -6.793  65.326  1.00  0.00           H  
ATOM   2063  H3'   A    64     -18.895  -4.187  65.298  1.00  0.00           H  
ATOM   2064  H1'   A    64     -20.183  -7.418  66.944  1.00  0.00           H  
ATOM   2065  H2'   A    64     -20.903  -5.581  65.015  1.00  0.00           H  
ATOM   2066 HO2'   A    64     -19.519  -7.154  63.681  1.00  0.00           H  
ATOM   2067  H2    A    64     -24.840  -6.700  67.268  1.00  0.00           H  
ATOM   2068  H61   A    64     -24.898  -3.377  70.282  1.00  0.00           H  
ATOM   2069  H62   A    64     -23.262  -2.847  70.483  1.00  0.00           H  
ATOM   2070  H8    A    64     -19.007  -4.244  68.525  1.00  0.00           H  
ATOM   2071  P     C    65     -18.956  -4.027  62.739  1.00  0.00           P  
ATOM   2072  OP2   C    65     -19.307  -2.863  63.596  1.00  0.00           O  
ATOM   2073  OP1   C    65     -18.046  -3.843  61.582  1.00  0.00           O  
ATOM   2074  O5'   C    65     -20.293  -4.683  62.199  1.00  0.00           O  
ATOM   2075  C5'   C    65     -21.305  -3.883  61.633  1.00  0.00           C  
ATOM   2076  C4'   C    65     -22.636  -4.541  61.828  1.00  0.00           C  
ATOM   2077  O4'   C    65     -22.759  -5.047  63.183  1.00  0.00           O  
ATOM   2078  C3'   C    65     -23.765  -3.553  61.687  1.00  0.00           C  
ATOM   2079  O3'   C    65     -24.049  -3.375  60.319  1.00  0.00           O  
ATOM   2080  C1'   C    65     -24.029  -4.732  63.696  1.00  0.00           C  
ATOM   2081  C2'   C    65     -24.861  -4.181  62.532  1.00  0.00           C  
ATOM   2082  O2'   C    65     -25.540  -5.239  61.883  1.00  0.00           O  
ATOM   2083  N1    C    65     -23.864  -3.753  64.792  1.00  0.00           N  
ATOM   2084  C2    C    65     -24.951  -3.495  65.646  1.00  0.00           C  
ATOM   2085  O2    C    65     -26.017  -4.105  65.471  1.00  0.00           O  
ATOM   2086  N3    C    65     -24.806  -2.591  66.641  1.00  0.00           N  
ATOM   2087  C4    C    65     -23.639  -1.964  66.809  1.00  0.00           C  
ATOM   2088  N4    C    65     -23.546  -1.082  67.807  1.00  0.00           N  
ATOM   2089  C5    C    65     -22.520  -2.213  65.965  1.00  0.00           C  
ATOM   2090  C6    C    65     -22.675  -3.103  64.979  1.00  0.00           C  
ATOM   2091  H5'   C    65     -21.114  -3.734  60.560  1.00  0.00           H  
ATOM   2092 H5''   C    65     -21.306  -2.888  62.102  1.00  0.00           H  
ATOM   2093  H4'   C    65     -22.671  -5.314  61.046  1.00  0.00           H  
ATOM   2094  H3'   C    65     -23.523  -2.549  62.069  1.00  0.00           H  
ATOM   2095  H1'   C    65     -24.587  -5.583  64.112  1.00  0.00           H  
ATOM   2096  H2'   C    65     -25.656  -3.469  62.793  1.00  0.00           H  
ATOM   2097 HO2'   C    65     -25.565  -5.066  60.898  1.00  0.00           H  
ATOM   2098  H42   C    65     -22.688  -0.592  67.963  1.00  0.00           H  
ATOM   2099  H41   C    65     -24.334  -0.912  68.398  1.00  0.00           H  
ATOM   2100  H5    C    65     -21.563  -1.691  66.118  1.00  0.00           H  
ATOM   2101  H6    C    65     -21.831  -3.321  64.308  1.00  0.00           H  
ATOM   2102  P     G    66     -24.405  -1.906  59.780  1.00  0.00           P  
ATOM   2103  OP2   G    66     -23.444  -0.938  60.376  1.00  0.00           O  
ATOM   2104  OP1   G    66     -24.571  -1.972  58.303  1.00  0.00           O  
ATOM   2105  O5'   G    66     -25.815  -1.599  60.436  1.00  0.00           O  
ATOM   2106  C5'   G    66     -26.988  -2.295  60.010  1.00  0.00           C  
ATOM   2107  C4'   G    66     -28.137  -1.926  60.899  1.00  0.00           C  
ATOM   2108  O4'   G    66     -27.755  -2.184  62.275  1.00  0.00           O  
ATOM   2109  C3'   G    66     -28.492  -0.450  60.902  1.00  0.00           C  
ATOM   2110  O3'   G    66     -29.286  -0.087  59.774  1.00  0.00           O  
ATOM   2111  C1'   G    66     -28.396  -1.246  63.120  1.00  0.00           C  
ATOM   2112  C2'   G    66     -29.217  -0.304  62.235  1.00  0.00           C  
ATOM   2113  O2'   G    66     -30.551  -0.770  62.192  1.00  0.00           O  
ATOM   2114  N1    G    66     -27.669   1.873  67.035  1.00  0.00           N  
ATOM   2115  C2    G    66     -28.839   1.388  66.505  1.00  0.00           C  
ATOM   2116  N2    G    66     -29.971   1.779  67.105  1.00  0.00           N  
ATOM   2117  N3    G    66     -28.895   0.576  65.466  1.00  0.00           N  
ATOM   2118  C4    G    66     -27.668   0.270  64.998  1.00  0.00           C  
ATOM   2119  C5    G    66     -26.441   0.693  65.454  1.00  0.00           C  
ATOM   2120  C6    G    66     -26.395   1.574  66.564  1.00  0.00           C  
ATOM   2121  O6    G    66     -25.406   2.067  67.115  1.00  0.00           O  
ATOM   2122  N7    G    66     -25.416   0.145  64.695  1.00  0.00           N  
ATOM   2123  C8    G    66     -26.030  -0.590  63.806  1.00  0.00           C  
ATOM   2124  N9    G    66     -27.399  -0.557  63.935  1.00  0.00           N  
ATOM   2125  H5'   G    66     -26.816  -3.380  60.045  1.00  0.00           H  
ATOM   2126 H5''   G    66     -27.219  -2.038  58.966  1.00  0.00           H  
ATOM   2127  H4'   G    66     -28.974  -2.529  60.519  1.00  0.00           H  
ATOM   2128  H3'   G    66     -27.619   0.216  60.832  1.00  0.00           H  
ATOM   2129  H1'   G    66     -29.098  -1.718  63.822  1.00  0.00           H  
ATOM   2130  H2'   G    66     -29.299   0.743  62.561  1.00  0.00           H  
ATOM   2131 HO2'   G    66     -30.935  -0.599  61.284  1.00  0.00           H  
ATOM   2132  H1    G    66     -27.737   2.489  67.819  1.00  0.00           H  
ATOM   2133  H22   G    66     -30.854   1.455  66.765  1.00  0.00           H  
ATOM   2134  H21   G    66     -29.934   2.394  67.892  1.00  0.00           H  
ATOM   2135  H8    G    66     -25.504  -1.173  63.034  1.00  0.00           H  
ATOM   2136  P     G    67     -29.108   1.357  59.092  1.00  0.00           P  
ATOM   2137  OP2   G    67     -27.654   1.633  58.974  1.00  0.00           O  
ATOM   2138  OP1   G    67     -29.965   1.403  57.880  1.00  0.00           O  
ATOM   2139  O5'   G    67     -29.716   2.368  60.164  1.00  0.00           O  
ATOM   2140  C5'   G    67     -31.111   2.400  60.426  1.00  0.00           C  
ATOM   2141  C4'   G    67     -31.418   3.142  61.703  1.00  0.00           C  
ATOM   2142  O4'   G    67     -30.627   2.596  62.788  1.00  0.00           O  
ATOM   2143  C3'   G    67     -31.081   4.625  61.711  1.00  0.00           C  
ATOM   2144  O3'   G    67     -32.138   5.436  61.226  1.00  0.00           O  
ATOM   2145  C1'   G    67     -30.109   3.609  63.622  1.00  0.00           C  
ATOM   2146  C2'   G    67     -30.803   4.898  63.185  1.00  0.00           C  
ATOM   2147  O2'   G    67     -32.011   5.036  63.920  1.00  0.00           O  
ATOM   2148  N1    G    67     -25.592   4.749  65.675  1.00  0.00           N  
ATOM   2149  C2    G    67     -26.848   4.833  66.225  1.00  0.00           C  
ATOM   2150  N2    G    67     -26.916   5.278  67.488  1.00  0.00           N  
ATOM   2151  N3    G    67     -27.958   4.504  65.584  1.00  0.00           N  
ATOM   2152  C4    G    67     -27.709   4.078  64.328  1.00  0.00           C  
ATOM   2153  C5    G    67     -26.495   3.956  63.685  1.00  0.00           C  
ATOM   2154  C6    G    67     -25.313   4.313  64.383  1.00  0.00           C  
ATOM   2155  O6    G    67     -24.143   4.276  63.986  1.00  0.00           O  
ATOM   2156  N7    G    67     -26.667   3.479  62.393  1.00  0.00           N  
ATOM   2157  C8    G    67     -27.958   3.322  62.277  1.00  0.00           C  
ATOM   2158  N9    G    67     -28.650   3.666  63.413  1.00  0.00           N  
ATOM   2159  H5'   G    67     -31.444   1.482  60.501  1.00  0.00           H  
ATOM   2160 H5''   G    67     -31.566   2.845  59.680  1.00  0.00           H  
ATOM   2161  H4'   G    67     -32.368   3.029  61.915  1.00  0.00           H  
ATOM   2162  H3'   G    67     -30.259   4.771  61.199  1.00  0.00           H  
ATOM   2163  H1'   G    67     -30.297   3.443  64.570  1.00  0.00           H  
ATOM   2164  H2'   G    67     -30.216   5.674  63.302  1.00  0.00           H  
ATOM   2165 HO2'   G    67     -31.795   5.272  64.847  1.00  0.00           H  
ATOM   2166  H1    G    67     -24.833   5.017  66.234  1.00  0.00           H  
ATOM   2167  H22   G    67     -27.787   5.359  67.932  1.00  0.00           H  
ATOM   2168  H21   G    67     -26.099   5.524  67.969  1.00  0.00           H  
ATOM   2169  H8    G    67     -28.389   2.992  61.461  1.00  0.00           H  
ATOM   2170  P     A    68     -31.864   6.969  60.830  1.00  0.00           P  
ATOM   2171  OP2   A    68     -30.416   7.240  61.015  1.00  0.00           O  
ATOM   2172  OP1   A    68     -32.496   7.224  59.512  1.00  0.00           O  
ATOM   2173  O5'   A    68     -32.664   7.799  61.930  1.00  0.00           O  
ATOM   2174  C5'   A    68     -33.938   7.368  62.385  1.00  0.00           C  
ATOM   2175  C4'   A    68     -33.989   7.281  63.889  1.00  0.00           C  
ATOM   2176  O4'   A    68     -32.670   6.958  64.412  1.00  0.00           O  
ATOM   2177  C3'   A    68     -34.437   8.540  64.616  1.00  0.00           C  
ATOM   2178  O3'   A    68     -35.141   8.267  65.815  1.00  0.00           O  
ATOM   2179  C1'   A    68     -32.317   7.923  65.384  1.00  0.00           C  
ATOM   2180  C2'   A    68     -33.113   9.169  65.024  1.00  0.00           C  
ATOM   2181  O2'   A    68     -33.264   9.984  66.177  1.00  0.00           O  
ATOM   2182  N1    A    68     -27.837   7.764  67.926  1.00  0.00           N  
ATOM   2183  C2    A    68     -29.091   7.470  68.293  1.00  0.00           C  
ATOM   2184  N3    A    68     -30.213   7.535  67.579  1.00  0.00           N  
ATOM   2185  C4    A    68     -29.958   7.963  66.330  1.00  0.00           C  
ATOM   2186  C5    A    68     -28.724   8.303  65.807  1.00  0.00           C  
ATOM   2187  C6    A    68     -27.615   8.191  66.664  1.00  0.00           C  
ATOM   2188  N6    A    68     -26.365   8.484  66.300  1.00  0.00           N  
ATOM   2189  N7    A    68     -28.846   8.701  64.482  1.00  0.00           N  
ATOM   2190  C8    A    68     -30.128   8.594  64.239  1.00  0.00           C  
ATOM   2191  N9    A    68     -30.861   8.153  65.313  1.00  0.00           N  
ATOM   2192  H5'   A    68     -34.131   6.484  62.007  1.00  0.00           H  
ATOM   2193 H5''   A    68     -34.619   8.001  62.078  1.00  0.00           H  
ATOM   2194  H4'   A    68     -34.614   6.570  64.145  1.00  0.00           H  
ATOM   2195  H3'   A    68     -34.893   9.132  63.982  1.00  0.00           H  
ATOM   2196  H1'   A    68     -32.558   7.633  66.290  1.00  0.00           H  
ATOM   2197  H2'   A    68     -32.706   9.662  64.281  1.00  0.00           H  
ATOM   2198 HO2'   A    68     -32.396  10.375  66.407  1.00  0.00           H  
ATOM   2199  H2    A    68     -29.198   7.165  69.218  1.00  0.00           H  
ATOM   2200  H61   A    68     -25.631   8.387  66.943  1.00  0.00           H  
ATOM   2201  H62   A    68     -26.180   8.796  65.389  1.00  0.00           H  
ATOM   2202  H8    A    68     -30.528   8.810  63.370  1.00  0.00           H  
ATOM   2203  P     C    69     -36.747   8.320  65.839  1.00  0.00           P  
ATOM   2204  OP2   C    69     -37.182   8.495  67.248  1.00  0.00           O  
ATOM   2205  OP1   C    69     -37.190   9.294  64.809  1.00  0.00           O  
ATOM   2206  O5'   C    69     -37.189   6.866  65.363  1.00  0.00           O  
ATOM   2207  C5'   C    69     -37.537   6.615  64.010  1.00  0.00           C  
ATOM   2208  C4'   C    69     -37.416   5.151  63.665  1.00  0.00           C  
ATOM   2209  O4'   C    69     -36.047   4.711  63.845  1.00  0.00           O  
ATOM   2210  C3'   C    69     -38.216   4.190  64.531  1.00  0.00           C  
ATOM   2211  O3'   C    69     -39.585   4.131  64.169  1.00  0.00           O  
ATOM   2212  C1'   C    69     -36.029   3.367  64.264  1.00  0.00           C  
ATOM   2213  C2'   C    69     -37.471   2.880  64.337  1.00  0.00           C  
ATOM   2214  O2'   C    69     -37.818   2.267  63.105  1.00  0.00           O  
ATOM   2215  N1    C    69     -35.337   3.279  65.574  1.00  0.00           N  
ATOM   2216  C2    C    69     -34.932   2.018  66.028  1.00  0.00           C  
ATOM   2217  O2    C    69     -35.163   1.019  65.329  1.00  0.00           O  
ATOM   2218  N3    C    69     -34.299   1.910  67.219  1.00  0.00           N  
ATOM   2219  C4    C    69     -34.063   2.998  67.951  1.00  0.00           C  
ATOM   2220  N4    C    69     -33.435   2.844  69.120  1.00  0.00           N  
ATOM   2221  C5    C    69     -34.462   4.294  67.518  1.00  0.00           C  
ATOM   2222  C6    C    69     -35.087   4.389  66.338  1.00  0.00           C  
ATOM   2223  H5'   C    69     -36.942   7.131  63.427  1.00  0.00           H  
ATOM   2224 H5''   C    69     -38.461   6.903  63.859  1.00  0.00           H  
ATOM   2225  H4'   C    69     -37.667   5.026  62.727  1.00  0.00           H  
ATOM   2226  H3'   C    69     -38.146   4.465  65.469  1.00  0.00           H  
ATOM   2227  H1'   C    69     -35.542   2.835  63.601  1.00  0.00           H  
ATOM   2228  H2'   C    69     -37.609   2.274  65.095  1.00  0.00           H  
ATOM   2229 HO2'   C    69     -38.738   2.512  62.874  1.00  0.00           H  
ATOM   2230  H42   C    69     -33.248   3.625  69.681  1.00  0.00           H  
ATOM   2231  H41   C    69     -33.163   1.950  69.415  1.00  0.00           H  
ATOM   2232  H5    C    69     -34.284   5.089  68.063  1.00  0.00           H  
ATOM   2233  H6    C    69     -35.370   5.272  66.022  1.00  0.00           H  
ATOM   2234  P     C    70     -40.723   4.155  65.305  1.00  0.00           P  
ATOM   2235  OP2   C    70     -40.390   5.235  66.268  1.00  0.00           O  
ATOM   2236  OP1   C    70     -42.046   4.157  64.629  1.00  0.00           O  
ATOM   2237  O5'   C    70     -40.554   2.758  66.051  1.00  0.00           O  
ATOM   2238  C5'   C    70     -40.757   1.534  65.362  1.00  0.00           C  
ATOM   2239  C4'   C    70     -40.216   0.359  66.141  1.00  0.00           C  
ATOM   2240  O4'   C    70     -38.790   0.531  66.359  1.00  0.00           O  
ATOM   2241  C3'   C    70     -40.769   0.174  67.545  1.00  0.00           C  
ATOM   2242  O3'   C    70     -42.048  -0.436  67.559  1.00  0.00           O  
ATOM   2243  C1'   C    70     -38.419  -0.042  67.596  1.00  0.00           C  
ATOM   2244  C2'   C    70     -39.683  -0.656  68.208  1.00  0.00           C  
ATOM   2245  O2'   C    70     -39.770  -2.020  67.822  1.00  0.00           O  
ATOM   2246  N1    C    70     -37.834   1.017  68.456  1.00  0.00           N  
ATOM   2247  C2    C    70     -37.081   0.628  69.570  1.00  0.00           C  
ATOM   2248  O2    C    70     -36.926  -0.581  69.805  1.00  0.00           O  
ATOM   2249  N3    C    70     -36.537   1.573  70.370  1.00  0.00           N  
ATOM   2250  C4    C    70     -36.718   2.865  70.096  1.00  0.00           C  
ATOM   2251  N4    C    70     -36.162   3.763  70.913  1.00  0.00           N  
ATOM   2252  C5    C    70     -37.478   3.293  68.972  1.00  0.00           C  
ATOM   2253  C6    C    70     -38.011   2.349  68.187  1.00  0.00           C  
ATOM   2254  H5'   C    70     -40.306   1.577  64.494  1.00  0.00           H  
ATOM   2255 H5''   C    70     -41.718   1.404  65.217  1.00  0.00           H  
ATOM   2256  H4'   C    70     -40.361  -0.458  65.621  1.00  0.00           H  
ATOM   2257  H3'   C    70     -40.825   1.046  67.988  1.00  0.00           H  
ATOM   2258  H1'   C    70     -37.755  -0.748  67.451  1.00  0.00           H  
ATOM   2259  H2'   C    70     -39.698  -0.554  69.182  1.00  0.00           H  
ATOM   2260 HO2'   C    70     -40.706  -2.239  67.629  1.00  0.00           H  
ATOM   2261  H42   C    70     -36.276   4.720  70.739  1.00  0.00           H  
ATOM   2262  H41   C    70     -35.639   3.464  71.687  1.00  0.00           H  
ATOM   2263  H5    C    70     -37.605   4.246  68.778  1.00  0.00           H  
ATOM   2264  H6    C    70     -38.538   2.624  67.408  1.00  0.00           H  
ATOM   2265  P     A    71     -43.169   0.060  68.599  1.00  0.00           P  
ATOM   2266  OP2   A    71     -43.259   1.539  68.507  1.00  0.00           O  
ATOM   2267  OP1   A    71     -44.386  -0.764  68.393  1.00  0.00           O  
ATOM   2268  O5'   A    71     -42.560  -0.307  70.025  1.00  0.00           O  
ATOM   2269  C5'   A    71     -42.349  -1.660  70.401  1.00  0.00           C  
ATOM   2270  C4'   A    71     -41.652  -1.762  71.735  1.00  0.00           C  
ATOM   2271  O4'   A    71     -40.307  -1.227  71.613  1.00  0.00           O  
ATOM   2272  C3'   A    71     -42.277  -0.975  72.877  1.00  0.00           C  
ATOM   2273  O3'   A    71     -43.331  -1.672  73.519  1.00  0.00           O  
ATOM   2274  C1'   A    71     -39.970  -0.480  72.766  1.00  0.00           C  
ATOM   2275  C2'   A    71     -41.086  -0.695  73.787  1.00  0.00           C  
ATOM   2276  O2'   A    71     -40.770  -1.826  74.586  1.00  0.00           O  
ATOM   2277  N1    A    71     -37.983   4.107  74.017  1.00  0.00           N  
ATOM   2278  C2    A    71     -37.929   2.910  74.615  1.00  0.00           C  
ATOM   2279  N3    A    71     -38.471   1.755  74.233  1.00  0.00           N  
ATOM   2280  C4    A    71     -39.146   1.905  73.080  1.00  0.00           C  
ATOM   2281  C5    A    71     -39.290   3.070  72.350  1.00  0.00           C  
ATOM   2282  C6    A    71     -38.668   4.223  72.860  1.00  0.00           C  
ATOM   2283  N6    A    71     -38.722   5.417  72.265  1.00  0.00           N  
ATOM   2284  N7    A    71     -40.054   2.844  71.212  1.00  0.00           N  
ATOM   2285  C8    A    71     -40.349   1.570  71.280  1.00  0.00           C  
ATOM   2286  N9    A    71     -39.832   0.939  72.384  1.00  0.00           N  
ATOM   2287  H5'   A    71     -41.800  -2.100  69.719  1.00  0.00           H  
ATOM   2288 H5''   A    71     -43.214  -2.116  70.457  1.00  0.00           H  
ATOM   2289  H4'   A    71     -41.602  -2.706  71.995  1.00  0.00           H  
ATOM   2290  H3'   A    71     -42.621  -0.125  72.531  1.00  0.00           H  
ATOM   2291  H1'   A    71     -39.122  -0.802  73.138  1.00  0.00           H  
ATOM   2292  H2'   A    71     -41.232   0.106  74.333  1.00  0.00           H  
ATOM   2293 HO2'   A    71     -41.586  -2.348  74.735  1.00  0.00           H  
ATOM   2294  H2    A    71     -37.420   2.879  75.451  1.00  0.00           H  
ATOM   2295  H61   A    71     -38.267   6.186  72.669  1.00  0.00           H  
ATOM   2296  H62   A    71     -39.213   5.525  71.425  1.00  0.00           H  
ATOM   2297  H8    A    71     -40.890   1.109  70.604  1.00  0.00           H  
ATOM   2298  P     G    72     -44.532  -0.859  74.213  1.00  0.00           P  
ATOM   2299  OP2   G    72     -44.457   0.551  73.754  1.00  0.00           O  
ATOM   2300  OP1   G    72     -45.785  -1.631  74.014  1.00  0.00           O  
ATOM   2301  O5'   G    72     -44.174  -0.893  75.765  1.00  0.00           O  
ATOM   2302  C5'   G    72     -44.610   0.141  76.636  1.00  0.00           C  
ATOM   2303  C4'   G    72     -43.469   0.693  77.455  1.00  0.00           C  
ATOM   2304  O4'   G    72     -42.318   0.908  76.603  1.00  0.00           O  
ATOM   2305  C3'   G    72     -43.708   2.048  78.103  1.00  0.00           C  
ATOM   2306  O3'   G    72     -44.437   1.961  79.316  1.00  0.00           O  
ATOM   2307  C1'   G    72     -41.632   2.069  77.002  1.00  0.00           C  
ATOM   2308  C2'   G    72     -42.291   2.563  78.289  1.00  0.00           C  
ATOM   2309  O2'   G    72     -41.661   1.947  79.402  1.00  0.00           O  
ATOM   2310  N1    G    72     -40.119   6.615  75.282  1.00  0.00           N  
ATOM   2311  C2    G    72     -39.787   5.967  76.447  1.00  0.00           C  
ATOM   2312  N2    G    72     -38.940   6.608  77.265  1.00  0.00           N  
ATOM   2313  N3    G    72     -40.250   4.774  76.786  1.00  0.00           N  
ATOM   2314  C4    G    72     -41.087   4.274  75.853  1.00  0.00           C  
ATOM   2315  C5    G    72     -41.483   4.839  74.659  1.00  0.00           C  
ATOM   2316  C6    G    72     -40.979   6.118  74.308  1.00  0.00           C  
ATOM   2317  O6    G    72     -41.211   6.785  73.293  1.00  0.00           O  
ATOM   2318  N7    G    72     -42.356   3.999  73.982  1.00  0.00           N  
ATOM   2319  C8    G    72     -42.473   2.959  74.761  1.00  0.00           C  
ATOM   2320  N9    G    72     -41.730   3.059  75.912  1.00  0.00           N  
ATOM   2321  H5'   G    72     -45.294  -0.216  77.239  1.00  0.00           H  
ATOM   2322 H5''   G    72     -45.000   0.865  76.102  1.00  0.00           H  
ATOM   2323  H4'   G    72     -43.234   0.042  78.150  1.00  0.00           H  
ATOM   2324  H3'   G    72     -44.184   2.627  77.473  1.00  0.00           H  
ATOM   2325  H1'   G    72     -40.689   1.866  77.175  1.00  0.00           H  
ATOM   2326  H2'   G    72     -42.270   3.541  78.355  1.00  0.00           H  
ATOM   2327 HO2'   G    72     -42.334   1.769  80.092  1.00  0.00           H  
ATOM   2328  H1    G    72     -39.721   7.497  75.124  1.00  0.00           H  
ATOM   2329  H22   G    72     -38.667   6.193  78.111  1.00  0.00           H  
ATOM   2330  H21   G    72     -38.593   7.491  77.021  1.00  0.00           H  
ATOM   2331  H8    G    72     -43.033   2.184  74.545  1.00  0.00           H  
ATOM   2332  P     A    73     -45.612   3.012  79.630  1.00  0.00           P  
ATOM   2333  OP2   A    73     -46.309   3.315  78.355  1.00  0.00           O  
ATOM   2334  OP1   A    73     -46.388   2.503  80.788  1.00  0.00           O  
ATOM   2335  O5'   A    73     -44.839   4.326  80.093  1.00  0.00           O  
ATOM   2336  C5'   A    73     -44.017   4.319  81.251  1.00  0.00           C  
ATOM   2337  C4'   A    73     -43.124   5.532  81.304  1.00  0.00           C  
ATOM   2338  O4'   A    73     -42.248   5.554  80.142  1.00  0.00           O  
ATOM   2339  C3'   A    73     -43.824   6.880  81.238  1.00  0.00           C  
ATOM   2340  O3'   A    73     -44.373   7.281  82.482  1.00  0.00           O  
ATOM   2341  C1'   A    73     -41.993   6.888  79.780  1.00  0.00           C  
ATOM   2342  C2'   A    73     -42.675   7.779  80.821  1.00  0.00           C  
ATOM   2343  O2'   A    73     -41.784   8.011  81.903  1.00  0.00           O  
ATOM   2344  N1    A    73     -42.099  10.099  75.751  1.00  0.00           N  
ATOM   2345  C2    A    73     -41.489  10.168  76.942  1.00  0.00           C  
ATOM   2346  N3    A    73     -41.504   9.295  77.946  1.00  0.00           N  
ATOM   2347  C4    A    73     -42.261   8.227  77.636  1.00  0.00           C  
ATOM   2348  C5    A    73     -42.949   8.014  76.456  1.00  0.00           C  
ATOM   2349  C6    A    73     -42.851   9.013  75.472  1.00  0.00           C  
ATOM   2350  N6    A    73     -43.460   8.946  74.285  1.00  0.00           N  
ATOM   2351  N7    A    73     -43.621   6.800  76.493  1.00  0.00           N  
ATOM   2352  C8    A    73     -43.330   6.315  77.674  1.00  0.00           C  
ATOM   2353  N9    A    73     -42.511   7.126  78.420  1.00  0.00           N  
ATOM   2354  H5'   A    73     -43.460   3.512  81.243  1.00  0.00           H  
ATOM   2355 H5''   A    73     -44.587   4.305  82.048  1.00  0.00           H  
ATOM   2356  H4'   A    73     -42.574   5.486  82.114  1.00  0.00           H  
ATOM   2357  H3'   A    73     -44.502   6.857  80.530  1.00  0.00           H  
ATOM   2358  H1'   A    73     -41.026   7.052  79.795  1.00  0.00           H  
ATOM   2359  H2'   A    73     -42.999   8.618  80.430  1.00  0.00           H  
ATOM   2360 HO2'   A    73     -42.297   8.037  82.737  1.00  0.00           H  
ATOM   2361  H2    A    73     -40.956  10.976  77.095  1.00  0.00           H  
ATOM   2362  H61   A    73     -43.355   9.675  73.639  1.00  0.00           H  
ATOM   2363  H62   A    73     -44.010   8.167  74.060  1.00  0.00           H  
ATOM   2364  H8    A    73     -43.666   5.452  77.997  1.00  0.00           H  
ATOM   2365  P     G    74     -45.774   8.068  82.531  1.00  0.00           P  
ATOM   2366  OP2   G    74     -46.725   7.369  81.630  1.00  0.00           O  
ATOM   2367  OP1   G    74     -46.134   8.279  83.957  1.00  0.00           O  
ATOM   2368  O5'   G    74     -45.442   9.489  81.891  1.00  0.00           O  
ATOM   2369  C5'   G    74     -44.572  10.398  82.547  1.00  0.00           C  
ATOM   2370  C4'   G    74     -44.412  11.676  81.763  1.00  0.00           C  
ATOM   2371  O4'   G    74     -43.749  11.392  80.503  1.00  0.00           O  
ATOM   2372  C3'   G    74     -45.702  12.356  81.333  1.00  0.00           C  
ATOM   2373  O3'   G    74     -46.291  13.117  82.368  1.00  0.00           O  
ATOM   2374  C1'   G    74     -44.209  12.297  79.522  1.00  0.00           C  
ATOM   2375  C2'   G    74     -45.228  13.228  80.187  1.00  0.00           C  
ATOM   2376  O2'   G    74     -44.584  14.399  80.653  1.00  0.00           O  
ATOM   2377  N1    G    74     -46.112  12.533  74.828  1.00  0.00           N  
ATOM   2378  C2    G    74     -45.585  13.535  75.610  1.00  0.00           C  
ATOM   2379  N2    G    74     -45.573  14.765  75.079  1.00  0.00           N  
ATOM   2380  N3    G    74     -45.102  13.344  76.827  1.00  0.00           N  
ATOM   2381  C4    G    74     -45.190  12.050  77.208  1.00  0.00           C  
ATOM   2382  C5    G    74     -45.692  10.975  76.504  1.00  0.00           C  
ATOM   2383  C6    G    74     -46.202  11.191  75.197  1.00  0.00           C  
ATOM   2384  O6    G    74     -46.675  10.363  74.410  1.00  0.00           O  
ATOM   2385  N7    G    74     -45.601   9.810  77.252  1.00  0.00           N  
ATOM   2386  C8    G    74     -45.057  10.189  78.375  1.00  0.00           C  
ATOM   2387  N9    G    74     -44.789  11.538  78.418  1.00  0.00           N  
ATOM   2388  H5'   G    74     -43.694   9.979  82.658  1.00  0.00           H  
ATOM   2389 H5''   G    74     -44.938  10.610  83.432  1.00  0.00           H  
ATOM   2390  H4'   G    74     -43.857  12.340  82.441  1.00  0.00           H  
ATOM   2391  H3'   G    74     -46.499  11.654  81.049  1.00  0.00           H  
ATOM   2392  H1'   G    74     -43.424  12.937  79.093  1.00  0.00           H  
ATOM   2393  H2'   G    74     -46.053  13.582  79.554  1.00  0.00           H  
ATOM   2394 HO2'   G    74     -44.965  14.658  81.541  1.00  0.00           H  
ATOM   2395  H1    G    74     -46.459  12.785  73.926  1.00  0.00           H  
ATOM   2396  H22   G    74     -45.200  15.532  75.603  1.00  0.00           H  
ATOM   2397  H21   G    74     -45.936  14.917  74.160  1.00  0.00           H  
ATOM   2398  H8    G    74     -44.840   9.502  79.207  1.00  0.00           H  
ATOM   2399  P     C    75     -47.884  13.113  82.537  1.00  0.00           P  
ATOM   2400  OP2   C    75     -48.390  11.773  82.149  1.00  0.00           O  
ATOM   2401  OP1   C    75     -48.172  13.648  83.894  1.00  0.00           O  
ATOM   2402  O5'   C    75     -48.390  14.156  81.442  1.00  0.00           O  
ATOM   2403  C5'   C    75     -48.086  15.557  81.562  1.00  0.00           C  
ATOM   2404  C4'   C    75     -48.449  16.284  80.292  1.00  0.00           C  
ATOM   2405  O4'   C    75     -47.711  15.747  79.162  1.00  0.00           O  
ATOM   2406  C3'   C    75     -49.899  16.159  79.872  1.00  0.00           C  
ATOM   2407  O3'   C    75     -50.742  17.048  80.592  1.00  0.00           O  
ATOM   2408  C1'   C    75     -48.512  15.788  77.999  1.00  0.00           C  
ATOM   2409  C2'   C    75     -49.832  16.465  78.381  1.00  0.00           C  
ATOM   2410  O2'   C    75     -49.763  17.849  78.111  1.00  0.00           O  
ATOM   2411  N1    C    75     -48.707  14.410  77.501  1.00  0.00           N  
ATOM   2412  C2    C    75     -48.979  14.209  76.133  1.00  0.00           C  
ATOM   2413  O2    C    75     -49.023  15.190  75.372  1.00  0.00           O  
ATOM   2414  N3    C    75     -49.191  12.952  75.680  1.00  0.00           N  
ATOM   2415  C4    C    75     -49.142  11.921  76.526  1.00  0.00           C  
ATOM   2416  N4    C    75     -49.381  10.704  76.038  1.00  0.00           N  
ATOM   2417  C5    C    75     -48.852  12.092  77.911  1.00  0.00           C  
ATOM   2418  C6    C    75     -48.641  13.339  78.351  1.00  0.00           C  
ATOM   2419  H5'   C    75     -47.016  15.695  81.774  1.00  0.00           H  
ATOM   2420 H5''   C    75     -48.640  15.991  82.408  1.00  0.00           H  
ATOM   2421  H4'   C    75     -48.235  17.339  80.516  1.00  0.00           H  
ATOM   2422  H3'   C    75     -50.333  15.168  80.072  1.00  0.00           H  
ATOM   2423  H1'   C    75     -48.083  16.369  77.169  1.00  0.00           H  
ATOM   2424  H2'   C    75     -50.721  16.117  77.836  1.00  0.00           H  
ATOM   2425 HO2'   C    75     -50.235  18.355  78.834  1.00  0.00           H  
ATOM   2426  H42   C    75     -49.354   9.907  76.643  1.00  0.00           H  
ATOM   2427  H41   C    75     -49.586  10.586  75.067  1.00  0.00           H  
ATOM   2428  H5    C    75     -48.804  11.230  78.594  1.00  0.00           H  
ATOM   2429  H6    C    75     -48.413  13.508  79.415  1.00  0.00           H  
ATOM   2430  P     G    76     -52.197  16.567  81.078  1.00  0.00           P  
ATOM   2431  OP2   G    76     -52.056  15.219  81.685  1.00  0.00           O  
ATOM   2432  OP1   G    76     -52.806  17.668  81.868  1.00  0.00           O  
ATOM   2433  O5'   G    76     -53.026  16.415  79.726  1.00  0.00           O  
ATOM   2434  C5'   G    76     -53.352  17.550  78.939  1.00  0.00           C  
ATOM   2435  C4'   G    76     -53.955  17.153  77.615  1.00  0.00           C  
ATOM   2436  O4'   G    76     -52.984  16.405  76.823  1.00  0.00           O  
ATOM   2437  C3'   G    76     -55.157  16.222  77.681  1.00  0.00           C  
ATOM   2438  O3'   G    76     -56.362  16.897  78.002  1.00  0.00           O  
ATOM   2439  C1'   G    76     -53.653  15.435  76.043  1.00  0.00           C  
ATOM   2440  C2'   G    76     -55.153  15.612  76.287  1.00  0.00           C  
ATOM   2441  O2'   G    76     -55.675  16.519  75.327  1.00  0.00           O  
ATOM   2442  N1    G    76     -53.219  10.553  74.666  1.00  0.00           N  
ATOM   2443  C2    G    76     -53.766  11.610  73.979  1.00  0.00           C  
ATOM   2444  N2    G    76     -54.265  11.337  72.764  1.00  0.00           N  
ATOM   2445  N3    G    76     -53.820  12.846  74.447  1.00  0.00           N  
ATOM   2446  C4    G    76     -53.277  12.945  75.678  1.00  0.00           C  
ATOM   2447  C5    G    76     -52.705  11.954  76.449  1.00  0.00           C  
ATOM   2448  C6    G    76     -52.654  10.632  75.935  1.00  0.00           C  
ATOM   2449  O6    G    76     -52.188   9.617  76.465  1.00  0.00           O  
ATOM   2450  N7    G    76     -52.261  12.466  77.660  1.00  0.00           N  
ATOM   2451  C8    G    76     -52.564  13.734  77.605  1.00  0.00           C  
ATOM   2452  N9    G    76     -53.182  14.092  76.431  1.00  0.00           N  
ATOM   2453  H5'   G    76     -52.539  18.072  78.777  1.00  0.00           H  
ATOM   2454 H5''   G    76     -53.995  18.105  79.430  1.00  0.00           H  
ATOM   2455  H4'   G    76     -54.203  17.963  77.123  1.00  0.00           H  
ATOM   2456  H3'   G    76     -54.986  15.522  78.344  1.00  0.00           H  
ATOM   2457  H1'   G    76     -53.456  15.589  75.095  1.00  0.00           H  
ATOM   2458  H2'   G    76     -55.625  14.753  76.270  1.00  0.00           H  
ATOM   2459 HO2'   G    76     -55.698  16.078  74.451  1.00  0.00           H  
ATOM   2460  H1    G    76     -53.228   9.675  74.231  1.00  0.00           H  
ATOM   2461  H22   G    76     -54.667  12.052  72.228  1.00  0.00           H  
ATOM   2462  H21   G    76     -54.228  10.424  72.411  1.00  0.00           H  
ATOM   2463  H8    G    76     -52.369  14.366  78.328  1.00  0.00           H  
ATOM   2464  P     A    77     -57.482  16.168  78.895  1.00  0.00           P  
ATOM   2465  OP2   A    77     -56.792  15.399  79.961  1.00  0.00           O  
ATOM   2466  OP1   A    77     -58.506  17.177  79.263  1.00  0.00           O  
ATOM   2467  O5'   A    77     -58.154  15.126  77.894  1.00  0.00           O  
ATOM   2468  C5'   A    77     -58.935  14.046  78.382  1.00  0.00           C  
ATOM   2469  C4'   A    77     -60.016  13.657  77.405  1.00  0.00           C  
ATOM   2470  O4'   A    77     -60.915  14.781  77.245  1.00  0.00           O  
ATOM   2471  C3'   A    77     -59.551  13.309  75.999  1.00  0.00           C  
ATOM   2472  O3'   A    77     -59.221  11.940  75.847  1.00  0.00           O  
ATOM   2473  C1'   A    77     -61.337  14.869  75.890  1.00  0.00           C  
ATOM   2474  C2'   A    77     -60.754  13.671  75.135  1.00  0.00           C  
ATOM   2475  O2'   A    77     -61.715  12.625  75.127  1.00  0.00           O  
ATOM   2476  N1    A    77     -61.471  18.036  71.827  1.00  0.00           N  
ATOM   2477  C2    A    77     -62.030  16.840  72.055  1.00  0.00           C  
ATOM   2478  N3    A    77     -61.953  16.069  73.138  1.00  0.00           N  
ATOM   2479  C4    A    77     -61.190  16.649  74.081  1.00  0.00           C  
ATOM   2480  C5    A    77     -60.551  17.872  73.993  1.00  0.00           C  
ATOM   2481  C6    A    77     -60.711  18.590  72.795  1.00  0.00           C  
ATOM   2482  N6    A    77     -60.154  19.782  72.566  1.00  0.00           N  
ATOM   2483  N7    A    77     -59.853  18.146  75.162  1.00  0.00           N  
ATOM   2484  C8    A    77     -60.083  17.100  75.917  1.00  0.00           C  
ATOM   2485  N9    A    77     -60.885  16.155  75.326  1.00  0.00           N  
ATOM   2486  H5'   A    77     -59.351  14.309  79.230  1.00  0.00           H  
ATOM   2487 H5''   A    77     -58.353  13.274  78.539  1.00  0.00           H  
ATOM   2488  H4'   A    77     -60.509  12.890  77.765  1.00  0.00           H  
ATOM   2489  H3'   A    77     -58.800  13.892  75.756  1.00  0.00           H  
ATOM   2490  H1'   A    77     -62.317  14.827  75.862  1.00  0.00           H  
ATOM   2491  H2'   A    77     -60.483  13.921  74.227  1.00  0.00           H  
ATOM   2492 HO2'   A    77     -61.251  11.765  75.203  1.00  0.00           H  
ATOM   2493  H2    A    77     -62.572  16.482  71.321  1.00  0.00           H  
ATOM   2494  H61   A    77     -60.302  20.235  71.710  1.00  0.00           H  
ATOM   2495  H62   A    77     -59.599  20.204  73.255  1.00  0.00           H  
ATOM   2496  H8    A    77     -59.716  17.002  76.821  1.00  0.00           H  
ATOM   2497  P     A    78     -57.869  11.514  75.090  1.00  0.00           P  
ATOM   2498  OP2   A    78     -56.757  12.329  75.640  1.00  0.00           O  
ATOM   2499  OP1   A    78     -57.775  10.032  75.114  1.00  0.00           O  
ATOM   2500  O5'   A    78     -58.112  11.968  73.582  1.00  0.00           O  
ATOM   2501  C5'   A    78     -59.110  11.347  72.786  1.00  0.00           C  
ATOM   2502  C4'   A    78     -59.206  11.983  71.421  1.00  0.00           C  
ATOM   2503  O4'   A    78     -59.397  13.412  71.615  1.00  0.00           O  
ATOM   2504  C3'   A    78     -57.988  11.824  70.524  1.00  0.00           C  
ATOM   2505  O3'   A    78     -58.317  11.769  69.147  1.00  0.00           O  
ATOM   2506  C1'   A    78     -58.316  14.119  71.001  1.00  0.00           C  
ATOM   2507  C2'   A    78     -57.200  13.097  70.773  1.00  0.00           C  
ATOM   2508  O2'   A    78     -56.461  13.478  69.622  1.00  0.00           O  
ATOM   2509  N1    A    78     -57.359  19.155  71.519  1.00  0.00           N  
ATOM   2510  C2    A    78     -57.749  18.416  70.473  1.00  0.00           C  
ATOM   2511  N3    A    78     -57.980  17.106  70.408  1.00  0.00           N  
ATOM   2512  C4    A    78     -57.767  16.527  71.602  1.00  0.00           C  
ATOM   2513  C5    A    78     -57.365  17.153  72.767  1.00  0.00           C  
ATOM   2514  C6    A    78     -57.155  18.542  72.705  1.00  0.00           C  
ATOM   2515  N6    A    78     -56.765  19.280  73.747  1.00  0.00           N  
ATOM   2516  N7    A    78     -57.249  16.236  73.803  1.00  0.00           N  
ATOM   2517  C8    A    78     -57.578  15.094  73.250  1.00  0.00           C  
ATOM   2518  N9    A    78     -57.904  15.197  71.920  1.00  0.00           N  
ATOM   2519  H5'   A    78     -59.977  11.428  73.237  1.00  0.00           H  
ATOM   2520 H5''   A    78     -58.893  10.397  72.682  1.00  0.00           H  
ATOM   2521  H4'   A    78     -59.975  11.603  70.948  1.00  0.00           H  
ATOM   2522  H3'   A    78     -57.457  11.060  70.835  1.00  0.00           H  
ATOM   2523  H1'   A    78     -58.584  14.506  70.141  1.00  0.00           H  
ATOM   2524  H2'   A    78     -56.626  13.016  71.563  1.00  0.00           H  
ATOM   2525 HO2'   A    78     -57.084  13.783  68.930  1.00  0.00           H  
ATOM   2526  H2    A    78     -57.883  18.909  69.636  1.00  0.00           H  
ATOM   2527  H61   A    78     -56.635  20.246  73.642  1.00  0.00           H  
ATOM   2528  H62   A    78     -56.611  18.856  74.617  1.00  0.00           H  
ATOM   2529  H8    A    78     -57.591  14.246  73.741  1.00  0.00           H  
ATOM   2530  P     A    79     -58.207  10.381  68.345  1.00  0.00           P  
ATOM   2531  OP2   A    79     -56.767  10.055  68.185  1.00  0.00           O  
ATOM   2532  OP1   A    79     -59.114   9.401  68.993  1.00  0.00           O  
ATOM   2533  O5'   A    79     -58.797  10.721  66.904  1.00  0.00           O  
ATOM   2534  C5'   A    79     -58.527   9.883  65.790  1.00  0.00           C  
ATOM   2535  C4'   A    79     -57.896  10.653  64.657  1.00  0.00           C  
ATOM   2536  O4'   A    79     -58.502  11.977  64.608  1.00  0.00           O  
ATOM   2537  C3'   A    79     -56.413  10.960  64.803  1.00  0.00           C  
ATOM   2538  O3'   A    79     -55.582   9.889  64.390  1.00  0.00           O  
ATOM   2539  C1'   A    79     -57.548  12.943  64.266  1.00  0.00           C  
ATOM   2540  C2'   A    79     -56.265  12.188  63.917  1.00  0.00           C  
ATOM   2541  O2'   A    79     -56.287  11.836  62.541  1.00  0.00           O  
ATOM   2542  N1    A    79     -54.967  16.943  66.240  1.00  0.00           N  
ATOM   2543  C2    A    79     -54.894  16.320  65.057  1.00  0.00           C  
ATOM   2544  N3    A    79     -55.598  15.282  64.608  1.00  0.00           N  
ATOM   2545  C4    A    79     -56.478  14.868  65.536  1.00  0.00           C  
ATOM   2546  C5    A    79     -56.670  15.406  66.794  1.00  0.00           C  
ATOM   2547  C6    A    79     -55.863  16.502  67.149  1.00  0.00           C  
ATOM   2548  N6    A    79     -55.935  17.123  68.328  1.00  0.00           N  
ATOM   2549  N7    A    79     -57.666  14.720  67.475  1.00  0.00           N  
ATOM   2550  C8    A    79     -58.048  13.797  66.627  1.00  0.00           C  
ATOM   2551  N9    A    79     -57.371  13.829  65.432  1.00  0.00           N  
ATOM   2552  H5'   A    79     -59.367   9.486  65.477  1.00  0.00           H  
ATOM   2553 H5''   A    79     -57.919   9.167  66.067  1.00  0.00           H  
ATOM   2554  H4'   A    79     -58.070  10.180  63.816  1.00  0.00           H  
ATOM   2555  H3'   A    79     -56.225  11.204  65.734  1.00  0.00           H  
ATOM   2556  H1'   A    79     -57.834  13.474  63.493  1.00  0.00           H  
ATOM   2557  H2'   A    79     -55.464  12.703  64.148  1.00  0.00           H  
ATOM   2558 HO2'   A    79     -55.901  10.941  62.436  1.00  0.00           H  
ATOM   2559  H2    A    79     -54.229  16.678  64.433  1.00  0.00           H  
ATOM   2560  H61   A    79     -55.346  17.883  68.518  1.00  0.00           H  
ATOM   2561  H62   A    79     -56.578  16.821  69.003  1.00  0.00           H  
ATOM   2562  H8    A    79     -58.752  13.145  66.827  1.00  0.00           H  
ATOM   2563  P     G    80     -54.356   9.254  65.195  1.00  0.00           P  
ATOM   2564  OP2   G    80     -54.994   8.217  66.045  1.00  0.00           O  
ATOM   2565  OP1   G    80     -53.408   8.846  64.126  1.00  0.00           O  
ATOM   2566  O5'   G    80     -53.605  10.283  66.152  1.00  0.00           O  
ATOM   2567  C5'   G    80     -52.939  11.419  65.622  1.00  0.00           C  
ATOM   2568  C4'   G    80     -53.028  12.599  66.556  1.00  0.00           C  
ATOM   2569  O4'   G    80     -53.636  12.203  67.814  1.00  0.00           O  
ATOM   2570  C3'   G    80     -51.714  13.224  66.983  1.00  0.00           C  
ATOM   2571  O3'   G    80     -51.169  14.075  65.984  1.00  0.00           O  
ATOM   2572  C1'   G    80     -53.117  12.982  68.863  1.00  0.00           C  
ATOM   2573  C2'   G    80     -52.135  13.977  68.237  1.00  0.00           C  
ATOM   2574  O2'   G    80     -52.811  15.187  67.967  1.00  0.00           O  
ATOM   2575  N1    G    80     -50.495  12.672  73.189  1.00  0.00           N  
ATOM   2576  C2    G    80     -51.061  13.769  72.586  1.00  0.00           C  
ATOM   2577  N2    G    80     -50.892  14.939  73.211  1.00  0.00           N  
ATOM   2578  N3    G    80     -51.741  13.718  71.455  1.00  0.00           N  
ATOM   2579  C4    G    80     -51.814  12.463  70.963  1.00  0.00           C  
ATOM   2580  C5    G    80     -51.287  11.301  71.487  1.00  0.00           C  
ATOM   2581  C6    G    80     -50.559  11.369  72.703  1.00  0.00           C  
ATOM   2582  O6    G    80     -50.016  10.452  73.324  1.00  0.00           O  
ATOM   2583  N7    G    80     -51.582  10.214  70.674  1.00  0.00           N  
ATOM   2584  C8    G    80     -52.271  10.725  69.689  1.00  0.00           C  
ATOM   2585  N9    G    80     -52.440  12.086  69.798  1.00  0.00           N  
ATOM   2586  H5'   G    80     -53.348  11.659  64.764  1.00  0.00           H  
ATOM   2587 H5''   G    80     -51.996  11.198  65.475  1.00  0.00           H  
ATOM   2588  H4'   G    80     -53.596  13.349  65.989  1.00  0.00           H  
ATOM   2589  H3'   G    80     -50.913  12.492  67.163  1.00  0.00           H  
ATOM   2590  H1'   G    80     -53.844  13.571  69.440  1.00  0.00           H  
ATOM   2591  H2'   G    80     -51.280  14.276  68.859  1.00  0.00           H  
ATOM   2592 HO2'   G    80     -52.569  15.509  67.052  1.00  0.00           H  
ATOM   2593  H1    G    80     -49.998  12.820  74.043  1.00  0.00           H  
ATOM   2594  H22   G    80     -51.281  15.774  72.820  1.00  0.00           H  
ATOM   2595  H21   G    80     -50.378  14.981  74.066  1.00  0.00           H  
ATOM   2596  H8    G    80     -52.667  10.129  68.853  1.00  0.00           H  
ATOM   2597  P     C    81     -49.574  14.171  65.803  1.00  0.00           P  
ATOM   2598  OP2   C    81     -48.983  12.816  65.949  1.00  0.00           O  
ATOM   2599  OP1   C    81     -49.304  14.952  64.568  1.00  0.00           O  
ATOM   2600  O5'   C    81     -49.124  15.066  67.035  1.00  0.00           O  
ATOM   2601  C5'   C    81     -49.546  16.434  67.128  1.00  0.00           C  
ATOM   2602  C4'   C    81     -49.072  17.037  68.422  1.00  0.00           C  
ATOM   2603  O4'   C    81     -49.609  16.291  69.547  1.00  0.00           O  
ATOM   2604  C3'   C    81     -47.571  16.993  68.636  1.00  0.00           C  
ATOM   2605  O3'   C    81     -46.904  18.020  67.910  1.00  0.00           O  
ATOM   2606  C1'   C    81     -48.658  16.253  70.590  1.00  0.00           C  
ATOM   2607  C2'   C    81     -47.464  17.105  70.151  1.00  0.00           C  
ATOM   2608  O2'   C    81     -47.638  18.421  70.633  1.00  0.00           O  
ATOM   2609  N1    C    81     -48.297  14.844  70.859  1.00  0.00           N  
ATOM   2610  C2    C    81     -47.711  14.513  72.092  1.00  0.00           C  
ATOM   2611  O2    C    81     -47.511  15.410  72.925  1.00  0.00           O  
ATOM   2612  N3    C    81     -47.379  13.226  72.341  1.00  0.00           N  
ATOM   2613  C4    C    81     -47.599  12.290  71.414  1.00  0.00           C  
ATOM   2614  N4    C    81     -47.243  11.033  71.692  1.00  0.00           N  
ATOM   2615  C5    C    81     -48.191  12.598  70.158  1.00  0.00           C  
ATOM   2616  C6    C    81     -48.522  13.871  69.924  1.00  0.00           C  
ATOM   2617  H5'   C    81     -50.642  16.497  67.070  1.00  0.00           H  
ATOM   2618 H5''   C    81     -49.145  17.011  66.282  1.00  0.00           H  
ATOM   2619  H4'   C    81     -49.400  18.086  68.366  1.00  0.00           H  
ATOM   2620  H3'   C    81     -47.101  16.066  68.275  1.00  0.00           H  
ATOM   2621  H1'   C    81     -49.017  16.672  71.542  1.00  0.00           H  
ATOM   2622  H2'   C    81     -46.476  16.805  70.530  1.00  0.00           H  
ATOM   2623 HO2'   C    81     -47.327  19.075  69.942  1.00  0.00           H  
ATOM   2624  H42   C    81     -47.394  10.309  71.018  1.00  0.00           H  
ATOM   2625  H41   C    81     -46.827  10.815  72.574  1.00  0.00           H  
ATOM   2626  H5    C    81     -48.368  11.816  69.405  1.00  0.00           H  
ATOM   2627  H6    C    81     -48.982  14.145  68.963  1.00  0.00           H  
ATOM   2628  P     A    82     -45.494  17.722  67.198  1.00  0.00           P  
ATOM   2629  OP2   A    82     -45.584  16.395  66.538  1.00  0.00           O  
ATOM   2630  OP1   A    82     -45.120  18.915  66.399  1.00  0.00           O  
ATOM   2631  O5'   A    82     -44.469  17.599  68.412  1.00  0.00           O  
ATOM   2632  C5'   A    82     -44.201  18.710  69.255  1.00  0.00           C  
ATOM   2633  C4'   A    82     -43.490  18.289  70.517  1.00  0.00           C  
ATOM   2634  O4'   A    82     -44.334  17.434  71.341  1.00  0.00           O  
ATOM   2635  C3'   A    82     -42.201  17.504  70.325  1.00  0.00           C  
ATOM   2636  O3'   A    82     -41.065  18.335  70.160  1.00  0.00           O  
ATOM   2637  C1'   A    82     -43.537  16.433  71.908  1.00  0.00           C  
ATOM   2638  C2'   A    82     -42.082  16.807  71.662  1.00  0.00           C  
ATOM   2639  O2'   A    82     -41.648  17.705  72.674  1.00  0.00           O  
ATOM   2640  N1    A    82     -43.444  11.327  72.594  1.00  0.00           N  
ATOM   2641  C2    A    82     -43.025  12.346  73.356  1.00  0.00           C  
ATOM   2642  N3    A    82     -43.080  13.654  73.116  1.00  0.00           N  
ATOM   2643  C4    A    82     -43.649  13.894  71.921  1.00  0.00           C  
ATOM   2644  C5    A    82     -44.128  12.954  71.028  1.00  0.00           C  
ATOM   2645  C6    A    82     -44.011  11.603  71.400  1.00  0.00           C  
ATOM   2646  N6    A    82     -44.428  10.587  70.641  1.00  0.00           N  
ATOM   2647  N7    A    82     -44.648  13.571  69.898  1.00  0.00           N  
ATOM   2648  C8    A    82     -44.476  14.849  70.131  1.00  0.00           C  
ATOM   2649  N9    A    82     -43.876  15.116  71.337  1.00  0.00           N  
ATOM   2650  H5'   A    82     -45.048  19.141  69.495  1.00  0.00           H  
ATOM   2651 H5''   A    82     -43.642  19.352  68.772  1.00  0.00           H  
ATOM   2652  H4'   A    82     -43.264  19.089  71.036  1.00  0.00           H  
ATOM   2653  H3'   A    82     -42.332  16.839  69.617  1.00  0.00           H  
ATOM   2654  H1'   A    82     -43.713  16.426  72.873  1.00  0.00           H  
ATOM   2655  H2'   A    82     -41.505  16.017  71.606  1.00  0.00           H  
ATOM   2656 HO2'   A    82     -41.035  18.359  72.277  1.00  0.00           H  
ATOM   2657  H2    A    82     -42.621  12.092  74.212  1.00  0.00           H  
ATOM   2658  H61   A    82     -44.320   9.665  70.954  1.00  0.00           H  
ATOM   2659  H62   A    82     -44.843  10.763  69.771  1.00  0.00           H  
ATOM   2660  H8    A    82     -44.748  15.549  69.501  1.00  0.00           H  
ATOM   2661  P     U    83     -39.916  17.933  69.110  1.00  0.00           P  
ATOM   2662  OP2   U    83     -40.575  17.504  67.850  1.00  0.00           O  
ATOM   2663  OP1   U    83     -38.916  19.030  69.079  1.00  0.00           O  
ATOM   2664  O5'   U    83     -39.226  16.655  69.765  1.00  0.00           O  
ATOM   2665  C5'   U    83     -38.469  16.768  70.960  1.00  0.00           C  
ATOM   2666  C4'   U    83     -38.197  15.418  71.577  1.00  0.00           C  
ATOM   2667  O4'   U    83     -39.443  14.728  71.826  1.00  0.00           O  
ATOM   2668  C3'   U    83     -37.404  14.439  70.726  1.00  0.00           C  
ATOM   2669  O3'   U    83     -36.006  14.654  70.791  1.00  0.00           O  
ATOM   2670  C1'   U    83     -39.301  13.338  71.617  1.00  0.00           C  
ATOM   2671  C2'   U    83     -37.837  13.081  71.276  1.00  0.00           C  
ATOM   2672  O2'   U    83     -37.136  12.762  72.470  1.00  0.00           O  
ATOM   2673  N1    U    83     -40.214  12.925  70.524  1.00  0.00           N  
ATOM   2674  C2    U    83     -40.548  11.585  70.454  1.00  0.00           C  
ATOM   2675  O2    U    83     -40.128  10.753  71.239  1.00  0.00           O  
ATOM   2676  N3    U    83     -41.396  11.249  69.427  1.00  0.00           N  
ATOM   2677  C4    U    83     -41.934  12.096  68.482  1.00  0.00           C  
ATOM   2678  O4    U    83     -42.683  11.639  67.617  1.00  0.00           O  
ATOM   2679  C5    U    83     -41.545  13.467  68.617  1.00  0.00           C  
ATOM   2680  C6    U    83     -40.722  13.822  69.608  1.00  0.00           C  
ATOM   2681  H5'   U    83     -38.965  17.318  71.602  1.00  0.00           H  
ATOM   2682 H5''   U    83     -37.614  17.203  70.758  1.00  0.00           H  
ATOM   2683  H4'   U    83     -37.733  15.548  72.430  1.00  0.00           H  
ATOM   2684  H3'   U    83     -37.697  14.511  69.794  1.00  0.00           H  
ATOM   2685  H1'   U    83     -39.532  12.851  72.436  1.00  0.00           H  
ATOM   2686  H2'   U    83     -37.746  12.374  70.603  1.00  0.00           H  
ATOM   2687 HO2'   U    83     -36.249  13.179  72.440  1.00  0.00           H  
ATOM   2688  H3    U    83     -41.644  10.304  69.359  1.00  0.00           H  
ATOM   2689  H5    U    83     -41.882  14.140  67.988  1.00  0.00           H  
ATOM   2690  H6    U    83     -40.470  14.766  69.679  1.00  0.00           H  
ATOM   2691  P     U    84     -35.155  14.768  69.439  1.00  0.00           P  
ATOM   2692  OP2   U    84     -35.398  13.504  68.699  1.00  0.00           O  
ATOM   2693  OP1   U    84     -35.539  16.064  68.824  1.00  0.00           O  
ATOM   2694  O5'   U    84     -33.606  14.835  69.805  1.00  0.00           O  
ATOM   2695  C5'   U    84     -32.807  13.662  69.817  1.00  0.00           C  
ATOM   2696  C4'   U    84     -31.784  13.696  70.925  1.00  0.00           C  
ATOM   2697  O4'   U    84     -31.120  12.423  71.075  1.00  0.00           O  
ATOM   2698  C3'   U    84     -30.608  14.639  70.723  1.00  0.00           C  
ATOM   2699  O3'   U    84     -30.959  16.003  70.875  1.00  0.00           O  
ATOM   2700  C1'   U    84     -29.826  12.623  71.593  1.00  0.00           C  
ATOM   2701  C2'   U    84     -29.631  14.119  71.755  1.00  0.00           C  
ATOM   2702  O2'   U    84     -30.014  14.506  73.067  1.00  0.00           O  
ATOM   2703  N1    U    84     -28.841  12.026  70.659  1.00  0.00           N  
ATOM   2704  C2    U    84     -27.566  11.804  71.144  1.00  0.00           C  
ATOM   2705  O2    U    84     -27.231  12.074  72.284  1.00  0.00           O  
ATOM   2706  N3    U    84     -26.689  11.249  70.245  1.00  0.00           N  
ATOM   2707  C4    U    84     -26.948  10.900  68.936  1.00  0.00           C  
ATOM   2708  O4    U    84     -26.049  10.410  68.251  1.00  0.00           O  
ATOM   2709  C5    U    84     -28.288  11.158  68.503  1.00  0.00           C  
ATOM   2710  C6    U    84     -29.163  11.697  69.359  1.00  0.00           C  
ATOM   2711  H5'   U    84     -32.344  13.582  68.957  1.00  0.00           H  
ATOM   2712 H5''   U    84     -33.387  12.882  69.942  1.00  0.00           H  
ATOM   2713  H4'   U    84     -32.239  13.932  71.760  1.00  0.00           H  
ATOM   2714  H3'   U    84     -30.220  14.505  69.833  1.00  0.00           H  
ATOM   2715  H1'   U    84     -29.746  12.190  72.469  1.00  0.00           H  
ATOM   2716  H2'   U    84     -28.712  14.393  71.551  1.00  0.00           H  
ATOM   2717 HO2'   U    84     -30.439  15.388  73.028  1.00  0.00           H  
ATOM   2718  H3    U    84     -25.779  11.083  70.568  1.00  0.00           H  
ATOM   2719  H5    U    84     -28.561  10.941  67.587  1.00  0.00           H  
ATOM   2720  H6    U    84     -30.072  11.864  69.038  1.00  0.00           H  
ATOM   2721  P     U    85     -30.212  17.132  70.011  1.00  0.00           P  
ATOM   2722  OP2   U    85     -30.131  16.657  68.607  1.00  0.00           O  
ATOM   2723  OP1   U    85     -30.853  18.439  70.309  1.00  0.00           O  
ATOM   2724  O5'   U    85     -28.735  17.160  70.608  1.00  0.00           O  
ATOM   2725  C5'   U    85     -28.480  17.692  71.899  1.00  0.00           C  
ATOM   2726  C4'   U    85     -27.084  17.351  72.379  1.00  0.00           C  
ATOM   2727  O4'   U    85     -26.870  15.913  72.350  1.00  0.00           O  
ATOM   2728  C3'   U    85     -25.931  17.879  71.554  1.00  0.00           C  
ATOM   2729  O3'   U    85     -25.654  19.221  71.899  1.00  0.00           O  
ATOM   2730  C1'   U    85     -25.522  15.616  72.061  1.00  0.00           C  
ATOM   2731  C2'   U    85     -24.801  16.965  71.994  1.00  0.00           C  
ATOM   2732  O2'   U    85     -24.304  17.337  73.267  1.00  0.00           O  
ATOM   2733  N1    U    85     -25.484  14.903  70.781  1.00  0.00           N  
ATOM   2734  C2    U    85     -24.413  14.066  70.535  1.00  0.00           C  
ATOM   2735  O2    U    85     -23.512  13.872  71.347  1.00  0.00           O  
ATOM   2736  N3    U    85     -24.426  13.464  69.308  1.00  0.00           N  
ATOM   2737  C4    U    85     -25.381  13.602  68.332  1.00  0.00           C  
ATOM   2738  O4    U    85     -25.253  12.991  67.279  1.00  0.00           O  
ATOM   2739  C5    U    85     -26.462  14.470  68.668  1.00  0.00           C  
ATOM   2740  C6    U    85     -26.478  15.075  69.854  1.00  0.00           C  
ATOM   2741  H5'   U    85     -29.133  17.325  72.531  1.00  0.00           H  
ATOM   2742 H5''   U    85     -28.578  18.667  71.869  1.00  0.00           H  
ATOM   2743  H4'   U    85     -27.027  17.799  73.382  1.00  0.00           H  
ATOM   2744  H3'   U    85     -26.137  17.904  70.474  1.00  0.00           H  
ATOM   2745  H1'   U    85     -24.976  14.999  72.789  1.00  0.00           H  
ATOM   2746  H2'   U    85     -23.936  17.004  71.317  1.00  0.00           H  
ATOM   2747 HO2'   U    85     -24.410  18.324  73.391  1.00  0.00           H  
ATOM   2748  H3    U    85     -23.656  12.860  69.099  1.00  0.00           H  
ATOM   2749  H5    U    85     -27.278  14.640  67.948  1.00  0.00           H  
ATOM   2750  H6    U    85     -27.320  15.741  70.096  1.00  0.00           H  
ATOM   2751  P     G    86     -25.181  20.239  70.758  1.00  0.00           P  
ATOM   2752  OP2   G    86     -26.036  19.940  69.575  1.00  0.00           O  
ATOM   2753  OP1   G    86     -25.167  21.610  71.338  1.00  0.00           O  
ATOM   2754  O5'   G    86     -23.690  19.784  70.455  1.00  0.00           O  
ATOM   2755  C5'   G    86     -22.680  19.969  71.430  1.00  0.00           C  
ATOM   2756  C4'   G    86     -21.404  19.309  70.991  1.00  0.00           C  
ATOM   2757  O4'   G    86     -21.649  17.889  70.853  1.00  0.00           O  
ATOM   2758  C3'   G    86     -20.895  19.684  69.617  1.00  0.00           C  
ATOM   2759  O3'   G    86     -20.163  20.894  69.649  1.00  0.00           O  
ATOM   2760  C1'   G    86     -20.761  17.354  69.884  1.00  0.00           C  
ATOM   2761  C2'   G    86     -19.970  18.522  69.301  1.00  0.00           C  
ATOM   2762  O2'   G    86     -18.698  18.655  69.909  1.00  0.00           O  
ATOM   2763  N1    G    86     -20.517  14.045  66.147  1.00  0.00           N  
ATOM   2764  C2    G    86     -19.561  14.431  67.041  1.00  0.00           C  
ATOM   2765  N2    G    86     -18.356  13.871  66.903  1.00  0.00           N  
ATOM   2766  N3    G    86     -19.766  15.293  67.998  1.00  0.00           N  
ATOM   2767  C4    G    86     -21.023  15.753  67.991  1.00  0.00           C  
ATOM   2768  C5    G    86     -22.058  15.422  67.150  1.00  0.00           C  
ATOM   2769  C6    G    86     -21.823  14.488  66.138  1.00  0.00           C  
ATOM   2770  O6    G    86     -22.610  14.039  65.311  1.00  0.00           O  
ATOM   2771  N7    G    86     -23.214  16.117  67.489  1.00  0.00           N  
ATOM   2772  C8    G    86     -22.852  16.852  68.509  1.00  0.00           C  
ATOM   2773  N9    G    86     -21.526  16.681  68.847  1.00  0.00           N  
ATOM   2774  H5'   G    86     -23.004  19.548  72.393  1.00  0.00           H  
ATOM   2775 H5''   G    86     -22.505  21.043  71.592  1.00  0.00           H  
ATOM   2776  H4'   G    86     -20.676  19.591  71.764  1.00  0.00           H  
ATOM   2777  H3'   G    86     -21.694  19.874  68.885  1.00  0.00           H  
ATOM   2778  H1'   G    86     -20.027  16.635  70.276  1.00  0.00           H  
ATOM   2779  H2'   G    86     -19.759  18.428  68.227  1.00  0.00           H  
ATOM   2780 HO2'   G    86     -18.017  18.884  69.212  1.00  0.00           H  
ATOM   2781  H1    G    86     -20.251  13.389  65.441  1.00  0.00           H  
ATOM   2782  H22   G    86     -17.617  14.114  67.532  1.00  0.00           H  
ATOM   2783  H21   G    86     -18.192  13.211  66.171  1.00  0.00           H  
ATOM   2784  H8    G    86     -23.534  17.539  69.033  1.00  0.00           H  
ATOM   2785  P     C    87     -20.150  21.849  68.349  1.00  0.00           P  
ATOM   2786  OP2   C    87     -21.435  21.730  67.605  1.00  0.00           O  
ATOM   2787  OP1   C    87     -19.709  23.173  68.852  1.00  0.00           O  
ATOM   2788  O5'   C    87     -19.029  21.250  67.387  1.00  0.00           O  
ATOM   2789  C5'   C    87     -17.638  21.455  67.653  1.00  0.00           C  
ATOM   2790  C4'   C    87     -16.805  20.376  67.002  1.00  0.00           C  
ATOM   2791  O4'   C    87     -17.438  19.085  67.195  1.00  0.00           O  
ATOM   2792  C3'   C    87     -16.655  20.493  65.496  1.00  0.00           C  
ATOM   2793  O3'   C    87     -15.629  21.405  65.148  1.00  0.00           O  
ATOM   2794  C1'   C    87     -17.248  18.283  66.037  1.00  0.00           C  
ATOM   2795  C2'   C    87     -16.336  19.062  65.092  1.00  0.00           C  
ATOM   2796  O2'   C    87     -15.007  18.698  65.388  1.00  0.00           O  
ATOM   2797  N1    C    87     -18.561  17.954  65.446  1.00  0.00           N  
ATOM   2798  C2    C    87     -18.687  16.777  64.695  1.00  0.00           C  
ATOM   2799  O2    C    87     -17.686  16.063  64.513  1.00  0.00           O  
ATOM   2800  N3    C    87     -19.894  16.452  64.178  1.00  0.00           N  
ATOM   2801  C4    C    87     -20.944  17.255  64.374  1.00  0.00           C  
ATOM   2802  N4    C    87     -22.118  16.888  63.853  1.00  0.00           N  
ATOM   2803  C5    C    87     -20.838  18.468  65.115  1.00  0.00           C  
ATOM   2804  C6    C    87     -19.643  18.774  65.628  1.00  0.00           C  
ATOM   2805  H5'   C    87     -17.456  21.454  68.738  1.00  0.00           H  
ATOM   2806 H5''   C    87     -17.322  22.439  67.276  1.00  0.00           H  
ATOM   2807  H4'   C    87     -15.815  20.482  67.471  1.00  0.00           H  
ATOM   2808  H3'   C    87     -17.550  20.891  64.993  1.00  0.00           H  
ATOM   2809  H1'   C    87     -16.751  17.324  66.243  1.00  0.00           H  
ATOM   2810  H2'   C    87     -16.440  18.893  64.011  1.00  0.00           H  
ATOM   2811 HO2'   C    87     -14.418  19.505  65.327  1.00  0.00           H  
ATOM   2812  H42   C    87     -22.924  17.466  63.979  1.00  0.00           H  
ATOM   2813  H41   C    87     -22.190  16.035  63.337  1.00  0.00           H  
ATOM   2814  H5    C    87     -21.707  19.127  65.255  1.00  0.00           H  
ATOM   2815  H6    C    87     -19.523  19.703  66.207  1.00  0.00           H  
ATOM   2816  P     C    88     -15.789  22.321  63.840  1.00  0.00           P  
ATOM   2817  OP2   C    88     -17.184  22.855  63.794  1.00  0.00           O  
ATOM   2818  OP1   C    88     -14.645  23.268  63.855  1.00  0.00           O  
ATOM   2819  O5'   C    88     -15.576  21.298  62.635  1.00  0.00           O  
ATOM   2820  C5'   C    88     -14.284  20.716  62.388  1.00  0.00           C  
ATOM   2821  C4'   C    88     -14.373  19.665  61.311  1.00  0.00           C  
ATOM   2822  O4'   C    88     -15.256  18.603  61.758  1.00  0.00           O  
ATOM   2823  C3'   C    88     -14.985  20.096  59.989  1.00  0.00           C  
ATOM   2824  O3'   C    88     -14.084  20.802  59.151  1.00  0.00           O  
ATOM   2825  C1'   C    88     -15.905  18.035  60.632  1.00  0.00           C  
ATOM   2826  C2'   C    88     -15.398  18.763  59.389  1.00  0.00           C  
ATOM   2827  O2'   C    88     -14.309  18.045  58.852  1.00  0.00           O  
ATOM   2828  N1    C    88     -17.370  18.144  60.785  1.00  0.00           N  
ATOM   2829  C2    C    88     -18.191  17.237  60.099  1.00  0.00           C  
ATOM   2830  O2    C    88     -17.668  16.366  59.392  1.00  0.00           O  
ATOM   2831  N3    C    88     -19.532  17.328  60.225  1.00  0.00           N  
ATOM   2832  C4    C    88     -20.064  18.270  61.002  1.00  0.00           C  
ATOM   2833  N4    C    88     -21.394  18.321  61.100  1.00  0.00           N  
ATOM   2834  C5    C    88     -19.256  19.204  61.715  1.00  0.00           C  
ATOM   2835  C6    C    88     -17.928  19.108  61.577  1.00  0.00           C  
ATOM   2836  H5'   C    88     -13.890  20.265  63.310  1.00  0.00           H  
ATOM   2837 H5''   C    88     -13.572  21.496  62.081  1.00  0.00           H  
ATOM   2838  H4'   C    88     -13.327  19.365  61.143  1.00  0.00           H  
ATOM   2839  H3'   C    88     -15.823  20.802  60.100  1.00  0.00           H  
ATOM   2840  H1'   C    88     -15.675  16.969  60.494  1.00  0.00           H  
ATOM   2841  H2'   C    88     -16.100  18.874  58.550  1.00  0.00           H  
ATOM   2842 HO2'   C    88     -13.597  18.685  58.561  1.00  0.00           H  
ATOM   2843  H42   C    88     -21.828  19.016  61.674  1.00  0.00           H  
ATOM   2844  H41   C    88     -21.957  17.664  60.600  1.00  0.00           H  
ATOM   2845  H5    C    88     -19.709  19.977  62.354  1.00  0.00           H  
ATOM   2846  H6    C    88     -17.274  19.813  62.114  1.00  0.00           H  
ATOM   2847  P     A    89     -14.631  21.923  58.138  1.00  0.00           P  
ATOM   2848  OP2   A    89     -15.563  22.803  58.886  1.00  0.00           O  
ATOM   2849  OP1   A    89     -13.466  22.517  57.436  1.00  0.00           O  
ATOM   2850  O5'   A    89     -15.481  21.098  57.073  1.00  0.00           O  
ATOM   2851  C5'   A    89     -14.847  20.209  56.166  1.00  0.00           C  
ATOM   2852  C4'   A    89     -15.847  19.537  55.258  1.00  0.00           C  
ATOM   2853  O4'   A    89     -16.737  18.732  56.074  1.00  0.00           O  
ATOM   2854  C3'   A    89     -16.787  20.462  54.500  1.00  0.00           C  
ATOM   2855  O3'   A    89     -16.212  20.987  53.315  1.00  0.00           O  
ATOM   2856  C1'   A    89     -18.040  18.752  55.514  1.00  0.00           C  
ATOM   2857  C2'   A    89     -17.978  19.571  54.231  1.00  0.00           C  
ATOM   2858  O2'   A    89     -17.732  18.698  53.138  1.00  0.00           O  
ATOM   2859  N1    A    89     -22.959  19.126  57.004  1.00  0.00           N  
ATOM   2860  C2    A    89     -22.372  18.478  55.989  1.00  0.00           C  
ATOM   2861  N3    A    89     -21.084  18.423  55.659  1.00  0.00           N  
ATOM   2862  C4    A    89     -20.343  19.148  56.516  1.00  0.00           C  
ATOM   2863  C5    A    89     -20.801  19.867  57.604  1.00  0.00           C  
ATOM   2864  C6    A    89     -22.186  19.844  57.847  1.00  0.00           C  
ATOM   2865  N6    A    89     -22.771  20.490  58.857  1.00  0.00           N  
ATOM   2866  N7    A    89     -19.747  20.490  58.260  1.00  0.00           N  
ATOM   2867  C8    A    89     -18.693  20.138  57.565  1.00  0.00           C  
ATOM   2868  N9    A    89     -18.980  19.326  56.495  1.00  0.00           N  
ATOM   2869  H5'   A    89     -14.366  19.523  56.674  1.00  0.00           H  
ATOM   2870 H5''   A    89     -14.207  20.710  55.620  1.00  0.00           H  
ATOM   2871  H4'   A    89     -15.367  18.960  54.628  1.00  0.00           H  
ATOM   2872  H3'   A    89     -17.062  21.195  55.090  1.00  0.00           H  
ATOM   2873  H1'   A    89     -18.310  17.834  55.302  1.00  0.00           H  
ATOM   2874  H2'   A    89     -18.796  20.095  54.101  1.00  0.00           H  
ATOM   2875 HO2'   A    89     -17.128  19.141  52.507  1.00  0.00           H  
ATOM   2876  H2    A    89     -22.977  17.972  55.407  1.00  0.00           H  
ATOM   2877  H61   A    89     -23.743  20.436  58.976  1.00  0.00           H  
ATOM   2878  H62   A    89     -22.230  21.017  59.482  1.00  0.00           H  
ATOM   2879  H8    A    89     -17.784  20.429  57.788  1.00  0.00           H  
ATOM   2880  P     A    90     -16.364  22.540  52.974  1.00  0.00           P  
ATOM   2881  OP2   A    90     -15.123  22.920  52.252  1.00  0.00           O  
ATOM   2882  OP1   A    90     -17.678  22.682  52.300  1.00  0.00           O  
ATOM   2883  O5'   A    90     -16.415  23.368  54.334  1.00  0.00           O  
ATOM   2884  C5'   A    90     -17.607  24.021  54.746  1.00  0.00           C  
ATOM   2885  C4'   A    90     -18.814  23.475  54.025  1.00  0.00           C  
ATOM   2886  O4'   A    90     -19.487  22.561  54.926  1.00  0.00           O  
ATOM   2887  C3'   A    90     -19.889  24.489  53.662  1.00  0.00           C  
ATOM   2888  O3'   A    90     -19.643  25.141  52.429  1.00  0.00           O  
ATOM   2889  C1'   A    90     -20.878  22.610  54.670  1.00  0.00           C  
ATOM   2890  C2'   A    90     -21.131  23.622  53.561  1.00  0.00           C  
ATOM   2891  O2'   A    90     -21.184  22.941  52.315  1.00  0.00           O  
ATOM   2892  N1    A    90     -25.450  23.382  56.918  1.00  0.00           N  
ATOM   2893  C2    A    90     -25.107  23.043  55.668  1.00  0.00           C  
ATOM   2894  N3    A    90     -23.895  22.859  55.150  1.00  0.00           N  
ATOM   2895  C4    A    90     -22.944  23.062  56.079  1.00  0.00           C  
ATOM   2896  C5    A    90     -23.141  23.413  57.402  1.00  0.00           C  
ATOM   2897  C6    A    90     -24.471  23.577  57.827  1.00  0.00           C  
ATOM   2898  N6    A    90     -24.814  23.915  59.072  1.00  0.00           N  
ATOM   2899  N7    A    90     -21.926  23.534  58.063  1.00  0.00           N  
ATOM   2900  C8    A    90     -21.038  23.258  57.141  1.00  0.00           C  
ATOM   2901  N9    A    90     -21.584  22.963  55.916  1.00  0.00           N  
ATOM   2902  H5'   A    90     -17.529  24.979  54.558  1.00  0.00           H  
ATOM   2903 H5''   A    90     -17.726  23.893  55.710  1.00  0.00           H  
ATOM   2904  H4'   A    90     -18.551  22.990  53.216  1.00  0.00           H  
ATOM   2905  H3'   A    90     -19.992  25.163  54.367  1.00  0.00           H  
ATOM   2906  H1'   A    90     -21.166  21.721  54.372  1.00  0.00           H  
ATOM   2907  H2'   A    90     -21.946  24.141  53.726  1.00  0.00           H  
ATOM   2908 HO2'   A    90     -20.754  23.496  51.631  1.00  0.00           H  
ATOM   2909  H2    A    90     -25.854  22.913  55.047  1.00  0.00           H  
ATOM   2910  H61   A    90     -25.760  24.015  59.310  1.00  0.00           H  
ATOM   2911  H62   A    90     -24.121  24.062  59.749  1.00  0.00           H  
ATOM   2912  H8    A    90     -20.072  23.262  57.310  1.00  0.00           H  
ATOM   2913  P     G    91     -20.065  26.679  52.230  1.00  0.00           P  
ATOM   2914  OP2   G    91     -19.478  27.465  53.345  1.00  0.00           O  
ATOM   2915  OP1   G    91     -19.766  27.061  50.826  1.00  0.00           O  
ATOM   2916  O5'   G    91     -21.648  26.671  52.412  1.00  0.00           O  
ATOM   2917  C5'   G    91     -22.325  27.795  52.953  1.00  0.00           C  
ATOM   2918  C4'   G    91     -23.817  27.695  52.750  1.00  0.00           C  
ATOM   2919  O4'   G    91     -24.303  26.562  53.512  1.00  0.00           O  
ATOM   2920  C3'   G    91     -24.638  28.878  53.240  1.00  0.00           C  
ATOM   2921  O3'   G    91     -24.780  29.895  52.262  1.00  0.00           O  
ATOM   2922  C1'   G    91     -25.527  26.892  54.158  1.00  0.00           C  
ATOM   2923  C2'   G    91     -25.972  28.255  53.621  1.00  0.00           C  
ATOM   2924  O2'   G    91     -26.794  28.054  52.480  1.00  0.00           O  
ATOM   2925  N1    G    91     -27.615  27.387  58.775  1.00  0.00           N  
ATOM   2926  C2    G    91     -28.211  27.419  57.538  1.00  0.00           C  
ATOM   2927  N2    G    91     -29.539  27.608  57.521  1.00  0.00           N  
ATOM   2928  N3    G    91     -27.555  27.277  56.397  1.00  0.00           N  
ATOM   2929  C4    G    91     -26.232  27.097  56.595  1.00  0.00           C  
ATOM   2930  C5    G    91     -25.538  27.049  57.786  1.00  0.00           C  
ATOM   2931  C6    G    91     -26.254  27.204  59.001  1.00  0.00           C  
ATOM   2932  O6    G    91     -25.819  27.191  60.158  1.00  0.00           O  
ATOM   2933  N7    G    91     -24.184  26.846  57.559  1.00  0.00           N  
ATOM   2934  C8    G    91     -24.081  26.777  56.259  1.00  0.00           C  
ATOM   2935  N9    G    91     -25.285  26.920  55.613  1.00  0.00           N  
ATOM   2936  H5'   G    91     -21.997  28.608  52.516  1.00  0.00           H  
ATOM   2937 H5''   G    91     -22.136  27.850  53.914  1.00  0.00           H  
ATOM   2938  H4'   G    91     -24.014  27.541  51.803  1.00  0.00           H  
ATOM   2939  H3'   G    91     -24.215  29.246  54.042  1.00  0.00           H  
ATOM   2940  H1'   G    91     -26.211  26.221  53.954  1.00  0.00           H  
ATOM   2941  H2'   G    91     -26.431  28.779  54.311  1.00  0.00           H  
ATOM   2942 HO2'   G    91     -26.621  28.769  51.833  1.00  0.00           H  
ATOM   2943  H1    G    91     -28.190  27.503  59.560  1.00  0.00           H  
ATOM   2944  H22   G    91     -30.019  27.639  56.667  1.00  0.00           H  
ATOM   2945  H21   G    91     -30.032  27.714  58.361  1.00  0.00           H  
ATOM   2946  H8    G    91     -23.231  26.635  55.793  1.00  0.00           H  
ATOM   2947  P     A    92     -24.564  31.436  52.663  1.00  0.00           P  
ATOM   2948  OP2   A    92     -23.554  31.492  53.749  1.00  0.00           O  
ATOM   2949  OP1   A    92     -24.344  32.210  51.415  1.00  0.00           O  
ATOM   2950  O5'   A    92     -25.969  31.875  53.274  1.00  0.00           O  
ATOM   2951  C5'   A    92     -27.148  31.851  52.483  1.00  0.00           C  
ATOM   2952  C4'   A    92     -28.380  32.102  53.317  1.00  0.00           C  
ATOM   2953  O4'   A    92     -28.602  30.991  54.225  1.00  0.00           O  
ATOM   2954  C3'   A    92     -28.326  33.309  54.240  1.00  0.00           C  
ATOM   2955  O3'   A    92     -28.561  34.534  53.566  1.00  0.00           O  
ATOM   2956  C1'   A    92     -29.222  31.463  55.400  1.00  0.00           C  
ATOM   2957  C2'   A    92     -29.397  32.977  55.263  1.00  0.00           C  
ATOM   2958  O2'   A    92     -30.696  33.249  54.756  1.00  0.00           O  
ATOM   2959  N1    A    92     -29.066  30.818  60.510  1.00  0.00           N  
ATOM   2960  C2    A    92     -30.051  31.180  59.678  1.00  0.00           C  
ATOM   2961  N3    A    92     -30.022  31.329  58.356  1.00  0.00           N  
ATOM   2962  C4    A    92     -28.796  31.058  57.873  1.00  0.00           C  
ATOM   2963  C5    A    92     -27.686  30.674  58.602  1.00  0.00           C  
ATOM   2964  C6    A    92     -27.847  30.552  59.993  1.00  0.00           C  
ATOM   2965  N6    A    92     -26.866  30.192  60.823  1.00  0.00           N  
ATOM   2966  N7    A    92     -26.594  30.480  57.766  1.00  0.00           N  
ATOM   2967  C8    A    92     -27.062  30.746  56.572  1.00  0.00           C  
ATOM   2968  N9    A    92     -28.388  31.103  56.562  1.00  0.00           N  
ATOM   2969  H5'   A    92     -27.227  30.974  52.053  1.00  0.00           H  
ATOM   2970 H5''   A    92     -27.084  32.541  51.791  1.00  0.00           H  
ATOM   2971  H4'   A    92     -29.154  32.183  52.722  1.00  0.00           H  
ATOM   2972  H3'   A    92     -27.452  33.336  54.684  1.00  0.00           H  
ATOM   2973  H1'   A    92     -30.102  31.039  55.486  1.00  0.00           H  
ATOM   2974  H2'   A    92     -29.236  33.436  56.114  1.00  0.00           H  
ATOM   2975 HO2'   A    92     -30.643  34.005  54.136  1.00  0.00           H  
ATOM   2976  H2    A    92     -30.915  31.362  60.103  1.00  0.00           H  
ATOM   2977  H61   A    92     -27.038  30.124  61.786  1.00  0.00           H  
ATOM   2978  H62   A    92     -25.973  29.994  60.471  1.00  0.00           H  
ATOM   2979  H8    A    92     -26.515  30.696  55.759  1.00  0.00           H  
ATOM   2980  P     A    93     -27.921  35.884  54.126  1.00  0.00           P  
ATOM   2981  OP2   A    93     -26.690  35.481  54.852  1.00  0.00           O  
ATOM   2982  OP1   A    93     -27.820  36.800  52.963  1.00  0.00           O  
ATOM   2983  O5'   A    93     -28.923  36.534  55.181  1.00  0.00           O  
ATOM   2984  C5'   A    93     -28.437  37.170  56.353  1.00  0.00           C  
ATOM   2985  C4'   A    93     -29.279  36.831  57.558  1.00  0.00           C  
ATOM   2986  O4'   A    93     -29.204  35.415  57.849  1.00  0.00           O  
ATOM   2987  C3'   A    93     -28.856  37.475  58.870  1.00  0.00           C  
ATOM   2988  O3'   A    93     -29.230  38.838  58.964  1.00  0.00           O  
ATOM   2989  C1'   A    93     -29.320  35.201  59.225  1.00  0.00           C  
ATOM   2990  C2'   A    93     -29.531  36.567  59.884  1.00  0.00           C  
ATOM   2991  O2'   A    93     -30.922  36.837  59.972  1.00  0.00           O  
ATOM   2992  N1    A    93     -26.997  32.774  63.133  1.00  0.00           N  
ATOM   2993  C2    A    93     -28.221  33.299  63.000  1.00  0.00           C  
ATOM   2994  N3    A    93     -28.762  33.918  61.952  1.00  0.00           N  
ATOM   2995  C4    A    93     -27.887  33.980  60.933  1.00  0.00           C  
ATOM   2996  C5    A    93     -26.595  33.487  60.919  1.00  0.00           C  
ATOM   2997  C6    A    93     -26.142  32.853  62.090  1.00  0.00           C  
ATOM   2998  N6    A    93     -24.921  32.330  62.223  1.00  0.00           N  
ATOM   2999  N7    A    93     -25.989  33.732  59.694  1.00  0.00           N  
ATOM   3000  C8    A    93     -26.913  34.358  59.007  1.00  0.00           C  
ATOM   3001  N9    A    93     -28.087  34.541  59.695  1.00  0.00           N  
ATOM   3002  H5'   A    93     -28.447  38.141  56.219  1.00  0.00           H  
ATOM   3003 H5''   A    93     -27.515  36.880  56.516  1.00  0.00           H  
ATOM   3004  H4'   A    93     -30.209  37.077  57.370  1.00  0.00           H  
ATOM   3005  H3'   A    93     -27.885  37.400  58.979  1.00  0.00           H  
ATOM   3006  H1'   A    93     -30.091  34.625  59.415  1.00  0.00           H  
ATOM   3007  H2'   A    93     -29.094  36.620  60.760  1.00  0.00           H  
ATOM   3008 HO2'   A    93     -31.077  37.782  59.769  1.00  0.00           H  
ATOM   3009  H2    A    93     -28.802  33.216  63.785  1.00  0.00           H  
ATOM   3010  H61   A    93     -24.662  31.900  63.065  1.00  0.00           H  
ATOM   3011  H62   A    93     -24.284  32.375  61.480  1.00  0.00           H  
ATOM   3012  H8    A    93     -26.778  34.666  58.086  1.00  0.00           H  
ATOM   3013  P     U    94     -28.210  39.915  59.584  1.00  0.00           P  
ATOM   3014  OP2   U    94     -26.897  39.741  58.912  1.00  0.00           O  
ATOM   3015  OP1   U    94     -28.874  41.243  59.565  1.00  0.00           O  
ATOM   3016  O5'   U    94     -28.050  39.464  61.103  1.00  0.00           O  
ATOM   3017  C5'   U    94     -29.157  39.490  61.992  1.00  0.00           C  
ATOM   3018  C4'   U    94     -28.773  39.015  63.375  1.00  0.00           C  
ATOM   3019  O4'   U    94     -28.489  37.589  63.326  1.00  0.00           O  
ATOM   3020  C3'   U    94     -27.511  39.595  63.996  1.00  0.00           C  
ATOM   3021  O3'   U    94     -27.684  40.907  64.531  1.00  0.00           O  
ATOM   3022  C1'   U    94     -27.563  37.272  64.346  1.00  0.00           C  
ATOM   3023  C2'   U    94     -27.200  38.565  65.074  1.00  0.00           C  
ATOM   3024  O2'   U    94     -28.010  38.695  66.227  1.00  0.00           O  
ATOM   3025  N1    U    94     -26.368  36.644  63.757  1.00  0.00           N  
ATOM   3026  C2    U    94     -25.492  36.003  64.622  1.00  0.00           C  
ATOM   3027  O2    U    94     -25.690  35.915  65.825  1.00  0.00           O  
ATOM   3028  N3    U    94     -24.374  35.471  64.024  1.00  0.00           N  
ATOM   3029  C4    U    94     -24.048  35.509  62.681  1.00  0.00           C  
ATOM   3030  O4    U    94     -22.990  35.007  62.300  1.00  0.00           O  
ATOM   3031  C5    U    94     -25.010  36.172  61.853  1.00  0.00           C  
ATOM   3032  C6    U    94     -26.110  36.700  62.402  1.00  0.00           C  
ATOM   3033  H5'   U    94     -29.863  38.910  61.640  1.00  0.00           H  
ATOM   3034 H5''   U    94     -29.496  40.407  62.053  1.00  0.00           H  
ATOM   3035  H4'   U    94     -29.629  39.299  64.005  1.00  0.00           H  
ATOM   3036  H3'   U    94     -26.688  39.729  63.279  1.00  0.00           H  
ATOM   3037  H1'   U    94     -27.962  36.581  65.103  1.00  0.00           H  
ATOM   3038  H2'   U    94     -26.172  38.645  65.453  1.00  0.00           H  
ATOM   3039 HO2'   U    94     -27.442  38.963  67.006  1.00  0.00           H  
ATOM   3040  H3    U    94     -23.723  35.007  64.626  1.00  0.00           H  
ATOM   3041  H5    U    94     -24.846  36.249  60.767  1.00  0.00           H  
ATOM   3042  H6    U    94     -26.837  37.205  61.747  1.00  0.00           H  
ATOM   3043  P     G    95     -26.421  41.910  64.608  1.00  0.00           P  
ATOM   3044  OP2   G    95     -25.501  41.630  63.470  1.00  0.00           O  
ATOM   3045  OP1   G    95     -26.970  43.284  64.789  1.00  0.00           O  
ATOM   3046  O5'   G    95     -25.681  41.496  65.956  1.00  0.00           O  
ATOM   3047  C5'   G    95     -26.352  41.623  67.219  1.00  0.00           C  
ATOM   3048  C4'   G    95     -25.571  40.927  68.307  1.00  0.00           C  
ATOM   3049  O4'   G    95     -25.408  39.525  67.961  1.00  0.00           O  
ATOM   3050  C3'   G    95     -24.140  41.391  68.527  1.00  0.00           C  
ATOM   3051  O3'   G    95     -24.007  42.628  69.220  1.00  0.00           O  
ATOM   3052  C1'   G    95     -24.209  39.048  68.522  1.00  0.00           C  
ATOM   3053  C2'   G    95     -23.555  40.204  69.280  1.00  0.00           C  
ATOM   3054  O2'   G    95     -23.915  40.156  70.650  1.00  0.00           O  
ATOM   3055  N1    G    95     -20.052  36.357  67.495  1.00  0.00           N  
ATOM   3056  C2    G    95     -20.694  36.570  68.693  1.00  0.00           C  
ATOM   3057  N2    G    95     -20.142  36.015  69.781  1.00  0.00           N  
ATOM   3058  N3    G    95     -21.797  37.280  68.820  1.00  0.00           N  
ATOM   3059  C4    G    95     -22.215  37.784  67.643  1.00  0.00           C  
ATOM   3060  C5    G    95     -21.652  37.641  66.392  1.00  0.00           C  
ATOM   3061  C6    G    95     -20.468  36.857  66.263  1.00  0.00           C  
ATOM   3062  O6    G    95     -19.821  36.592  65.237  1.00  0.00           O  
ATOM   3063  N7    G    95     -22.392  38.329  65.438  1.00  0.00           N  
ATOM   3064  C8    G    95     -23.371  38.868  66.114  1.00  0.00           C  
ATOM   3065  N9    G    95     -23.316  38.583  67.461  1.00  0.00           N  
ATOM   3066  H5'   G    95     -27.360  41.189  67.156  1.00  0.00           H  
ATOM   3067 H5''   G    95     -26.474  42.685  67.476  1.00  0.00           H  
ATOM   3068  H4'   G    95     -26.154  41.117  69.219  1.00  0.00           H  
ATOM   3069  H3'   G    95     -23.590  41.589  67.594  1.00  0.00           H  
ATOM   3070  H1'   G    95     -24.339  38.227  69.242  1.00  0.00           H  
ATOM   3071  H2'   G    95     -22.456  40.210  69.293  1.00  0.00           H  
ATOM   3072 HO2'   G    95     -24.080  41.084  70.985  1.00  0.00           H  
ATOM   3073  H1    G    95     -19.222  35.801  67.508  1.00  0.00           H  
ATOM   3074  H22   G    95     -20.568  36.142  70.677  1.00  0.00           H  
ATOM   3075  H21   G    95     -19.306  35.475  69.697  1.00  0.00           H  
ATOM   3076  H8    G    95     -24.154  39.492  65.655  1.00  0.00           H  
ATOM   3077  P     U    96     -22.787  43.616  68.854  1.00  0.00           P  
ATOM   3078  OP2   U    96     -22.627  43.680  67.380  1.00  0.00           O  
ATOM   3079  OP1   U    96     -22.984  44.874  69.626  1.00  0.00           O  
ATOM   3080  O5'   U    96     -21.503  42.883  69.445  1.00  0.00           O  
ATOM   3081  C5'   U    96     -21.355  42.751  70.862  1.00  0.00           C  
ATOM   3082  C4'   U    96     -20.191  41.865  71.199  1.00  0.00           C  
ATOM   3083  O4'   U    96     -20.304  40.576  70.541  1.00  0.00           O  
ATOM   3084  C3'   U    96     -18.833  42.349  70.751  1.00  0.00           C  
ATOM   3085  O3'   U    96     -18.350  43.360  71.603  1.00  0.00           O  
ATOM   3086  C1'   U    96     -19.028  40.053  70.287  1.00  0.00           C  
ATOM   3087  C2'   U    96     -18.025  41.065  70.843  1.00  0.00           C  
ATOM   3088  O2'   U    96     -17.737  40.704  72.177  1.00  0.00           O  
ATOM   3089  N1    U    96     -18.879  39.882  68.834  1.00  0.00           N  
ATOM   3090  C2    U    96     -17.913  38.988  68.390  1.00  0.00           C  
ATOM   3091  O2    U    96     -17.198  38.353  69.149  1.00  0.00           O  
ATOM   3092  N3    U    96     -17.811  38.874  67.026  1.00  0.00           N  
ATOM   3093  C4    U    96     -18.555  39.549  66.087  1.00  0.00           C  
ATOM   3094  O4    U    96     -18.329  39.367  64.895  1.00  0.00           O  
ATOM   3095  C5    U    96     -19.529  40.448  66.626  1.00  0.00           C  
ATOM   3096  C6    U    96     -19.653  40.581  67.943  1.00  0.00           C  
ATOM   3097  H5'   U    96     -22.271  42.330  71.300  1.00  0.00           H  
ATOM   3098 H5''   U    96     -21.204  43.740  71.320  1.00  0.00           H  
ATOM   3099  H4'   U    96     -20.203  41.813  72.298  1.00  0.00           H  
ATOM   3100  H3'   U    96     -18.837  42.812  69.753  1.00  0.00           H  
ATOM   3101  H1'   U    96     -18.797  39.084  70.754  1.00  0.00           H  
ATOM   3102  H2'   U    96     -17.044  41.145  70.354  1.00  0.00           H  
ATOM   3103 HO2'   U    96     -17.157  39.888  72.186  1.00  0.00           H  
ATOM   3104  H3    U    96     -17.123  38.235  66.681  1.00  0.00           H  
ATOM   3105  H5    U    96     -20.175  41.031  65.951  1.00  0.00           H  
ATOM   3106  H6    U    96     -20.410  41.277  68.334  1.00  0.00           H  
ATOM   3107  P     U    97     -17.017  44.157  71.206  1.00  0.00           P  
ATOM   3108  OP2   U    97     -16.098  44.002  72.362  1.00  0.00           O  
ATOM   3109  OP1   U    97     -16.617  43.634  69.875  1.00  0.00           O  
ATOM   3110  O5'   U    97     -17.354  45.705  71.048  1.00  0.00           O  
ATOM   3111  C5'   U    97     -18.635  46.132  70.608  1.00  0.00           C  
ATOM   3112  C4'   U    97     -18.731  46.144  69.102  1.00  0.00           C  
ATOM   3113  O4'   U    97     -20.001  46.662  68.643  1.00  0.00           O  
ATOM   3114  C3'   U    97     -17.711  47.004  68.372  1.00  0.00           C  
ATOM   3115  O3'   U    97     -16.441  46.387  68.266  1.00  0.00           O  
ATOM   3116  C1'   U    97     -19.877  47.238  67.355  1.00  0.00           C  
ATOM   3117  C2'   U    97     -18.378  47.179  67.008  1.00  0.00           C  
ATOM   3118  O2'   U    97     -18.158  46.047  66.179  1.00  0.00           O  
ATOM   3119  N1    U    97     -20.384  48.630  67.426  1.00  0.00           N  
ATOM   3120  C2    U    97     -20.620  49.277  66.227  1.00  0.00           C  
ATOM   3121  O2    U    97     -20.431  48.757  65.141  1.00  0.00           O  
ATOM   3122  N3    U    97     -21.089  50.563  66.342  1.00  0.00           N  
ATOM   3123  C4    U    97     -21.341  51.255  67.507  1.00  0.00           C  
ATOM   3124  O4    U    97     -21.761  52.411  67.444  1.00  0.00           O  
ATOM   3125  C5    U    97     -21.074  50.523  68.708  1.00  0.00           C  
ATOM   3126  C6    U    97     -20.618  49.269  68.625  1.00  0.00           C  
ATOM   3127  H5'   U    97     -18.804  47.036  70.946  1.00  0.00           H  
ATOM   3128 H5''   U    97     -19.315  45.524  70.966  1.00  0.00           H  
ATOM   3129  H4'   U    97     -18.637  45.217  68.801  1.00  0.00           H  
ATOM   3130  H3'   U    97     -17.609  47.876  68.807  1.00  0.00           H  
ATOM   3131  H1'   U    97     -20.384  46.742  66.678  1.00  0.00           H  
ATOM   3132  H2'   U    97     -18.091  48.008  66.572  1.00  0.00           H  
ATOM   3133 HO2'   U    97     -17.290  45.649  66.405  1.00  0.00           H  
ATOM   3134  H3    U    97     -21.263  51.040  65.504  1.00  0.00           H  
ATOM   3135  H5    U    97     -21.225  50.938  69.583  1.00  0.00           H  
ATOM   3136  H6    U    97     -20.442  48.790  69.461  1.00  0.00           H  
ATOM   3137  P     U    98     -15.206  47.183  67.615  1.00  0.00           P  
ATOM   3138  OP2   U    98     -15.431  47.259  66.150  1.00  0.00           O  
ATOM   3139  OP1   U    98     -15.002  48.431  68.393  1.00  0.00           O  
ATOM   3140  O5'   U    98     -13.956  46.231  67.873  1.00  0.00           O  
ATOM   3141  C5'   U    98     -13.690  45.710  69.167  1.00  0.00           C  
ATOM   3142  C4'   U    98     -13.197  44.289  69.103  1.00  0.00           C  
ATOM   3143  O4'   U    98     -14.303  43.430  68.736  1.00  0.00           O  
ATOM   3144  C3'   U    98     -12.147  44.002  68.049  1.00  0.00           C  
ATOM   3145  O3'   U    98     -10.856  44.317  68.549  1.00  0.00           O  
ATOM   3146  C1'   U    98     -13.822  42.335  67.970  1.00  0.00           C  
ATOM   3147  C2'   U    98     -12.312  42.504  67.815  1.00  0.00           C  
ATOM   3148  O2'   U    98     -11.654  41.702  68.775  1.00  0.00           O  
ATOM   3149  N1    U    98     -14.569  42.291  66.708  1.00  0.00           N  
ATOM   3150  C2    U    98     -14.474  41.151  65.938  1.00  0.00           C  
ATOM   3151  O2    U    98     -13.760  40.223  66.230  1.00  0.00           O  
ATOM   3152  N3    U    98     -15.252  41.141  64.813  1.00  0.00           N  
ATOM   3153  C4    U    98     -16.100  42.145  64.385  1.00  0.00           C  
ATOM   3154  O4    U    98     -16.826  41.952  63.407  1.00  0.00           O  
ATOM   3155  C5    U    98     -16.114  43.314  65.222  1.00  0.00           C  
ATOM   3156  C6    U    98     -15.361  43.344  66.324  1.00  0.00           C  
ATOM   3157  H5'   U    98     -14.513  45.739  69.698  1.00  0.00           H  
ATOM   3158 H5''   U    98     -13.009  46.264  69.601  1.00  0.00           H  
ATOM   3159  H4'   U    98     -12.771  44.107  70.101  1.00  0.00           H  
ATOM   3160  H3'   U    98     -12.255  44.613  67.140  1.00  0.00           H  
ATOM   3161  H1'   U    98     -13.987  41.359  68.450  1.00  0.00           H  
ATOM   3162  H2'   U    98     -11.890  42.175  66.854  1.00  0.00           H  
ATOM   3163 HO2'   U    98     -10.867  42.199  69.142  1.00  0.00           H  
ATOM   3164  H3    U    98     -15.198  40.322  64.240  1.00  0.00           H  
ATOM   3165  H5    U    98     -16.740  44.178  64.954  1.00  0.00           H  
ATOM   3166  H6    U    98     -15.384  44.245  66.954  1.00  0.00           H  
ATOM   3167  P     U    99      -9.810  45.115  67.624  1.00  0.00           P  
ATOM   3168  OP2   U    99     -10.492  46.325  67.095  1.00  0.00           O  
ATOM   3169  OP1   U    99      -8.560  45.265  68.401  1.00  0.00           O  
ATOM   3170  O5'   U    99      -9.543  44.115  66.417  1.00  0.00           O  
ATOM   3171  C5'   U    99      -8.230  43.680  66.106  1.00  0.00           C  
ATOM   3172  C4'   U    99      -8.301  42.398  65.311  1.00  0.00           C  
ATOM   3173  O4'   U    99      -9.616  41.815  65.475  1.00  0.00           O  
ATOM   3174  C3'   U    99      -8.127  42.521  63.806  1.00  0.00           C  
ATOM   3175  O3'   U    99      -6.751  42.499  63.442  1.00  0.00           O  
ATOM   3176  C1'   U    99     -10.065  41.259  64.261  1.00  0.00           C  
ATOM   3177  C2'   U    99      -8.876  41.295  63.301  1.00  0.00           C  
ATOM   3178  O2'   U    99      -8.154  40.093  63.455  1.00  0.00           O  
ATOM   3179  N1    U    99     -11.217  42.035  63.779  1.00  0.00           N  
ATOM   3180  C2    U    99     -12.030  41.442  62.828  1.00  0.00           C  
ATOM   3181  O2    U    99     -11.829  40.323  62.389  1.00  0.00           O  
ATOM   3182  N3    U    99     -13.090  42.209  62.411  1.00  0.00           N  
ATOM   3183  C4    U    99     -13.417  43.478  62.842  1.00  0.00           C  
ATOM   3184  O4    U    99     -14.422  44.022  62.395  1.00  0.00           O  
ATOM   3185  C5    U    99     -12.530  44.026  63.827  1.00  0.00           C  
ATOM   3186  C6    U    99     -11.486  43.305  64.252  1.00  0.00           C  
ATOM   3187  H5'   U    99      -7.656  43.521  67.029  1.00  0.00           H  
ATOM   3188 H5''   U    99      -7.703  44.454  65.528  1.00  0.00           H  
ATOM   3189  H4'   U    99      -7.469  41.793  65.701  1.00  0.00           H  
ATOM   3190  H3'   U    99      -8.503  43.469  63.394  1.00  0.00           H  
ATOM   3191  H1'   U    99     -10.394  40.212  64.322  1.00  0.00           H  
ATOM   3192  H2'   U    99      -9.095  41.345  62.226  1.00  0.00           H  
ATOM   3193 HO2'   U    99      -8.654  39.344  63.019  1.00  0.00           H  
ATOM   3194  H3    U    99     -13.688  41.805  61.718  1.00  0.00           H  
ATOM   3195  H5    U    99     -12.707  45.035  64.231  1.00  0.00           H  
ATOM   3196  H6    U    99     -10.817  43.741  65.009  1.00  0.00           H  
ATOM   3197  P     C   100      -6.239  43.373  62.192  1.00  0.00           P  
ATOM   3198  OP2   C   100      -6.957  44.669  62.207  1.00  0.00           O  
ATOM   3199  OP1   C   100      -4.758  43.362  62.196  1.00  0.00           O  
ATOM   3200  O5'   C   100      -6.725  42.538  60.928  1.00  0.00           O  
ATOM   3201  C5'   C   100      -6.071  41.311  60.558  1.00  0.00           C  
ATOM   3202  C4'   C   100      -6.536  40.867  59.193  1.00  0.00           C  
ATOM   3203  O4'   C   100      -7.939  40.504  59.241  1.00  0.00           O  
ATOM   3204  C3'   C   100      -6.452  41.937  58.122  1.00  0.00           C  
ATOM   3205  O3'   C   100      -5.135  41.988  57.588  1.00  0.00           O  
ATOM   3206  C1'   C   100      -8.572  40.884  58.027  1.00  0.00           C  
ATOM   3207  C2'   C   100      -7.501  41.488  57.111  1.00  0.00           C  
ATOM   3208  O2'   C   100      -7.027  40.482  56.242  1.00  0.00           O  
ATOM   3209  N1    C   100      -9.723  41.759  58.340  1.00  0.00           N  
ATOM   3210  C2    C   100     -10.772  41.879  57.406  1.00  0.00           C  
ATOM   3211  O2    C   100     -10.691  41.282  56.320  1.00  0.00           O  
ATOM   3212  N3    C   100     -11.843  42.650  57.714  1.00  0.00           N  
ATOM   3213  C4    C   100     -11.885  43.294  58.883  1.00  0.00           C  
ATOM   3214  N4    C   100     -12.957  44.037  59.153  1.00  0.00           N  
ATOM   3215  C5    C   100     -10.830  43.206  59.834  1.00  0.00           C  
ATOM   3216  C6    C   100      -9.780  42.435  59.527  1.00  0.00           C  
ATOM   3217  H5'   C   100      -6.290  40.527  61.298  1.00  0.00           H  
ATOM   3218 H5''   C   100      -4.980  41.452  60.551  1.00  0.00           H  
ATOM   3219  H4'   C   100      -5.856  40.043  58.932  1.00  0.00           H  
ATOM   3220  H3'   C   100      -6.645  42.954  58.497  1.00  0.00           H  
ATOM   3221  H1'   C   100      -9.000  40.023  57.493  1.00  0.00           H  
ATOM   3222  H2'   C   100      -7.825  42.301  56.446  1.00  0.00           H  
ATOM   3223 HO2'   C   100      -6.053  40.626  56.065  1.00  0.00           H  
ATOM   3224  H42   C   100     -13.018  44.533  60.020  1.00  0.00           H  
ATOM   3225  H41   C   100     -13.702  44.100  58.489  1.00  0.00           H  
ATOM   3226  H5    C   100     -10.876  43.754  60.787  1.00  0.00           H  
ATOM   3227  H6    C   100      -8.947  42.344  60.240  1.00  0.00           H  
ATOM   3228  P     A   101      -4.513  43.390  57.105  1.00  0.00           P  
ATOM   3229  OP2   A   101      -4.453  44.295  58.279  1.00  0.00           O  
ATOM   3230  OP1   A   101      -3.277  43.103  56.335  1.00  0.00           O  
ATOM   3231  O5'   A   101      -5.601  43.966  56.094  1.00  0.00           O  
ATOM   3232  C5'   A   101      -5.701  43.468  54.768  1.00  0.00           C  
ATOM   3233  C4'   A   101      -6.857  44.091  54.027  1.00  0.00           C  
ATOM   3234  O4'   A   101      -8.139  43.709  54.606  1.00  0.00           O  
ATOM   3235  C3'   A   101      -6.900  45.611  54.014  1.00  0.00           C  
ATOM   3236  O3'   A   101      -6.047  46.181  53.035  1.00  0.00           O  
ATOM   3237  C1'   A   101      -9.054  44.771  54.506  1.00  0.00           C  
ATOM   3238  C2'   A   101      -8.370  45.864  53.689  1.00  0.00           C  
ATOM   3239  O2'   A   101      -8.637  45.646  52.311  1.00  0.00           O  
ATOM   3240  N1    A   101     -12.625  46.991  57.484  1.00  0.00           N  
ATOM   3241  C2    A   101     -12.602  46.688  56.180  1.00  0.00           C  
ATOM   3242  N3    A   101     -11.638  46.109  55.468  1.00  0.00           N  
ATOM   3243  C4    A   101     -10.578  45.825  56.246  1.00  0.00           C  
ATOM   3244  C5    A   101     -10.454  46.075  57.599  1.00  0.00           C  
ATOM   3245  C6    A   101     -11.545  46.691  58.237  1.00  0.00           C  
ATOM   3246  N6    A   101     -11.568  46.995  59.537  1.00  0.00           N  
ATOM   3247  N7    A   101      -9.219  45.644  58.067  1.00  0.00           N  
ATOM   3248  C8    A   101      -8.635  45.151  57.002  1.00  0.00           C  
ATOM   3249  N9    A   101      -9.401  45.227  55.865  1.00  0.00           N  
ATOM   3250  H5'   A   101      -5.828  42.496  54.800  1.00  0.00           H  
ATOM   3251 H5''   A   101      -4.870  43.665  54.288  1.00  0.00           H  
ATOM   3252  H4'   A   101      -6.842  43.782  53.097  1.00  0.00           H  
ATOM   3253  H3'   A   101      -6.698  45.946  54.913  1.00  0.00           H  
ATOM   3254  H1'   A   101      -9.867  44.478  54.042  1.00  0.00           H  
ATOM   3255  H2'   A   101      -8.653  46.757  53.977  1.00  0.00           H  
ATOM   3256 HO2'   A   101      -9.318  46.284  52.014  1.00  0.00           H  
ATOM   3257  H2    A   101     -13.410  46.926  55.678  1.00  0.00           H  
ATOM   3258  H61   A   101     -12.359  47.425  59.925  1.00  0.00           H  
ATOM   3259  H62   A   101     -10.796  46.786  60.103  1.00  0.00           H  
ATOM   3260  H8    A   101      -7.735  44.763  57.017  1.00  0.00           H  
ATOM   3261  P     U   102      -5.804  47.769  53.002  1.00  0.00           P  
ATOM   3262  OP2   U   102      -6.090  48.306  54.357  1.00  0.00           O  
ATOM   3263  OP1   U   102      -4.479  48.019  52.379  1.00  0.00           O  
ATOM   3264  O5'   U   102      -6.926  48.310  52.010  1.00  0.00           O  
ATOM   3265  C5'   U   102      -6.982  47.869  50.662  1.00  0.00           C  
ATOM   3266  C4'   U   102      -8.331  48.141  50.042  1.00  0.00           C  
ATOM   3267  O4'   U   102      -8.426  49.531  49.651  1.00  0.00           O  
ATOM   3268  C3'   U   102      -8.651  47.374  48.769  1.00  0.00           C  
ATOM   3269  O3'   U   102      -9.094  46.052  49.015  1.00  0.00           O  
ATOM   3270  C1'   U   102      -9.248  49.654  48.499  1.00  0.00           C  
ATOM   3271  C2'   U   102      -9.715  48.246  48.114  1.00  0.00           C  
ATOM   3272  O2'   U   102     -10.994  48.014  48.687  1.00  0.00           O  
ATOM   3273  N1    U   102      -8.471  50.304  47.416  1.00  0.00           N  
ATOM   3274  C2    U   102      -9.188  50.916  46.405  1.00  0.00           C  
ATOM   3275  O2    U   102     -10.406  50.940  46.372  1.00  0.00           O  
ATOM   3276  N3    U   102      -8.426  51.506  45.425  1.00  0.00           N  
ATOM   3277  C4    U   102      -7.050  51.545  45.352  1.00  0.00           C  
ATOM   3278  O4    U   102      -6.511  52.116  44.403  1.00  0.00           O  
ATOM   3279  C5    U   102      -6.375  50.892  46.432  1.00  0.00           C  
ATOM   3280  C6    U   102      -7.092  50.311  47.400  1.00  0.00           C  
ATOM   3281  H5'   U   102      -6.807  46.905  50.634  1.00  0.00           H  
ATOM   3282 H5''   U   102      -6.293  48.334  50.144  1.00  0.00           H  
ATOM   3283  H4'   U   102      -9.027  47.952  50.705  1.00  0.00           H  
ATOM   3284  H3'   U   102      -7.857  47.356  48.195  1.00  0.00           H  
ATOM   3285  H1'   U   102     -10.030  50.206  48.713  1.00  0.00           H  
ATOM   3286  H2'   U   102      -9.728  48.128  47.141  1.00  0.00           H  
ATOM   3287 HO2'   U   102     -11.685  48.226  48.024  1.00  0.00           H  
ATOM   3288  H3    U   102      -8.915  51.945  44.698  1.00  0.00           H  
ATOM   3289  H5    U   102      -5.396  50.872  46.462  1.00  0.00           H  
ATOM   3290  H6    U   102      -6.607  49.870  48.127  1.00  0.00           H  
ATOM   3291  P     U   103      -8.973  44.946  47.863  1.00  0.00           P  
ATOM   3292  OP2   U   103      -7.836  45.373  47.010  1.00  0.00           O  
ATOM   3293  OP1   U   103      -8.917  43.636  48.561  1.00  0.00           O  
ATOM   3294  O5'   U   103     -10.294  44.975  46.974  1.00  0.00           O  
ATOM   3295  C5'   U   103     -10.636  43.879  46.140  1.00  0.00           C  
ATOM   3296  C4'   U   103     -12.014  43.349  46.453  1.00  0.00           C  
ATOM   3297  O4'   U   103     -12.027  42.678  47.745  1.00  0.00           O  
ATOM   3298  C3'   U   103     -13.119  44.386  46.575  1.00  0.00           C  
ATOM   3299  O3'   U   103     -13.556  44.881  45.322  1.00  0.00           O  
ATOM   3300  C1'   U   103     -13.307  42.809  48.307  1.00  0.00           C  
ATOM   3301  C2'   U   103     -14.179  43.595  47.328  1.00  0.00           C  
ATOM   3302  O2'   U   103     -14.854  42.681  46.475  1.00  0.00           O  
ATOM   3303  N1    U   103     -13.204  43.474  49.628  1.00  0.00           N  
ATOM   3304  C2    U   103     -14.303  43.393  50.463  1.00  0.00           C  
ATOM   3305  O2    U   103     -15.328  42.809  50.159  1.00  0.00           O  
ATOM   3306  N3    U   103     -14.161  44.023  51.675  1.00  0.00           N  
ATOM   3307  C4    U   103     -13.057  44.712  52.130  1.00  0.00           C  
ATOM   3308  O4    U   103     -13.085  45.226  53.249  1.00  0.00           O  
ATOM   3309  C5    U   103     -11.959  44.754  51.214  1.00  0.00           C  
ATOM   3310  C6    U   103     -12.069  44.148  50.027  1.00  0.00           C  
ATOM   3311  H5'   U   103      -9.981  43.161  46.270  1.00  0.00           H  
ATOM   3312 H5''   U   103     -10.611  44.168  45.204  1.00  0.00           H  
ATOM   3313  H4'   U   103     -12.261  42.704  45.757  1.00  0.00           H  
ATOM   3314  H3'   U   103     -12.828  45.138  47.131  1.00  0.00           H  
ATOM   3315  H1'   U   103     -13.683  41.911  48.424  1.00  0.00           H  
ATOM   3316  H2'   U   103     -14.807  44.181  47.800  1.00  0.00           H  
ATOM   3317 HO2'   U   103     -14.907  43.065  45.575  1.00  0.00           H  
ATOM   3318  H3    U   103     -14.929  43.978  52.282  1.00  0.00           H  
ATOM   3319  H5    U   103     -11.132  45.222  51.456  1.00  0.00           H  
ATOM   3320  H6    U   103     -11.304  44.192  49.418  1.00  0.00           H  
ATOM   3321  P     A   104     -13.710  46.463  45.085  1.00  0.00           P  
ATOM   3322  OP2   A   104     -12.453  47.118  45.527  1.00  0.00           O  
ATOM   3323  OP1   A   104     -14.202  46.675  43.701  1.00  0.00           O  
ATOM   3324  O5'   A   104     -14.868  46.892  46.092  1.00  0.00           O  
ATOM   3325  C5'   A   104     -16.225  46.577  45.818  1.00  0.00           C  
ATOM   3326  C4'   A   104     -17.147  47.132  46.875  1.00  0.00           C  
ATOM   3327  O4'   A   104     -16.856  46.498  48.146  1.00  0.00           O  
ATOM   3328  C3'   A   104     -17.006  48.618  47.170  1.00  0.00           C  
ATOM   3329  O3'   A   104     -17.671  49.437  46.224  1.00  0.00           O  
ATOM   3330  C1'   A   104     -17.131  47.396  49.193  1.00  0.00           C  
ATOM   3331  C2'   A   104     -17.596  48.718  48.578  1.00  0.00           C  
ATOM   3332  O2'   A   104     -19.016  48.736  48.541  1.00  0.00           O  
ATOM   3333  N1    A   104     -15.118  49.375  53.505  1.00  0.00           N  
ATOM   3334  C2    A   104     -16.358  49.395  52.998  1.00  0.00           C  
ATOM   3335  N3    A   104     -16.813  48.858  51.868  1.00  0.00           N  
ATOM   3336  C4    A   104     -15.824  48.230  51.208  1.00  0.00           C  
ATOM   3337  C5    A   104     -14.503  48.124  51.601  1.00  0.00           C  
ATOM   3338  C6    A   104     -14.148  48.734  52.817  1.00  0.00           C  
ATOM   3339  N6    A   104     -12.913  48.715  53.322  1.00  0.00           N  
ATOM   3340  N7    A   104     -13.771  47.402  50.668  1.00  0.00           N  
ATOM   3341  C8    A   104     -14.651  47.093  49.748  1.00  0.00           C  
ATOM   3342  N9    A   104     -15.914  47.562  50.011  1.00  0.00           N  
ATOM   3343  H5'   A   104     -16.328  45.603  45.785  1.00  0.00           H  
ATOM   3344 H5''   A   104     -16.473  46.953  44.949  1.00  0.00           H  
ATOM   3345  H4'   A   104     -18.074  46.937  46.622  1.00  0.00           H  
ATOM   3346  H3'   A   104     -16.054  48.851  47.200  1.00  0.00           H  
ATOM   3347  H1'   A   104     -17.849  47.024  49.748  1.00  0.00           H  
ATOM   3348  H2'   A   104     -17.235  49.488  49.066  1.00  0.00           H  
ATOM   3349 HO2'   A   104     -19.307  49.215  47.737  1.00  0.00           H  
ATOM   3350  H2    A   104     -17.024  49.872  53.536  1.00  0.00           H  
ATOM   3351  H61   A   104     -12.726  49.159  54.176  1.00  0.00           H  
ATOM   3352  H62   A   104     -12.193  48.256  52.841  1.00  0.00           H  
ATOM   3353  H8    A   104     -14.428  46.575  48.946  1.00  0.00           H  
ATOM   3354  P     A   105     -16.902  50.674  45.545  1.00  0.00           P  
ATOM   3355  OP2   A   105     -15.549  50.212  45.146  1.00  0.00           O  
ATOM   3356  OP1   A   105     -17.802  51.274  44.529  1.00  0.00           O  
ATOM   3357  O5'   A   105     -16.733  51.722  46.734  1.00  0.00           O  
ATOM   3358  C5'   A   105     -17.856  52.412  47.262  1.00  0.00           C  
ATOM   3359  C4'   A   105     -17.464  53.312  48.408  1.00  0.00           C  
ATOM   3360  O4'   A   105     -17.114  52.494  49.553  1.00  0.00           O  
ATOM   3361  C3'   A   105     -16.233  54.177  48.186  1.00  0.00           C  
ATOM   3362  O3'   A   105     -16.507  55.351  47.442  1.00  0.00           O  
ATOM   3363  C1'   A   105     -16.055  53.091  50.268  1.00  0.00           C  
ATOM   3364  C2'   A   105     -15.742  54.428  49.606  1.00  0.00           C  
ATOM   3365  O2'   A   105     -16.498  55.449  50.240  1.00  0.00           O  
ATOM   3366  N1    A   105     -11.677  51.687  52.595  1.00  0.00           N  
ATOM   3367  C2    A   105     -12.583  52.633  52.876  1.00  0.00           C  
ATOM   3368  N3    A   105     -13.702  52.945  52.226  1.00  0.00           N  
ATOM   3369  C4    A   105     -13.866  52.151  51.153  1.00  0.00           C  
ATOM   3370  C5    A   105     -13.023  51.138  50.736  1.00  0.00           C  
ATOM   3371  C6    A   105     -11.872  50.907  51.510  1.00  0.00           C  
ATOM   3372  N6    A   105     -10.968  49.965  51.230  1.00  0.00           N  
ATOM   3373  N7    A   105     -13.514  50.532  49.587  1.00  0.00           N  
ATOM   3374  C8    A   105     -14.624  51.182  49.340  1.00  0.00           C  
ATOM   3375  N9    A   105     -14.899  52.175  50.248  1.00  0.00           N  
ATOM   3376  H5'   A   105     -18.513  51.758  47.580  1.00  0.00           H  
ATOM   3377 H5''   A   105     -18.261  52.954  46.554  1.00  0.00           H  
ATOM   3378  H4'   A   105     -18.228  53.882  48.638  1.00  0.00           H  
ATOM   3379  H3'   A   105     -15.558  53.657  47.701  1.00  0.00           H  
ATOM   3380  H1'   A   105     -16.334  53.245  51.196  1.00  0.00           H  
ATOM   3381  H2'   A   105     -14.781  54.622  49.624  1.00  0.00           H  
ATOM   3382 HO2'   A   105     -15.912  56.212  50.423  1.00  0.00           H  
ATOM   3383  H2    A   105     -12.395  53.172  53.673  1.00  0.00           H  
ATOM   3384  H61   A   105     -10.184  49.851  51.808  1.00  0.00           H  
ATOM   3385  H62   A   105     -11.088  49.387  50.449  1.00  0.00           H  
ATOM   3386  H8    A   105     -15.205  50.979  48.577  1.00  0.00           H  
ATOM   3387  P     U   106     -15.364  56.013  46.526  1.00  0.00           P  
ATOM   3388  OP2   U   106     -14.532  54.917  45.967  1.00  0.00           O  
ATOM   3389  OP1   U   106     -16.013  56.984  45.608  1.00  0.00           O  
ATOM   3390  O5'   U   106     -14.470  56.833  47.559  1.00  0.00           O  
ATOM   3391  C5'   U   106     -15.015  57.918  48.294  1.00  0.00           C  
ATOM   3392  C4'   U   106     -14.126  58.311  49.449  1.00  0.00           C  
ATOM   3393  O4'   U   106     -13.941  57.171  50.316  1.00  0.00           O  
ATOM   3394  C3'   U   106     -12.706  58.719  49.092  1.00  0.00           C  
ATOM   3395  O3'   U   106     -12.609  60.064  48.658  1.00  0.00           O  
ATOM   3396  C1'   U   106     -12.639  57.198  50.884  1.00  0.00           C  
ATOM   3397  C2'   U   106     -11.947  58.452  50.387  1.00  0.00           C  
ATOM   3398  O2'   U   106     -12.149  59.497  51.328  1.00  0.00           O  
ATOM   3399  N1    U   106     -11.905  55.965  50.509  1.00  0.00           N  
ATOM   3400  C2    U   106     -10.943  55.511  51.392  1.00  0.00           C  
ATOM   3401  O2    U   106     -10.683  56.074  52.441  1.00  0.00           O  
ATOM   3402  N3    U   106     -10.290  54.366  51.004  1.00  0.00           N  
ATOM   3403  C4    U   106     -10.495  53.643  49.848  1.00  0.00           C  
ATOM   3404  O4    U   106      -9.824  52.631  49.642  1.00  0.00           O  
ATOM   3405  C5    U   106     -11.505  54.172  48.983  1.00  0.00           C  
ATOM   3406  C6    U   106     -12.157  55.284  49.337  1.00  0.00           C  
ATOM   3407  H5'   U   106     -15.894  57.659  48.642  1.00  0.00           H  
ATOM   3408 H5''   U   106     -15.121  58.688  47.698  1.00  0.00           H  
ATOM   3409  H4'   U   106     -14.561  59.030  49.952  1.00  0.00           H  
ATOM   3410  H3'   U   106     -12.364  58.123  48.394  1.00  0.00           H  
ATOM   3411  H1'   U   106     -12.724  57.242  51.860  1.00  0.00           H  
ATOM   3412  H2'   U   106     -10.994  58.295  50.220  1.00  0.00           H  
ATOM   3413 HO2'   U   106     -11.301  59.968  51.468  1.00  0.00           H  
ATOM   3414  H3    U   106      -9.604  54.027  51.615  1.00  0.00           H  
ATOM   3415  H5    U   106     -11.717  53.721  48.139  1.00  0.00           H  
ATOM   3416  H6    U   106     -12.843  55.626  48.727  1.00  0.00           H  
ATOM   3417  P     C   107     -11.543  60.474  47.527  1.00  0.00           P  
ATOM   3418  OP2   C   107     -11.446  59.354  46.557  1.00  0.00           O  
ATOM   3419  OP1   C   107     -11.889  61.835  47.043  1.00  0.00           O  
ATOM   3420  O5'   C   107     -10.161  60.568  48.313  1.00  0.00           O  
ATOM   3421  C5'   C   107      -9.967  61.535  49.333  1.00  0.00           C  
ATOM   3422  C4'   C   107      -8.870  61.127  50.287  1.00  0.00           C  
ATOM   3423  O4'   C   107      -9.176  59.820  50.837  1.00  0.00           O  
ATOM   3424  C3'   C   107      -7.489  60.940  49.679  1.00  0.00           C  
ATOM   3425  O3'   C   107      -6.788  62.160  49.513  1.00  0.00           O  
ATOM   3426  C1'   C   107      -7.981  59.117  51.081  1.00  0.00           C  
ATOM   3427  C2'   C   107      -6.823  60.048  50.711  1.00  0.00           C  
ATOM   3428  O2'   C   107      -6.434  60.790  51.858  1.00  0.00           O  
ATOM   3429  N1    C   107      -7.968  57.861  50.290  1.00  0.00           N  
ATOM   3430  C2    C   107      -7.264  56.762  50.799  1.00  0.00           C  
ATOM   3431  O2    C   107      -6.676  56.870  51.886  1.00  0.00           O  
ATOM   3432  N3    C   107      -7.238  55.606  50.098  1.00  0.00           N  
ATOM   3433  C4    C   107      -7.878  55.516  48.932  1.00  0.00           C  
ATOM   3434  N4    C   107      -7.824  54.355  48.275  1.00  0.00           N  
ATOM   3435  C5    C   107      -8.601  56.614  48.388  1.00  0.00           C  
ATOM   3436  C6    C   107      -8.621  57.753  49.091  1.00  0.00           C  
ATOM   3437  H5'   C   107     -10.802  61.644  49.834  1.00  0.00           H  
ATOM   3438 H5''   C   107      -9.728  62.391  48.920  1.00  0.00           H  
ATOM   3439  H4'   C   107      -8.827  61.780  51.016  1.00  0.00           H  
ATOM   3440  H3'   C   107      -7.572  60.455  48.831  1.00  0.00           H  
ATOM   3441  H1'   C   107      -7.928  58.902  52.035  1.00  0.00           H  
ATOM   3442  H2'   C   107      -6.069  59.555  50.326  1.00  0.00           H  
ATOM   3443 HO2'   C   107      -6.190  61.698  51.583  1.00  0.00           H  
ATOM   3444  H42   C   107      -8.284  54.257  47.415  1.00  0.00           H  
ATOM   3445  H41   C   107      -7.324  53.601  48.652  1.00  0.00           H  
ATOM   3446  H5    C   107      -9.069  56.539  47.530  1.00  0.00           H  
ATOM   3447  H6    C   107      -9.114  58.521  48.733  1.00  0.00           H  
ATOM   3448  P     A   108      -5.917  62.418  48.186  1.00  0.00           P  
ATOM   3449  OP2   A   108      -6.728  62.002  47.015  1.00  0.00           O  
ATOM   3450  OP1   A   108      -5.377  63.799  48.252  1.00  0.00           O  
ATOM   3451  O5'   A   108      -4.696  61.404  48.325  1.00  0.00           O  
ATOM   3452  C5'   A   108      -3.771  61.518  49.396  1.00  0.00           C  
ATOM   3453  C4'   A   108      -2.919  60.280  49.526  1.00  0.00           C  
ATOM   3454  O4'   A   108      -3.749  59.123  49.809  1.00  0.00           O  
ATOM   3455  C3'   A   108      -2.152  59.864  48.280  1.00  0.00           C  
ATOM   3456  O3'   A   108      -0.987  60.641  48.060  1.00  0.00           O  
ATOM   3457  C1'   A   108      -3.201  57.973  49.216  1.00  0.00           C  
ATOM   3458  C2'   A   108      -1.873  58.394  48.564  1.00  0.00           C  
ATOM   3459  O2'   A   108      -0.819  58.243  49.505  1.00  0.00           O  
ATOM   3460  N1    A   108      -4.759  53.851  46.544  1.00  0.00           N  
ATOM   3461  C2    A   108      -3.776  54.027  47.436  1.00  0.00           C  
ATOM   3462  N3    A   108      -3.424  55.129  48.095  1.00  0.00           N  
ATOM   3463  C4    A   108      -4.221  56.159  47.756  1.00  0.00           C  
ATOM   3464  C5    A   108      -5.271  56.133  46.857  1.00  0.00           C  
ATOM   3465  C6    A   108      -5.541  54.905  46.227  1.00  0.00           C  
ATOM   3466  N6    A   108      -6.521  54.730  45.338  1.00  0.00           N  
ATOM   3467  N7    A   108      -5.866  57.384  46.762  1.00  0.00           N  
ATOM   3468  C8    A   108      -5.174  58.125  47.592  1.00  0.00           C  
ATOM   3469  N9    A   108      -4.162  57.448  48.228  1.00  0.00           N  
ATOM   3470  H5'   A   108      -4.265  61.655  50.232  1.00  0.00           H  
ATOM   3471 H5''   A   108      -3.191  62.291  49.238  1.00  0.00           H  
ATOM   3472  H4'   A   108      -2.291  60.404  50.268  1.00  0.00           H  
ATOM   3473  H3'   A   108      -2.741  59.939  47.500  1.00  0.00           H  
ATOM   3474  H1'   A   108      -3.027  57.289  49.897  1.00  0.00           H  
ATOM   3475  H2'   A   108      -1.697  57.896  47.739  1.00  0.00           H  
ATOM   3476 HO2'   A   108      -0.115  57.689  49.108  1.00  0.00           H  
ATOM   3477  H2    A   108      -3.238  53.231  47.632  1.00  0.00           H  
ATOM   3478  H61   A   108      -6.661  53.849  44.931  1.00  0.00           H  
ATOM   3479  H62   A   108      -7.101  55.480  45.092  1.00  0.00           H  
ATOM   3480  H8    A   108      -5.361  59.075  47.744  1.00  0.00           H  
ATOM   3481  P     A   109      -0.444  60.878  46.566  1.00  0.00           P  
ATOM   3482  OP2   A   109      -1.617  60.991  45.664  1.00  0.00           O  
ATOM   3483  OP1   A   109       0.558  61.972  46.609  1.00  0.00           O  
ATOM   3484  O5'   A   109       0.318  59.524  46.215  1.00  0.00           O  
ATOM   3485  C5'   A   109       1.394  59.064  47.019  1.00  0.00           C  
ATOM   3486  C4'   A   109       1.662  57.596  46.799  1.00  0.00           C  
ATOM   3487  O4'   A   109       0.488  56.810  47.108  1.00  0.00           O  
ATOM   3488  C3'   A   109       1.997  57.185  45.373  1.00  0.00           C  
ATOM   3489  O3'   A   109       3.334  57.480  45.010  1.00  0.00           O  
ATOM   3490  C1'   A   109       0.453  55.657  46.282  1.00  0.00           C  
ATOM   3491  C2'   A   109       1.690  55.696  45.387  1.00  0.00           C  
ATOM   3492  O2'   A   109       2.735  54.960  46.006  1.00  0.00           O  
ATOM   3493  N1    A   109      -2.923  52.746  43.697  1.00  0.00           N  
ATOM   3494  C2    A   109      -1.792  52.448  44.350  1.00  0.00           C  
ATOM   3495  N3    A   109      -0.960  53.258  45.002  1.00  0.00           N  
ATOM   3496  C4    A   109      -1.392  54.530  44.946  1.00  0.00           C  
ATOM   3497  C5    A   109      -2.533  54.990  44.314  1.00  0.00           C  
ATOM   3498  C6    A   109      -3.329  54.033  43.660  1.00  0.00           C  
ATOM   3499  N6    A   109      -4.456  54.329  43.008  1.00  0.00           N  
ATOM   3500  N7    A   109      -2.657  56.364  44.466  1.00  0.00           N  
ATOM   3501  C8    A   109      -1.607  56.698  45.175  1.00  0.00           C  
ATOM   3502  N9    A   109      -0.798  55.637  45.500  1.00  0.00           N  
ATOM   3503  H5'   A   109       1.174  59.210  47.962  1.00  0.00           H  
ATOM   3504 H5''   A   109       2.201  59.573  46.796  1.00  0.00           H  
ATOM   3505  H4'   A   109       2.390  57.314  47.391  1.00  0.00           H  
ATOM   3506  H3'   A   109       1.382  57.635  44.756  1.00  0.00           H  
ATOM   3507  H1'   A   109       0.492  54.864  46.857  1.00  0.00           H  
ATOM   3508  H2'   A   109       1.494  55.361  44.486  1.00  0.00           H  
ATOM   3509 HO2'   A   109       3.585  55.421  45.849  1.00  0.00           H  
ATOM   3510  H2    A   109      -1.542  51.501  44.347  1.00  0.00           H  
ATOM   3511  H61   A   109      -4.970  53.618  42.571  1.00  0.00           H  
ATOM   3512  H62   A   109      -4.771  55.256  42.968  1.00  0.00           H  
ATOM   3513  H8    A   109      -1.417  57.621  45.447  1.00  0.00           H  
ATOM   3514  P     G   110       3.676  57.980  43.521  1.00  0.00           P  
ATOM   3515  OP2   G   110       2.574  58.868  43.070  1.00  0.00           O  
ATOM   3516  OP1   G   110       5.074  58.482  43.513  1.00  0.00           O  
ATOM   3517  O5'   G   110       3.625  56.649  42.646  1.00  0.00           O  
ATOM   3518  C5'   G   110       4.512  55.572  42.906  1.00  0.00           C  
ATOM   3519  C4'   G   110       4.036  54.294  42.262  1.00  0.00           C  
ATOM   3520  O4'   G   110       2.681  54.027  42.742  1.00  0.00           O  
ATOM   3521  C3'   G   110       3.860  54.333  40.751  1.00  0.00           C  
ATOM   3522  O3'   G   110       5.065  54.083  40.047  1.00  0.00           O  
ATOM   3523  C1'   G   110       1.951  53.299  41.782  1.00  0.00           C  
ATOM   3524  C2'   G   110       2.868  53.194  40.550  1.00  0.00           C  
ATOM   3525  O2'   G   110       3.518  51.932  40.590  1.00  0.00           O  
ATOM   3526  N1    G   110      -2.891  53.011  40.236  1.00  0.00           N  
ATOM   3527  C2    G   110      -1.963  52.010  40.397  1.00  0.00           C  
ATOM   3528  N2    G   110      -2.374  50.766  40.110  1.00  0.00           N  
ATOM   3529  N3    G   110      -0.723  52.212  40.810  1.00  0.00           N  
ATOM   3530  C4    G   110      -0.478  53.517  41.052  1.00  0.00           C  
ATOM   3531  C5    G   110      -1.331  54.592  40.924  1.00  0.00           C  
ATOM   3532  C6    G   110      -2.659  54.361  40.480  1.00  0.00           C  
ATOM   3533  O6    G   110      -3.566  55.182  40.302  1.00  0.00           O  
ATOM   3534  N7    G   110      -0.693  55.773  41.274  1.00  0.00           N  
ATOM   3535  C8    G   110       0.515  55.402  41.602  1.00  0.00           C  
ATOM   3536  N9    G   110       0.713  54.047  41.491  1.00  0.00           N  
ATOM   3537  H5'   G   110       4.577  55.437  43.874  1.00  0.00           H  
ATOM   3538 H5''   G   110       5.399  55.796  42.555  1.00  0.00           H  
ATOM   3539  H4'   G   110       4.633  53.563  42.527  1.00  0.00           H  
ATOM   3540  H3'   G   110       3.446  55.184  40.498  1.00  0.00           H  
ATOM   3541  H1'   G   110       1.722  52.399  42.096  1.00  0.00           H  
ATOM   3542  H2'   G   110       2.351  53.310  39.725  1.00  0.00           H  
ATOM   3543 HO2'   G   110       2.979  51.280  40.095  1.00  0.00           H  
ATOM   3544  H1    G   110      -3.784  52.756  39.925  1.00  0.00           H  
ATOM   3545  H22   G   110      -1.756  50.011  40.206  1.00  0.00           H  
ATOM   3546  H21   G   110      -3.291  50.608  39.804  1.00  0.00           H  
ATOM   3547  H8    G   110       1.209  56.027  41.899  1.00  0.00           H  
ATOM   3548  P     A   111       5.549  55.089  38.891  1.00  0.00           P  
ATOM   3549  OP2   A   111       4.693  56.301  38.949  1.00  0.00           O  
ATOM   3550  OP1   A   111       7.023  55.226  38.986  1.00  0.00           O  
ATOM   3551  O5'   A   111       5.212  54.313  37.540  1.00  0.00           O  
ATOM   3552  C5'   A   111       3.998  54.555  36.844  1.00  0.00           C  
ATOM   3553  C4'   A   111       3.827  53.608  35.683  1.00  0.00           C  
ATOM   3554  O4'   A   111       4.882  52.614  35.735  1.00  0.00           O  
ATOM   3555  C3'   A   111       2.510  52.849  35.629  1.00  0.00           C  
ATOM   3556  O3'   A   111       1.545  53.472  34.798  1.00  0.00           O  
ATOM   3557  C1'   A   111       4.332  51.304  35.501  1.00  0.00           C  
ATOM   3558  C2'   A   111       2.884  51.486  35.052  1.00  0.00           C  
ATOM   3559  O2'   A   111       2.860  51.503  33.633  1.00  0.00           O  
ATOM   3560  N1    A   111       3.431  46.759  37.756  1.00  0.00           N  
ATOM   3561  C2    A   111       3.209  47.208  36.514  1.00  0.00           C  
ATOM   3562  N3    A   111       3.468  48.405  35.993  1.00  0.00           N  
ATOM   3563  C4    A   111       4.030  49.211  36.912  1.00  0.00           C  
ATOM   3564  C5    A   111       4.320  48.894  38.226  1.00  0.00           C  
ATOM   3565  C6    A   111       3.997  47.594  38.654  1.00  0.00           C  
ATOM   3566  N6    A   111       4.218  47.147  39.892  1.00  0.00           N  
ATOM   3567  N7    A   111       4.898  49.976  38.876  1.00  0.00           N  
ATOM   3568  C8    A   111       4.942  50.908  37.955  1.00  0.00           C  
ATOM   3569  N9    A   111       4.434  50.513  36.742  1.00  0.00           N  
ATOM   3570  H5'   A   111       4.001  55.476  36.507  1.00  0.00           H  
ATOM   3571 H5''   A   111       3.246  54.443  37.461  1.00  0.00           H  
ATOM   3572  H4'   A   111       3.897  54.115  34.847  1.00  0.00           H  
ATOM   3573  H3'   A   111       2.177  52.717  36.542  1.00  0.00           H  
ATOM   3574  H1'   A   111       4.841  50.862  34.789  1.00  0.00           H  
ATOM   3575  H2'   A   111       2.318  50.774  35.417  1.00  0.00           H  
ATOM   3576 HO2'   A   111       2.168  52.128  33.333  1.00  0.00           H  
ATOM   3577  H2    A   111       2.796  46.563  35.902  1.00  0.00           H  
ATOM   3578  H61   A   111       3.971  46.229  40.133  1.00  0.00           H  
ATOM   3579  H62   A   111       4.628  47.734  40.560  1.00  0.00           H  
ATOM   3580  H8    A   111       5.305  51.804  38.118  1.00  0.00           H  
ATOM   3581  P     A   112       0.007  53.539  35.258  1.00  0.00           P  
ATOM   3582  OP2   A   112      -0.043  54.160  36.606  1.00  0.00           O  
ATOM   3583  OP1   A   112      -0.780  54.131  34.148  1.00  0.00           O  
ATOM   3584  O5'   A   112      -0.419  52.011  35.405  1.00  0.00           O  
ATOM   3585  C5'   A   112      -0.653  51.206  34.259  1.00  0.00           C  
ATOM   3586  C4'   A   112      -1.161  49.838  34.637  1.00  0.00           C  
ATOM   3587  O4'   A   112      -0.200  49.209  35.552  1.00  0.00           O  
ATOM   3588  C3'   A   112      -2.520  49.795  35.320  1.00  0.00           C  
ATOM   3589  O3'   A   112      -3.291  48.665  34.949  1.00  0.00           O  
ATOM   3590  C1'   A   112      -0.875  48.892  36.779  1.00  0.00           C  
ATOM   3591  C2'   A   112      -2.171  49.703  36.802  1.00  0.00           C  
ATOM   3592  O2'   A   112      -3.154  48.968  37.517  1.00  0.00           O  
ATOM   3593  N1    A   112       1.231  47.416  41.244  1.00  0.00           N  
ATOM   3594  C2    A   112       0.375  46.812  40.409  1.00  0.00           C  
ATOM   3595  N3    A   112      -0.133  47.255  39.261  1.00  0.00           N  
ATOM   3596  C4    A   112       0.330  48.486  38.979  1.00  0.00           C  
ATOM   3597  C5    A   112       1.212  49.232  39.738  1.00  0.00           C  
ATOM   3598  C6    A   112       1.677  48.651  40.931  1.00  0.00           C  
ATOM   3599  N6    A   112       2.529  49.253  41.764  1.00  0.00           N  
ATOM   3600  N7    A   112       1.464  50.456  39.134  1.00  0.00           N  
ATOM   3601  C8    A   112       0.742  50.422  38.041  1.00  0.00           C  
ATOM   3602  N9    A   112       0.030  49.259  37.884  1.00  0.00           N  
ATOM   3603  H5'   A   112       0.184  51.109  33.759  1.00  0.00           H  
ATOM   3604 H5''   A   112      -1.316  51.647  33.688  1.00  0.00           H  
ATOM   3605  H4'   A   112      -1.241  49.293  33.826  1.00  0.00           H  
ATOM   3606  H3'   A   112      -2.987  50.642  35.159  1.00  0.00           H  
ATOM   3607  H1'   A   112      -1.088  47.936  36.834  1.00  0.00           H  
ATOM   3608  H2'   A   112      -2.025  50.590  37.192  1.00  0.00           H  
ATOM   3609 HO2'   A   112      -4.026  49.106  37.092  1.00  0.00           H  
ATOM   3610  H2    A   112       0.082  45.917  40.682  1.00  0.00           H  
ATOM   3611  H61   A   112       2.819  48.797  42.582  1.00  0.00           H  
ATOM   3612  H62   A   112       2.867  50.149  41.558  1.00  0.00           H  
ATOM   3613  H8    A   112       0.712  51.160  37.396  1.00  0.00           H  
ATOM   3614  P     C   113      -4.849  48.833  34.591  1.00  0.00           P  
ATOM   3615  OP2   C   113      -5.583  49.121  35.849  1.00  0.00           O  
ATOM   3616  OP1   C   113      -4.959  49.773  33.447  1.00  0.00           O  
ATOM   3617  O5'   C   113      -5.287  47.388  34.084  1.00  0.00           O  
ATOM   3618  C5'   C   113      -4.583  46.738  33.036  1.00  0.00           C  
ATOM   3619  C4'   C   113      -5.374  45.588  32.463  1.00  0.00           C  
ATOM   3620  O4'   C   113      -5.553  44.581  33.498  1.00  0.00           O  
ATOM   3621  C3'   C   113      -6.800  45.902  32.035  1.00  0.00           C  
ATOM   3622  O3'   C   113      -6.871  46.516  30.760  1.00  0.00           O  
ATOM   3623  C1'   C   113      -6.765  43.902  33.266  1.00  0.00           C  
ATOM   3624  C2'   C   113      -7.422  44.515  32.030  1.00  0.00           C  
ATOM   3625  O2'   C   113      -7.033  43.781  30.878  1.00  0.00           O  
ATOM   3626  N1    C   113      -7.624  44.007  34.471  1.00  0.00           N  
ATOM   3627  C2    C   113      -8.670  43.089  34.624  1.00  0.00           C  
ATOM   3628  O2    C   113      -8.848  42.222  33.755  1.00  0.00           O  
ATOM   3629  N3    C   113      -9.468  43.163  35.715  1.00  0.00           N  
ATOM   3630  C4    C   113      -9.257  44.104  36.634  1.00  0.00           C  
ATOM   3631  N4    C   113     -10.069  44.139  37.694  1.00  0.00           N  
ATOM   3632  C5    C   113      -8.203  45.052  36.508  1.00  0.00           C  
ATOM   3633  C6    C   113      -7.419  44.969  35.426  1.00  0.00           C  
ATOM   3634  H5'   C   113      -3.733  46.399  33.386  1.00  0.00           H  
ATOM   3635 H5''   C   113      -4.400  47.387  32.325  1.00  0.00           H  
ATOM   3636  H4'   C   113      -4.872  45.202  31.716  1.00  0.00           H  
ATOM   3637  H3'   C   113      -7.229  46.453  32.723  1.00  0.00           H  
ATOM   3638  H1'   C   113      -6.564  42.960  33.090  1.00  0.00           H  
ATOM   3639  H2'   C   113      -8.396  44.559  32.120  1.00  0.00           H  
ATOM   3640 HO2'   C   113      -6.879  44.404  30.139  1.00  0.00           H  
ATOM   3641  H42   C   113      -9.940  44.819  38.387  1.00  0.00           H  
ATOM   3642  H41   C   113     -10.794  43.485  37.777  1.00  0.00           H  
ATOM   3643  H5    C   113      -8.055  45.741  37.190  1.00  0.00           H  
ATOM   3644  H6    C   113      -6.688  45.612  35.321  1.00  0.00           H  
ATOM   3645  P     G   114      -8.022  47.593  30.444  1.00  0.00           P  
ATOM   3646  OP2   G   114      -8.109  48.524  31.598  1.00  0.00           O  
ATOM   3647  OP1   G   114      -7.787  48.133  29.081  1.00  0.00           O  
ATOM   3648  O5'   G   114      -9.360  46.728  30.407  1.00  0.00           O  
ATOM   3649  C5'   G   114      -9.564  45.743  29.406  1.00  0.00           C  
ATOM   3650  C4'   G   114     -10.802  44.925  29.676  1.00  0.00           C  
ATOM   3651  O4'   G   114     -10.816  44.594  31.086  1.00  0.00           O  
ATOM   3652  C3'   G   114     -12.130  45.613  29.396  1.00  0.00           C  
ATOM   3653  O3'   G   114     -13.174  44.701  29.099  1.00  0.00           O  
ATOM   3654  C1'   G   114     -11.963  45.176  31.688  1.00  0.00           C  
ATOM   3655  C2'   G   114     -12.455  46.253  30.735  1.00  0.00           C  
ATOM   3656  O2'   G   114     -13.856  46.422  30.900  1.00  0.00           O  
ATOM   3657  N1    G   114     -13.017  45.386  36.663  1.00  0.00           N  
ATOM   3658  C2    G   114     -13.663  44.704  35.661  1.00  0.00           C  
ATOM   3659  N2    G   114     -14.732  43.981  36.026  1.00  0.00           N  
ATOM   3660  N3    G   114     -13.290  44.728  34.392  1.00  0.00           N  
ATOM   3661  C4    G   114     -12.201  45.502  34.200  1.00  0.00           C  
ATOM   3662  C5    G   114     -11.482  46.223  35.131  1.00  0.00           C  
ATOM   3663  C6    G   114     -11.894  46.188  36.488  1.00  0.00           C  
ATOM   3664  O6    G   114     -11.388  46.759  37.461  1.00  0.00           O  
ATOM   3665  N7    G   114     -10.425  46.890  34.528  1.00  0.00           N  
ATOM   3666  C8    G   114     -10.518  46.569  33.266  1.00  0.00           C  
ATOM   3667  N9    G   114     -11.573  45.730  32.998  1.00  0.00           N  
ATOM   3668  H5'   G   114      -8.786  45.147  29.381  1.00  0.00           H  
ATOM   3669 H5''   G   114      -9.655  46.185  28.536  1.00  0.00           H  
ATOM   3670  H4'   G   114     -10.763  44.104  29.142  1.00  0.00           H  
ATOM   3671  H3'   G   114     -11.993  46.316  28.729  1.00  0.00           H  
ATOM   3672  H1'   G   114     -12.666  44.505  31.813  1.00  0.00           H  
ATOM   3673  H2'   G   114     -11.971  47.097  30.857  1.00  0.00           H  
ATOM   3674 HO2'   G   114     -14.027  46.832  31.773  1.00  0.00           H  
ATOM   3675  H1    G   114     -13.373  45.302  37.572  1.00  0.00           H  
ATOM   3676  H22   G   114     -15.233  43.473  35.353  1.00  0.00           H  
ATOM   3677  H21   G   114     -15.015  43.958  36.963  1.00  0.00           H  
ATOM   3678  H8    G   114      -9.898  46.893  32.581  1.00  0.00           H  
ATOM   3679  P     A   115     -13.201  43.939  27.684  1.00  0.00           P  
ATOM   3680  OP2   A   115     -14.621  43.720  27.307  1.00  0.00           O  
ATOM   3681  OP1   A   115     -12.298  44.661  26.755  1.00  0.00           O  
ATOM   3682  O5'   A   115     -12.552  42.519  28.000  1.00  0.00           O  
ATOM   3683  C5'   A   115     -12.854  41.830  29.204  1.00  0.00           C  
ATOM   3684  C4'   A   115     -13.208  40.388  28.944  1.00  0.00           C  
ATOM   3685  O4'   A   115     -13.390  39.751  30.227  1.00  0.00           O  
ATOM   3686  C3'   A   115     -14.490  40.146  28.162  1.00  0.00           C  
ATOM   3687  O3'   A   115     -14.420  39.009  27.320  1.00  0.00           O  
ATOM   3688  C1'   A   115     -14.671  39.151  30.303  1.00  0.00           C  
ATOM   3689  C2'   A   115     -15.512  39.883  29.262  1.00  0.00           C  
ATOM   3690  O2'   A   115     -16.541  39.013  28.812  1.00  0.00           O  
ATOM   3691  N1    A   115     -16.067  42.506  33.957  1.00  0.00           N  
ATOM   3692  C2    A   115     -15.580  42.673  32.720  1.00  0.00           C  
ATOM   3693  N3    A   115     -15.238  41.753  31.820  1.00  0.00           N  
ATOM   3694  C4    A   115     -15.440  40.515  32.305  1.00  0.00           C  
ATOM   3695  C5    A   115     -15.933  40.185  33.554  1.00  0.00           C  
ATOM   3696  C6    A   115     -16.259  41.250  34.413  1.00  0.00           C  
ATOM   3697  N6    A   115     -16.743  41.085  35.646  1.00  0.00           N  
ATOM   3698  N7    A   115     -16.007  38.807  33.704  1.00  0.00           N  
ATOM   3699  C8    A   115     -15.565  38.343  32.561  1.00  0.00           C  
ATOM   3700  N9    A   115     -15.204  39.321  31.668  1.00  0.00           N  
ATOM   3701  H5'   A   115     -13.611  42.271  29.644  1.00  0.00           H  
ATOM   3702 H5''   A   115     -12.075  41.867  29.798  1.00  0.00           H  
ATOM   3703  H4'   A   115     -12.470  39.963  28.459  1.00  0.00           H  
ATOM   3704  H3'   A   115     -14.737  40.968  27.688  1.00  0.00           H  
ATOM   3705  H1'   A   115     -14.637  38.197  30.082  1.00  0.00           H  
ATOM   3706  H2'   A   115     -15.876  40.719  29.623  1.00  0.00           H  
ATOM   3707 HO2'   A   115     -17.177  38.867  29.542  1.00  0.00           H  
ATOM   3708  H2    A   115     -15.460  43.603  32.437  1.00  0.00           H  
ATOM   3709  H61   A   115     -16.952  41.867  36.199  1.00  0.00           H  
ATOM   3710  H62   A   115     -16.891  40.183  35.998  1.00  0.00           H  
ATOM   3711  H8    A   115     -15.497  37.385  32.363  1.00  0.00           H  
ATOM   3712  P     A   116     -14.764  39.140  25.755  1.00  0.00           P  
ATOM   3713  OP2   A   116     -15.627  37.994  25.376  1.00  0.00           O  
ATOM   3714  OP1   A   116     -15.231  40.526  25.501  1.00  0.00           O  
ATOM   3715  O5'   A   116     -13.355  38.955  25.034  1.00  0.00           O  
ATOM   3716  C5'   A   116     -12.410  40.014  24.997  1.00  0.00           C  
ATOM   3717  C4'   A   116     -10.996  39.498  25.099  1.00  0.00           C  
ATOM   3718  O4'   A   116     -10.720  39.011  26.439  1.00  0.00           O  
ATOM   3719  C3'   A   116     -10.668  38.277  24.254  1.00  0.00           C  
ATOM   3720  O3'   A   116     -10.443  38.590  22.890  1.00  0.00           O  
ATOM   3721  C1'   A   116      -9.705  38.041  26.393  1.00  0.00           C  
ATOM   3722  C2'   A   116      -9.381  37.809  24.917  1.00  0.00           C  
ATOM   3723  O2'   A   116      -8.284  38.632  24.549  1.00  0.00           O  
ATOM   3724  N1    A   116      -8.616  33.250  27.947  1.00  0.00           N  
ATOM   3725  C2    A   116      -7.881  34.185  27.331  1.00  0.00           C  
ATOM   3726  N3    A   116      -8.229  35.414  26.955  1.00  0.00           N  
ATOM   3727  C4    A   116      -9.510  35.665  27.277  1.00  0.00           C  
ATOM   3728  C5    A   116     -10.389  34.806  27.910  1.00  0.00           C  
ATOM   3729  C6    A   116      -9.899  33.534  28.257  1.00  0.00           C  
ATOM   3730  N6    A   116     -10.630  32.601  28.870  1.00  0.00           N  
ATOM   3731  N7    A   116     -11.628  35.408  28.078  1.00  0.00           N  
ATOM   3732  C8    A   116     -11.473  36.598  27.552  1.00  0.00           C  
ATOM   3733  N9    A   116     -10.216  36.822  27.048  1.00  0.00           N  
ATOM   3734  H5'   A   116     -12.583  40.623  25.745  1.00  0.00           H  
ATOM   3735 H5''   A   116     -12.512  40.504  24.155  1.00  0.00           H  
ATOM   3736  H4'   A   116     -10.376  40.232  24.902  1.00  0.00           H  
ATOM   3737  H3'   A   116     -11.370  37.603  24.377  1.00  0.00           H  
ATOM   3738  H1'   A   116      -8.898  38.348  26.859  1.00  0.00           H  
ATOM   3739  H2'   A   116      -9.204  36.863  24.732  1.00  0.00           H  
ATOM   3740 HO2'   A   116      -8.411  38.938  23.627  1.00  0.00           H  
ATOM   3741  H2    A   116      -6.957  33.929  27.129  1.00  0.00           H  
ATOM   3742  H61   A   116     -10.233  31.732  29.087  1.00  0.00           H  
ATOM   3743  H62   A   116     -11.564  32.785  29.105  1.00  0.00           H  
ATOM   3744  H8    A   116     -12.190  37.267  27.521  1.00  0.00           H  
ATOM   3745  P     A   117     -11.028  37.638  21.735  1.00  0.00           P  
ATOM   3746  OP2   A   117     -12.408  37.246  22.118  1.00  0.00           O  
ATOM   3747  OP1   A   117     -10.788  38.299  20.428  1.00  0.00           O  
ATOM   3748  O5'   A   117     -10.109  36.338  21.806  1.00  0.00           O  
ATOM   3749  C5'   A   117      -8.725  36.406  21.501  1.00  0.00           C  
ATOM   3750  C4'   A   117      -8.010  35.134  21.882  1.00  0.00           C  
ATOM   3751  O4'   A   117      -8.111  34.939  23.315  1.00  0.00           O  
ATOM   3752  C3'   A   117      -8.557  33.852  21.274  1.00  0.00           C  
ATOM   3753  O3'   A   117      -7.997  33.556  20.007  1.00  0.00           O  
ATOM   3754  C1'   A   117      -8.377  33.562  23.614  1.00  0.00           C  
ATOM   3755  C2'   A   117      -8.210  32.796  22.304  1.00  0.00           C  
ATOM   3756  O2'   A   117      -6.856  32.387  22.185  1.00  0.00           O  
ATOM   3757  N1    A   117     -11.802  30.579  26.049  1.00  0.00           N  
ATOM   3758  C2    A   117     -10.532  30.373  25.677  1.00  0.00           C  
ATOM   3759  N3    A   117      -9.697  31.194  25.045  1.00  0.00           N  
ATOM   3760  C4    A   117     -10.294  32.370  24.783  1.00  0.00           C  
ATOM   3761  C5    A   117     -11.590  32.730  25.102  1.00  0.00           C  
ATOM   3762  C6    A   117     -12.372  31.771  25.771  1.00  0.00           C  
ATOM   3763  N6    A   117     -13.638  31.976  26.142  1.00  0.00           N  
ATOM   3764  N7    A   117     -11.860  34.024  24.676  1.00  0.00           N  
ATOM   3765  C8    A   117     -10.739  34.410  24.118  1.00  0.00           C  
ATOM   3766  N9    A   117      -9.749  33.459  24.147  1.00  0.00           N  
ATOM   3767  H5'   A   117      -8.325  37.156  21.990  1.00  0.00           H  
ATOM   3768 H5''   A   117      -8.615  36.558  20.540  1.00  0.00           H  
ATOM   3769  H4'   A   117      -7.065  35.215  21.634  1.00  0.00           H  
ATOM   3770  H3'   A   117      -9.534  33.919  21.209  1.00  0.00           H  
ATOM   3771  H1'   A   117      -7.742  33.216  24.277  1.00  0.00           H  
ATOM   3772  H2'   A   117      -8.826  32.034  22.259  1.00  0.00           H  
ATOM   3773 HO2'   A   117      -6.596  32.417  21.241  1.00  0.00           H  
ATOM   3774  H2    A   117     -10.166  29.492  25.902  1.00  0.00           H  
ATOM   3775  H61   A   117     -14.133  31.269  26.606  1.00  0.00           H  
ATOM   3776  H62   A   117     -14.072  32.834  25.951  1.00  0.00           H  
ATOM   3777  H8    A   117     -10.619  35.296  23.716  1.00  0.00           H  
ATOM   3778  P     G   118      -8.939  33.068  18.800  1.00  0.00           P  
ATOM   3779  OP2   G   118     -10.159  33.916  18.797  1.00  0.00           O  
ATOM   3780  OP1   G   118      -8.107  32.976  17.573  1.00  0.00           O  
ATOM   3781  O5'   G   118      -9.367  31.591  19.217  1.00  0.00           O  
ATOM   3782  C5'   G   118      -8.412  30.543  19.268  1.00  0.00           C  
ATOM   3783  C4'   G   118      -8.988  29.298  19.896  1.00  0.00           C  
ATOM   3784  O4'   G   118      -9.389  29.598  21.258  1.00  0.00           O  
ATOM   3785  C3'   G   118     -10.251  28.762  19.236  1.00  0.00           C  
ATOM   3786  O3'   G   118      -9.935  27.954  18.114  1.00  0.00           O  
ATOM   3787  C1'   G   118     -10.576  28.856  21.566  1.00  0.00           C  
ATOM   3788  C2'   G   118     -10.880  27.959  20.362  1.00  0.00           C  
ATOM   3789  O2'   G   118     -10.229  26.716  20.546  1.00  0.00           O  
ATOM   3790  N1    G   118     -15.316  29.329  23.303  1.00  0.00           N  
ATOM   3791  C2    G   118     -14.556  28.200  23.143  1.00  0.00           C  
ATOM   3792  N2    G   118     -15.133  27.041  23.496  1.00  0.00           N  
ATOM   3793  N3    G   118     -13.322  28.203  22.674  1.00  0.00           N  
ATOM   3794  C4    G   118     -12.898  29.448  22.376  1.00  0.00           C  
ATOM   3795  C5    G   118     -13.578  30.640  22.500  1.00  0.00           C  
ATOM   3796  C6    G   118     -14.901  30.620  23.010  1.00  0.00           C  
ATOM   3797  O6    G   118     -15.663  31.568  23.212  1.00  0.00           O  
ATOM   3798  N7    G   118     -12.792  31.703  22.076  1.00  0.00           N  
ATOM   3799  C8    G   118     -11.667  31.147  21.713  1.00  0.00           C  
ATOM   3800  N9    G   118     -11.665  29.781  21.870  1.00  0.00           N  
ATOM   3801  H5'   G   118      -7.640  30.838  19.795  1.00  0.00           H  
ATOM   3802 H5''   G   118      -8.116  30.334  18.357  1.00  0.00           H  
ATOM   3803  H4'   G   118      -8.187  28.552  19.797  1.00  0.00           H  
ATOM   3804  H3'   G   118     -10.906  29.547  18.830  1.00  0.00           H  
ATOM   3805  H1'   G   118     -10.469  28.195  22.438  1.00  0.00           H  
ATOM   3806  H2'   G   118     -11.932  27.710  20.168  1.00  0.00           H  
ATOM   3807 HO2'   G   118      -9.887  26.384  19.666  1.00  0.00           H  
ATOM   3808  H1    G   118     -16.243  29.215  23.659  1.00  0.00           H  
ATOM   3809  H22   G   118     -14.626  26.183  23.404  1.00  0.00           H  
ATOM   3810  H21   G   118     -16.067  27.034  23.851  1.00  0.00           H  
ATOM   3811  H8    G   118     -10.810  31.714  21.319  1.00  0.00           H  
ATOM   3812  P     U   119     -10.859  28.007  16.800  1.00  0.00           P  
ATOM   3813  OP2   U   119     -11.383  29.380  16.611  1.00  0.00           O  
ATOM   3814  OP1   U   119     -10.082  27.360  15.719  1.00  0.00           O  
ATOM   3815  O5'   U   119     -12.092  27.068  17.161  1.00  0.00           O  
ATOM   3816  C5'   U   119     -11.928  25.647  17.246  1.00  0.00           C  
ATOM   3817  C4'   U   119     -13.193  25.011  17.768  1.00  0.00           C  
ATOM   3818  O4'   U   119     -13.513  25.550  19.078  1.00  0.00           O  
ATOM   3819  C3'   U   119     -14.452  25.256  16.951  1.00  0.00           C  
ATOM   3820  O3'   U   119     -14.556  24.403  15.825  1.00  0.00           O  
ATOM   3821  C1'   U   119     -14.932  25.665  19.230  1.00  0.00           C  
ATOM   3822  C2'   U   119     -15.559  25.050  17.977  1.00  0.00           C  
ATOM   3823  O2'   U   119     -15.796  23.669  18.210  1.00  0.00           O  
ATOM   3824  N1    U   119     -15.321  27.083  19.415  1.00  0.00           N  
ATOM   3825  C2    U   119     -16.592  27.331  19.901  1.00  0.00           C  
ATOM   3826  O2    U   119     -17.384  26.445  20.176  1.00  0.00           O  
ATOM   3827  N3    U   119     -16.908  28.657  20.056  1.00  0.00           N  
ATOM   3828  C4    U   119     -16.103  29.743  19.782  1.00  0.00           C  
ATOM   3829  O4    U   119     -16.534  30.880  19.976  1.00  0.00           O  
ATOM   3830  C5    U   119     -14.802  29.411  19.283  1.00  0.00           C  
ATOM   3831  C6    U   119     -14.468  28.126  19.123  1.00  0.00           C  
ATOM   3832  H5'   U   119     -11.088  25.403  17.911  1.00  0.00           H  
ATOM   3833 H5''   U   119     -11.686  25.234  16.256  1.00  0.00           H  
ATOM   3834  H4'   U   119     -13.051  24.045  17.850  1.00  0.00           H  
ATOM   3835  H3'   U   119     -14.465  26.189  16.651  1.00  0.00           H  
ATOM   3836  H1'   U   119     -15.205  25.149  20.017  1.00  0.00           H  
ATOM   3837  H2'   U   119     -16.380  25.520  17.720  1.00  0.00           H  
ATOM   3838 HO2'   U   119     -15.441  23.153  17.456  1.00  0.00           H  
ATOM   3839  H3    U   119     -17.804  28.855  20.399  1.00  0.00           H  
ATOM   3840  H5    U   119     -14.164  30.120  19.062  1.00  0.00           H  
ATOM   3841  H6    U   119     -13.573  27.926  18.779  1.00  0.00           H  
ATOM   3842  P     C   120     -15.385  24.869  14.529  1.00  0.00           P  
ATOM   3843  OP2   C   120     -14.999  26.268  14.215  1.00  0.00           O  
ATOM   3844  OP1   C   120     -15.243  23.818  13.490  1.00  0.00           O  
ATOM   3845  O5'   C   120     -16.900  24.873  15.021  1.00  0.00           O  
ATOM   3846  C5'   C   120     -17.623  23.660  15.168  1.00  0.00           C  
ATOM   3847  C4'   C   120     -19.041  23.908  15.623  1.00  0.00           C  
ATOM   3848  O4'   C   120     -19.037  24.620  16.887  1.00  0.00           O  
ATOM   3849  C3'   C   120     -19.894  24.778  14.712  1.00  0.00           C  
ATOM   3850  O3'   C   120     -20.414  24.070  13.599  1.00  0.00           O  
ATOM   3851  C1'   C   120     -20.160  25.525  16.939  1.00  0.00           C  
ATOM   3852  C2'   C   120     -20.967  25.297  15.658  1.00  0.00           C  
ATOM   3853  O2'   C   120     -21.957  24.310  15.908  1.00  0.00           O  
ATOM   3854  N1    C   120     -19.704  26.931  17.075  1.00  0.00           N  
ATOM   3855  C2    C   120     -20.634  27.893  17.489  1.00  0.00           C  
ATOM   3856  O2    C   120     -21.800  27.545  17.728  1.00  0.00           O  
ATOM   3857  N3    C   120     -20.244  29.181  17.622  1.00  0.00           N  
ATOM   3858  C4    C   120     -18.985  29.530  17.360  1.00  0.00           C  
ATOM   3859  N4    C   120     -18.645  30.813  17.505  1.00  0.00           N  
ATOM   3860  C5    C   120     -18.016  28.576  16.935  1.00  0.00           C  
ATOM   3861  C6    C   120     -18.413  27.303  16.809  1.00  0.00           C  
ATOM   3862  H5'   C   120     -17.169  23.097  15.829  1.00  0.00           H  
ATOM   3863 H5''   C   120     -17.641  23.193  14.307  1.00  0.00           H  
ATOM   3864  H4'   C   120     -19.487  23.044  15.747  1.00  0.00           H  
ATOM   3865  H3'   C   120     -19.357  25.532  14.391  1.00  0.00           H  
ATOM   3866  H1'   C   120     -20.705  25.284  17.716  1.00  0.00           H  
ATOM   3867  H2'   C   120     -21.362  26.132  15.331  1.00  0.00           H  
ATOM   3868 HO2'   C   120     -21.925  23.639  15.196  1.00  0.00           H  
ATOM   3869  H42   C   120     -17.727  31.100  17.319  1.00  0.00           H  
ATOM   3870  H41   C   120     -19.314  31.467  17.796  1.00  0.00           H  
ATOM   3871  H5    C   120     -17.092  28.840  16.746  1.00  0.00           H  
ATOM   3872  H6    C   120     -17.761  26.632  16.518  1.00  0.00           H  
ATOM   3873  P     G   121     -20.805  24.858  12.253  1.00  0.00           P  
ATOM   3874  OP2   G   121     -19.722  25.830  11.957  1.00  0.00           O  
ATOM   3875  OP1   G   121     -21.189  23.854  11.226  1.00  0.00           O  
ATOM   3876  O5'   G   121     -22.110  25.679  12.650  1.00  0.00           O  
ATOM   3877  C5'   G   121     -23.328  25.013  12.950  1.00  0.00           C  
ATOM   3878  C4'   G   121     -24.379  25.975  13.445  1.00  0.00           C  
ATOM   3879  O4'   G   121     -23.918  26.626  14.657  1.00  0.00           O  
ATOM   3880  C3'   G   121     -24.721  27.128  12.513  1.00  0.00           C  
ATOM   3881  O3'   G   121     -25.600  26.751  11.466  1.00  0.00           O  
ATOM   3882  C1'   G   121     -24.421  27.983  14.695  1.00  0.00           C  
ATOM   3883  C2'   G   121     -25.310  28.160  13.462  1.00  0.00           C  
ATOM   3884  O2'   G   121     -26.649  27.837  13.809  1.00  0.00           O  
ATOM   3885  N1    G   121     -23.113  32.819  15.596  1.00  0.00           N  
ATOM   3886  C2    G   121     -24.347  32.219  15.670  1.00  0.00           C  
ATOM   3887  N2    G   121     -25.372  33.005  16.032  1.00  0.00           N  
ATOM   3888  N3    G   121     -24.563  30.940  15.410  1.00  0.00           N  
ATOM   3889  C4    G   121     -23.428  30.297  15.062  1.00  0.00           C  
ATOM   3890  C5    G   121     -22.149  30.803  14.958  1.00  0.00           C  
ATOM   3891  C6    G   121     -21.932  32.176  15.239  1.00  0.00           C  
ATOM   3892  O6    G   121     -20.872  32.812  15.204  1.00  0.00           O  
ATOM   3893  N7    G   121     -21.258  29.812  14.572  1.00  0.00           N  
ATOM   3894  C8    G   121     -21.996  28.743  14.450  1.00  0.00           C  
ATOM   3895  N9    G   121     -23.322  28.965  14.732  1.00  0.00           N  
ATOM   3896  H5'   G   121     -23.162  24.338  13.639  1.00  0.00           H  
ATOM   3897 H5''   G   121     -23.657  24.568  12.140  1.00  0.00           H  
ATOM   3898  H4'   G   121     -25.198  25.475  13.645  1.00  0.00           H  
ATOM   3899  H3'   G   121     -23.894  27.483  12.124  1.00  0.00           H  
ATOM   3900  H1'   G   121     -24.966  28.070  15.505  1.00  0.00           H  
ATOM   3901  H2'   G   121     -25.239  29.067  13.097  1.00  0.00           H  
ATOM   3902 HO2'   G   121     -27.013  27.221  13.140  1.00  0.00           H  
ATOM   3903  H1    G   121     -23.060  33.775  15.810  1.00  0.00           H  
ATOM   3904  H22   G   121     -26.275  32.632  16.102  1.00  0.00           H  
ATOM   3905  H21   G   121     -25.220  33.954  16.226  1.00  0.00           H  
ATOM   3906  H8    G   121     -21.640  27.869  14.185  1.00  0.00           H  
ATOM   3907  P     G   122     -25.601  27.567  10.080  1.00  0.00           P  
ATOM   3908  OP2   G   122     -24.189  27.791   9.677  1.00  0.00           O  
ATOM   3909  OP1   G   122     -26.532  26.885   9.145  1.00  0.00           O  
ATOM   3910  O5'   G   122     -26.235  28.977  10.463  1.00  0.00           O  
ATOM   3911  C5'   G   122     -27.598  29.084  10.848  1.00  0.00           C  
ATOM   3912  C4'   G   122     -27.939  30.484  11.294  1.00  0.00           C  
ATOM   3913  O4'   G   122     -27.126  30.846  12.440  1.00  0.00           O  
ATOM   3914  C3'   G   122     -27.672  31.590  10.286  1.00  0.00           C  
ATOM   3915  O3'   G   122     -28.682  31.693   9.295  1.00  0.00           O  
ATOM   3916  C1'   G   122     -26.822  32.259  12.386  1.00  0.00           C  
ATOM   3917  C2'   G   122     -27.555  32.825  11.169  1.00  0.00           C  
ATOM   3918  O2'   G   122     -28.833  33.290  11.576  1.00  0.00           O  
ATOM   3919  N1    G   122     -23.078  35.676  12.860  1.00  0.00           N  
ATOM   3920  C2    G   122     -24.434  35.838  13.010  1.00  0.00           C  
ATOM   3921  N2    G   122     -24.853  37.071  13.330  1.00  0.00           N  
ATOM   3922  N3    G   122     -25.315  34.864  12.861  1.00  0.00           N  
ATOM   3923  C4    G   122     -24.725  33.692  12.540  1.00  0.00           C  
ATOM   3924  C5    G   122     -23.383  33.424  12.367  1.00  0.00           C  
ATOM   3925  C6    G   122     -22.448  34.478  12.531  1.00  0.00           C  
ATOM   3926  O6    G   122     -21.218  34.441  12.419  1.00  0.00           O  
ATOM   3927  N7    G   122     -23.185  32.090  12.043  1.00  0.00           N  
ATOM   3928  C8    G   122     -24.388  31.580  12.025  1.00  0.00           C  
ATOM   3929  N9    G   122     -25.368  32.497  12.319  1.00  0.00           N  
ATOM   3930  H5'   G   122     -27.772  28.462  11.584  1.00  0.00           H  
ATOM   3931 H5''   G   122     -28.165  28.844  10.085  1.00  0.00           H  
ATOM   3932  H4'   G   122     -28.884  30.512  11.555  1.00  0.00           H  
ATOM   3933  H3'   G   122     -26.810  31.426   9.849  1.00  0.00           H  
ATOM   3934  H1'   G   122     -27.182  32.667  13.202  1.00  0.00           H  
ATOM   3935  H2'   G   122     -27.034  33.531  10.732  1.00  0.00           H  
ATOM   3936 HO2'   G   122     -29.512  32.934  10.966  1.00  0.00           H  
ATOM   3937  H1    G   122     -22.508  36.462  12.993  1.00  0.00           H  
ATOM   3938  H22   G   122     -25.810  37.247  13.451  1.00  0.00           H  
ATOM   3939  H21   G   122     -24.206  37.798  13.443  1.00  0.00           H  
ATOM   3940  H8    G   122     -24.571  30.639  11.825  1.00  0.00           H  
ATOM   3941  P     A   123     -28.295  32.120   7.785  1.00  0.00           P  
ATOM   3942  OP2   A   123     -27.001  31.515   7.382  1.00  0.00           O  
ATOM   3943  OP1   A   123     -29.510  31.834   6.990  1.00  0.00           O  
ATOM   3944  O5'   A   123     -28.113  33.699   7.867  1.00  0.00           O  
ATOM   3945  C5'   A   123     -29.220  34.547   8.232  1.00  0.00           C  
ATOM   3946  C4'   A   123     -28.754  35.968   8.449  1.00  0.00           C  
ATOM   3947  O4'   A   123     -27.819  36.010   9.559  1.00  0.00           O  
ATOM   3948  C3'   A   123     -28.003  36.633   7.301  1.00  0.00           C  
ATOM   3949  O3'   A   123     -28.918  37.170   6.346  1.00  0.00           O  
ATOM   3950  C1'   A   123     -26.872  37.053   9.345  1.00  0.00           C  
ATOM   3951  C2'   A   123     -27.251  37.744   8.027  1.00  0.00           C  
ATOM   3952  O2'   A   123     -28.095  38.843   8.319  1.00  0.00           O  
ATOM   3953  N1    A   123     -21.851  38.011  10.006  1.00  0.00           N  
ATOM   3954  C2    A   123     -22.923  38.803  10.018  1.00  0.00           C  
ATOM   3955  N3    A   123     -24.203  38.494   9.830  1.00  0.00           N  
ATOM   3956  C4    A   123     -24.349  37.178   9.604  1.00  0.00           C  
ATOM   3957  C5    A   123     -23.342  36.232   9.562  1.00  0.00           C  
ATOM   3958  C6    A   123     -22.023  36.690   9.771  1.00  0.00           C  
ATOM   3959  N6    A   123     -20.944  35.896   9.741  1.00  0.00           N  
ATOM   3960  N7    A   123     -23.863  34.971   9.311  1.00  0.00           N  
ATOM   3961  C8    A   123     -25.152  35.179   9.200  1.00  0.00           C  
ATOM   3962  N9    A   123     -25.519  36.492   9.375  1.00  0.00           N  
ATOM   3963  H5'   A   123     -29.696  34.173   9.151  1.00  0.00           H  
ATOM   3964 H5''   A   123     -29.986  34.530   7.443  1.00  0.00           H  
ATOM   3965  H4'   A   123     -29.684  36.535   8.605  1.00  0.00           H  
ATOM   3966  H3'   A   123     -27.374  35.939   6.724  1.00  0.00           H  
ATOM   3967  H1'   A   123     -26.894  37.825  10.128  1.00  0.00           H  
ATOM   3968  H2'   A   123     -26.429  38.161   7.428  1.00  0.00           H  
ATOM   3969 HO2'   A   123     -28.810  38.909   7.622  1.00  0.00           H  
ATOM   3970  H2    A   123     -22.719  39.865  10.211  1.00  0.00           H  
ATOM   3971  H61   A   123     -20.033  36.284   9.891  1.00  0.00           H  
ATOM   3972  H62   A   123     -21.047  34.918   9.568  1.00  0.00           H  
ATOM   3973  H8    A   123     -25.875  34.374   8.996  1.00  0.00           H  
ATOM   3974  P     G   124     -28.534  37.196   4.785  1.00  0.00           P  
ATOM   3975  OP2   G   124     -27.969  35.870   4.429  1.00  0.00           O  
ATOM   3976  OP1   G   124     -29.701  37.724   4.033  1.00  0.00           O  
ATOM   3977  O5'   G   124     -27.362  38.272   4.694  1.00  0.00           O  
ATOM   3978  C5'   G   124     -27.622  39.652   4.901  1.00  0.00           C  
ATOM   3979  C4'   G   124     -26.344  40.442   5.039  1.00  0.00           C  
ATOM   3980  O4'   G   124     -25.583  39.989   6.188  1.00  0.00           O  
ATOM   3981  C3'   G   124     -25.351  40.312   3.893  1.00  0.00           C  
ATOM   3982  O3'   G   124     -25.739  41.040   2.741  1.00  0.00           O  
ATOM   3983  C1'   G   124     -24.200  40.137   5.955  1.00  0.00           C  
ATOM   3984  C2'   G   124     -24.047  40.745   4.555  1.00  0.00           C  
ATOM   3985  O2'   G   124     -23.974  42.159   4.672  1.00  0.00           O  
ATOM   3986  N1    G   124     -19.885  37.618   6.932  1.00  0.00           N  
ATOM   3987  C2    G   124     -20.127  38.970   6.929  1.00  0.00           C  
ATOM   3988  N2    G   124     -19.085  39.762   7.226  1.00  0.00           N  
ATOM   3989  N3    G   124     -21.303  39.510   6.657  1.00  0.00           N  
ATOM   3990  C4    G   124     -22.236  38.575   6.382  1.00  0.00           C  
ATOM   3991  C5    G   124     -22.100  37.203   6.357  1.00  0.00           C  
ATOM   3992  C6    G   124     -20.832  36.637   6.651  1.00  0.00           C  
ATOM   3993  O6    G   124     -20.509  35.444   6.681  1.00  0.00           O  
ATOM   3994  N7    G   124     -23.302  36.594   6.029  1.00  0.00           N  
ATOM   3995  C8    G   124     -24.133  37.587   5.862  1.00  0.00           C  
ATOM   3996  N9    G   124     -23.552  38.816   6.061  1.00  0.00           N  
ATOM   3997  H5'   G   124     -28.154  39.759   5.717  1.00  0.00           H  
ATOM   3998 H5''   G   124     -28.132  39.999   4.139  1.00  0.00           H  
ATOM   3999  H4'   G   124     -26.568  41.387   5.169  1.00  0.00           H  
ATOM   4000  H3'   G   124     -25.285  39.371   3.631  1.00  0.00           H  
ATOM   4001  H1'   G   124     -23.812  40.745   6.619  1.00  0.00           H  
ATOM   4002  H2'   G   124     -23.268  40.378   4.088  1.00  0.00           H  
ATOM   4003 HO2'   G   124     -24.412  42.566   3.896  1.00  0.00           H  
ATOM   4004  H1    G   124     -18.977  37.319   7.147  1.00  0.00           H  
ATOM   4005  H22   G   124     -19.198  40.735   7.239  1.00  0.00           H  
ATOM   4006  H21   G   124     -18.210  39.369   7.428  1.00  0.00           H  
ATOM   4007  H8    G   124     -25.074  37.467   5.620  1.00  0.00           H  
ATOM   4008  P     G   125     -25.137  40.639   1.313  1.00  0.00           P  
ATOM   4009  OP2   G   125     -25.253  39.162   1.223  1.00  0.00           O  
ATOM   4010  OP1   G   125     -25.838  41.493   0.320  1.00  0.00           O  
ATOM   4011  O5'   G   125     -23.588  41.015   1.279  1.00  0.00           O  
ATOM   4012  C5'   G   125     -23.167  42.371   1.286  1.00  0.00           C  
ATOM   4013  C4'   G   125     -21.858  42.540   2.016  1.00  0.00           C  
ATOM   4014  O4'   G   125     -20.804  41.878   1.272  1.00  0.00           O  
ATOM   4015  C3'   G   125     -21.387  43.973   2.219  1.00  0.00           C  
ATOM   4016  O3'   G   125     -21.974  44.593   3.351  1.00  0.00           O  
ATOM   4017  C1'   G   125     -19.623  42.667   1.345  1.00  0.00           C  
ATOM   4018  C2'   G   125     -19.877  43.814   2.323  1.00  0.00           C  
ATOM   4019  O2'   G   125     -19.491  43.403   3.627  1.00  0.00           O  
ATOM   4020  N1    G   125     -16.088  44.947  -1.523  1.00  0.00           N  
ATOM   4021  C2    G   125     -16.061  44.635  -0.185  1.00  0.00           C  
ATOM   4022  N2    G   125     -14.947  44.972   0.482  1.00  0.00           N  
ATOM   4023  N3    G   125     -17.052  44.035   0.454  1.00  0.00           N  
ATOM   4024  C4    G   125     -18.092  43.768  -0.364  1.00  0.00           C  
ATOM   4025  C5    G   125     -18.220  44.037  -1.710  1.00  0.00           C  
ATOM   4026  C6    G   125     -17.149  44.681  -2.383  1.00  0.00           C  
ATOM   4027  O6    G   125     -17.071  45.005  -3.574  1.00  0.00           O  
ATOM   4028  N7    G   125     -19.448  43.602  -2.185  1.00  0.00           N  
ATOM   4029  C8    G   125     -20.035  43.086  -1.139  1.00  0.00           C  
ATOM   4030  N9    G   125     -19.267  43.153  -0.001  1.00  0.00           N  
ATOM   4031  H5'   G   125     -23.851  42.917   1.725  1.00  0.00           H  
ATOM   4032 H5''   G   125     -23.059  42.677   0.361  1.00  0.00           H  
ATOM   4033  H4'   G   125     -21.933  42.103   2.891  1.00  0.00           H  
ATOM   4034  H3'   G   125     -21.600  44.497   1.420  1.00  0.00           H  
ATOM   4035  H1'   G   125     -18.901  42.099   1.688  1.00  0.00           H  
ATOM   4036  H2'   G   125     -19.410  44.631   2.047  1.00  0.00           H  
ATOM   4037 HO2'   G   125     -20.187  43.665   4.264  1.00  0.00           H  
ATOM   4038  H1    G   125     -15.302  45.392  -1.902  1.00  0.00           H  
ATOM   4039  H22   G   125     -14.870  44.774   1.439  1.00  0.00           H  
ATOM   4040  H21   G   125     -14.209  45.416   0.016  1.00  0.00           H  
ATOM   4041  H8    G   125     -20.930  42.690  -1.165  1.00  0.00           H  
ATOM   4042  P     U   126     -22.016  46.195   3.463  1.00  0.00           P  
ATOM   4043  OP2   U   126     -21.725  46.757   2.120  1.00  0.00           O  
ATOM   4044  OP1   U   126     -23.270  46.576   4.162  1.00  0.00           O  
ATOM   4045  O5'   U   126     -20.792  46.546   4.420  1.00  0.00           O  
ATOM   4046  C5'   U   126     -20.775  47.751   5.171  1.00  0.00           C  
ATOM   4047  C4'   U   126     -19.425  47.995   5.801  1.00  0.00           C  
ATOM   4048  O4'   U   126     -19.284  47.084   6.900  1.00  0.00           O  
ATOM   4049  C3'   U   126     -18.215  47.676   4.937  1.00  0.00           C  
ATOM   4050  O3'   U   126     -17.880  48.723   4.044  1.00  0.00           O  
ATOM   4051  C1'   U   126     -17.904  46.809   7.115  1.00  0.00           C  
ATOM   4052  C2'   U   126     -17.130  47.475   5.984  1.00  0.00           C  
ATOM   4053  O2'   U   126     -16.623  48.719   6.446  1.00  0.00           O  
ATOM   4054  N1    U   126     -17.710  45.339   7.141  1.00  0.00           N  
ATOM   4055  C2    U   126     -16.532  44.868   7.691  1.00  0.00           C  
ATOM   4056  O2    U   126     -15.670  45.600   8.144  1.00  0.00           O  
ATOM   4057  N3    U   126     -16.397  43.501   7.694  1.00  0.00           N  
ATOM   4058  C4    U   126     -17.297  42.575   7.213  1.00  0.00           C  
ATOM   4059  O4    U   126     -17.028  41.375   7.288  1.00  0.00           O  
ATOM   4060  C5    U   126     -18.493  43.134   6.659  1.00  0.00           C  
ATOM   4061  C6    U   126     -18.651  44.462   6.645  1.00  0.00           C  
ATOM   4062  H5'   U   126     -21.451  47.696   5.878  1.00  0.00           H  
ATOM   4063 H5''   U   126     -20.991  48.500   4.579  1.00  0.00           H  
ATOM   4064  H4'   U   126     -19.345  48.914   6.130  1.00  0.00           H  
ATOM   4065  H3'   U   126     -18.351  46.851   4.427  1.00  0.00           H  
ATOM   4066  H1'   U   126     -17.616  47.190   7.971  1.00  0.00           H  
ATOM   4067  H2'   U   126     -16.414  46.893   5.652  1.00  0.00           H  
ATOM   4068 HO2'   U   126     -16.715  49.385   5.733  1.00  0.00           H  
ATOM   4069  H3    U   126     -15.569  43.146   8.079  1.00  0.00           H  
ATOM   4070  H5    U   126     -19.189  42.549   6.295  1.00  0.00           H  
ATOM   4071  H6    U   126     -19.477  44.820   6.259  1.00  0.00           H  
ATOM   4072  P     U   127     -17.254  48.389   2.602  1.00  0.00           P  
ATOM   4073  OP2   U   127     -18.017  47.255   2.023  1.00  0.00           O  
ATOM   4074  OP1   U   127     -17.140  49.660   1.844  1.00  0.00           O  
ATOM   4075  O5'   U   127     -15.782  47.876   2.931  1.00  0.00           O  
ATOM   4076  C5'   U   127     -14.798  48.763   3.440  1.00  0.00           C  
ATOM   4077  C4'   U   127     -13.553  48.027   3.870  1.00  0.00           C  
ATOM   4078  O4'   U   127     -13.898  47.133   4.959  1.00  0.00           O  
ATOM   4079  C3'   U   127     -12.922  47.112   2.831  1.00  0.00           C  
ATOM   4080  O3'   U   127     -12.037  47.792   1.959  1.00  0.00           O  
ATOM   4081  C1'   U   127     -13.099  45.967   4.888  1.00  0.00           C  
ATOM   4082  C2'   U   127     -12.145  46.135   3.706  1.00  0.00           C  
ATOM   4083  O2'   U   127     -10.931  46.710   4.168  1.00  0.00           O  
ATOM   4084  N1    U   127     -13.977  44.781   4.738  1.00  0.00           N  
ATOM   4085  C2    U   127     -13.529  43.591   5.280  1.00  0.00           C  
ATOM   4086  O2    U   127     -12.463  43.484   5.862  1.00  0.00           O  
ATOM   4087  N3    U   127     -14.375  42.522   5.118  1.00  0.00           N  
ATOM   4088  C4    U   127     -15.598  42.518   4.482  1.00  0.00           C  
ATOM   4089  O4    U   127     -16.243  41.470   4.418  1.00  0.00           O  
ATOM   4090  C5    U   127     -15.998  43.784   3.947  1.00  0.00           C  
ATOM   4091  C6    U   127     -15.193  44.842   4.091  1.00  0.00           C  
ATOM   4092  H5'   U   127     -15.167  49.242   4.211  1.00  0.00           H  
ATOM   4093 H5''   U   127     -14.560  49.411   2.744  1.00  0.00           H  
ATOM   4094  H4'   U   127     -12.877  48.662   4.184  1.00  0.00           H  
ATOM   4095  H3'   U   127     -13.599  46.644   2.299  1.00  0.00           H  
ATOM   4096  H1'   U   127     -12.577  45.882   5.714  1.00  0.00           H  
ATOM   4097  H2'   U   127     -11.990  45.284   3.245  1.00  0.00           H  
ATOM   4098 HO2'   U   127     -10.640  47.396   3.530  1.00  0.00           H  
ATOM   4099  H3    U   127     -14.076  41.668   5.494  1.00  0.00           H  
ATOM   4100  H5    U   127     -16.854  43.873   3.478  1.00  0.00           H  
ATOM   4101  H6    U   127     -15.489  45.696   3.715  1.00  0.00           H  
ATOM   4102  P     C   128     -11.846  47.290   0.445  1.00  0.00           P  
ATOM   4103  OP2   C   128     -13.168  46.845  -0.063  1.00  0.00           O  
ATOM   4104  OP1   C   128     -11.090  48.333  -0.294  1.00  0.00           O  
ATOM   4105  O5'   C   128     -10.911  46.007   0.579  1.00  0.00           O  
ATOM   4106  C5'   C   128      -9.573  46.124   1.039  1.00  0.00           C  
ATOM   4107  C4'   C   128      -9.021  44.793   1.490  1.00  0.00           C  
ATOM   4108  O4'   C   128      -9.876  44.204   2.497  1.00  0.00           O  
ATOM   4109  C3'   C   128      -8.949  43.704   0.430  1.00  0.00           C  
ATOM   4110  O3'   C   128      -7.842  43.855  -0.442  1.00  0.00           O  
ATOM   4111  C1'   C   128      -9.741  42.786   2.479  1.00  0.00           C  
ATOM   4112  C2'   C   128      -8.840  42.444   1.283  1.00  0.00           C  
ATOM   4113  O2'   C   128      -7.511  42.255   1.746  1.00  0.00           O  
ATOM   4114  N1    C   128     -11.084  42.165   2.369  1.00  0.00           N  
ATOM   4115  C2    C   128     -11.273  40.888   2.911  1.00  0.00           C  
ATOM   4116  O2    C   128     -10.319  40.317   3.463  1.00  0.00           O  
ATOM   4117  N3    C   128     -12.488  40.299   2.824  1.00  0.00           N  
ATOM   4118  C4    C   128     -13.496  40.934   2.226  1.00  0.00           C  
ATOM   4119  N4    C   128     -14.677  40.314   2.164  1.00  0.00           N  
ATOM   4120  C5    C   128     -13.337  42.232   1.664  1.00  0.00           C  
ATOM   4121  C6    C   128     -12.130  42.805   1.758  1.00  0.00           C  
ATOM   4122  H5'   C   128      -9.548  46.751   1.791  1.00  0.00           H  
ATOM   4123 H5''   C   128      -9.015  46.472   0.313  1.00  0.00           H  
ATOM   4124  H4'   C   128      -8.126  44.932   1.863  1.00  0.00           H  
ATOM   4125  H3'   C   128      -9.780  43.670  -0.088  1.00  0.00           H  
ATOM   4126  H1'   C   128      -9.309  42.484   3.305  1.00  0.00           H  
ATOM   4127  H2'   C   128      -9.171  41.659   0.799  1.00  0.00           H  
ATOM   4128 HO2'   C   128      -7.099  41.522   1.243  1.00  0.00           H  
ATOM   4129  H42   C   128     -15.438  40.754   1.731  1.00  0.00           H  
ATOM   4130  H41   C   128     -14.783  39.420   2.551  1.00  0.00           H  
ATOM   4131  H5    C   128     -14.084  42.691   1.227  1.00  0.00           H  
ATOM   4132  H6    C   128     -12.001  43.698   1.377  1.00  0.00           H  
ATOM   4133  P     G   129      -8.006  43.558  -2.014  1.00  0.00           P  
ATOM   4134  OP2   G   129      -9.428  43.778  -2.377  1.00  0.00           O  
ATOM   4135  OP1   G   129      -6.940  44.300  -2.736  1.00  0.00           O  
ATOM   4136  O5'   G   129      -7.698  42.000  -2.147  1.00  0.00           O  
ATOM   4137  C5'   G   129      -6.373  41.505  -2.020  1.00  0.00           C  
ATOM   4138  C4'   G   129      -6.333  40.228  -1.218  1.00  0.00           C  
ATOM   4139  O4'   G   129      -7.285  40.248  -0.128  1.00  0.00           O  
ATOM   4140  C3'   G   129      -6.717  38.959  -1.964  1.00  0.00           C  
ATOM   4141  O3'   G   129      -5.708  38.514  -2.854  1.00  0.00           O  
ATOM   4142  C1'   G   129      -7.729  38.942   0.151  1.00  0.00           C  
ATOM   4143  C2'   G   129      -6.999  38.005  -0.815  1.00  0.00           C  
ATOM   4144  O2'   G   129      -5.794  37.552  -0.214  1.00  0.00           O  
ATOM   4145  N1    G   129     -12.033  36.522   1.388  1.00  0.00           N  
ATOM   4146  C2    G   129     -10.742  36.262   1.777  1.00  0.00           C  
ATOM   4147  N2    G   129     -10.567  35.222   2.605  1.00  0.00           N  
ATOM   4148  N3    G   129      -9.695  36.970   1.384  1.00  0.00           N  
ATOM   4149  C4    G   129     -10.048  37.976   0.556  1.00  0.00           C  
ATOM   4150  C5    G   129     -11.305  38.321   0.107  1.00  0.00           C  
ATOM   4151  C6    G   129     -12.419  37.552   0.535  1.00  0.00           C  
ATOM   4152  O6    G   129     -13.612  37.699   0.248  1.00  0.00           O  
ATOM   4153  N7    G   129     -11.244  39.423  -0.734  1.00  0.00           N  
ATOM   4154  C8    G   129      -9.974  39.723  -0.780  1.00  0.00           C  
ATOM   4155  N9    G   129      -9.193  38.886  -0.021  1.00  0.00           N  
ATOM   4156  H5'   G   129      -5.821  42.181  -1.574  1.00  0.00           H  
ATOM   4157 H5''   G   129      -6.009  41.334  -2.913  1.00  0.00           H  
ATOM   4158  H4'   G   129      -5.438  40.123  -0.833  1.00  0.00           H  
ATOM   4159  H3'   G   129      -7.542  39.119  -2.467  1.00  0.00           H  
ATOM   4160  H1'   G   129      -7.499  38.704   1.073  1.00  0.00           H  
ATOM   4161  H2'   G   129      -7.566  37.257  -1.099  1.00  0.00           H  
ATOM   4162 HO2'   G   129      -5.069  37.607  -0.872  1.00  0.00           H  
ATOM   4163  H1    G   129     -12.739  35.937   1.735  1.00  0.00           H  
ATOM   4164  H22   G   129      -9.667  34.989   2.916  1.00  0.00           H  
ATOM   4165  H21   G   129     -11.337  34.692   2.900  1.00  0.00           H  
ATOM   4166  H8    G   129      -9.616  40.469  -1.304  1.00  0.00           H  
ATOM   4167  P     A   130      -6.104  37.693  -4.178  1.00  0.00           P  
ATOM   4168  OP2   A   130      -7.203  38.422  -4.860  1.00  0.00           O  
ATOM   4169  OP1   A   130      -4.855  37.386  -4.920  1.00  0.00           O  
ATOM   4170  O5'   A   130      -6.694  36.323  -3.619  1.00  0.00           O  
ATOM   4171  C5'   A   130      -5.867  35.402  -2.923  1.00  0.00           C  
ATOM   4172  C4'   A   130      -6.634  34.172  -2.507  1.00  0.00           C  
ATOM   4173  O4'   A   130      -7.662  34.567  -1.563  1.00  0.00           O  
ATOM   4174  C3'   A   130      -7.414  33.469  -3.608  1.00  0.00           C  
ATOM   4175  O3'   A   130      -6.607  32.619  -4.404  1.00  0.00           O  
ATOM   4176  C1'   A   130      -8.758  33.673  -1.681  1.00  0.00           C  
ATOM   4177  C2'   A   130      -8.444  32.687  -2.806  1.00  0.00           C  
ATOM   4178  O2'   A   130      -7.876  31.511  -2.247  1.00  0.00           O  
ATOM   4179  N1    A   130     -13.910  33.557  -1.694  1.00  0.00           N  
ATOM   4180  C2    A   130     -12.989  32.633  -1.389  1.00  0.00           C  
ATOM   4181  N3    A   130     -11.661  32.731  -1.408  1.00  0.00           N  
ATOM   4182  C4    A   130     -11.281  33.960  -1.799  1.00  0.00           C  
ATOM   4183  C5    A   130     -12.108  35.013  -2.144  1.00  0.00           C  
ATOM   4184  C6    A   130     -13.493  34.782  -2.082  1.00  0.00           C  
ATOM   4185  N6    A   130     -14.411  35.702  -2.386  1.00  0.00           N  
ATOM   4186  N7    A   130     -11.360  36.129  -2.494  1.00  0.00           N  
ATOM   4187  C8    A   130     -10.119  35.733  -2.355  1.00  0.00           C  
ATOM   4188  N9    A   130      -9.997  34.431  -1.936  1.00  0.00           N  
ATOM   4189  H5'   A   130      -5.506  35.838  -2.122  1.00  0.00           H  
ATOM   4190 H5''   A   130      -5.125  35.136  -3.503  1.00  0.00           H  
ATOM   4191  H4'   A   130      -6.017  33.544  -2.077  1.00  0.00           H  
ATOM   4192  H3'   A   130      -7.871  34.141  -4.157  1.00  0.00           H  
ATOM   4193  H1'   A   130      -8.841  33.185  -0.834  1.00  0.00           H  
ATOM   4194  H2'   A   130      -9.240  32.486  -3.342  1.00  0.00           H  
ATOM   4195 HO2'   A   130      -8.292  30.728  -2.664  1.00  0.00           H  
ATOM   4196  H2    A   130     -13.343  31.762  -1.113  1.00  0.00           H  
ATOM   4197  H61   A   130     -15.365  35.482  -2.324  1.00  0.00           H  
ATOM   4198  H62   A   130     -14.133  36.597  -2.670  1.00  0.00           H  
ATOM   4199  H8    A   130      -9.349  36.313  -2.533  1.00  0.00           H  
ATOM   4200  P     A   131      -6.982  32.360  -5.945  1.00  0.00           P  
ATOM   4201  OP2   A   131      -7.740  33.537  -6.438  1.00  0.00           O  
ATOM   4202  OP1   A   131      -5.750  31.930  -6.653  1.00  0.00           O  
ATOM   4203  O5'   A   131      -7.980  31.118  -5.895  1.00  0.00           O  
ATOM   4204  C5'   A   131      -7.546  29.853  -5.417  1.00  0.00           C  
ATOM   4205  C4'   A   131      -8.712  28.970  -5.049  1.00  0.00           C  
ATOM   4206  O4'   A   131      -9.515  29.653  -4.050  1.00  0.00           O  
ATOM   4207  C3'   A   131      -9.698  28.667  -6.166  1.00  0.00           C  
ATOM   4208  O3'   A   131      -9.304  27.569  -6.971  1.00  0.00           O  
ATOM   4209  C1'   A   131     -10.896  29.458  -4.304  1.00  0.00           C  
ATOM   4210  C2'   A   131     -10.992  28.420  -5.410  1.00  0.00           C  
ATOM   4211  O2'   A   131     -11.011  27.125  -4.829  1.00  0.00           O  
ATOM   4212  N1    A   131     -15.183  32.315  -4.401  1.00  0.00           N  
ATOM   4213  C2    A   131     -14.933  31.082  -3.941  1.00  0.00           C  
ATOM   4214  N3    A   131     -13.791  30.398  -3.948  1.00  0.00           N  
ATOM   4215  C4    A   131     -12.807  31.120  -4.513  1.00  0.00           C  
ATOM   4216  C5    A   131     -12.911  32.398  -5.030  1.00  0.00           C  
ATOM   4217  C6    A   131     -14.173  33.014  -4.961  1.00  0.00           C  
ATOM   4218  N6    A   131     -14.423  34.242  -5.420  1.00  0.00           N  
ATOM   4219  N7    A   131     -11.688  32.825  -5.530  1.00  0.00           N  
ATOM   4220  C8    A   131     -10.887  31.812  -5.308  1.00  0.00           C  
ATOM   4221  N9    A   131     -11.498  30.746  -4.695  1.00  0.00           N  
ATOM   4222  H5'   A   131      -6.983  29.986  -4.625  1.00  0.00           H  
ATOM   4223 H5''   A   131      -7.018  29.412  -6.114  1.00  0.00           H  
ATOM   4224  H4'   A   131      -8.369  28.132  -4.675  1.00  0.00           H  
ATOM   4225  H3'   A   131      -9.803  29.464  -6.728  1.00  0.00           H  
ATOM   4226  H1'   A   131     -11.343  29.119  -3.499  1.00  0.00           H  
ATOM   4227  H2'   A   131     -11.776  28.575  -5.979  1.00  0.00           H  
ATOM   4228 HO2'   A   131     -10.513  26.510  -5.407  1.00  0.00           H  
ATOM   4229  H2    A   131     -15.699  30.618  -3.544  1.00  0.00           H  
ATOM   4230  H61   A   131     -15.325  34.619  -5.344  1.00  0.00           H  
ATOM   4231  H62   A   131     -13.706  34.768  -5.830  1.00  0.00           H  
ATOM   4232  H8    A   131      -9.938  31.815  -5.557  1.00  0.00           H  
ATOM   4233  P     G   132      -9.520  27.616  -8.563  1.00  0.00           P  
ATOM   4234  OP2   G   132      -9.019  28.924  -9.056  1.00  0.00           O  
ATOM   4235  OP1   G   132      -8.977  26.358  -9.138  1.00  0.00           O  
ATOM   4236  O5'   G   132     -11.103  27.595  -8.739  1.00  0.00           O  
ATOM   4237  C5'   G   132     -11.868  26.471  -8.329  1.00  0.00           C  
ATOM   4238  C4'   G   132     -13.359  26.733  -8.457  1.00  0.00           C  
ATOM   4239  O4'   G   132     -13.783  27.769  -7.527  1.00  0.00           O  
ATOM   4240  C3'   G   132     -13.930  27.254  -9.763  1.00  0.00           C  
ATOM   4241  O3'   G   132     -14.026  26.264 -10.789  1.00  0.00           O  
ATOM   4242  C1'   G   132     -15.026  28.279  -7.937  1.00  0.00           C  
ATOM   4243  C2'   G   132     -15.325  27.666  -9.309  1.00  0.00           C  
ATOM   4244  O2'   G   132     -16.183  26.553  -9.152  1.00  0.00           O  
ATOM   4245  N1    G   132     -17.505  32.611  -8.785  1.00  0.00           N  
ATOM   4246  C2    G   132     -17.993  31.333  -8.661  1.00  0.00           C  
ATOM   4247  N2    G   132     -19.317  31.189  -8.796  1.00  0.00           N  
ATOM   4248  N3    G   132     -17.238  30.275  -8.414  1.00  0.00           N  
ATOM   4249  C4    G   132     -15.935  30.603  -8.293  1.00  0.00           C  
ATOM   4250  C5    G   132     -15.348  31.844  -8.391  1.00  0.00           C  
ATOM   4251  C6    G   132     -16.168  32.970  -8.652  1.00  0.00           C  
ATOM   4252  O6    G   132     -15.835  34.157  -8.749  1.00  0.00           O  
ATOM   4253  N7    G   132     -13.979  31.759  -8.190  1.00  0.00           N  
ATOM   4254  C8    G   132     -13.761  30.489  -7.988  1.00  0.00           C  
ATOM   4255  N9    G   132     -14.905  29.730  -8.053  1.00  0.00           N  
ATOM   4256  H5'   G   132     -11.658  26.265  -7.394  1.00  0.00           H  
ATOM   4257 H5''   G   132     -11.629  25.701  -8.886  1.00  0.00           H  
ATOM   4258  H4'   G   132     -13.821  25.751  -8.285  1.00  0.00           H  
ATOM   4259  H3'   G   132     -13.313  28.033 -10.236  1.00  0.00           H  
ATOM   4260  H1'   G   132     -15.892  28.061  -7.294  1.00  0.00           H  
ATOM   4261  H2'   G   132     -15.832  28.318 -10.034  1.00  0.00           H  
ATOM   4262 HO2'   G   132     -15.890  25.816  -9.762  1.00  0.00           H  
ATOM   4263  H1    G   132     -18.161  33.338  -8.987  1.00  0.00           H  
ATOM   4264  H22   G   132     -19.731  30.282  -8.709  1.00  0.00           H  
ATOM   4265  H21   G   132     -19.891  31.985  -8.982  1.00  0.00           H  
ATOM   4266  H8    G   132     -12.762  30.069  -7.794  1.00  0.00           H  
ATOM   4267  P     A   133     -13.808  26.687 -12.337  1.00  0.00           P  
ATOM   4268  OP2   A   133     -12.968  27.901 -12.433  1.00  0.00           O  
ATOM   4269  OP1   A   133     -13.373  25.451 -13.025  1.00  0.00           O  
ATOM   4270  O5'   A   133     -15.259  27.105 -12.836  1.00  0.00           O  
ATOM   4271  C5'   A   133     -16.347  26.176 -12.804  1.00  0.00           C  
ATOM   4272  C4'   A   133     -17.662  26.923 -12.855  1.00  0.00           C  
ATOM   4273  O4'   A   133     -17.722  27.900 -11.781  1.00  0.00           O  
ATOM   4274  C3'   A   133     -17.915  27.746 -14.108  1.00  0.00           C  
ATOM   4275  O3'   A   133     -18.395  26.952 -15.185  1.00  0.00           O  
ATOM   4276  C1'   A   133     -18.409  29.056 -12.215  1.00  0.00           C  
ATOM   4277  C2'   A   133     -18.940  28.759 -13.617  1.00  0.00           C  
ATOM   4278  O2'   A   133     -20.238  28.203 -13.507  1.00  0.00           O  
ATOM   4279  N1    A   133     -17.937  34.190 -11.875  1.00  0.00           N  
ATOM   4280  C2    A   133     -19.010  33.393 -11.962  1.00  0.00           C  
ATOM   4281  N3    A   133     -19.069  32.062 -12.064  1.00  0.00           N  
ATOM   4282  C4    A   133     -17.833  31.530 -12.078  1.00  0.00           C  
ATOM   4283  C5    A   133     -16.636  32.221 -12.001  1.00  0.00           C  
ATOM   4284  C6    A   133     -16.710  33.625 -11.889  1.00  0.00           C  
ATOM   4285  N6    A   133     -15.638  34.418 -11.792  1.00  0.00           N  
ATOM   4286  N7    A   133     -15.559  31.346 -12.054  1.00  0.00           N  
ATOM   4287  C8    A   133     -16.118  30.164 -12.152  1.00  0.00           C  
ATOM   4288  N9    A   133     -17.492  30.198 -12.158  1.00  0.00           N  
ATOM   4289  H5'   A   133     -16.298  25.568 -11.889  1.00  0.00           H  
ATOM   4290 H5''   A   133     -16.277  25.483 -13.656  1.00  0.00           H  
ATOM   4291  H4'   A   133     -18.424  26.131 -12.800  1.00  0.00           H  
ATOM   4292  H3'   A   133     -17.010  28.219 -14.516  1.00  0.00           H  
ATOM   4293  H1'   A   133     -19.276  29.327 -11.596  1.00  0.00           H  
ATOM   4294  H2'   A   133     -19.055  29.612 -14.301  1.00  0.00           H  
ATOM   4295 HO2'   A   133     -20.362  27.503 -14.211  1.00  0.00           H  
ATOM   4296  H2    A   133     -19.980  33.908 -11.948  1.00  0.00           H  
ATOM   4297  H61   A   133     -15.754  35.409 -11.710  1.00  0.00           H  
ATOM   4298  H62   A   133     -14.721  34.022 -11.800  1.00  0.00           H  
ATOM   4299  H8    A   133     -15.541  29.229 -12.216  1.00  0.00           H  
ATOM   4300  P     C   134     -17.855  27.225 -16.674  1.00  0.00           P  
ATOM   4301  OP2   C   134     -16.391  27.498 -16.613  1.00  0.00           O  
ATOM   4302  OP1   C   134     -18.367  26.124 -17.537  1.00  0.00           O  
ATOM   4303  O5'   C   134     -18.596  28.566 -17.105  1.00  0.00           O  
ATOM   4304  C5'   C   134     -20.020  28.597 -17.252  1.00  0.00           C  
ATOM   4305  C4'   C   134     -20.493  30.018 -17.408  1.00  0.00           C  
ATOM   4306  O4'   C   134     -20.160  30.758 -16.204  1.00  0.00           O  
ATOM   4307  C3'   C   134     -19.823  30.825 -18.504  1.00  0.00           C  
ATOM   4308  O3'   C   134     -20.375  30.572 -19.785  1.00  0.00           O  
ATOM   4309  C1'   C   134     -19.867  32.099 -16.528  1.00  0.00           C  
ATOM   4310  C2'   C   134     -20.058  32.254 -18.036  1.00  0.00           C  
ATOM   4311  O2'   C   134     -21.372  32.707 -18.293  1.00  0.00           O  
ATOM   4312  N1    C   134     -18.499  32.418 -16.069  1.00  0.00           N  
ATOM   4313  C2    C   134     -18.194  33.747 -15.736  1.00  0.00           C  
ATOM   4314  O2    C   134     -19.077  34.614 -15.837  1.00  0.00           O  
ATOM   4315  N3    C   134     -16.950  34.054 -15.312  1.00  0.00           N  
ATOM   4316  C4    C   134     -16.026  33.098 -15.208  1.00  0.00           C  
ATOM   4317  N4    C   134     -14.818  33.452 -14.773  1.00  0.00           N  
ATOM   4318  C5    C   134     -16.303  31.741 -15.542  1.00  0.00           C  
ATOM   4319  C6    C   134     -17.540  31.447 -15.964  1.00  0.00           C  
ATOM   4320  H5'   C   134     -20.501  28.138 -16.376  1.00  0.00           H  
ATOM   4321 H5''   C   134     -20.321  28.007 -18.130  1.00  0.00           H  
ATOM   4322  H4'   C   134     -21.569  29.921 -17.618  1.00  0.00           H  
ATOM   4323  H3'   C   134     -18.755  30.591 -18.635  1.00  0.00           H  
ATOM   4324  H1'   C   134     -20.533  32.828 -16.045  1.00  0.00           H  
ATOM   4325  H2'   C   134     -19.408  32.980 -18.547  1.00  0.00           H  
ATOM   4326 HO2'   C   134     -21.717  32.276 -19.128  1.00  0.00           H  
ATOM   4327  H42   C   134     -14.097  32.764 -14.682  1.00  0.00           H  
ATOM   4328  H41   C   134     -14.631  34.405 -14.536  1.00  0.00           H  
ATOM   4329  H5    C   134     -15.529  30.964 -15.458  1.00  0.00           H  
ATOM   4330  H6    C   134     -17.790  30.410 -16.230  1.00  0.00           H  
ATOM   4331  P     G   135     -19.471  30.799 -21.083  1.00  0.00           P  
ATOM   4332  OP2   G   135     -18.217  30.021 -20.931  1.00  0.00           O  
ATOM   4333  OP1   G   135     -20.373  30.533 -22.230  1.00  0.00           O  
ATOM   4334  O5'   G   135     -19.099  32.353 -21.059  1.00  0.00           O  
ATOM   4335  C5'   G   135     -18.892  33.081 -22.280  1.00  0.00           C  
ATOM   4336  C4'   G   135     -18.722  34.560 -22.000  1.00  0.00           C  
ATOM   4337  O4'   G   135     -18.614  34.777 -20.566  1.00  0.00           O  
ATOM   4338  C3'   G   135     -17.485  35.266 -22.542  1.00  0.00           C  
ATOM   4339  O3'   G   135     -17.611  35.633 -23.913  1.00  0.00           O  
ATOM   4340  C1'   G   135     -17.868  35.939 -20.322  1.00  0.00           C  
ATOM   4341  C2'   G   135     -17.454  36.514 -21.675  1.00  0.00           C  
ATOM   4342  O2'   G   135     -18.422  37.456 -22.096  1.00  0.00           O  
ATOM   4343  N1    G   135     -13.832  37.697 -17.822  1.00  0.00           N  
ATOM   4344  C2    G   135     -14.786  38.382 -18.540  1.00  0.00           C  
ATOM   4345  N2    G   135     -14.641  39.713 -18.606  1.00  0.00           N  
ATOM   4346  N3    G   135     -15.805  37.802 -19.148  1.00  0.00           N  
ATOM   4347  C4    G   135     -15.793  36.461 -18.986  1.00  0.00           C  
ATOM   4348  C5    G   135     -14.886  35.681 -18.298  1.00  0.00           C  
ATOM   4349  C6    G   135     -13.795  36.314 -17.650  1.00  0.00           C  
ATOM   4350  O6    G   135     -12.878  35.796 -17.002  1.00  0.00           O  
ATOM   4351  N7    G   135     -15.228  34.339 -18.375  1.00  0.00           N  
ATOM   4352  C8    G   135     -16.318  34.326 -19.097  1.00  0.00           C  
ATOM   4353  N9    G   135     -16.714  35.580 -19.501  1.00  0.00           N  
ATOM   4354  H5'   G   135     -19.745  32.932 -22.957  1.00  0.00           H  
ATOM   4355 H5''   G   135     -18.000  32.701 -22.799  1.00  0.00           H  
ATOM   4356  H4'   G   135     -19.597  35.026 -22.475  1.00  0.00           H  
ATOM   4357  H3'   G   135     -16.579  34.643 -22.530  1.00  0.00           H  
ATOM   4358  H1'   G   135     -18.407  36.736 -19.788  1.00  0.00           H  
ATOM   4359  H2'   G   135     -16.491  37.041 -21.724  1.00  0.00           H  
ATOM   4360 HO2'   G   135     -18.534  37.400 -23.088  1.00  0.00           H  
ATOM   4361  H1    G   135     -13.106  38.233 -17.391  1.00  0.00           H  
ATOM   4362  H22   G   135     -15.303  40.263 -19.116  1.00  0.00           H  
ATOM   4363  H21   G   135     -13.871  40.156 -18.148  1.00  0.00           H  
ATOM   4364  H8    G   135     -16.863  33.406 -19.357  1.00  0.00           H  
ATOM   4365  P     A   136     -16.427  35.305 -24.948  1.00  0.00           P  
ATOM   4366  OP2   A   136     -15.727  34.084 -24.475  1.00  0.00           O  
ATOM   4367  OP1   A   136     -16.991  35.343 -26.320  1.00  0.00           O  
ATOM   4368  O5'   A   136     -15.427  36.536 -24.792  1.00  0.00           O  
ATOM   4369  C5'   A   136     -15.794  37.834 -25.234  1.00  0.00           C  
ATOM   4370  C4'   A   136     -14.963  38.902 -24.569  1.00  0.00           C  
ATOM   4371  O4'   A   136     -15.067  38.796 -23.123  1.00  0.00           O  
ATOM   4372  C3'   A   136     -13.465  38.841 -24.828  1.00  0.00           C  
ATOM   4373  O3'   A   136     -13.092  39.425 -26.064  1.00  0.00           O  
ATOM   4374  C1'   A   136     -13.827  39.052 -22.517  1.00  0.00           C  
ATOM   4375  C2'   A   136     -12.896  39.558 -23.615  1.00  0.00           C  
ATOM   4376  O2'   A   136     -13.037  40.966 -23.736  1.00  0.00           O  
ATOM   4377  N1    A   136     -10.518  36.976 -19.156  1.00  0.00           N  
ATOM   4378  C2    A   136     -10.747  38.241 -19.529  1.00  0.00           C  
ATOM   4379  N3    A   136     -11.626  38.712 -20.412  1.00  0.00           N  
ATOM   4380  C4    A   136     -12.338  37.709 -20.954  1.00  0.00           C  
ATOM   4381  C5    A   136     -12.218  36.361 -20.673  1.00  0.00           C  
ATOM   4382  C6    A   136     -11.252  35.992 -19.720  1.00  0.00           C  
ATOM   4383  N6    A   136     -11.022  34.731 -19.348  1.00  0.00           N  
ATOM   4384  N7    A   136     -13.120  35.620 -21.425  1.00  0.00           N  
ATOM   4385  C8    A   136     -13.754  36.522 -22.132  1.00  0.00           C  
ATOM   4386  N9    A   136     -13.333  37.808 -21.898  1.00  0.00           N  
ATOM   4387  H5'   A   136     -16.739  37.988 -25.025  1.00  0.00           H  
ATOM   4388 H5''   A   136     -15.669  37.889 -26.204  1.00  0.00           H  
ATOM   4389  H4'   A   136     -15.297  39.782 -24.843  1.00  0.00           H  
ATOM   4390  H3'   A   136     -13.175  37.904 -24.814  1.00  0.00           H  
ATOM   4391  H1'   A   136     -13.925  39.743 -21.828  1.00  0.00           H  
ATOM   4392  H2'   A   136     -11.965  39.299 -23.449  1.00  0.00           H  
ATOM   4393 HO2'   A   136     -12.960  41.214 -24.681  1.00  0.00           H  
ATOM   4394  H2    A   136     -10.189  38.917 -19.090  1.00  0.00           H  
ATOM   4395  H61   A   136     -10.334  34.535 -18.678  1.00  0.00           H  
ATOM   4396  H62   A   136     -11.542  34.000 -19.744  1.00  0.00           H  
ATOM   4397  H8    A   136     -14.465  36.299 -22.770  1.00  0.00           H  
ATOM   4398  P     U   137     -12.038  38.682 -27.024  1.00  0.00           P  
ATOM   4399  OP2   U   137     -12.497  37.282 -27.213  1.00  0.00           O  
ATOM   4400  OP1   U   137     -11.807  39.545 -28.210  1.00  0.00           O  
ATOM   4401  O5'   U   137     -10.695  38.649 -26.168  1.00  0.00           O  
ATOM   4402  C5'   U   137      -9.965  39.839 -25.911  1.00  0.00           C  
ATOM   4403  C4'   U   137      -8.935  39.637 -24.827  1.00  0.00           C  
ATOM   4404  O4'   U   137      -9.576  39.088 -23.641  1.00  0.00           O  
ATOM   4405  C3'   U   137      -7.840  38.623 -25.124  1.00  0.00           C  
ATOM   4406  O3'   U   137      -6.807  39.146 -25.940  1.00  0.00           O  
ATOM   4407  C1'   U   137      -8.684  38.249 -22.965  1.00  0.00           C  
ATOM   4408  C2'   U   137      -7.354  38.306 -23.721  1.00  0.00           C  
ATOM   4409  O2'   U   137      -6.562  39.364 -23.199  1.00  0.00           O  
ATOM   4410  N1    U   137      -9.251  36.879 -22.925  1.00  0.00           N  
ATOM   4411  C2    U   137      -8.656  35.975 -22.065  1.00  0.00           C  
ATOM   4412  O2    U   137      -7.706  36.257 -21.355  1.00  0.00           O  
ATOM   4413  N3    U   137      -9.214  34.720 -22.062  1.00  0.00           N  
ATOM   4414  C4    U   137     -10.283  34.283 -22.814  1.00  0.00           C  
ATOM   4415  O4    U   137     -10.668  33.119 -22.698  1.00  0.00           O  
ATOM   4416  C5    U   137     -10.848  35.272 -23.681  1.00  0.00           C  
ATOM   4417  C6    U   137     -10.325  36.502 -23.703  1.00  0.00           C  
ATOM   4418  H5'   U   137     -10.588  40.542 -25.631  1.00  0.00           H  
ATOM   4419 H5''   U   137      -9.512  40.120 -26.733  1.00  0.00           H  
ATOM   4420  H4'   U   137      -8.538  40.504 -24.603  1.00  0.00           H  
ATOM   4421  H3'   U   137      -8.241  37.823 -25.523  1.00  0.00           H  
ATOM   4422  H1'   U   137      -8.549  38.571 -22.048  1.00  0.00           H  
ATOM   4423  H2'   U   137      -6.880  37.449 -23.689  1.00  0.00           H  
ATOM   4424 HO2'   U   137      -5.637  39.053 -23.105  1.00  0.00           H  
ATOM   4425  H3    U   137      -8.806  34.064 -21.459  1.00  0.00           H  
ATOM   4426  H5    U   137     -11.612  35.049 -24.252  1.00  0.00           H  
ATOM   4427  H6    U   137     -10.729  37.160 -24.305  1.00  0.00           H  
ATOM   4428  P     C   138      -5.607  38.198 -26.433  1.00  0.00           P  
ATOM   4429  OP2   C   138      -6.105  36.800 -26.461  1.00  0.00           O  
ATOM   4430  OP1   C   138      -5.026  38.794 -27.663  1.00  0.00           O  
ATOM   4431  O5'   C   138      -4.523  38.313 -25.272  1.00  0.00           O  
ATOM   4432  C5'   C   138      -3.890  39.551 -24.984  1.00  0.00           C  
ATOM   4433  C4'   C   138      -2.915  39.425 -23.838  1.00  0.00           C  
ATOM   4434  O4'   C   138      -3.583  38.929 -22.664  1.00  0.00           O  
ATOM   4435  C3'   C   138      -1.780  38.431 -24.030  1.00  0.00           C  
ATOM   4436  O3'   C   138      -0.738  38.933 -24.848  1.00  0.00           O  
ATOM   4437  C1'   C   138      -2.684  38.168 -21.897  1.00  0.00           C  
ATOM   4438  C2'   C   138      -1.342  38.182 -22.606  1.00  0.00           C  
ATOM   4439  O2'   C   138      -0.560  39.260 -22.113  1.00  0.00           O  
ATOM   4440  N1    C   138      -3.232  36.796 -21.755  1.00  0.00           N  
ATOM   4441  C2    C   138      -2.771  36.003 -20.697  1.00  0.00           C  
ATOM   4442  O2    C   138      -1.924  36.465 -19.916  1.00  0.00           O  
ATOM   4443  N3    C   138      -3.254  34.748 -20.544  1.00  0.00           N  
ATOM   4444  C4    C   138      -4.163  34.275 -21.397  1.00  0.00           C  
ATOM   4445  N4    C   138      -4.611  33.031 -21.207  1.00  0.00           N  
ATOM   4446  C5    C   138      -4.651  35.055 -22.482  1.00  0.00           C  
ATOM   4447  C6    C   138      -4.167  36.295 -22.622  1.00  0.00           C  
ATOM   4448  H5'   C   138      -4.574  40.212 -24.751  1.00  0.00           H  
ATOM   4449 H5''   C   138      -3.408  39.856 -25.781  1.00  0.00           H  
ATOM   4450  H4'   C   138      -2.548  40.311 -23.639  1.00  0.00           H  
ATOM   4451  H3'   C   138      -2.138  37.601 -24.410  1.00  0.00           H  
ATOM   4452  H1'   C   138      -2.584  38.573 -21.010  1.00  0.00           H  
ATOM   4453  H2'   C   138      -0.875  37.326 -22.520  1.00  0.00           H  
ATOM   4454 HO2'   C   138      -0.249  39.042 -21.210  1.00  0.00           H  
ATOM   4455  H42   C   138      -5.280  32.654 -21.817  1.00  0.00           H  
ATOM   4456  H41   C   138      -4.272  32.496 -20.459  1.00  0.00           H  
ATOM   4457  H5    C   138      -5.320  34.698 -23.103  1.00  0.00           H  
ATOM   4458  H6    C   138      -4.490  36.848 -23.363  1.00  0.00           H  
ATOM   4459  P     A   139      -0.214  38.078 -26.105  1.00  0.00           P  
ATOM   4460  OP2   A   139      -1.342  37.250 -26.600  1.00  0.00           O  
ATOM   4461  OP1   A   139       0.480  39.004 -27.034  1.00  0.00           O  
ATOM   4462  O5'   A   139       0.877  37.100 -25.477  1.00  0.00           O  
ATOM   4463  C5'   A   139       0.557  35.751 -25.174  1.00  0.00           C  
ATOM   4464  C4'   A   139       1.789  34.954 -24.827  1.00  0.00           C  
ATOM   4465  O4'   A   139       2.514  35.590 -23.742  1.00  0.00           O  
ATOM   4466  C3'   A   139       1.549  33.539 -24.324  1.00  0.00           C  
ATOM   4467  O3'   A   139       1.300  32.613 -25.367  1.00  0.00           O  
ATOM   4468  C1'   A   139       3.145  34.611 -22.931  1.00  0.00           C  
ATOM   4469  C2'   A   139       2.826  33.241 -23.540  1.00  0.00           C  
ATOM   4470  O2'   A   139       3.887  32.867 -24.407  1.00  0.00           O  
ATOM   4471  N1    A   139       3.530  33.026 -18.043  1.00  0.00           N  
ATOM   4472  C2    A   139       4.199  32.691 -19.153  1.00  0.00           C  
ATOM   4473  N3    A   139       4.047  33.144 -20.396  1.00  0.00           N  
ATOM   4474  C4    A   139       3.064  34.060 -20.451  1.00  0.00           C  
ATOM   4475  C5    A   139       2.289  34.507 -19.398  1.00  0.00           C  
ATOM   4476  C6    A   139       2.549  33.950 -18.133  1.00  0.00           C  
ATOM   4477  N6    A   139       1.882  34.283 -17.026  1.00  0.00           N  
ATOM   4478  N7    A   139       1.374  35.457 -19.831  1.00  0.00           N  
ATOM   4479  C8    A   139       1.613  35.561 -21.115  1.00  0.00           C  
ATOM   4480  N9    A   139       2.624  34.744 -21.558  1.00  0.00           N  
ATOM   4481  H5'   A   139       0.121  35.343 -25.951  1.00  0.00           H  
ATOM   4482 H5''   A   139      -0.061  35.731 -24.414  1.00  0.00           H  
ATOM   4483  H4'   A   139       2.373  34.914 -25.614  1.00  0.00           H  
ATOM   4484  H3'   A   139       0.788  33.542 -23.705  1.00  0.00           H  
ATOM   4485  H1'   A   139       4.117  34.747 -22.926  1.00  0.00           H  
ATOM   4486  H2'   A   139       2.672  32.570 -22.843  1.00  0.00           H  
ATOM   4487 HO2'   A   139       3.516  32.378 -25.171  1.00  0.00           H  
ATOM   4488  H2    A   139       4.901  32.016 -19.034  1.00  0.00           H  
ATOM   4489  H61   A   139       2.109  33.860 -16.171  1.00  0.00           H  
ATOM   4490  H62   A   139       1.167  34.952 -17.067  1.00  0.00           H  
ATOM   4491  H8    A   139       1.115  36.166 -21.704  1.00  0.00           H  
ATOM   4492  P     G   140       0.099  31.553 -25.237  1.00  0.00           P  
ATOM   4493  OP2   G   140      -1.060  32.245 -24.618  1.00  0.00           O  
ATOM   4494  OP1   G   140      -0.065  30.878 -26.550  1.00  0.00           O  
ATOM   4495  O5'   G   140       0.644  30.477 -24.195  1.00  0.00           O  
ATOM   4496  C5'   G   140       1.802  29.708 -24.481  1.00  0.00           C  
ATOM   4497  C4'   G   140       2.311  28.994 -23.253  1.00  0.00           C  
ATOM   4498  O4'   G   140       2.796  29.952 -22.272  1.00  0.00           O  
ATOM   4499  C3'   G   140       1.289  28.161 -22.494  1.00  0.00           C  
ATOM   4500  O3'   G   140       1.146  26.851 -23.016  1.00  0.00           O  
ATOM   4501  C1'   G   140       2.429  29.556 -20.964  1.00  0.00           C  
ATOM   4502  C2'   G   140       1.859  28.151 -21.079  1.00  0.00           C  
ATOM   4503  O2'   G   140       2.921  27.215 -20.958  1.00  0.00           O  
ATOM   4504  N1    G   140       0.191  31.507 -16.828  1.00  0.00           N  
ATOM   4505  C2    G   140       1.160  30.538 -16.923  1.00  0.00           C  
ATOM   4506  N2    G   140       1.595  30.016 -15.766  1.00  0.00           N  
ATOM   4507  N3    G   140       1.669  30.111 -18.067  1.00  0.00           N  
ATOM   4508  C4    G   140       1.121  30.739 -19.129  1.00  0.00           C  
ATOM   4509  C5    G   140       0.150  31.718 -19.143  1.00  0.00           C  
ATOM   4510  C6    G   140      -0.387  32.167 -17.909  1.00  0.00           C  
ATOM   4511  O6    G   140      -1.254  33.026 -17.713  1.00  0.00           O  
ATOM   4512  N7    G   140      -0.141  32.105 -20.444  1.00  0.00           N  
ATOM   4513  C8    G   140       0.644  31.368 -21.183  1.00  0.00           C  
ATOM   4514  N9    G   140       1.436  30.518 -20.449  1.00  0.00           N  
ATOM   4515  H5'   G   140       2.505  30.300 -24.821  1.00  0.00           H  
ATOM   4516 H5''   G   140       1.583  29.044 -25.169  1.00  0.00           H  
ATOM   4517  H4'   G   140       3.054  28.409 -23.511  1.00  0.00           H  
ATOM   4518  H3'   G   140       0.430  28.631 -22.491  1.00  0.00           H  
ATOM   4519  H1'   G   140       3.209  29.544 -20.371  1.00  0.00           H  
ATOM   4520  H2'   G   140       1.159  27.994 -20.411  1.00  0.00           H  
ATOM   4521 HO2'   G   140       2.914  26.841 -20.052  1.00  0.00           H  
ATOM   4522  H1    G   140      -0.119  31.754 -15.932  1.00  0.00           H  
ATOM   4523  H22   G   140       2.287  29.321 -15.772  1.00  0.00           H  
ATOM   4524  H21   G   140       1.224  30.328 -14.915  1.00  0.00           H  
ATOM   4525  H8    G   140       0.665  31.418 -22.161  1.00  0.00           H  
ATOM   4526  P     A   141      -0.003  25.889 -22.440  1.00  0.00           P  
ATOM   4527  OP2   A   141       0.600  24.534 -22.374  1.00  0.00           O  
ATOM   4528  OP1   A   141      -0.489  26.537 -21.197  1.00  0.00           O  
ATOM   4529  O5'   A   141      -1.212  25.839 -23.476  1.00  0.00           O  
ATOM   4530  C5'   A   141      -2.529  26.188 -23.077  1.00  0.00           C  
ATOM   4531  C4'   A   141      -2.600  27.612 -22.586  1.00  0.00           C  
ATOM   4532  O4'   A   141      -3.010  28.499 -23.654  1.00  0.00           O  
ATOM   4533  C3'   A   141      -3.597  27.885 -21.470  1.00  0.00           C  
ATOM   4534  O3'   A   141      -3.089  27.575 -20.184  1.00  0.00           O  
ATOM   4535  C1'   A   141      -3.822  29.545 -23.135  1.00  0.00           C  
ATOM   4536  C2'   A   141      -3.856  29.375 -21.617  1.00  0.00           C  
ATOM   4537  O2'   A   141      -2.805  30.140 -21.046  1.00  0.00           O  
ATOM   4538  N1    A   141      -8.182  32.010 -24.348  1.00  0.00           N  
ATOM   4539  C2    A   141      -7.051  32.418 -23.758  1.00  0.00           C  
ATOM   4540  N3    A   141      -5.953  31.722 -23.472  1.00  0.00           N  
ATOM   4541  C4    A   141      -6.086  30.442 -23.865  1.00  0.00           C  
ATOM   4542  C5    A   141      -7.185  29.876 -24.483  1.00  0.00           C  
ATOM   4543  C6    A   141      -8.283  30.719 -24.731  1.00  0.00           C  
ATOM   4544  N6    A   141      -9.410  30.313 -25.318  1.00  0.00           N  
ATOM   4545  N7    A   141      -6.962  28.530 -24.742  1.00  0.00           N  
ATOM   4546  C8    A   141      -5.754  28.317 -24.283  1.00  0.00           C  
ATOM   4547  N9    A   141      -5.164  29.431 -23.738  1.00  0.00           N  
ATOM   4548  H5'   A   141      -2.816  25.588 -22.357  1.00  0.00           H  
ATOM   4549 H5''   A   141      -3.134  26.083 -23.840  1.00  0.00           H  
ATOM   4550  H4'   A   141      -1.705  27.874 -22.282  1.00  0.00           H  
ATOM   4551  H3'   A   141      -4.424  27.380 -21.619  1.00  0.00           H  
ATOM   4552  H1'   A   141      -3.438  30.419 -23.357  1.00  0.00           H  
ATOM   4553  H2'   A   141      -4.730  29.626 -21.250  1.00  0.00           H  
ATOM   4554 HO2'   A   141      -3.025  31.092 -21.125  1.00  0.00           H  
ATOM   4555  H2    A   141      -7.029  33.364 -23.500  1.00  0.00           H  
ATOM   4556  H61   A   141     -10.143  30.948 -25.465  1.00  0.00           H  
ATOM   4557  H62   A   141      -9.506  29.380 -25.605  1.00  0.00           H  
ATOM   4558  H8    A   141      -5.312  27.443 -24.323  1.00  0.00           H  
ATOM   4559  P     U   142      -4.096  27.250 -18.974  1.00  0.00           P  
ATOM   4560  OP2   U   142      -5.272  26.539 -19.535  1.00  0.00           O  
ATOM   4561  OP1   U   142      -3.312  26.624 -17.879  1.00  0.00           O  
ATOM   4562  O5'   U   142      -4.577  28.685 -18.478  1.00  0.00           O  
ATOM   4563  C5'   U   142      -3.655  29.614 -17.927  1.00  0.00           C  
ATOM   4564  C4'   U   142      -4.264  30.987 -17.787  1.00  0.00           C  
ATOM   4565  O4'   U   142      -5.012  31.312 -18.992  1.00  0.00           O  
ATOM   4566  C3'   U   142      -5.211  31.184 -16.613  1.00  0.00           C  
ATOM   4567  O3'   U   142      -5.123  32.476 -16.041  1.00  0.00           O  
ATOM   4568  C1'   U   142      -6.365  31.601 -18.645  1.00  0.00           C  
ATOM   4569  C2'   U   142      -6.594  31.030 -17.245  1.00  0.00           C  
ATOM   4570  O2'   U   142      -7.558  31.831 -16.575  1.00  0.00           O  
ATOM   4571  N1    U   142      -7.262  30.990 -19.656  1.00  0.00           N  
ATOM   4572  C2    U   142      -8.090  31.842 -20.363  1.00  0.00           C  
ATOM   4573  O2    U   142      -8.108  33.048 -20.190  1.00  0.00           O  
ATOM   4574  N3    U   142      -8.901  31.232 -21.288  1.00  0.00           N  
ATOM   4575  C4    U   142      -8.970  29.885 -21.573  1.00  0.00           C  
ATOM   4576  O4    U   142      -9.756  29.489 -22.436  1.00  0.00           O  
ATOM   4577  C5    U   142      -8.086  29.064 -20.803  1.00  0.00           C  
ATOM   4578  C6    U   142      -7.284  29.632 -19.897  1.00  0.00           C  
ATOM   4579  H5'   U   142      -2.871  29.671 -18.513  1.00  0.00           H  
ATOM   4580 H5''   U   142      -3.372  29.299 -17.044  1.00  0.00           H  
ATOM   4581  H4'   U   142      -3.530  31.631 -17.712  1.00  0.00           H  
ATOM   4582  H3'   U   142      -5.054  30.513 -15.916  1.00  0.00           H  
ATOM   4583  H1'   U   142      -6.511  32.571 -18.626  1.00  0.00           H  
ATOM   4584  H2'   U   142      -6.869  30.090 -17.284  1.00  0.00           H  
ATOM   4585 HO2'   U   142      -7.285  31.943 -15.640  1.00  0.00           H  
ATOM   4586  H3    U   142      -9.496  31.818 -21.800  1.00  0.00           H  
ATOM   4587  H5    U   142      -8.068  28.094 -20.941  1.00  0.00           H  
ATOM   4588  H6    U   142      -6.689  29.049 -19.383  1.00  0.00           H  
ATOM   4589  P     A   143      -5.103  32.656 -14.444  1.00  0.00           P  
ATOM   4590  OP2   A   143      -6.508  32.707 -13.969  1.00  0.00           O  
ATOM   4591  OP1   A   143      -4.173  31.646 -13.880  1.00  0.00           O  
ATOM   4592  O5'   A   143      -4.457  34.097 -14.227  1.00  0.00           O  
ATOM   4593  C5'   A   143      -3.175  34.239 -13.634  1.00  0.00           C  
ATOM   4594  C4'   A   143      -2.520  35.536 -14.037  1.00  0.00           C  
ATOM   4595  O4'   A   143      -2.266  35.551 -15.463  1.00  0.00           O  
ATOM   4596  C3'   A   143      -3.335  36.798 -13.798  1.00  0.00           C  
ATOM   4597  O3'   A   143      -3.285  37.245 -12.454  1.00  0.00           O  
ATOM   4598  C1'   A   143      -2.431  36.866 -15.971  1.00  0.00           C  
ATOM   4599  C2'   A   143      -2.713  37.779 -14.779  1.00  0.00           C  
ATOM   4600  O2'   A   143      -1.484  38.292 -14.286  1.00  0.00           O  
ATOM   4601  N1    A   143      -5.039  39.574 -19.495  1.00  0.00           N  
ATOM   4602  C2    A   143      -3.993  39.881 -18.717  1.00  0.00           C  
ATOM   4603  N3    A   143      -3.362  39.126 -17.819  1.00  0.00           N  
ATOM   4604  C4    A   143      -3.920  37.905 -17.750  1.00  0.00           C  
ATOM   4605  C5    A   143      -4.997  37.443 -18.484  1.00  0.00           C  
ATOM   4606  C6    A   143      -5.575  38.338 -19.401  1.00  0.00           C  
ATOM   4607  N6    A   143      -6.618  38.034 -20.176  1.00  0.00           N  
ATOM   4608  N7    A   143      -5.294  36.129 -18.146  1.00  0.00           N  
ATOM   4609  C8    A   143      -4.405  35.832 -17.230  1.00  0.00           C  
ATOM   4610  N9    A   143      -3.541  36.860 -16.942  1.00  0.00           N  
ATOM   4611  H5'   A   143      -2.607  33.493 -13.918  1.00  0.00           H  
ATOM   4612 H5''   A   143      -3.269  34.217 -12.659  1.00  0.00           H  
ATOM   4613  H4'   A   143      -1.667  35.615 -13.560  1.00  0.00           H  
ATOM   4614  H3'   A   143      -4.269  36.638 -14.049  1.00  0.00           H  
ATOM   4615  H1'   A   143      -1.608  37.159 -16.417  1.00  0.00           H  
ATOM   4616  H2'   A   143      -3.338  38.496 -15.015  1.00  0.00           H  
ATOM   4617 HO2'   A   143      -1.537  38.360 -13.310  1.00  0.00           H  
ATOM   4618  H2    A   143      -3.642  40.790 -18.823  1.00  0.00           H  
ATOM   4619  H61   A   143      -6.978  38.701 -20.798  1.00  0.00           H  
ATOM   4620  H62   A   143      -7.023  37.143 -20.126  1.00  0.00           H  
ATOM   4621  H8    A   143      -4.360  34.956 -16.792  1.00  0.00           H  
ATOM   4622  P     C   144      -4.642  37.602 -11.671  1.00  0.00           P  
ATOM   4623  OP2   C   144      -5.634  36.535 -11.957  1.00  0.00           O  
ATOM   4624  OP1   C   144      -4.291  37.919 -10.264  1.00  0.00           O  
ATOM   4625  O5'   C   144      -5.147  38.944 -12.366  1.00  0.00           O  
ATOM   4626  C5'   C   144      -4.419  40.155 -12.230  1.00  0.00           C  
ATOM   4627  C4'   C   144      -4.893  41.203 -13.207  1.00  0.00           C  
ATOM   4628  O4'   C   144      -4.704  40.696 -14.546  1.00  0.00           O  
ATOM   4629  C3'   C   144      -6.373  41.548 -13.154  1.00  0.00           C  
ATOM   4630  O3'   C   144      -6.681  42.509 -12.160  1.00  0.00           O  
ATOM   4631  C1'   C   144      -5.786  41.091 -15.391  1.00  0.00           C  
ATOM   4632  C2'   C   144      -6.657  42.030 -14.568  1.00  0.00           C  
ATOM   4633  O2'   C   144      -6.207  43.364 -14.757  1.00  0.00           O  
ATOM   4634  N1    C   144      -6.517  39.871 -15.816  1.00  0.00           N  
ATOM   4635  C2    C   144      -7.409  39.972 -16.891  1.00  0.00           C  
ATOM   4636  O2    C   144      -7.562  41.068 -17.451  1.00  0.00           O  
ATOM   4637  N3    C   144      -8.088  38.875 -17.298  1.00  0.00           N  
ATOM   4638  C4    C   144      -7.906  37.709 -16.679  1.00  0.00           C  
ATOM   4639  N4    C   144      -8.598  36.653 -17.116  1.00  0.00           N  
ATOM   4640  C5    C   144      -7.007  37.573 -15.584  1.00  0.00           C  
ATOM   4641  C6    C   144      -6.341  38.665 -15.190  1.00  0.00           C  
ATOM   4642  H5'   C   144      -3.469  39.975 -12.389  1.00  0.00           H  
ATOM   4643 H5''   C   144      -4.532  40.494 -11.318  1.00  0.00           H  
ATOM   4644  H4'   C   144      -4.371  42.026 -13.102  1.00  0.00           H  
ATOM   4645  H3'   C   144      -6.888  40.732 -12.982  1.00  0.00           H  
ATOM   4646  H1'   C   144      -5.457  41.566 -16.181  1.00  0.00           H  
ATOM   4647  H2'   C   144      -7.605  41.932 -14.796  1.00  0.00           H  
ATOM   4648 HO2'   C   144      -6.274  43.848 -13.908  1.00  0.00           H  
ATOM   4649  H42   C   144      -8.486  35.782 -16.682  1.00  0.00           H  
ATOM   4650  H41   C   144      -9.216  36.750 -17.870  1.00  0.00           H  
ATOM   4651  H5    C   144      -6.880  36.711 -15.135  1.00  0.00           H  
ATOM   4652  H6    C   144      -5.717  38.593 -14.438  1.00  0.00           H  
ATOM   4653  P     C   145      -8.074  42.428 -11.361  1.00  0.00           P  
ATOM   4654  OP2   C   145      -8.297  41.015 -10.966  1.00  0.00           O  
ATOM   4655  OP1   C   145      -8.070  43.489 -10.321  1.00  0.00           O  
ATOM   4656  O5'   C   145      -9.168  42.815 -12.452  1.00  0.00           O  
ATOM   4657  C5'   C   145      -9.226  44.125 -12.996  1.00  0.00           C  
ATOM   4658  C4'   C   145     -10.156  44.196 -14.182  1.00  0.00           C  
ATOM   4659  O4'   C   145      -9.706  43.262 -15.198  1.00  0.00           O  
ATOM   4660  C3'   C   145     -11.602  43.789 -13.943  1.00  0.00           C  
ATOM   4661  O3'   C   145     -12.383  44.813 -13.335  1.00  0.00           O  
ATOM   4662  C1'   C   145     -10.827  42.764 -15.916  1.00  0.00           C  
ATOM   4663  C2'   C   145     -12.068  43.459 -15.355  1.00  0.00           C  
ATOM   4664  O2'   C   145     -12.357  44.593 -16.144  1.00  0.00           O  
ATOM   4665  N1    C   145     -10.897  41.303 -15.739  1.00  0.00           N  
ATOM   4666  C2    C   145     -11.633  40.546 -16.664  1.00  0.00           C  
ATOM   4667  O2    C   145     -12.170  41.124 -17.631  1.00  0.00           O  
ATOM   4668  N3    C   145     -11.741  39.208 -16.481  1.00  0.00           N  
ATOM   4669  C4    C   145     -11.147  38.627 -15.436  1.00  0.00           C  
ATOM   4670  N4    C   145     -11.293  37.313 -15.287  1.00  0.00           N  
ATOM   4671  C5    C   145     -10.377  39.369 -14.497  1.00  0.00           C  
ATOM   4672  C6    C   145     -10.277  40.689 -14.683  1.00  0.00           C  
ATOM   4673  H5'   C   145      -8.327  44.393 -13.279  1.00  0.00           H  
ATOM   4674 H5''   C   145      -9.542  44.743 -12.305  1.00  0.00           H  
ATOM   4675  H4'   C   145     -10.134  45.255 -14.477  1.00  0.00           H  
ATOM   4676  H3'   C   145     -11.713  42.944 -13.247  1.00  0.00           H  
ATOM   4677  H1'   C   145     -10.812  42.962 -16.998  1.00  0.00           H  
ATOM   4678  H2'   C   145     -13.002  42.879 -15.368  1.00  0.00           H  
ATOM   4679 HO2'   C   145     -12.706  45.327 -15.560  1.00  0.00           H  
ATOM   4680  H42   C   145     -10.862  36.845 -14.514  1.00  0.00           H  
ATOM   4681  H41   C   145     -11.833  36.792 -15.947  1.00  0.00           H  
ATOM   4682  H5    C   145      -9.885  38.874 -13.647  1.00  0.00           H  
ATOM   4683  H6    C   145      -9.690  41.294 -13.977  1.00  0.00           H  
ATOM   4684  P     G   146     -13.454  44.425 -12.199  1.00  0.00           P  
ATOM   4685  OP2   G   146     -12.893  43.320 -11.377  1.00  0.00           O  
ATOM   4686  OP1   G   146     -13.900  45.686 -11.532  1.00  0.00           O  
ATOM   4687  O5'   G   146     -14.696  43.877 -13.029  1.00  0.00           O  
ATOM   4688  C5'   G   146     -15.392  44.751 -13.921  1.00  0.00           C  
ATOM   4689  C4'   G   146     -16.302  43.970 -14.832  1.00  0.00           C  
ATOM   4690  O4'   G   146     -15.531  42.951 -15.518  1.00  0.00           O  
ATOM   4691  C3'   G   146     -17.389  43.178 -14.133  1.00  0.00           C  
ATOM   4692  O3'   G   146     -18.480  44.010 -13.750  1.00  0.00           O  
ATOM   4693  C1'   G   146     -16.349  41.811 -15.734  1.00  0.00           C  
ATOM   4694  C2'   G   146     -17.737  42.133 -15.184  1.00  0.00           C  
ATOM   4695  O2'   G   146     -18.512  42.658 -16.244  1.00  0.00           O  
ATOM   4696  N1    G   146     -16.374  36.748 -15.407  1.00  0.00           N  
ATOM   4697  C2    G   146     -17.255  37.585 -16.044  1.00  0.00           C  
ATOM   4698  N2    G   146     -18.260  36.992 -16.707  1.00  0.00           N  
ATOM   4699  N3    G   146     -17.160  38.905 -16.033  1.00  0.00           N  
ATOM   4700  C4    G   146     -16.106  39.329 -15.305  1.00  0.00           C  
ATOM   4701  C5    G   146     -15.177  38.577 -14.616  1.00  0.00           C  
ATOM   4702  C6    G   146     -15.273  37.162 -14.662  1.00  0.00           C  
ATOM   4703  O6    G   146     -14.521  36.322 -14.157  1.00  0.00           O  
ATOM   4704  N7    G   146     -14.255  39.394 -13.979  1.00  0.00           N  
ATOM   4705  C8    G   146     -14.619  40.608 -14.306  1.00  0.00           C  
ATOM   4706  N9    G   146     -15.722  40.638 -15.128  1.00  0.00           N  
ATOM   4707  H5'   G   146     -14.675  45.324 -14.525  1.00  0.00           H  
ATOM   4708 H5''   G   146     -15.985  45.480 -13.349  1.00  0.00           H  
ATOM   4709  H4'   G   146     -16.751  44.734 -15.483  1.00  0.00           H  
ATOM   4710  H3'   G   146     -17.063  42.715 -13.189  1.00  0.00           H  
ATOM   4711  H1'   G   146     -16.474  41.573 -16.800  1.00  0.00           H  
ATOM   4712  H2'   G   146     -18.340  41.308 -14.780  1.00  0.00           H  
ATOM   4713 HO2'   G   146     -19.107  43.383 -15.896  1.00  0.00           H  
ATOM   4714  H1    G   146     -16.535  35.764 -15.482  1.00  0.00           H  
ATOM   4715  H22   G   146     -18.935  37.549 -17.191  1.00  0.00           H  
ATOM   4716  H21   G   146     -18.333  35.996 -16.716  1.00  0.00           H  
ATOM   4717  H8    G   146     -14.094  41.512 -13.962  1.00  0.00           H  
ATOM   4718  P     U   147     -19.232  43.751 -12.348  1.00  0.00           P  
ATOM   4719  OP2   U   147     -18.244  43.460 -11.278  1.00  0.00           O  
ATOM   4720  OP1   U   147     -20.171  44.885 -12.179  1.00  0.00           O  
ATOM   4721  O5'   U   147     -20.079  42.434 -12.627  1.00  0.00           O  
ATOM   4722  C5'   U   147     -21.153  42.453 -13.586  1.00  0.00           C  
ATOM   4723  C4'   U   147     -21.668  41.055 -13.831  1.00  0.00           C  
ATOM   4724  O4'   U   147     -20.618  40.231 -14.398  1.00  0.00           O  
ATOM   4725  C3'   U   147     -22.118  40.288 -12.599  1.00  0.00           C  
ATOM   4726  O3'   U   147     -23.433  40.680 -12.207  1.00  0.00           O  
ATOM   4727  C1'   U   147     -20.766  38.900 -13.941  1.00  0.00           C  
ATOM   4728  C2'   U   147     -22.028  38.845 -13.077  1.00  0.00           C  
ATOM   4729  O2'   U   147     -23.113  38.471 -13.903  1.00  0.00           O  
ATOM   4730  N1    U   147     -19.544  38.486 -13.230  1.00  0.00           N  
ATOM   4731  C2    U   147     -19.255  37.138 -13.191  1.00  0.00           C  
ATOM   4732  O2    U   147     -19.972  36.294 -13.700  1.00  0.00           O  
ATOM   4733  N3    U   147     -18.094  36.816 -12.531  1.00  0.00           N  
ATOM   4734  C4    U   147     -17.213  37.690 -11.919  1.00  0.00           C  
ATOM   4735  O4    U   147     -16.182  37.252 -11.403  1.00  0.00           O  
ATOM   4736  C5    U   147     -17.589  39.065 -11.993  1.00  0.00           C  
ATOM   4737  C6    U   147     -18.712  39.409 -12.627  1.00  0.00           C  
ATOM   4738  H5'   U   147     -20.806  42.887 -14.534  1.00  0.00           H  
ATOM   4739 H5''   U   147     -21.975  43.088 -13.222  1.00  0.00           H  
ATOM   4740  H4'   U   147     -22.542  41.201 -14.484  1.00  0.00           H  
ATOM   4741  H3'   U   147     -21.499  40.478 -11.710  1.00  0.00           H  
ATOM   4742  H1'   U   147     -20.906  38.179 -14.759  1.00  0.00           H  
ATOM   4743  H2'   U   147     -22.047  38.121 -12.250  1.00  0.00           H  
ATOM   4744 HO2'   U   147     -23.914  39.023 -13.673  1.00  0.00           H  
ATOM   4745  H3    U   147     -17.860  35.844 -12.487  1.00  0.00           H  
ATOM   4746  H5    U   147     -16.957  39.837 -11.529  1.00  0.00           H  
ATOM   4747  H6    U   147     -18.986  40.473 -12.675  1.00  0.00           H  
ATOM   4748  P     C   148     -23.841  40.666 -10.652  1.00  0.00           P  
ATOM   4749  OP2   C   148     -22.781  41.303  -9.821  1.00  0.00           O  
ATOM   4750  OP1   C   148     -25.234  41.167 -10.579  1.00  0.00           O  
ATOM   4751  O5'   C   148     -23.857  39.128 -10.277  1.00  0.00           O  
ATOM   4752  C5'   C   148     -24.884  38.274 -10.756  1.00  0.00           C  
ATOM   4753  C4'   C   148     -24.699  36.896 -10.178  1.00  0.00           C  
ATOM   4754  O4'   C   148     -23.484  36.300 -10.715  1.00  0.00           O  
ATOM   4755  C3'   C   148     -24.445  36.842  -8.681  1.00  0.00           C  
ATOM   4756  O3'   C   148     -25.634  37.013  -7.926  1.00  0.00           O  
ATOM   4757  C1'   C   148     -22.987  35.364  -9.787  1.00  0.00           C  
ATOM   4758  C2'   C   148     -23.851  35.449  -8.528  1.00  0.00           C  
ATOM   4759  O2'   C   148     -24.842  34.447  -8.578  1.00  0.00           O  
ATOM   4760  N1    C   148     -21.562  35.658  -9.525  1.00  0.00           N  
ATOM   4761  C2    C   148     -20.729  34.598  -9.175  1.00  0.00           C  
ATOM   4762  O2    C   148     -21.219  33.470  -9.084  1.00  0.00           O  
ATOM   4763  N3    C   148     -19.417  34.825  -8.938  1.00  0.00           N  
ATOM   4764  C4    C   148     -18.930  36.064  -9.028  1.00  0.00           C  
ATOM   4765  N4    C   148     -17.632  36.246  -8.775  1.00  0.00           N  
ATOM   4766  C5    C   148     -19.760  37.176  -9.379  1.00  0.00           C  
ATOM   4767  C6    C   148     -21.059  36.928  -9.617  1.00  0.00           C  
ATOM   4768  H5'   C   148     -24.858  38.230 -11.855  1.00  0.00           H  
ATOM   4769 H5''   C   148     -25.869  38.673 -10.474  1.00  0.00           H  
ATOM   4770  H4'   C   148     -25.629  36.369 -10.438  1.00  0.00           H  
ATOM   4771  H3'   C   148     -23.788  37.647  -8.316  1.00  0.00           H  
ATOM   4772  H1'   C   148     -23.036  34.323 -10.138  1.00  0.00           H  
ATOM   4773  H2'   C   148     -23.346  35.308  -7.562  1.00  0.00           H  
ATOM   4774 HO2'   C   148     -24.775  33.870  -7.763  1.00  0.00           H  
ATOM   4775  H42   C   148     -17.234  37.162  -8.832  1.00  0.00           H  
ATOM   4776  H41   C   148     -17.057  35.466  -8.529  1.00  0.00           H  
ATOM   4777  H5    C   148     -19.349  38.194  -9.449  1.00  0.00           H  
ATOM   4778  H6    C   148     -21.728  37.758  -9.890  1.00  0.00           H  
ATOM   4779  P     G   149     -25.577  36.924  -6.325  1.00  0.00           P  
ATOM   4780  OP2   G   149     -24.253  37.472  -5.935  1.00  0.00           O  
ATOM   4781  OP1   G   149     -26.816  37.581  -5.836  1.00  0.00           O  
ATOM   4782  O5'   G   149     -25.625  35.393  -5.885  1.00  0.00           O  
ATOM   4783  C5'   G   149     -25.148  34.985  -4.612  1.00  0.00           C  
ATOM   4784  C4'   G   149     -24.567  33.593  -4.658  1.00  0.00           C  
ATOM   4785  O4'   G   149     -23.700  33.425  -5.809  1.00  0.00           O  
ATOM   4786  C3'   G   149     -23.696  33.194  -3.476  1.00  0.00           C  
ATOM   4787  O3'   G   149     -24.446  32.733  -2.366  1.00  0.00           O  
ATOM   4788  C1'   G   149     -22.582  32.636  -5.478  1.00  0.00           C  
ATOM   4789  C2'   G   149     -22.840  32.090  -4.077  1.00  0.00           C  
ATOM   4790  O2'   G   149     -23.567  30.874  -4.182  1.00  0.00           O  
ATOM   4791  N1    G   149     -17.493  32.751  -5.544  1.00  0.00           N  
ATOM   4792  C2    G   149     -18.342  31.673  -5.486  1.00  0.00           C  
ATOM   4793  N2    G   149     -17.766  30.462  -5.439  1.00  0.00           N  
ATOM   4794  N3    G   149     -19.662  31.772  -5.475  1.00  0.00           N  
ATOM   4795  C4    G   149     -20.072  33.056  -5.526  1.00  0.00           C  
ATOM   4796  C5    G   149     -19.308  34.203  -5.586  1.00  0.00           C  
ATOM   4797  C6    G   149     -17.894  34.082  -5.597  1.00  0.00           C  
ATOM   4798  O6    G   149     -17.045  34.980  -5.647  1.00  0.00           O  
ATOM   4799  N7    G   149     -20.115  35.331  -5.627  1.00  0.00           N  
ATOM   4800  C8    G   149     -21.332  34.859  -5.591  1.00  0.00           C  
ATOM   4801  N9    G   149     -21.378  33.487  -5.530  1.00  0.00           N  
ATOM   4802  H5'   G   149     -25.889  35.001  -3.972  1.00  0.00           H  
ATOM   4803 H5''   G   149     -24.455  35.611  -4.314  1.00  0.00           H  
ATOM   4804  H4'   G   149     -25.315  32.963  -4.728  1.00  0.00           H  
ATOM   4805  H3'   G   149     -23.130  33.942  -3.193  1.00  0.00           H  
ATOM   4806  H1'   G   149     -22.481  31.890  -6.106  1.00  0.00           H  
ATOM   4807  H2'   G   149     -22.004  31.971  -3.578  1.00  0.00           H  
ATOM   4808 HO2'   G   149     -24.268  30.861  -3.497  1.00  0.00           H  
ATOM   4809  H1    G   149     -16.530  32.571  -5.547  1.00  0.00           H  
ATOM   4810  H22   G   149     -18.322  29.656  -5.397  1.00  0.00           H  
ATOM   4811  H21   G   149     -16.790  30.381  -5.447  1.00  0.00           H  
ATOM   4812  H8    G   149     -22.130  35.427  -5.607  1.00  0.00           H  
ATOM   4813  P     U   150     -23.959  33.061  -0.869  1.00  0.00           P  
ATOM   4814  OP2   U   150     -23.483  34.467  -0.839  1.00  0.00           O  
ATOM   4815  OP1   U   150     -25.026  32.626   0.068  1.00  0.00           O  
ATOM   4816  O5'   U   150     -22.699  32.109  -0.658  1.00  0.00           O  
ATOM   4817  C5'   U   150     -22.830  30.698  -0.734  1.00  0.00           C  
ATOM   4818  C4'   U   150     -21.521  30.001  -0.456  1.00  0.00           C  
ATOM   4819  O4'   U   150     -20.630  30.258  -1.571  1.00  0.00           O  
ATOM   4820  C3'   U   150     -20.760  30.470   0.774  1.00  0.00           C  
ATOM   4821  O3'   U   150     -21.178  29.823   1.963  1.00  0.00           O  
ATOM   4822  C1'   U   150     -19.287  30.391  -1.086  1.00  0.00           C  
ATOM   4823  C2'   U   150     -19.306  30.159   0.428  1.00  0.00           C  
ATOM   4824  O2'   U   150     -18.995  28.797   0.687  1.00  0.00           O  
ATOM   4825  N1    U   150     -18.763  31.732  -1.443  1.00  0.00           N  
ATOM   4826  C2    U   150     -17.391  31.900  -1.415  1.00  0.00           C  
ATOM   4827  O2    U   150     -16.616  31.009  -1.114  1.00  0.00           O  
ATOM   4828  N3    U   150     -16.951  33.157  -1.753  1.00  0.00           N  
ATOM   4829  C4    U   150     -17.725  34.241  -2.109  1.00  0.00           C  
ATOM   4830  O4    U   150     -17.178  35.309  -2.386  1.00  0.00           O  
ATOM   4831  C5    U   150     -19.134  33.993  -2.117  1.00  0.00           C  
ATOM   4832  C6    U   150     -19.590  32.778  -1.793  1.00  0.00           C  
ATOM   4833  H5'   U   150     -23.137  30.454  -1.632  1.00  0.00           H  
ATOM   4834 H5''   U   150     -23.494  30.402  -0.078  1.00  0.00           H  
ATOM   4835  H4'   U   150     -21.663  29.034  -0.391  1.00  0.00           H  
ATOM   4836  H3'   U   150     -20.876  31.437   0.877  1.00  0.00           H  
ATOM   4837  H1'   U   150     -18.733  29.702  -1.511  1.00  0.00           H  
ATOM   4838  H2'   U   150     -18.690  30.765   0.889  1.00  0.00           H  
ATOM   4839 HO2'   U   150     -18.410  28.747   1.472  1.00  0.00           H  
ATOM   4840  H3    U   150     -15.982  33.298  -1.739  1.00  0.00           H  
ATOM   4841  H5    U   150     -19.760  34.707  -2.359  1.00  0.00           H  
ATOM   4842  H6    U   150     -20.558  32.634  -1.805  1.00  0.00           H  
ATOM   4843  P     A   151     -21.246  30.638   3.347  1.00  0.00           P  
ATOM   4844  OP2   A   151     -21.455  32.072   3.026  1.00  0.00           O  
ATOM   4845  OP1   A   151     -22.198  29.940   4.246  1.00  0.00           O  
ATOM   4846  O5'   A   151     -19.783  30.479   3.959  1.00  0.00           O  
ATOM   4847  C5'   A   151     -19.300  29.209   4.371  1.00  0.00           C  
ATOM   4848  C4'   A   151     -17.793  29.185   4.437  1.00  0.00           C  
ATOM   4849  O4'   A   151     -17.192  29.495   3.149  1.00  0.00           O  
ATOM   4850  C3'   A   151     -17.150  30.194   5.376  1.00  0.00           C  
ATOM   4851  O3'   A   151     -17.231  29.815   6.739  1.00  0.00           O  
ATOM   4852  C1'   A   151     -15.985  30.213   3.340  1.00  0.00           C  
ATOM   4853  C2'   A   151     -15.728  30.244   4.846  1.00  0.00           C  
ATOM   4854  O2'   A   151     -14.998  29.085   5.221  1.00  0.00           O  
ATOM   4855  N1    A   151     -13.571  34.325   1.386  1.00  0.00           N  
ATOM   4856  C2    A   151     -13.120  33.153   1.851  1.00  0.00           C  
ATOM   4857  N3    A   151     -13.805  32.125   2.346  1.00  0.00           N  
ATOM   4858  C4    A   151     -15.124  32.386   2.341  1.00  0.00           C  
ATOM   4859  C5    A   151     -15.738  33.543   1.897  1.00  0.00           C  
ATOM   4860  C6    A   151     -14.902  34.556   1.395  1.00  0.00           C  
ATOM   4861  N6    A   151     -15.351  35.725   0.932  1.00  0.00           N  
ATOM   4862  N7    A   151     -17.116  33.455   2.045  1.00  0.00           N  
ATOM   4863  C8    A   151     -17.301  32.268   2.567  1.00  0.00           C  
ATOM   4864  N9    A   151     -16.138  31.566   2.774  1.00  0.00           N  
ATOM   4865  H5'   A   151     -19.602  28.529   3.733  1.00  0.00           H  
ATOM   4866 H5''   A   151     -19.662  29.000   5.257  1.00  0.00           H  
ATOM   4867  H4'   A   151     -17.525  28.282   4.711  1.00  0.00           H  
ATOM   4868  H3'   A   151     -17.567  31.075   5.262  1.00  0.00           H  
ATOM   4869  H1'   A   151     -15.242  29.754   2.892  1.00  0.00           H  
ATOM   4870  H2'   A   151     -15.271  31.067   5.120  1.00  0.00           H  
ATOM   4871 HO2'   A   151     -15.325  28.770   6.090  1.00  0.00           H  
ATOM   4872  H2    A   151     -12.147  33.036   1.822  1.00  0.00           H  
ATOM   4873  H61   A   151     -14.718  36.393   0.595  1.00  0.00           H  
ATOM   4874  H62   A   151     -16.312  35.914   0.929  1.00  0.00           H  
ATOM   4875  H8    A   151     -18.187  31.914   2.791  1.00  0.00           H  
ATOM   4876  P     G   152     -17.436  30.931   7.877  1.00  0.00           P  
ATOM   4877  OP2   G   152     -18.441  31.908   7.387  1.00  0.00           O  
ATOM   4878  OP1   G   152     -17.659  30.234   9.170  1.00  0.00           O  
ATOM   4879  O5'   G   152     -16.026  31.669   7.953  1.00  0.00           O  
ATOM   4880  C5'   G   152     -14.862  30.976   8.376  1.00  0.00           C  
ATOM   4881  C4'   G   152     -13.614  31.789   8.134  1.00  0.00           C  
ATOM   4882  O4'   G   152     -13.477  32.096   6.724  1.00  0.00           O  
ATOM   4883  C3'   G   152     -13.561  33.149   8.813  1.00  0.00           C  
ATOM   4884  O3'   G   152     -13.191  33.071  10.179  1.00  0.00           O  
ATOM   4885  C1'   G   152     -12.816  33.352   6.581  1.00  0.00           C  
ATOM   4886  C2'   G   152     -12.520  33.883   7.982  1.00  0.00           C  
ATOM   4887  O2'   G   152     -11.203  33.500   8.350  1.00  0.00           O  
ATOM   4888  N1    G   152     -13.005  37.787   4.090  1.00  0.00           N  
ATOM   4889  C2    G   152     -11.954  37.201   4.752  1.00  0.00           C  
ATOM   4890  N2    G   152     -10.798  37.881   4.755  1.00  0.00           N  
ATOM   4891  N3    G   152     -12.029  36.032   5.368  1.00  0.00           N  
ATOM   4892  C4    G   152     -13.259  35.486   5.268  1.00  0.00           C  
ATOM   4893  C5    G   152     -14.374  35.988   4.630  1.00  0.00           C  
ATOM   4894  C6    G   152     -14.280  37.243   3.974  1.00  0.00           C  
ATOM   4895  O6    G   152     -15.157  37.855   3.354  1.00  0.00           O  
ATOM   4896  N7    G   152     -15.448  35.118   4.758  1.00  0.00           N  
ATOM   4897  C8    G   152     -14.975  34.122   5.458  1.00  0.00           C  
ATOM   4898  N9    G   152     -13.654  34.281   5.800  1.00  0.00           N  
ATOM   4899  H5'   G   152     -14.795  30.132   7.883  1.00  0.00           H  
ATOM   4900 H5''   G   152     -14.936  30.782   9.334  1.00  0.00           H  
ATOM   4901  H4'   G   152     -12.840  31.259   8.421  1.00  0.00           H  
ATOM   4902  H3'   G   152     -14.427  33.601   8.740  1.00  0.00           H  
ATOM   4903  H1'   G   152     -11.973  33.195   6.106  1.00  0.00           H  
ATOM   4904  H2'   G   152     -12.643  34.854   8.029  1.00  0.00           H  
ATOM   4905 HO2'   G   152     -11.183  33.312   9.312  1.00  0.00           H  
ATOM   4906  H1    G   152     -12.847  38.656   3.665  1.00  0.00           H  
ATOM   4907  H22   G   152     -10.014  37.512   5.213  1.00  0.00           H  
ATOM   4908  H21   G   152     -10.735  38.747   4.302  1.00  0.00           H  
ATOM   4909  H8    G   152     -15.509  33.341   5.712  1.00  0.00           H  
ATOM   4910  P     U   153     -13.854  34.066  11.253  1.00  0.00           P  
ATOM   4911  OP2   U   153     -15.329  33.984  11.105  1.00  0.00           O  
ATOM   4912  OP1   U   153     -13.232  33.798  12.574  1.00  0.00           O  
ATOM   4913  O5'   U   153     -13.390  35.513  10.774  1.00  0.00           O  
ATOM   4914  C5'   U   153     -12.041  35.931  10.916  1.00  0.00           C  
ATOM   4915  C4'   U   153     -11.811  37.289  10.301  1.00  0.00           C  
ATOM   4916  O4'   U   153     -12.080  37.240   8.881  1.00  0.00           O  
ATOM   4917  C3'   U   153     -12.715  38.410  10.793  1.00  0.00           C  
ATOM   4918  O3'   U   153     -12.298  38.954  12.032  1.00  0.00           O  
ATOM   4919  C1'   U   153     -12.540  38.504   8.445  1.00  0.00           C  
ATOM   4920  C2'   U   153     -12.594  39.419   9.662  1.00  0.00           C  
ATOM   4921  O2'   U   153     -11.376  40.146   9.749  1.00  0.00           O  
ATOM   4922  N1    U   153     -13.867  38.347   7.801  1.00  0.00           N  
ATOM   4923  C2    U   153     -14.285  39.363   6.962  1.00  0.00           C  
ATOM   4924  O2    U   153     -13.619  40.359   6.739  1.00  0.00           O  
ATOM   4925  N3    U   153     -15.518  39.174   6.388  1.00  0.00           N  
ATOM   4926  C4    U   153     -16.361  38.097   6.562  1.00  0.00           C  
ATOM   4927  O4    U   153     -17.443  38.074   5.973  1.00  0.00           O  
ATOM   4928  C5    U   153     -15.862  37.084   7.442  1.00  0.00           C  
ATOM   4929  C6    U   153     -14.664  37.242   8.014  1.00  0.00           C
[truncated: 21,640 more chars]
