# Supplementary material for: Chemical reversible crosslinking enables measurement of RNA 3D distances and alternative conformations in cells
Source: Nat Commun. 2022 Feb 17;13:911. doi: 10.1038/s41467-022-28602-3 (PMC8854666; doi:10.1038/s41467-022-28602-3)
Supplement: Supplementary file 3 — Source Data [file 41467_2022_28602_MOESM3_ESM.zip › Source Data/Source Data SI/sfig10d/S10d Cluster 1 SHARC Source Data.pdb]

HEADER                                            21-MAR-21   XXXX              
EXPDTA    THEORETICAL MODEL                                                     
REMARK 220                                                                      
REMARK 220 EXPERIMENTAL DETAILS                                                 
REMARK 220  EXPERIMENT TYPE                : THEORETICAL MODELLING              
REMARK 220  DATE OF DATA COLLECTION        : 21-MAR-21                          
REMARK 220                                                                      
REMARK 220 REMARK: MODEL GENERATED BY ROSETTA                                   
REMARK 220  VERSION 2020.08+release.cb1caba                                     
ATOM      1  C5'   A     1      -4.736  47.320  71.859  1.00  0.00           C  
ATOM      2  C4'   A     1      -4.745  48.828  71.826  1.00  0.00           C  
ATOM      3  O4'   A     1      -3.408  49.274  72.155  1.00  0.00           O  
ATOM      4  C3'   A     1      -5.014  49.464  70.471  1.00  0.00           C  
ATOM      5  O3'   A     1      -6.395  49.589  70.181  1.00  0.00           O  
ATOM      6  C1'   A     1      -3.130  50.470  71.460  1.00  0.00           C  
ATOM      7  C2'   A     1      -4.365  50.826  70.631  1.00  0.00           C  
ATOM      8  O2'   A     1      -5.190  51.705  71.381  1.00  0.00           O  
ATOM      9  N1    A     1       0.390  52.672  68.408  1.00  0.00           N  
ATOM     10  C2    A     1      -0.655  53.170  69.082  1.00  0.00           C  
ATOM     11  N3    A     1      -1.532  52.538  69.859  1.00  0.00           N  
ATOM     12  C4    A     1      -1.255  51.223  69.918  1.00  0.00           C  
ATOM     13  C5    A     1      -0.218  50.566  69.282  1.00  0.00           C  
ATOM     14  C6    A     1       0.641  51.348  68.489  1.00  0.00           C  
ATOM     15  N6    A     1       1.682  50.853  67.816  1.00  0.00           N  
ATOM     16  N7    A     1      -0.244  49.210  69.575  1.00  0.00           N  
ATOM     17  C8    A     1      -1.278  49.079  70.368  1.00  0.00           C  
ATOM     18  N9    A     1      -1.937  50.258  70.618  1.00  0.00           N  
ATOM     19  H4'   A     1      -5.376  49.196  72.479  1.00  0.00           H  
ATOM     20  H3'   A     1      -4.579  48.960  69.750  1.00  0.00           H  
ATOM     21  H1'   A     1      -2.952  51.187  72.104  1.00  0.00           H  
ATOM     22  H2'   A     1      -4.118  51.210  69.764  1.00  0.00           H  
ATOM     23 HO2'   A     1      -6.129  51.475  71.221  1.00  0.00           H  
ATOM     24  H2    A     1      -0.794  54.136  68.990  1.00  0.00           H  
ATOM     25  H61   A     1       2.246  51.448  67.279  1.00  0.00           H  
ATOM     26  H62   A     1       1.884  49.895  67.860  1.00  0.00           H  
ATOM     27  H8    A     1      -1.557  48.219  70.748  1.00  0.00           H  
ATOM     28  P     G     2      -6.972  49.091  68.766  1.00  0.00           P  
ATOM     29  OP2   G     2      -6.237  47.862  68.377  1.00  0.00           O  
ATOM     30  OP1   G     2      -8.455  49.062  68.858  1.00  0.00           O  
ATOM     31  O5'   G     2      -6.564  50.252  67.753  1.00  0.00           O  
ATOM     32  C5'   G     2      -7.153  51.540  67.845  1.00  0.00           C  
ATOM     33  C4'   G     2      -6.384  52.559  67.041  1.00  0.00           C  
ATOM     34  O4'   G     2      -5.024  52.669  67.550  1.00  0.00           O  
ATOM     35  C3'   G     2      -6.168  52.226  65.573  1.00  0.00           C  
ATOM     36  O3'   G     2      -7.306  52.493  64.771  1.00  0.00           O  
ATOM     37  C1'   G     2      -4.156  53.011  66.495  1.00  0.00           C  
ATOM     38  C2'   G     2      -5.006  53.144  65.231  1.00  0.00           C  
ATOM     39  O2'   G     2      -5.436  54.491  65.094  1.00  0.00           O  
ATOM     40  N1    G     2       0.401  51.810  64.571  1.00  0.00           N  
ATOM     41  C2    G     2      -0.305  52.985  64.478  1.00  0.00           C  
ATOM     42  N2    G     2       0.275  53.974  63.782  1.00  0.00           N  
ATOM     43  N3    G     2      -1.493  53.178  65.027  1.00  0.00           N  
ATOM     44  C4    G     2      -1.928  52.084  65.688  1.00  0.00           C  
ATOM     45  C5    G     2      -1.302  50.865  65.840  1.00  0.00           C  
ATOM     46  C6    G     2      -0.028  50.671  65.246  1.00  0.00           C  
ATOM     47  O6    G     2       0.687  49.663  65.268  1.00  0.00           O  
ATOM     48  N7    G     2      -2.083  50.001  66.593  1.00  0.00           N  
ATOM     49  C8    G     2      -3.150  50.696  66.879  1.00  0.00           C  
ATOM     50  N9    G     2      -3.121  51.969  66.361  1.00  0.00           N  
ATOM     51  H5'   G     2      -7.168  51.819  68.784  1.00  0.00           H  
ATOM     52 H5''   G     2      -8.073  51.496  67.510  1.00  0.00           H  
ATOM     53  H4'   G     2      -6.829  53.430  67.107  1.00  0.00           H  
ATOM     54  H3'   G     2      -5.903  51.291  65.453  1.00  0.00           H  
ATOM     55  H1'   G     2      -3.730  53.871  66.694  1.00  0.00           H  
ATOM     56  H2'   G     2      -4.525  52.834  64.435  1.00  0.00           H  
ATOM     57 HO2'   G     2      -6.358  54.499  64.762  1.00  0.00           H  
ATOM     58  H1    G     2       1.274  51.768  64.127  1.00  0.00           H  
ATOM     59  H22   G     2      -0.182  54.836  63.682  1.00  0.00           H  
ATOM     60  H21   G     2       1.154  53.839  63.372  1.00  0.00           H  
ATOM     61  H8    G     2      -3.895  50.346  67.410  1.00  0.00           H  
ATOM     62  P     A     3      -7.714  51.485  63.588  1.00  0.00           P  
ATOM     63  OP2   A     3      -7.587  50.098  64.100  1.00  0.00           O  
ATOM     64  OP1   A     3      -9.007  51.942  63.019  1.00  0.00           O  
ATOM     65  O5'   A     3      -6.585  51.707  62.486  1.00  0.00           O  
ATOM     66  C5'   A     3      -6.570  52.878  61.683  1.00  0.00           C  
ATOM     67  C4'   A     3      -5.375  52.905  60.764  1.00  0.00           C  
ATOM     68  O4'   A     3      -4.139  52.836  61.519  1.00  0.00           O  
ATOM     69  C3'   A     3      -5.250  51.738  59.797  1.00  0.00           C  
ATOM     70  O3'   A     3      -6.182  51.799  58.731  1.00  0.00           O  
ATOM     71  C1'   A     3      -3.148  52.256  60.695  1.00  0.00           C  
ATOM     72  C2'   A     3      -3.797  51.855  59.375  1.00  0.00           C  
ATOM     73  O2'   A     3      -3.618  52.899  58.429  1.00  0.00           O  
ATOM     74  N1    A     3       0.365  48.497  60.414  1.00  0.00           N  
ATOM     75  C2    A     3       0.009  49.462  59.557  1.00  0.00           C  
ATOM     76  N3    A     3      -0.916  50.410  59.695  1.00  0.00           N  
ATOM     77  C4    A     3      -1.528  50.308  60.888  1.00  0.00           C  
ATOM     78  C5    A     3      -1.272  49.371  61.872  1.00  0.00           C  
ATOM     79  C6    A     3      -0.269  48.423  61.604  1.00  0.00           C  
ATOM     80  N6    A     3       0.086  47.459  62.458  1.00  0.00           N  
ATOM     81  N7    A     3      -2.098  49.574  62.969  1.00  0.00           N  
ATOM     82  C8    A     3      -2.822  50.612  62.629  1.00  0.00           C  
ATOM     83  N9    A     3      -2.530  51.107  61.382  1.00  0.00           N  
ATOM     84  H5'   A     3      -6.543  53.666  62.266  1.00  0.00           H  
ATOM     85 H5''   A     3      -7.388  52.908  61.145  1.00  0.00           H  
ATOM     86  H4'   A     3      -5.397  53.741  60.252  1.00  0.00           H  
ATOM     87  H3'   A     3      -5.367  50.892  60.278  1.00  0.00           H  
ATOM     88  H1'   A     3      -2.468  52.943  60.528  1.00  0.00           H  
ATOM     89  H2'   A     3      -3.449  51.001  59.044  1.00  0.00           H  
ATOM     90 HO2'   A     3      -4.439  52.998  57.904  1.00  0.00           H  
ATOM     91  H2    A     3       0.499  49.473  58.708  1.00  0.00           H  
ATOM     92  H61   A     3       0.794  46.826  62.215  1.00  0.00           H  
ATOM     93  H62   A     3      -0.360  47.386  63.328  1.00  0.00           H  
ATOM     94  H8    A     3      -3.509  50.999  63.212  1.00  0.00           H  
ATOM     95  P     G     4      -7.127  50.538  58.412  1.00  0.00           P  
ATOM     96  OP2   G     4      -8.177  50.473  59.460  1.00  0.00           O  
ATOM     97  OP1   G     4      -7.521  50.609  56.981  1.00  0.00           O  
ATOM     98  O5'   G     4      -6.167  49.280  58.596  1.00  0.00           O  
ATOM     99  C5'   G     4      -5.197  48.953  57.613  1.00  0.00           C  
ATOM    100  C4'   G     4      -4.422  47.719  57.990  1.00  0.00           C  
ATOM    101  O4'   G     4      -3.621  47.987  59.169  1.00  0.00           O  
ATOM    102  C3'   G     4      -5.239  46.523  58.421  1.00  0.00           C  
ATOM    103  O3'   G     4      -5.819  45.845  57.316  1.00  0.00           O  
ATOM    104  C1'   G     4      -3.402  46.780  59.870  1.00  0.00           C  
ATOM    105  C2'   G     4      -4.196  45.688  59.153  1.00  0.00           C  
ATOM    106  O2'   G     4      -3.320  44.986  58.294  1.00  0.00           O  
ATOM    107  N1    G     4      -3.401  44.835  64.532  1.00  0.00           N  
ATOM    108  C2    G     4      -2.746  44.410  63.405  1.00  0.00           C  
ATOM    109  N2    G     4      -2.016  43.296  63.522  1.00  0.00           N  
ATOM    110  N3    G     4      -2.805  45.029  62.244  1.00  0.00           N  
ATOM    111  C4    G     4      -3.582  46.129  62.298  1.00  0.00           C  
ATOM    112  C5    G     4      -4.273  46.643  63.370  1.00  0.00           C  
ATOM    113  C6    G     4      -4.210  45.965  64.610  1.00  0.00           C  
ATOM    114  O6    G     4      -4.771  46.251  65.676  1.00  0.00           O  
ATOM    115  N7    G     4      -4.946  47.803  63.012  1.00  0.00           N  
ATOM    116  C8    G     4      -4.669  47.960  61.746  1.00  0.00           C  
ATOM    117  N9    G     4      -3.862  46.965  61.245  1.00  0.00           N  
ATOM    118  H5'   G     4      -4.575  49.704  57.515  1.00  0.00           H  
ATOM    119 H5''   G     4      -5.648  48.798  56.757  1.00  0.00           H  
ATOM    120  H4'   G     4      -3.847  47.476  57.085  1.00  0.00           H  
ATOM    121  H3'   G     4      -6.104  46.781  59.051  1.00  0.00           H  
ATOM    122  H1'   G     4      -2.359  46.437  59.918  1.00  0.00           H  
ATOM    123  H2'   G     4      -4.643  44.903  59.779  1.00  0.00           H  
ATOM    124 HO2'   G     4      -3.773  44.823  57.417  1.00  0.00           H  
ATOM    125  H1    G     4      -3.289  44.292  65.364  1.00  0.00           H  
ATOM    126  H22   G     4      -1.519  42.940  62.730  1.00  0.00           H  
ATOM    127  H21   G     4      -1.966  42.820  64.399  1.00  0.00           H  
ATOM    128  H8    G     4      -5.051  48.796  61.141  1.00  0.00           H  
ATOM    129  P     G     5      -7.131  44.941  57.539  1.00  0.00           P  
ATOM    130  OP2   G     5      -7.970  45.520  58.628  1.00  0.00           O  
ATOM    131  OP1   G     5      -7.728  44.698  56.197  1.00  0.00           O  
ATOM    132  O5'   G     5      -6.536  43.571  58.077  1.00  0.00           O  
ATOM    133  C5'   G     5      -7.324  42.699  58.875  1.00  0.00           C  
ATOM    134  C4'   G     5      -6.465  41.582  59.396  1.00  0.00           C  
ATOM    135  O4'   G     5      -5.402  42.135  60.216  1.00  0.00           O  
ATOM    136  C3'   G     5      -7.198  40.630  60.314  1.00  0.00           C  
ATOM    137  O3'   G     5      -7.906  39.648  59.574  1.00  0.00           O  
ATOM    138  C1'   G     5      -5.203  41.325  61.350  1.00  0.00           C  
ATOM    139  C2'   G     5      -6.073  40.075  61.172  1.00  0.00           C  
ATOM    140  O2'   G     5      -5.350  39.048  60.525  1.00  0.00           O  
ATOM    141  N1    G     5      -5.586  41.302  66.416  1.00  0.00           N  
ATOM    142  C2    G     5      -5.057  40.353  65.578  1.00  0.00           C  
ATOM    143  N2    G     5      -4.597  39.239  66.164  1.00  0.00           N  
ATOM    144  N3    G     5      -4.982  40.483  64.266  1.00  0.00           N  
ATOM    145  C4    G     5      -5.479  41.667  63.849  1.00  0.00           C  
ATOM    146  C5    G     5      -6.020  42.687  64.603  1.00  0.00           C  
ATOM    147  C6    G     5      -6.110  42.524  66.012  1.00  0.00           C  
ATOM    148  O6    G     5      -6.586  43.301  66.854  1.00  0.00           O  
ATOM    149  N7    G     5      -6.409  43.748  63.792  1.00  0.00           N  
ATOM    150  C8    G     5      -6.116  43.354  62.584  1.00  0.00           C  
ATOM    151  N9    G     5      -5.571  42.089  62.543  1.00  0.00           N  
ATOM    152  H5'   G     5      -8.154  42.292  58.282  1.00  0.00           H  
ATOM    153 H5''   G     5      -7.769  43.255  59.713  1.00  0.00           H  
ATOM    154  H4'   G     5      -6.131  41.056  58.490  1.00  0.00           H  
ATOM    155  H3'   G     5      -7.970  41.114  60.930  1.00  0.00           H  
ATOM    156  H1'   G     5      -4.170  40.978  61.498  1.00  0.00           H  
ATOM    157  H2'   G     5      -6.436  39.618  62.103  1.00  0.00           H  
ATOM    158 HO2'   G     5      -5.940  38.593  59.857  1.00  0.00           H  
ATOM    159  H1    G     5      -5.597  41.099  67.395  1.00  0.00           H  
ATOM    160  H22   G     5      -4.199  38.510  65.608  1.00  0.00           H  
ATOM    161  H21   G     5      -4.652  39.137  67.157  1.00  0.00           H  
ATOM    162  H8    G     5      -6.299  43.964  61.686  1.00  0.00           H  
ATOM    163  P     G     6      -9.365  39.192  60.064  1.00  0.00           P  
ATOM    164  OP2   G     6     -10.161  40.414  60.348  1.00  0.00           O  
ATOM    165  OP1   G     6      -9.839  38.210  59.057  1.00  0.00           O  
ATOM    166  O5'   G     6      -9.097  38.422  61.429  1.00  0.00           O  
ATOM    167  C5'   G     6      -8.359  37.216  61.410  1.00  0.00           C  
ATOM    168  C4'   G     6      -8.092  36.722  62.807  1.00  0.00           C  
ATOM    169  O4'   G     6      -7.304  37.690  63.554  1.00  0.00           O  
ATOM    170  C3'   G     6      -9.282  36.509  63.722  1.00  0.00           C  
ATOM    171  O3'   G     6     -10.023  35.342  63.397  1.00  0.00           O  
ATOM    172  C1'   G     6      -7.533  37.508  64.926  1.00  0.00           C  
ATOM    173  C2'   G     6      -8.564  36.384  65.058  1.00  0.00           C  
ATOM    174  O2'   G     6      -7.887  35.147  65.181  1.00  0.00           O  
ATOM    175  N1    G     6      -8.892  39.864  69.192  1.00  0.00           N  
ATOM    176  C2    G     6      -8.378  38.610  69.004  1.00  0.00           C  
ATOM    177  N2    G     6      -8.208  37.883  70.112  1.00  0.00           N  
ATOM    178  N3    G     6      -8.051  38.104  67.819  1.00  0.00           N  
ATOM    179  C4    G     6      -8.286  38.975  66.821  1.00  0.00           C  
ATOM    180  C5    G     6      -8.800  40.252  66.894  1.00  0.00           C  
ATOM    181  C6    G     6      -9.146  40.780  68.180  1.00  0.00           C  
ATOM    182  O6    G     6      -9.616  41.895  68.465  1.00  0.00           O  
ATOM    183  N7    G     6      -8.888  40.820  65.626  1.00  0.00           N  
ATOM    184  C8    G     6      -8.434  39.889  64.823  1.00  0.00           C  
ATOM    185  N9    G     6      -8.057  38.746  65.488  1.00  0.00           N  
ATOM    186  H5'   G     6      -7.403  37.367  60.889  1.00  0.00           H  
ATOM    187 H5''   G     6      -8.911  36.445  60.852  1.00  0.00           H  
ATOM    188  H4'   G     6      -7.598  35.751  62.659  1.00  0.00           H  
ATOM    189  H3'   G     6     -10.034  37.311  63.665  1.00  0.00           H  
ATOM    190  H1'   G     6      -6.659  37.211  65.524  1.00  0.00           H  
ATOM    191  H2'   G     6      -9.253  36.422  65.914  1.00  0.00           H  
ATOM    192 HO2'   G     6      -8.362  34.451  64.641  1.00  0.00           H  
ATOM    193  H1    G     6      -9.100  40.142  70.129  1.00  0.00           H  
ATOM    194  H22   G     6      -7.835  36.957  70.050  1.00  0.00           H  
ATOM    195  H21   G     6      -8.455  38.263  71.003  1.00  0.00           H  
ATOM    196  H8    G     6      -8.366  40.011  63.731  1.00  0.00           H  
ATOM    197  P     A     7     -11.603  35.281  63.690  1.00  0.00           P  
ATOM    198  OP2   A     7     -12.191  36.590  63.310  1.00  0.00           O  
ATOM    199  OP1   A     7     -12.135  34.034  63.088  1.00  0.00           O  
ATOM    200  O5'   A     7     -11.695  35.142  65.275  1.00  0.00           O  
ATOM    201  C5'   A     7     -11.151  34.012  65.941  1.00  0.00           C  
ATOM    202  C4'   A     7     -11.496  34.014  67.410  1.00  0.00           C  
ATOM    203  O4'   A     7     -10.849  35.150  68.045  1.00  0.00           O  
ATOM    204  C3'   A     7     -12.971  34.202  67.734  1.00  0.00           C  
ATOM    205  O3'   A     7     -13.707  32.986  67.601  1.00  0.00           O  
ATOM    206  C1'   A     7     -11.670  35.605  69.109  1.00  0.00           C  
ATOM    207  C2'   A     7     -12.914  34.717  69.166  1.00  0.00           C  
ATOM    208  O2'   A     7     -12.682  33.686  70.104  1.00  0.00           O  
ATOM    209  N1    A     7     -14.028  39.759  71.015  1.00  0.00           N  
ATOM    210  C2    A     7     -13.903  38.508  71.475  1.00  0.00           C  
ATOM    211  N3    A     7     -13.273  37.470  70.932  1.00  0.00           N  
ATOM    212  C4    A     7     -12.714  37.818  69.759  1.00  0.00           C  
ATOM    213  C5    A     7     -12.755  39.062  69.159  1.00  0.00           C  
ATOM    214  C6    A     7     -13.452  40.074  69.834  1.00  0.00           C  
ATOM    215  N6    A     7     -13.572  41.321  69.374  1.00  0.00           N  
ATOM    216  N7    A     7     -12.070  39.048  67.954  1.00  0.00           N  
ATOM    217  C8    A     7     -11.637  37.817  67.853  1.00  0.00           C  
ATOM    218  N9    A     7     -11.989  37.018  68.911  1.00  0.00           N  
ATOM    219  H5'   A     7     -10.176  34.020  65.841  1.00  0.00           H  
ATOM    220 H5''   A     7     -11.507  33.196  65.530  1.00  0.00           H  
ATOM    221  H4'   A     7     -11.164  33.027  67.765  1.00  0.00           H  
ATOM    222  H3'   A     7     -13.488  34.896  67.056  1.00  0.00           H  
ATOM    223  H1'   A     7     -11.177  35.528  70.089  1.00  0.00           H  
ATOM    224  H2'   A     7     -13.856  35.183  69.487  1.00  0.00           H  
ATOM    225 HO2'   A     7     -13.024  32.819  69.740  1.00  0.00           H  
ATOM    226  H2    A     7     -14.393  38.309  72.438  1.00  0.00           H  
ATOM    227  H61   A     7     -14.081  42.003  69.901  1.00  0.00           H  
ATOM    228  H62   A     7     -13.153  41.575  68.503  1.00  0.00           H  
ATOM    229  H8    A     7     -11.044  37.456  66.999  1.00  0.00           H  
ATOM    230  P     C     8     -15.189  33.011  66.972  1.00  0.00           P  
ATOM    231  OP2   C     8     -15.219  33.927  65.806  1.00  0.00           O  
ATOM    232  OP1   C     8     -15.616  31.599  66.807  1.00  0.00           O  
ATOM    233  O5'   C     8     -16.077  33.672  68.117  1.00  0.00           O  
ATOM    234  C5'   C     8     -16.221  33.039  69.405  1.00  0.00           C  
ATOM    235  C4'   C     8     -17.040  33.916  70.328  1.00  0.00           C  
ATOM    236  O4'   C     8     -16.293  35.126  70.642  1.00  0.00           O  
ATOM    237  C3'   C     8     -18.353  34.464  69.787  1.00  0.00           C  
ATOM    238  O3'   C     8     -19.424  33.526  69.763  1.00  0.00           O  
ATOM    239  C1'   C     8     -17.202  36.168  70.914  1.00  0.00           C  
ATOM    240  C2'   C     8     -18.615  35.615  70.745  1.00  0.00           C  
ATOM    241  O2'   C     8     -19.093  35.182  72.005  1.00  0.00           O  
ATOM    242  N1    C     8     -16.957  37.290  69.984  1.00  0.00           N  
ATOM    243  C2    C     8     -17.493  38.545  70.297  1.00  0.00           C  
ATOM    244  O2    C     8     -18.146  38.672  71.345  1.00  0.00           O  
ATOM    245  N3    C     8     -17.290  39.584  69.457  1.00  0.00           N  
ATOM    246  C4    C     8     -16.582  39.409  68.340  1.00  0.00           C  
ATOM    247  N4    C     8     -16.396  40.467  67.541  1.00  0.00           N  
ATOM    248  C5    C     8     -16.027  38.143  67.992  1.00  0.00           C  
ATOM    249  C6    C     8     -16.233  37.121  68.836  1.00  0.00           C  
ATOM    250  H5'   C     8     -15.232  32.855  69.849  1.00  0.00           H  
ATOM    251 H5''   C     8     -16.710  32.061  69.292  1.00  0.00           H  
ATOM    252  H4'   C     8     -17.257  33.268  71.190  1.00  0.00           H  
ATOM    253  H3'   C     8     -18.297  34.784  68.735  1.00  0.00           H  
ATOM    254  H1'   C     8     -17.135  36.566  71.937  1.00  0.00           H  
ATOM    255  H2'   C     8     -19.386  36.307  70.376  1.00  0.00           H  
ATOM    256 HO2'   C     8     -19.308  35.978  72.573  1.00  0.00           H  
ATOM    257  H42   C     8     -15.871  40.369  66.695  1.00  0.00           H  
ATOM    258  H41   C     8     -16.782  41.354  67.789  1.00  0.00           H  
ATOM    259  H5    C     8     -15.452  38.009  67.063  1.00  0.00           H  
ATOM    260  H6    C     8     -15.819  36.130  68.600  1.00  0.00           H  
ATOM    261  P     G     9     -20.575  33.671  68.645  1.00  0.00           P  
ATOM    262  OP2   G     9     -19.945  34.090  67.366  1.00  0.00           O  
ATOM    263  OP1   G     9     -21.366  32.411  68.700  1.00  0.00           O  
ATOM    264  O5'   G     9     -21.487  34.872  69.162  1.00  0.00           O  
ATOM    265  C5'   G     9     -22.176  34.749  70.409  1.00  0.00           C  
ATOM    266  C4'   G     9     -22.964  35.996  70.726  1.00  0.00           C  
ATOM    267  O4'   G     9     -22.081  37.146  70.798  1.00  0.00           O  
ATOM    268  C3'   G     9     -24.028  36.466  69.749  1.00  0.00           C  
ATOM    269  O3'   G     9     -25.224  35.683  69.781  1.00  0.00           O  
ATOM    270  C1'   G     9     -22.840  38.314  70.611  1.00  0.00           C  
ATOM    271  C2'   G     9     -24.270  37.882  70.265  1.00  0.00           C  
ATOM    272  O2'   G     9     -25.078  37.931  71.431  1.00  0.00           O  
ATOM    273  N1    G     9     -22.843  42.799  68.244  1.00  0.00           N  
ATOM    274  C2    G     9     -23.582  42.377  69.317  1.00  0.00           C  
ATOM    275  N2    G     9     -24.448  43.270  69.823  1.00  0.00           N  
ATOM    276  N3    G     9     -23.483  41.173  69.855  1.00  0.00           N  
ATOM    277  C4    G     9     -22.572  40.407  69.219  1.00  0.00           C  
ATOM    278  C5    G     9     -21.784  40.730  68.136  1.00  0.00           C  
ATOM    279  C6    G     9     -21.897  42.035  67.572  1.00  0.00           C  
ATOM    280  O6    G     9     -21.281  42.524  66.612  1.00  0.00           O  
ATOM    281  N7    G     9     -20.977  39.655  67.777  1.00  0.00           N  
ATOM    282  C8    G     9     -21.283  38.718  68.633  1.00  0.00           C  
ATOM    283  N9    G     9     -22.249  39.106  69.534  1.00  0.00           N  
ATOM    284  H5'   G     9     -21.458  34.561  71.220  1.00  0.00           H  
ATOM    285 H5''   G     9     -22.860  33.889  70.378  1.00  0.00           H  
ATOM    286  H4'   G     9     -23.480  35.755  71.667  1.00  0.00           H  
ATOM    287  H3'   G     9     -23.721  36.400  68.694  1.00  0.00           H  
ATOM    288  H1'   G     9     -22.908  38.963  71.496  1.00  0.00           H  
ATOM    289  H2'   G     9     -24.802  38.512  69.539  1.00  0.00           H  
ATOM    290 HO2'   G     9     -25.710  37.156  71.433  1.00  0.00           H  
ATOM    291  H1    G     9     -22.995  43.731  67.916  1.00  0.00           H  
ATOM    292  H22   G     9     -25.017  43.024  70.608  1.00  0.00           H  
ATOM    293  H21   G     9     -24.523  44.180  69.416  1.00  0.00           H  
ATOM    294  H8    G     9     -20.821  37.719  68.629  1.00  0.00           H  
ATOM    295  P     G    10     -26.212  35.665  68.513  1.00  0.00           P  
ATOM    296  OP2   G    10     -25.610  36.510  67.450  1.00  0.00           O  
ATOM    297  OP1   G    10     -26.559  34.251  68.219  1.00  0.00           O  
ATOM    298  O5'   G    10     -27.527  36.396  69.038  1.00  0.00           O  
ATOM    299  C5'   G    10     -28.381  37.092  68.143  1.00  0.00           C  
ATOM    300  C4'   G    10     -28.495  38.552  68.507  1.00  0.00           C  
ATOM    301  O4'   G    10     -27.168  39.092  68.773  1.00  0.00           O  
ATOM    302  C3'   G    10     -29.064  39.465  67.432  1.00  0.00           C  
ATOM    303  O3'   G    10     -30.481  39.459  67.393  1.00  0.00           O  
ATOM    304  C1'   G    10     -27.085  40.414  68.291  1.00  0.00           C  
ATOM    305  C2'   G    10     -28.477  40.821  67.809  1.00  0.00           C  
ATOM    306  O2'   G    10     -29.189  41.408  68.889  1.00  0.00           O  
ATOM    307  N1    G    10     -24.511  43.412  65.081  1.00  0.00           N  
ATOM    308  C2    G    10     -25.445  43.747  66.030  1.00  0.00           C  
ATOM    309  N2    G    10     -25.737  45.051  66.145  1.00  0.00           N  
ATOM    310  N3    G    10     -26.051  42.868  66.813  1.00  0.00           N  
ATOM    311  C4    G    10     -25.643  41.606  66.565  1.00  0.00           C  
ATOM    312  C5    G    10     -24.718  41.165  65.642  1.00  0.00           C  
ATOM    313  C6    G    10     -24.076  42.118  64.809  1.00  0.00           C  
ATOM    314  O6    G    10     -23.228  41.926  63.930  1.00  0.00           O  
ATOM    315  N7    G    10     -24.579  39.786  65.703  1.00  0.00           N  
ATOM    316  C8    G    10     -25.407  39.420  66.643  1.00  0.00           C  
ATOM    317  N9    G    10     -26.084  40.473  67.209  1.00  0.00           N  
ATOM    318  H5'   G    10     -29.272  36.685  68.169  1.00  0.00           H  
ATOM    319 H5''   G    10     -28.022  37.016  67.234  1.00  0.00           H  
ATOM    320  H4'   G    10     -29.039  38.637  69.318  1.00  0.00           H  
ATOM    321  H3'   G    10     -28.718  39.195  66.556  1.00  0.00           H  
ATOM    322  H1'   G    10     -26.808  41.003  69.024  1.00  0.00           H  
ATOM    323  H2'   G    10     -28.431  41.421  67.035  1.00  0.00           H  
ATOM    324 HO2'   G    10     -30.126  41.124  68.845  1.00  0.00           H  
ATOM    325  H1    G    10     -24.120  44.139  64.552  1.00  0.00           H  
ATOM    326  H22   G    10     -26.396  45.349  66.807  1.00  0.00           H  
ATOM    327  H21   G    10     -25.292  45.708  65.570  1.00  0.00           H  
ATOM    328  H8    G    10     -25.531  38.487  66.918  1.00  0.00           H  
ATOM    329  P     C    11     -31.250  39.389  65.984  1.00  0.00           P  
ATOM    330  OP2   C    11     -30.634  38.307  65.176  1.00  0.00           O  
ATOM    331  OP1   C    11     -32.709  39.361  66.258  1.00  0.00           O  
ATOM    332  O5'   C    11     -30.907  40.780  65.288  1.00  0.00           O  
ATOM    333  C5'   C    11     -31.338  42.007  65.857  1.00  0.00           C  
ATOM    334  C4'   C    11     -30.944  43.188  65.003  1.00  0.00           C  
ATOM    335  O4'   C    11     -29.505  43.337  65.069  1.00  0.00           O  
ATOM    336  C3'   C    11     -31.232  43.065  63.515  1.00  0.00           C  
ATOM    337  O3'   C    11     -32.579  43.359  63.188  1.00  0.00           O  
ATOM    338  C1'   C    11     -29.019  43.818  63.821  1.00  0.00           C  
ATOM    339  C2'   C    11     -30.224  44.018  62.899  1.00  0.00           C  
ATOM    340  O2'   C    11     -30.664  45.364  62.994  1.00  0.00           O  
ATOM    341  N1    C    11     -28.043  42.845  63.270  1.00  0.00           N  
ATOM    342  C2    C    11     -27.256  43.237  62.181  1.00  0.00           C  
ATOM    343  O2    C    11     -27.396  44.377  61.711  1.00  0.00           O  
ATOM    344  N3    C    11     -26.358  42.369  61.660  1.00  0.00           N  
ATOM    345  C4    C    11     -26.227  41.150  62.182  1.00  0.00           C  
ATOM    346  N4    C    11     -25.329  40.327  61.636  1.00  0.00           N  
ATOM    347  C5    C    11     -27.013  40.720  63.289  1.00  0.00           C  
ATOM    348  C6    C    11     -27.897  41.588  63.796  1.00  0.00           C  
ATOM    349  H5'   C    11     -30.935  42.106  66.745  1.00  0.00           H  
ATOM    350 H5''   C    11     -32.314  41.991  65.949  1.00  0.00           H  
ATOM    351  H4'   C    11     -31.363  44.006  65.341  1.00  0.00           H  
ATOM    352  H3'   C    11     -31.024  42.152  63.226  1.00  0.00           H  
ATOM    353  H1'   C    11     -28.576  44.679  63.962  1.00  0.00           H  
ATOM    354  H2'   C    11     -30.016  43.769  61.974  1.00  0.00           H  
ATOM    355 HO2'   C    11     -30.817  45.715  62.093  1.00  0.00           H  
ATOM    356  H42   C    11     -25.209  39.424  61.997  1.00  0.00           H  
ATOM    357  H41   C    11     -24.790  40.626  60.873  1.00  0.00           H  
ATOM    358  H5    C    11     -26.909  39.822  63.666  1.00  0.00           H  
ATOM    359  H6    C    11     -28.447  41.311  64.558  1.00  0.00           H  
ATOM    360  P     C    12     -33.231  42.769  61.842  1.00  0.00           P  
ATOM    361  OP2   C    12     -32.624  41.441  61.579  1.00  0.00           O  
ATOM    362  OP1   C    12     -34.707  42.891  61.955  1.00  0.00           O  
ATOM    363  O5'   C    12     -32.740  43.770  60.704  1.00  0.00           O  
ATOM    364  C5'   C    12     -33.192  45.116  60.672  1.00  0.00           C  
ATOM    365  C4'   C    12     -32.523  45.902  59.570  1.00  0.00           C  
ATOM    366  O4'   C    12     -31.090  45.991  59.801  1.00  0.00           O  
ATOM    367  C3'   C    12     -32.624  45.314  58.171  1.00  0.00           C  
ATOM    368  O3'   C    12     -33.890  45.528  57.572  1.00  0.00           O  
ATOM    369  C1'   C    12     -30.426  46.036  58.553  1.00  0.00           C  
ATOM    370  C2'   C    12     -31.485  46.026  57.454  1.00  0.00           C  
ATOM    371  O2'   C    12     -31.838  47.361  57.126  1.00  0.00           O  
ATOM    372  N1    C    12     -29.498  44.882  58.452  1.00  0.00           N  
ATOM    373  C2    C    12     -28.377  45.002  57.623  1.00  0.00           C  
ATOM    374  O2    C    12     -28.193  46.060  57.000  1.00  0.00           O  
ATOM    375  N3    C    12     -27.514  43.965  57.513  1.00  0.00           N  
ATOM    376  C4    C    12     -27.734  42.840  58.192  1.00  0.00           C  
ATOM    377  N4    C    12     -26.856  41.843  58.053  1.00  0.00           N  
ATOM    378  C5    C    12     -28.865  42.686  59.043  1.00  0.00           C  
ATOM    379  C6    C    12     -29.710  43.719  59.144  1.00  0.00           C  
ATOM    380  H5'   C    12     -32.994  45.540  61.532  1.00  0.00           H  
ATOM    381 H5''   C    12     -34.161  45.124  60.526  1.00  0.00           H  
ATOM    382  H4'   C    12     -32.902  46.805  59.562  1.00  0.00           H  
ATOM    383  H3'   C    12     -32.438  44.352  58.194  1.00  0.00           H  
ATOM    384  H1'   C    12     -29.916  46.871  58.501  1.00  0.00           H  
ATOM    385  H2'   C    12     -31.189  45.525  56.666  1.00  0.00           H  
ATOM    386 HO2'   C    12     -32.805  47.408  56.973  1.00  0.00           H  
ATOM    387  H42   C    12     -26.990  41.002  58.539  1.00  0.00           H  
ATOM    388  H41   C    12     -26.080  41.952  57.466  1.00  0.00           H  
ATOM    389  H5    C    12     -29.018  41.854  59.539  1.00  0.00           H  
ATOM    390  H6    C    12     -30.494  43.633  59.725  1.00  0.00           H  
ATOM    391  P     G    13     -34.636  44.326  56.808  1.00  0.00           P  
ATOM    392  OP2   G    13     -34.205  43.048  57.430  1.00  0.00           O  
ATOM    393  OP1   G    13     -36.083  44.655  56.734  1.00  0.00           O  
ATOM    394  O5'   G    13     -34.043  44.380  55.330  1.00  0.00           O  
ATOM    395  C5'   G    13     -34.315  45.480  54.475  1.00  0.00           C  
ATOM    396  C4'   G    13     -33.302  45.580  53.362  1.00  0.00           C  
ATOM    397  O4'   G    13     -31.976  45.823  53.905  1.00  0.00           O  
ATOM    398  C3'   G    13     -33.103  44.326  52.524  1.00  0.00           C  
ATOM    399  O3'   G    13     -34.134  44.129  51.571  1.00  0.00           O  
ATOM    400  C1'   G    13     -31.023  45.220  53.076  1.00  0.00           C  
ATOM    401  C2'   G    13     -31.763  44.647  51.871  1.00  0.00           C  
ATOM    402  O2'   G    13     -31.903  45.647  50.872  1.00  0.00           O  
ATOM    403  N1    G    13     -26.724  42.535  53.553  1.00  0.00           N  
ATOM    404  C2    G    13     -27.051  43.507  52.639  1.00  0.00           C  
ATOM    405  N2    G    13     -26.113  43.808  51.729  1.00  0.00           N  
ATOM    406  N3    G    13     -28.213  44.140  52.617  1.00  0.00           N  
ATOM    407  C4    G    13     -29.037  43.716  53.598  1.00  0.00           C  
ATOM    408  C5    G    13     -28.809  42.755  54.560  1.00  0.00           C  
ATOM    409  C6    G    13     -27.558  42.084  54.572  1.00  0.00           C  
ATOM    410  O6    G    13     -27.165  41.202  55.344  1.00  0.00           O  
ATOM    411  N7    G    13     -29.913  42.614  55.388  1.00  0.00           N  
ATOM    412  C8    G    13     -30.777  43.475  54.923  1.00  0.00           C  
ATOM    413  N9    G    13     -30.311  44.178  53.838  1.00  0.00           N  
ATOM    414  H5'   G    13     -34.296  46.306  55.001  1.00  0.00           H  
ATOM    415 H5''   G    13     -35.208  45.369  54.086  1.00  0.00           H  
ATOM    416  H4'   G    13     -33.552  46.321  52.771  1.00  0.00           H  
ATOM    417  H3'   G    13     -33.019  43.522  53.077  1.00  0.00           H  
ATOM    418  H1'   G    13     -30.383  45.898  52.774  1.00  0.00           H  
ATOM    419  H2'   G    13     -31.333  43.840  51.519  1.00  0.00           H  
ATOM    420 HO2'   G    13     -32.798  45.582  50.479  1.00  0.00           H  
ATOM    421  H1    G    13     -25.836  42.127  53.484  1.00  0.00           H  
ATOM    422  H22   G    13     -26.290  44.494  51.051  1.00  0.00           H  
ATOM    423  H21   G    13     -25.250  43.343  51.738  1.00  0.00           H  
ATOM    424  H8    G    13     -31.667  43.607  55.310  1.00  0.00           H  
ATOM    425  P     G    14     -34.580  42.640  51.161  1.00  0.00           P  
ATOM    426  OP2   G    14     -34.536  41.795  52.381  1.00  0.00           O  
ATOM    427  OP1   G    14     -35.839  42.735  50.379  1.00  0.00           O  
ATOM    428  O5'   G    14     -33.426  42.148  50.179  1.00  0.00           O  
ATOM    429  C5'   G    14     -33.174  42.822  48.955  1.00  0.00           C  
ATOM    430  C4'   G    14     -31.828  42.449  48.384  1.00  0.00           C  
ATOM    431  O4'   G    14     -30.753  42.734  49.316  1.00  0.00           O  
ATOM    432  C3'   G    14     -31.622  40.974  48.072  1.00  0.00           C  
ATOM    433  O3'   G    14     -32.352  40.541  46.936  1.00  0.00           O  
ATOM    434  C1'   G    14     -29.687  41.842  49.078  1.00  0.00           C  
ATOM    435  C2'   G    14     -30.107  40.920  47.926  1.00  0.00           C  
ATOM    436  O2'   G    14     -29.687  41.484  46.692  1.00  0.00           O  
ATOM    437  N1    G    14     -26.387  38.793  51.472  1.00  0.00           N  
ATOM    438  C2    G    14     -26.316  39.341  50.214  1.00  0.00           C  
ATOM    439  N2    G    14     -25.225  39.042  49.495  1.00  0.00           N  
ATOM    440  N3    G    14     -27.247  40.127  49.698  1.00  0.00           N  
ATOM    441  C4    G    14     -28.273  40.324  50.553  1.00  0.00           C  
ATOM    442  C5    G    14     -28.440  39.825  51.827  1.00  0.00           C  
ATOM    443  C6    G    14     -27.434  38.982  52.369  1.00  0.00           C  
ATOM    444  O6    G    14     -27.399  38.441  53.479  1.00  0.00           O  
ATOM    445  N7    G    14     -29.635  40.265  52.376  1.00  0.00           N  
ATOM    446  C8    G    14     -30.164  41.010  51.444  1.00  0.00           C  
ATOM    447  N9    G    14     -29.390  41.089  50.312  1.00  0.00           N  
ATOM    448  H5'   G    14     -33.198  43.789  49.111  1.00  0.00           H  
ATOM    449 H5''   G    14     -33.872  42.585  48.310  1.00  0.00           H  
ATOM    450  H4'   G    14     -31.696  42.969  47.564  1.00  0.00           H  
ATOM    451  H3'   G    14     -31.876  40.428  48.844  1.00  0.00           H  
ATOM    452  H1'   G    14     -28.897  42.357  48.812  1.00  0.00           H  
ATOM    453  H2'   G    14     -29.766  40.008  48.043  1.00  0.00           H  
ATOM    454 HO2'   G    14     -30.429  41.441  46.053  1.00  0.00           H  
ATOM    455  H1    G    14     -25.644  38.223  51.761  1.00  0.00           H  
ATOM    456  H22   G    14     -25.120  39.405  48.590  1.00  0.00           H  
ATOM    457  H21   G    14     -24.531  38.461  49.870  1.00  0.00           H  
ATOM    458  H8    G    14     -31.025  41.466  51.543  1.00  0.00           H  
ATOM    459  P     G    15     -32.859  39.020  46.835  1.00  0.00           P  
ATOM    460  OP2   G    15     -33.403  38.627  48.159  1.00  0.00           O  
ATOM    461  OP1   G    15     -33.712  38.898  45.625  1.00  0.00           O  
ATOM    462  O5'   G    15     -31.526  38.184  46.582  1.00  0.00           O  
ATOM    463  C5'   G    15     -30.740  38.399  45.419  1.00  0.00           C  
ATOM    464  C4'   G    15     -29.409  37.695  45.512  1.00  0.00           C  
ATOM    465  O4'   G    15     -28.712  38.095  46.704  1.00  0.00           O  
ATOM    466  C3'   G    15     -29.463  36.186  45.696  1.00  0.00           C  
ATOM    467  O3'   G    15     -29.852  35.499  44.519  1.00  0.00           O  
ATOM    468  C1'   G    15     -27.804  37.087  47.082  1.00  0.00           C  
ATOM    469  C2'   G    15     -28.043  35.900  46.164  1.00  0.00           C  
ATOM    470  O2'   G    15     -27.124  35.951  45.082  1.00  0.00           O  
ATOM    471  N1    G    15     -25.903  34.816  51.223  1.00  0.00           N  
ATOM    472  C2    G    15     -25.359  34.943  49.968  1.00  0.00           C  
ATOM    473  N2    G    15     -24.148  34.395  49.786  1.00  0.00           N  
ATOM    474  N3    G    15     -25.956  35.563  48.963  1.00  0.00           N  
ATOM    475  C4    G    15     -27.162  36.053  49.317  1.00  0.00           C  
ATOM    476  C5    G    15     -27.796  35.982  50.540  1.00  0.00           C  
ATOM    477  C6    G    15     -27.144  35.314  51.609  1.00  0.00           C  
ATOM    478  O6    G    15     -27.541  35.144  52.768  1.00  0.00           O  
ATOM    479  N7    G    15     -29.030  36.614  50.494  1.00  0.00           N  
ATOM    480  C8    G    15     -29.123  37.051  49.267  1.00  0.00           C  
ATOM    481  N9    G    15     -28.025  36.746  48.500  1.00  0.00           N  
ATOM    482  H5'   G    15     -30.587  39.360  45.309  1.00  0.00           H  
ATOM    483 H5''   G    15     -31.227  38.062  44.638  1.00  0.00           H  
ATOM    484  H4'   G    15     -28.869  37.900  44.719  1.00  0.00           H  
ATOM    485  H3'   G    15     -30.081  35.957  46.420  1.00  0.00           H  
ATOM    486  H1'   G    15     -26.886  37.411  46.964  1.00  0.00           H  
ATOM    487  H2'   G    15     -27.989  35.049  46.647  1.00  0.00           H  
ATOM    488 HO2'   G    15     -26.663  35.089  45.015  1.00  0.00           H  
ATOM    489  H1    G    15     -25.379  34.339  51.899  1.00  0.00           H  
ATOM    490  H22   G    15     -23.710  34.455  48.911  1.00  0.00           H  
ATOM    491  H21   G    15     -23.699  33.935  50.525  1.00  0.00           H  
ATOM    492  H8    G    15     -29.898  37.546  48.929  1.00  0.00           H  
ATOM    493  P     G    16     -30.528  34.044  44.620  1.00  0.00           P  
ATOM    494  OP2   G    16     -31.429  34.036  45.801  1.00  0.00           O  
ATOM    495  OP1   G    16     -31.068  33.693  43.282  1.00  0.00           O  
ATOM    496  O5'   G    16     -29.304  33.070  44.927  1.00  0.00           O  
ATOM    497  C5'   G    16     -28.284  32.855  43.963  1.00  0.00           C  
ATOM    498  C4'   G    16     -27.018  32.344  44.602  1.00  0.00           C  
ATOM    499  O4'   G    16     -26.735  33.143  45.778  1.00  0.00           O  
ATOM    500  C3'   G    16     -27.026  30.921  45.142  1.00  0.00           C  
ATOM    501  O3'   G    16     -26.765  29.957  44.135  1.00  0.00           O  
ATOM    502  C1'   G    16     -26.058  32.360  46.729  1.00  0.00           C  
ATOM    503  C2'   G    16     -25.863  30.973  46.114  1.00  0.00           C  
ATOM    504  O2'   G    16     -24.641  30.957  45.403  1.00  0.00           O  
ATOM    505  N1    G    16     -25.987  31.383  51.732  1.00  0.00           N  
ATOM    506  C2    G    16     -24.971  31.304  50.816  1.00  0.00           C  
ATOM    507  N2    G    16     -23.790  30.891  51.291  1.00  0.00           N  
ATOM    508  N3    G    16     -25.104  31.603  49.529  1.00  0.00           N  
ATOM    509  C4    G    16     -26.363  31.973  49.225  1.00  0.00           C  
ATOM    510  C5    G    16     -27.455  32.075  50.066  1.00  0.00           C  
ATOM    511  C6    G    16     -27.289  31.766  51.450  1.00  0.00           C  
ATOM    512  O6    G    16     -28.129  31.802  52.360  1.00  0.00           O  
ATOM    513  N7    G    16     -28.581  32.485  49.363  1.00  0.00           N  
ATOM    514  C8    G    16     -28.166  32.618  48.131  1.00  0.00           C  
ATOM    515  N9    G    16     -26.830  32.321  47.973  1.00  0.00           N  
ATOM    516  H5'   G    16     -28.094  33.699  43.505  1.00  0.00           H  
ATOM    517 H5''   G    16     -28.599  32.198  43.307  1.00  0.00           H  
ATOM    518  H4'   G    16     -26.269  32.406  43.799  1.00  0.00           H  
ATOM    519  H3'   G    16     -27.998  30.608  45.552  1.00  0.00           H  
ATOM    520  H1'   G    16     -25.058  32.738  46.987  1.00  0.00           H  
ATOM    521  H2'   G    16     -25.837  30.108  46.791  1.00  0.00           H  
ATOM    522 HO2'   G    16     -24.762  30.463  44.542  1.00  0.00           H  
ATOM    523  H1    G    16     -25.774  31.146  52.679  1.00  0.00           H  
ATOM    524  H22   G    16     -23.006  30.807  50.675  1.00  0.00           H  
ATOM    525  H21   G    16     -23.691  30.666  52.259  1.00  0.00           H  
ATOM    526  H8    G    16     -28.817  32.934  47.302  1.00  0.00           H  
ATOM    527  P     G    17     -27.331  28.459  44.290  1.00  0.00           P  
ATOM    528  OP2   G    17     -28.776  28.514  44.634  1.00  0.00           O  
ATOM    529  OP1   G    17     -26.899  27.739  43.068  1.00  0.00           O  
ATOM    530  O5'   G    17     -26.599  27.862  45.575  1.00  0.00           O  
ATOM    531  C5'   G    17     -25.224  27.501  45.533  1.00  0.00           C  
ATOM    532  C4'   G    17     -24.731  27.089  46.905  1.00  0.00           C  
ATOM    533  O4'   G    17     -25.027  28.134  47.868  1.00  0.00           O  
ATOM    534  C3'   G    17     -25.339  25.878  47.603  1.00  0.00           C  
ATOM    535  O3'   G    17     -24.856  24.632  47.096  1.00  0.00           O  
ATOM    536  C1'   G    17     -24.954  27.616  49.163  1.00  0.00           C  
ATOM    537  C2'   G    17     -24.809  26.099  49.015  1.00  0.00           C  
ATOM    538  O2'   G    17     -23.434  25.804  49.113  1.00  0.00           O  
ATOM    539  N1    G    17     -27.295  27.984  53.651  1.00  0.00           N  
ATOM    540  C2    G    17     -26.018  27.577  53.364  1.00  0.00           C  
ATOM    541  N2    G    17     -25.276  27.193  54.403  1.00  0.00           N  
ATOM    542  N3    G    17     -25.508  27.543  52.141  1.00  0.00           N  
ATOM    543  C4    G    17     -26.403  27.930  51.210  1.00  0.00           C  
ATOM    544  C5    G    17     -27.705  28.339  51.391  1.00  0.00           C  
ATOM    545  C6    G    17     -28.231  28.396  52.709  1.00  0.00           C  
ATOM    546  O6    G    17     -29.352  28.751  53.074  1.00  0.00           O  
ATOM    547  N7    G    17     -28.301  28.636  50.173  1.00  0.00           N  
ATOM    548  C8    G    17     -27.366  28.412  49.291  1.00  0.00           C  
ATOM    549  N9    G    17     -26.189  27.977  49.853  1.00  0.00           N  
ATOM    550  H5'   G    17     -24.623  28.345  45.169  1.00  0.00           H  
ATOM    551 H5''   G    17     -25.074  26.670  44.828  1.00  0.00           H  
ATOM    552  H4'   G    17     -23.661  26.887  46.756  1.00  0.00           H  
ATOM    553  H3'   G    17     -26.429  25.794  47.474  1.00  0.00           H  
ATOM    554  H1'   G    17     -24.119  27.957  49.792  1.00  0.00           H  
ATOM    555  H2'   G    17     -25.296  25.451  49.758  1.00  0.00           H  
ATOM    556 HO2'   G    17     -23.195  25.099  48.444  1.00  0.00           H  
ATOM    557  H1    G    17     -27.575  27.983  54.611  1.00  0.00           H  
ATOM    558  H22   G    17     -24.337  26.881  54.258  1.00  0.00           H  
ATOM    559  H21   G    17     -25.657  27.217  55.326  1.00  0.00           H  
ATOM    560  H8    G    17     -27.508  28.550  48.208  1.00  0.00           H  
ATOM    561  P     C    18     -25.768  23.295  47.268  1.00  0.00           P  
ATOM    562  OP2   C    18     -26.324  22.893  45.946  1.00  0.00           O  
ATOM    563  OP1   C    18     -24.954  22.330  48.038  1.00  0.00           O  
ATOM    564  O5'   C    18     -26.974  23.776  48.189  1.00  0.00           O  
ATOM    565  C5'   C    18     -27.694  22.853  49.023  1.00  0.00           C  
ATOM    566  C4'   C    18     -27.107  22.859  50.416  1.00  0.00           C  
ATOM    567  O4'   C    18     -27.077  24.227  50.925  1.00  0.00           O  
ATOM    568  C3'   C    18     -27.891  22.102  51.483  1.00  0.00           C  
ATOM    569  O3'   C    18     -27.622  20.706  51.494  1.00  0.00           O  
ATOM    570  C1'   C    18     -27.335  24.226  52.300  1.00  0.00           C  
ATOM    571  C2'   C    18     -27.380  22.764  52.747  1.00  0.00           C  
ATOM    572  O2'   C    18     -26.075  22.312  53.046  1.00  0.00           O  
ATOM    573  N1    C    18     -28.636  24.889  52.517  1.00  0.00           N  
ATOM    574  C2    C    18     -28.984  25.245  53.819  1.00  0.00           C  
ATOM    575  O2    C    18     -28.206  24.965  54.730  1.00  0.00           O  
ATOM    576  N3    C    18     -30.163  25.875  54.051  1.00  0.00           N  
ATOM    577  C4    C    18     -30.993  26.130  53.033  1.00  0.00           C  
ATOM    578  N4    C    18     -32.150  26.736  53.308  1.00  0.00           N  
ATOM    579  C5    C    18     -30.671  25.766  51.690  1.00  0.00           C  
ATOM    580  C6    C    18     -29.493  25.155  51.479  1.00  0.00           C  
ATOM    581  H5'   C    18     -27.642  21.840  48.599  1.00  0.00           H  
ATOM    582 H5''   C    18     -28.757  23.131  49.063  1.00  0.00           H  
ATOM    583  H4'   C    18     -26.122  22.386  50.293  1.00  0.00           H  
ATOM    584  H3'   C    18     -28.982  22.144  51.344  1.00  0.00           H  
ATOM    585  H1'   C    18     -26.596  24.732  52.938  1.00  0.00           H  
ATOM    586  H2'   C    18     -27.993  22.526  53.628  1.00  0.00           H  
ATOM    587 HO2'   C    18     -25.965  21.371  52.726  1.00  0.00           H  
ATOM    588  H42   C    18     -32.795  26.942  52.571  1.00  0.00           H  
ATOM    589  H41   C    18     -32.372  26.985  54.250  1.00  0.00           H  
ATOM    590  H5    C    18     -31.363  25.977  50.861  1.00  0.00           H  
ATOM    591  H6    C    18     -29.210  24.860  50.457  1.00  0.00           H  
ATOM    592  P     A    19     -28.808  19.671  51.814  1.00  0.00           P  
ATOM    593  OP2   A    19     -30.071  20.189  51.258  1.00  0.00           O  
ATOM    594  OP1   A    19     -28.316  18.343  51.399  1.00  0.00           O  
ATOM    595  O5'   A    19     -29.011  19.718  53.394  1.00  0.00           O  
ATOM    596  C5'   A    19     -28.055  19.155  54.301  1.00  0.00           C  
ATOM    597  C4'   A    19     -28.269  19.720  55.695  1.00  0.00           C  
ATOM    598  O4'   A    19     -28.469  21.154  55.586  1.00  0.00           O  
ATOM    599  C3'   A    19     -29.485  19.230  56.473  1.00  0.00           C  
ATOM    600  O3'   A    19     -29.204  17.987  57.144  1.00  0.00           O  
ATOM    601  C1'   A    19     -29.382  21.596  56.573  1.00  0.00           C  
ATOM    602  C2'   A    19     -29.728  20.384  57.445  1.00  0.00           C  
ATOM    603  O2'   A    19     -28.848  20.377  58.548  1.00  0.00           O  
ATOM    604  N1    A    19     -33.803  24.155  57.240  1.00  0.00           N  
ATOM    605  C2    A    19     -32.864  23.740  58.096  1.00  0.00           C  
ATOM    606  N3    A    19     -31.726  23.093  57.854  1.00  0.00           N  
ATOM    607  C4    A    19     -31.580  22.860  56.542  1.00  0.00           C  
ATOM    608  C5    A    19     -32.456  23.225  55.533  1.00  0.00           C  
ATOM    609  C6    A    19     -33.625  23.912  55.920  1.00  0.00           C  
ATOM    610  N6    A    19     -34.557  24.336  55.061  1.00  0.00           N  
ATOM    611  N7    A    19     -31.974  22.824  54.298  1.00  0.00           N  
ATOM    612  C8    A    19     -30.842  22.229  54.578  1.00  0.00           C  
ATOM    613  N9    A    19     -30.544  22.205  55.920  1.00  0.00           N  
ATOM    614  H5'   A    19     -27.033  19.377  53.961  1.00  0.00           H  
ATOM    615 H5''   A    19     -28.155  18.059  54.323  1.00  0.00           H  
ATOM    616  H4'   A    19     -27.373  19.408  56.252  1.00  0.00           H  
ATOM    617  H3'   A    19     -30.356  19.006  55.839  1.00  0.00           H  
ATOM    618  H1'   A    19     -28.968  22.363  57.242  1.00  0.00           H  
ATOM    619  H2'   A    19     -30.731  20.356  57.893  1.00  0.00           H  
ATOM    620 HO2'   A    19     -28.581  19.436  58.757  1.00  0.00           H  
ATOM    621  H2    A    19     -33.061  23.967  59.153  1.00  0.00           H  
ATOM    622  H61   A    19     -35.364  24.822  55.398  1.00  0.00           H  
ATOM    623  H62   A    19     -34.448  24.168  54.082  1.00  0.00           H  
ATOM    624  H8    A    19     -30.190  21.785  53.811  1.00  0.00           H  
ATOM    625  P     U    20     -30.368  16.897  57.345  1.00  0.00           P  
ATOM    626  OP2   U    20     -30.900  16.542  56.006  1.00  0.00           O  
ATOM    627  OP1   U    20     -29.848  15.828  58.236  1.00  0.00           O  
ATOM    628  O5'   U    20     -31.504  17.687  58.134  1.00  0.00           O  
ATOM    629  C5'   U    20     -31.371  17.966  59.519  1.00  0.00           C  
ATOM    630  C4'   U    20     -32.579  18.690  60.061  1.00  0.00           C  
ATOM    631  O4'   U    20     -32.747  19.946  59.347  1.00  0.00           O  
ATOM    632  C3'   U    20     -33.913  17.975  59.907  1.00  0.00           C  
ATOM    633  O3'   U    20     -34.177  17.063  60.958  1.00  0.00           O  
ATOM    634  C1'   U    20     -34.138  20.236  59.213  1.00  0.00           C  
ATOM    635  C2'   U    20     -34.924  19.117  59.905  1.00  0.00           C  
ATOM    636  O2'   U    20     -35.238  19.530  61.227  1.00  0.00           O  
ATOM    637  N1    U    20     -34.477  20.355  57.774  1.00  0.00           N  
ATOM    638  C2    U    20     -35.680  20.958  57.457  1.00  0.00           C  
ATOM    639  O2    U    20     -36.452  21.387  58.297  1.00  0.00           O  
ATOM    640  N3    U    20     -35.951  21.047  56.114  1.00  0.00           N  
ATOM    641  C4    U    20     -35.161  20.603  55.075  1.00  0.00           C  
ATOM    642  O4    U    20     -35.545  20.755  53.914  1.00  0.00           O  
ATOM    643  C5    U    20     -33.932  19.989  55.478  1.00  0.00           C  
ATOM    644  C6    U    20     -33.643  19.891  56.779  1.00  0.00           C  
ATOM    645  H5'   U    20     -30.577  18.522  59.659  1.00  0.00           H  
ATOM    646 H5''   U    20     -31.260  17.122  60.006  1.00  0.00           H  
ATOM    647  H4'   U    20     -32.434  18.888  61.009  1.00  0.00           H  
ATOM    648  H3'   U    20     -33.938  17.497  59.053  1.00  0.00           H  
ATOM    649  H1'   U    20     -34.326  21.087  59.662  1.00  0.00           H  
ATOM    650  H2'   U    20     -35.729  18.883  59.398  1.00  0.00           H  
ATOM    651 HO2'   U    20     -35.152  18.761  61.830  1.00  0.00           H  
ATOM    652  H3    U    20     -36.798  21.471  55.867  1.00  0.00           H  
ATOM    653  H5    U    20     -33.308  19.645  54.805  1.00  0.00           H  
ATOM    654  H6    U    20     -32.797  19.466  57.029  1.00  0.00           H  
ATOM    655  P     U    21     -34.569  15.540  60.629  1.00  0.00           P  
ATOM    656  OP2   U    21     -33.444  14.929  59.878  1.00  0.00           O  
ATOM    657  OP1   U    21     -35.045  14.906  61.885  1.00  0.00           O  
ATOM    658  O5'   U    21     -35.811  15.668  59.640  1.00  0.00           O  
ATOM    659  C5'   U    21     -37.071  16.128  60.106  1.00  0.00           C  
ATOM    660  C4'   U    21     -38.023  16.395  58.966  1.00  0.00           C  
ATOM    661  O4'   U    21     -37.518  17.442  58.092  1.00  0.00           O  
ATOM    662  C3'   U    21     -38.286  15.230  58.025  1.00  0.00           C  
ATOM    663  O3'   U    21     -39.227  14.304  58.539  1.00  0.00           O  
ATOM    664  C1'   U    21     -37.908  17.190  56.764  1.00  0.00           C  
ATOM    665  C2'   U    21     -38.778  15.933  56.768  1.00  0.00           C  
ATOM    666  O2'   U    21     -40.141  16.313  56.892  1.00  0.00           O  
ATOM    667  N1    U    21     -36.685  17.026  55.942  1.00  0.00           N  
ATOM    668  C2    U    21     -36.815  17.201  54.576  1.00  0.00           C  
ATOM    669  O2    U    21     -37.873  17.480  54.038  1.00  0.00           O  
ATOM    670  N3    U    21     -35.657  17.040  53.856  1.00  0.00           N  
ATOM    671  C4    U    21     -34.408  16.727  54.348  1.00  0.00           C  
ATOM    672  O4    U    21     -33.462  16.615  53.567  1.00  0.00           O  
ATOM    673  C5    U    21     -34.349  16.560  55.768  1.00  0.00           C  
ATOM    674  C6    U    21     -35.461  16.713  56.494  1.00  0.00           C  
ATOM    675  H5'   U    21     -36.940  16.956  60.614  1.00  0.00           H  
ATOM    676 H5''   U    21     -37.461  15.449  60.695  1.00  0.00           H  
ATOM    677  H4'   U    21     -38.874  16.688  59.353  1.00  0.00           H  
ATOM    678  H3'   U    21     -37.448  14.761  57.830  1.00  0.00           H  
ATOM    679  H1'   U    21     -38.432  17.944  56.420  1.00  0.00           H  
ATOM    680  H2'   U    21     -38.626  15.387  55.969  1.00  0.00           H  
ATOM    681 HO2'   U    21     -40.560  16.292  56.005  1.00  0.00           H  
ATOM    682  H3    U    21     -35.727  17.159  52.886  1.00  0.00           H  
ATOM    683  H5    U    21     -33.500  16.337  56.204  1.00  0.00           H  
ATOM    684  H6    U    21     -35.395  16.593  57.464  1.00  0.00           H  
ATOM    685  P     C    22     -38.964  12.725  58.407  1.00  0.00           P  
ATOM    686  OP2   C    22     -37.502  12.512  58.260  1.00  0.00           O  
ATOM    687  OP1   C    22     -39.698  12.043  59.503  1.00  0.00           O  
ATOM    688  O5'   C    22     -39.661  12.331  57.030  1.00  0.00           O  
ATOM    689  C5'   C    22     -39.222  11.205  56.285  1.00  0.00           C  
ATOM    690  C4'   C    22     -39.743  11.236  54.867  1.00  0.00           C  
ATOM    691  O4'   C    22     -39.594  12.572  54.321  1.00  0.00           O  
ATOM    692  C3'   C    22     -38.999  10.362  53.873  1.00  0.00           C  
ATOM    693  O3'   C    22     -39.408   9.011  53.919  1.00  0.00           O  
ATOM    694  C1'   C    22     -39.281  12.497  52.950  1.00  0.00           C  
ATOM    695  C2'   C    22     -39.342  11.024  52.551  1.00  0.00           C  
ATOM    696  O2'   C    22     -40.642  10.703  52.097  1.00  0.00           O  
ATOM    697  N1    C    22     -37.931  13.050  52.746  1.00  0.00           N  
ATOM    698  C2    C    22     -37.529  13.373  51.452  1.00  0.00           C  
ATOM    699  O2    C    22     -38.312  13.153  50.511  1.00  0.00           O  
ATOM    700  N3    C    22     -36.298  13.904  51.251  1.00  0.00           N  
ATOM    701  C4    C    22     -35.478  14.104  52.289  1.00  0.00           C  
ATOM    702  N4    C    22     -34.290  14.654  52.053  1.00  0.00           N  
ATOM    703  C5    C    22     -35.851  13.756  53.620  1.00  0.00           C  
ATOM    704  C6    C    22     -37.076  13.241  53.802  1.00  0.00           C  
ATOM    705  H5'   C    22     -39.538  10.389  56.725  1.00  0.00           H  
ATOM    706 H5''   C    22     -38.242  11.199  56.265  1.00  0.00           H  
ATOM    707  H4'   C    22     -40.782  10.884  54.956  1.00  0.00           H  
ATOM    708  H3'   C    22     -37.915  10.306  54.059  1.00  0.00           H  
ATOM    709  H1'   C    22     -39.963  13.039  52.280  1.00  0.00           H  
ATOM    710  H2'   C    22     -38.677  10.710  51.734  1.00  0.00           H  
ATOM    711 HO2'   C    22     -40.905   9.803  52.445  1.00  0.00           H  
ATOM    712  H42   C    22     -33.654  14.815  52.808  1.00  0.00           H  
ATOM    713  H41   C    22     -34.033  14.906  51.121  1.00  0.00           H  
ATOM    714  H5    C    22     -35.158  13.902  54.462  1.00  0.00           H  
ATOM    715  H6    C    22     -37.402  12.960  54.814  1.00  0.00           H  
ATOM    716  P     G    23     -38.319   7.852  53.730  1.00  0.00           P  
ATOM    717  OP2   G    23     -37.088   8.232  54.465  1.00  0.00           O  
ATOM    718  OP1   G    23     -39.030   6.597  54.075  1.00  0.00           O  
ATOM    719  O5'   G    23     -37.985   7.853  52.167  1.00  0.00           O  
ATOM    720  C5'   G    23     -38.993   7.521  51.198  1.00  0.00           C  
ATOM    721  C4'   G    23     -38.485   7.751  49.803  1.00  0.00           C  
ATOM    722  O4'   G    23     -38.249   9.172  49.613  1.00  0.00           O  
ATOM    723  C3'   G    23     -37.140   7.131  49.474  1.00  0.00           C  
ATOM    724  O3'   G    23     -37.251   5.740  49.194  1.00  0.00           O  
ATOM    725  C1'   G    23     -37.205   9.343  48.671  1.00  0.00           C  
ATOM    726  C2'   G    23     -36.721   7.950  48.261  1.00  0.00           C  
ATOM    727  O2'   G    23     -37.388   7.568  47.076  1.00  0.00           O  
ATOM    728  N1    G    23     -32.967  11.954  47.794  1.00  0.00           N  
ATOM    729  C2    G    23     -33.873  11.440  46.904  1.00  0.00           C  
ATOM    730  N2    G    23     -33.589  11.601  45.605  1.00  0.00           N  
ATOM    731  N3    G    23     -34.979  10.811  47.262  1.00  0.00           N  
ATOM    732  C4    G    23     -35.111  10.745  48.604  1.00  0.00           C  
ATOM    733  C5    G    23     -34.271  11.237  49.578  1.00  0.00           C  
ATOM    734  C6    G    23     -33.079  11.891  49.182  1.00  0.00           C  
ATOM    735  O6    G    23     -32.182  12.358  49.898  1.00  0.00           O  
ATOM    736  N7    G    23     -34.771  10.963  50.844  1.00  0.00           N  
ATOM    737  C8    G    23     -35.873  10.303  50.619  1.00  0.00           C  
ATOM    738  N9    G    23     -36.121  10.110  49.281  1.00  0.00           N  
ATOM    739  H5'   G    23     -39.893   8.130  51.365  1.00  0.00           H  
ATOM    740 H5''   G    23     -39.292   6.468  51.310  1.00  0.00           H  
ATOM    741  H4'   G    23     -39.262   7.315  49.159  1.00  0.00           H  
ATOM    742  H3'   G    23     -36.417   7.176  50.302  1.00  0.00           H  
ATOM    743  H1'   G    23     -37.502   9.863  47.749  1.00  0.00           H  
ATOM    744  H2'   G    23     -35.653   7.841  48.024  1.00  0.00           H  
ATOM    745 HO2'   G    23     -37.735   6.635  47.174  1.00  0.00           H  
ATOM    746  H1    G    23     -32.161  12.412  47.420  1.00  0.00           H  
ATOM    747  H22   G    23     -34.213  11.245  44.910  1.00  0.00           H  
ATOM    748  H21   G    23     -32.753  12.075  45.332  1.00  0.00           H  
ATOM    749  H8    G    23     -36.528   9.926  51.419  1.00  0.00           H  
ATOM    750  P     U    24     -36.022   4.760  49.534  1.00  0.00           P  
ATOM    751  OP2   U    24     -35.345   5.183  50.776  1.00  0.00           O  
ATOM    752  OP1   U    24     -36.580   3.382  49.428  1.00  0.00           O  
ATOM    753  O5'   U    24     -34.995   4.977  48.336  1.00  0.00           O  
ATOM    754  C5'   U    24     -35.345   4.592  46.995  1.00  0.00           C  
ATOM    755  C4'   U    24     -34.229   4.935  46.039  1.00  0.00           C  
ATOM    756  O4'   U    24     -34.061   6.377  45.975  1.00  0.00           O  
ATOM    757  C3'   U    24     -32.846   4.430  46.397  1.00  0.00           C  
ATOM    758  O3'   U    24     -32.696   3.048  46.068  1.00  0.00           O  
ATOM    759  C1'   U    24     -32.703   6.674  45.689  1.00  0.00           C  
ATOM    760  C2'   U    24     -31.966   5.338  45.552  1.00  0.00           C  
ATOM    761  O2'   U    24     -31.988   4.965  44.191  1.00  0.00           O  
ATOM    762  N1    U    24     -32.168   7.535  46.759  1.00  0.00           N  
ATOM    763  C2    U    24     -31.116   8.374  46.443  1.00  0.00           C  
ATOM    764  O2    U    24     -30.631   8.439  45.328  1.00  0.00           O  
ATOM    765  N3    U    24     -30.641   9.131  47.483  1.00  0.00           N  
ATOM    766  C4    U    24     -31.098   9.146  48.780  1.00  0.00           C  
ATOM    767  O4    U    24     -30.550   9.888  49.611  1.00  0.00           O  
ATOM    768  C5    U    24     -32.190   8.261  49.032  1.00  0.00           C  
ATOM    769  C6    U    24     -32.679   7.505  48.040  1.00  0.00           C  
ATOM    770  H5'   U    24     -36.267   5.103  46.684  1.00  0.00           H  
ATOM    771 H5''   U    24     -35.546   3.511  46.953  1.00  0.00           H  
ATOM    772  H4'   U    24     -34.531   4.463  45.092  1.00  0.00           H  
ATOM    773  H3'   U    24     -32.625   4.477  47.474  1.00  0.00           H  
ATOM    774  H1'   U    24     -32.551   7.220  44.747  1.00  0.00           H  
ATOM    775  H2'   U    24     -30.908   5.297  45.847  1.00  0.00           H  
ATOM    776 HO2'   U    24     -32.124   3.977  44.118  1.00  0.00           H  
ATOM    777  H3    U    24     -29.874   9.741  47.278  1.00  0.00           H  
ATOM    778  H5    U    24     -32.630   8.199  50.039  1.00  0.00           H  
ATOM    779  H6    U    24     -33.521   6.832  48.256  1.00  0.00           H  
ATOM    780  P     A    25     -31.960   2.049  47.089  1.00  0.00           P  
ATOM    781  OP2   A    25     -32.234   2.518  48.470  1.00  0.00           O  
ATOM    782  OP1   A    25     -32.308   0.658  46.703  1.00  0.00           O  
ATOM    783  O5'   A    25     -30.410   2.269  46.793  1.00  0.00           O  
ATOM    784  C5'   A    25     -29.732   1.479  45.827  1.00  0.00           C  
ATOM    785  C4'   A    25     -28.681   2.276  45.097  1.00  0.00           C  
ATOM    786  O4'   A    25     -29.056   3.678  45.144  1.00  0.00           O  
ATOM    787  C3'   A    25     -27.288   2.260  45.708  1.00  0.00           C  
ATOM    788  O3'   A    25     -26.515   1.146  45.297  1.00  0.00           O  
ATOM    789  C1'   A    25     -27.890   4.492  45.275  1.00  0.00           C  
ATOM    790  C2'   A    25     -26.680   3.575  45.224  1.00  0.00           C  
ATOM    791  O2'   A    25     -26.231   3.472  43.881  1.00  0.00           O  
ATOM    792  N1    A    25     -25.873   8.333  48.057  1.00  0.00           N  
ATOM    793  C2    A    25     -25.570   7.840  46.849  1.00  0.00           C  
ATOM    794  N3    A    25     -26.137   6.837  46.183  1.00  0.00           N  
ATOM    795  C4    A    25     -27.143   6.302  46.897  1.00  0.00           C  
ATOM    796  C5    A    25     -27.572   6.699  48.150  1.00  0.00           C  
ATOM    797  C6    A    25     -26.890   7.773  48.747  1.00  0.00           C  
ATOM    798  N6    A    25     -27.191   8.264  49.951  1.00  0.00           N  
ATOM    799  N7    A    25     -28.638   5.916  48.574  1.00  0.00           N  
ATOM    800  C8    A    25     -28.826   5.078  47.585  1.00  0.00           C  
ATOM    801  N9    A    25     -27.957   5.255  46.536  1.00  0.00           N  
ATOM    802  H5'   A    25     -30.384   1.139  45.178  1.00  0.00           H  
ATOM    803 H5''   A    25     -29.304   0.721  46.276  1.00  0.00           H  
ATOM    804  H4'   A    25     -28.620   1.990  44.162  1.00  0.00           H  
ATOM    805  H3'   A    25     -27.357   2.260  46.686  1.00  0.00           H  
ATOM    806  H1'   A    25     -27.859   5.115  44.518  1.00  0.00           H  
ATOM    807  H2'   A    25     -25.968   3.883  45.823  1.00  0.00           H  
ATOM    808 HO2'   A    25     -25.843   4.329  43.608  1.00  0.00           H  
ATOM    809  H2    A    25     -24.824   8.282  46.390  1.00  0.00           H  
ATOM    810  H61   A    25     -26.678   9.016  50.316  1.00  0.00           H  
ATOM    811  H62   A    25     -27.925   7.874  50.470  1.00  0.00           H  
ATOM    812  H8    A    25     -29.522   4.388  47.592  1.00  0.00           H  
ATOM    813  P     U    26     -25.425   0.508  46.292  1.00  0.00           P  
ATOM    814  OP2   U    26     -26.046   0.385  47.635  1.00  0.00           O  
ATOM    815  OP1   U    26     -24.851  -0.694  45.635  1.00  0.00           O  
ATOM    816  O5'   U    26     -24.285   1.617  46.374  1.00  0.00           O  
ATOM    817  C5'   U    26     -23.412   1.849  45.279  1.00  0.00           C  
ATOM    818  C4'   U    26     -22.514   3.039  45.524  1.00  0.00           C  
ATOM    819  O4'   U    26     -23.318   4.217  45.803  1.00  0.00           O  
ATOM    820  C3'   U    26     -21.586   2.953  46.725  1.00  0.00           C  
ATOM    821  O3'   U    26     -20.434   2.167  46.475  1.00  0.00           O  
ATOM    822  C1'   U    26     -22.587   5.080  46.658  1.00  0.00           C  
ATOM    823  C2'   U    26     -21.243   4.414  46.961  1.00  0.00           C  
ATOM    824  O2'   U    26     -20.260   4.909  46.076  1.00  0.00           O  
ATOM    825  N1    U    26     -23.345   5.298  47.899  1.00  0.00           N  
ATOM    826  C2    U    26     -22.997   6.392  48.677  1.00  0.00           C  
ATOM    827  O2    U    26     -22.119   7.184  48.363  1.00  0.00           O  
ATOM    828  N3    U    26     -23.712   6.518  49.840  1.00  0.00           N  
ATOM    829  C4    U    26     -24.709   5.690  50.297  1.00  0.00           C  
ATOM    830  O4    U    26     -25.224   5.918  51.391  1.00  0.00           O  
ATOM    831  C5    U    26     -25.020   4.593  49.437  1.00  0.00           C  
ATOM    832  C6    U    26     -24.350   4.438  48.295  1.00  0.00           C  
ATOM    833  H5'   U    26     -23.947   2.013  44.474  1.00  0.00           H  
ATOM    834 H5''   U    26     -22.857   1.054  45.138  1.00  0.00           H  
ATOM    835  H4'   U    26     -21.900   3.105  44.614  1.00  0.00           H  
ATOM    836  H3'   U    26     -22.040   2.467  47.601  1.00  0.00           H  
ATOM    837  H1'   U    26     -22.364   6.066  46.224  1.00  0.00           H  
ATOM    838  H2'   U    26     -20.826   4.596  47.962  1.00  0.00           H  
ATOM    839 HO2'   U    26     -19.643   5.523  46.570  1.00  0.00           H  
ATOM    840  H3    U    26     -23.482   7.299  50.423  1.00  0.00           H  
ATOM    841  H5    U    26     -25.809   3.878  49.716  1.00  0.00           H  
ATOM    842  H6    U    26     -24.604   3.588  47.645  1.00  0.00           H  
ATOM    843  P     U    27     -19.966   1.077  47.560  1.00  0.00           P  
ATOM    844  OP2   U    27     -21.146   0.617  48.328  1.00  0.00           O  
ATOM    845  OP1   U    27     -19.136   0.085  46.833  1.00  0.00           O  
ATOM    846  O5'   U    27     -19.062   1.886  48.589  1.00  0.00           O  
ATOM    847  C5'   U    27     -17.768   2.375  48.216  1.00  0.00           C  
ATOM    848  C4'   U    27     -17.203   3.241  49.316  1.00  0.00           C  
ATOM    849  O4'   U    27     -18.038   4.414  49.501  1.00  0.00           O  
ATOM    850  C3'   U    27     -17.140   2.611  50.699  1.00  0.00           C  
ATOM    851  O3'   U    27     -16.018   1.760  50.870  1.00  0.00           O  
ATOM    852  C1'   U    27     -18.090   4.767  50.888  1.00  0.00           C  
ATOM    853  C2'   U    27     -17.130   3.825  51.616  1.00  0.00           C  
ATOM    854  O2'   U    27     -15.844   4.425  51.665  1.00  0.00           O  
ATOM    855  N1    U    27     -19.479   4.659  51.397  1.00  0.00           N  
ATOM    856  C2    U    27     -19.758   5.278  52.601  1.00  0.00           C  
ATOM    857  O2    U    27     -18.925   5.893  53.243  1.00  0.00           O  
ATOM    858  N3    U    27     -21.056   5.153  53.033  1.00  0.00           N  
ATOM    859  C4    U    27     -22.083   4.486  52.399  1.00  0.00           C  
ATOM    860  O4    U    27     -23.200   4.463  52.918  1.00  0.00           O  
ATOM    861  C5    U    27     -21.720   3.871  51.159  1.00  0.00           C  
ATOM    862  C6    U    27     -20.465   3.979  50.714  1.00  0.00           C  
ATOM    863  H5'   U    27     -17.837   2.957  47.286  1.00  0.00           H  
ATOM    864 H5''   U    27     -17.081   1.534  48.041  1.00  0.00           H  
ATOM    865  H4'   U    27     -16.303   3.531  49.058  1.00  0.00           H  
ATOM    866  H3'   U    27     -17.960   2.097  50.856  1.00  0.00           H  
ATOM    867  H1'   U    27     -17.780   5.691  50.988  1.00  0.00           H  
ATOM    868  H2'   U    27     -17.459   3.602  52.513  1.00  0.00           H  
ATOM    869 HO2'   U    27     -15.175   3.774  51.370  1.00  0.00           H  
ATOM    870  H3    U    27     -21.276   5.583  53.885  1.00  0.00           H  
ATOM    871  H5    U    27     -22.389   3.376  50.640  1.00  0.00           H  
ATOM    872  H6    U    27     -20.242   3.548  49.864  1.00  0.00           H  
ATOM    873  P     G    28     -16.073   0.551  51.926  1.00  0.00           P  
ATOM    874  OP2   G    28     -17.379  -0.139  51.767  1.00  0.00           O  
ATOM    875  OP1   G    28     -14.813  -0.225  51.803  1.00  0.00           O  
ATOM    876  O5'   G    28     -16.068   1.276  53.344  1.00  0.00           O  
ATOM    877  C5'   G    28     -14.876   1.838  53.871  1.00  0.00           C  
ATOM    878  C4'   G    28     -15.118   2.504  55.203  1.00  0.00           C  
ATOM    879  O4'   G    28     -16.137   3.528  55.062  1.00  0.00           O  
ATOM    880  C3'   G    28     -15.646   1.606  56.312  1.00  0.00           C  
ATOM    881  O3'   G    28     -14.632   0.832  56.929  1.00  0.00           O  
ATOM    882  C1'   G    28     -16.933   3.588  56.264  1.00  0.00           C  
ATOM    883  C2'   G    28     -16.315   2.599  57.253  1.00  0.00           C  
ATOM    884  O2'   G    28     -15.356   3.281  58.048  1.00  0.00           O  
ATOM    885  N1    G    28     -21.708   3.743  58.022  1.00  0.00           N  
ATOM    886  C2    G    28     -20.543   4.155  58.621  1.00  0.00           C  
ATOM    887  N2    G    28     -20.657   4.679  59.850  1.00  0.00           N  
ATOM    888  N3    G    28     -19.350   4.062  58.057  1.00  0.00           N  
ATOM    889  C4    G    28     -19.414   3.514  56.825  1.00  0.00           C  
ATOM    890  C5    G    28     -20.524   3.069  56.138  1.00  0.00           C  
ATOM    891  C6    G    28     -21.798   3.175  56.755  1.00  0.00           C  
ATOM    892  O6    G    28     -22.900   2.838  56.309  1.00  0.00           O  
ATOM    893  N7    G    28     -20.166   2.570  54.894  1.00  0.00           N  
ATOM    894  C8    G    28     -18.870   2.716  54.848  1.00  0.00           C  
ATOM    895  N9    G    28     -18.349   3.283  55.986  1.00  0.00           N  
ATOM    896  H5'   G    28     -14.529   2.502  53.241  1.00  0.00           H  
ATOM    897 H5''   G    28     -14.210   1.127  53.985  1.00  0.00           H  
ATOM    898  H4'   G    28     -14.285   2.925  55.504  1.00  0.00           H  
ATOM    899  H3'   G    28     -16.329   1.007  55.942  1.00  0.00           H  
ATOM    900  H1'   G    28     -16.859   4.497  56.622  1.00  0.00           H  
ATOM    901  H2'   G    28     -17.001   2.166  57.804  1.00  0.00           H  
ATOM    902 HO2'   G    28     -14.524   2.763  58.060  1.00  0.00           H  
ATOM    903  H1    G    28     -22.542   3.856  58.525  1.00  0.00           H  
ATOM    904  H22   G    28     -19.859   4.991  60.326  1.00  0.00           H  
ATOM    905  H21   G    28     -21.537   4.751  60.274  1.00  0.00           H  
ATOM    906  H8    G    28     -18.325   2.450  54.078  1.00  0.00           H  
ATOM    907  P     C    29     -14.995  -0.579  57.608  1.00  0.00           P  
ATOM    908  OP2   C    29     -15.883  -1.322  56.680  1.00  0.00           O  
ATOM    909  OP1   C    29     -13.728  -1.205  58.071  1.00  0.00           O  
ATOM    910  O5'   C    29     -15.844  -0.181  58.895  1.00  0.00           O  
ATOM    911  C5'   C    29     -15.238   0.480  59.995  1.00  0.00           C  
ATOM    912  C4'   C    29     -16.253   0.859  61.046  1.00  0.00           C  
ATOM    913  O4'   C    29     -17.238   1.761  60.480  1.00  0.00           O  
ATOM    914  C3'   C    29     -17.082  -0.280  61.619  1.00  0.00           C  
ATOM    915  O3'   C    29     -16.389  -1.029  62.604  1.00  0.00           O  
ATOM    916  C1'   C    29     -18.525   1.512  61.081  1.00  0.00           C  
ATOM    917  C2'   C    29     -18.312   0.440  62.152  1.00  0.00           C  
ATOM    918  O2'   C    29     -18.041   1.076  63.393  1.00  0.00           O  
ATOM    919  N1    C    29     -19.523   1.100  60.063  1.00  0.00           N  
ATOM    920  C2    C    29     -20.882   1.195  60.387  1.00  0.00           C  
ATOM    921  O2    C    29     -21.209   1.616  61.507  1.00  0.00           O  
ATOM    922  N3    C    29     -21.812   0.827  59.476  1.00  0.00           N  
ATOM    923  C4    C    29     -21.433   0.377  58.279  1.00  0.00           C  
ATOM    924  N4    C    29     -22.385   0.024  57.412  1.00  0.00           N  
ATOM    925  C5    C    29     -20.060   0.268  57.920  1.00  0.00           C  
ATOM    926  C6    C    29     -19.149   0.637  58.829  1.00  0.00           C  
ATOM    927  H5'   C    29     -14.792   1.291  59.673  1.00  0.00           H  
ATOM    928 H5''   C    29     -14.570  -0.115  60.396  1.00  0.00           H  
ATOM    929  H4'   C    29     -15.790   1.316  61.780  1.00  0.00           H  
ATOM    930  H3'   C    29     -17.351  -0.879  60.891  1.00  0.00           H  
ATOM    931  H1'   C    29     -18.821   2.344  61.507  1.00  0.00           H  
ATOM    932  H2'   C    29     -19.083  -0.162  62.214  1.00  0.00           H  
ATOM    933 HO2'   C    29     -17.247   0.665  63.794  1.00  0.00           H  
ATOM    934  H42   C    29     -22.139  -0.309  56.524  1.00  0.00           H  
ATOM    935  H41   C    29     -23.329   0.100  57.664  1.00  0.00           H  
ATOM    936  H5    C    29     -19.791  -0.064  57.037  1.00  0.00           H  
ATOM    937  H6    C    29     -18.199   0.569  58.600  1.00  0.00           H  
ATOM    938  P     G    30     -16.793  -2.558  62.889  1.00  0.00           P  
ATOM    939  OP2   G    30     -16.985  -3.234  61.580  1.00  0.00           O  
ATOM    940  OP1   G    30     -15.824  -3.116  63.867  1.00  0.00           O  
ATOM    941  O5'   G    30     -18.213  -2.456  63.604  1.00  0.00           O  
ATOM    942  C5'   G    30     -18.337  -1.892  64.901  1.00  0.00           C  
ATOM    943  C4'   G    30     -19.781  -1.767  65.316  1.00  0.00           C  
ATOM    944  O4'   G    30     -20.485  -0.900  64.389  1.00  0.00           O  
ATOM    945  C3'   G    30     -20.592  -3.054  65.307  1.00  0.00           C  
ATOM    946  O3'   G    30     -20.362  -3.862  66.450  1.00  0.00           O  
ATOM    947  C1'   G    30     -21.851  -1.359  64.247  1.00  0.00           C  
ATOM    948  C2'   G    30     -22.022  -2.546  65.196  1.00  0.00           C  
ATOM    949  O2'   G    30     -22.499  -2.071  66.447  1.00  0.00           O  
ATOM    950  N1    G    30     -25.507  -2.372  60.853  1.00  0.00           N  
ATOM    951  C2    G    30     -25.615  -2.052  62.184  1.00  0.00           C  
ATOM    952  N2    G    30     -26.859  -1.993  62.683  1.00  0.00           N  
ATOM    953  N3    G    30     -24.580  -1.807  62.971  1.00  0.00           N  
ATOM    954  C4    G    30     -23.408  -1.911  62.311  1.00  0.00           C  
ATOM    955  C5    G    30     -23.191  -2.224  60.985  1.00  0.00           C  
ATOM    956  C6    G    30     -24.310  -2.485  60.153  1.00  0.00           C  
ATOM    957  O6    G    30     -24.324  -2.779  58.951  1.00  0.00           O  
ATOM    958  N7    G    30     -21.834  -2.227  60.695  1.00  0.00           N  
ATOM    959  C8    G    30     -21.260  -1.922  61.828  1.00  0.00           C  
ATOM    960  N9    G    30     -22.157  -1.717  62.849  1.00  0.00           N  
ATOM    961  H5'   G    30     -17.925  -1.003  64.904  1.00  0.00           H  
ATOM    962 H5''   G    30     -17.866  -2.463  65.544  1.00  0.00           H  
ATOM    963  H4'   G    30     -19.821  -1.372  66.213  1.00  0.00           H  
ATOM    964  H3'   G    30     -20.371  -3.568  64.502  1.00  0.00           H  
ATOM    965  H1'   G    30     -22.436  -0.626  64.532  1.00  0.00           H  
ATOM    966  H2'   G    30     -22.617  -3.226  64.815  1.00  0.00           H  
ATOM    967 HO2'   G    30     -21.951  -2.452  67.163  1.00  0.00           H  
ATOM    968  H1    G    30     -26.335  -2.536  60.356  1.00  0.00           H  
ATOM    969  H22   G    30     -26.997  -1.768  63.627  1.00  0.00           H  
ATOM    970  H21   G    30     -27.629  -2.172  62.107  1.00  0.00           H  
ATOM    971  H8    G    30     -20.291  -1.846  61.937  1.00  0.00           H  
ATOM    972  P     C    31     -20.551  -5.455  66.363  1.00  0.00           P  
ATOM    973  OP2   C    31     -19.917  -5.928  65.107  1.00  0.00           O  
ATOM    974  OP1   C    31     -20.129  -6.039  67.663  1.00  0.00           O  
ATOM    975  O5'   C    31     -22.126  -5.650  66.225  1.00  0.00           O  
ATOM    976  C5'   C    31     -22.997  -5.350  67.306  1.00  0.00           C  
ATOM    977  C4'   C    31     -24.446  -5.478  66.907  1.00  0.00           C  
ATOM    978  O4'   C    31     -24.744  -4.560  65.823  1.00  0.00           O  
ATOM    979  C3'   C    31     -24.875  -6.835  66.370  1.00  0.00           C  
ATOM    980  O3'   C    31     -25.105  -7.789  67.393  1.00  0.00           O  
ATOM    981  C1'   C    31     -25.723  -5.152  64.943  1.00  0.00           C  
ATOM    982  C2'   C    31     -26.119  -6.494  65.563  1.00  0.00           C  
ATOM    983  O2'   C    31     -27.244  -6.296  66.406  1.00  0.00           O  
ATOM    984  N1    C    31     -25.187  -5.304  63.568  1.00  0.00           N  
ATOM    985  C2    C    31     -26.093  -5.496  62.517  1.00  0.00           C  
ATOM    986  O2    C    31     -27.308  -5.535  62.766  1.00  0.00           O  
ATOM    987  N3    C    31     -25.630  -5.635  61.254  1.00  0.00           N  
ATOM    988  C4    C    31     -24.319  -5.591  61.015  1.00  0.00           C  
ATOM    989  N4    C    31     -23.908  -5.734  59.752  1.00  0.00           N  
ATOM    990  C5    C    31     -23.373  -5.398  62.060  1.00  0.00           C  
ATOM    991  C6    C    31     -23.842  -5.259  63.305  1.00  0.00           C  
ATOM    992  H5'   C    31     -22.827  -4.432  67.606  1.00  0.00           H  
ATOM    993 H5''   C    31     -22.812  -5.966  68.045  1.00  0.00           H  
ATOM    994  H4'   C    31     -25.007  -5.250  67.679  1.00  0.00           H  
ATOM    995  H3'   C    31     -24.183  -7.175  65.764  1.00  0.00           H  
ATOM    996  H1'   C    31     -26.503  -4.559  64.924  1.00  0.00           H  
ATOM    997  H2'   C    31     -26.298  -7.168  64.873  1.00  0.00           H  
ATOM    998 HO2'   C    31     -27.075  -6.721  67.272  1.00  0.00           H  
ATOM    999  H42   C    31     -22.952  -5.706  59.543  1.00  0.00           H  
ATOM   1000  H41   C    31     -24.563  -5.867  59.035  1.00  0.00           H  
ATOM   1001  H5    C    31     -22.411  -5.366  61.873  1.00  0.00           H  
ATOM   1002  H6    C    31     -23.206  -5.125  64.038  1.00  0.00           H  
ATOM   1003  P     C    32     -24.941  -9.359  67.086  1.00  0.00           P  
ATOM   1004  OP2   C    32     -23.687  -9.549  66.315  1.00  0.00           O  
ATOM   1005  OP1   C    32     -25.138 -10.098  68.359  1.00  0.00           O  
ATOM   1006  O5'   C    32     -26.167  -9.695  66.126  1.00  0.00           O  
ATOM   1007  C5'   C    32     -27.501  -9.665  66.609  1.00  0.00           C  
ATOM   1008  C4'   C    32     -28.500  -9.907  65.504  1.00  0.00           C  
ATOM   1009  O4'   C    32     -28.389  -8.865  64.499  1.00  0.00           O  
ATOM   1010  C3'   C    32     -28.328 -11.197  64.716  1.00  0.00           C  
ATOM   1011  O3'   C    32     -28.839 -12.332  65.395  1.00  0.00           O  
ATOM   1012  C1'   C    32     -28.675  -9.423  63.195  1.00  0.00           C  
ATOM   1013  C2'   C    32     -29.050 -10.889  63.412  1.00  0.00           C  
ATOM   1014  O2'   C    32     -30.458 -10.986  63.567  1.00  0.00           O  
ATOM   1015  N1    C    32     -27.517  -9.267  62.279  1.00  0.00           N  
ATOM   1016  C2    C    32     -27.735  -9.398  60.903  1.00  0.00           C  
ATOM   1017  O2    C    32     -28.881  -9.638  60.491  1.00  0.00           O  
ATOM   1018  N3    C    32     -26.697  -9.259  60.046  1.00  0.00           N  
ATOM   1019  C4    C    32     -25.476  -9.001  60.514  1.00  0.00           C  
ATOM   1020  N4    C    32     -24.481  -8.874  59.632  1.00  0.00           N  
ATOM   1021  C5    C    32     -25.220  -8.863  61.908  1.00  0.00           C  
ATOM   1022  C6    C    32     -26.255  -9.001  62.745  1.00  0.00           C  
ATOM   1023  H5'   C    32     -27.675  -8.788  67.011  1.00  0.00           H  
ATOM   1024 H5''   C    32     -27.610 -10.356  67.295  1.00  0.00           H  
ATOM   1025  H4'   C    32     -29.403  -9.884  65.884  1.00  0.00           H  
ATOM   1026  H3'   C    32     -27.375 -11.335  64.531  1.00  0.00           H  
ATOM   1027  H1'   C    32     -29.445  -8.940  62.829  1.00  0.00           H  
ATOM   1028  H2'   C    32     -28.725 -11.454  62.680  1.00  0.00           H  
ATOM   1029 HO2'   C    32     -30.655 -11.527  64.360  1.00  0.00           H  
ATOM   1030  H42   C    32     -23.572  -8.684  59.943  1.00  0.00           H  
ATOM   1031  H41   C    32     -24.661  -8.970  58.673  1.00  0.00           H  
ATOM   1032  H5    C    32     -24.319  -8.673  62.242  1.00  0.00           H  
ATOM   1033  H6    C    32     -26.101  -8.909  63.708  1.00  0.00           H  
ATOM   1034  P     G    33     -28.199 -13.780  65.109  1.00  0.00           P  
ATOM   1035  OP2   G    33     -26.719 -13.648  65.116  1.00  0.00           O  
ATOM   1036  OP1   G    33     -28.850 -14.756  66.026  1.00  0.00           O  
ATOM   1037  O5'   G    33     -28.649 -14.097  63.613  1.00  0.00           O  
ATOM   1038  C5'   G    33     -30.035 -14.347  63.301  1.00  0.00           C  
ATOM   1039  C4'   G    33     -30.234 -14.444  61.807  1.00  0.00           C  
ATOM   1040  O4'   G    33     -29.700 -13.265  61.152  1.00  0.00           O  
ATOM   1041  C3'   G    33     -29.531 -15.601  61.127  1.00  0.00           C  
ATOM   1042  O3'   G    33     -30.272 -16.799  61.289  1.00  0.00           O  
ATOM   1043  C1'   G    33     -29.226 -13.633  59.853  1.00  0.00           C  
ATOM   1044  C2'   G    33     -29.460 -15.135  59.677  1.00  0.00           C  
ATOM   1045  O2'   G    33     -30.664 -15.320  58.963  1.00  0.00           O  
ATOM   1046  N1    G    33     -25.450 -12.742  56.576  1.00  0.00           N  
ATOM   1047  C2    G    33     -26.737 -13.162  56.334  1.00  0.00           C  
ATOM   1048  N2    G    33     -27.060 -13.361  55.049  1.00  0.00           N  
ATOM   1049  N3    G    33     -27.638 -13.371  57.282  1.00  0.00           N  
ATOM   1050  C4    G    33     -27.142 -13.122  58.513  1.00  0.00           C  
ATOM   1051  C5    G    33     -25.876 -12.703  58.863  1.00  0.00           C  
ATOM   1052  C6    G    33     -24.916 -12.486  57.836  1.00  0.00           C  
ATOM   1053  O6    G    33     -23.739 -12.121  57.946  1.00  0.00           O  
ATOM   1054  N7    G    33     -25.767 -12.560  60.240  1.00  0.00           N  
ATOM   1055  C8    G    33     -26.946 -12.886  60.693  1.00  0.00           C  
ATOM   1056  N9    G    33     -27.831 -13.232  59.698  1.00  0.00           N  
ATOM   1057  H5'   G    33     -30.665 -13.542  63.704  1.00  0.00           H  
ATOM   1058 H5''   G    33     -30.366 -15.282  63.777  1.00  0.00           H  
ATOM   1059  H4'   G    33     -31.318 -14.583  61.689  1.00  0.00           H  
ATOM   1060  H3'   G    33     -28.541 -15.828  61.551  1.00  0.00           H  
ATOM   1061  H1'   G    33     -29.782 -13.126  59.051  1.00  0.00           H  
ATOM   1062  H2'   G    33     -28.711 -15.685  59.091  1.00  0.00           H  
ATOM   1063 HO2'   G    33     -31.190 -16.062  59.381  1.00  0.00           H  
ATOM   1064  H1    G    33     -24.850 -12.611  55.787  1.00  0.00           H  
ATOM   1065  H22   G    33     -27.981 -13.668  54.808  1.00  0.00           H  
ATOM   1066  H21   G    33     -26.382 -13.204  54.333  1.00  0.00           H  
ATOM   1067  H8    G    33     -27.208 -12.882  61.762  1.00  0.00           H  
ATOM   1068  P     C    34     -29.510 -18.199  61.495  1.00  0.00           P  
ATOM   1069  OP2   C    34     -28.413 -17.987  62.472  1.00  0.00           O  
ATOM   1070  OP1   C    34     -30.532 -19.244  61.754  1.00  0.00           O  
ATOM   1071  O5'   C    34     -28.855 -18.494  60.073  1.00  0.00           O  
ATOM   1072  C5'   C    34     -29.663 -18.783  58.943  1.00  0.00           C  
ATOM   1073  C4'   C    34     -28.855 -18.794  57.668  1.00  0.00           C  
ATOM   1074  O4'   C    34     -28.325 -17.484  57.366  1.00  0.00           O  
ATOM   1075  C3'   C    34     -27.621 -19.682  57.664  1.00  0.00           C  
ATOM   1076  O3'   C    34     -27.926 -21.049  57.447  1.00  0.00           O  
ATOM   1077  C1'   C    34     -27.076 -17.580  56.707  1.00  0.00           C  
ATOM   1078  C2'   C    34     -26.769 -19.078  56.558  1.00  0.00           C  
ATOM   1079  O2'   C    34     -27.205 -19.511  55.277  1.00  0.00           O  
ATOM   1080  N1    C    34     -26.055 -16.873  57.519  1.00  0.00           N  
ATOM   1081  C2    C    34     -24.983 -16.264  56.856  1.00  0.00           C  
ATOM   1082  O2    C    34     -24.918 -16.333  55.618  1.00  0.00           O  
ATOM   1083  N3    C    34     -24.038 -15.613  57.573  1.00  0.00           N  
ATOM   1084  C4    C    34     -24.131 -15.554  58.901  1.00  0.00           C  
ATOM   1085  N4    C    34     -23.176 -14.901  59.567  1.00  0.00           N  
ATOM   1086  C5    C    34     -25.208 -16.163  59.605  1.00  0.00           C  
ATOM   1087  C6    C    34     -26.137 -16.803  58.885  1.00  0.00           C  
ATOM   1088  H5'   C    34     -30.365 -18.103  58.870  1.00  0.00           H  
ATOM   1089 H5''   C    34     -30.080 -19.662  59.064  1.00  0.00           H  
ATOM   1090  H4'   C    34     -29.438 -19.063  56.928  1.00  0.00           H  
ATOM   1091  H3'   C    34     -27.150 -19.585  58.517  1.00  0.00           H  
ATOM   1092  H1'   C    34     -27.126 -17.172  55.818  1.00  0.00           H  
ATOM   1093  H2'   C    34     -25.817 -19.263  56.698  1.00  0.00           H  
ATOM   1094 HO2'   C    34     -26.592 -19.164  54.597  1.00  0.00           H  
ATOM   1095  H42   C    34     -23.215 -14.839  60.544  1.00  0.00           H  
ATOM   1096  H41   C    34     -22.435 -14.483  59.079  1.00  0.00           H  
ATOM   1097  H5    C    34     -25.268 -16.114  60.582  1.00  0.00           H  
ATOM   1098  H6    C    34     -26.886 -17.229  59.351  1.00  0.00           H  
ATOM   1099  P     U    35     -26.783 -22.179  57.560  1.00  0.00           P  
ATOM   1100  OP2   U    35     -25.567 -21.587  56.947  1.00  0.00           O  
ATOM   1101  OP1   U    35     -26.759 -22.591  58.987  1.00  0.00           O  
ATOM   1102  O5'   U    35     -27.210 -23.442  56.689  1.00  0.00           O  
ATOM   1103  C5'   U    35     -27.652 -24.640  57.309  1.00  0.00           C  
ATOM   1104  C4'   U    35     -26.634 -25.746  57.172  1.00  0.00           C  
ATOM   1105  O4'   U    35     -25.296 -25.206  57.403  1.00  0.00           O  
ATOM   1106  C3'   U    35     -26.715 -26.862  58.203  1.00  0.00           C  
ATOM   1107  O3'   U    35     -27.701 -27.830  57.894  1.00  0.00           O  
ATOM   1108  C1'   U    35     -24.472 -26.196  57.971  1.00  0.00           C  
ATOM   1109  C2'   U    35     -25.309 -27.457  58.104  1.00  0.00           C  
ATOM   1110  O2'   U    35     -25.164 -28.242  56.929  1.00  0.00           O  
ATOM   1111  N1    U    35     -23.979 -25.707  59.281  1.00  0.00           N  
ATOM   1112  C2    U    35     -22.833 -26.295  59.784  1.00  0.00           C  
ATOM   1113  O2    U    35     -22.228 -27.179  59.202  1.00  0.00           O  
ATOM   1114  N3    U    35     -22.414 -25.811  60.998  1.00  0.00           N  
ATOM   1115  C4    U    35     -23.009 -24.820  61.749  1.00  0.00           C  
ATOM   1116  O4    U    35     -22.509 -24.494  62.827  1.00  0.00           O  
ATOM   1117  C5    U    35     -24.190 -24.257  61.167  1.00  0.00           C  
ATOM   1118  C6    U    35     -24.620 -24.709  59.985  1.00  0.00           C  
ATOM   1119  H5'   U    35     -28.491 -24.926  56.890  1.00  0.00           H  
ATOM   1120 H5''   U    35     -27.811 -24.468  58.260  1.00  0.00           H  
ATOM   1121  H4'   U    35     -26.679 -26.139  56.276  1.00  0.00           H  
ATOM   1122  H3'   U    35     -26.875 -26.516  59.105  1.00  0.00           H  
ATOM   1123  H1'   U    35     -23.708 -26.377  57.383  1.00  0.00           H  
ATOM   1124  H2'   U    35     -25.076 -27.964  58.910  1.00  0.00           H  
ATOM   1125 HO2'   U    35     -26.040 -28.601  56.675  1.00  0.00           H  
ATOM   1126  H3    U    35     -21.603 -26.214  61.372  1.00  0.00           H  
ATOM   1127  H5    U    35     -24.678 -23.545  61.632  1.00  0.00           H  
ATOM   1128  H6    U    35     -25.430 -24.309  59.609  1.00  0.00           H  
ATOM   1129  P     A    36     -28.478 -28.597  59.072  1.00  0.00           P  
ATOM   1130  OP2   A    36     -28.875 -27.593  60.091  1.00  0.00           O  
ATOM   1131  OP1   A    36     -29.512 -29.464  58.454  1.00  0.00           O  
ATOM   1132  O5'   A    36     -27.367 -29.539  59.718  1.00  0.00           O  
ATOM   1133  C5'   A    36     -26.785 -30.598  58.971  1.00  0.00           C  
ATOM   1134  C4'   A    36     -25.645 -31.242  59.718  1.00  0.00           C  
ATOM   1135  O4'   A    36     -24.565 -30.287  59.882  1.00  0.00           O  
ATOM   1136  C3'   A    36     -25.950 -31.698  61.137  1.00  0.00           C  
ATOM   1137  O3'   A    36     -26.556 -32.978  61.190  1.00  0.00           O  
ATOM   1138  C1'   A    36     -23.888 -30.572  61.086  1.00  0.00           C  
ATOM   1139  C2'   A    36     -24.556 -31.791  61.724  1.00  0.00           C  
ATOM   1140  O2'   A    36     -23.891 -32.967  61.289  1.00  0.00           O  
ATOM   1141  N1    A    36     -21.638 -28.087  65.000  1.00  0.00           N  
ATOM   1142  C2    A    36     -21.342 -29.232  64.371  1.00  0.00           C  
ATOM   1143  N3    A    36     -21.973 -29.822  63.358  1.00  0.00           N  
ATOM   1144  C4    A    36     -23.041 -29.100  62.977  1.00  0.00           C  
ATOM   1145  C5    A    36     -23.471 -27.906  63.525  1.00  0.00           C  
ATOM   1146  C6    A    36     -22.718 -27.386  64.592  1.00  0.00           C  
ATOM   1147  N6    A    36     -23.012 -26.245  65.219  1.00  0.00           N  
ATOM   1148  N7    A    36     -24.610 -27.450  62.875  1.00  0.00           N  
ATOM   1149  C8    A    36     -24.839 -28.363  61.964  1.00  0.00           C  
ATOM   1150  N9    A    36     -23.928 -29.391  61.969  1.00  0.00           N  
ATOM   1151  H5'   A    36     -26.450 -30.243  58.121  1.00  0.00           H  
ATOM   1152 H5''   A    36     -27.470 -31.274  58.786  1.00  0.00           H  
ATOM   1153  H4'   A    36     -25.318 -32.009  59.203  1.00  0.00           H  
ATOM   1154  H3'   A    36     -26.507 -31.059  61.630  1.00  0.00           H  
ATOM   1155  H1'   A    36     -22.956 -30.788  60.870  1.00  0.00           H  
ATOM   1156  H2'   A    36     -24.573 -31.723  62.702  1.00  0.00           H  
ATOM   1157 HO2'   A    36     -24.557 -33.665  61.117  1.00  0.00           H  
ATOM   1158  H2    A    36     -20.550 -29.703  64.705  1.00  0.00           H  
ATOM   1159  H61   A    36     -22.449 -25.932  65.958  1.00  0.00           H  
ATOM   1160  H62   A    36     -23.791 -25.719  64.941  1.00  0.00           H  
ATOM   1161  H8    A    36     -25.591 -28.318  61.337  1.00  0.00           H  
ATOM   1162  P     G    37     -27.449 -33.397  62.459  1.00  0.00           P  
ATOM   1163  OP2   G    37     -28.203 -32.198  62.906  1.00  0.00           O  
ATOM   1164  OP1   G    37     -28.185 -34.640  62.113  1.00  0.00           O  
ATOM   1165  O5'   G    37     -26.379 -33.755  63.584  1.00  0.00           O  
ATOM   1166  C5'   G    37     -26.708 -33.654  64.961  1.00  0.00           C  
ATOM   1167  C4'   G    37     -25.470 -33.680  65.832  1.00  0.00           C  
ATOM   1168  O4'   G    37     -24.541 -32.646  65.398  1.00  0.00           O  
ATOM   1169  C3'   G    37     -25.642 -33.386  67.314  1.00  0.00           C  
ATOM   1170  O3'   G    37     -26.111 -34.498  68.065  1.00  0.00           O  
ATOM   1171  C1'   G    37     -23.776 -32.219  66.494  1.00  0.00           C  
ATOM   1172  C2'   G    37     -24.220 -33.031  67.713  1.00  0.00           C  
ATOM   1173  O2'   G    37     -23.416 -34.185  67.860  1.00  0.00           O  
ATOM   1174  N1    G    37     -22.429 -28.049  69.047  1.00  0.00           N  
ATOM   1175  C2    G    37     -21.820 -29.276  69.001  1.00  0.00           C  
ATOM   1176  N2    G    37     -20.730 -29.423  69.763  1.00  0.00           N  
ATOM   1177  N3    G    37     -22.247 -30.285  68.262  1.00  0.00           N  
ATOM   1178  C4    G    37     -23.352 -29.962  67.559  1.00  0.00           C  
ATOM   1179  C5    G    37     -24.033 -28.765  67.529  1.00  0.00           C  
ATOM   1180  C6    G    37     -23.563 -27.690  68.329  1.00  0.00           C  
ATOM   1181  O6    G    37     -24.032 -26.544  68.446  1.00  0.00           O  
ATOM   1182  N7    G    37     -25.129 -28.842  66.682  1.00  0.00           N  
ATOM   1183  C8    G    37     -25.098 -30.064  66.224  1.00  0.00           C  
ATOM   1184  N9    G    37     -24.057 -30.804  66.730  1.00  0.00           N  
ATOM   1185  H5'   G    37     -27.288 -34.404  65.207  1.00  0.00           H  
ATOM   1186 H5''   G    37     -27.189 -32.814  65.114  1.00  0.00           H  
ATOM   1187  H4'   G    37     -25.095 -34.709  65.735  1.00  0.00           H  
ATOM   1188  H3'   G    37     -26.394 -32.611  67.528  1.00  0.00           H  
ATOM   1189  H1'   G    37     -22.688 -32.345  66.405  1.00  0.00           H  
ATOM   1190  H2'   G    37     -24.168 -32.515  68.682  1.00  0.00           H  
ATOM   1191 HO2'   G    37     -23.989 -34.960  68.127  1.00  0.00           H  
ATOM   1192  H1    G    37     -22.026 -27.356  69.644  1.00  0.00           H  
ATOM   1193  H22   G    37     -20.240 -30.295  69.771  1.00  0.00           H  
ATOM   1194  H21   G    37     -20.405 -28.662  70.322  1.00  0.00           H  
ATOM   1195  H8    G    37     -25.838 -30.466  65.516  1.00  0.00           H  
ATOM   1196  P     A    38     -27.162 -34.263  69.264  1.00  0.00           P  
ATOM   1197  OP2   A    38     -28.083 -33.136  68.908  1.00  0.00           O  
ATOM   1198  OP1   A    38     -27.721 -35.614  69.533  1.00  0.00           O  
ATOM   1199  O5'   A    38     -26.286 -33.765  70.510  1.00  0.00           O  
ATOM   1200  C5'   A    38     -25.252 -34.587  71.056  1.00  0.00           C  
ATOM   1201  C4'   A    38     -24.407 -33.819  72.062  1.00  0.00           C  
ATOM   1202  O4'   A    38     -23.638 -32.775  71.403  1.00  0.00           O  
ATOM   1203  C3'   A    38     -25.104 -33.070  73.185  1.00  0.00           C  
ATOM   1204  O3'   A    38     -25.545 -33.941  74.223  1.00  0.00           O  
ATOM   1205  C1'   A    38     -23.378 -31.730  72.310  1.00  0.00           C  
ATOM   1206  C2'   A    38     -23.984 -32.144  73.651  1.00  0.00           C  
ATOM   1207  O2'   A    38     -22.980 -32.800  74.403  1.00  0.00           O  
ATOM   1208  N1    A    38     -23.664 -26.635  72.736  1.00  0.00           N  
ATOM   1209  C2    A    38     -22.869 -27.549  73.307  1.00  0.00           C  
ATOM   1210  N3    A    38     -22.830 -28.866  73.122  1.00  0.00           N  
ATOM   1211  C4    A    38     -23.753 -29.242  72.224  1.00  0.00           C  
ATOM   1212  C5    A    38     -24.636 -28.423  71.547  1.00  0.00           C  
ATOM   1213  C6    A    38     -24.573 -27.047  71.830  1.00  0.00           C  
ATOM   1214  N6    A    38     -25.357 -26.131  71.256  1.00  0.00           N  
ATOM   1215  N7    A    38     -25.441 -29.167  70.691  1.00  0.00           N  
ATOM   1216  C8    A    38     -25.041 -30.402  70.880  1.00  0.00           C  
ATOM   1217  N9    A    38     -24.031 -30.520  71.808  1.00  0.00           N  
ATOM   1218  H5'   A    38     -24.602 -34.961  70.252  1.00  0.00           H  
ATOM   1219 H5''   A    38     -25.690 -35.466  71.552  1.00  0.00           H  
ATOM   1220  H4'   A    38     -23.796 -34.595  72.547  1.00  0.00           H  
ATOM   1221  H3'   A    38     -26.023 -32.555  72.870  1.00  0.00           H  
ATOM   1222  H1'   A    38     -22.322 -31.490  72.498  1.00  0.00           H  
ATOM   1223  H2'   A    38     -24.343 -31.346  74.317  1.00  0.00           H  
ATOM   1224 HO2'   A    38     -23.382 -33.573  74.894  1.00  0.00           H  
ATOM   1225  H2    A    38     -22.146 -27.154  74.034  1.00  0.00           H  
ATOM   1226  H61   A    38     -25.260 -25.165  71.501  1.00  0.00           H  
ATOM   1227  H62   A    38     -26.039 -26.409  70.582  1.00  0.00           H  
ATOM   1228  H8    A    38     -25.475 -31.264  70.351  1.00  0.00           H  
ATOM   1229  P     G    39     -26.902 -33.621  75.023  1.00  0.00           P  
ATOM   1230  OP2   G    39     -27.851 -32.977  74.080  1.00  0.00           O  
ATOM   1231  OP1   G    39     -27.309 -34.852  75.749  1.00  0.00           O  
ATOM   1232  O5'   G    39     -26.466 -32.534  76.103  1.00  0.00           O  
ATOM   1233  C5'   G    39     -25.688 -32.900  77.233  1.00  0.00           C  
ATOM   1234  C4'   G    39     -25.217 -31.688  77.998  1.00  0.00           C  
ATOM   1235  O4'   G    39     -24.474 -30.770  77.150  1.00  0.00           O  
ATOM   1236  C3'   G    39     -26.308 -30.786  78.556  1.00  0.00           C  
ATOM   1237  O3'   G    39     -26.982 -31.354  79.666  1.00  0.00           O  
ATOM   1238  C1'   G    39     -24.616 -29.459  77.641  1.00  0.00           C  
ATOM   1239  C2'   G    39     -25.511 -29.530  78.875  1.00  0.00           C  
ATOM   1240  O2'   G    39     -24.710 -29.709  80.034  1.00  0.00           O  
ATOM   1241  N1    G    39     -25.380 -24.723  75.936  1.00  0.00           N  
ATOM   1242  C2    G    39     -24.732 -25.150  77.069  1.00  0.00           C  
ATOM   1243  N2    G    39     -24.217 -24.194  77.856  1.00  0.00           N  
ATOM   1244  N3    G    39     -24.597 -26.422  77.408  1.00  0.00           N  
ATOM   1245  C4    G    39     -25.172 -27.248  76.509  1.00  0.00           C  
ATOM   1246  C5    G    39     -25.841 -26.925  75.347  1.00  0.00           C  
ATOM   1247  C6    G    39     -25.980 -25.557  74.996  1.00  0.00           C  
ATOM   1248  O6    G    39     -26.538 -25.068  74.007  1.00  0.00           O  
ATOM   1249  N7    G    39     -26.284 -28.069  74.698  1.00  0.00           N  
ATOM   1250  C8    G    39     -25.883 -29.049  75.463  1.00  0.00           C  
ATOM   1251  N9    G    39     -25.203 -28.622  76.577  1.00  0.00           N  
ATOM   1252  H5'   G    39     -24.908 -33.411  76.932  1.00  0.00           H  
ATOM   1253 H5''   G    39     -26.229 -33.462  77.826  1.00  0.00           H  
ATOM   1254  H4'   G    39     -24.623 -31.980  78.720  1.00  0.00           H  
ATOM   1255  H3'   G    39     -26.959 -30.595  77.850  1.00  0.00           H  
ATOM   1256  H1'   G    39     -23.740 -29.100  77.893  1.00  0.00           H  
ATOM   1257  H2'   G    39     -26.094 -28.745  78.954  1.00  0.00           H  
ATOM   1258 HO2'   G    39     -25.153 -30.345  80.633  1.00  0.00           H  
ATOM   1259  H1    G    39     -25.426 -23.758  75.775  1.00  0.00           H  
ATOM   1260  H22   G    39     -23.744 -24.440  78.679  1.00  0.00           H  
ATOM   1261  H21   G    39     -24.313 -23.250  77.612  1.00  0.00           H  
ATOM   1262  H8    G    39     -26.051 -29.992  75.260  1.00  0.00           H  
ATOM   1263  P     G    40     -28.548 -31.070  79.892  1.00  0.00           P  
ATOM   1264  OP2   G    40     -29.174 -30.865  78.562  1.00  0.00           O  
ATOM   1265  OP1   G    40     -29.080 -32.118  80.800  1.00  0.00           O  
ATOM   1266  O5'   G    40     -28.579 -29.681  80.672  1.00  0.00           O  
ATOM   1267  C5'   G    40     -28.038 -29.566  81.979  1.00  0.00           C  
ATOM   1268  C4'   G    40     -27.835 -28.124  82.371  1.00  0.00           C  
ATOM   1269  O4'   G    40     -26.936 -27.475  81.429  1.00  0.00           O  
ATOM   1270  C3'   G    40     -29.073 -27.240  82.328  1.00  0.00           C  
ATOM   1271  O3'   G    40     -29.889 -27.375  83.479  1.00  0.00           O  
ATOM   1272  C1'   G    40     -27.270 -26.104  81.335  1.00  0.00           C  
ATOM   1273  C2'   G    40     -28.436 -25.862  82.296  1.00  0.00           C  
ATOM   1274  O2'   G    40     -27.924 -25.501  83.571  1.00  0.00           O  
ATOM   1275  N1    G    40     -27.626 -22.480  77.778  1.00  0.00           N  
ATOM   1276  C2    G    40     -27.216 -22.384  79.085  1.00  0.00           C  
ATOM   1277  N2    G    40     -26.852 -21.164  79.507  1.00  0.00           N  
ATOM   1278  N3    G    40     -27.166 -23.409  79.921  1.00  0.00           N  
ATOM   1279  C4    G    40     -27.566 -24.557  79.336  1.00  0.00           C  
ATOM   1280  C5    G    40     -27.993 -24.761  78.041  1.00  0.00           C  
ATOM   1281  C6    G    40     -28.042 -23.653  77.155  1.00  0.00           C  
ATOM   1282  O6    G    40     -28.392 -23.629  75.969  1.00  0.00           O  
ATOM   1283  N7    G    40     -28.316 -26.094  77.832  1.00  0.00           N  
ATOM   1284  C8    G    40     -28.084 -26.666  78.982  1.00  0.00           C  
ATOM   1285  N9    G    40     -27.627 -25.792  79.938  1.00  0.00           N  
ATOM   1286  H5'   G    40     -27.176 -30.031  82.011  1.00  0.00           H  
ATOM   1287 H5''   G    40     -28.652 -29.988  82.617  1.00  0.00           H  
ATOM   1288  H4'   G    40     -27.434 -28.091  83.265  1.00  0.00           H  
ATOM   1289  H3'   G    40     -29.555 -27.403  81.491  1.00  0.00           H  
ATOM   1290  H1'   G    40     -26.504 -25.555  81.606  1.00  0.00           H  
ATOM   1291  H2'   G    40     -29.057 -25.187  81.951  1.00  0.00           H  
ATOM   1292 HO2'   G    40     -28.470 -25.925  84.266  1.00  0.00           H  
ATOM   1293  H1    G    40     -27.627 -21.660  77.240  1.00  0.00           H  
ATOM   1294  H22   G    40     -26.550 -21.035  80.431  1.00  0.00           H  
ATOM   1295  H21   G    40     -26.886 -20.400  78.894  1.00  0.00           H  
ATOM   1296  H8    G    40     -28.222 -27.622  79.145  1.00  0.00           H  
ATOM   1297  P     U    41     -31.485 -27.231  83.357  1.00  0.00           P  
ATOM   1298  OP2   U    41     -31.902 -27.818  82.059  1.00  0.00           O  
ATOM   1299  OP1   U    41     -32.090 -27.734  84.618  1.00  0.00           O  
ATOM   1300  O5'   U    41     -31.726 -25.658  83.288  1.00  0.00           O  
ATOM   1301  C5'   U    41     -31.444 -24.827  84.403  1.00  0.00           C  
ATOM   1302  C4'   U    41     -31.372 -23.372  84.010  1.00  0.00           C  
ATOM   1303  O4'   U    41     -30.352 -23.217  83.005  1.00  0.00           O  
ATOM   1304  C3'   U    41     -32.620 -22.789  83.366  1.00  0.00           C  
ATOM   1305  O3'   U    41     -33.587 -22.371  84.313  1.00  0.00           O  
ATOM   1306  C1'   U    41     -30.753 -22.243  82.049  1.00  0.00           C  
ATOM   1307  C2'   U    41     -32.049 -21.623  82.560  1.00  0.00           C  
ATOM   1308  O2'   U    41     -31.744 -20.518  83.399  1.00  0.00           O  
ATOM   1309  N1    U    41     -30.925 -22.899  80.730  1.00  0.00           N  
ATOM   1310  C2    U    41     -30.751 -22.111  79.607  1.00  0.00           C  
ATOM   1311  O2    U    41     -30.468 -20.927  79.661  1.00  0.00           O  
ATOM   1312  N3    U    41     -30.919 -22.761  78.409  1.00  0.00           N  
ATOM   1313  C4    U    41     -31.238 -24.089  78.220  1.00  0.00           C  
ATOM   1314  O4    U    41     -31.356 -24.525  77.074  1.00  0.00           O  
ATOM   1315  C5    U    41     -31.402 -24.842  79.426  1.00  0.00           C  
ATOM   1316  C6    U    41     -31.243 -24.235  80.606  1.00  0.00           C  
ATOM   1317  H5'   U    41     -30.586 -25.095  84.793  1.00  0.00           H  
ATOM   1318 H5''   U    41     -32.149 -24.941  85.074  1.00  0.00           H  
ATOM   1319  H4'   U    41     -31.134 -22.843  84.799  1.00  0.00           H  
ATOM   1320  H3'   U    41     -33.004 -23.448  82.752  1.00  0.00           H  
ATOM   1321  H1'   U    41     -30.068 -21.545  81.978  1.00  0.00           H  
ATOM   1322  H2'   U    41     -32.646 -21.367  81.826  1.00  0.00           H  
ATOM   1323 HO2'   U    41     -32.347 -20.528  84.172  1.00  0.00           H  
ATOM   1324  H3    U    41     -30.801 -22.221  77.600  1.00  0.00           H  
ATOM   1325  H5    U    41     -31.628 -25.795  79.386  1.00  0.00           H  
ATOM   1326  H6    U    41     -31.361 -24.771  81.417  1.00  0.00           H  
ATOM   1327  P     G    42     -35.153 -22.451  83.959  1.00  0.00           P  
ATOM   1328  OP2   G    42     -35.422 -23.784  83.362  1.00  0.00           O  
ATOM   1329  OP1   G    42     -35.918 -22.015  85.155  1.00  0.00           O  
ATOM   1330  O5'   G    42     -35.349 -21.353  82.822  1.00  0.00           O  
ATOM   1331  C5'   G    42     -35.206 -19.970  83.111  1.00  0.00           C  
ATOM   1332  C4'   G    42     -35.317 -19.128  81.864  1.00  0.00           C  
ATOM   1333  O4'   G    42     -34.242 -19.461  80.946  1.00  0.00           O  
ATOM   1334  C3'   G    42     -36.584 -19.315  81.043  1.00  0.00           C  
ATOM   1335  O3'   G    42     -37.691 -18.601  81.566  1.00  0.00           O  
ATOM   1336  C1'   G    42     -34.712 -19.290  79.610  1.00  0.00           C  
ATOM   1337  C2'   G    42     -36.163 -18.816  79.671  1.00  0.00           C  
ATOM   1338  O2'   G    42     -36.189 -17.397  79.608  1.00  0.00           O  
ATOM   1339  N1    G    42     -34.618 -21.448  75.000  1.00  0.00           N  
ATOM   1340  C2    G    42     -34.789 -20.129  75.344  1.00  0.00           C  
ATOM   1341  N2    G    42     -34.957 -19.266  74.331  1.00  0.00           N  
ATOM   1342  N3    G    42     -34.794 -19.686  76.591  1.00  0.00           N  
ATOM   1343  C4    G    42     -34.613 -20.683  77.482  1.00  0.00           C  
ATOM   1344  C5    G    42     -34.434 -22.029  77.243  1.00  0.00           C  
ATOM   1345  C6    G    42     -34.431 -22.491  75.901  1.00  0.00           C  
ATOM   1346  O6    G    42     -34.286 -23.646  75.485  1.00  0.00           O  
ATOM   1347  N7    G    42     -34.281 -22.725  78.434  1.00  0.00           N  
ATOM   1348  C8    G    42     -34.369 -21.807  79.358  1.00  0.00           C  
ATOM   1349  N9    G    42     -34.570 -20.546  78.850  1.00  0.00           N  
ATOM   1350  H5'   G    42     -34.330 -19.818  83.523  1.00  0.00           H  
ATOM   1351 H5''   G    42     -35.907 -19.702  83.742  1.00  0.00           H  
ATOM   1352  H4'   G    42     -35.240 -18.183  82.112  1.00  0.00           H  
ATOM   1353  H3'   G    42     -36.793 -20.270  80.987  1.00  0.00           H  
ATOM   1354  H1'   G    42     -34.159 -18.594  79.197  1.00  0.00           H  
ATOM   1355  H2'   G    42     -36.703 -19.220  78.960  1.00  0.00           H  
ATOM   1356 HO2'   G    42     -35.626 -17.100  78.862  1.00  0.00           H  
ATOM   1357  H1    G    42     -34.630 -21.673  74.046  1.00  0.00           H  
ATOM   1358  H22   G    42     -35.083 -18.311  74.517  1.00  0.00           H  
ATOM   1359  H21   G    42     -34.954 -19.586  73.406  1.00  0.00           H  
ATOM   1360  H8    G    42     -34.298 -21.999  80.316  1.00  0.00           H  
ATOM   1361  P     A    43     -39.177 -18.922  81.044  1.00  0.00           P  
ATOM   1362  OP2   A    43     -39.078 -19.951  79.979  1.00  0.00           O  
ATOM   1363  OP1   A    43     -40.037 -19.171  82.228  1.00  0.00           O  
ATOM   1364  O5'   A    43     -39.651 -17.559  80.368  1.00  0.00           O  
ATOM   1365  C5'   A    43     -40.930 -17.453  79.760  1.00  0.00           C  
ATOM   1366  C4'   A    43     -41.101 -16.128  79.059  1.00  0.00           C  
ATOM   1367  O4'   A    43     -41.009 -15.079  80.054  1.00  0.00           O  
ATOM   1368  C3'   A    43     -40.043 -15.779  78.023  1.00  0.00           C  
ATOM   1369  O3'   A    43     -40.354 -16.265  76.729  1.00  0.00           O  
ATOM   1370  C1'   A    43     -40.264 -13.970  79.553  1.00  0.00           C  
ATOM   1371  C2'   A    43     -39.964 -14.256  78.081  1.00  0.00           C  
ATOM   1372  O2'   A    43     -40.978 -13.657  77.287  1.00  0.00           O  
ATOM   1373  N1    A    43     -36.022 -11.175  80.419  1.00  0.00           N  
ATOM   1374  C2    A    43     -37.032 -11.034  79.551  1.00  0.00           C  
ATOM   1375  N3    A    43     -38.107 -11.800  79.379  1.00  0.00           N  
ATOM   1376  C4    A    43     -38.095 -12.836  80.237  1.00  0.00           C  
ATOM   1377  C5    A    43     -37.128 -13.114  81.185  1.00  0.00           C  
ATOM   1378  C6    A    43     -36.041 -12.226  81.267  1.00  0.00           C  
ATOM   1379  N6    A    43     -35.034 -12.367  82.132  1.00  0.00           N  
ATOM   1380  N7    A    43     -37.450 -14.266  81.890  1.00  0.00           N  
ATOM   1381  C8    A    43     -38.585 -14.651  81.361  1.00  0.00           C  
ATOM   1382  N9    A    43     -39.034 -13.831  80.355  1.00  0.00           N  
ATOM   1383  H5'   A    43     -41.621 -17.541  80.450  1.00  0.00           H  
ATOM   1384 H5''   A    43     -41.036 -18.176  79.108  1.00  0.00           H  
ATOM   1385  H4'   A    43     -41.985 -16.106  78.634  1.00  0.00           H  
ATOM   1386  H3'   A    43     -39.180 -16.147  78.309  1.00  0.00           H  
ATOM   1387  H1'   A    43     -40.795 -13.148  79.624  1.00  0.00           H  
ATOM   1388  H2'   A    43     -39.071 -13.933  77.835  1.00  0.00           H  
ATOM   1389 HO2'   A    43     -41.185 -14.250  76.535  1.00  0.00           H  
ATOM   1390  H2    A    43     -36.971 -10.255  78.958  1.00  0.00           H  
ATOM   1391  H61   A    43     -34.302 -11.715  82.142  1.00  0.00           H  
ATOM   1392  H62   A    43     -35.026 -13.122  82.757  1.00  0.00           H  
ATOM   1393  H8    A    43     -39.069 -15.451  81.656  1.00  0.00           H  
ATOM   1394  P     A    44     -39.266 -17.110  75.901  1.00  0.00           P  
ATOM   1395  OP2   A    44     -38.677 -18.121  76.814  1.00  0.00           O  
ATOM   1396  OP1   A    44     -39.894 -17.547  74.629  1.00  0.00           O  
ATOM   1397  O5'   A    44     -38.134 -16.044  75.551  1.00  0.00           O  
ATOM   1398  C5'   A    44     -38.376 -15.005  74.614  1.00  0.00           C  
ATOM   1399  C4'   A    44     -37.264 -13.986  74.617  1.00  0.00           C  
ATOM   1400  O4'   A    44     -37.191 -13.410  75.934  1.00  0.00           O  
ATOM   1401  C3'   A    44     -35.857 -14.533  74.430  1.00  0.00           C  
ATOM   1402  O3'   A    44     -35.514 -14.728  73.069  1.00  0.00           O  
ATOM   1403  C1'   A    44     -35.868 -13.038  76.261  1.00  0.00           C  
ATOM   1404  C2'   A    44     -35.009 -13.434  75.063  1.00  0.00           C  
ATOM   1405  O2'   A    44     -34.883 -12.317  74.195  1.00  0.00           O  
ATOM   1406  N1    A    44     -32.498 -13.487  80.133  1.00  0.00           N  
ATOM   1407  C2    A    44     -32.570 -12.643  79.095  1.00  0.00           C  
ATOM   1408  N3    A    44     -33.477 -12.583  78.122  1.00  0.00           N  
ATOM   1409  C4    A    44     -34.411 -13.537  78.283  1.00  0.00           C  
ATOM   1410  C5    A    44     -34.471 -14.474  79.297  1.00  0.00           C  
ATOM   1411  C6    A    44     -33.452 -14.433  80.266  1.00  0.00           C  
ATOM   1412  N6    A    44     -33.379 -15.273  81.300  1.00  0.00           N  
ATOM   1413  N7    A    44     -35.577 -15.298  79.138  1.00  0.00           N  
ATOM   1414  C8    A    44     -36.151 -14.847  78.050  1.00  0.00           C  
ATOM   1415  N9    A    44     -35.499 -13.782  77.480  1.00  0.00           N  
ATOM   1416  H5'   A    44     -39.219 -14.559  74.841  1.00  0.00           H  
ATOM   1417 H5''   A    44     -38.452 -15.393  73.718  1.00  0.00           H  
ATOM   1418  H4'   A    44     -37.472 -13.288  73.961  1.00  0.00           H  
ATOM   1419  H3'   A    44     -35.762 -15.358  74.950  1.00  0.00           H  
ATOM   1420  H1'   A    44     -35.776 -12.076  76.424  1.00  0.00           H  
ATOM   1421  H2'   A    44     -34.134 -13.774  75.346  1.00  0.00           H  
ATOM   1422 HO2'   A    44     -34.919 -12.628  73.267  1.00  0.00           H  
ATOM   1423  H2    A    44     -31.854 -11.976  79.045  1.00  0.00           H  
ATOM   1424  H61   A    44     -32.644 -15.195  81.944  1.00  0.00           H  
ATOM   1425  H62   A    44     -34.061 -15.968  81.416  1.00  0.00           H  
ATOM   1426  H8    A    44     -36.971 -15.235  77.677  1.00  0.00           H  
ATOM   1427  P     A    45     -34.541 -15.933  72.662  1.00  0.00           P  
ATOM   1428  OP2   A    45     -34.145 -16.582  73.937  1.00  0.00           O  
ATOM   1429  OP1   A    45     -35.272 -16.716  71.635  1.00  0.00           O  
ATOM   1430  O5'   A    45     -33.228 -15.335  71.986  1.00  0.00           O  
ATOM   1431  C5'   A    45     -32.421 -14.389  72.671  1.00  0.00           C  
ATOM   1432  C4'   A    45     -31.679 -15.023  73.820  1.00  0.00           C  
ATOM   1433  O4'   A    45     -32.497 -16.121  74.371  1.00  0.00           O  
ATOM   1434  C3'   A    45     -30.358 -15.693  73.473  1.00  0.00           C  
ATOM   1435  O3'   A    45     -29.273 -14.783  73.417  1.00  0.00           O  
ATOM   1436  C1'   A    45     -31.640 -17.164  74.748  1.00  0.00           C  
ATOM   1437  C2'   A    45     -30.201 -16.661  74.634  1.00  0.00           C  
ATOM   1438  O2'   A    45     -29.835 -15.982  75.826  1.00  0.00           O  
ATOM   1439  N1    A    45     -30.977 -22.243  74.184  1.00  0.00           N  
ATOM   1440  C2    A    45     -30.607 -21.389  75.146  1.00  0.00           C  
ATOM   1441  N3    A    45     -30.813 -20.076  75.230  1.00  0.00           N  
ATOM   1442  C4    A    45     -31.493 -19.632  74.157  1.00  0.00           C  
ATOM   1443  C5    A    45     -31.940 -20.388  73.090  1.00  0.00           C  
ATOM   1444  C6    A    45     -31.659 -21.765  73.121  1.00  0.00           C  
ATOM   1445  N6    A    45     -32.027 -22.618  72.161  1.00  0.00           N  
ATOM   1446  N7    A    45     -32.605 -19.590  72.169  1.00  0.00           N  
ATOM   1447  C8    A    45     -32.546 -18.390  72.692  1.00  0.00           C  
ATOM   1448  N9    A    45     -31.887 -18.342  73.895  1.00  0.00           N  
ATOM   1449  H5'   A    45     -32.992 -13.672  73.017  1.00  0.00           H  
ATOM   1450 H5''   A    45     -31.773 -14.006  72.044  1.00  0.00           H  
ATOM   1451  H4'   A    45     -31.522 -14.358  74.523  1.00  0.00           H  
ATOM   1452  H3'   A    45     -30.411 -16.182  72.625  1.00  0.00           H  
ATOM   1453  H1'   A    45     -31.833 -17.392  75.683  1.00  0.00           H  
ATOM   1454  H2'   A    45     -29.573 -17.382  74.418  1.00  0.00           H  
ATOM   1455 HO2'   A    45     -29.377 -15.149  75.589  1.00  0.00           H  
ATOM   1456  H2    A    45     -30.115 -21.786  75.895  1.00  0.00           H  
ATOM   1457  H61   A    45     -31.802 -23.569  72.239  1.00  0.00           H  
ATOM   1458  H62   A    45     -32.523 -22.294  71.381  1.00  0.00           H  
ATOM   1459  H8    A    45     -32.936 -17.599  72.263  1.00  0.00           H  
ATOM   1460  P     U    46     -27.962 -15.141  72.559  1.00  0.00           P  
ATOM   1461  OP2   U    46     -28.397 -15.857  71.334  1.00  0.00           O  
ATOM   1462  OP1   U    46     -27.141 -13.909  72.437  1.00  0.00           O  
ATOM   1463  O5'   U    46     -27.169 -16.172  73.479  1.00  0.00           O  
ATOM   1464  C5'   U    46     -26.610 -15.764  74.718  1.00  0.00           C  
ATOM   1465  C4'   U    46     -25.969 -16.919  75.447  1.00  0.00           C  
ATOM   1466  O4'   U    46     -26.909 -17.977  75.675  1.00  0.00           O  
ATOM   1467  C3'   U    46     -24.887 -17.672  74.689  1.00  0.00           C  
ATOM   1468  O3'   U    46     -23.647 -16.987  74.666  1.00  0.00           O  
ATOM   1469  C1'   U    46     -26.239 -19.222  75.738  1.00  0.00           C  
ATOM   1470  C2'   U    46     -24.751 -18.975  75.492  1.00  0.00           C  
ATOM   1471  O2'   U    46     -24.070 -18.753  76.720  1.00  0.00           O  
ATOM   1472  N1    U    46     -26.831 -20.139  74.733  1.00  0.00           N  
ATOM   1473  C2    U    46     -26.583 -21.490  74.889  1.00  0.00           C  
ATOM   1474  O2    U    46     -25.913 -21.943  75.801  1.00  0.00           O  
ATOM   1475  N3    U    46     -27.150 -22.300  73.937  1.00  0.00           N  
ATOM   1476  C4    U    46     -27.924 -21.908  72.865  1.00  0.00           C  
ATOM   1477  O4    U    46     -28.363 -22.761  72.092  1.00  0.00           O  
ATOM   1478  C5    U    46     -28.138 -20.496  72.767  1.00  0.00           C  
ATOM   1479  C6    U    46     -27.598 -19.685  73.682  1.00  0.00           C  
ATOM   1480  H5'   U    46     -27.319 -15.386  75.279  1.00  0.00           H  
ATOM   1481 H5''   U    46     -25.932 -15.076  74.552  1.00  0.00           H  
ATOM   1482  H4'   U    46     -25.598 -16.603  76.297  1.00  0.00           H  
ATOM   1483  H3'   U    46     -25.169 -17.857  73.769  1.00  0.00           H  
ATOM   1484  H1'   U    46     -26.360 -19.602  76.634  1.00  0.00           H  
ATOM   1485  H2'   U    46     -24.324 -19.680  74.964  1.00  0.00           H  
ATOM   1486 HO2'   U    46     -23.225 -19.250  76.710  1.00  0.00           H  
ATOM   1487  H3    U    46     -26.987 -23.262  74.028  1.00  0.00           H  
ATOM   1488  H5    U    46     -28.677 -20.129  72.036  1.00  0.00           H  
ATOM   1489  H6    U    46     -27.759 -18.723  73.592  1.00  0.00           H  
ATOM   1490  P     U    47     -22.607 -17.236  73.467  1.00  0.00           P  
ATOM   1491  OP2   U    47     -23.379 -17.648  72.268  1.00  0.00           O  
ATOM   1492  OP1   U    47     -21.704 -16.060  73.390  1.00  0.00           O  
ATOM   1493  O5'   U    47     -21.749 -18.486  73.955  1.00  0.00           O  
ATOM   1494  C5'   U    47     -20.884 -18.384  75.076  1.00  0.00           C  
ATOM   1495  C4'   U    47     -20.507 -19.735  75.610  1.00  0.00           C  
ATOM   1496  O4'   U    47     -21.710 -20.512  75.835  1.00  0.00           O  
ATOM   1497  C3'   U    47     -19.720 -20.581  74.632  1.00  0.00           C  
ATOM   1498  O3'   U    47     -18.347 -20.248  74.627  1.00  0.00           O  
ATOM   1499  C1'   U    47     -21.481 -21.878  75.490  1.00  0.00           C  
ATOM   1500  C2'   U    47     -20.005 -21.994  75.116  1.00  0.00           C  
ATOM   1501  O2'   U    47     -19.270 -22.354  76.263  1.00  0.00           O  
ATOM   1502  N1    U    47     -22.401 -22.259  74.407  1.00  0.00           N  
ATOM   1503  C2    U    47     -22.777 -23.592  74.321  1.00  0.00           C  
ATOM   1504  O2    U    47     -22.362 -24.451  75.081  1.00  0.00           O  
ATOM   1505  N3    U    47     -23.659 -23.879  73.313  1.00  0.00           N  
ATOM   1506  C4    U    47     -24.193 -22.994  72.404  1.00  0.00           C  
ATOM   1507  O4    U    47     -24.983 -23.404  71.557  1.00  0.00           O  
ATOM   1508  C5    U    47     -23.749 -21.644  72.552  1.00  0.00           C  
ATOM   1509  C6    U    47     -22.886 -21.333  73.520  1.00  0.00           C  
ATOM   1510  H5'   U    47     -21.335 -17.876  75.782  1.00  0.00           H  
ATOM   1511 H5''   U    47     -20.070 -17.908  74.809  1.00  0.00           H  
ATOM   1512  H4'   U    47     -19.920 -19.513  76.513  1.00  0.00           H  
ATOM   1513  H3'   U    47     -20.027 -20.446  73.584  1.00  0.00           H  
ATOM   1514  H1'   U    47     -21.660 -22.589  76.309  1.00  0.00           H  
ATOM   1515  H2'   U    47     -19.741 -22.758  74.372  1.00  0.00           H  
ATOM   1516 HO2'   U    47     -18.405 -21.850  76.278  1.00  0.00           H  
ATOM   1517  H3    U    47     -23.944 -24.835  73.226  1.00  0.00           H  
ATOM   1518  H5    U    47     -24.117 -20.863  71.869  1.00  0.00           H  
ATOM   1519  H6    U    47     -22.557 -20.287  73.618  1.00  0.00           H  
ATOM   1520  P     C    48     -17.541 -20.271  73.243  1.00  0.00           P  
ATOM   1521  OP2   C    48     -18.415 -19.736  72.157  1.00  0.00           O  
ATOM   1522  OP1   C    48     -16.222 -19.642  73.507  1.00  0.00           O  
ATOM   1523  O5'   C    48     -17.318 -21.822  72.973  1.00  0.00           O  
ATOM   1524  C5'   C    48     -16.473 -22.591  73.840  1.00  0.00           C  
ATOM   1525  C4'   C    48     -16.574 -24.052  73.499  1.00  0.00           C  
ATOM   1526  O4'   C    48     -17.946 -24.491  73.675  1.00  0.00           O  
ATOM   1527  C3'   C    48     -16.278 -24.426  72.059  1.00  0.00           C  
ATOM   1528  O3'   C    48     -14.880 -24.465  71.801  1.00  0.00           O  
ATOM   1529  C1'   C    48     -18.216 -25.555  72.776  1.00  0.00           C  
ATOM   1530  C2'   C    48     -16.941 -25.793  71.964  1.00  0.00           C  
ATOM   1531  O2'   C    48     -16.182 -26.796  72.616  1.00  0.00           O  
ATOM   1532  N1    C    48     -19.404 -25.215  71.965  1.00  0.00           N  
ATOM   1533  C2    C    48     -20.156 -26.258  71.416  1.00  0.00           C  
ATOM   1534  O2    C    48     -19.780 -27.421  71.593  1.00  0.00           O  
ATOM   1535  N3    C    48     -21.267 -25.974  70.699  1.00  0.00           N  
ATOM   1536  C4    C    48     -21.632 -24.707  70.509  1.00  0.00           C  
ATOM   1537  N4    C    48     -22.738 -24.482  69.795  1.00  0.00           N  
ATOM   1538  C5    C    48     -20.878 -23.617  71.039  1.00  0.00           C  
ATOM   1539  C6    C    48     -19.780 -23.913  71.755  1.00  0.00           C  
ATOM   1540  H5'   C    48     -16.763 -22.434  74.889  1.00  0.00           H  
ATOM   1541 H5''   C    48     -15.429 -22.259  73.742  1.00  0.00           H  
ATOM   1542  H4'   C    48     -15.841 -24.534  74.162  1.00  0.00           H  
ATOM   1543  H3'   C    48     -16.662 -23.700  71.326  1.00  0.00           H  
ATOM   1544  H1'   C    48     -18.455 -26.503  73.279  1.00  0.00           H  
ATOM   1545  H2'   C    48     -17.049 -26.141  70.928  1.00  0.00           H  
ATOM   1546 HO2'   C    48     -15.213 -26.548  72.594  1.00  0.00           H  
ATOM   1547  H42   C    48     -23.045 -23.544  69.629  1.00  0.00           H  
ATOM   1548  H41   C    48     -23.261 -25.250  69.427  1.00  0.00           H  
ATOM   1549  H5    C    48     -21.184 -22.575  70.865  1.00  0.00           H  
ATOM   1550  H6    C    48     -19.174 -23.100  72.180  1.00  0.00           H  
ATOM   1551  P     U    49     -14.317 -24.102  70.340  1.00  0.00           P  
ATOM   1552  OP2   U    49     -15.114 -22.967  69.810  1.00  0.00           O  
ATOM   1553  OP1   U    49     -12.840 -23.982  70.432  1.00  0.00           O  
ATOM   1554  O5'   U    49     -14.653 -25.391  69.467  1.00  0.00           O  
ATOM   1555  C5'   U    49     -14.008 -26.631  69.718  1.00  0.00           C  
ATOM   1556  C4'   U    49     -14.573 -27.737  68.860  1.00  0.00           C  
ATOM   1557  O4'   U    49     -15.955 -27.957  69.250  1.00  0.00           O  
ATOM   1558  C3'   U    49     -14.658 -27.451  67.369  1.00  0.00           C  
ATOM   1559  O3'   U    49     -13.430 -27.659  66.694  1.00  0.00           O  
ATOM   1560  C1'   U    49     -16.681 -28.399  68.112  1.00  0.00           C  
ATOM   1561  C2'   U    49     -15.724 -28.440  66.921  1.00  0.00           C  
ATOM   1562  O2'   U    49     -15.190 -29.750  66.796  1.00  0.00           O  
ATOM   1563  N1    U    49     -17.844 -27.512  67.868  1.00  0.00           N  
ATOM   1564  C2    U    49     -18.950 -28.075  67.259  1.00  0.00           C  
ATOM   1565  O2    U    49     -19.002 -29.246  66.924  1.00  0.00           O  
ATOM   1566  N3    U    49     -20.003 -27.217  67.055  1.00  0.00           N  
ATOM   1567  C4    U    49     -20.063 -25.880  67.389  1.00  0.00           C  
ATOM   1568  O4    U    49     -21.085 -25.240  67.137  1.00  0.00           O  
ATOM   1569  C5    U    49     -18.883 -25.367  68.015  1.00  0.00           C  
ATOM   1570  C6    U    49     -17.844 -26.181  68.227  1.00  0.00           C  
ATOM   1571  H5'   U    49     -14.127 -26.867  70.661  1.00  0.00           H  
ATOM   1572 H5''   U    49     -13.051 -26.538  69.528  1.00  0.00           H  
ATOM   1573  H4'   U    49     -14.069 -28.566  68.996  1.00  0.00           H  
ATOM   1574  H3'   U    49     -14.963 -26.535  67.206  1.00  0.00           H  
ATOM   1575  H1'   U    49     -16.999 -29.307  68.301  1.00  0.00           H  
ATOM   1576  H2'   U    49     -16.161 -28.147  66.094  1.00  0.00           H  
ATOM   1577 HO2'   U    49     -14.246 -29.687  66.540  1.00  0.00           H  
ATOM   1578  H3    U    49     -20.797 -27.595  66.624  1.00  0.00           H  
ATOM   1579  H5    U    49     -18.839 -24.426  68.287  1.00  0.00           H  
ATOM   1580  H6    U    49     -17.049 -25.805  68.657  1.00  0.00           H  
ATOM   1581  P     U    50     -13.072 -26.803  65.382  1.00  0.00           P  
ATOM   1582  OP2   U    50     -13.247 -25.365  65.711  1.00  0.00           O  
ATOM   1583  OP1   U    50     -11.768 -27.284  64.860  1.00  0.00           O  
ATOM   1584  O5'   U    50     -14.203 -27.211  64.337  1.00  0.00           O  
ATOM   1585  C5'   U    50     -14.222 -28.504  63.751  1.00  0.00           C  
ATOM   1586  C4'   U    50     -15.454 -28.714  62.905  1.00  0.00           C  
ATOM   1587  O4'   U    50     -16.700 -28.632  63.652  1.00  0.00           O  
ATOM   1588  C3'   U    50     -15.681 -27.706  61.789  1.00  0.00           C  
ATOM   1589  O3'   U    50     -14.756 -27.842  60.724  1.00  0.00           O  
ATOM   1590  C1'   U    50     -17.733 -28.177  62.816  1.00  0.00           C  
ATOM   1591  C2'   U    50     -17.126 -28.004  61.423  1.00  0.00           C  
ATOM   1592  O2'   U    50     -17.233 -29.225  60.705  1.00  0.00           O  
ATOM   1593  N1    U    50     -18.254 -26.901  63.364  1.00  0.00           N  
ATOM   1594  C2    U    50     -19.505 -26.495  62.937  1.00  0.00           C  
ATOM   1595  O2    U    50     -20.178 -27.132  62.145  1.00  0.00           O  
ATOM   1596  N3    U    50     -19.946 -25.310  63.471  1.00  0.00           N  
ATOM   1597  C4    U    50     -19.281 -24.503  64.370  1.00  0.00           C  
ATOM   1598  O4    U    50     -19.813 -23.462  64.758  1.00  0.00           O  
ATOM   1599  C5    U    50     -17.994 -24.987  64.768  1.00  0.00           C  
ATOM   1600  C6    U    50     -17.540 -26.139  64.264  1.00  0.00           C  
ATOM   1601  H5'   U    50     -14.205 -29.177  64.462  1.00  0.00           H  
ATOM   1602 H5''   U    50     -13.427 -28.612  63.188  1.00  0.00           H  
ATOM   1603  H4'   U    50     -15.365 -29.606  62.513  1.00  0.00           H  
ATOM   1604  H3'   U    50     -15.634 -26.793  62.140  1.00  0.00           H  
ATOM   1605  H1'   U    50     -18.461 -28.833  62.771  1.00  0.00           H  
ATOM   1606  H2'   U    50     -17.533 -27.259  60.935  1.00  0.00           H  
ATOM   1607 HO2'   U    50     -16.367 -29.431  60.294  1.00  0.00           H  
ATOM   1608  H3    U    50     -20.830 -25.003  63.181  1.00  0.00           H  
ATOM   1609  H5    U    50     -17.451 -24.477  65.405  1.00  0.00           H  
ATOM   1610  H6    U    50     -16.656 -26.447  64.551  1.00  0.00           H  
ATOM   1611  P     G    51     -14.416 -26.586  59.782  1.00  0.00           P  
ATOM   1612  OP2   G    51     -14.416 -25.364  60.627  1.00  0.00           O  
ATOM   1613  OP1   G    51     -13.213 -26.924  58.979  1.00  0.00           O  
ATOM   1614  O5'   G    51     -15.661 -26.499  58.791  1.00  0.00           O  
ATOM   1615  C5'   G    51     -15.956 -27.561  57.896  1.00  0.00           C  
ATOM   1616  C4'   G    51     -17.171 -27.257  57.056  1.00  0.00           C  
ATOM   1617  O4'   G    51     -18.357 -27.197  57.883  1.00  0.00           O  
ATOM   1618  C3'   G    51     -17.174 -25.910  56.349  1.00  0.00           C  
ATOM   1619  O3'   G    51     -16.321 -25.878  55.218  1.00  0.00           O  
ATOM   1620  C1'   G    51     -19.295 -26.315  57.283  1.00  0.00           C  
ATOM   1621  C2'   G    51     -18.652 -25.734  56.024  1.00  0.00           C  
ATOM   1622  O2'   G    51     -19.029 -26.518  54.901  1.00  0.00           O  
ATOM   1623  N1    G    51     -22.529 -22.523  58.320  1.00  0.00           N  
ATOM   1624  C2    G    51     -22.476 -23.352  57.226  1.00  0.00           C  
ATOM   1625  N2    G    51     -23.405 -23.149  56.279  1.00  0.00           N  
ATOM   1626  N3    G    51     -21.579 -24.312  57.069  1.00  0.00           N  
ATOM   1627  C4    G    51     -20.723 -24.377  58.110  1.00  0.00           C  
ATOM   1628  C5    G    51     -20.689 -23.599  59.248  1.00  0.00           C  
ATOM   1629  C6    G    51     -21.657 -22.573  59.403  1.00  0.00           C  
ATOM   1630  O6    G    51     -21.793 -21.778  60.340  1.00  0.00           O  
ATOM   1631  N7    G    51     -19.650 -23.988  60.080  1.00  0.00           N  
ATOM   1632  C8    G    51     -19.080 -24.976  59.446  1.00  0.00           C  
ATOM   1633  N9    G    51     -19.681 -25.265  58.244  1.00  0.00           N  
ATOM   1634  H5'   G    51     -16.120 -28.378  58.412  1.00  0.00           H  
ATOM   1635 H5''   G    51     -15.187 -27.705  57.306  1.00  0.00           H  
ATOM   1636  H4'   G    51     -17.278 -27.967  56.388  1.00  0.00           H  
ATOM   1637  H3'   G    51     -16.903 -25.208  56.976  1.00  0.00           H  
ATOM   1638  H1'   G    51     -20.087 -26.837  57.034  1.00  0.00           H  
ATOM   1639  H2'   G    51     -18.882 -24.789  55.901  1.00  0.00           H  
ATOM   1640 HO2'   G    51     -18.229 -26.728  54.375  1.00  0.00           H  
ATOM   1641  H1    G    51     -23.234 -21.842  58.340  1.00  0.00           H  
ATOM   1642  H22   G    51     -23.417 -23.711  55.476  1.00  0.00           H  
ATOM   1643  H21   G    51     -24.073 -22.441  56.388  1.00  0.00           H  
ATOM   1644  H8    G    51     -18.304 -25.463  59.793  1.00  0.00           H  
ATOM   1645  P     G    52     -15.660 -24.491  54.744  1.00  0.00           P  
ATOM   1646  OP2   G    52     -15.292 -23.719  55.958  1.00  0.00           O  
ATOM   1647  OP1   G    52     -14.623 -24.799  53.727  1.00  0.00           O  
ATOM   1648  O5'   G    52     -16.852 -23.725  54.015  1.00  0.00           O  
ATOM   1649  C5'   G    52     -17.430 -24.240  52.825  1.00  0.00           C  
ATOM   1650  C4'   G    52     -18.568 -23.375  52.343  1.00  0.00           C  
ATOM   1651  O4'   G    52     -19.662 -23.423  53.291  1.00  0.00           O  
ATOM   1652  C3'   G    52     -18.268 -21.890  52.207  1.00  0.00           C  
ATOM   1653  O3'   G    52     -17.515 -21.581  51.047  1.00  0.00           O  
ATOM   1654  C1'   G    52     -20.347 -22.185  53.251  1.00  0.00           C  
ATOM   1655  C2'   G    52     -19.663 -21.287  52.221  1.00  0.00           C  
ATOM   1656  O2'   G    52     -20.303 -21.441  50.962  1.00  0.00           O  
ATOM   1657  N1    G    52     -22.635 -18.833  56.325  1.00  0.00           N  
ATOM   1658  C2    G    52     -22.920 -19.159  55.021  1.00  0.00           C  
ATOM   1659  N2    G    52     -23.949 -18.510  54.456  1.00  0.00           N  
ATOM   1660  N3    G    52     -22.246 -20.057  54.320  1.00  0.00           N  
ATOM   1661  C4    G    52     -21.247 -20.612  55.038  1.00  0.00           C  
ATOM   1662  C5    G    52     -20.880 -20.358  56.343  1.00  0.00           C  
ATOM   1663  C6    G    52     -21.611 -19.392  57.083  1.00  0.00           C  
ATOM   1664  O6    G    52     -21.440 -19.027  58.251  1.00  0.00           O  
ATOM   1665  N7    G    52     -19.796 -21.141  56.711  1.00  0.00           N  
ATOM   1666  C8    G    52     -19.528 -21.844  55.644  1.00  0.00           C  
ATOM   1667  N9    G    52     -20.370 -21.573  54.593  1.00  0.00           N  
ATOM   1668  H5'   G    52     -17.766 -25.144  52.998  1.00  0.00           H  
ATOM   1669 H5''   G    52     -16.742 -24.282  52.128  1.00  0.00           H  
ATOM   1670  H4'   G    52     -18.881 -23.717  51.478  1.00  0.00           H  
ATOM   1671  H3'   G    52     -17.781 -21.579  52.998  1.00  0.00           H  
ATOM   1672  H1'   G    52     -21.265 -22.372  52.962  1.00  0.00           H  
ATOM   1673  H2'   G    52     -19.646 -20.349  52.507  1.00  0.00           H  
ATOM   1674 HO2'   G    52     -19.623 -21.618  50.278  1.00  0.00           H  
ATOM   1675  H1    G    52     -23.195 -18.154  56.756  1.00  0.00           H  
ATOM   1676  H22   G    52     -24.198 -18.702  53.527  1.00  0.00           H  
ATOM   1677  H21   G    52     -24.452 -17.845  54.968  1.00  0.00           H  
ATOM   1678  H8    G    52     -18.801 -22.499  55.600  1.00  0.00           H  
ATOM   1679  P     A    53     -16.570 -20.281  51.020  1.00  0.00           P  
ATOM   1680  OP2   A    53     -15.947 -20.137  52.359  1.00  0.00           O  
ATOM   1681  OP1   A    53     -15.708 -20.363  49.814  1.00  0.00           O  
ATOM   1682  O5'   A    53     -17.587 -19.071  50.817  1.00  0.00           O  
ATOM   1683  C5'   A    53     -18.365 -18.963  49.635  1.00  0.00           C  
ATOM   1684  C4'   A    53     -19.396 -17.868  49.748  1.00  0.00           C  
ATOM   1685  O4'   A    53     -20.026 -17.955  51.059  1.00  0.00           O  
ATOM   1686  C3'   A    53     -18.876 -16.445  49.611  1.00  0.00           C  
ATOM   1687  O3'   A    53     -19.810 -15.569  49.003  1.00  0.00           O  
ATOM   1688  C1'   A    53     -19.848 -16.714  51.737  1.00  0.00           C  
ATOM   1689  C2'   A    53     -18.684 -16.007  51.057  1.00  0.00           C  
ATOM   1690  O2'   A    53     -18.850 -14.603  51.196  1.00  0.00           O  
ATOM   1691  N1    A    53     -21.045 -15.581  56.619  1.00  0.00           N  
ATOM   1692  C2    A    53     -21.506 -15.120  55.449  1.00  0.00           C  
ATOM   1693  N3    A    53     -21.149 -15.460  54.212  1.00  0.00           N  
ATOM   1694  C4    A    53     -20.187 -16.400  54.236  1.00  0.00           C  
ATOM   1695  C5    A    53     -19.615 -16.970  55.358  1.00  0.00           C  
ATOM   1696  C6    A    53     -20.080 -16.526  56.608  1.00  0.00           C  
ATOM   1697  N6    A    53     -19.621 -16.984  57.775  1.00  0.00           N  
ATOM   1698  N7    A    53     -18.655 -17.907  54.996  1.00  0.00           N  
ATOM   1699  C8    A    53     -18.670 -17.882  53.687  1.00  0.00           C  
ATOM   1700  N9    A    53     -19.574 -16.993  53.159  1.00  0.00           N  
ATOM   1701  H5'   A    53     -18.822 -19.815  49.473  1.00  0.00           H  
ATOM   1702 H5''   A    53     -17.774 -18.769  48.878  1.00  0.00           H  
ATOM   1703  H4'   A    53     -20.089 -18.018  49.071  1.00  0.00           H  
ATOM   1704  H3'   A    53     -18.035 -16.418  49.106  1.00  0.00           H  
ATOM   1705  H1'   A    53     -20.654 -16.161  51.661  1.00  0.00           H  
ATOM   1706  H2'   A    53     -17.822 -16.308  51.413  1.00  0.00           H  
ATOM   1707 HO2'   A    53     -18.392 -14.154  50.455  1.00  0.00           H  
ATOM   1708  H2    A    53     -22.205 -14.436  55.512  1.00  0.00           H  
ATOM   1709  H61   A    53     -19.985 -16.635  58.615  1.00  0.00           H  
ATOM   1710  H62   A    53     -18.921 -17.670  57.791  1.00  0.00           H  
ATOM   1711  H8    A    53     -18.089 -18.446  53.134  1.00  0.00           H  
ATOM   1712  P     C    54     -19.778 -15.330  47.414  1.00  0.00           P  
ATOM   1713  OP2   C    54     -19.548 -16.640  46.755  1.00  0.00           O  
ATOM   1714  OP1   C    54     -20.969 -14.523  47.047  1.00  0.00           O  
ATOM   1715  O5'   C    54     -18.484 -14.429  47.186  1.00  0.00           O  
ATOM   1716  C5'   C    54     -18.578 -13.013  47.152  1.00  0.00           C  
ATOM   1717  C4'   C    54     -18.567 -12.420  48.540  1.00  0.00           C  
ATOM   1718  O4'   C    54     -17.484 -13.010  49.323  1.00  0.00           O  
ATOM   1719  C3'   C    54     -18.368 -10.914  48.624  1.00  0.00           C  
ATOM   1720  O3'   C    54     -19.025 -10.332  49.737  1.00  0.00           O  
ATOM   1721  C1'   C    54     -16.725 -11.964  49.863  1.00  0.00           C  
ATOM   1722  C2'   C    54     -16.884 -10.807  48.893  1.00  0.00           C  
ATOM   1723  O2'   C    54     -16.565  -9.584  49.540  1.00  0.00           O  
ATOM   1724  N1    C    54     -15.317 -12.420  49.970  1.00  0.00           N  
ATOM   1725  C2    C    54     -14.366 -11.850  49.114  1.00  0.00           C  
ATOM   1726  O2    C    54     -14.726 -10.987  48.298  1.00  0.00           O  
ATOM   1727  N3    C    54     -13.075 -12.247  49.192  1.00  0.00           N  
ATOM   1728  C4    C    54     -12.715 -13.176  50.077  1.00  0.00           C  
ATOM   1729  N4    C    54     -11.430 -13.538  50.118  1.00  0.00           N  
ATOM   1730  C5    C    54     -13.656 -13.776  50.960  1.00  0.00           C  
ATOM   1731  C6    C    54     -14.930 -13.373  50.875  1.00  0.00           C  
ATOM   1732  H5'   C    54     -19.411 -12.758  46.702  1.00  0.00           H  
ATOM   1733 H5''   C    54     -17.819 -12.654  46.646  1.00  0.00           H  
ATOM   1734  H4'   C    54     -19.414 -12.653  48.972  1.00  0.00           H  
ATOM   1735  H3'   C    54     -18.640 -10.443  47.809  1.00  0.00           H  
ATOM   1736  H1'   C    54     -17.047 -11.691  50.746  1.00  0.00           H  
ATOM   1737  H2'   C    54     -16.362 -10.930  48.073  1.00  0.00           H  
ATOM   1738 HO2'   C    54     -15.599  -9.548  49.699  1.00  0.00           H  
ATOM   1739  H42   C    54     -11.133 -14.217  50.758  1.00  0.00           H  
ATOM   1740  H41   C    54     -10.784 -13.123  49.508  1.00  0.00           H  
ATOM   1741  H5    C    54     -13.382 -14.457  51.609  1.00  0.00           H  
ATOM   1742  H6    C    54     -15.593 -13.774  51.474  1.00  0.00           H  
ATOM   1743  P     C    55     -20.037  -9.101  49.525  1.00  0.00           P  
ATOM   1744  OP2   C    55     -19.956  -8.227  50.722  1.00  0.00           O  
ATOM   1745  OP1   C    55     -19.785  -8.526  48.179  1.00  0.00           O  
ATOM   1746  O5'   C    55     -21.476  -9.782  49.507  1.00  0.00           O  
ATOM   1747  C5'   C    55     -21.923 -10.514  48.375  1.00  0.00           C  
ATOM   1748  C4'   C    55     -23.075 -11.429  48.721  1.00  0.00           C  
ATOM   1749  O4'   C    55     -22.623 -12.420  49.683  1.00  0.00           O  
ATOM   1750  C3'   C    55     -24.259 -10.771  49.416  1.00  0.00           C  
ATOM   1751  O3'   C    55     -25.147 -10.110  48.525  1.00  0.00           O  
ATOM   1752  C1'   C    55     -23.675 -12.724  50.582  1.00  0.00           C  
ATOM   1753  C2'   C    55     -24.910 -11.950  50.119  1.00  0.00           C  
ATOM   1754  O2'   C    55     -25.700 -12.746  49.259  1.00  0.00           O  
ATOM   1755  N1    C    55     -23.263 -12.312  51.940  1.00  0.00           N  
ATOM   1756  C2    C    55     -24.027 -12.745  53.036  1.00  0.00           C  
ATOM   1757  O2    C    55     -25.001 -13.488  52.834  1.00  0.00           O  
ATOM   1758  N3    C    55     -23.682 -12.342  54.282  1.00  0.00           N  
ATOM   1759  C4    C    55     -22.625 -11.547  54.458  1.00  0.00           C  
ATOM   1760  N4    C    55     -22.331 -11.169  55.698  1.00  0.00           N  
ATOM   1761  C5    C    55     -21.823 -11.104  53.366  1.00  0.00           C  
ATOM   1762  C6    C    55     -22.172 -11.508  52.137  1.00  0.00           C  
ATOM   1763  H5'   C    55     -21.181 -11.051  48.029  1.00  0.00           H  
ATOM   1764 H5''   C    55     -22.213  -9.884  47.682  1.00  0.00           H  
ATOM   1765  H4'   C    55     -23.398 -11.832  47.750  1.00  0.00           H  
ATOM   1766  H3'   C    55     -23.972  -9.970  50.115  1.00  0.00           H  
ATOM   1767  H1'   C    55     -23.962 -13.784  50.632  1.00  0.00           H  
ATOM   1768  H2'   C    55     -25.600 -11.640  50.917  1.00  0.00           H  
ATOM   1769 HO2'   C    55     -26.066 -12.179  48.521  1.00  0.00           H  
ATOM   1770  H42   C    55     -21.545 -10.572  55.866  1.00  0.00           H  
ATOM   1771  H41   C    55     -22.894 -11.481  56.462  1.00  0.00           H  
ATOM   1772  H5    C    55     -20.952 -10.452  53.527  1.00  0.00           H  
ATOM   1773  H6    C    55     -21.576 -11.186  51.270  1.00  0.00           H  
ATOM   1774  P     G    56     -25.630  -8.610  48.853  1.00  0.00           P  
ATOM   1775  OP2   G    56     -24.608  -7.941  49.704  1.00  0.00           O  
ATOM   1776  OP1   G    56     -26.017  -7.995  47.556  1.00  0.00           O  
ATOM   1777  O5'   G    56     -26.943  -8.811  49.735  1.00  0.00           O  
ATOM   1778  C5'   G    56     -28.156  -9.338  49.160  1.00  0.00           C  
ATOM   1779  C4'   G    56     -29.159  -9.638  50.246  1.00  0.00           C  
ATOM   1780  O4'   G    56     -28.621 -10.640  51.149  1.00  0.00           O  
ATOM   1781  C3'   G    56     -29.523  -8.476  51.158  1.00  0.00           C  
ATOM   1782  O3'   G    56     -30.497  -7.614  50.596  1.00  0.00           O  
ATOM   1783  C1'   G    56     -29.012 -10.355  52.498  1.00  0.00           C  
ATOM   1784  C2'   G    56     -29.990  -9.181  52.425  1.00  0.00           C  
ATOM   1785  O2'   G    56     -31.308  -9.688  52.276  1.00  0.00           O  
ATOM   1786  N1    G    56     -27.220  -9.636  57.209  1.00  0.00           N  
ATOM   1787  C2    G    56     -28.494  -9.940  56.795  1.00  0.00           C  
ATOM   1788  N2    G    56     -29.417 -10.071  57.759  1.00  0.00           N  
ATOM   1789  N3    G    56     -28.840 -10.104  55.529  1.00  0.00           N  
ATOM   1790  C4    G    56     -27.793  -9.937  54.694  1.00  0.00           C  
ATOM   1791  C5    G    56     -26.484  -9.633  55.003  1.00  0.00           C  
ATOM   1792  C6    G    56     -26.127  -9.459  56.365  1.00  0.00           C  
ATOM   1793  O6    G    56     -25.019  -9.188  56.843  1.00  0.00           O  
ATOM   1794  N7    G    56     -25.713  -9.548  53.853  1.00  0.00           N  
ATOM   1795  C8    G    56     -26.550  -9.796  52.883  1.00  0.00           C  
ATOM   1796  N9    G    56     -27.829 -10.041  53.322  1.00  0.00           N  
ATOM   1797  H5'   G    56     -27.938 -10.254  48.593  1.00  0.00           H  
ATOM   1798 H5''   G    56     -28.582  -8.614  48.451  1.00  0.00           H  
ATOM   1799  H4'   G    56     -29.977  -9.986  49.835  1.00  0.00           H  
ATOM   1800  H3'   G    56     -28.714  -7.959  51.359  1.00  0.00           H  
ATOM   1801  H1'   G    56     -29.470 -11.138  52.868  1.00  0.00           H  
ATOM   1802  H2'   G    56     -29.911  -8.600  53.210  1.00  0.00           H  
ATOM   1803 HO2'   G    56     -31.748  -9.216  51.538  1.00  0.00           H  
ATOM   1804  H1    G    56     -27.067  -9.536  58.171  1.00  0.00           H  
ATOM   1805  H22   G    56     -30.344 -10.288  57.523  1.00  0.00           H  
ATOM   1806  H21   G    56     -29.168  -9.951  58.699  1.00  0.00           H  
ATOM   1807  H8    G    56     -26.291  -9.808  51.938  1.00  0.00           H  
ATOM   1808  P     G    57     -30.504  -6.051  50.968  1.00  0.00           P  
ATOM   1809  OP2   G    57     -29.094  -5.591  51.045  1.00  0.00           O  
ATOM   1810  OP1   G    57     -31.451  -5.364  50.053  1.00  0.00           O  
ATOM   1811  O5'   G    57     -31.118  -6.006  52.437  1.00  0.00           O  
ATOM   1812  C5'   G    57     -32.477  -6.348  52.670  1.00  0.00           C  
ATOM   1813  C4'   G    57     -32.797  -6.375  54.144  1.00  0.00           C  
ATOM   1814  O4'   G    57     -31.974  -7.370  54.807  1.00  0.00           O  
ATOM   1815  C3'   G    57     -32.518  -5.092  54.911  1.00  0.00           C  
ATOM   1816  O3'   G    57     -33.550  -4.129  54.776  1.00  0.00           O  
ATOM   1817  C1'   G    57     -31.584  -6.906  56.104  1.00  0.00           C  
ATOM   1818  C2'   G    57     -32.331  -5.591  56.336  1.00  0.00           C  
ATOM   1819  O2'   G    57     -33.580  -5.874  56.952  1.00  0.00           O  
ATOM   1820  N1    G    57     -27.572  -6.115  59.136  1.00  0.00           N  
ATOM   1821  C2    G    57     -28.903  -6.228  59.458  1.00  0.00           C  
ATOM   1822  N2    G    57     -29.212  -6.116  60.758  1.00  0.00           N  
ATOM   1823  N3    G    57     -29.863  -6.435  58.572  1.00  0.00           N  
ATOM   1824  C4    G    57     -29.379  -6.522  57.315  1.00  0.00           C  
ATOM   1825  C5    G    57     -28.072  -6.425  56.886  1.00  0.00           C  
ATOM   1826  C6    G    57     -27.052  -6.202  57.847  1.00  0.00           C  
ATOM   1827  O6    G    57     -25.834  -6.087  57.667  1.00  0.00           O  
ATOM   1828  N7    G    57     -27.992  -6.571  55.509  1.00  0.00           N  
ATOM   1829  C8    G    57     -29.228  -6.751  55.131  1.00  0.00           C  
ATOM   1830  N9    G    57     -30.121  -6.733  56.176  1.00  0.00           N  
ATOM   1831  H5'   G    57     -32.655  -7.231  52.286  1.00  0.00           H  
ATOM   1832 H5''   G    57     -33.053  -5.687  52.229  1.00  0.00           H  
ATOM   1833  H4'   G    57     -33.741  -6.614  54.259  1.00  0.00           H  
ATOM   1834  H3'   G    57     -31.675  -4.705  54.594  1.00  0.00           H  
ATOM   1835  H1'   G    57     -31.869  -7.565  56.770  1.00  0.00           H  
ATOM   1836  H2'   G    57     -31.797  -4.966  56.870  1.00  0.00           H  
ATOM   1837 HO2'   G    57     -34.288  -5.401  56.469  1.00  0.00           H  
ATOM   1838  H1    G    57     -26.938  -5.963  59.868  1.00  0.00           H  
ATOM   1839  H22   G    57     -30.146  -6.188  61.048  1.00  0.00           H  
ATOM   1840  H21   G    57     -28.506  -5.962  61.421  1.00  0.00           H  
ATOM   1841  H8    G    57     -29.492  -6.886  54.198  1.00  0.00           H  
ATOM   1842  P     C    58     -33.205  -2.562  54.842  1.00  0.00           P  
ATOM   1843  OP2   C    58     -31.913  -2.344  54.144  1.00  0.00           O  
ATOM   1844  OP1   C    58     -34.409  -1.808  54.409  1.00  0.00           O  
ATOM   1845  O5'   C    58     -32.981  -2.280  56.394  1.00  0.00           O  
ATOM   1846  C5'   C    58     -34.061  -2.353  57.313  1.00  0.00           C  
ATOM   1847  C4'   C    58     -33.595  -2.173  58.737  1.00  0.00           C  
ATOM   1848  O4'   C    58     -32.672  -3.236  59.092  1.00  0.00           O  
ATOM   1849  C3'   C    58     -32.822  -0.897  59.033  1.00  0.00           C  
ATOM   1850  O3'   C    58     -33.664   0.223  59.253  1.00  0.00           O  
ATOM   1851  C1'   C    58     -31.621  -2.731  59.913  1.00  0.00           C  
ATOM   1852  C2'   C    58     -31.993  -1.285  60.248  1.00  0.00           C  
ATOM   1853  O2'   C    58     -32.776  -1.274  61.433  1.00  0.00           O  
ATOM   1854  N1    C    58     -30.323  -2.828  59.201  1.00  0.00           N  
ATOM   1855  C2    C    58     -29.144  -2.719  59.949  1.00  0.00           C  
ATOM   1856  O2    C    58     -29.217  -2.546  61.175  1.00  0.00           O  
ATOM   1857  N3    C    58     -27.947  -2.804  59.324  1.00  0.00           N  
ATOM   1858  C4    C    58     -27.894  -2.991  58.005  1.00  0.00           C  
ATOM   1859  N4    C    58     -26.691  -3.069  57.431  1.00  0.00           N  
ATOM   1860  C5    C    58     -29.075  -3.104  57.216  1.00  0.00           C  
ATOM   1861  C6    C    58     -30.253  -3.019  57.846  1.00  0.00           C  
ATOM   1862  H5'   C    58     -34.495  -3.227  57.226  1.00  0.00           H  
ATOM   1863 H5''   C    58     -34.710  -1.651  57.097  1.00  0.00           H  
ATOM   1864  H4'   C    58     -34.375  -2.217  59.330  1.00  0.00           H  
ATOM   1865  H3'   C    58     -32.221  -0.703  58.282  1.00  0.00           H  
ATOM   1866  H1'   C    58     -31.576  -3.256  60.741  1.00  0.00           H  
ATOM   1867  H2'   C    58     -31.195  -0.722  60.335  1.00  0.00           H  
ATOM   1868 HO2'   C    58     -33.574  -0.726  61.282  1.00  0.00           H  
ATOM   1869  H42   C    58     -26.619  -3.206  56.463  1.00  0.00           H  
ATOM   1870  H41   C    58     -25.881  -2.990  57.977  1.00  0.00           H  
ATOM   1871  H5    C    58     -29.025  -3.242  56.247  1.00  0.00           H  
ATOM   1872  H6    C    58     -31.075  -3.095  57.321  1.00  0.00           H  
ATOM   1873  P     G    59     -33.170   1.697  58.849  1.00  0.00           P  
ATOM   1874  OP2   G    59     -32.425   1.598  57.569  1.00  0.00           O  
ATOM   1875  OP1   G    59     -34.331   2.617  58.954  1.00  0.00           O  
ATOM   1876  O5'   G    59     -32.132   2.084  59.995  1.00  0.00           O  
ATOM   1877  C5'   G    59     -32.567   2.308  61.327  1.00  0.00           C  
ATOM   1878  C4'   G    59     -31.401   2.498  62.266  1.00  0.00           C  
ATOM   1879  O4'   G    59     -30.573   1.307  62.269  1.00  0.00           O  
ATOM   1880  C3'   G    59     -30.437   3.621  61.913  1.00  0.00           C  
ATOM   1881  O3'   G    59     -30.894   4.897  62.329  1.00  0.00           O  
ATOM   1882  C1'   G    59     -29.188   1.667  62.373  1.00  0.00           C  
ATOM   1883  C2'   G    59     -29.150   3.180  62.597  1.00  0.00           C  
ATOM   1884  O2'   G    59     -29.193   3.440  63.992  1.00  0.00           O  
ATOM   1885  N1    G    59     -24.613   1.007  60.240  1.00  0.00           N  
ATOM   1886  C2    G    59     -24.934   1.431  61.506  1.00  0.00           C  
ATOM   1887  N2    G    59     -23.904   1.720  62.317  1.00  0.00           N  
ATOM   1888  N3    G    59     -26.174   1.565  61.949  1.00  0.00           N  
ATOM   1889  C4    G    59     -27.084   1.234  61.008  1.00  0.00           C  
ATOM   1890  C5    G    59     -26.869   0.799  59.717  1.00  0.00           C  
ATOM   1891  C6    G    59     -25.535   0.662  59.256  1.00  0.00           C  
ATOM   1892  O6    G    59     -25.138   0.290  58.145  1.00  0.00           O  
ATOM   1893  N7    G    59     -28.073   0.564  59.070  1.00  0.00           N  
ATOM   1894  C8    G    59     -28.982   0.854  59.961  1.00  0.00           C  
ATOM   1895  N9    G    59     -28.451   1.267  61.160  1.00  0.00           N  
ATOM   1896  H5'   G    59     -33.095   1.538  61.626  1.00  0.00           H  
ATOM   1897 H5''   G    59     -33.130   3.110  61.349  1.00  0.00           H  
ATOM   1898  H4'   G    59     -31.745   2.650  63.172  1.00  0.00           H  
ATOM   1899  H3'   G    59     -30.297   3.630  60.943  1.00  0.00           H  
ATOM   1900  H1'   G    59     -28.806   1.213  63.152  1.00  0.00           H  
ATOM   1901  H2'   G    59     -28.362   3.585  62.176  1.00  0.00           H  
ATOM   1902 HO2'   G    59     -29.878   4.118  64.169  1.00  0.00           H  
ATOM   1903  H1    G    59     -23.662   0.942  60.010  1.00  0.00           H  
ATOM   1904  H22   G    59     -24.073   2.028  63.232  1.00  0.00           H  
ATOM   1905  H21   G    59     -22.984   1.624  61.997  1.00  0.00           H  
ATOM   1906  H8    G    59     -29.944   0.783  59.792  1.00  0.00           H  
ATOM   1907  P     C    60     -30.478   6.211  61.504  1.00  0.00           P  
ATOM   1908  OP2   C    60     -30.488   5.870  60.059  1.00  0.00           O  
ATOM   1909  OP1   C    60     -31.306   7.342  61.995  1.00  0.00           O  
ATOM   1910  O5'   C    60     -28.970   6.479  61.938  1.00  0.00           O  
ATOM   1911  C5'   C    60     -28.652   6.879  63.262  1.00  0.00           C  
ATOM   1912  C4'   C    60     -27.161   6.917  63.491  1.00  0.00           C  
ATOM   1913  O4'   C    60     -26.597   5.594  63.291  1.00  0.00           O  
ATOM   1914  C3'   C    60     -26.360   7.806  62.550  1.00  0.00           C  
ATOM   1915  O3'   C    60     -26.370   9.170  62.936  1.00  0.00           O  
ATOM   1916  C1'   C    60     -25.329   5.682  62.643  1.00  0.00           C  
ATOM   1917  C2'   C    60     -24.978   7.169  62.588  1.00  0.00           C  
ATOM   1918  O2'   C    60     -24.279   7.523  63.773  1.00  0.00           O  
ATOM   1919  N1    C    60     -25.389   5.067  61.294  1.00  0.00           N  
ATOM   1920  C2    C    60     -24.185   4.732  60.662  1.00  0.00           C  
ATOM   1921  O2    C    60     -23.112   4.959  61.242  1.00  0.00           O  
ATOM   1922  N3    C    60     -24.213   4.169  59.432  1.00  0.00           N  
ATOM   1923  C4    C    60     -25.378   3.937  58.829  1.00  0.00           C  
ATOM   1924  N4    C    60     -25.357   3.380  57.615  1.00  0.00           N  
ATOM   1925  C5    C    60     -26.619   4.266  59.445  1.00  0.00           C  
ATOM   1926  C6    C    60     -26.579   4.821  60.662  1.00  0.00           C  
ATOM   1927  H5'   C    60     -29.056   6.247  63.892  1.00  0.00           H  
ATOM   1928 H5''   C    60     -29.022   7.772  63.423  1.00  0.00           H  
ATOM   1929  H4'   C    60     -26.991   7.199  64.414  1.00  0.00           H  
ATOM   1930  H3'   C    60     -26.726   7.726  61.644  1.00  0.00           H  
ATOM   1931  H1'   C    60     -24.662   5.210  63.186  1.00  0.00           H  
ATOM   1932  H2'   C    60     -24.460   7.386  61.783  1.00  0.00           H  
ATOM   1933 HO2'   C    60     -24.682   8.331  64.152  1.00  0.00           H  
ATOM   1934  H42   C    60     -26.197   3.197  57.147  1.00  0.00           H  
ATOM   1935  H41   C    60     -24.501   3.156  57.194  1.00  0.00           H  
ATOM   1936  H5    C    60     -27.472   4.090  58.994  1.00  0.00           H  
ATOM   1937  H6    C    60     -27.422   5.055  61.103  1.00  0.00           H  
ATOM   1938  P     A    61     -26.263  10.325  61.824  1.00  0.00           P  
ATOM   1939  OP2   A    61     -27.114   9.936  60.673  1.00  0.00           O  
ATOM   1940  OP1   A    61     -26.484  11.631  62.493  1.00  0.00           O  
ATOM   1941  O5'   A    61     -24.741  10.265  61.352  1.00  0.00           O  
ATOM   1942  C5'   A    61     -23.690  10.626  62.234  1.00  0.00           C  
ATOM   1943  C4'   A    61     -22.337  10.360  61.623  1.00  0.00           C  
ATOM   1944  O4'   A    61     -22.188   8.939  61.360  1.00  0.00           O  
ATOM   1945  C3'   A    61     -22.071  11.016  60.277  1.00  0.00           C  
ATOM   1946  O3'   A    61     -21.679  12.374  60.391  1.00  0.00           O  
ATOM   1947  C1'   A    61     -21.460   8.738  60.143  1.00  0.00           C  
ATOM   1948  C2'   A    61     -20.999  10.119  59.675  1.00  0.00           C  
ATOM   1949  O2'   A    61     -19.723  10.393  60.237  1.00  0.00           O  
ATOM   1950  N1    A    61     -21.543   6.257  55.626  1.00  0.00           N  
ATOM   1951  C2    A    61     -20.546   6.797  56.339  1.00  0.00           C  
ATOM   1952  N3    A    61     -20.595   7.429  57.510  1.00  0.00           N  
ATOM   1953  C4    A    61     -21.858   7.488  57.965  1.00  0.00           C  
ATOM   1954  C5    A    61     -22.986   6.981  57.346  1.00  0.00           C  
ATOM   1955  C6    A    61     -22.800   6.333  56.112  1.00  0.00           C  
ATOM   1956  N6    A    61     -23.794   5.797  55.400  1.00  0.00           N  
ATOM   1957  N7    A    61     -24.119   7.229  58.110  1.00  0.00           N  
ATOM   1958  C8    A    61     -23.657   7.870  59.157  1.00  0.00           C  
ATOM   1959  N9    A    61     -22.297   8.061  59.134  1.00  0.00           N  
ATOM   1960  H5'   A    61     -23.774  10.108  63.063  1.00  0.00           H  
ATOM   1961 H5''   A    61     -23.762  11.580  62.446  1.00  0.00           H  
ATOM   1962  H4'   A    61     -21.642  10.641  62.255  1.00  0.00           H  
ATOM   1963  H3'   A    61     -22.881  10.960  59.728  1.00  0.00           H  
ATOM   1964  H1'   A    61     -20.677   8.182  60.341  1.00  0.00           H  
ATOM   1965  H2'   A    61     -20.985  10.181  58.698  1.00  0.00           H  
ATOM   1966 HO2'   A    61     -19.738  11.286  60.640  1.00  0.00           H  
ATOM   1967  H2    A    61     -19.652   6.714  55.944  1.00  0.00           H  
ATOM   1968  H61   A    61     -23.603   5.358  54.546  1.00  0.00           H  
ATOM   1969  H62   A    61     -24.715   5.840  55.733  1.00  0.00           H  
ATOM   1970  H8    A    61     -24.230   8.183  59.888  1.00  0.00           H  
ATOM   1971  P     A    62     -22.069  13.407  59.223  1.00  0.00           P  
ATOM   1972  OP2   A    62     -23.501  13.238  58.908  1.00  0.00           O  
ATOM   1973  OP1   A    62     -21.558  14.737  59.606  1.00  0.00           O  
ATOM   1974  O5'   A    62     -21.221  12.908  57.966  1.00  0.00           O  
ATOM   1975  C5'   A    62     -19.785  13.039  57.955  1.00  0.00           C  
ATOM   1976  C4'   A    62     -19.204  12.519  56.660  1.00  0.00           C  
ATOM   1977  O4'   A    62     -19.408  11.084  56.545  1.00  0.00           O  
ATOM   1978  C3'   A    62     -19.800  13.059  55.373  1.00  0.00           C  
ATOM   1979  O3'   A    62     -19.347  14.357  55.044  1.00  0.00           O  
ATOM   1980  C1'   A    62     -19.491  10.738  55.191  1.00  0.00           C  
ATOM   1981  C2'   A    62     -19.339  12.021  54.368  1.00  0.00           C  
ATOM   1982  O2'   A    62     -17.991  12.198  53.981  1.00  0.00           O  
ATOM   1983  N1    A    62     -22.324   7.995  51.903  1.00  0.00           N  
ATOM   1984  C2    A    62     -21.025   8.322  51.920  1.00  0.00           C  
ATOM   1985  N3    A    62     -20.341   9.011  52.829  1.00  0.00           N  
ATOM   1986  C4    A    62     -21.146   9.390  53.838  1.00  0.00           C  
ATOM   1987  C5    A    62     -22.498   9.124  53.965  1.00  0.00           C  
ATOM   1988  C6    A    62     -23.104   8.392  52.927  1.00  0.00           C  
ATOM   1989  N6    A    62     -24.398   8.077  52.897  1.00  0.00           N  
ATOM   1990  N7    A    62     -22.996   9.674  55.139  1.00  0.00           N  
ATOM   1991  C8    A    62     -21.956  10.261  55.681  1.00  0.00           C  
ATOM   1992  N9    A    62     -20.807  10.149  54.936  1.00  0.00           N  
ATOM   1993  H5'   A    62     -19.349  12.483  58.797  1.00  0.00           H  
ATOM   1994 H5''   A    62     -19.501  14.094  58.083  1.00  0.00           H  
ATOM   1995  H4'   A    62     -18.149  12.827  56.697  1.00  0.00           H  
ATOM   1996  H3'   A    62     -20.893  13.179  55.408  1.00  0.00           H  
ATOM   1997  H1'   A    62     -18.725  10.035  54.832  1.00  0.00           H  
ATOM   1998  H2'   A    62     -19.908  12.059  53.428  1.00  0.00           H  
ATOM   1999 HO2'   A    62     -17.753  13.168  54.034  1.00  0.00           H  
ATOM   2000  H2    A    62     -20.440   7.970  51.059  1.00  0.00           H  
ATOM   2001  H61   A    62     -24.769   7.558  52.125  1.00  0.00           H  
ATOM   2002  H62   A    62     -24.999   8.359  53.643  1.00  0.00           H  
ATOM   2003  H8    A    62     -22.001  10.804  56.637  1.00  0.00           H  
ATOM   2004  P     G    63     -20.407  15.483  54.626  1.00  0.00           P  
ATOM   2005  OP2   G    63     -21.620  14.753  54.178  1.00  0.00           O  
ATOM   2006  OP1   G    63     -20.494  16.411  55.783  1.00  0.00           O  
ATOM   2007  O5'   G    63     -19.836  16.300  53.382  1.00  0.00           O  
ATOM   2008  C5'   G    63     -20.593  16.434  52.189  1.00  0.00           C  
ATOM   2009  C4'   G    63     -20.063  15.544  51.093  1.00  0.00           C  
ATOM   2010  O4'   G    63     -19.965  14.180  51.597  1.00  0.00           O  
ATOM   2011  C3'   G    63     -20.919  15.446  49.839  1.00  0.00           C  
ATOM   2012  O3'   G    63     -20.663  16.487  48.912  1.00  0.00           O  
ATOM   2013  C1'   G    63     -20.391  13.297  50.592  1.00  0.00           C  
ATOM   2014  C2'   G    63     -20.525  14.084  49.290  1.00  0.00           C  
ATOM   2015  O2'   G    63     -19.265  14.138  48.636  1.00  0.00           O  
ATOM   2016  N1    G    63     -23.946   9.848  49.417  1.00  0.00           N  
ATOM   2017  C2    G    63     -22.799  10.187  48.740  1.00  0.00           C  
ATOM   2018  N2    G    63     -22.563   9.522  47.599  1.00  0.00           N  
ATOM   2019  N3    G    63     -21.944  11.109  49.151  1.00  0.00           N  
ATOM   2020  C4    G    63     -22.334  11.677  50.312  1.00  0.00           C  
ATOM   2021  C5    G    63     -23.457  11.412  51.066  1.00  0.00           C  
ATOM   2022  C6    G    63     -24.366  10.420  50.614  1.00  0.00           C  
ATOM   2023  O6    G    63     -25.417  10.041  51.142  1.00  0.00           O  
ATOM   2024  N7    G    63     -23.492  12.215  52.197  1.00  0.00           N  
ATOM   2025  C8    G    63     -22.411  12.941  52.111  1.00  0.00           C  
ATOM   2026  N9    G    63     -21.662  12.666  50.993  1.00  0.00           N  
ATOM   2027  H5'   G    63     -20.556  17.366  51.890  1.00  0.00           H  
ATOM   2028 H5''   G    63     -21.526  16.195  52.373  1.00  0.00           H  
ATOM   2029  H4'   G    63     -19.165  15.846  50.841  1.00  0.00           H  
ATOM   2030  H3'   G    63     -21.871  15.450  50.071  1.00  0.00           H  
ATOM   2031  H1'   G    63     -19.703  12.607  50.486  1.00  0.00           H  
ATOM   2032  H2'   G    63     -21.222  13.716  48.707  1.00  0.00           H  
ATOM   2033 HO2'   G    63     -19.112  15.050  48.314  1.00  0.00           H  
ATOM   2034  H1    G    63     -24.513   9.150  49.028  1.00  0.00           H  
ATOM   2035  H22   G    63     -21.759   9.722  47.074  1.00  0.00           H  
ATOM   2036  H21   G    63     -23.191   8.838  47.288  1.00  0.00           H  
ATOM   2037  H8    G    63     -22.159  13.613  52.779  1.00  0.00           H  
ATOM   2038  P     A    64     -21.885  17.257  48.205  1.00  0.00           P  
ATOM   2039  OP2   A    64     -22.924  17.513  49.234  1.00  0.00           O  
ATOM   2040  OP1   A    64     -21.326  18.392  47.428  1.00  0.00           O  
ATOM   2041  O5'   A    64     -22.466  16.191  47.173  1.00  0.00           O  
ATOM   2042  C5'   A    64     -21.679  15.724  46.087  1.00  0.00           C  
ATOM   2043  C4'   A    64     -22.436  14.692  45.247  1.00  0.00           C  
ATOM   2044  O4'   A    64     -22.559  13.448  45.998  1.00  0.00           O  
ATOM   2045  C3'   A    64     -23.872  14.939  44.773  1.00  0.00           C  
ATOM   2046  O3'   A    64     -23.990  15.804  43.629  1.00  0.00           O  
ATOM   2047  C1'   A    64     -23.647  12.705  45.507  1.00  0.00           C  
ATOM   2048  C2'   A    64     -24.293  13.525  44.387  1.00  0.00           C  
ATOM   2049  O2'   A    64     -23.731  13.123  43.149  1.00  0.00           O  
ATOM   2050  N1    A    64     -28.048  10.495  46.985  1.00  0.00           N  
ATOM   2051  C2    A    64     -27.327  10.401  45.858  1.00  0.00           C  
ATOM   2052  N3    A    64     -26.162  10.971  45.553  1.00  0.00           N  
ATOM   2053  C4    A    64     -25.727  11.732  46.571  1.00  0.00           C  
ATOM   2054  C5    A    64     -26.352  11.923  47.789  1.00  0.00           C  
ATOM   2055  C6    A    64     -27.578  11.261  47.992  1.00  0.00           C  
ATOM   2056  N6    A    64     -28.295  11.346  49.120  1.00  0.00           N  
ATOM   2057  N7    A    64     -25.610  12.780  48.590  1.00  0.00           N  
ATOM   2058  C8    A    64     -24.573  13.085  47.853  1.00  0.00           C  
ATOM   2059  N9    A    64     -24.593  12.508  46.606  1.00  0.00           N  
ATOM   2060  H5'   A    64     -20.861  15.313  46.438  1.00  0.00           H  
ATOM   2061 H5''   A    64     -21.435  16.483  45.518  1.00  0.00           H  
ATOM   2062  H4'   A    64     -21.850  14.618  44.319  1.00  0.00           H  
ATOM   2063  H3'   A    64     -24.502  15.449  45.517  1.00  0.00           H  
ATOM   2064  H1'   A    64     -23.412  11.717  45.086  1.00  0.00           H  
ATOM   2065  H2'   A    64     -25.380  13.427  44.255  1.00  0.00           H  
ATOM   2066 HO2'   A    64     -24.044  12.200  42.924  1.00  0.00           H  
ATOM   2067  H2    A    64     -27.759   9.764  45.075  1.00  0.00           H  
ATOM   2068  H61   A    64     -29.159  10.847  49.203  1.00  0.00           H  
ATOM   2069  H62   A    64     -27.968  11.906  49.880  1.00  0.00           H  
ATOM   2070  H8    A    64     -23.771  13.758  48.192  1.00  0.00           H  
ATOM   2071  P     C    65     -25.215  16.859  43.533  1.00  0.00           P  
ATOM   2072  OP2   C    65     -25.432  17.504  44.855  1.00  0.00           O  
ATOM   2073  OP1   C    65     -24.946  17.702  42.349  1.00  0.00           O  
ATOM   2074  O5'   C    65     -26.499  15.972  43.228  1.00  0.00           O  
ATOM   2075  C5'   C    65     -26.595  15.228  42.007  1.00  0.00           C  
ATOM   2076  C4'   C    65     -27.862  14.415  41.979  1.00  0.00           C  
ATOM   2077  O4'   C    65     -27.834  13.405  43.021  1.00  0.00           O  
ATOM   2078  C3'   C    65     -29.174  15.136  42.239  1.00  0.00           C  
ATOM   2079  O3'   C    65     -29.607  15.825  41.074  1.00  0.00           O  
ATOM   2080  C1'   C    65     -29.150  13.066  43.379  1.00  0.00           C  
ATOM   2081  C2'   C    65     -30.087  13.958  42.552  1.00  0.00           C  
ATOM   2082  O2'   C    65     -30.439  13.249  41.386  1.00  0.00           O  
ATOM   2083  N1    C    65     -29.316  13.288  44.827  1.00  0.00           N  
ATOM   2084  C2    C    65     -30.346  12.617  45.485  1.00  0.00           C  
ATOM   2085  O2    C    65     -31.028  11.803  44.849  1.00  0.00           O  
ATOM   2086  N3    C    65     -30.573  12.865  46.787  1.00  0.00           N  
ATOM   2087  C4    C    65     -29.814  13.742  47.440  1.00  0.00           C  
ATOM   2088  N4    C    65     -30.118  14.003  48.716  1.00  0.00           N  
ATOM   2089  C5    C    65     -28.722  14.405  46.812  1.00  0.00           C  
ATOM   2090  C6    C    65     -28.508  14.151  45.516  1.00  0.00           C  
ATOM   2091  H5'   C    65     -25.728  14.560  41.903  1.00  0.00           H  
ATOM   2092 H5''   C    65     -26.579  15.912  41.146  1.00  0.00           H  
ATOM   2093  H4'   C    65     -27.902  14.017  40.954  1.00  0.00           H  
ATOM   2094  H3'   C    65     -29.102  15.917  43.011  1.00  0.00           H  
ATOM   2095  H1'   C    65     -29.440  12.024  43.176  1.00  0.00           H  
ATOM   2096  H2'   C    65     -31.040  14.269  43.003  1.00  0.00           H  
ATOM   2097 HO2'   C    65     -30.409  13.864  40.598  1.00  0.00           H  
ATOM   2098  H42   C    65     -29.570  14.658  49.237  1.00  0.00           H  
ATOM   2099  H41   C    65     -30.892  13.543  49.149  1.00  0.00           H  
ATOM   2100  H5    C    65     -28.080  15.101  47.372  1.00  0.00           H  
ATOM   2101  H6    C    65     -27.673  14.644  44.997  1.00  0.00           H  
ATOM   2102  P     G    66     -30.646  17.044  41.214  1.00  0.00           P  
ATOM   2103  OP2   G    66     -30.594  17.553  42.610  1.00  0.00           O  
ATOM   2104  OP1   G    66     -30.411  17.986  40.077  1.00  0.00           O  
ATOM   2105  O5'   G    66     -32.060  16.360  40.962  1.00  0.00           O  
ATOM   2106  C5'   G    66     -33.252  17.144  41.051  1.00  0.00           C  
ATOM   2107  C4'   G    66     -34.340  16.382  41.757  1.00  0.00           C  
ATOM   2108  O4'   G    66     -33.751  15.380  42.631  1.00  0.00           O  
ATOM   2109  C3'   G    66     -35.227  17.161  42.705  1.00  0.00           C  
ATOM   2110  O3'   G    66     -36.169  17.991  42.044  1.00  0.00           O  
ATOM   2111  C1'   G    66     -34.682  15.073  43.634  1.00  0.00           C  
ATOM   2112  C2'   G    66     -35.870  16.028  43.492  1.00  0.00           C  
ATOM   2113  O2'   G    66     -36.913  15.371  42.792  1.00  0.00           O  
ATOM   2114  N1    G    66     -35.325  14.462  48.614  1.00  0.00           N  
ATOM   2115  C2    G    66     -36.147  14.103  47.569  1.00  0.00           C  
ATOM   2116  N2    G    66     -37.315  13.535  47.898  1.00  0.00           N  
ATOM   2117  N3    G    66     -35.848  14.294  46.296  1.00  0.00           N  
ATOM   2118  C4    G    66     -34.644  14.882  46.145  1.00  0.00           C  
ATOM   2119  C5    G    66     -33.750  15.283  47.115  1.00  0.00           C  
ATOM   2120  C6    G    66     -34.087  15.080  48.483  1.00  0.00           C  
ATOM   2121  O6    G    66     -33.441  15.387  49.494  1.00  0.00           O  
ATOM   2122  N7    G    66     -32.617  15.846  46.537  1.00  0.00           N  
ATOM   2123  C8    G    66     -32.846  15.784  45.253  1.00  0.00           C  
ATOM   2124  N9    G    66     -34.068  15.230  44.949  1.00  0.00           N  
ATOM   2125  H5'   G    66     -33.596  17.425  40.046  1.00  0.00           H  
ATOM   2126 H5''   G    66     -33.049  18.078  41.595  1.00  0.00           H  
ATOM   2127  H4'   G    66     -34.958  15.979  40.941  1.00  0.00           H  
ATOM   2128  H3'   G    66     -34.677  17.871  43.342  1.00  0.00           H  
ATOM   2129  H1'   G    66     -35.084  14.051  43.568  1.00  0.00           H  
ATOM   2130  H2'   G    66     -36.342  16.372  44.423  1.00  0.00           H  
ATOM   2131 HO2'   G    66     -37.770  15.472  43.298  1.00  0.00           H  
ATOM   2132  H1    G    66     -35.643  14.262  49.541  1.00  0.00           H  
ATOM   2133  H22   G    66     -37.955  13.258  47.181  1.00  0.00           H  
ATOM   2134  H21   G    66     -37.547  13.388  48.859  1.00  0.00           H  
ATOM   2135  H8    G    66     -32.139  16.151  44.492  1.00  0.00           H  
ATOM   2136  P     G    67     -36.725  19.316  42.765  1.00  0.00           P  
ATOM   2137  OP2   G    67     -35.642  19.860  43.624  1.00  0.00           O  
ATOM   2138  OP1   G    67     -37.343  20.181  41.728  1.00  0.00           O  
ATOM   2139  O5'   G    67     -37.886  18.780  43.716  1.00  0.00           O  
ATOM   2140  C5'   G    67     -38.975  18.038  43.188  1.00  0.00           C  
ATOM   2141  C4'   G    67     -39.804  17.415  44.284  1.00  0.00           C  
ATOM   2142  O4'   G    67     -38.967  16.540  45.075  1.00  0.00           O  
ATOM   2143  C3'   G    67     -40.380  18.376  45.313  1.00  0.00           C  
ATOM   2144  O3'   G    67     -41.576  19.000  44.878  1.00  0.00           O  
ATOM   2145  C1'   G    67     -39.443  16.521  46.413  1.00  0.00           C  
ATOM   2146  C2'   G    67     -40.656  17.447  46.482  1.00  0.00           C  
ATOM   2147  O2'   G    67     -41.836  16.685  46.268  1.00  0.00           O  
ATOM   2148  N1    G    67     -37.873  16.680  51.253  1.00  0.00           N  
ATOM   2149  C2    G    67     -39.033  16.167  50.727  1.00  0.00           C  
ATOM   2150  N2    G    67     -39.893  15.623  51.600  1.00  0.00           N  
ATOM   2151  N3    G    67     -39.331  16.184  49.438  1.00  0.00           N  
ATOM   2152  C4    G    67     -38.360  16.767  48.703  1.00  0.00           C  
ATOM   2153  C5    G    67     -37.166  17.309  49.128  1.00  0.00           C  
ATOM   2154  C6    G    67     -36.859  17.284  50.514  1.00  0.00           C  
ATOM   2155  O6    G    67     -35.852  17.714  51.088  1.00  0.00           O  
ATOM   2156  N7    G    67     -36.442  17.810  48.056  1.00  0.00           N  
ATOM   2157  C8    G    67     -37.195  17.569  47.017  1.00  0.00           C  
ATOM   2158  N9    G    67     -38.372  16.937  47.338  1.00  0.00           N  
ATOM   2159  H5'   G    67     -38.628  17.329  42.607  1.00  0.00           H  
ATOM   2160 H5''   G    67     -39.543  18.636  42.658  1.00  0.00           H  
ATOM   2161  H4'   G    67     -40.525  16.890  43.877  1.00  0.00           H  
ATOM   2162  H3'   G    67     -39.693  19.025  45.568  1.00  0.00           H  
ATOM   2163  H1'   G    67     -39.719  15.604  46.624  1.00  0.00           H  
ATOM   2164  H2'   G    67     -40.690  17.936  47.331  1.00  0.00           H  
ATOM   2165 HO2'   G    67     -42.556  17.048  46.826  1.00  0.00           H  
ATOM   2166  H1    G    67     -37.747  16.618  52.222  1.00  0.00           H  
ATOM   2167  H22   G    67     -40.738  15.241  51.282  1.00  0.00           H  
ATOM   2168  H21   G    67     -39.680  15.607  52.556  1.00  0.00           H  
ATOM   2169  H8    G    67     -36.944  17.813  46.102  1.00  0.00           H  
ATOM   2170  P     A    68     -41.862  20.540  45.243  1.00  0.00           P  
ATOM   2171  OP2   A    68     -40.600  21.298  45.055  1.00  0.00           O  
ATOM   2172  OP1   A    68     -43.088  20.963  44.522  1.00  0.00           O  
ATOM   2173  O5'   A    68     -42.190  20.511  46.802  1.00  0.00           O  
ATOM   2174  C5'   A    68     -43.526  20.633  47.267  1.00  0.00           C  
ATOM   2175  C4'   A    68     -44.074  19.307  47.733  1.00  0.00           C  
ATOM   2176  O4'   A    68     -42.976  18.438  48.146  1.00  0.00           O  
ATOM   2177  C3'   A    68     -44.981  19.351  48.953  1.00  0.00           C  
ATOM   2178  O3'   A    68     -46.307  19.746  48.644  1.00  0.00           O  
ATOM   2179  C1'   A    68     -43.368  17.692  49.270  1.00  0.00           C  
ATOM   2180  C2'   A    68     -44.845  17.942  49.511  1.00  0.00           C  
ATOM   2181  O2'   A    68     -45.610  17.014  48.756  1.00  0.00           O  
ATOM   2182  N1    A    68     -41.800  16.420  54.011  1.00  0.00           N  
ATOM   2183  C2    A    68     -42.620  15.816  53.141  1.00  0.00           C  
ATOM   2184  N3    A    68     -42.986  16.203  51.921  1.00  0.00           N  
ATOM   2185  C4    A    68     -42.404  17.373  51.600  1.00  0.00           C  
ATOM   2186  C5    A    68     -41.541  18.112  52.386  1.00  0.00           C  
ATOM   2187  C6    A    68     -41.233  17.593  53.657  1.00  0.00           C  
ATOM   2188  N6    A    68     -40.416  18.196  54.524  1.00  0.00           N  
ATOM   2189  N7    A    68     -41.140  19.265  51.725  1.00  0.00           N  
ATOM   2190  C8    A    68     -41.760  19.198  50.573  1.00  0.00           C  
ATOM   2191  N9    A    68     -42.542  18.078  50.429  1.00  0.00           N  
ATOM   2192  H5'   A    68     -44.089  20.972  46.540  1.00  0.00           H  
ATOM   2193 H5''   A    68     -43.550  21.268  48.012  1.00  0.00           H  
ATOM   2194  H4'   A    68     -44.553  18.883  46.991  1.00  0.00           H  
ATOM   2195  H3'   A    68     -44.617  19.991  49.602  1.00  0.00           H  
ATOM   2196  H1'   A    68     -43.227  16.742  49.070  1.00  0.00           H  
ATOM   2197  H2'   A    68     -45.070  17.910  50.464  1.00  0.00           H  
ATOM   2198 HO2'   A    68     -46.309  16.637  49.330  1.00  0.00           H  
ATOM   2199  H2    A    68     -43.006  14.968  53.446  1.00  0.00           H  
ATOM   2200  H61   A    68     -40.239  17.785  55.396  1.00  0.00           H  
ATOM   2201  H62   A    68     -39.993  19.047  54.289  1.00  0.00           H  
ATOM   2202  H8    A    68     -41.673  19.883  49.877  1.00  0.00           H  
ATOM   2203  P     C    69     -47.250  20.371  49.785  1.00  0.00           P  
ATOM   2204  OP2   C    69     -46.389  21.116  50.738  1.00  0.00           O  
ATOM   2205  OP1   C    69     -48.378  21.069  49.117  1.00  0.00           O  
ATOM   2206  O5'   C    69     -47.838  19.098  50.541  1.00  0.00           O  
ATOM   2207  C5'   C    69     -48.640  18.148  49.855  1.00  0.00           C  
ATOM   2208  C4'   C    69     -48.805  16.878  50.654  1.00  0.00           C  
ATOM   2209  O4'   C    69     -47.498  16.318  50.962  1.00  0.00           O  
ATOM   2210  C3'   C    69     -49.464  17.024  52.016  1.00  0.00           C  
ATOM   2211  O3'   C    69     -50.877  17.102  51.941  1.00  0.00           O  
ATOM   2212  C1'   C    69     -47.509  15.745  52.259  1.00  0.00           C  
ATOM   2213  C2'   C    69     -48.948  15.805  52.762  1.00  0.00           C  
ATOM   2214  O2'   C    69     -49.634  14.628  52.362  1.00  0.00           O  
ATOM   2215  N1    C    69     -46.576  16.500  53.131  1.00  0.00           N  
ATOM   2216  C2    C    69     -45.989  15.832  54.213  1.00  0.00           C  
ATOM   2217  O2    C    69     -46.265  14.638  54.410  1.00  0.00           O  
ATOM   2218  N3    C    69     -45.134  16.497  55.023  1.00  0.00           N  
ATOM   2219  C4    C    69     -44.854  17.779  54.789  1.00  0.00           C  
ATOM   2220  N4    C    69     -44.004  18.395  55.615  1.00  0.00           N  
ATOM   2221  C5    C    69     -45.433  18.487  53.699  1.00  0.00           C  
ATOM   2222  C6    C    69     -46.277  17.818  52.904  1.00  0.00           C  
ATOM   2223  H5'   C    69     -48.217  17.934  48.998  1.00  0.00           H  
ATOM   2224 H5''   C    69     -49.523  18.538  49.688  1.00  0.00           H  
ATOM   2225  H4'   C    69     -49.309  16.232  50.117  1.00  0.00           H  
ATOM   2226  H3'   C    69     -49.127  17.834  52.454  1.00  0.00           H  
ATOM   2227  H1'   C    69     -47.225  14.809  52.210  1.00  0.00           H  
ATOM   2228  H2'   C    69     -48.988  15.935  53.733  1.00  0.00           H  
ATOM   2229 HO2'   C    69     -50.549  14.863  52.103  1.00  0.00           H  
ATOM   2230  H42   C    69     -43.778  19.338  55.470  1.00  0.00           H  
ATOM   2231  H41   C    69     -43.607  17.905  56.365  1.00  0.00           H  
ATOM   2232  H5    C    69     -45.221  19.429  53.535  1.00  0.00           H  
ATOM   2233  H6    C    69     -46.686  18.287  52.148  1.00  0.00           H  
ATOM   2234  P     C    70     -51.679  18.156  52.852  1.00  0.00           P  
ATOM   2235  OP2   C    70     -50.804  19.335  53.071  1.00  0.00           O  
ATOM   2236  OP1   C    70     -53.028  18.343  52.259  1.00  0.00           O  
ATOM   2237  O5'   C    70     -51.855  17.406  54.246  1.00  0.00           O  
ATOM   2238  C5'   C    70     -52.685  16.259  54.359  1.00  0.00           C  
ATOM   2239  C4'   C    70     -52.472  15.544  55.671  1.00  0.00           C  
ATOM   2240  O4'   C    70     -51.100  15.079  55.757  1.00  0.00           O  
ATOM   2241  C3'   C    70     -52.655  16.380  56.928  1.00  0.00           C  
ATOM   2242  O3'   C    70     -54.016  16.567  57.274  1.00  0.00           O  
ATOM   2243  C1'   C    70     -50.690  15.089  57.113  1.00  0.00           C  
ATOM   2244  C2'   C    70     -51.854  15.603  57.962  1.00  0.00           C  
ATOM   2245  O2'   C    70     -52.592  14.496  58.459  1.00  0.00           O  
ATOM   2246  N1    C    70     -49.472  15.923  57.263  1.00  0.00           N  
ATOM   2247  C2    C    70     -48.627  15.677  58.352  1.00  0.00           C  
ATOM   2248  O2    C    70     -48.920  14.777  59.155  1.00  0.00           O  
ATOM   2249  N3    C    70     -47.510  16.423  58.512  1.00  0.00           N  
ATOM   2250  C4    C    70     -47.218  17.385  57.636  1.00  0.00           C  
ATOM   2251  N4    C    70     -46.105  18.096  57.833  1.00  0.00           N  
ATOM   2252  C5    C    70     -48.056  17.660  56.519  1.00  0.00           C  
ATOM   2253  C6    C    70     -49.158  16.915  56.371  1.00  0.00           C  
ATOM   2254  H5'   C    70     -52.482  15.645  53.623  1.00  0.00           H  
ATOM   2255 H5''   C    70     -53.622  16.537  54.295  1.00  0.00           H  
ATOM   2256  H4'   C    70     -53.073  14.771  55.709  1.00  0.00           H  
ATOM   2257  H3'   C    70     -52.240  17.258  56.795  1.00  0.00           H  
ATOM   2258  H1'   C    70     -50.487  14.166  57.370  1.00  0.00           H  
ATOM   2259  H2'   C    70     -51.543  16.185  58.686  1.00  0.00           H  
ATOM   2260 HO2'   C    70     -53.547  14.715  58.443  1.00  0.00           H  
ATOM   2261  H42   C    70     -45.863  18.809  57.207  1.00  0.00           H  
ATOM   2262  H41   C    70     -45.531  17.904  58.604  1.00  0.00           H  
ATOM   2263  H5    C    70     -47.833  18.369  55.880  1.00  0.00           H  
ATOM   2264  H6    C    70     -49.747  17.089  55.608  1.00  0.00           H  
ATOM   2265  P     A    71     -54.542  18.013  57.739  1.00  0.00           P  
ATOM   2266  OP2   A    71     -54.047  19.017  56.763  1.00  0.00           O  
ATOM   2267  OP1   A    71     -55.997  17.909  58.012  1.00  0.00           O  
ATOM   2268  O5'   A    71     -53.797  18.266  59.125  1.00  0.00           O  
ATOM   2269  C5'   A    71     -54.106  17.488  60.271  1.00  0.00           C  
ATOM   2270  C4'   A    71     -53.094  17.693  61.370  1.00  0.00           C  
ATOM   2271  O4'   A    71     -51.783  17.262  60.902  1.00  0.00           O  
ATOM   2272  C3'   A    71     -52.867  19.133  61.807  1.00  0.00           C  
ATOM   2273  O3'   A    71     -53.841  19.594  62.727  1.00  0.00           O  
ATOM   2274  C1'   A    71     -50.791  18.093  61.438  1.00  0.00           C  
ATOM   2275  C2'   A    71     -51.477  19.046  62.409  1.00  0.00           C  
ATOM   2276  O2'   A    71     -51.510  18.450  63.698  1.00  0.00           O  
ATOM   2277  N1    A    71     -46.553  20.611  59.935  1.00  0.00           N  
ATOM   2278  C2    A    71     -46.892  20.029  61.093  1.00  0.00           C  
ATOM   2279  N3    A    71     -48.014  19.390  61.416  1.00  0.00           N  
ATOM   2280  C4    A    71     -48.869  19.375  60.378  1.00  0.00           C  
ATOM   2281  C5    A    71     -48.663  19.930  59.128  1.00  0.00           C  
ATOM   2282  C6    A    71     -47.434  20.578  58.913  1.00  0.00           C  
ATOM   2283  N6    A    71     -47.097  21.160  57.759  1.00  0.00           N  
ATOM   2284  N7    A    71     -49.766  19.719  58.311  1.00  0.00           N  
ATOM   2285  C8    A    71     -50.598  19.053  59.072  1.00  0.00           C  
ATOM   2286  N9    A    71     -50.120  18.810  60.336  1.00  0.00           N  
ATOM   2287  H5'   A    71     -54.117  16.540  60.021  1.00  0.00           H  
ATOM   2288 H5''   A    71     -54.993  17.741  60.601  1.00  0.00           H  
ATOM   2289  H4'   A    71     -53.354  17.153  62.146  1.00  0.00           H  
ATOM   2290  H3'   A    71     -52.846  19.710  61.014  1.00  0.00           H  
ATOM   2291  H1'   A    71     -50.134  17.551  61.923  1.00  0.00           H  
ATOM   2292  H2'   A    71     -51.037  19.922  62.425  1.00  0.00           H  
ATOM   2293 HO2'   A    71     -52.374  18.646  64.117  1.00  0.00           H  
ATOM   2294  H2    A    71     -46.218  20.080  61.803  1.00  0.00           H  
ATOM   2295  H61   A    71     -46.224  21.597  57.669  1.00  0.00           H  
ATOM   2296  H62   A    71     -47.720  21.148  57.003  1.00  0.00           H  
ATOM   2297  H8    A    71     -51.481  18.755  58.767  1.00  0.00           H  
ATOM   2298  P     G    72     -54.369  21.110  62.652  1.00  0.00           P  
ATOM   2299  OP2   G    72     -54.548  21.464  61.221  1.00  0.00           O  
ATOM   2300  OP1   G    72     -55.513  21.246  63.590  1.00  0.00           O  
ATOM   2301  O5'   G    72     -53.157  21.970  63.225  1.00  0.00           O  
ATOM   2302  C5'   G    72     -52.731  21.823  64.571  1.00  0.00           C  
ATOM   2303  C4'   G    72     -51.371  22.438  64.793  1.00  0.00           C  
ATOM   2304  O4'   G    72     -50.397  21.808  63.922  1.00  0.00           O  
ATOM   2305  C3'   G    72     -51.247  23.918  64.467  1.00  0.00           C  
ATOM   2306  O3'   G    72     -51.697  24.756  65.518  1.00  0.00           O  
ATOM   2307  C1'   G    72     -49.496  22.762  63.419  1.00  0.00           C  
ATOM   2308  C2'   G    72     -49.766  24.062  64.160  1.00  0.00           C  
ATOM   2309  O2'   G    72     -48.993  24.089  65.352  1.00  0.00           O  
ATOM   2310  N1    G    72     -47.443  24.043  58.940  1.00  0.00           N  
ATOM   2311  C2    G    72     -46.880  24.048  60.193  1.00  0.00           C  
ATOM   2312  N2    G    72     -45.601  24.446  60.270  1.00  0.00           N  
ATOM   2313  N3    G    72     -47.522  23.689  61.293  1.00  0.00           N  
ATOM   2314  C4    G    72     -48.794  23.319  61.037  1.00  0.00           C  
ATOM   2315  C5    G    72     -49.452  23.278  59.825  1.00  0.00           C  
ATOM   2316  C6    G    72     -48.751  23.666  58.654  1.00  0.00           C  
ATOM   2317  O6    G    72     -49.160  23.698  57.487  1.00  0.00           O  
ATOM   2318  N7    G    72     -50.758  22.838  59.988  1.00  0.00           N  
ATOM   2319  C8    G    72     -50.869  22.624  61.271  1.00  0.00           C  
ATOM   2320  N9    G    72     -49.715  22.895  61.966  1.00  0.00           N  
ATOM   2321  H5'   G    72     -52.691  20.869  64.792  1.00  0.00           H  
ATOM   2322 H5''   G    72     -53.380  22.260  65.162  1.00  0.00           H  
ATOM   2323  H4'   G    72     -51.105  22.290  65.725  1.00  0.00           H  
ATOM   2324  H3'   G    72     -51.763  24.113  63.658  1.00  0.00           H  
ATOM   2325  H1'   G    72     -48.573  22.477  63.585  1.00  0.00           H  
ATOM   2326  H2'   G    72     -49.590  24.845  63.596  1.00  0.00           H  
ATOM   2327 HO2'   G    72     -49.529  24.485  66.071  1.00  0.00           H  
ATOM   2328  H1    G    72     -46.882  24.328  58.189  1.00  0.00           H  
ATOM   2329  H22   G    72     -45.147  24.470  61.139  1.00  0.00           H  
ATOM   2330  H21   G    72     -45.119  24.713  59.460  1.00  0.00           H  
ATOM   2331  H8    G    72     -51.692  22.302  61.694  1.00  0.00           H  
ATOM   2332  P     A    73     -52.695  25.977  65.207  1.00  0.00           P  
ATOM   2333  OP2   A    73     -53.352  25.713  63.902  1.00  0.00           O  
ATOM   2334  OP1   A    73     -53.527  26.210  66.414  1.00  0.00           O  
ATOM   2335  O5'   A    73     -51.727  27.230  65.026  1.00  0.00           O  
ATOM   2336  C5'   A    73     -51.000  27.754  66.127  1.00  0.00           C  
ATOM   2337  C4'   A    73     -49.754  28.474  65.676  1.00  0.00           C  
ATOM   2338  O4'   A    73     -48.915  27.575  64.900  1.00  0.00           O  
ATOM   2339  C3'   A    73     -49.969  29.667  64.757  1.00  0.00           C  
ATOM   2340  O3'   A    73     -50.281  30.859  65.458  1.00  0.00           O  
ATOM   2341  C1'   A    73     -48.328  28.265  63.817  1.00  0.00           C  
ATOM   2342  C2'   A    73     -48.643  29.746  64.013  1.00  0.00           C  
ATOM   2343  O2'   A    73     -47.633  30.333  64.822  1.00  0.00           O  
ATOM   2344  N1    A    73     -47.530  27.531  58.779  1.00  0.00           N  
ATOM   2345  C2    A    73     -46.774  28.079  59.740  1.00  0.00           C  
ATOM   2346  N3    A    73     -47.045  28.239  61.033  1.00  0.00           N  
ATOM   2347  C4    A    73     -48.265  27.754  61.327  1.00  0.00           C  
ATOM   2348  C5    A    73     -49.154  27.163  60.450  1.00  0.00           C  
ATOM   2349  C6    A    73     -48.749  27.053  59.108  1.00  0.00           C  
ATOM   2350  N6    A    73     -49.501  26.508  58.150  1.00  0.00           N  
ATOM   2351  N7    A    73     -50.315  26.784  61.110  1.00  0.00           N  
ATOM   2352  C8    A    73     -50.104  27.148  62.351  1.00  0.00           C  
ATOM   2353  N9    A    73     -48.883  27.742  62.554  1.00  0.00           N  
ATOM   2354  H5'   A    73     -50.745  27.017  66.722  1.00  0.00           H  
ATOM   2355 H5''   A    73     -51.570  28.379  66.620  1.00  0.00           H  
ATOM   2356  H4'   A    73     -49.255  28.771  66.466  1.00  0.00           H  
ATOM   2357  H3'   A    73     -50.684  29.457  64.119  1.00  0.00           H  
ATOM   2358  H1'   A    73     -47.356  28.135  63.825  1.00  0.00           H  
ATOM   2359  H2'   A    73     -48.738  30.212  63.156  1.00  0.00           H  
ATOM   2360 HO2'   A    73     -48.049  30.975  65.434  1.00  0.00           H  
ATOM   2361  H2    A    73     -45.899  28.410  59.449  1.00  0.00           H  
ATOM   2362  H61   A    73     -49.164  26.459  57.230  1.00  0.00           H  
ATOM   2363  H62   A    73     -50.390  26.154  58.365  1.00  0.00           H  
ATOM   2364  H8    A    73     -50.759  27.010  63.068  1.00  0.00           H  
ATOM   2365  P     G    74     -51.485  31.799  64.958  1.00  0.00           P  
ATOM   2366  OP2   G    74     -52.708  30.963  64.855  1.00  0.00           O  
ATOM   2367  OP1   G    74     -51.498  33.019  65.805  1.00  0.00           O  
ATOM   2368  O5'   G    74     -51.055  32.226  63.485  1.00  0.00           O  
ATOM   2369  C5'   G    74     -49.921  33.052  63.267  1.00  0.00           C  
ATOM   2370  C4'   G    74     -49.635  33.227  61.789  1.00  0.00           C  
ATOM   2371  O4'   G    74     -49.334  31.958  61.155  1.00  0.00           O  
ATOM   2372  C3'   G    74     -50.719  33.747  60.860  1.00  0.00           C  
ATOM   2373  O3'   G    74     -50.936  35.152  61.007  1.00  0.00           O  
ATOM   2374  C1'   G    74     -49.444  32.090  59.758  1.00  0.00           C  
ATOM   2375  C2'   G    74     -50.063  33.468  59.511  1.00  0.00           C  
ATOM   2376  O2'   G    74     -49.002  34.363  59.239  1.00  0.00           O  
ATOM   2377  N1    G    74     -51.402  29.876  55.658  1.00  0.00           N  
ATOM   2378  C2    G    74     -50.566  30.962  55.756  1.00  0.00           C  
ATOM   2379  N2    G    74     -50.199  31.536  54.602  1.00  0.00           N  
ATOM   2380  N3    G    74     -50.124  31.449  56.899  1.00  0.00           N  
ATOM   2381  C4    G    74     -50.593  30.753  57.958  1.00  0.00           C  
ATOM   2382  C5    G    74     -51.434  29.662  57.971  1.00  0.00           C  
ATOM   2383  C6    G    74     -51.899  29.149  56.733  1.00  0.00           C  
ATOM   2384  O6    G    74     -52.644  28.186  56.527  1.00  0.00           O  
ATOM   2385  N7    G    74     -51.682  29.244  59.273  1.00  0.00           N  
ATOM   2386  C8    G    74     -50.993  30.073  60.017  1.00  0.00           C  
ATOM   2387  N9    G    74     -50.307  31.013  59.280  1.00  0.00           N  
ATOM   2388  H5'   G    74     -49.141  32.645  63.698  1.00  0.00           H  
ATOM   2389 H5''   G    74     -50.084  33.932  63.668  1.00  0.00           H  
ATOM   2390  H4'   G    74     -48.809  33.952  61.759  1.00  0.00           H  
ATOM   2391  H3'   G    74     -51.711  33.312  61.050  1.00  0.00           H  
ATOM   2392  H1'   G    74     -48.516  32.047  59.170  1.00  0.00           H  
ATOM   2393  H2'   G    74     -50.759  33.584  58.668  1.00  0.00           H  
ATOM   2394 HO2'   G    74     -49.190  35.245  59.672  1.00  0.00           H  
ATOM   2395  H1    G    74     -51.676  29.585  54.742  1.00  0.00           H  
ATOM   2396  H22   G    74     -49.591  32.331  54.612  1.00  0.00           H  
ATOM   2397  H21   G    74     -50.531  31.171  53.734  1.00  0.00           H  
ATOM   2398  H8    G    74     -50.968  30.023  61.116  1.00  0.00           H  
ATOM   2399  P     C    75     -52.433  35.744  60.955  1.00  0.00           P  
ATOM   2400  OP2   C    75     -53.387  34.683  61.380  1.00  0.00           O  
ATOM   2401  OP1   C    75     -52.412  37.041  61.683  1.00  0.00           O  
ATOM   2402  O5'   C    75     -52.675  36.040  59.411  1.00  0.00           O  
ATOM   2403  C5'   C    75     -51.977  37.106  58.737  1.00  0.00           C  
ATOM   2404  C4'   C    75     -52.114  36.952  57.240  1.00  0.00           C  
ATOM   2405  O4'   C    75     -51.607  35.648  56.853  1.00  0.00           O  
ATOM   2406  C3'   C    75     -53.538  36.967  56.705  1.00  0.00           C  
ATOM   2407  O3'   C    75     -54.022  38.296  56.546  1.00  0.00           O  
ATOM   2408  C1'   C    75     -52.371  35.151  55.769  1.00  0.00           C  
ATOM   2409  C2'   C    75     -53.389  36.225  55.385  1.00  0.00           C  
ATOM   2410  O2'   C    75     -52.820  37.025  54.368  1.00  0.00           O  
ATOM   2411  N1    C    75     -52.997  33.870  56.151  1.00  0.00           N  
ATOM   2412  C2    C    75     -53.323  32.942  55.147  1.00  0.00           C  
ATOM   2413  O2    C    75     -53.086  33.225  53.965  1.00  0.00           O  
ATOM   2414  N3    C    75     -53.894  31.765  55.497  1.00  0.00           N  
ATOM   2415  C4    C    75     -54.149  31.503  56.780  1.00  0.00           C  
ATOM   2416  N4    C    75     -54.714  30.330  57.083  1.00  0.00           N  
ATOM   2417  C5    C    75     -53.837  32.429  57.815  1.00  0.00           C  
ATOM   2418  C6    C    75     -53.265  33.585  57.461  1.00  0.00           C  
ATOM   2419  H5'   C    75     -50.914  37.098  59.017  1.00  0.00           H  
ATOM   2420 H5''   C    75     -52.384  38.079  59.049  1.00  0.00           H  
ATOM   2421  H4'   C    75     -51.562  37.811  56.831  1.00  0.00           H  
ATOM   2422  H3'   C    75     -54.269  36.495  57.379  1.00  0.00           H  
ATOM   2423  H1'   C    75     -51.765  34.949  54.874  1.00  0.00           H  
ATOM   2424  H2'   C    75     -54.352  35.893  54.973  1.00  0.00           H  
ATOM   2425 HO2'   C    75     -53.003  37.989  54.560  1.00  0.00           H  
ATOM   2426  H42   C    75     -54.919  30.105  58.036  1.00  0.00           H  
ATOM   2427  H41   C    75     -54.932  29.679  56.358  1.00  0.00           H  
ATOM   2428  H5    C    75     -54.060  32.202  58.868  1.00  0.00           H  
ATOM   2429  H6    C    75     -53.010  34.324  58.235  1.00  0.00           H  
ATOM   2430  P     G    76     -55.533  38.660  56.956  1.00  0.00           P  
ATOM   2431  OP2   G    76     -55.758  38.189  58.347  1.00  0.00           O  
ATOM   2432  OP1   G    76     -55.771  40.087  56.617  1.00  0.00           O  
ATOM   2433  O5'   G    76     -56.424  37.767  55.983  1.00  0.00           O  
ATOM   2434  C5'   G    76     -56.665  38.168  54.642  1.00  0.00           C  
ATOM   2435  C4'   G    76     -57.391  37.098  53.866  1.00  0.00           C  
ATOM   2436  O4'   G    76     -56.659  35.843  53.921  1.00  0.00           O  
ATOM   2437  C3'   G    76     -58.775  36.726  54.376  1.00  0.00           C  
ATOM   2438  O3'   G    76     -59.768  37.674  54.021  1.00  0.00           O  
ATOM   2439  C1'   G    76     -57.565  34.768  53.896  1.00  0.00           C  
ATOM   2440  C2'   G    76     -58.978  35.346  53.770  1.00  0.00           C  
ATOM   2441  O2'   G    76     -59.329  35.432  52.396  1.00  0.00           O  
ATOM   2442  N1    G    76     -58.363  30.256  56.115  1.00  0.00           N  
ATOM   2443  C2    G    76     -58.683  30.676  54.846  1.00  0.00           C  
ATOM   2444  N2    G    76     -59.296  29.778  54.059  1.00  0.00           N  
ATOM   2445  N3    G    76     -58.420  31.886  54.380  1.00  0.00           N  
ATOM   2446  C4    G    76     -57.804  32.658  55.299  1.00  0.00           C  
ATOM   2447  C5    G    76     -57.441  32.337  56.590  1.00  0.00           C  
ATOM   2448  C6    G    76     -57.729  31.036  57.077  1.00  0.00           C  
ATOM   2449  O6    G    76     -57.486  30.560  58.192  1.00  0.00           O  
ATOM   2450  N7    G    76     -56.825  33.414  57.211  1.00  0.00           N  
ATOM   2451  C8    G    76     -56.824  34.353  56.304  1.00  0.00           C  
ATOM   2452  N9    G    76     -57.402  33.962  55.120  1.00  0.00           N  
ATOM   2453  H5'   G    76     -55.808  38.355  54.205  1.00  0.00           H  
ATOM   2454 H5''   G    76     -57.207  38.985  54.646  1.00  0.00           H  
ATOM   2455  H4'   G    76     -57.460  37.377  52.929  1.00  0.00           H  
ATOM   2456  H3'   G    76     -58.749  36.651  55.352  1.00  0.00           H  
ATOM   2457  H1'   G    76     -57.367  34.215  53.112  1.00  0.00           H  
ATOM   2458  H2'   G    76     -59.633  34.822  54.279  1.00  0.00           H  
ATOM   2459 HO2'   G    76     -59.830  36.261  52.246  1.00  0.00           H  
ATOM   2460  H1    G    76     -58.601  29.339  56.363  1.00  0.00           H  
ATOM   2461  H22   G    76     -59.547  30.021  53.143  1.00  0.00           H  
ATOM   2462  H21   G    76     -59.493  28.880  54.397  1.00  0.00           H  
ATOM   2463  H8    G    76     -56.449  35.245  56.453  1.00  0.00           H  
ATOM   2464  P     A    77     -60.649  38.386  55.161  1.00  0.00           P  
ATOM   2465  OP2   A    77     -59.733  38.818  56.246  1.00  0.00           O  
ATOM   2466  OP1   A    77     -61.532  39.382  54.505  1.00  0.00           O  
ATOM   2467  O5'   A    77     -61.566  37.213  55.729  1.00  0.00           O  
ATOM   2468  C5'   A    77     -62.062  37.254  57.058  1.00  0.00           C  
ATOM   2469  C4'   A    77     -63.480  36.747  57.136  1.00  0.00           C  
ATOM   2470  O4'   A    77     -64.315  37.570  56.282  1.00  0.00           O  
ATOM   2471  C3'   A    77     -63.710  35.327  56.640  1.00  0.00           C  
ATOM   2472  O3'   A    77     -63.415  34.344  57.617  1.00  0.00           O  
ATOM   2473  C1'   A    77     -65.289  36.767  55.643  1.00  0.00           C  
ATOM   2474  C2'   A    77     -65.167  35.350  56.199  1.00  0.00           C  
ATOM   2475  O2'   A    77     -66.043  35.210  57.309  1.00  0.00           O  
ATOM   2476  N1    A    77     -66.965  35.250  51.012  1.00  0.00           N  
ATOM   2477  C2    A    77     -67.420  35.026  52.251  1.00  0.00           C  
ATOM   2478  N3    A    77     -66.934  35.453  53.415  1.00  0.00           N  
ATOM   2479  C4    A    77     -65.834  36.204  53.225  1.00  0.00           C  
ATOM   2480  C5    A    77     -65.248  36.522  52.014  1.00  0.00           C  
ATOM   2481  C6    A    77     -65.859  36.009  50.856  1.00  0.00           C  
ATOM   2482  N6    A    77     -65.406  36.231  49.620  1.00  0.00           N  
ATOM   2483  N7    A    77     -64.127  37.318  52.206  1.00  0.00           N  
ATOM   2484  C8    A    77     -64.062  37.461  53.506  1.00  0.00           C  
ATOM   2485  N9    A    77     -65.065  36.814  54.186  1.00  0.00           N  
ATOM   2486  H5'   A    77     -62.035  38.179  57.381  1.00  0.00           H  
ATOM   2487 H5''   A    77     -61.492  36.699  57.630  1.00  0.00           H  
ATOM   2488  H4'   A    77     -63.791  36.817  58.063  1.00  0.00           H  
ATOM   2489  H3'   A    77     -63.144  35.165  55.856  1.00  0.00           H  
ATOM   2490  H1'   A    77     -66.181  37.122  55.847  1.00  0.00           H  
ATOM   2491  H2'   A    77     -65.344  34.676  55.510  1.00  0.00           H  
ATOM   2492 HO2'   A    77     -66.560  34.385  57.204  1.00  0.00           H  
ATOM   2493  H2    A    77     -68.224  34.470  52.310  1.00  0.00           H  
ATOM   2494  H61   A    77     -65.875  35.847  48.849  1.00  0.00           H  
ATOM   2495  H62   A    77     -64.605  36.779  49.482  1.00  0.00           H  
ATOM   2496  H8    A    77     -63.362  37.983  53.953  1.00  0.00           H  
ATOM   2497  P     A    78     -62.439  33.118  57.260  1.00  0.00           P  
ATOM   2498  OP2   A    78     -61.267  33.661  56.528  1.00  0.00           O  
ATOM   2499  OP1   A    78     -62.229  32.322  58.495  1.00  0.00           O  
ATOM   2500  O5'   A    78     -63.288  32.234  56.242  1.00  0.00           O  
ATOM   2501  C5'   A    78     -64.511  31.634  56.642  1.00  0.00           C  
ATOM   2502  C4'   A    78     -65.223  30.996  55.475  1.00  0.00           C  
ATOM   2503  O4'   A    78     -65.712  32.037  54.588  1.00  0.00           O  
ATOM   2504  C3'   A    78     -64.369  30.126  54.567  1.00  0.00           C  
ATOM   2505  O3'   A    78     -64.172  28.818  55.076  1.00  0.00           O  
ATOM   2506  C1'   A    78     -65.607  31.629  53.246  1.00  0.00           C  
ATOM   2507  C2'   A    78     -65.133  30.174  53.251  1.00  0.00           C  
ATOM   2508  O2'   A    78     -66.262  29.314  53.279  1.00  0.00           O  
ATOM   2509  N1    A    78     -63.855  33.395  48.732  1.00  0.00           N  
ATOM   2510  C2    A    78     -64.815  32.514  49.043  1.00  0.00           C  
ATOM   2511  N3    A    78     -65.220  32.099  50.242  1.00  0.00           N  
ATOM   2512  C4    A    78     -64.513  32.699  51.216  1.00  0.00           C  
ATOM   2513  C5    A    78     -63.498  33.624  51.053  1.00  0.00           C  
ATOM   2514  C6    A    78     -63.165  33.980  49.734  1.00  0.00           C  
ATOM   2515  N6    A    78     -62.208  34.857  49.424  1.00  0.00           N  
ATOM   2516  N7    A    78     -63.000  34.027  52.285  1.00  0.00           N  
ATOM   2517  C8    A    78     -63.712  33.348  53.150  1.00  0.00           C  
ATOM   2518  N9    A    78     -64.647  32.525  52.572  1.00  0.00           N  
ATOM   2519  H5'   A    78     -65.091  32.320  57.034  1.00  0.00           H  
ATOM   2520 H5''   A    78     -64.326  30.949  57.317  1.00  0.00           H  
ATOM   2521  H4'   A    78     -65.983  30.477  55.813  1.00  0.00           H  
ATOM   2522  H3'   A    78     -63.493  30.550  54.445  1.00  0.00           H  
ATOM   2523  H1'   A    78     -66.477  31.687  52.797  1.00  0.00           H  
ATOM   2524  H2'   A    78     -64.548  29.980  52.488  1.00  0.00           H  
ATOM   2525 HO2'   A    78     -66.077  28.565  53.884  1.00  0.00           H  
ATOM   2526  H2    A    78     -65.286  32.118  48.280  1.00  0.00           H  
ATOM   2527  H61   A    78     -62.020  35.065  48.484  1.00  0.00           H  
ATOM   2528  H62   A    78     -61.694  35.295  50.134  1.00  0.00           H  
ATOM   2529  H8    A    78     -63.589  33.420  54.120  1.00  0.00           H  
ATOM   2530  P     A    79     -62.875  27.971  54.647  1.00  0.00           P  
ATOM   2531  OP2   A    79     -61.747  28.918  54.464  1.00  0.00           O  
ATOM   2532  OP1   A    79     -62.735  26.835  55.592  1.00  0.00           O  
ATOM   2533  O5'   A    79     -63.258  27.379  53.218  1.00  0.00           O  
ATOM   2534  C5'   A    79     -62.252  26.930  52.322  1.00  0.00           C  
ATOM   2535  C4'   A    79     -62.643  27.167  50.885  1.00  0.00           C  
ATOM   2536  O4'   A    79     -63.226  28.493  50.778  1.00  0.00           O  
ATOM   2537  C3'   A    79     -61.507  27.153  49.873  1.00  0.00           C  
ATOM   2538  O3'   A    79     -61.243  25.861  49.354  1.00  0.00           O  
ATOM   2539  C1'   A    79     -62.707  29.168  49.648  1.00  0.00           C  
ATOM   2540  C2'   A    79     -61.971  28.136  48.807  1.00  0.00           C  
ATOM   2541  O2'   A    79     -62.891  27.528  47.911  1.00  0.00           O  
ATOM   2542  N1    A    79     -59.679  33.100  48.260  1.00  0.00           N  
ATOM   2543  C2    A    79     -60.418  32.238  47.550  1.00  0.00           C  
ATOM   2544  N3    A    79     -61.184  31.236  47.976  1.00  0.00           N  
ATOM   2545  C4    A    79     -61.152  31.151  49.318  1.00  0.00           C  
ATOM   2546  C5    A    79     -60.442  31.964  50.183  1.00  0.00           C  
ATOM   2547  C6    A    79     -59.670  32.988  49.606  1.00  0.00           C  
ATOM   2548  N6    A    79     -58.933  33.847  50.314  1.00  0.00           N  
ATOM   2549  N7    A    79     -60.651  31.579  51.500  1.00  0.00           N  
ATOM   2550  C8    A    79     -61.469  30.560  51.404  1.00  0.00           C  
ATOM   2551  N9    A    79     -61.814  30.247  50.112  1.00  0.00           N  
ATOM   2552  H5'   A    79     -62.107  25.970  52.459  1.00  0.00           H  
ATOM   2553 H5''   A    79     -61.418  27.408  52.510  1.00  0.00           H  
ATOM   2554  H4'   A    79     -63.306  26.495  50.622  1.00  0.00           H  
ATOM   2555  H3'   A    79     -60.696  27.507  50.295  1.00  0.00           H  
ATOM   2556  H1'   A    79     -63.440  29.554  49.123  1.00  0.00           H  
ATOM   2557  H2'   A    79     -61.212  28.535  48.332  1.00  0.00           H  
ATOM   2558 HO2'   A    79     -62.734  26.561  47.902  1.00  0.00           H  
ATOM   2559  H2    A    79     -60.390  32.362  46.578  1.00  0.00           H  
ATOM   2560  H61   A    79     -58.415  34.541  49.855  1.00  0.00           H  
ATOM   2561  H62   A    79     -58.911  33.785  51.291  1.00  0.00           H  
ATOM   2562  H8    A    79     -61.804  30.067  52.182  1.00  0.00           H  
ATOM   2563  P     G    80     -59.851  25.141  49.691  1.00  0.00           P  
ATOM   2564  OP2   G    80     -59.403  25.734  50.977  1.00  0.00           O  
ATOM   2565  OP1   G    80     -60.131  23.685  49.612  1.00  0.00           O  
ATOM   2566  O5'   G    80     -58.764  25.494  48.580  1.00  0.00           O  
ATOM   2567  C5'   G    80     -59.078  26.364  47.504  1.00  0.00           C  
ATOM   2568  C4'   G    80     -58.316  27.666  47.601  1.00  0.00           C  
ATOM   2569  O4'   G    80     -58.799  28.460  48.718  1.00  0.00           O  
ATOM   2570  C3'   G    80     -56.825  27.583  47.870  1.00  0.00           C  
ATOM   2571  O3'   G    80     -56.072  27.229  46.724  1.00  0.00           O  
ATOM   2572  C1'   G    80     -57.762  29.298  49.174  1.00  0.00           C  
ATOM   2573  C2'   G    80     -56.528  29.004  48.320  1.00  0.00           C  
ATOM   2574  O2'   G    80     -56.465  29.914  47.241  1.00  0.00           O  
ATOM   2575  N1    G    80     -55.397  30.714  53.429  1.00  0.00           N  
ATOM   2576  C2    G    80     -55.609  31.426  52.275  1.00  0.00           C  
ATOM   2577  N2    G    80     -55.086  32.665  52.234  1.00  0.00           N  
ATOM   2578  N3    G    80     -56.289  30.963  51.237  1.00  0.00           N  
ATOM   2579  C4    G    80     -56.763  29.718  51.459  1.00  0.00           C  
ATOM   2580  C5    G    80     -56.625  28.933  52.581  1.00  0.00           C  
ATOM   2581  C6    G    80     -55.877  29.432  53.676  1.00  0.00           C  
ATOM   2582  O6    G    80     -55.619  28.876  54.746  1.00  0.00           O  
ATOM   2583  N7    G    80     -57.276  27.717  52.417  1.00  0.00           N  
ATOM   2584  C8    G    80     -57.770  27.774  51.211  1.00  0.00           C  
ATOM   2585  N9    G    80     -57.468  28.947  50.561  1.00  0.00           N  
ATOM   2586  H5'   G    80     -60.039  26.554  47.515  1.00  0.00           H  
ATOM   2587 H5''   G    80     -58.850  25.922  46.659  1.00  0.00           H  
ATOM   2588  H4'   G    80     -58.455  28.133  46.616  1.00  0.00           H  
ATOM   2589  H3'   G    80     -56.549  26.808  48.601  1.00  0.00           H  
ATOM   2590  H1'   G    80     -57.938  30.382  49.119  1.00  0.00           H  
ATOM   2591  H2'   G    80     -55.554  29.096  48.821  1.00  0.00           H  
ATOM   2592 HO2'   G    80     -56.246  30.827  47.587  1.00  0.00           H  
ATOM   2593  H1    G    80     -54.857  31.150  54.148  1.00  0.00           H  
ATOM   2594  H22   G    80     -55.213  33.234  51.421  1.00  0.00           H  
ATOM   2595  H21   G    80     -54.572  33.018  53.015  1.00  0.00           H  
ATOM   2596  H8    G    80     -58.354  26.959  50.755  1.00  0.00           H  
ATOM   2597  P     C    81     -54.768  26.305  46.886  1.00  0.00           P  
ATOM   2598  OP2   C    81     -55.018  25.321  47.959  1.00  0.00           O  
ATOM   2599  OP1   C    81     -54.408  25.836  45.515  1.00  0.00           O  
ATOM   2600  O5'   C    81     -53.634  27.308  47.384  1.00  0.00           O  
ATOM   2601  C5'   C    81     -53.216  28.399  46.546  1.00  0.00           C  
ATOM   2602  C4'   C    81     -52.318  29.333  47.306  1.00  0.00           C  
ATOM   2603  O4'   C    81     -53.038  29.883  48.440  1.00  0.00           O  
ATOM   2604  C3'   C    81     -51.095  28.708  47.948  1.00  0.00           C  
ATOM   2605  O3'   C    81     -50.052  28.493  47.018  1.00  0.00           O  
ATOM   2606  C1'   C    81     -52.126  30.152  49.481  1.00  0.00           C  
ATOM   2607  C2'   C    81     -50.735  29.755  48.988  1.00  0.00           C  
ATOM   2608  O2'   C    81     -50.102  30.891  48.432  1.00  0.00           O  
ATOM   2609  N1    C    81     -52.504  29.360  50.666  1.00  0.00           N  
ATOM   2610  C2    C    81     -52.043  29.778  51.925  1.00  0.00           C  
ATOM   2611  O2    C    81     -51.388  30.829  52.013  1.00  0.00           O  
ATOM   2612  N3    C    81     -52.325  29.027  53.012  1.00  0.00           N  
ATOM   2613  C4    C    81     -53.040  27.908  52.881  1.00  0.00           C  
ATOM   2614  N4    C    81     -53.265  27.184  53.975  1.00  0.00           N  
ATOM   2615  C5    C    81     -53.548  27.479  51.623  1.00  0.00           C  
ATOM   2616  C6    C    81     -53.261  28.229  50.552  1.00  0.00           C  
ATOM   2617  H5'   C    81     -54.093  28.950  46.177  1.00  0.00           H  
ATOM   2618 H5''   C    81     -52.683  28.014  45.664  1.00  0.00           H  
ATOM   2619  H4'   C    81     -52.001  30.071  46.554  1.00  0.00           H  
ATOM   2620  H3'   C    81     -51.279  27.707  48.367  1.00  0.00           H  
ATOM   2621  H1'   C    81     -52.067  31.206  49.789  1.00  0.00           H  
ATOM   2622  H2'   C    81     -50.024  29.381  49.738  1.00  0.00           H  
ATOM   2623 HO2'   C    81     -49.578  30.621  47.624  1.00  0.00           H  
ATOM   2624  H42   C    81     -53.796  26.338  53.916  1.00  0.00           H  
ATOM   2625  H41   C    81     -52.904  27.486  54.857  1.00  0.00           H  
ATOM   2626  H5    C    81     -54.152  26.563  51.535  1.00  0.00           H  
ATOM   2627  H6    C    81     -53.637  27.928  49.562  1.00  0.00           H  
ATOM   2628  P     A    82     -49.106  27.200  47.150  1.00  0.00           P  
ATOM   2629  OP2   A    82     -49.927  26.081  47.676  1.00  0.00           O  
ATOM   2630  OP1   A    82     -48.373  27.034  45.870  1.00  0.00           O  
ATOM   2631  O5'   A    82     -48.051  27.608  48.273  1.00  0.00           O  
ATOM   2632  C5'   A    82     -47.067  28.600  48.023  1.00  0.00           C  
ATOM   2633  C4'   A    82     -46.467  29.120  49.305  1.00  0.00           C  
ATOM   2634  O4'   A    82     -47.521  29.569  50.190  1.00  0.00           O  
ATOM   2635  C3'   A    82     -45.718  28.103  50.152  1.00  0.00           C  
ATOM   2636  O3'   A    82     -44.418  27.823  49.663  1.00  0.00           O  
ATOM   2637  C1'   A    82     -47.158  29.337  51.529  1.00  0.00           C  
ATOM   2638  C2'   A    82     -45.744  28.766  51.517  1.00  0.00           C  
ATOM   2639  O2'   A    82     -44.808  29.832  51.590  1.00  0.00           O  
ATOM   2640  N1    A    82     -49.273  27.626  55.905  1.00  0.00           N  
ATOM   2641  C2    A    82     -48.340  28.555  55.659  1.00  0.00           C  
ATOM   2642  N3    A    82     -47.835  28.951  54.493  1.00  0.00           N  
ATOM   2643  C4    A    82     -48.396  28.271  53.477  1.00  0.00           C  
ATOM   2644  C5    A    82     -49.364  27.289  53.572  1.00  0.00           C  
ATOM   2645  C6    A    82     -49.816  26.962  54.862  1.00  0.00           C  
ATOM   2646  N6    A    82     -50.745  26.035  55.109  1.00  0.00           N  
ATOM   2647  N7    A    82     -49.704  26.812  52.313  1.00  0.00           N  
ATOM   2648  C8    A    82     -48.945  27.504  51.499  1.00  0.00           C  
ATOM   2649  N9    A    82     -48.129  28.406  52.136  1.00  0.00           N  
ATOM   2650  H5'   A    82     -47.480  29.345  47.538  1.00  0.00           H  
ATOM   2651 H5''   A    82     -46.356  28.215  47.470  1.00  0.00           H  
ATOM   2652  H4'   A    82     -45.881  29.878  49.096  1.00  0.00           H  
ATOM   2653  H3'   A    82     -46.233  27.269  50.183  1.00  0.00           H  
ATOM   2654  H1'   A    82     -47.164  30.183  52.023  1.00  0.00           H  
ATOM   2655  H2'   A    82     -45.610  28.114  52.237  1.00  0.00           H  
ATOM   2656 HO2'   A    82     -44.093  29.672  50.940  1.00  0.00           H  
ATOM   2657  H2    A    82     -47.978  29.008  56.450  1.00  0.00           H  
ATOM   2658  H61   A    82     -51.020  25.850  56.031  1.00  0.00           H  
ATOM   2659  H62   A    82     -51.153  25.541  54.368  1.00  0.00           H  
ATOM   2660  H8    A    82     -48.959  27.388  50.526  1.00  0.00           H  
ATOM   2661  P     U    83     -43.568  26.628  50.310  1.00  0.00           P  
ATOM   2662  OP2   U    83     -43.577  25.535  49.306  1.00  0.00           O  
ATOM   2663  OP1   U    83     -42.276  27.229  50.730  1.00  0.00           O  
ATOM   2664  O5'   U    83     -44.316  26.106  51.616  1.00  0.00           O  
ATOM   2665  C5'   U    83     -43.947  24.879  52.226  1.00  0.00           C  
ATOM   2666  C4'   U    83     -44.700  24.648  53.513  1.00  0.00           C  
ATOM   2667  O4'   U    83     -44.750  23.226  53.807  1.00  0.00           O  
ATOM   2668  C3'   U    83     -44.088  25.254  54.766  1.00  0.00           C  
ATOM   2669  O3'   U    83     -44.389  26.629  54.921  1.00  0.00           O  
ATOM   2670  C1'   U    83     -44.704  23.012  55.210  1.00  0.00           C  
ATOM   2671  C2'   U    83     -44.675  24.389  55.876  1.00  0.00           C  
ATOM   2672  O2'   U    83     -46.005  24.780  56.184  1.00  0.00           O  
ATOM   2673  N1    U    83     -43.496  22.210  55.523  1.00  0.00           N  
ATOM   2674  C2    U    83     -43.414  21.662  56.790  1.00  0.00           C  
ATOM   2675  O2    U    83     -44.278  21.811  57.637  1.00  0.00           O  
ATOM   2676  N3    U    83     -42.280  20.927  57.035  1.00  0.00           N  
ATOM   2677  C4    U    83     -41.239  20.689  56.163  1.00  0.00           C  
ATOM   2678  O4    U    83     -40.284  20.005  56.534  1.00  0.00           O  
ATOM   2679  C5    U    83     -41.393  21.286  54.871  1.00  0.00           C  
ATOM   2680  C6    U    83     -42.488  22.005  54.606  1.00  0.00           C  
ATOM   2681  H5'   U    83     -42.986  24.893  52.418  1.00  0.00           H  
ATOM   2682 H5''   U    83     -44.139  24.143  51.608  1.00  0.00           H  
ATOM   2683  H4'   U    83     -45.615  24.984  53.414  1.00  0.00           H  
ATOM   2684  H3'   U    83     -43.115  25.139  54.745  1.00  0.00           H  
ATOM   2685  H1'   U    83     -45.502  22.526  55.508  1.00  0.00           H  
ATOM   2686  H2'   U    83     -44.104  24.390  56.672  1.00  0.00           H  
ATOM   2687 HO2'   U    83     -46.105  25.740  56.008  1.00  0.00           H  
ATOM   2688  H3    U    83     -42.202  20.530  57.927  1.00  0.00           H  
ATOM   2689  H5    U    83     -40.701  21.167  54.187  1.00  0.00           H  
ATOM   2690  H6    U    83     -42.569  22.404  53.715  1.00  0.00           H  
ATOM   2691  P     U    84     -43.259  27.653  55.428  1.00  0.00           P  
ATOM   2692  OP2   U    84     -42.102  27.555  54.503  1.00  0.00           O  
ATOM   2693  OP1   U    84     -43.904  28.971  55.660  1.00  0.00           O  
ATOM   2694  O5'   U    84     -42.814  27.067  56.840  1.00  0.00           O  
ATOM   2695  C5'   U    84     -43.677  27.136  57.964  1.00  0.00           C  
ATOM   2696  C4'   U    84     -43.131  26.356  59.135  1.00  0.00           C  
ATOM   2697  O4'   U    84     -42.918  24.990  58.730  1.00  0.00           O  
ATOM   2698  C3'   U    84     -41.782  26.809  59.671  1.00  0.00           C  
ATOM   2699  O3'   U    84     -41.885  27.874  60.599  1.00  0.00           O  
ATOM   2700  C1'   U    84     -41.751  24.456  59.352  1.00  0.00           C  
ATOM   2701  C2'   U    84     -41.184  25.538  60.273  1.00  0.00           C  
ATOM   2702  O2'   U    84     -41.666  25.317  61.591  1.00  0.00           O  
ATOM   2703  N1    U    84     -40.791  24.058  58.294  1.00  0.00           N  
ATOM   2704  C2    U    84     -39.790  23.173  58.651  1.00  0.00           C  
ATOM   2705  O2    U    84     -39.672  22.720  59.776  1.00  0.00           O  
ATOM   2706  N3    U    84     -38.926  22.833  57.640  1.00  0.00           N  
ATOM   2707  C4    U    84     -38.956  23.276  56.335  1.00  0.00           C  
ATOM   2708  O4    U    84     -38.103  22.876  55.541  1.00  0.00           O  
ATOM   2709  C5    U    84     -40.018  24.188  56.038  1.00  0.00           C  
ATOM   2710  C6    U    84     -40.875  24.536  57.004  1.00  0.00           C  
ATOM   2711  H5'   U    84     -44.552  26.770  57.717  1.00  0.00           H  
ATOM   2712 H5''   U    84     -43.785  28.073  58.228  1.00  0.00           H  
ATOM   2713  H4'   U    84     -43.783  26.367  59.867  1.00  0.00           H  
ATOM   2714  H3'   U    84     -41.233  27.096  58.913  1.00  0.00           H  
ATOM   2715  H1'   U    84     -41.990  23.670  59.887  1.00  0.00           H  
ATOM   2716  H2'   U    84     -40.205  25.553  60.244  1.00  0.00           H  
ATOM   2717 HO2'   U    84     -41.209  24.536  61.971  1.00  0.00           H  
ATOM   2718  H3    U    84     -38.208  22.207  57.872  1.00  0.00           H  
ATOM   2719  H5    U    84     -40.116  24.554  55.134  1.00  0.00           H  
ATOM   2720  H6    U    84     -41.592  25.162  56.775  1.00  0.00           H  
ATOM   2721  P     U    85     -40.852  29.104  60.537  1.00  0.00           P  
ATOM   2722  OP2   U    85     -40.573  29.397  59.109  1.00  0.00           O  
ATOM   2723  OP1   U    85     -41.366  30.181  61.422  1.00  0.00           O  
ATOM   2724  O5'   U    85     -39.521  28.522  61.191  1.00  0.00           O  
ATOM   2725  C5'   U    85     -39.507  28.066  62.535  1.00  0.00           C  
ATOM   2726  C4'   U    85     -38.275  27.249  62.833  1.00  0.00           C  
ATOM   2727  O4'   U    85     -38.310  26.044  62.026  1.00  0.00           O  
ATOM   2728  C3'   U    85     -36.943  27.878  62.463  1.00  0.00           C  
ATOM   2729  O3'   U    85     -36.453  28.720  63.490  1.00  0.00           O  
ATOM   2730  C1'   U    85     -37.011  25.677  61.633  1.00  0.00           C  
ATOM   2731  C2'   U    85     -36.051  26.659  62.302  1.00  0.00           C  
ATOM   2732  O2'   U    85     -35.646  26.126  63.549  1.00  0.00           O  
ATOM   2733  N1    U    85     -36.956  25.693  60.161  1.00  0.00           N  
ATOM   2734  C2    U    85     -36.098  24.794  59.545  1.00  0.00           C  
ATOM   2735  O2    U    85     -35.362  24.049  60.166  1.00  0.00           O  
ATOM   2736  N3    U    85     -36.127  24.809  58.175  1.00  0.00           N  
ATOM   2737  C4    U    85     -36.895  25.620  57.370  1.00  0.00           C  
ATOM   2738  O4    U    85     -36.855  25.464  56.150  1.00  0.00           O  
ATOM   2739  C5    U    85     -37.733  26.547  58.073  1.00  0.00           C  
ATOM   2740  C6    U    85     -37.737  26.553  59.409  1.00  0.00           C  
ATOM   2741  H5'   U    85     -40.302  27.516  62.694  1.00  0.00           H  
ATOM   2742 H5''   U    85     -39.528  28.840  63.135  1.00  0.00           H  
ATOM   2743  H4'   U    85     -38.316  27.087  63.920  1.00  0.00           H  
ATOM   2744  H3'   U    85     -36.995  28.536  61.583  1.00  0.00           H  
ATOM   2745  H1'   U    85     -36.701  24.668  61.940  1.00  0.00           H  
ATOM   2746  H2'   U    85     -35.116  26.885  61.771  1.00  0.00           H  
ATOM   2747 HO2'   U    85     -34.665  26.276  63.673  1.00  0.00           H  
ATOM   2748  H3    U    85     -35.523  24.161  57.709  1.00  0.00           H  
ATOM   2749  H5    U    85     -38.369  27.251  57.514  1.00  0.00           H  
ATOM   2750  H6    U    85     -38.386  27.270  59.932  1.00  0.00           H  
ATOM   2751  P     G    86     -35.640  30.060  63.110  1.00  0.00           P  
ATOM   2752  OP2   G    86     -36.111  30.536  61.776  1.00  0.00           O  
ATOM   2753  OP1   G    86     -35.755  30.959  64.296  1.00  0.00           O  
ATOM   2754  O5'   G    86     -34.120  29.590  62.951  1.00  0.00           O  
ATOM   2755  C5'   G    86     -33.367  29.071  64.067  1.00  0.00           C  
ATOM   2756  C4'   G    86     -32.214  28.211  63.578  1.00  0.00           C  
ATOM   2757  O4'   G    86     -32.744  27.213  62.657  1.00  0.00           O  
ATOM   2758  C3'   G    86     -31.125  28.897  62.762  1.00  0.00           C  
ATOM   2759  O3'   G    86     -30.154  29.583  63.544  1.00  0.00           O  
ATOM   2760  C1'   G    86     -31.764  26.910  61.680  1.00  0.00           C  
ATOM   2761  C2'   G    86     -30.514  27.726  62.006  1.00  0.00           C  
ATOM   2762  O2'   G    86     -29.636  26.947  62.788  1.00  0.00           O  
ATOM   2763  N1    G    86     -31.023  26.437  56.673  1.00  0.00           N  
ATOM   2764  C2    G    86     -30.317  25.891  57.716  1.00  0.00           C  
ATOM   2765  N2    G    86     -29.276  25.135  57.392  1.00  0.00           N  
ATOM   2766  N3    G    86     -30.615  26.076  58.988  1.00  0.00           N  
ATOM   2767  C4    G    86     -31.696  26.861  59.144  1.00  0.00           C  
ATOM   2768  C5    G    86     -32.466  27.458  58.176  1.00  0.00           C  
ATOM   2769  C6    G    86     -32.135  27.258  56.815  1.00  0.00           C  
ATOM   2770  O6    G    86     -32.693  27.715  55.820  1.00  0.00           O  
ATOM   2771  N7    G    86     -33.492  28.197  58.749  1.00  0.00           N  
ATOM   2772  C8    G    86     -33.328  28.037  60.030  1.00  0.00           C  
ATOM   2773  N9    G    86     -32.249  27.246  60.342  1.00  0.00           N  
ATOM   2774  H5'   G    86     -34.021  28.474  64.719  1.00  0.00           H  
ATOM   2775 H5''   G    86     -32.976  29.900  64.676  1.00  0.00           H  
ATOM   2776  H4'   G    86     -31.765  27.814  64.499  1.00  0.00           H  
ATOM   2777  H3'   G    86     -31.501  29.691  62.100  1.00  0.00           H  
ATOM   2778  H1'   G    86     -31.463  25.853  61.675  1.00  0.00           H  
ATOM   2779  H2'   G    86     -29.904  28.046  61.150  1.00  0.00           H  
ATOM   2780 HO2'   G    86     -28.726  26.951  62.373  1.00  0.00           H  
ATOM   2781  H1    G    86     -30.713  26.228  55.746  1.00  0.00           H  
ATOM   2782  H22   G    86     -28.724  24.710  58.110  1.00  0.00           H  
ATOM   2783  H21   G    86     -29.042  24.989  56.431  1.00  0.00           H  
ATOM   2784  H8    G    86     -33.981  28.497  60.787  1.00  0.00           H  
ATOM   2785  P     C    87     -29.282  30.740  62.865  1.00  0.00           P  
ATOM   2786  OP2   C    87     -30.154  31.412  61.871  1.00  0.00           O  
ATOM   2787  OP1   C    87     -28.663  31.530  63.959  1.00  0.00           O  
ATOM   2788  O5'   C    87     -28.118  29.965  62.096  1.00  0.00           O  
ATOM   2789  C5'   C    87     -27.150  29.177  62.840  1.00  0.00           C  
ATOM   2790  C4'   C    87     -26.307  28.335  61.914  1.00  0.00           C  
ATOM   2791  O4'   C    87     -27.179  27.605  61.009  1.00  0.00           O  
ATOM   2792  C3'   C    87     -25.402  29.123  60.979  1.00  0.00           C  
ATOM   2793  O3'   C    87     -24.214  29.566  61.625  1.00  0.00           O  
ATOM   2794  C1'   C    87     -26.542  27.493  59.739  1.00  0.00           C  
ATOM   2795  C2'   C    87     -25.158  28.121  59.864  1.00  0.00           C  
ATOM   2796  O2'   C    87     -24.273  27.099  60.263  1.00  0.00           O  
ATOM   2797  N1    C    87     -27.393  28.102  58.698  1.00  0.00           N  
ATOM   2798  C2    C    87     -27.260  27.671  57.375  1.00  0.00           C  
ATOM   2799  O2    C    87     -26.378  26.864  57.096  1.00  0.00           O  
ATOM   2800  N3    C    87     -28.094  28.158  56.431  1.00  0.00           N  
ATOM   2801  C4    C    87     -29.018  29.063  56.760  1.00  0.00           C  
ATOM   2802  N4    C    87     -29.836  29.500  55.797  1.00  0.00           N  
ATOM   2803  C5    C    87     -29.147  29.555  58.089  1.00  0.00           C  
ATOM   2804  C6    C    87     -28.322  29.055  59.016  1.00  0.00           C  
ATOM   2805  H5'   C    87     -27.667  28.521  63.556  1.00  0.00           H  
ATOM   2806 H5''   C    87     -26.495  29.839  63.425  1.00  0.00           H  
ATOM   2807  H4'   C    87     -25.707  27.711  62.592  1.00  0.00           H  
ATOM   2808  H3'   C    87     -25.857  30.053  60.604  1.00  0.00           H  
ATOM   2809  H1'   C    87     -26.391  26.447  59.434  1.00  0.00           H  
ATOM   2810  H2'   C    87     -24.692  28.578  58.979  1.00  0.00           H  
ATOM   2811 HO2'   C    87     -23.628  27.459  60.938  1.00  0.00           H  
ATOM   2812  H42   C    87     -30.540  30.180  56.008  1.00  0.00           H  
ATOM   2813  H41   C    87     -29.745  29.148  54.866  1.00  0.00           H  
ATOM   2814  H5    C    87     -29.896  30.320  58.342  1.00  0.00           H  
ATOM   2815  H6    C    87     -28.393  29.412  60.054  1.00  0.00           H  
ATOM   2816  P     C    88     -23.634  31.036  61.311  1.00  0.00           P  
ATOM   2817  OP2   C    88     -24.770  31.953  61.021  1.00  0.00           O  
ATOM   2818  OP1   C    88     -22.696  31.373  62.405  1.00  0.00           O  
ATOM   2819  O5'   C    88     -22.858  30.842  59.931  1.00  0.00           O  
ATOM   2820  C5'   C    88     -21.660  30.046  59.847  1.00  0.00           C  
ATOM   2821  C4'   C    88     -21.285  29.812  58.397  1.00  0.00           C  
ATOM   2822  O4'   C    88     -22.358  29.126  57.695  1.00  0.00           O  
ATOM   2823  C3'   C    88     -21.065  31.060  57.566  1.00  0.00           C  
ATOM   2824  O3'   C    88     -19.799  31.642  57.789  1.00  0.00           O  
ATOM   2825  C1'   C    88     -22.403  29.560  56.347  1.00  0.00           C  
ATOM   2826  C2'   C    88     -21.254  30.547  56.146  1.00  0.00           C  
ATOM   2827  O2'   C    88     -20.136  29.851  55.631  1.00  0.00           O  
ATOM   2828  N1    C    88     -23.724  30.156  56.065  1.00  0.00           N  
ATOM   2829  C2    C    88     -24.166  30.196  54.739  1.00  0.00           C  
ATOM   2830  O2    C    88     -23.437  29.744  53.851  1.00  0.00           O  
ATOM   2831  N3    C    88     -25.380  30.728  54.457  1.00  0.00           N  
ATOM   2832  C4    C    88     -26.140  31.215  55.440  1.00  0.00           C  
ATOM   2833  N4    C    88     -27.330  31.732  55.112  1.00  0.00           N  
ATOM   2834  C5    C    88     -25.714  31.194  56.802  1.00  0.00           C  
ATOM   2835  C6    C    88     -24.509  30.661  57.067  1.00  0.00           C  
ATOM   2836  H5'   C    88     -21.811  29.080  60.350  1.00  0.00           H  
ATOM   2837 H5''   C    88     -20.834  30.554  60.365  1.00  0.00           H  
ATOM   2838  H4'   C    88     -20.342  29.248  58.452  1.00  0.00           H  
ATOM   2839  H3'   C    88     -21.768  31.875  57.798  1.00  0.00           H  
ATOM   2840  H1'   C    88     -22.259  28.750  55.618  1.00  0.00           H  
ATOM   2841  H2'   C    88     -21.421  31.356  55.421  1.00  0.00           H  
ATOM   2842 HO2'   C    88     -19.318  30.104  56.149  1.00  0.00           H  
ATOM   2843  H42   C    88     -27.926  32.108  55.823  1.00  0.00           H  
ATOM   2844  H41   C    88     -27.623  31.744  54.157  1.00  0.00           H  
ATOM   2845  H5    C    88     -26.347  31.602  57.604  1.00  0.00           H  
ATOM   2846  H6    C    88     -24.147  30.627  58.106  1.00  0.00           H  
ATOM   2847  P     A    89     -19.674  33.231  57.941  1.00  0.00           P  
ATOM   2848  OP2   A    89     -21.025  33.775  57.656  1.00  0.00           O  
ATOM   2849  OP1   A    89     -19.054  33.465  59.269  1.00  0.00           O  
ATOM   2850  O5'   A    89     -18.676  33.782  56.827  1.00  0.00           O  
ATOM   2851  C5'   A    89     -18.114  32.911  55.858  1.00  0.00           C  
ATOM   2852  C4'   A    89     -18.259  33.467  54.463  1.00  0.00           C  
ATOM   2853  O4'   A    89     -19.536  33.086  53.909  1.00  0.00           O  
ATOM   2854  C3'   A    89     -18.262  34.983  54.346  1.00  0.00           C  
ATOM   2855  O3'   A    89     -16.962  35.546  54.392  1.00  0.00           O  
ATOM   2856  C1'   A    89     -20.041  34.107  53.046  1.00  0.00           C  
ATOM   2857  C2'   A    89     -18.983  35.216  53.023  1.00  0.00           C  
ATOM   2858  O2'   A    89     -18.116  35.000  51.919  1.00  0.00           O  
ATOM   2859  N1    A    89     -24.206  37.032  52.245  1.00  0.00           N  
ATOM   2860  C2    A    89     -23.120  36.790  51.501  1.00  0.00           C  
ATOM   2861  N3    A    89     -22.071  36.016  51.771  1.00  0.00           N  
ATOM   2862  C4    A    89     -22.205  35.438  52.978  1.00  0.00           C  
ATOM   2863  C5    A    89     -23.262  35.589  53.856  1.00  0.00           C  
ATOM   2864  C6    A    89     -24.311  36.435  53.452  1.00  0.00           C  
ATOM   2865  N6    A    89     -25.394  36.677  54.194  1.00  0.00           N  
ATOM   2866  N7    A    89     -23.057  34.838  55.005  1.00  0.00           N  
ATOM   2867  C8    A    89     -21.899  34.260  54.800  1.00  0.00           C  
ATOM   2868  N9    A    89     -21.328  34.578  53.592  1.00  0.00           N  
ATOM   2869  H5'   A    89     -18.568  32.044  55.905  1.00  0.00           H  
ATOM   2870 H5''   A    89     -17.162  32.784  56.054  1.00  0.00           H  
ATOM   2871  H4'   A    89     -17.542  33.107  53.900  1.00  0.00           H  
ATOM   2872  H3'   A    89     -18.800  35.359  55.074  1.00  0.00           H  
ATOM   2873  H1'   A    89     -20.176  33.767  52.137  1.00  0.00           H  
ATOM   2874  H2'   A    89     -19.398  36.103  52.991  1.00  0.00           H  
ATOM   2875 HO2'   A    89     -17.190  34.996  52.238  1.00  0.00           H  
ATOM   2876  H2    A    89     -23.093  37.248  50.635  1.00  0.00           H  
ATOM   2877  H61   A    89     -26.093  37.277  53.858  1.00  0.00           H  
ATOM   2878  H62   A    89     -25.491  36.255  55.072  1.00  0.00           H  
ATOM   2879  H8    A    89     -21.480  33.655  55.448  1.00  0.00           H  
ATOM   2880  P     A    90     -16.742  37.024  54.985  1.00  0.00           P  
ATOM   2881  OP2   A    90     -17.563  37.152  56.215  1.00  0.00           O  
ATOM   2882  OP1   A    90     -15.282  37.283  55.045  1.00  0.00           O  
ATOM   2883  O5'   A    90     -17.367  37.981  53.875  1.00  0.00           O  
ATOM   2884  C5'   A    90     -16.788  38.073  52.582  1.00  0.00           C  
ATOM   2885  C4'   A    90     -17.667  38.852  51.635  1.00  0.00           C  
ATOM   2886  O4'   A    90     -18.979  38.235  51.571  1.00  0.00           O  
ATOM   2887  C3'   A    90     -17.958  40.292  52.027  1.00  0.00           C  
ATOM   2888  O3'   A    90     -16.892  41.176  51.726  1.00  0.00           O  
ATOM   2889  C1'   A    90     -19.964  39.249  51.352  1.00  0.00           C  
ATOM   2890  C2'   A    90     -19.241  40.592  51.263  1.00  0.00           C  
ATOM   2891  O2'   A    90     -18.972  40.882  49.899  1.00  0.00           O  
ATOM   2892  N1    A    90     -24.610  40.843  52.910  1.00  0.00           N  
ATOM   2893  C2    A    90     -23.921  41.045  51.780  1.00  0.00           C  
ATOM   2894  N3    A    90     -22.714  40.600  51.439  1.00  0.00           N  
ATOM   2895  C4    A    90     -22.188  39.853  52.426  1.00  0.00           C  
ATOM   2896  C5    A    90     -22.773  39.556  53.643  1.00  0.00           C  
ATOM   2897  C6    A    90     -24.053  40.087  53.881  1.00  0.00           C  
ATOM   2898  N6    A    90     -24.740  39.887  55.008  1.00  0.00           N  
ATOM   2899  N7    A    90     -21.935  38.757  54.409  1.00  0.00           N  
ATOM   2900  C8    A    90     -20.879  38.592  53.651  1.00  0.00           C  
ATOM   2901  N9    A    90     -20.964  39.227  52.436  1.00  0.00           N  
ATOM   2902  H5'   A    90     -16.656  37.170  52.225  1.00  0.00           H  
ATOM   2903 H5''   A    90     -15.919  38.519  52.651  1.00  0.00           H  
ATOM   2904  H4'   A    90     -17.265  38.842  50.741  1.00  0.00           H  
ATOM   2905  H3'   A    90     -18.144  40.330  52.989  1.00  0.00           H  
ATOM   2906  H1'   A    90     -20.405  39.059  50.497  1.00  0.00           H  
ATOM   2907  H2'   A    90     -19.756  41.306  51.692  1.00  0.00           H  
ATOM   2908 HO2'   A    90     -18.071  41.261  49.826  1.00  0.00           H  
ATOM   2909  H2    A    90     -24.370  41.600  51.107  1.00  0.00           H  
ATOM   2910  H61   A    90     -25.630  40.284  55.116  1.00  0.00           H  
ATOM   2911  H62   A    90     -24.356  39.342  55.726  1.00  0.00           H  
ATOM   2912  H8    A    90     -20.100  38.064  53.926  1.00  0.00           H  
ATOM   2913  P     G    91     -16.594  42.436  52.677  1.00  0.00           P  
ATOM   2914  OP2   G    91     -16.523  41.948  54.078  1.00  0.00           O  
ATOM   2915  OP1   G    91     -15.447  43.186  52.102  1.00  0.00           O  
ATOM   2916  O5'   G    91     -17.896  43.344  52.536  1.00  0.00           O  
ATOM   2917  C5'   G    91     -18.203  43.993  51.311  1.00  0.00           C  
ATOM   2918  C4'   G    91     -19.435  44.854  51.433  1.00  0.00           C  
ATOM   2919  O4'   G    91     -20.620  44.041  51.584  1.00  0.00           O  
ATOM   2920  C3'   G    91     -19.490  45.773  52.644  1.00  0.00           C  
ATOM   2921  O3'   G    91     -18.662  46.916  52.509  1.00  0.00           O  
ATOM   2922  C1'   G    91     -21.590  44.764  52.318  1.00  0.00           C  
ATOM   2923  C2'   G    91     -20.971  46.101  52.721  1.00  0.00           C  
ATOM   2924  O2'   G    91     -21.335  47.085  51.764  1.00  0.00           O  
ATOM   2925  N1    G    91     -25.104  44.113  55.944  1.00  0.00           N  
ATOM   2926  C2    G    91     -25.049  45.046  54.937  1.00  0.00           C  
ATOM   2927  N2    G    91     -26.062  45.924  54.883  1.00  0.00           N  
ATOM   2928  N3    G    91     -24.074  45.114  54.045  1.00  0.00           N  
ATOM   2929  C4    G    91     -23.140  44.160  54.244  1.00  0.00           C  
ATOM   2930  C5    G    91     -23.100  43.184  55.217  1.00  0.00           C  
ATOM   2931  C6    G    91     -24.153  43.122  56.167  1.00  0.00           C  
ATOM   2932  O6    G    91     -24.298  42.330  57.105  1.00  0.00           O  
ATOM   2933  N7    G    91     -21.968  42.395  55.077  1.00  0.00           N  
ATOM   2934  C8    G    91     -21.350  42.896  54.042  1.00  0.00           C  
ATOM   2935  N9    G    91     -22.007  43.969  53.489  1.00  0.00           N  
ATOM   2936  H5'   G    91     -18.353  43.316  50.618  1.00  0.00           H  
ATOM   2937 H5''   G    91     -17.444  44.555  51.048  1.00  0.00           H  
ATOM   2938  H4'   G    91     -19.515  45.395  50.619  1.00  0.00           H  
ATOM   2939  H3'   G    91     -19.228  45.280  53.449  1.00  0.00           H  
ATOM   2940  H1'   G    91     -22.365  44.924  51.740  1.00  0.00           H  
ATOM   2941  H2'   G    91     -21.238  46.360  53.628  1.00  0.00           H  
ATOM   2942 HO2'   G    91     -22.279  47.318  51.889  1.00  0.00           H  
ATOM   2943  H1    G    91     -25.870  44.147  56.554  1.00  0.00           H  
ATOM   2944  H22   G    91     -26.076  46.613  54.185  1.00  0.00           H  
ATOM   2945  H21   G    91     -26.787  45.880  55.540  1.00  0.00           H  
ATOM   2946  H8    G    91     -20.505  42.543  53.695  1.00  0.00           H  
ATOM   2947  P     A    92     -19.029  48.256  53.295  1.00  0.00           P  
ATOM   2948  OP2   A    92     -17.782  49.060  53.334  1.00  0.00           O  
ATOM   2949  OP1   A    92     -20.235  48.804  52.626  1.00  0.00           O  
ATOM   2950  O5'   A    92     -19.422  47.885  54.794  1.00  0.00           O  
ATOM   2951  C5'   A    92     -19.327  48.848  55.832  1.00  0.00           C  
ATOM   2952  C4'   A    92     -20.671  49.452  56.152  1.00  0.00           C  
ATOM   2953  O4'   A    92     -21.703  48.509  55.774  1.00  0.00           O  
ATOM   2954  C3'   A    92     -20.946  49.727  57.623  1.00  0.00           C  
ATOM   2955  O3'   A    92     -20.416  50.965  58.065  1.00  0.00           O  
ATOM   2956  C1'   A    92     -22.780  48.585  56.686  1.00  0.00           C  
ATOM   2957  C2'   A    92     -22.462  49.696  57.682  1.00  0.00           C  
ATOM   2958  O2'   A    92     -23.020  50.913  57.209  1.00  0.00           O  
ATOM   2959  N1    A    92     -25.729  45.628  59.705  1.00  0.00           N  
ATOM   2960  C2    A    92     -25.878  46.877  59.247  1.00  0.00           C  
ATOM   2961  N3    A    92     -25.069  47.588  58.463  1.00  0.00           N  
ATOM   2962  C4    A    92     -23.977  46.874  58.136  1.00  0.00           C  
ATOM   2963  C5    A    92     -23.684  45.581  58.528  1.00  0.00           C  
ATOM   2964  C6    A    92     -24.621  44.939  59.357  1.00  0.00           C  
ATOM   2965  N6    A    92     -24.473  43.693  59.815  1.00  0.00           N  
ATOM   2966  N7    A    92     -22.470  45.170  57.996  1.00  0.00           N  
ATOM   2967  C8    A    92     -22.063  46.207  57.305  1.00  0.00           C  
ATOM   2968  N9    A    92     -22.927  47.273  57.345  1.00  0.00           N  
ATOM   2969  H5'   A    92     -18.715  49.561  55.553  1.00  0.00           H  
ATOM   2970 H5''   A    92     -18.970  48.418  56.637  1.00  0.00           H  
ATOM   2971  H4'   A    92     -20.796  50.282  55.646  1.00  0.00           H  
ATOM   2972  H3'   A    92     -20.578  49.005  58.175  1.00  0.00           H  
ATOM   2973  H1'   A    92     -23.607  48.804  56.206  1.00  0.00           H  
ATOM   2974  H2'   A    92     -22.782  49.474  58.581  1.00  0.00           H  
ATOM   2975 HO2'   A    92     -22.368  51.633  57.334  1.00  0.00           H  
ATOM   2976  H2    A    92     -26.698  47.334  59.529  1.00  0.00           H  
ATOM   2977  H61   A    92     -25.161  43.298  60.390  1.00  0.00           H  
ATOM   2978  H62   A    92     -23.678  43.174  59.575  1.00  0.00           H  
ATOM   2979  H8    A    92     -21.220  46.219  56.805  1.00  0.00           H  
ATOM   2980  P     A    93     -19.640  51.057  59.469  1.00  0.00           P  
ATOM   2981  OP2   A    93     -18.941  49.766  59.693  1.00  0.00           O  
ATOM   2982  OP1   A    93     -18.866  52.323  59.485  1.00  0.00           O  
ATOM   2983  O5'   A    93     -20.807  51.178  60.547  1.00  0.00           O  
ATOM   2984  C5'   A    93     -21.694  52.286  60.540  1.00  0.00           C  
ATOM   2985  C4'   A    93     -22.988  51.965  61.245  1.00  0.00           C  
ATOM   2986  O4'   A    93     -23.610  50.822  60.613  1.00  0.00           O  
ATOM   2987  C3'   A    93     -22.868  51.558  62.706  1.00  0.00           C  
ATOM   2988  O3'   A    93     -22.769  52.665  63.584  1.00  0.00           O  
ATOM   2989  C1'   A    93     -24.241  50.010  61.584  1.00  0.00           C  
ATOM   2990  C2'   A    93     -24.137  50.756  62.914  1.00  0.00           C  
ATOM   2991  O2'   A    93     -25.266  51.606  63.057  1.00  0.00           O  
ATOM   2992  N1    A    93     -24.548  45.080  63.050  1.00  0.00           N  
ATOM   2993  C2    A    93     -25.400  46.107  63.163  1.00  0.00           C  
ATOM   2994  N3    A    93     -25.256  47.367  62.758  1.00  0.00           N  
ATOM   2995  C4    A    93     -24.061  47.542  62.166  1.00  0.00           C  
ATOM   2996  C5    A    93     -23.082  46.585  61.977  1.00  0.00           C  
ATOM   2997  C6    A    93     -23.357  45.289  62.450  1.00  0.00           C  
ATOM   2998  N6    A    93     -22.508  44.265  62.339  1.00  0.00           N  
ATOM   2999  N7    A    93     -21.982  47.129  61.328  1.00  0.00           N  
ATOM   3000  C8    A    93     -22.315  48.383  61.143  1.00  0.00           C  
ATOM   3001  N9    A    93     -23.561  48.702  61.625  1.00  0.00           N  
ATOM   3002  H5'   A    93     -21.889  52.534  59.612  1.00  0.00           H  
ATOM   3003 H5''   A    93     -21.264  53.043  60.989  1.00  0.00           H  
ATOM   3004  H4'   A    93     -23.592  52.734  61.179  1.00  0.00           H  
ATOM   3005  H3'   A    93     -22.089  50.976  62.833  1.00  0.00           H  
ATOM   3006  H1'   A    93     -25.186  49.880  61.357  1.00  0.00           H  
ATOM   3007  H2'   A    93     -24.051  50.136  63.668  1.00  0.00           H  
ATOM   3008 HO2'   A    93     -24.981  52.446  63.474  1.00  0.00           H  
ATOM   3009  H2    A    93     -26.250  45.902  63.606  1.00  0.00           H  
ATOM   3010  H61   A    93     -22.756  43.383  62.689  1.00  0.00           H  
ATOM   3011  H62   A    93     -21.638  44.393  61.907  1.00  0.00           H  
ATOM   3012  H8    A    93     -21.729  49.033  60.701  1.00  0.00           H  
ATOM   3013  P     U    94     -21.729  52.634  64.810  1.00  0.00           P  
ATOM   3014  OP2   U    94     -20.415  52.185  64.285  1.00  0.00           O  
ATOM   3015  OP1   U    94     -21.829  53.928  65.531  1.00  0.00           O  
ATOM   3016  O5'   U    94     -22.295  51.492  65.765  1.00  0.00           O  
ATOM   3017  C5'   U    94     -23.549  51.638  66.413  1.00  0.00           C  
ATOM   3018  C4'   U    94     -23.903  50.413  67.227  1.00  0.00           C  
ATOM   3019  O4'   U    94     -24.170  49.304  66.325  1.00  0.00           O  
ATOM   3020  C3'   U    94     -22.838  49.852  68.157  1.00  0.00           C  
ATOM   3021  O3'   U    94     -22.693  50.582  69.374  1.00  0.00           O  
ATOM   3022  C1'   U    94     -23.871  48.090  66.993  1.00  0.00           C  
ATOM   3023  C2'   U    94     -23.350  48.436  68.388  1.00  0.00           C  
ATOM   3024  O2'   U    94     -24.417  48.367  69.314  1.00  0.00           O  
ATOM   3025  N1    U    94     -22.864  47.338  66.225  1.00  0.00           N  
ATOM   3026  C2    U    94     -22.685  45.999  66.545  1.00  0.00           C  
ATOM   3027  O2    U    94     -23.343  45.427  67.402  1.00  0.00           O  
ATOM   3028  N3    U    94     -21.705  45.357  65.826  1.00  0.00           N  
ATOM   3029  C4    U    94     -20.904  45.900  64.839  1.00  0.00           C  
ATOM   3030  O4    U    94     -20.045  45.199  64.301  1.00  0.00           O  
ATOM   3031  C5    U    94     -21.161  47.281  64.555  1.00  0.00           C  
ATOM   3032  C6    U    94     -22.109  47.935  65.235  1.00  0.00           C  
ATOM   3033  H5'   U    94     -24.243  51.782  65.736  1.00  0.00           H  
ATOM   3034 H5''   U    94     -23.514  52.416  67.007  1.00  0.00           H  
ATOM   3035  H4'   U    94     -24.760  50.734  67.838  1.00  0.00           H  
ATOM   3036  H3'   U    94     -21.823  49.878  67.732  1.00  0.00           H  
ATOM   3037  H1'   U    94     -24.741  47.433  67.131  1.00  0.00           H  
ATOM   3038  H2'   U    94     -22.582  47.770  68.806  1.00  0.00           H  
ATOM   3039 HO2'   U    94     -24.138  47.821  70.104  1.00  0.00           H  
ATOM   3040  H3    U    94     -21.552  44.392  66.041  1.00  0.00           H  
ATOM   3041  H5    U    94     -20.580  47.802  63.779  1.00  0.00           H  
ATOM   3042  H6    U    94     -22.291  48.995  65.000  1.00  0.00           H  
ATOM   3043  P     G    95     -21.293  50.529  70.176  1.00  0.00           P  
ATOM   3044  OP2   G    95     -20.173  50.408  69.200  1.00  0.00           O  
ATOM   3045  OP1   G    95     -21.305  51.660  71.146  1.00  0.00           O  
ATOM   3046  O5'   G    95     -21.375  49.171  71.005  1.00  0.00           O  
ATOM   3047  C5'   G    95     -22.392  48.992  72.003  1.00  0.00           C  
ATOM   3048  C4'   G    95     -22.380  47.577  72.525  1.00  0.00           C  
ATOM   3049  O4'   G    95     -22.617  46.655  71.426  1.00  0.00           O  
ATOM   3050  C3'   G    95     -21.070  47.075  73.112  1.00  0.00           C  
ATOM   3051  O3'   G    95     -20.759  47.576  74.408  1.00  0.00           O  
ATOM   3052  C1'   G    95     -21.984  45.422  71.724  1.00  0.00           C  
ATOM   3053  C2'   G    95     -21.288  45.568  73.078  1.00  0.00           C  
ATOM   3054  O2'   G    95     -22.124  45.081  74.113  1.00  0.00           O  
ATOM   3055  N1    G    95     -19.033  41.790  69.805  1.00  0.00           N  
ATOM   3056  C2    G    95     -19.947  41.736  70.833  1.00  0.00           C  
ATOM   3057  N2    G    95     -20.079  40.561  71.463  1.00  0.00           N  
ATOM   3058  N3    G    95     -20.677  42.762  71.221  1.00  0.00           N  
ATOM   3059  C4    G    95     -20.416  43.872  70.504  1.00  0.00           C  
ATOM   3060  C5    G    95     -19.526  44.040  69.465  1.00  0.00           C  
ATOM   3061  C6    G    95     -18.752  42.920  69.041  1.00  0.00           C  
ATOM   3062  O6    G    95     -17.917  42.855  68.126  1.00  0.00           O  
ATOM   3063  N7    G    95     -19.555  45.349  68.999  1.00  0.00           N  
ATOM   3064  C8    G    95     -20.445  45.941  69.751  1.00  0.00           C  
ATOM   3065  N9    G    95     -20.998  45.101  70.691  1.00  0.00           N  
ATOM   3066  H5'   G    95     -23.381  49.219  71.579  1.00  0.00           H  
ATOM   3067 H5''   G    95     -22.231  49.693  72.835  1.00  0.00           H  
ATOM   3068  H4'   G    95     -23.149  47.574  73.310  1.00  0.00           H  
ATOM   3069  H3'   G    95     -20.183  47.369  72.532  1.00  0.00           H  
ATOM   3070  H1'   G    95     -22.675  44.571  71.811  1.00  0.00           H  
ATOM   3071  H2'   G    95     -20.354  45.002  73.201  1.00  0.00           H  
ATOM   3072 HO2'   G    95     -21.767  44.209  74.448  1.00  0.00           H  
ATOM   3073  H1    G    95     -18.532  40.952  69.590  1.00  0.00           H  
ATOM   3074  H22   G    95     -20.728  40.470  72.219  1.00  0.00           H  
ATOM   3075  H21   G    95     -19.530  39.776  71.178  1.00  0.00           H  
ATOM   3076  H8    G    95     -20.716  47.002  69.647  1.00  0.00           H  
ATOM   3077  P     U    96     -19.219  47.700  74.867  1.00  0.00           P  
ATOM   3078  OP2   U    96     -18.421  48.132  73.689  1.00  0.00           O  
ATOM   3079  OP1   U    96     -19.182  48.517  76.106  1.00  0.00           O  
ATOM   3080  O5'   U    96     -18.792  46.204  75.229  1.00  0.00           O  
ATOM   3081  C5'   U    96     -19.455  45.475  76.282  1.00  0.00           C  
ATOM   3082  C4'   U    96     -18.838  44.102  76.457  1.00  0.00           C  
ATOM   3083  O4'   U    96     -19.098  43.306  75.268  1.00  0.00           O  
ATOM   3084  C3'   U    96     -17.324  44.044  76.597  1.00  0.00           C  
ATOM   3085  O3'   U    96     -16.825  44.389  77.883  1.00  0.00           O  
ATOM   3086  C1'   U    96     -18.039  42.380  75.108  1.00  0.00           C  
ATOM   3087  C2'   U    96     -17.034  42.596  76.239  1.00  0.00           C  
ATOM   3088  O2'   U    96     -17.285  41.695  77.303  1.00  0.00           O  
ATOM   3089  N1    U    96     -17.402  42.567  73.789  1.00  0.00           N  
ATOM   3090  C2    U    96     -16.692  41.499  73.246  1.00  0.00           C  
ATOM   3091  O2    U    96     -16.592  40.412  73.800  1.00  0.00           O  
ATOM   3092  N3    U    96     -16.101  41.754  72.031  1.00  0.00           N  
ATOM   3093  C4    U    96     -16.140  42.935  71.315  1.00  0.00           C  
ATOM   3094  O4    U    96     -15.531  43.020  70.249  1.00  0.00           O  
ATOM   3095  C5    U    96     -16.895  43.980  71.932  1.00  0.00           C  
ATOM   3096  C6    U    96     -17.485  43.768  73.114  1.00  0.00           C  
ATOM   3097  H5'   U    96     -20.524  45.367  76.052  1.00  0.00           H  
ATOM   3098 H5''   U    96     -19.384  46.030  77.230  1.00  0.00           H  
ATOM   3099  H4'   U    96     -19.291  43.719  77.384  1.00  0.00           H  
ATOM   3100  H3'   U    96     -16.793  44.751  75.943  1.00  0.00           H  
ATOM   3101  H1'   U    96     -18.370  41.333  75.169  1.00  0.00           H  
ATOM   3102  H2'   U    96     -15.980  42.426  75.979  1.00  0.00           H  
ATOM   3103 HO2'   U    96     -16.444  41.202  77.528  1.00  0.00           H  
ATOM   3104  H3    U    96     -15.583  41.002  71.620  1.00  0.00           H  
ATOM   3105  H5    U    96     -16.990  44.959  71.437  1.00  0.00           H  
ATOM   3106  H6    U    96     -18.062  44.587  73.570  1.00  0.00           H  
ATOM   3107  P     U    97     -16.793  43.597  79.247  1.00  0.00           P  
ATOM   3108  OP2   U    97     -16.197  44.555  80.212  1.00  0.00           O  
ATOM   3109  OP1   U    97     -18.192  43.137  79.437  1.00  0.00           O  
ATOM   3110  O5'   U    97     -15.856  42.310  79.188  1.00  0.00           O  
ATOM   3111  C5'   U    97     -14.443  42.438  79.120  1.00  0.00           C  
ATOM   3112  C4'   U    97     -13.786  41.148  78.696  1.00  0.00           C  
ATOM   3113  O4'   U    97     -14.364  40.704  77.442  1.00  0.00           O  
ATOM   3114  C3'   U    97     -12.292  41.215  78.420  1.00  0.00           C  
ATOM   3115  O3'   U    97     -11.506  41.092  79.592  1.00  0.00           O  
ATOM   3116  C1'   U    97     -13.369  40.117  76.617  1.00  0.00           C  
ATOM   3117  C2'   U    97     -12.078  40.072  77.435  1.00  0.00           C  
ATOM   3118  O2'   U    97     -12.003  38.822  78.106  1.00  0.00           O  
ATOM   3119  N1    U    97     -13.224  40.922  75.380  1.00  0.00           N  
ATOM   3120  C2    U    97     -12.896  40.243  74.221  1.00  0.00           C  
ATOM   3121  O2    U    97     -12.728  39.036  74.181  1.00  0.00           O  
ATOM   3122  N3    U    97     -12.773  41.028  73.101  1.00  0.00           N  
ATOM   3123  C4    U    97     -12.938  42.394  73.020  1.00  0.00           C  
ATOM   3124  O4    U    97     -12.791  42.958  71.935  1.00  0.00           O  
ATOM   3125  C5    U    97     -13.276  43.029  74.257  1.00  0.00           C  
ATOM   3126  C6    U    97     -13.404  42.289  75.363  1.00  0.00           C  
ATOM   3127  H5'   U    97     -14.103  42.695  80.002  1.00  0.00           H  
ATOM   3128 H5''   U    97     -14.217  43.139  78.473  1.00  0.00           H  
ATOM   3129  H4'   U    97     -13.951  40.463  79.377  1.00  0.00           H  
ATOM   3130  H3'   U    97     -12.083  42.065  77.981  1.00  0.00           H  
ATOM   3131  H1'   U    97     -13.633  39.203  76.380  1.00  0.00           H  
ATOM   3132  H2'   U    97     -11.292  40.228  76.870  1.00  0.00           H  
ATOM   3133 HO2'   U    97     -11.648  38.965  79.008  1.00  0.00           H  
ATOM   3134  H3    U    97     -12.541  40.566  72.268  1.00  0.00           H  
ATOM   3135  H5    U    97     -13.413  43.999  74.293  1.00  0.00           H  
ATOM   3136  H6    U    97     -13.634  42.747  76.197  1.00  0.00           H  
ATOM   3137  P     U    98     -10.220  42.030  79.806  1.00  0.00           P  
ATOM   3138  OP2   U    98     -10.504  42.947  80.939  1.00  0.00           O  
ATOM   3139  OP1   U    98      -9.017  41.159  79.850  1.00  0.00           O  
ATOM   3140  O5'   U    98     -10.151  42.899  78.473  1.00  0.00           O  
ATOM   3141  C5'   U    98      -8.956  42.971  77.710  1.00  0.00           C  
ATOM   3142  C4'   U    98      -8.826  41.804  76.770  1.00  0.00           C  
ATOM   3143  O4'   U    98      -9.882  41.846  75.777  1.00  0.00           O  
ATOM   3144  C3'   U    98      -7.568  41.779  75.928  1.00  0.00           C  
ATOM   3145  O3'   U    98      -6.504  41.224  76.682  1.00  0.00           O  
ATOM   3146  C1'   U    98      -9.428  41.241  74.586  1.00  0.00           C  
ATOM   3147  C2'   U    98      -7.972  40.833  74.806  1.00  0.00           C  
ATOM   3148  O2'   U    98      -7.910  39.475  75.219  1.00  0.00           O  
ATOM   3149  N1    U    98      -9.584  42.209  73.495  1.00  0.00           N  
ATOM   3150  C2    U    98      -9.607  41.713  72.190  1.00  0.00           C  
ATOM   3151  O2    U    98      -9.455  40.526  71.928  1.00  0.00           O  
ATOM   3152  N3    U    98      -9.796  42.653  71.217  1.00  0.00           N  
ATOM   3153  C4    U    98      -9.952  44.006  71.407  1.00  0.00           C  
ATOM   3154  O4    U    98     -10.215  44.719  70.436  1.00  0.00           O  
ATOM   3155  C5    U    98      -9.881  44.445  72.777  1.00  0.00           C  
ATOM   3156  C6    U    98      -9.709  43.551  73.746  1.00  0.00           C  
ATOM   3157  H5'   U    98      -8.188  42.978  78.319  1.00  0.00           H  
ATOM   3158 H5''   U    98      -8.959  43.801  77.189  1.00  0.00           H  
ATOM   3159  H4'   U    98      -8.849  40.924  77.430  1.00  0.00           H  
ATOM   3160  H3'   U    98      -7.219  42.777  75.627  1.00  0.00           H  
ATOM   3161  H1'   U    98      -9.972  40.333  74.285  1.00  0.00           H  
ATOM   3162  H2'   U    98      -7.308  40.903  73.933  1.00  0.00           H  
ATOM   3163 HO2'   U    98      -7.276  39.388  75.988  1.00  0.00           H  
ATOM   3164  H3    U    98      -9.820  42.320  70.273  1.00  0.00           H  
ATOM   3165  H5    U    98      -9.968  45.515  73.019  1.00  0.00           H  
ATOM   3166  H6    U    98      -9.658  43.904  74.787  1.00  0.00           H  
ATOM   3167  P     U    99      -5.016  41.770  76.473  1.00  0.00           P  
ATOM   3168  OP2   U    99      -5.092  43.243  76.299  1.00  0.00           O  
ATOM   3169  OP1   U    99      -4.266  41.195  77.611  1.00  0.00           O  
ATOM   3170  O5'   U    99      -4.539  41.113  75.104  1.00  0.00           O  
ATOM   3171  C5'   U    99      -4.322  39.714  75.022  1.00  0.00           C  
ATOM   3172  C4'   U    99      -4.147  39.291  73.585  1.00  0.00           C  
ATOM   3173  O4'   U    99      -5.375  39.517  72.841  1.00  0.00           O  
ATOM   3174  C3'   U    99      -3.098  40.027  72.768  1.00  0.00           C  
ATOM   3175  O3'   U    99      -1.784  39.551  73.043  1.00  0.00           O  
ATOM   3176  C1'   U    99      -5.067  39.799  71.494  1.00  0.00           C  
ATOM   3177  C2'   U    99      -3.545  39.702  71.348  1.00  0.00           C  
ATOM   3178  O2'   U    99      -3.191  38.383  70.973  1.00  0.00           O  
ATOM   3179  N1    U    99      -5.574  41.136  71.153  1.00  0.00           N  
ATOM   3180  C2    U    99      -5.951  41.369  69.835  1.00  0.00           C  
ATOM   3181  O2    U    99      -5.902  40.512  68.965  1.00  0.00           O  
ATOM   3182  N3    U    99      -6.387  42.644  69.575  1.00  0.00           N  
ATOM   3183  C4    U    99      -6.488  43.684  70.474  1.00  0.00           C  
ATOM   3184  O4    U    99      -6.897  44.777  70.088  1.00  0.00           O  
ATOM   3185  C5    U    99      -6.090  43.360  71.813  1.00  0.00           C  
ATOM   3186  C6    U    99      -5.660  42.132  72.100  1.00  0.00           C  
ATOM   3187  H5'   U    99      -5.171  39.174  75.463  1.00  0.00           H  
ATOM   3188 H5''   U    99      -3.427  39.435  75.598  1.00  0.00           H  
ATOM   3189  H4'   U    99      -3.838  38.237  73.650  1.00  0.00           H  
ATOM   3190  H3'   U    99      -3.043  41.103  72.989  1.00  0.00           H  
ATOM   3191  H1'   U    99      -5.503  39.096  70.769  1.00  0.00           H  
ATOM   3192  H2'   U    99      -3.074  40.352  70.597  1.00  0.00           H  
ATOM   3193 HO2'   U    99      -2.509  38.415  70.242  1.00  0.00           H  
ATOM   3194  H3    U    99      -6.659  42.840  68.632  1.00  0.00           H  
ATOM   3195  H5    U    99      -6.137  44.125  72.604  1.00  0.00           H  
ATOM   3196  H6    U    99      -5.360  41.905  73.134  1.00  0.00           H  
ATOM   3197  P     C   100      -0.527  40.548  72.912  1.00  0.00           P  
ATOM   3198  OP2   C   100      -0.936  41.940  73.223  1.00  0.00           O  
ATOM   3199  OP1   C   100       0.591  39.923  73.665  1.00  0.00           O  
ATOM   3200  O5'   C   100      -0.172  40.490  71.364  1.00  0.00           O  
ATOM   3201  C5'   C   100       0.376  39.302  70.782  1.00  0.00           C  
ATOM   3202  C4'   C   100       0.180  39.321  69.287  1.00  0.00           C  
ATOM   3203  O4'   C   100      -1.201  39.657  68.993  1.00  0.00           O  
ATOM   3204  C3'   C   100       0.966  40.380  68.530  1.00  0.00           C  
ATOM   3205  O3'   C   100       2.329  40.023  68.329  1.00  0.00           O  
ATOM   3206  C1'   C   100      -1.248  40.352  67.759  1.00  0.00           C  
ATOM   3207  C2'   C   100       0.183  40.469  67.234  1.00  0.00           C  
ATOM   3208  O2'   C   100       0.440  39.371  66.383  1.00  0.00           O  
ATOM   3209  N1    C   100      -1.899  41.664  67.925  1.00  0.00           N  
ATOM   3210  C2    C   100      -2.487  42.277  66.810  1.00  0.00           C  
ATOM   3211  O2    C   100      -2.418  41.715  65.707  1.00  0.00           O  
ATOM   3212  N3    C   100      -3.108  43.466  66.960  1.00  0.00           N  
ATOM   3213  C4    C   100      -3.149  44.051  68.157  1.00  0.00           C  
ATOM   3214  N4    C   100      -3.780  45.217  68.262  1.00  0.00           N  
ATOM   3215  C5    C   100      -2.545  43.461  69.303  1.00  0.00           C  
ATOM   3216  C6    C   100      -1.936  42.279  69.145  1.00  0.00           C  
ATOM   3217  H5'   C   100      -0.110  38.412  71.209  1.00  0.00           H  
ATOM   3218 H5''   C   100       1.448  39.227  71.016  1.00  0.00           H  
ATOM   3219  H4'   C   100       0.497  38.319  68.962  1.00  0.00           H  
ATOM   3220  H3'   C   100       1.033  41.343  69.059  1.00  0.00           H  
ATOM   3221  H1'   C   100      -1.823  39.806  66.998  1.00  0.00           H  
ATOM   3222  H2'   C   100       0.442  41.359  66.643  1.00  0.00           H  
ATOM   3223 HO2'   C   100      -0.067  38.572  66.706  1.00  0.00           H  
ATOM   3224  H42   C   100      -3.829  45.683  69.146  1.00  0.00           H  
ATOM   3225  H41   C   100      -4.206  45.628  67.457  1.00  0.00           H  
ATOM   3226  H5    C   100      -2.576  43.959  70.284  1.00  0.00           H  
ATOM   3227  H6    C   100      -1.459  41.795  70.010  1.00  0.00           H  
ATOM   3228  P     A   101       3.244  40.915  67.361  1.00  0.00           P  
ATOM   3229  OP2   A   101       2.652  42.276  67.384  1.00  0.00           O  
ATOM   3230  OP1   A   101       4.640  40.714  67.823  1.00  0.00           O  
ATOM   3231  O5'   A   101       3.130  40.354  65.874  1.00  0.00           O  
ATOM   3232  C5'   A   101       3.618  39.062  65.543  1.00  0.00           C  
ATOM   3233  C4'   A   101       3.629  38.840  64.052  1.00  0.00           C  
ATOM   3234  O4'   A   101       2.281  38.857  63.526  1.00  0.00           O  
ATOM   3235  C3'   A   101       4.341  39.899  63.224  1.00  0.00           C  
ATOM   3236  O3'   A   101       5.753  39.784  63.271  1.00  0.00           O  
ATOM   3237  C1'   A   101       2.339  39.307  62.189  1.00  0.00           C  
ATOM   3238  C2'   A   101       3.782  39.646  61.848  1.00  0.00           C  
ATOM   3239  O2'   A   101       4.398  38.520  61.240  1.00  0.00           O  
ATOM   3240  N1    A   101      -0.305  42.144  58.795  1.00  0.00           N  
ATOM   3241  C2    A   101       0.487  41.074  58.651  1.00  0.00           C  
ATOM   3242  N3    A   101       1.146  40.383  59.579  1.00  0.00           N  
ATOM   3243  C4    A   101       0.928  40.902  60.801  1.00  0.00           C  
ATOM   3244  C5    A   101       0.141  41.997  61.108  1.00  0.00           C  
ATOM   3245  C6    A   101      -0.503  42.640  60.036  1.00  0.00           C  
ATOM   3246  N6    A   101      -1.292  43.707  60.179  1.00  0.00           N  
ATOM   3247  N7    A   101       0.153  42.241  62.474  1.00  0.00           N  
ATOM   3248  C8    A   101       0.933  41.305  62.954  1.00  0.00           C  
ATOM   3249  N9    A   101       1.437  40.459  61.997  1.00  0.00           N  
ATOM   3250  H5'   A   101       3.045  38.387  65.963  1.00  0.00           H  
ATOM   3251 H5''   A   101       4.530  38.966  65.888  1.00  0.00           H  
ATOM   3252  H4'   A   101       4.037  37.968  63.868  1.00  0.00           H  
ATOM   3253  H3'   A   101       4.082  40.796  63.524  1.00  0.00           H  
ATOM   3254  H1'   A   101       2.038  38.560  61.629  1.00  0.00           H  
ATOM   3255  H2'   A   101       3.845  40.444  61.282  1.00  0.00           H  
ATOM   3256 HO2'   A   101       5.318  38.446  61.568  1.00  0.00           H  
ATOM   3257  H2    A   101       0.598  40.754  57.731  1.00  0.00           H  
ATOM   3258  H61   A   101      -1.714  44.113  59.393  1.00  0.00           H  
ATOM   3259  H62   A   101      -1.450  44.084  61.069  1.00  0.00           H  
ATOM   3260  H8    A   101       1.138  41.216  63.909  1.00  0.00           H  
ATOM   3261  P     U   102       6.667  41.100  63.397  1.00  0.00           P  
ATOM   3262  OP2   U   102       5.979  42.052  64.304  1.00  0.00           O  
ATOM   3263  OP1   U   102       8.055  40.669  63.701  1.00  0.00           O  
ATOM   3264  O5'   U   102       6.653  41.719  61.929  1.00  0.00           O  
ATOM   3265  C5'   U   102       7.292  41.053  60.850  1.00  0.00           C  
ATOM   3266  C4'   U   102       6.904  41.649  59.519  1.00  0.00           C  
ATOM   3267  O4'   U   102       5.473  41.511  59.314  1.00  0.00           O  
ATOM   3268  C3'   U   102       7.143  43.143  59.358  1.00  0.00           C  
ATOM   3269  O3'   U   102       8.496  43.461  59.089  1.00  0.00           O  
ATOM   3270  C1'   U   102       5.001  42.604  58.565  1.00  0.00           C  
ATOM   3271  C2'   U   102       6.189  43.496  58.228  1.00  0.00           C  
ATOM   3272  O2'   U   102       6.721  43.112  56.968  1.00  0.00           O  
ATOM   3273  N1    U   102       3.957  43.325  59.334  1.00  0.00           N  
ATOM   3274  C2    U   102       3.032  44.055  58.610  1.00  0.00           C  
ATOM   3275  O2    U   102       3.043  44.125  57.394  1.00  0.00           O  
ATOM   3276  N3    U   102       2.085  44.704  59.364  1.00  0.00           N  
ATOM   3277  C4    U   102       1.969  44.701  60.737  1.00  0.00           C  
ATOM   3278  O4    U   102       1.059  45.339  61.269  1.00  0.00           O  
ATOM   3279  C5    U   102       2.960  43.925  61.419  1.00  0.00           C  
ATOM   3280  C6    U   102       3.893  43.282  60.710  1.00  0.00           C  
ATOM   3281  H5'   U   102       7.037  40.107  60.863  1.00  0.00           H  
ATOM   3282 H5''   U   102       8.263  41.124  60.960  1.00  0.00           H  
ATOM   3283  H4'   U   102       7.377  41.175  58.805  1.00  0.00           H  
ATOM   3284  H3'   U   102       6.858  43.611  60.170  1.00  0.00           H  
ATOM   3285  H1'   U   102       4.611  42.258  57.734  1.00  0.00           H  
ATOM   3286  H2'   U   102       5.948  44.445  58.245  1.00  0.00           H  
ATOM   3287 HO2'   U   102       7.699  43.091  57.027  1.00  0.00           H  
ATOM   3288  H3    U   102       1.420  45.228  58.871  1.00  0.00           H  
ATOM   3289  H5    U   102       2.953  43.866  62.398  1.00  0.00           H  
ATOM   3290  H6    U   102       4.560  42.759  61.200  1.00  0.00           H  
ATOM   3291  P     U   103       9.171  44.757  59.758  1.00  0.00           P  
ATOM   3292  OP2   U   103       8.787  44.786  61.192  1.00  0.00           O  
ATOM   3293  OP1   U   103      10.608  44.773  59.383  1.00  0.00           O  
ATOM   3294  O5'   U   103       8.458  45.981  59.031  1.00  0.00           O  
ATOM   3295  C5'   U   103       8.580  46.169  57.630  1.00  0.00           C  
ATOM   3296  C4'   U   103       7.573  47.166  57.111  1.00  0.00           C  
ATOM   3297  O4'   U   103       6.221  46.699  57.351  1.00  0.00           O  
ATOM   3298  C3'   U   103       7.581  48.534  57.774  1.00  0.00           C  
ATOM   3299  O3'   U   103       8.612  49.377  57.292  1.00  0.00           O  
ATOM   3300  C1'   U   103       5.361  47.779  57.566  1.00  0.00           C  
ATOM   3301  C2'   U   103       6.193  49.051  57.410  1.00  0.00           C  
ATOM   3302  O2'   U   103       6.133  49.477  56.056  1.00  0.00           O  
ATOM   3303  N1    U   103       4.770  47.655  58.920  1.00  0.00           N  
ATOM   3304  C2    U   103       3.547  48.265  59.133  1.00  0.00           C  
ATOM   3305  O2    U   103       2.952  48.883  58.268  1.00  0.00           O  
ATOM   3306  N3    U   103       3.038  48.123  60.401  1.00  0.00           N  
ATOM   3307  C4    U   103       3.614  47.451  61.458  1.00  0.00           C  
ATOM   3308  O4    U   103       3.029  47.415  62.542  1.00  0.00           O  
ATOM   3309  C5    U   103       4.877  46.846  61.165  1.00  0.00           C  
ATOM   3310  C6    U   103       5.395  46.967  59.938  1.00  0.00           C  
ATOM   3311  H5'   U   103       8.441  45.310  57.179  1.00  0.00           H  
ATOM   3312 H5''   U   103       9.482  46.494  57.428  1.00  0.00           H  
ATOM   3313  H4'   U   103       7.710  47.280  56.148  1.00  0.00           H  
ATOM   3314  H3'   U   103       7.646  48.454  58.748  1.00  0.00           H  
ATOM   3315  H1'   U   103       4.644  47.778  56.897  1.00  0.00           H  
ATOM   3316  H2'   U   103       5.892  49.753  58.024  1.00  0.00           H  
ATOM   3317 HO2'   U   103       5.852  50.416  56.029  1.00  0.00           H  
ATOM   3318  H3    U   103       2.172  48.548  60.573  1.00  0.00           H  
ATOM   3319  H5    U   103       5.358  46.347  61.858  1.00  0.00           H  
ATOM   3320  H6    U   103       6.261  46.544  59.763  1.00  0.00           H  
ATOM   3321  P     A   104       9.255  50.498  58.247  1.00  0.00           P  
ATOM   3322  OP2   A   104       9.348  49.935  59.618  1.00  0.00           O  
ATOM   3323  OP1   A   104      10.474  51.024  57.585  1.00  0.00           O  
ATOM   3324  O5'   A   104       8.163  51.659  58.266  1.00  0.00           O  
ATOM   3325  C5'   A   104       7.861  52.394  57.089  1.00  0.00           C  
ATOM   3326  C4'   A   104       6.538  53.108  57.206  1.00  0.00           C  
ATOM   3327  O4'   A   104       5.478  52.153  57.445  1.00  0.00           O  
ATOM   3328  C3'   A   104       6.410  54.092  58.359  1.00  0.00           C  
ATOM   3329  O3'   A   104       7.007  55.347  58.085  1.00  0.00           O  
ATOM   3330  C1'   A   104       4.509  52.722  58.307  1.00  0.00           C  
ATOM   3331  C2'   A   104       4.903  54.172  58.543  1.00  0.00           C  
ATOM   3332  O2'   A   104       4.305  54.988  57.546  1.00  0.00           O  
ATOM   3333  N1    A   104       1.549  51.345  62.294  1.00  0.00           N  
ATOM   3334  C2    A   104       1.316  52.114  61.223  1.00  0.00           C  
ATOM   3335  N3    A   104       2.134  52.432  60.221  1.00  0.00           N  
ATOM   3336  C4    A   104       3.338  51.858  60.391  1.00  0.00           C  
ATOM   3337  C5    A   104       3.727  51.043  61.437  1.00  0.00           C  
ATOM   3338  C6    A   104       2.769  50.782  62.433  1.00  0.00           C  
ATOM   3339  N6    A   104       3.001  50.016  63.501  1.00  0.00           N  
ATOM   3340  N7    A   104       5.044  50.633  61.276  1.00  0.00           N  
ATOM   3341  C8    A   104       5.415  51.200  60.155  1.00  0.00           C  
ATOM   3342  N9    A   104       4.432  51.956  59.565  1.00  0.00           N  
ATOM   3343  H5'   A   104       7.824  51.777  56.327  1.00  0.00           H  
ATOM   3344 H5''   A   104       8.567  53.053  56.932  1.00  0.00           H  
ATOM   3345  H4'   A   104       6.355  53.578  56.366  1.00  0.00           H  
ATOM   3346  H3'   A   104       6.814  53.700  59.163  1.00  0.00           H  
ATOM   3347  H1'   A   104       3.642  52.690  57.851  1.00  0.00           H  
ATOM   3348  H2'   A   104       4.666  54.470  59.446  1.00  0.00           H  
ATOM   3349 HO2'   A   104       4.917  55.721  57.326  1.00  0.00           H  
ATOM   3350  H2    A   104       0.416  52.498  61.169  1.00  0.00           H  
ATOM   3351  H61   A   104       2.293  49.871  64.163  1.00  0.00           H  
ATOM   3352  H62   A   104       3.879  49.598  63.623  1.00  0.00           H  
ATOM   3353  H8    A   104       6.311  51.094  59.773  1.00  0.00           H  
ATOM   3354  P     A   105       7.809  56.130  59.238  1.00  0.00           P  
ATOM   3355  OP2   A   105       8.692  55.155  59.926  1.00  0.00           O  
ATOM   3356  OP1   A   105       8.394  57.356  58.641  1.00  0.00           O  
ATOM   3357  O5'   A   105       6.673  56.574  60.264  1.00  0.00           O  
ATOM   3358  C5'   A   105       5.651  57.478  59.872  1.00  0.00           C  
ATOM   3359  C4'   A   105       4.591  57.611  60.938  1.00  0.00           C  
ATOM   3360  O4'   A   105       3.901  56.346  61.083  1.00  0.00           O  
ATOM   3361  C3'   A   105       5.092  57.900  62.344  1.00  0.00           C  
ATOM   3362  O3'   A   105       5.440  59.260  62.541  1.00  0.00           O  
ATOM   3363  C1'   A   105       3.504  56.172  62.427  1.00  0.00           C  
ATOM   3364  C2'   A   105       3.930  57.427  63.193  1.00  0.00           C  
ATOM   3365  O2'   A   105       2.865  58.366  63.178  1.00  0.00           O  
ATOM   3366  N1    A   105       3.442  52.567  66.109  1.00  0.00           N  
ATOM   3367  C2    A   105       2.665  53.633  65.880  1.00  0.00           C  
ATOM   3368  N3    A   105       2.737  54.532  64.900  1.00  0.00           N  
ATOM   3369  C4    A   105       3.762  54.253  64.074  1.00  0.00           C  
ATOM   3370  C5    A   105       4.646  53.196  64.179  1.00  0.00           C  
ATOM   3371  C6    A   105       4.461  52.315  65.260  1.00  0.00           C  
ATOM   3372  N6    A   105       5.236  51.252  65.489  1.00  0.00           N  
ATOM   3373  N7    A   105       5.573  53.227  63.146  1.00  0.00           N  
ATOM   3374  C8    A   105       5.233  54.285  62.451  1.00  0.00           C  
ATOM   3375  N9    A   105       4.145  54.954  62.956  1.00  0.00           N  
ATOM   3376  H5'   A   105       5.234  57.152  59.047  1.00  0.00           H  
ATOM   3377 H5''   A   105       6.047  58.357  59.704  1.00  0.00           H  
ATOM   3378  H4'   A   105       3.950  58.299  60.662  1.00  0.00           H  
ATOM   3379  H3'   A   105       5.877  57.342  62.527  1.00  0.00           H  
ATOM   3380  H1'   A   105       2.529  56.076  62.476  1.00  0.00           H  
ATOM   3381  H2'   A   105       4.214  57.214  64.106  1.00  0.00           H  
ATOM   3382 HO2'   A   105       2.364  58.293  64.016  1.00  0.00           H  
ATOM   3383  H2    A   105       1.939  53.772  66.524  1.00  0.00           H  
ATOM   3384  H61   A   105       5.058  50.674  66.260  1.00  0.00           H  
ATOM   3385  H62   A   105       5.982  51.050  64.886  1.00  0.00           H  
ATOM   3386  H8    A   105       5.712  54.573  61.646  1.00  0.00           H  
ATOM   3387  P     U   106       6.490  59.667  63.688  1.00  0.00           P  
ATOM   3388  OP2   U   106       7.594  58.675  63.673  1.00  0.00           O  
ATOM   3389  OP1   U   106       6.799  61.112  63.536  1.00  0.00           O  
ATOM   3390  O5'   U   106       5.674  59.477  65.042  1.00  0.00           O  
ATOM   3391  C5'   U   106       5.656  60.493  66.032  1.00  0.00           C  
ATOM   3392  C4'   U   106       4.602  60.232  67.080  1.00  0.00           C  
ATOM   3393  O4'   U   106       4.803  61.202  68.121  1.00  0.00           O  
ATOM   3394  C3'   U   106       3.161  60.468  66.654  1.00  0.00           C  
ATOM   3395  O3'   U   106       2.220  59.870  67.528  1.00  0.00           O  
ATOM   3396  C1'   U   106       3.890  62.293  68.019  1.00  0.00           C  
ATOM   3397  C2'   U   106       3.022  61.976  66.800  1.00  0.00           C  
ATOM   3398  O2'   U   106       1.683  62.342  67.104  1.00  0.00           O  
ATOM   3399  N1    U   106       4.646  63.559  67.857  1.00  0.00           N  
ATOM   3400  C2    U   106       4.162  64.672  68.519  1.00  0.00           C  
ATOM   3401  O2    U   106       3.162  64.650  69.215  1.00  0.00           O  
ATOM   3402  N3    U   106       4.894  65.820  68.340  1.00  0.00           N  
ATOM   3403  C4    U   106       6.036  65.969  67.583  1.00  0.00           C  
ATOM   3404  O4    U   106       6.581  67.072  67.521  1.00  0.00           O  
ATOM   3405  C5    U   106       6.478  64.776  66.926  1.00  0.00           C  
ATOM   3406  C6    U   106       5.785  63.644  67.084  1.00  0.00           C  
ATOM   3407  H5'   U   106       5.472  61.355  65.603  1.00  0.00           H  
ATOM   3408 H5''   U   106       6.533  60.533  66.466  1.00  0.00           H  
ATOM   3409  H4'   U   106       4.723  59.326  67.431  1.00  0.00           H  
ATOM   3410  H3'   U   106       3.060  60.227  65.710  1.00  0.00           H  
ATOM   3411  H1'   U   106       3.320  62.355  68.814  1.00  0.00           H  
ATOM   3412  H2'   U   106       3.354  62.446  66.008  1.00  0.00           H  
ATOM   3413 HO2'   U   106       1.626  63.319  67.169  1.00  0.00           H  
ATOM   3414  H3    U   106       4.569  66.621  68.801  1.00  0.00           H  
ATOM   3415  H5    U   106       7.283  64.790  66.367  1.00  0.00           H  
ATOM   3416  H6    U   106       6.108  62.842  66.624  1.00  0.00           H  
ATOM   3417  P     C   107       1.267  58.687  67.005  1.00  0.00           P  
ATOM   3418  OP2   C   107       1.996  57.941  65.948  1.00  0.00           O  
ATOM   3419  OP1   C   107       0.747  57.958  68.190  1.00  0.00           O  
ATOM   3420  O5'   C   107       0.047  59.448  66.320  1.00  0.00           O  
ATOM   3421  C5'   C   107      -0.962  60.065  67.106  1.00  0.00           C  
ATOM   3422  C4'   C   107      -1.557  61.263  66.407  1.00  0.00           C  
ATOM   3423  O4'   C   107      -0.510  62.211  66.080  1.00  0.00           O  
ATOM   3424  C3'   C   107      -2.183  61.002  65.046  1.00  0.00           C  
ATOM   3425  O3'   C   107      -3.428  60.329  65.130  1.00  0.00           O  
ATOM   3426  C1'   C   107      -0.928  62.971  64.988  1.00  0.00           C  
ATOM   3427  C2'   C   107      -2.276  62.438  64.541  1.00  0.00           C  
ATOM   3428  O2'   C   107      -3.311  63.150  65.202  1.00  0.00           O  
ATOM   3429  N1    C   107       0.096  62.881  63.918  1.00  0.00           N  
ATOM   3430  C2    C   107       0.072  63.834  62.892  1.00  0.00           C  
ATOM   3431  O2    C   107      -0.799  64.718  62.906  1.00  0.00           O  
ATOM   3432  N3    C   107       0.994  63.774  61.904  1.00  0.00           N  
ATOM   3433  C4    C   107       1.919  62.815  61.911  1.00  0.00           C  
ATOM   3434  N4    C   107       2.810  62.795  60.916  1.00  0.00           N  
ATOM   3435  C5    C   107       1.971  61.831  62.939  1.00  0.00           C  
ATOM   3436  C6    C   107       1.054  61.901  63.911  1.00  0.00           C  
ATOM   3437  H5'   C   107      -0.571  60.353  67.957  1.00  0.00           H  
ATOM   3438 H5''   C   107      -1.671  59.413  67.284  1.00  0.00           H  
ATOM   3439  H4'   C   107      -2.198  61.693  67.010  1.00  0.00           H  
ATOM   3440  H3'   C   107      -1.559  60.485  64.497  1.00  0.00           H  
ATOM   3441  H1'   C   107      -1.028  63.905  65.266  1.00  0.00           H  
ATOM   3442  H2'   C   107      -2.380  62.469  63.568  1.00  0.00           H  
ATOM   3443 HO2'   C   107      -4.026  62.525  65.443  1.00  0.00           H  
ATOM   3444  H42   C   107       3.502  62.102  60.893  1.00  0.00           H  
ATOM   3445  H41   C   107       2.770  63.473  60.210  1.00  0.00           H  
ATOM   3446  H5    C   107       2.655  61.129  62.936  1.00  0.00           H  
ATOM   3447  H6    C   107       1.073  61.233  64.628  1.00  0.00           H  
ATOM   3448  P     A   108      -3.771  59.134  64.112  1.00  0.00           P  
ATOM   3449  OP2   A   108      -2.568  58.273  63.990  1.00  0.00           O  
ATOM   3450  OP1   A   108      -5.064  58.534  64.525  1.00  0.00           O  
ATOM   3451  O5'   A   108      -3.993  59.869  62.716  1.00  0.00           O  
ATOM   3452  C5'   A   108      -5.043  60.810  62.546  1.00  0.00           C  
ATOM   3453  C4'   A   108      -4.818  61.679  61.335  1.00  0.00           C  
ATOM   3454  O4'   A   108      -3.591  62.441  61.477  1.00  0.00           O  
ATOM   3455  C3'   A   108      -4.666  60.950  60.008  1.00  0.00           C  
ATOM   3456  O3'   A   108      -5.907  60.571  59.439  1.00  0.00           O  
ATOM   3457  C1'   A   108      -2.994  62.543  60.234  1.00  0.00           C  
ATOM   3458  C2'   A   108      -3.987  62.046  59.212  1.00  0.00           C  
ATOM   3459  O2'   A   108      -4.897  63.087  58.888  1.00  0.00           O  
ATOM   3460  N1    A   108       1.454  61.677  57.780  1.00  0.00           N  
ATOM   3461  C2    A   108       0.438  62.514  57.534  1.00  0.00           C  
ATOM   3462  N3    A   108      -0.692  62.688  58.215  1.00  0.00           N  
ATOM   3463  C4    A   108      -0.735  61.870  59.282  1.00  0.00           C  
ATOM   3464  C5    A   108       0.230  60.957  59.665  1.00  0.00           C  
ATOM   3465  C6    A   108       1.380  60.870  58.860  1.00  0.00           C  
ATOM   3466  N6    A   108       2.393  60.036  59.105  1.00  0.00           N  
ATOM   3467  N7    A   108      -0.157  60.289  60.819  1.00  0.00           N  
ATOM   3468  C8    A   108      -1.328  60.804  61.102  1.00  0.00           C  
ATOM   3469  N9    A   108      -1.739  61.767  60.214  1.00  0.00           N  
ATOM   3470  H5'   A   108      -5.095  61.379  63.342  1.00  0.00           H  
ATOM   3471 H5''   A   108      -5.890  60.329  62.442  1.00  0.00           H  
ATOM   3472  H4'   A   108      -5.567  62.306  61.250  1.00  0.00           H  
ATOM   3473  H3'   A   108      -4.063  60.186  60.129  1.00  0.00           H  
ATOM   3474  H1'   A   108      -2.796  63.488  60.063  1.00  0.00           H  
ATOM   3475  H2'   A   108      -3.545  61.688  58.413  1.00  0.00           H  
ATOM   3476 HO2'   A   108      -5.793  62.706  58.786  1.00  0.00           H  
ATOM   3477  H2    A   108       0.541  63.078  56.739  1.00  0.00           H  
ATOM   3478  H61   A   108       3.170  60.019  58.507  1.00  0.00           H  
ATOM   3479  H62   A   108       2.362  59.441  59.883  1.00  0.00           H  
ATOM   3480  H8    A   108      -1.861  60.527  61.877  1.00  0.00           H  
ATOM   3481  P     A   109      -6.056  59.155  58.693  1.00  0.00           P  
ATOM   3482  OP2   A   109      -5.368  58.129  59.516  1.00  0.00           O  
ATOM   3483  OP1   A   109      -7.484  58.972  58.333  1.00  0.00           O  
ATOM   3484  O5'   A   109      -5.227  59.341  57.345  1.00  0.00           O  
ATOM   3485  C5'   A   109      -5.598  60.325  56.391  1.00  0.00           C  
ATOM   3486  C4'   A   109      -4.483  60.598  55.413  1.00  0.00           C  
ATOM   3487  O4'   A   109      -3.293  60.897  56.176  1.00  0.00           O  
ATOM   3488  C3'   A   109      -4.029  59.414  54.572  1.00  0.00           C  
ATOM   3489  O3'   A   109      -4.858  59.185  53.446  1.00  0.00           O  
ATOM   3490  C1'   A   109      -2.148  60.489  55.478  1.00  0.00           C  
ATOM   3491  C2'   A   109      -2.612  59.849  54.175  1.00  0.00           C  
ATOM   3492  O2'   A   109      -2.643  60.831  53.149  1.00  0.00           O  
ATOM   3493  N1    A   109       2.287  57.962  56.183  1.00  0.00           N  
ATOM   3494  C2    A   109       1.880  58.821  55.240  1.00  0.00           C  
ATOM   3495  N3    A   109       0.710  59.443  55.117  1.00  0.00           N  
ATOM   3496  C4    A   109      -0.117  59.102  56.121  1.00  0.00           C  
ATOM   3497  C5    A   109       0.157  58.235  57.162  1.00  0.00           C  
ATOM   3498  C6    A   109       1.432  57.642  57.178  1.00  0.00           C  
ATOM   3499  N6    A   109       1.838  56.785  58.118  1.00  0.00           N  
ATOM   3500  N7    A   109      -0.936  58.127  58.011  1.00  0.00           N  
ATOM   3501  C8    A   109      -1.831  58.919  57.474  1.00  0.00           C  
ATOM   3502  N9    A   109      -1.403  59.542  56.328  1.00  0.00           N  
ATOM   3503  H5'   A   109      -5.822  61.157  56.860  1.00  0.00           H  
ATOM   3504 H5''   A   109      -6.386  60.014  55.899  1.00  0.00           H  
ATOM   3505  H4'   A   109      -4.727  61.368  54.860  1.00  0.00           H  
ATOM   3506  H3'   A   109      -3.981  58.616  55.139  1.00  0.00           H  
ATOM   3507  H1'   A   109      -1.581  61.264  55.277  1.00  0.00           H  
ATOM   3508  H2'   A   109      -2.057  59.081  53.925  1.00  0.00           H  
ATOM   3509 HO2'   A   109      -3.440  60.689  52.597  1.00  0.00           H  
ATOM   3510  H2    A   109       2.538  59.020  54.541  1.00  0.00           H  
ATOM   3511  H61   A   109       2.740  56.404  58.077  1.00  0.00           H  
ATOM   3512  H62   A   109       1.235  56.538  58.850  1.00  0.00           H  
ATOM   3513  H8    A   109      -2.724  59.054  57.855  1.00  0.00           H  
ATOM   3514  P     G   110      -5.290  57.687  53.053  1.00  0.00           P  
ATOM   3515  OP2   G   110      -5.444  56.909  54.308  1.00  0.00           O  
ATOM   3516  OP1   G   110      -6.424  57.771  52.097  1.00  0.00           O  
ATOM   3517  O5'   G   110      -4.027  57.114  52.269  1.00  0.00           O  
ATOM   3518  C5'   G   110      -3.548  57.750  51.093  1.00  0.00           C  
ATOM   3519  C4'   G   110      -2.088  57.453  50.858  1.00  0.00           C  
ATOM   3520  O4'   G   110      -1.308  57.824  52.028  1.00  0.00           O  
ATOM   3521  C3'   G   110      -1.721  55.985  50.704  1.00  0.00           C  
ATOM   3522  O3'   G   110      -2.089  55.453  49.442  1.00  0.00           O  
ATOM   3523  C1'   G   110      -0.161  57.044  52.104  1.00  0.00           C  
ATOM   3524  C2'   G   110      -0.211  56.079  50.910  1.00  0.00           C  
ATOM   3525  O2'   G   110       0.427  56.675  49.790  1.00  0.00           O  
ATOM   3526  N1    G   110       2.535  54.487  55.584  1.00  0.00           N  
ATOM   3527  C2    G   110       2.946  55.051  54.400  1.00  0.00           C  
ATOM   3528  N2    G   110       4.247  54.920  54.099  1.00  0.00           N  
ATOM   3529  N3    G   110       2.143  55.698  53.572  1.00  0.00           N  
ATOM   3530  C4    G   110       0.873  55.736  54.027  1.00  0.00           C  
ATOM   3531  C5    G   110       0.359  55.206  55.192  1.00  0.00           C  
ATOM   3532  C6    G   110       1.232  54.515  56.071  1.00  0.00           C  
ATOM   3533  O6    G   110       0.968  53.975  57.152  1.00  0.00           O  
ATOM   3534  N7    G   110      -1.000  55.463  55.293  1.00  0.00           N  
ATOM   3535  C8    G   110      -1.284  56.131  54.208  1.00  0.00           C  
ATOM   3536  N9    G   110      -0.194  56.332  53.396  1.00  0.00           N  
ATOM   3537  H5'   G   110      -3.668  58.718  51.182  1.00  0.00           H  
ATOM   3538 H5''   G   110      -4.067  57.433  50.324  1.00  0.00           H  
ATOM   3539  H4'   G   110      -1.776  57.981  50.093  1.00  0.00           H  
ATOM   3540  H3'   G   110      -2.134  55.473  51.429  1.00  0.00           H  
ATOM   3541  H1'   G   110       0.653  57.587  52.051  1.00  0.00           H  
ATOM   3542  H2'   G   110       0.177  55.205  51.126  1.00  0.00           H  
ATOM   3543 HO2'   G   110      -0.100  56.485  48.985  1.00  0.00           H  
ATOM   3544  H1    G   110       3.210  54.029  56.127  1.00  0.00           H  
ATOM   3545  H22   G   110       4.598  55.303  53.267  1.00  0.00           H  
ATOM   3546  H21   G   110       4.848  54.443  54.707  1.00  0.00           H  
ATOM   3547  H8    G   110      -2.183  56.457  53.995  1.00  0.00           H  
ATOM   3548  P     A   111      -2.567  53.924  49.319  1.00  0.00           P  
ATOM   3549  OP2   A   111      -3.496  53.641  50.442  1.00  0.00           O  
ATOM   3550  OP1   A   111      -3.011  53.691  47.922  1.00  0.00           O  
ATOM   3551  O5'   A   111      -1.235  53.083  49.560  1.00  0.00           O  
ATOM   3552  C5'   A   111      -0.112  53.236  48.704  1.00  0.00           C  
ATOM   3553  C4'   A   111       1.119  52.584  49.283  1.00  0.00           C  
ATOM   3554  O4'   A   111       1.447  53.189  50.567  1.00  0.00           O  
ATOM   3555  C3'   A   111       1.002  51.101  49.601  1.00  0.00           C  
ATOM   3556  O3'   A   111       1.187  50.274  48.466  1.00  0.00           O  
ATOM   3557  C1'   A   111       1.943  52.221  51.450  1.00  0.00           C  
ATOM   3558  C2'   A   111       2.098  50.930  50.653  1.00  0.00           C  
ATOM   3559  O2'   A   111       3.386  50.904  50.055  1.00  0.00           O  
ATOM   3560  N1    A   111       1.311  50.703  56.334  1.00  0.00           N  
ATOM   3561  C2    A   111       2.378  50.715  55.526  1.00  0.00           C  
ATOM   3562  N3    A   111       2.473  51.125  54.263  1.00  0.00           N  
ATOM   3563  C4    A   111       1.285  51.571  53.818  1.00  0.00           C  
ATOM   3564  C5    A   111       0.100  51.622  54.529  1.00  0.00           C  
ATOM   3565  C6    A   111       0.133  51.160  55.857  1.00  0.00           C  
ATOM   3566  N6    A   111      -0.932  51.147  56.662  1.00  0.00           N  
ATOM   3567  N7    A   111      -0.920  52.144  53.745  1.00  0.00           N  
ATOM   3568  C8    A   111      -0.339  52.393  52.598  1.00  0.00           C  
ATOM   3569  N9    A   111       0.996  52.071  52.572  1.00  0.00           N  
ATOM   3570  H5'   A   111       0.063  54.191  48.574  1.00  0.00           H  
ATOM   3571 H5''   A   111      -0.313  52.827  47.837  1.00  0.00           H  
ATOM   3572  H4'   A   111       1.869  52.721  48.668  1.00  0.00           H  
ATOM   3573  H3'   A   111       0.126  50.928  50.008  1.00  0.00           H  
ATOM   3574  H1'   A   111       2.817  52.498  51.796  1.00  0.00           H  
ATOM   3575  H2'   A   111       1.941  50.139  51.211  1.00  0.00           H  
ATOM   3576 HO2'   A   111       3.806  50.039  50.241  1.00  0.00           H  
ATOM   3577  H2    A   111       3.208  50.374  55.921  1.00  0.00           H  
ATOM   3578  H61   A   111      -0.847  50.812  57.580  1.00  0.00           H  
ATOM   3579  H62   A   111      -1.797  51.473  56.338  1.00  0.00           H  
ATOM   3580  H8    A   111      -0.814  52.774  51.829  1.00  0.00           H  
ATOM   3581  P     A   112       0.403  48.876  48.349  1.00  0.00           P  
ATOM   3582  OP2   A   112      -0.859  48.990  49.122  1.00  0.00           O  
ATOM   3583  OP1   A   112       0.353  48.495  46.915  1.00  0.00           O  
ATOM   3584  O5'   A   112       1.350  47.839  49.102  1.00  0.00           O  
ATOM   3585  C5'   A   112       2.710  47.687  48.725  1.00  0.00           C  
ATOM   3586  C4'   A   112       3.556  47.215  49.881  1.00  0.00           C  
ATOM   3587  O4'   A   112       3.381  48.120  50.999  1.00  0.00           O  
ATOM   3588  C3'   A   112       3.205  45.849  50.450  1.00  0.00           C  
ATOM   3589  O3'   A   112       3.801  44.780  49.736  1.00  0.00           O  
ATOM   3590  C1'   A   112       3.359  47.393  52.213  1.00  0.00           C  
ATOM   3591  C2'   A   112       3.697  45.943  51.880  1.00  0.00           C  
ATOM   3592  O2'   A   112       5.104  45.766  51.954  1.00  0.00           O  
ATOM   3593  N1    A   112       0.608  47.060  56.558  1.00  0.00           N  
ATOM   3594  C2    A   112       1.907  46.864  56.297  1.00  0.00           C  
ATOM   3595  N3    A   112       2.558  46.968  55.141  1.00  0.00           N  
ATOM   3596  C4    A   112       1.717  47.322  54.153  1.00  0.00           C  
ATOM   3597  C5    A   112       0.360  47.559  54.265  1.00  0.00           C  
ATOM   3598  C6    A   112      -0.209  47.416  55.543  1.00  0.00           C  
ATOM   3599  N6    A   112      -1.504  47.611  55.803  1.00  0.00           N  
ATOM   3600  N7    A   112      -0.181  47.905  53.034  1.00  0.00           N  
ATOM   3601  C8    A   112       0.844  47.870  52.219  1.00  0.00           C  
ATOM   3602  N9    A   112       2.025  47.525  52.829  1.00  0.00           N  
ATOM   3603  H5'   A   112       3.053  48.549  48.409  1.00  0.00           H  
ATOM   3604 H5''   A   112       2.770  47.034  47.997  1.00  0.00           H  
ATOM   3605  H4'   A   112       4.497  47.217  49.607  1.00  0.00           H  
ATOM   3606  H3'   A   112       2.231  45.743  50.455  1.00  0.00           H  
ATOM   3607  H1'   A   112       4.037  47.754  52.822  1.00  0.00           H  
ATOM   3608  H2'   A   112       3.220  45.318  52.466  1.00  0.00           H  
ATOM   3609 HO2'   A   112       5.387  45.167  51.233  1.00  0.00           H  
ATOM   3610  H2    A   112       2.456  46.607  57.068  1.00  0.00           H  
ATOM   3611  H61   A   112      -1.842  47.496  56.716  1.00  0.00           H  
ATOM   3612  H62   A   112      -2.115  47.870  55.083  1.00  0.00           H  
ATOM   3613  H8    A   112       0.774  48.072  51.262  1.00  0.00           H  
ATOM   3614  P     C   113       2.905  43.541  49.240  1.00  0.00           P  
ATOM   3615  OP2   C   113       1.615  44.077  48.738  1.00  0.00           O  
ATOM   3616  OP1   C   113       3.743  42.695  48.352  1.00  0.00           O  
ATOM   3617  O5'   C   113       2.613  42.718  50.572  1.00  0.00           O  
ATOM   3618  C5'   C   113       3.676  42.237  51.380  1.00  0.00           C  
ATOM   3619  C4'   C   113       3.233  42.004  52.804  1.00  0.00           C  
ATOM   3620  O4'   C   113       2.717  43.200  53.433  1.00  0.00           O  
ATOM   3621  C3'   C   113       2.097  41.012  52.998  1.00  0.00           C  
ATOM   3622  O3'   C   113       2.508  39.664  52.850  1.00  0.00           O  
ATOM   3623  C1'   C   113       1.800  42.858  54.427  1.00  0.00           C  
ATOM   3624  C2'   C   113       1.675  41.340  54.420  1.00  0.00           C  
ATOM   3625  O2'   C   113       2.584  40.795  55.365  1.00  0.00           O  
ATOM   3626  N1    C   113       0.513  43.531  54.123  1.00  0.00           N  
ATOM   3627  C2    C   113      -0.428  43.662  55.152  1.00  0.00           C  
ATOM   3628  O2    C   113      -0.161  43.214  56.278  1.00  0.00           O  
ATOM   3629  N3    C   113      -1.609  44.271  54.902  1.00  0.00           N  
ATOM   3630  C4    C   113      -1.873  44.743  53.684  1.00  0.00           C  
ATOM   3631  N4    C   113      -3.052  45.337  53.483  1.00  0.00           N  
ATOM   3632  C5    C   113      -0.939  44.625  52.616  1.00  0.00           C  
ATOM   3633  C6    C   113       0.227  44.021  52.876  1.00  0.00           C  
ATOM   3634  H5'   C   113       4.404  42.893  51.375  1.00  0.00           H  
ATOM   3635 H5''   C   113       4.005  41.393  51.006  1.00  0.00           H  
ATOM   3636  H4'   C   113       4.004  41.705  53.329  1.00  0.00           H  
ATOM   3637  H3'   C   113       1.370  41.227  52.377  1.00  0.00           H  
ATOM   3638  H1'   C   113       2.122  43.151  55.305  1.00  0.00           H  
ATOM   3639  H2'   C   113       0.755  41.054  54.596  1.00  0.00           H  
ATOM   3640 HO2'   C   113       3.028  40.016  54.970  1.00  0.00           H  
ATOM   3641  H42   C   113      -3.275  45.694  52.598  1.00  0.00           H  
ATOM   3642  H41   C   113      -3.693  45.416  54.220  1.00  0.00           H  
ATOM   3643  H5    C   113      -1.141  44.976  51.724  1.00  0.00           H  
ATOM   3644  H6    C   113       0.884  43.930  52.155  1.00  0.00           H  
ATOM   3645  P     G   114       1.590  38.622  52.040  1.00  0.00           P  
ATOM   3646  OP2   G   114       1.051  39.319  50.844  1.00  0.00           O  
ATOM   3647  OP1   G   114       2.360  37.364  51.871  1.00  0.00           O  
ATOM   3648  O5'   G   114       0.376  38.328  53.029  1.00  0.00           O  
ATOM   3649  C5'   G   114       0.601  37.764  54.312  1.00  0.00           C  
ATOM   3650  C4'   G   114      -0.593  37.947  55.215  1.00  0.00           C  
ATOM   3651  O4'   G   114      -0.833  39.359  55.450  1.00  0.00           O  
ATOM   3652  C3'   G   114      -1.925  37.453  54.670  1.00  0.00           C  
ATOM   3653  O3'   G   114      -2.081  36.048  54.780  1.00  0.00           O  
ATOM   3654  C1'   G   114      -2.205  39.617  55.533  1.00  0.00           C  
ATOM   3655  C2'   G   114      -2.916  38.266  55.485  1.00  0.00           C  
ATOM   3656  O2'   G   114      -3.040  37.754  56.804  1.00  0.00           O  
ATOM   3657  N1    G   114      -5.692  42.814  53.654  1.00  0.00           N  
ATOM   3658  C2    G   114      -5.682  42.136  54.848  1.00  0.00           C  
ATOM   3659  N2    G   114      -6.737  42.331  55.653  1.00  0.00           N  
ATOM   3660  N3    G   114      -4.708  41.325  55.229  1.00  0.00           N  
ATOM   3661  C4    G   114      -3.729  41.243  54.304  1.00  0.00           C  
ATOM   3662  C5    G   114      -3.643  41.877  53.083  1.00  0.00           C  
ATOM   3663  C6    G   114      -4.694  42.744  52.687  1.00  0.00           C  
ATOM   3664  O6    G   114      -4.802  43.398  51.643  1.00  0.00           O  
ATOM   3665  N7    G   114      -2.471  41.527  52.427  1.00  0.00           N  
ATOM   3666  C8    G   114      -1.877  40.701  53.246  1.00  0.00           C  
ATOM   3667  N9    G   114      -2.585  40.485  54.403  1.00  0.00           N  
ATOM   3668  H5'   G   114       1.380  38.197  54.720  1.00  0.00           H  
ATOM   3669 H5''   G   114       0.783  36.806  54.213  1.00  0.00           H  
ATOM   3670  H4'   G   114      -0.411  37.513  56.075  1.00  0.00           H  
ATOM   3671  H3'   G   114      -1.998  37.702  53.726  1.00  0.00           H  
ATOM   3672  H1'   G   114      -2.418  40.067  56.377  1.00  0.00           H  
ATOM   3673  H2'   G   114      -3.785  38.328  55.036  1.00  0.00           H  
ATOM   3674 HO2'   G   114      -2.829  36.798  56.796  1.00  0.00           H  
ATOM   3675  H1    G   114      -6.461  43.392  53.466  1.00  0.00           H  
ATOM   3676  H22   G   114      -6.784  41.873  56.519  1.00  0.00           H  
ATOM   3677  H21   G   114      -7.462  42.930  55.378  1.00  0.00           H  
ATOM   3678  H8    G   114      -1.014  40.280  53.053  1.00  0.00           H  
ATOM   3679  P     A   115      -2.892  35.236  53.656  1.00  0.00           P  
ATOM   3680  OP2   A   115      -2.666  35.906  52.350  1.00  0.00           O  
ATOM   3681  OP1   A   115      -2.571  33.795  53.807  1.00  0.00           O  
ATOM   3682  O5'   A   115      -4.420  35.445  54.057  1.00  0.00           O  
ATOM   3683  C5'   A   115      -4.897  35.055  55.336  1.00  0.00           C  
ATOM   3684  C4'   A   115      -6.239  35.674  55.640  1.00  0.00           C  
ATOM   3685  O4'   A   115      -6.118  37.121  55.668  1.00  0.00           O  
ATOM   3686  C3'   A   115      -7.341  35.408  54.626  1.00  0.00           C  
ATOM   3687  O3'   A   115      -7.991  34.165  54.827  1.00  0.00           O  
ATOM   3688  C1'   A   115      -7.243  37.732  55.073  1.00  0.00           C  
ATOM   3689  C2'   A   115      -8.257  36.619  54.800  1.00  0.00           C  
ATOM   3690  O2'   A   115      -9.097  36.471  55.935  1.00  0.00           O  
ATOM   3691  N1    A   115      -8.068  41.631  51.806  1.00  0.00           N  
ATOM   3692  C2    A   115      -8.685  41.255  52.934  1.00  0.00           C  
ATOM   3693  N3    A   115      -8.418  40.227  53.737  1.00  0.00           N  
ATOM   3694  C4    A   115      -7.369  39.524  53.275  1.00  0.00           C  
ATOM   3695  C5    A   115      -6.635  39.785  52.133  1.00  0.00           C  
ATOM   3696  C6    A   115      -7.018  40.903  51.370  1.00  0.00           C  
ATOM   3697  N6    A   115      -6.404  41.277  50.245  1.00  0.00           N  
ATOM   3698  N7    A   115      -5.625  38.846  51.973  1.00  0.00           N  
ATOM   3699  C8    A   115      -5.769  38.051  53.005  1.00  0.00           C  
ATOM   3700  N9    A   115      -6.806  38.403  53.834  1.00  0.00           N  
ATOM   3701  H5'   A   115      -4.253  35.338  56.019  1.00  0.00           H  
ATOM   3702 H5''   A   115      -4.982  34.079  55.363  1.00  0.00           H  
ATOM   3703  H4'   A   115      -6.540  35.363  56.519  1.00  0.00           H  
ATOM   3704  H3'   A   115      -6.959  35.423  53.724  1.00  0.00           H  
ATOM   3705  H1'   A   115      -7.640  38.393  55.680  1.00  0.00           H  
ATOM   3706  H2'   A   115      -8.774  36.797  53.986  1.00  0.00           H  
ATOM   3707 HO2'   A   115      -9.264  35.517  56.086  1.00  0.00           H  
ATOM   3708  H2    A   115      -9.441  41.817  53.207  1.00  0.00           H  
ATOM   3709  H61   A   115      -6.718  42.067  49.756  1.00  0.00           H  
ATOM   3710  H62   A   115      -5.640  40.764  49.910  1.00  0.00           H  
ATOM   3711  H8    A   115      -5.191  37.277  53.169  1.00  0.00           H  
ATOM   3712  P     A   116      -8.530  33.322  53.569  1.00  0.00           P  
ATOM   3713  OP2   A   116      -7.590  33.530  52.440  1.00  0.00           O  
ATOM   3714  OP1   A   116      -8.829  31.944  54.032  1.00  0.00           O  
ATOM   3715  O5'   A   116      -9.910  34.028  53.197  1.00  0.00           O  
ATOM   3716  C5'   A   116     -10.929  33.318  52.508  1.00  0.00           C  
ATOM   3717  C4'   A   116     -12.266  34.002  52.639  1.00  0.00           C  
ATOM   3718  O4'   A   116     -12.106  35.435  52.462  1.00  0.00           O  
ATOM   3719  C3'   A   116     -13.315  33.621  51.605  1.00  0.00           C  
ATOM   3720  O3'   A   116     -13.993  32.417  51.921  1.00  0.00           O  
ATOM   3721  C1'   A   116     -13.198  35.963  51.746  1.00  0.00           C  
ATOM   3722  C2'   A   116     -14.216  34.849  51.571  1.00  0.00           C  
ATOM   3723  O2'   A   116     -15.113  34.860  52.672  1.00  0.00           O  
ATOM   3724  N1    A   116     -13.964  39.393  47.977  1.00  0.00           N  
ATOM   3725  C2    A   116     -14.625  39.143  49.115  1.00  0.00           C  
ATOM   3726  N3    A   116     -14.370  38.233  50.053  1.00  0.00           N  
ATOM   3727  C4    A   116     -13.283  37.510  49.731  1.00  0.00           C  
ATOM   3728  C5    A   116     -12.501  37.649  48.599  1.00  0.00           C  
ATOM   3729  C6    A   116     -12.876  38.649  47.684  1.00  0.00           C  
ATOM   3730  N6    A   116     -12.218  38.899  46.549  1.00  0.00           N  
ATOM   3731  N7    A   116     -11.461  36.729  48.605  1.00  0.00           N  
ATOM   3732  C8    A   116     -11.635  36.066  49.721  1.00  0.00           C  
ATOM   3733  N9    A   116     -12.719  36.486  50.452  1.00  0.00           N  
ATOM   3734  H5'   A   116     -10.995  32.413  52.880  1.00  0.00           H  
ATOM   3735 H5''   A   116     -10.692  33.256  51.560  1.00  0.00           H  
ATOM   3736  H4'   A   116     -12.624  33.831  53.535  1.00  0.00           H  
ATOM   3737  H3'   A   116     -12.882  33.518  50.731  1.00  0.00           H  
ATOM   3738  H1'   A   116     -13.599  36.692  52.265  1.00  0.00           H  
ATOM   3739  H2'   A   116     -14.690  34.923  50.716  1.00  0.00           H  
ATOM   3740 HO2'   A   116     -15.341  33.937  52.907  1.00  0.00           H  
ATOM   3741  H2    A   116     -15.407  39.711  49.281  1.00  0.00           H  
ATOM   3742  H61   A   116     -12.527  39.610  45.950  1.00  0.00           H  
ATOM   3743  H62   A   116     -11.426  38.372  46.316  1.00  0.00           H  
ATOM   3744  H8    A   116     -11.045  35.337  50.008  1.00  0.00           H  
ATOM   3745  P     A   117     -14.055  31.220  50.850  1.00  0.00           P  
ATOM   3746  OP2   A   117     -12.837  31.295  50.005  1.00  0.00           O  
ATOM   3747  OP1   A   117     -14.366  29.965  51.579  1.00  0.00           O  
ATOM   3748  O5'   A   117     -15.310  31.584  49.938  1.00  0.00           O  
ATOM   3749  C5'   A   117     -16.630  31.519  50.455  1.00  0.00           C  
ATOM   3750  C4'   A   117     -17.525  32.556  49.823  1.00  0.00           C  
ATOM   3751  O4'   A   117     -16.930  33.884  49.902  1.00  0.00           O  
ATOM   3752  C3'   A   117     -17.802  32.383  48.338  1.00  0.00           C  
ATOM   3753  O3'   A   117     -18.818  31.432  48.071  1.00  0.00           O  
ATOM   3754  C1'   A   117     -17.123  34.600  48.718  1.00  0.00           C  
ATOM   3755  C2'   A   117     -18.150  33.806  47.918  1.00  0.00           C  
ATOM   3756  O2'   A   117     -19.456  34.164  48.345  1.00  0.00           O  
ATOM   3757  N1    A   117     -14.397  37.082  45.118  1.00  0.00           N  
ATOM   3758  C2    A   117     -15.651  37.235  45.562  1.00  0.00           C  
ATOM   3759  N3    A   117     -16.299  36.552  46.504  1.00  0.00           N  
ATOM   3760  C4    A   117     -15.509  35.598  47.027  1.00  0.00           C  
ATOM   3761  C5    A   117     -14.201  35.320  46.676  1.00  0.00           C  
ATOM   3762  C6    A   117     -13.630  36.115  45.666  1.00  0.00           C  
ATOM   3763  N6    A   117     -12.380  35.962  45.222  1.00  0.00           N  
ATOM   3764  N7    A   117     -13.703  34.266  47.430  1.00  0.00           N  
ATOM   3765  C8    A   117     -14.704  33.936  48.208  1.00  0.00           C  
ATOM   3766  N9    A   117     -15.829  34.701  48.018  1.00  0.00           N  
ATOM   3767  H5'   A   117     -16.602  31.669  51.423  1.00  0.00           H  
ATOM   3768 H5''   A   117     -17.000  30.629  50.280  1.00  0.00           H  
ATOM   3769  H4'   A   117     -18.379  32.574  50.304  1.00  0.00           H  
ATOM   3770  H3'   A   117     -16.977  32.102  47.888  1.00  0.00           H  
ATOM   3771  H1'   A   117     -17.472  35.500  48.892  1.00  0.00           H  
ATOM   3772  H2'   A   117     -18.035  33.934  46.953  1.00  0.00           H  
ATOM   3773 HO2'   A   117     -20.012  33.358  48.378  1.00  0.00           H  
ATOM   3774  H2    A   117     -16.165  37.950  45.133  1.00  0.00           H  
ATOM   3775  H61   A   117     -12.037  36.548  44.514  1.00  0.00           H  
ATOM   3776  H62   A   117     -11.805  35.267  45.604  1.00  0.00           H  
ATOM   3777  H8    A   117     -14.655  33.210  48.864  1.00  0.00           H  
ATOM   3778  P     G   118     -18.754  30.533  46.740  1.00  0.00           P  
ATOM   3779  OP2   G   118     -17.420  29.882  46.689  1.00  0.00           O  
ATOM   3780  OP1   G   118     -19.981  29.697  46.689  1.00  0.00           O  
ATOM   3781  O5'   G   118     -18.831  31.593  45.553  1.00  0.00           O  
ATOM   3782  C5'   G   118     -20.043  32.272  45.260  1.00  0.00           C  
ATOM   3783  C4'   G   118     -19.834  33.363  44.236  1.00  0.00           C  
ATOM   3784  O4'   G   118     -18.840  34.310  44.713  1.00  0.00           O  
ATOM   3785  C3'   G   118     -19.294  32.961  42.878  1.00  0.00           C  
ATOM   3786  O3'   G   118     -20.306  32.430  42.045  1.00  0.00           O  
ATOM   3787  C1'   G   118     -18.147  34.866  43.624  1.00  0.00           C  
ATOM   3788  C2'   G   118     -18.790  34.299  42.364  1.00  0.00           C  
ATOM   3789  O2'   G   118     -19.832  35.172  41.999  1.00  0.00           O  
ATOM   3790  N1    G   118     -13.494  35.534  41.765  1.00  0.00           N  
ATOM   3791  C2    G   118     -14.646  36.242  41.513  1.00  0.00           C  
ATOM   3792  N2    G   118     -14.552  37.245  40.618  1.00  0.00           N  
ATOM   3793  N3    G   118     -15.803  35.987  42.095  1.00  0.00           N  
ATOM   3794  C4    G   118     -15.717  34.958  42.962  1.00  0.00           C  
ATOM   3795  C5    G   118     -14.619  34.197  43.290  1.00  0.00           C  
ATOM   3796  C6    G   118     -13.384  34.477  42.660  1.00  0.00           C  
ATOM   3797  O6    G   118     -12.303  33.915  42.813  1.00  0.00           O  
ATOM   3798  N7    G   118     -14.951  33.229  44.228  1.00  0.00           N  
ATOM   3799  C8    G   118     -16.226  33.412  44.443  1.00  0.00           C  
ATOM   3800  N9    G   118     -16.756  34.433  43.692  1.00  0.00           N  
ATOM   3801  H5'   G   118     -20.395  32.670  46.083  1.00  0.00           H  
ATOM   3802 H5''   G   118     -20.695  31.627  44.913  1.00  0.00           H  
ATOM   3803  H4'   G   118     -20.838  33.785  44.085  1.00  0.00           H  
ATOM   3804  H3'   G   118     -18.540  32.161  42.920  1.00  0.00           H  
ATOM   3805  H1'   G   118     -18.163  35.962  43.526  1.00  0.00           H  
ATOM   3806  H2'   G   118     -18.178  34.201  41.456  1.00  0.00           H  
ATOM   3807 HO2'   G   118     -20.652  34.642  41.783  1.00  0.00           H  
ATOM   3808  H1    G   118     -12.670  35.801  41.267  1.00  0.00           H  
ATOM   3809  H22   G   118     -15.359  37.794  40.398  1.00  0.00           H  
ATOM   3810  H21   G   118     -13.678  37.441  40.175  1.00  0.00           H  
ATOM   3811  H8    G   118     -16.817  32.802  45.143  1.00  0.00           H  
ATOM   3812  P     U   119     -19.928  31.332  40.931  1.00  0.00           P  
ATOM   3813  OP2   U   119     -18.942  30.391  41.508  1.00  0.00           O  
ATOM   3814  OP1   U   119     -21.197  30.808  40.375  1.00  0.00           O  
ATOM   3815  O5'   U   119     -19.212  32.160  39.779  1.00  0.00           O  
ATOM   3816  C5'   U   119     -19.906  33.177  39.056  1.00  0.00           C  
ATOM   3817  C4'   U   119     -18.937  33.927  38.176  1.00  0.00           C  
ATOM   3818  O4'   U   119     -17.878  34.503  38.986  1.00  0.00           O  
ATOM   3819  C3'   U   119     -18.197  33.100  37.136  1.00  0.00           C  
ATOM   3820  O3'   U   119     -18.970  32.850  35.975  1.00  0.00           O  
ATOM   3821  C1'   U   119     -16.637  34.464  38.273  1.00  0.00           C  
ATOM   3822  C2'   U   119     -16.951  33.934  36.873  1.00  0.00           C  
ATOM   3823  O2'   U   119     -17.237  35.032  36.018  1.00  0.00           O  
ATOM   3824  N1    U   119     -15.654  33.615  38.988  1.00  0.00           N  
ATOM   3825  C2    U   119     -14.327  33.738  38.619  1.00  0.00           C  
ATOM   3826  O2    U   119     -13.947  34.502  37.747  1.00  0.00           O  
ATOM   3827  N3    U   119     -13.454  32.935  39.307  1.00  0.00           N  
ATOM   3828  C4    U   119     -13.761  32.036  40.307  1.00  0.00           C  
ATOM   3829  O4    U   119     -12.858  31.383  40.832  1.00  0.00           O  
ATOM   3830  C5    U   119     -15.152  31.962  40.638  1.00  0.00           C  
ATOM   3831  C6    U   119     -16.025  32.736  39.983  1.00  0.00           C  
ATOM   3832  H5'   U   119     -20.394  33.871  39.754  1.00  0.00           H  
ATOM   3833 H5''   U   119     -20.701  32.728  38.440  1.00  0.00           H  
ATOM   3834  H4'   U   119     -19.417  34.652  37.722  1.00  0.00           H  
ATOM   3835  H3'   U   119     -17.931  32.245  37.535  1.00  0.00           H  
ATOM   3836  H1'   U   119     -16.287  35.377  38.205  1.00  0.00           H  
ATOM   3837  H2'   U   119     -16.217  33.386  36.525  1.00  0.00           H  
ATOM   3838 HO2'   U   119     -18.067  34.849  35.531  1.00  0.00           H  
ATOM   3839  H3    U   119     -12.508  33.006  39.061  1.00  0.00           H  
ATOM   3840  H5    U   119     -15.461  31.350  41.338  1.00  0.00           H  
ATOM   3841  H6    U   119     -16.971  32.665  40.227  1.00  0.00           H  
ATOM   3842  P     C   120     -18.691  31.544  35.082  1.00  0.00           P  
ATOM   3843  OP2   C   120     -18.552  30.383  35.996  1.00  0.00           O  
ATOM   3844  OP1   C   120     -19.702  31.506  33.995  1.00  0.00           O  
ATOM   3845  O5'   C   120     -17.269  31.825  34.420  1.00  0.00           O  
ATOM   3846  C5'   C   120     -17.137  32.721  33.327  1.00  0.00           C  
ATOM   3847  C4'   C   120     -15.707  32.814  32.852  1.00  0.00           C  
ATOM   3848  O4'   C   120     -14.853  33.255  33.939  1.00  0.00           O  
ATOM   3849  C3'   C   120     -15.070  31.514  32.386  1.00  0.00           C  
ATOM   3850  O3'   C   120     -15.446  31.154  31.068  1.00  0.00           O  
ATOM   3851  C1'   C   120     -13.562  32.621  33.830  1.00  0.00           C  
ATOM   3852  C2'   C   120     -13.583  31.798  32.540  1.00  0.00           C  
ATOM   3853  O2'   C   120     -13.099  32.603  31.474  1.00  0.00           O  
ATOM   3854  N1    C   120     -13.276  31.787  35.025  1.00  0.00           N  
ATOM   3855  C2    C   120     -11.953  31.389  35.256  1.00  0.00           C  
ATOM   3856  O2    C   120     -11.067  31.741  34.462  1.00  0.00           O  
ATOM   3857  N3    C   120     -11.666  30.630  36.337  1.00  0.00           N  
ATOM   3858  C4    C   120     -12.636  30.264  37.175  1.00  0.00           C  
ATOM   3859  N4    C   120     -12.305  29.514  38.230  1.00  0.00           N  
ATOM   3860  C5    C   120     -13.991  30.651  36.967  1.00  0.00           C  
ATOM   3861  C6    C   120     -14.263  31.404  35.895  1.00  0.00           C  
ATOM   3862  H5'   C   120     -17.440  33.611  33.605  1.00  0.00           H  
ATOM   3863 H5''   C   120     -17.699  32.408  32.588  1.00  0.00           H  
ATOM   3864  H4'   C   120     -15.659  33.470  32.125  1.00  0.00           H  
ATOM   3865  H3'   C   120     -15.324  30.793  33.001  1.00  0.00           H  
ATOM   3866  H1'   C   120     -12.885  33.325  33.757  1.00  0.00           H  
ATOM   3867  H2'   C   120     -13.066  30.971  32.634  1.00  0.00           H  
ATOM   3868 HO2'   C   120     -13.720  32.540  30.720  1.00  0.00           H  
ATOM   3869  H42   C   120     -12.996  29.230  38.863  1.00  0.00           H  
ATOM   3870  H41   C   120     -11.373  29.249  38.369  1.00  0.00           H  
ATOM   3871  H5    C   120     -14.697  30.379  37.589  1.00  0.00           H  
ATOM   3872  H6    C   120     -15.189  31.681  35.735  1.00  0.00           H  
ATOM   3873  P     G   121     -15.403  29.614  30.607  1.00  0.00           P  
ATOM   3874  OP2   G   121     -15.987  28.791  31.697  1.00  0.00           O  
ATOM   3875  OP1   G   121     -15.972  29.527  29.237  1.00  0.00           O  
ATOM   3876  O5'   G   121     -13.848  29.281  30.517  1.00  0.00           O  
ATOM   3877  C5'   G   121     -13.027  29.892  29.532  1.00  0.00           C  
ATOM   3878  C4'   G   121     -11.572  29.547  29.731  1.00  0.00           C  
ATOM   3879  O4'   G   121     -11.130  30.014  31.032  1.00  0.00           O  
ATOM   3880  C3'   G   121     -11.233  28.064  29.735  1.00  0.00           C  
ATOM   3881  O3'   G   121     -11.156  27.510  28.432  1.00  0.00           O  
ATOM   3882  C1'   G   121     -10.147  29.093  31.564  1.00  0.00           C  
ATOM   3883  C2'   G   121      -9.914  28.027  30.492  1.00  0.00           C  
ATOM   3884  O2'   G   121      -8.833  28.433  29.666  1.00  0.00           O  
ATOM   3885  N1    G   121      -8.766  26.530  35.739  1.00  0.00           N  
ATOM   3886  C2    G   121      -8.005  26.930  34.667  1.00  0.00           C  
ATOM   3887  N2    G   121      -6.703  26.609  34.708  1.00  0.00           N  
ATOM   3888  N3    G   121      -8.484  27.599  33.630  1.00  0.00           N  
ATOM   3889  C4    G   121      -9.806  27.838  33.751  1.00  0.00           C  
ATOM   3890  C5    G   121     -10.656  27.483  34.778  1.00  0.00           C  
ATOM   3891  C6    G   121     -10.130  26.766  35.883  1.00  0.00           C  
ATOM   3892  O6    G   121     -10.722  26.360  36.891  1.00  0.00           O  
ATOM   3893  N7    G   121     -11.948  27.919  34.521  1.00  0.00           N  
ATOM   3894  C8    G   121     -11.863  28.520  33.366  1.00  0.00           C  
ATOM   3895  N9    G   121     -10.593  28.508  32.842  1.00  0.00           N  
ATOM   3896  H5'   G   121     -13.136  30.864  29.583  1.00  0.00           H  
ATOM   3897 H5''   G   121     -13.311  29.585  28.645  1.00  0.00           H  
ATOM   3898  H4'   G   121     -11.043  29.992  29.037  1.00  0.00           H  
ATOM   3899  H3'   G   121     -11.912  27.580  30.250  1.00  0.00           H  
ATOM   3900  H1'   G   121      -9.320  29.599  31.706  1.00  0.00           H  
ATOM   3901  H2'   G   121      -9.752  27.147  30.893  1.00  0.00           H  
ATOM   3902 HO2'   G   121      -9.097  28.344  28.727  1.00  0.00           H  
ATOM   3903  H1    G   121      -8.315  26.039  36.458  1.00  0.00           H  
ATOM   3904  H22   G   121      -6.112  26.868  33.971  1.00  0.00           H  
ATOM   3905  H21   G   121      -6.342  26.113  35.472  1.00  0.00           H  
ATOM   3906  H8    G   121     -12.627  28.937  32.917  1.00  0.00           H  
ATOM   3907  P     G   122     -11.428  25.942  28.204  1.00  0.00           P  
ATOM   3908  OP2   G   122     -12.632  25.565  28.987  1.00  0.00           O  
ATOM   3909  OP1   G   122     -11.388  25.675  26.743  1.00  0.00           O  
ATOM   3910  O5'   G   122     -10.166  25.231  28.868  1.00  0.00           O  
ATOM   3911  C5'   G   122      -8.870  25.371  28.306  1.00  0.00           C  
ATOM   3912  C4'   G   122      -7.817  24.729  29.174  1.00  0.00           C  
ATOM   3913  O4'   G   122      -7.804  25.361  30.480  1.00  0.00           O  
ATOM   3914  C3'   G   122      -8.013  23.252  29.480  1.00  0.00           C  
ATOM   3915  O3'   G   122      -7.607  22.407  28.415  1.00  0.00           O  
ATOM   3916  C1'   G   122      -7.479  24.376  31.488  1.00  0.00           C  
ATOM   3917  C2'   G   122      -7.200  23.064  30.752  1.00  0.00           C  
ATOM   3918  O2'   G   122      -5.811  22.981  30.469  1.00  0.00           O  
ATOM   3919  N1    G   122      -8.814  22.588  36.063  1.00  0.00           N  
ATOM   3920  C2    G   122      -7.603  22.520  35.416  1.00  0.00           C  
ATOM   3921  N2    G   122      -6.614  21.893  36.071  1.00  0.00           N  
ATOM   3922  N3    G   122      -7.377  23.028  34.217  1.00  0.00           N  
ATOM   3923  C4    G   122      -8.476  23.620  33.703  1.00  0.00           C  
ATOM   3924  C5    G   122      -9.730  23.743  34.265  1.00  0.00           C  
ATOM   3925  C6    G   122      -9.959  23.193  35.553  1.00  0.00           C  
ATOM   3926  O6    G   122     -11.000  23.198  36.219  1.00  0.00           O  
ATOM   3927  N7    G   122     -10.587  24.423  33.413  1.00  0.00           N  
ATOM   3928  C8    G   122      -9.853  24.696  32.367  1.00  0.00           C  
ATOM   3929  N9    G   122      -8.563  24.239  32.478  1.00  0.00           N  
ATOM   3930  H5'   G   122      -8.666  26.324  28.207  1.00  0.00           H  
ATOM   3931 H5''   G   122      -8.858  24.948  27.421  1.00  0.00           H  
ATOM   3932  H4'   G   122      -6.940  24.853  28.753  1.00  0.00           H  
ATOM   3933  H3'   G   122      -8.960  23.088  29.676  1.00  0.00           H  
ATOM   3934  H1'   G   122      -6.661  24.678  31.938  1.00  0.00           H  
ATOM   3935  H2'   G   122      -7.511  22.291  31.268  1.00  0.00           H  
ATOM   3936 HO2'   G   122      -5.691  22.744  29.527  1.00  0.00           H  
ATOM   3937  H1    G   122      -8.879  22.179  36.951  1.00  0.00           H  
ATOM   3938  H22   G   122      -5.728  21.814  35.660  1.00  0.00           H  
ATOM   3939  H21   G   122      -6.774  21.514  36.961  1.00  0.00           H  
ATOM   3940  H8    G   122     -10.190  25.180  31.585  1.00  0.00           H  
ATOM   3941  P     A   123      -8.366  21.021  28.190  1.00  0.00           P  
ATOM   3942  OP2   A   123      -9.824  21.254  28.384  1.00  0.00           O  
ATOM   3943  OP1   A   123      -7.874  20.450  26.910  1.00  0.00           O  
ATOM   3944  O5'   A   123      -7.857  20.117  29.397  1.00  0.00           O  
ATOM   3945  C5'   A   123      -6.490  19.691  29.465  1.00  0.00           C  
ATOM   3946  C4'   A   123      -6.196  19.097  30.816  1.00  0.00           C  
ATOM   3947  O4'   A   123      -6.514  20.055  31.863  1.00  0.00           O  
ATOM   3948  C3'   A   123      -7.016  17.878  31.196  1.00  0.00           C  
ATOM   3949  O3'   A   123      -6.569  16.684  30.564  1.00  0.00           O  
ATOM   3950  C1'   A   123      -6.929  19.356  33.028  1.00  0.00           C  
ATOM   3951  C2'   A   123      -6.860  17.860  32.711  1.00  0.00           C  
ATOM   3952  O2'   A   123      -5.622  17.344  33.153  1.00  0.00           O  
ATOM   3953  N1    A   123     -10.515  19.267  36.683  1.00  0.00           N  
ATOM   3954  C2    A   123      -9.239  18.875  36.663  1.00  0.00           C  
ATOM   3955  N3    A   123      -8.351  18.950  35.675  1.00  0.00           N  
ATOM   3956  C4    A   123      -8.898  19.519  34.586  1.00  0.00           C  
ATOM   3957  C5    A   123     -10.195  19.979  34.453  1.00  0.00           C  
ATOM   3958  C6    A   123     -11.038  19.832  35.572  1.00  0.00           C  
ATOM   3959  N6    A   123     -12.316  20.213  35.592  1.00  0.00           N  
ATOM   3960  N7    A   123     -10.400  20.509  33.184  1.00  0.00           N  
ATOM   3961  C8    A   123      -9.246  20.349  32.585  1.00  0.00           C  
ATOM   3962  N9    A   123      -8.295  19.741  33.372  1.00  0.00           N  
ATOM   3963  H5'   A   123      -5.819  20.544  29.283  1.00  0.00           H  
ATOM   3964 H5''   A   123      -6.286  18.947  28.681  1.00  0.00           H  
ATOM   3965  H4'   A   123      -5.135  18.812  30.760  1.00  0.00           H  
ATOM   3966  H3'   A   123      -8.071  17.943  30.892  1.00  0.00           H  
ATOM   3967  H1'   A   123      -6.299  19.524  33.914  1.00  0.00           H  
ATOM   3968  H2'   A   123      -7.608  17.224  33.207  1.00  0.00           H  
ATOM   3969 HO2'   A   123      -5.268  16.697  32.476  1.00  0.00           H  
ATOM   3970  H2    A   123      -8.869  18.424  37.594  1.00  0.00           H  
ATOM   3971  H61   A   123     -12.865  20.080  36.419  1.00  0.00           H  
ATOM   3972  H62   A   123     -12.725  20.633  34.784  1.00  0.00           H  
ATOM   3973  H8    A   123      -9.058  20.665  31.548  1.00  0.00           H  
ATOM   3974  P     G   124      -7.622  15.535  30.170  1.00  0.00           P  
ATOM   3975  OP2   G   124      -8.811  16.189  29.566  1.00  0.00           O  
ATOM   3976  OP1   G   124      -6.896  14.486  29.410  1.00  0.00           O  
ATOM   3977  O5'   G   124      -8.059  14.915  31.571  1.00  0.00           O  
ATOM   3978  C5'   G   124      -7.115  14.261  32.405  1.00  0.00           C  
ATOM   3979  C4'   G   124      -7.736  13.821  33.707  1.00  0.00           C  
ATOM   3980  O4'   G   124      -8.166  14.984  34.463  1.00  0.00           O  
ATOM   3981  C3'   G   124      -9.009  12.996  33.594  1.00  0.00           C  
ATOM   3982  O3'   G   124      -8.761  11.636  33.282  1.00  0.00           O  
ATOM   3983  C1'   G   124      -9.329  14.662  35.235  1.00  0.00           C  
ATOM   3984  C2'   G   124      -9.670  13.199  34.948  1.00  0.00           C  
ATOM   3985  O2'   G   124      -9.070  12.381  35.943  1.00  0.00           O  
ATOM   3986  N1    G   124     -13.876  16.556  36.523  1.00  0.00           N  
ATOM   3987  C2    G   124     -13.089  15.645  37.185  1.00  0.00           C  
ATOM   3988  N2    G   124     -13.572  15.172  38.344  1.00  0.00           N  
ATOM   3989  N3    G   124     -11.914  15.226  36.745  1.00  0.00           N  
ATOM   3990  C4    G   124     -11.581  15.800  35.569  1.00  0.00           C  
ATOM   3991  C5    G   124     -12.293  16.719  34.828  1.00  0.00           C  
ATOM   3992  C6    G   124     -13.553  17.159  35.311  1.00  0.00           C  
ATOM   3993  O6    G   124     -14.334  17.968  34.799  1.00  0.00           O  
ATOM   3994  N7    G   124     -11.603  17.063  33.674  1.00  0.00           N  
ATOM   3995  C8    G   124     -10.504  16.360  33.734  1.00  0.00           C  
ATOM   3996  N9    G   124     -10.427  15.572  34.857  1.00  0.00           N  
ATOM   3997  H5'   G   124      -6.376  14.876  32.595  1.00  0.00           H  
ATOM   3998 H5''   G   124      -6.764  13.475  31.936  1.00  0.00           H  
ATOM   3999  H4'   G   124      -7.065  13.332  34.230  1.00  0.00           H  
ATOM   4000  H3'   G   124      -9.582  13.382  32.900  1.00  0.00           H  
ATOM   4001  H1'   G   124      -9.130  14.769  36.189  1.00  0.00           H  
ATOM   4002  H2'   G   124     -10.639  13.059  34.900  1.00  0.00           H  
ATOM   4003 HO2'   G   124      -8.671  11.596  35.512  1.00  0.00           H  
ATOM   4004  H1    G   124     -14.731  16.801  36.934  1.00  0.00           H  
ATOM   4005  H22   G   124     -13.054  14.519  38.860  1.00  0.00           H  
ATOM   4006  H21   G   124     -14.441  15.477  38.676  1.00  0.00           H  
ATOM   4007  H8    G   124      -9.806  16.392  33.047  1.00  0.00           H  
ATOM   4008  P     G   125      -9.836  10.793  32.435  1.00  0.00           P  
ATOM   4009  OP2   G   125     -10.436  11.698  31.422  1.00  0.00           O  
ATOM   4010  OP1   G   125      -9.190   9.529  31.998  1.00  0.00           O  
ATOM   4011  O5'   G   125     -10.965  10.427  33.498  1.00  0.00           O  
ATOM   4012  C5'   G   125     -10.685   9.566  34.591  1.00  0.00           C  
ATOM   4013  C4'   G   125     -11.916   9.307  35.423  1.00  0.00           C  
ATOM   4014  O4'   G   125     -12.249  10.491  36.202  1.00  0.00           O  
ATOM   4015  C3'   G   125     -13.211   9.096  34.651  1.00  0.00           C  
ATOM   4016  O3'   G   125     -13.345   7.778  34.146  1.00  0.00           O  
ATOM   4017  C1'   G   125     -13.657  10.515  36.421  1.00  0.00           C  
ATOM   4018  C2'   G   125     -14.293   9.348  35.697  1.00  0.00           C  
ATOM   4019  O2'   G   125     -14.427   8.242  36.578  1.00  0.00           O  
ATOM   4020  N1    G   125     -17.285  14.009  37.160  1.00  0.00           N  
ATOM   4021  C2    G   125     -17.066  12.824  37.819  1.00  0.00           C  
ATOM   4022  N2    G   125     -17.923  12.524  38.807  1.00  0.00           N  
ATOM   4023  N3    G   125     -16.078  11.991  37.533  1.00  0.00           N  
ATOM   4024  C4    G   125     -15.314  12.445  36.517  1.00  0.00           C  
ATOM   4025  C5    G   125     -15.447  13.611  35.794  1.00  0.00           C  
ATOM   4026  C6    G   125     -16.511  14.495  36.111  1.00  0.00           C  
ATOM   4027  O6    G   125     -16.796  15.577  35.585  1.00  0.00           O  
ATOM   4028  N7    G   125     -14.454  13.709  34.830  1.00  0.00           N  
ATOM   4029  C8    G   125     -13.749  12.621  34.981  1.00  0.00           C  
ATOM   4030  N9    G   125     -14.215  11.810  35.987  1.00  0.00           N  
ATOM   4031  H5'   G   125      -9.998   9.978  35.156  1.00  0.00           H  
ATOM   4032 H5''   G   125     -10.345   8.713  34.247  1.00  0.00           H  
ATOM   4033  H4'   G   125     -11.734   8.565  36.038  1.00  0.00           H  
ATOM   4034  H3'   G   125     -13.283   9.778  33.953  1.00  0.00           H  
ATOM   4035  H1'   G   125     -13.789  10.411  37.387  1.00  0.00           H  
ATOM   4036  H2'   G   125     -15.148   9.585  35.279  1.00  0.00           H  
ATOM   4037 HO2'   G   125     -14.054   7.445  36.148  1.00  0.00           H  
ATOM   4038  H1    G   125     -18.046  14.555  37.449  1.00  0.00           H  
ATOM   4039  H22   G   125     -17.815  11.691  39.313  1.00  0.00           H  
ATOM   4040  H21   G   125     -18.656  13.136  39.025  1.00  0.00           H  
ATOM   4041  H8    G   125     -12.966  12.406  34.432  1.00  0.00           H  
ATOM   4042  P     U   126     -14.209   7.507  32.818  1.00  0.00           P  
ATOM   4043  OP2   U   126     -14.133   8.720  31.965  1.00  0.00           O  
ATOM   4044  OP1   U   126     -13.798   6.192  32.262  1.00  0.00           O  
ATOM   4045  O5'   U   126     -15.703   7.372  33.352  1.00  0.00           O  
ATOM   4046  C5'   U   126     -16.074   6.316  34.225  1.00  0.00           C  
ATOM   4047  C4'   U   126     -17.526   6.405  34.623  1.00  0.00           C  
ATOM   4048  O4'   U   126     -17.783   7.751  35.119  1.00  0.00           O  
ATOM   4049  C3'   U   126     -18.541   6.174  33.514  1.00  0.00           C  
ATOM   4050  O3'   U   126     -19.761   5.629  33.984  1.00  0.00           O  
ATOM   4051  C1'   U   126     -18.897   8.293  34.455  1.00  0.00           C  
ATOM   4052  C2'   U   126     -18.916   7.591  33.099  1.00  0.00           C  
ATOM   4053  O2'   U   126     -20.230   7.638  32.560  1.00  0.00           O  
ATOM   4054  N1    U   126     -18.745   9.763  34.326  1.00  0.00           N  
ATOM   4055  C2    U   126     -19.690  10.553  34.954  1.00  0.00           C  
ATOM   4056  O2    U   126     -20.620  10.095  35.595  1.00  0.00           O  
ATOM   4057  N3    U   126     -19.509  11.906  34.808  1.00  0.00           N  
ATOM   4058  C4    U   126     -18.502  12.540  34.112  1.00  0.00           C  
ATOM   4059  O4    U   126     -18.476  13.771  34.072  1.00  0.00           O  
ATOM   4060  C5    U   126     -17.561  11.660  33.488  1.00  0.00           C  
ATOM   4061  C6    U   126     -17.713  10.338  33.615  1.00  0.00           C  
ATOM   4062  H5'   U   126     -15.518   6.358  35.031  1.00  0.00           H  
ATOM   4063 H5''   U   126     -15.919   5.459  33.774  1.00  0.00           H  
ATOM   4064  H4'   U   126     -17.699   5.754  35.334  1.00  0.00           H  
ATOM   4065  H3'   U   126     -18.100   5.730  32.760  1.00  0.00           H  
ATOM   4066  H1'   U   126     -19.730   8.094  34.934  1.00  0.00           H  
ATOM   4067  H2'   U   126     -18.258   7.971  32.480  1.00  0.00           H  
ATOM   4068 HO2'   U   126     -20.438   8.562  32.307  1.00  0.00           H  
ATOM   4069  H3    U   126     -20.168  12.484  35.245  1.00  0.00           H  
ATOM   4070  H5    U   126     -16.811  12.025  32.973  1.00  0.00           H  
ATOM   4071  H6    U   126     -17.057   9.758  33.179  1.00  0.00           H  
ATOM   4072  P     U   127     -19.908   4.045  34.204  1.00  0.00           P  
ATOM   4073  OP2   U   127     -21.324   3.676  33.956  1.00  0.00           O  
ATOM   4074  OP1   U   127     -18.829   3.371  33.437  1.00  0.00           O  
ATOM   4075  O5'   U   127     -19.610   3.843  35.756  1.00  0.00           O  
ATOM   4076  C5'   U   127     -20.271   4.630  36.734  1.00  0.00           C  
ATOM   4077  C4'   U   127     -20.332   3.927  38.068  1.00  0.00           C  
ATOM   4078  O4'   U   127     -18.989   3.517  38.428  1.00  0.00           O  
ATOM   4079  C3'   U   127     -20.833   4.755  39.240  1.00  0.00           C  
ATOM   4080  O3'   U   127     -21.576   3.996  40.177  1.00  0.00           O  
ATOM   4081  C1'   U   127     -18.628   4.093  39.669  1.00  0.00           C  
ATOM   4082  C2'   U   127     -19.549   5.295  39.851  1.00  0.00           C  
ATOM   4083  O2'   U   127     -19.710   5.562  41.237  1.00  0.00           O  
ATOM   4084  N1    U   127     -17.199   4.484  39.605  1.00  0.00           N  
ATOM   4085  C2    U   127     -16.427   4.238  40.726  1.00  0.00           C  
ATOM   4086  O2    U   127     -16.869   3.725  41.739  1.00  0.00           O  
ATOM   4087  N3    U   127     -15.111   4.615  40.621  1.00  0.00           N  
ATOM   4088  C4    U   127     -14.498   5.201  39.534  1.00  0.00           C  
ATOM   4089  O4    U   127     -13.300   5.484  39.595  1.00  0.00           O  
ATOM   4090  C5    U   127     -15.357   5.425  38.411  1.00  0.00           C  
ATOM   4091  C6    U   127     -16.642   5.066  38.486  1.00  0.00           C  
ATOM   4092  H5'   U   127     -21.184   4.817  36.430  1.00  0.00           H  
ATOM   4093 H5''   U   127     -19.790   5.477  36.842  1.00  0.00           H  
ATOM   4094  H4'   U   127     -20.905   3.137  37.982  1.00  0.00           H  
ATOM   4095  H3'   U   127     -21.362   5.507  38.902  1.00  0.00           H  
ATOM   4096  H1'   U   127     -18.761   3.469  40.413  1.00  0.00           H  
ATOM   4097  H2'   U   127     -19.224   6.082  39.366  1.00  0.00           H  
ATOM   4098 HO2'   U   127     -18.861   5.894  41.599  1.00  0.00           H  
ATOM   4099  H3    U   127     -14.546   4.451  41.404  1.00  0.00           H  
ATOM   4100  H5    U   127     -15.004   5.837  37.594  1.00  0.00           H  
ATOM   4101  H6    U   127     -17.210   5.231  37.705  1.00  0.00           H  
ATOM   4102  P     C   128     -23.179   4.109  40.220  1.00  0.00           P  
ATOM   4103  OP2   C   128     -23.665   4.300  38.831  1.00  0.00           O  
ATOM   4104  OP1   C   128     -23.697   2.976  41.030  1.00  0.00           O  
ATOM   4105  O5'   C   128     -23.450   5.455  41.028  1.00  0.00           O  
ATOM   4106  C5'   C   128     -23.276   5.508  42.436  1.00  0.00           C  
ATOM   4107  C4'   C   128     -23.553   6.889  42.979  1.00  0.00           C  
ATOM   4108  O4'   C   128     -22.379   7.729  42.813  1.00  0.00           O  
ATOM   4109  C3'   C   128     -24.656   7.673  42.286  1.00  0.00           C  
ATOM   4110  O3'   C   128     -25.955   7.268  42.682  1.00  0.00           O  
ATOM   4111  C1'   C   128     -22.790   9.064  42.638  1.00  0.00           C  
ATOM   4112  C2'   C   128     -24.319   9.110  42.655  1.00  0.00           C  
ATOM   4113  O2'   C   128     -24.764   9.422  43.966  1.00  0.00           O  
ATOM   4114  N1    C   128     -22.224   9.589  41.370  1.00  0.00           N  
ATOM   4115  C2    C   128     -22.053  10.973  41.241  1.00  0.00           C  
ATOM   4116  O2    C   128     -22.378  11.714  42.182  1.00  0.00           O  
ATOM   4117  N3    C   128     -21.539  11.477  40.096  1.00  0.00           N  
ATOM   4118  C4    C   128     -21.199  10.660  39.100  1.00  0.00           C  
ATOM   4119  N4    C   128     -20.695  11.203  37.988  1.00  0.00           N  
ATOM   4120  C5    C   128     -21.360   9.249  39.199  1.00  0.00           C  
ATOM   4121  C6    C   128     -21.868   8.762  40.337  1.00  0.00           C  
ATOM   4122  H5'   C   128     -22.354   5.259  42.653  1.00  0.00           H  
ATOM   4123 H5''   C   128     -23.888   4.870  42.858  1.00  0.00           H  
ATOM   4124  H4'   C   128     -23.758   6.816  43.934  1.00  0.00           H  
ATOM   4125  H3'   C   128     -24.571   7.562  41.316  1.00  0.00           H  
ATOM   4126  H1'   C   128     -22.443   9.586  43.391  1.00  0.00           H  
ATOM   4127  H2'   C   128     -24.671   9.741  41.993  1.00  0.00           H  
ATOM   4128 HO2'   C   128     -25.544   8.869  44.180  1.00  0.00           H  
ATOM   4129  H42   C   128     -20.435  10.629  37.238  1.00  0.00           H  
ATOM   4130  H41   C   128     -20.586  12.175  37.923  1.00  0.00           H  
ATOM   4131  H5    C   128     -21.106   8.656  38.462  1.00  0.00           H  
ATOM   4132  H6    C   128     -21.987   7.793  40.425  1.00  0.00           H  
ATOM   4133  P     G   129     -27.276   7.659  42.008  1.00  0.00           P  
ATOM   4134  OP2   G   129     -28.317   7.166  42.946  1.00  0.00           O  
ATOM   4135  OP1   G   129     -27.138   9.118  41.765  1.00  0.00           O  
ATOM   4136  O5'   G   129     -27.501   6.945  40.602  1.00  0.00           O  
ATOM   4137  C5'   G   129     -28.139   7.626  39.532  1.00  0.00           C  
ATOM   4138  C4'   G   129     -28.345   9.087  39.849  1.00  0.00           C  
ATOM   4139  O4'   G   129     -27.113   9.676  40.356  1.00  0.00           O  
ATOM   4140  C3'   G   129     -28.712   9.980  38.674  1.00  0.00           C  
ATOM   4141  O3'   G   129     -30.080   9.886  38.315  1.00  0.00           O  
ATOM   4142  C1'   G   129     -26.985  10.997  39.898  1.00  0.00           C  
ATOM   4143  C2'   G   129     -28.285  11.351  39.181  1.00  0.00           C  
ATOM   4144  O2'   G   129     -29.215  11.864  40.124  1.00  0.00           O  
ATOM   4145  N1    G   129     -23.639  14.021  37.538  1.00  0.00           N  
ATOM   4146  C2    G   129     -24.680  14.352  38.371  1.00  0.00           C  
ATOM   4147  N2    G   129     -24.858  15.659  38.611  1.00  0.00           N  
ATOM   4148  N3    G   129     -25.488  13.466  38.930  1.00  0.00           N  
ATOM   4149  C4    G   129     -25.169  12.202  38.583  1.00  0.00           C  
ATOM   4150  C5    G   129     -24.152  11.765  37.760  1.00  0.00           C  
ATOM   4151  C6    G   129     -23.293  12.725  37.167  1.00  0.00           C  
ATOM   4152  O6    G   129     -22.334  12.537  36.409  1.00  0.00           O  
ATOM   4153  N7    G   129     -24.160  10.381  37.659  1.00  0.00           N  
ATOM   4154  C8    G   129     -25.163  10.008  38.407  1.00  0.00           C  
ATOM   4155  N9    G   129     -25.818  11.062  38.997  1.00  0.00           N  
ATOM   4156  H5'   G   129     -29.010   7.210  39.362  1.00  0.00           H  
ATOM   4157 H5''   G   129     -27.585   7.548  38.727  1.00  0.00           H  
ATOM   4158  H4'   G   129     -29.041   9.161  40.535  1.00  0.00           H  
ATOM   4159  H3'   G   129     -28.160   9.746  37.899  1.00  0.00           H  
ATOM   4160  H1'   G   129     -26.850  11.609  40.651  1.00  0.00           H  
ATOM   4161  H2'   G   129     -28.134  11.976  38.442  1.00  0.00           H  
ATOM   4162 HO2'   G   129     -30.104  11.505  39.923  1.00  0.00           H  
ATOM   4163  H1    G   129     -23.098  14.753  37.174  1.00  0.00           H  
ATOM   4164  H22   G   129     -25.585  15.955  39.199  1.00  0.00           H  
ATOM   4165  H21   G   129     -24.263  16.321  38.201  1.00  0.00           H  
ATOM   4166  H8    G   129     -25.421   9.072  38.534  1.00  0.00           H  
ATOM   4167  P     A   130     -30.527  10.069  36.781  1.00  0.00           P  
ATOM   4168  OP2   A   130     -29.668   9.193  35.945  1.00  0.00           O  
ATOM   4169  OP1   A   130     -32.003   9.932  36.712  1.00  0.00           O  
ATOM   4170  O5'   A   130     -30.155  11.583  36.450  1.00  0.00           O  
ATOM   4171  C5'   A   130     -30.815  12.655  37.105  1.00  0.00           C  
ATOM   4172  C4'   A   130     -30.363  13.992  36.573  1.00  0.00           C  
ATOM   4173  O4'   A   130     -28.960  14.205  36.885  1.00  0.00           O  
ATOM   4174  C3'   A   130     -30.421  14.164  35.063  1.00  0.00           C  
ATOM   4175  O3'   A   130     -31.731  14.410  34.582  1.00  0.00           O  
ATOM   4176  C1'   A   130     -28.377  14.992  35.869  1.00  0.00           C  
ATOM   4177  C2'   A   130     -29.458  15.318  34.839  1.00  0.00           C  
ATOM   4178  O2'   A   130     -30.061  16.562  35.168  1.00  0.00           O  
ATOM   4179  N1    A   130     -24.275  15.234  32.761  1.00  0.00           N  
ATOM   4180  C2    A   130     -25.178  16.150  33.132  1.00  0.00           C  
ATOM   4181  N3    A   130     -26.223  16.018  33.946  1.00  0.00           N  
ATOM   4182  C4    A   130     -26.306  14.760  34.414  1.00  0.00           C  
ATOM   4183  C5    A   130     -25.454  13.711  34.124  1.00  0.00           C  
ATOM   4184  C6    A   130     -24.386  13.980  33.250  1.00  0.00           C  
ATOM   4185  N6    A   130     -23.485  13.067  32.879  1.00  0.00           N  
ATOM   4186  N7    A   130     -25.850  12.559  34.790  1.00  0.00           N  
ATOM   4187  C8    A   130     -26.915  12.932  35.456  1.00  0.00           C  
ATOM   4188  N9    A   130     -27.248  14.252  35.275  1.00  0.00           N  
ATOM   4189  H5'   A   130     -30.622  12.612  38.065  1.00  0.00           H  
ATOM   4190 H5''   A   130     -31.781  12.568  36.970  1.00  0.00           H  
ATOM   4191  H4'   A   130     -30.897  14.699  36.993  1.00  0.00           H  
ATOM   4192  H3'   A   130     -30.064  13.361  34.626  1.00  0.00           H  
ATOM   4193  H1'   A   130     -28.048  15.824  36.270  1.00  0.00           H  
ATOM   4194  H2'   A   130     -29.103  15.317  33.925  1.00  0.00           H  
ATOM   4195 HO2'   A   130     -31.026  16.499  35.012  1.00  0.00           H  
ATOM   4196  H2    A   130     -25.053  17.044  32.749  1.00  0.00           H  
ATOM   4197  H61   A   130     -22.762  13.314  32.265  1.00  0.00           H  
ATOM   4198  H62   A   130     -23.546  12.151  33.221  1.00  0.00           H  
ATOM   4199  H8    A   130     -27.427  12.324  36.030  1.00  0.00           H  
ATOM   4200  P     A   131     -32.217  13.761  33.194  1.00  0.00           P  
ATOM   4201  OP2   A   131     -31.477  12.490  32.996  1.00  0.00           O  
ATOM   4202  OP1   A   131     -33.701  13.756  33.184  1.00  0.00           O  
ATOM   4203  O5'   A   131     -31.720  14.797  32.090  1.00  0.00           O  
ATOM   4204  C5'   A   131     -32.137  16.154  32.124  1.00  0.00           C  
ATOM   4205  C4'   A   131     -31.177  17.048  31.379  1.00  0.00           C  
ATOM   4206  O4'   A   131     -29.853  16.925  31.968  1.00  0.00           O  
ATOM   4207  C3'   A   131     -30.942  16.702  29.916  1.00  0.00           C  
ATOM   4208  O3'   A   131     -31.989  17.141  29.068  1.00  0.00           O  
ATOM   4209  C1'   A   131     -28.878  17.052  30.966  1.00  0.00           C  
ATOM   4210  C2'   A   131     -29.615  17.397  29.670  1.00  0.00           C  
ATOM   4211  O2'   A   131     -29.779  18.805  29.579  1.00  0.00           O  
ATOM   4212  N1    A   131     -24.525  14.792  29.385  1.00  0.00           N  
ATOM   4213  C2    A   131     -24.948  16.062  29.340  1.00  0.00           C  
ATOM   4214  N3    A   131     -26.095  16.582  29.771  1.00  0.00           N  
ATOM   4215  C4    A   131     -26.876  15.630  30.311  1.00  0.00           C  
ATOM   4216  C5    A   131     -26.579  14.285  30.430  1.00  0.00           C  
ATOM   4217  C6    A   131     -25.333  13.860  29.936  1.00  0.00           C  
ATOM   4218  N6    A   131     -24.911  12.595  29.980  1.00  0.00           N  
ATOM   4219  N7    A   131     -27.623  13.604  31.042  1.00  0.00           N  
ATOM   4220  C8    A   131     -28.512  14.538  31.275  1.00  0.00           C  
ATOM   4221  N9    A   131     -28.126  15.788  30.859  1.00  0.00           N  
ATOM   4222  H5'   A   131     -32.190  16.450  33.057  1.00  0.00           H  
ATOM   4223 H5''   A   131     -33.024  16.227  31.715  1.00  0.00           H  
ATOM   4224  H4'   A   131     -31.474  17.980  31.441  1.00  0.00           H  
ATOM   4225  H3'   A   131     -30.820  15.736  29.803  1.00  0.00           H  
ATOM   4226  H1'   A   131     -28.262  17.780  31.195  1.00  0.00           H  
ATOM   4227  H2'   A   131     -29.159  17.033  28.881  1.00  0.00           H  
ATOM   4228 HO2'   A   131     -30.668  18.999  29.216  1.00  0.00           H  
ATOM   4229  H2    A   131     -24.325  16.699  28.931  1.00  0.00           H  
ATOM   4230  H61   A   131     -24.030  12.359  29.619  1.00  0.00           H  
ATOM   4231  H62   A   131     -25.480  11.902  30.375  1.00  0.00           H  
ATOM   4232  H8    A   131     -29.375  14.360  31.707  1.00  0.00           H  
ATOM   4233  P     G   132     -32.434  16.250  27.806  1.00  0.00           P  
ATOM   4234  OP2   G   132     -32.551  14.840  28.258  1.00  0.00           O  
ATOM   4235  OP1   G   132     -33.595  16.913  27.160  1.00  0.00           O  
ATOM   4236  O5'   G   132     -31.194  16.346  26.809  1.00  0.00           O  
ATOM   4237  C5'   G   132     -30.812  17.589  26.239  1.00  0.00           C  
ATOM   4238  C4'   G   132     -29.586  17.446  25.367  1.00  0.00           C  
ATOM   4239  O4'   G   132     -28.438  17.139  26.204  1.00  0.00           O  
ATOM   4240  C3'   G   132     -29.599  16.312  24.352  1.00  0.00           C  
ATOM   4241  O3'   G   132     -30.358  16.597  23.182  1.00  0.00           O  
ATOM   4242  C1'   G   132     -27.517  16.396  25.435  1.00  0.00           C  
ATOM   4243  C2'   G   132     -28.119  16.171  24.046  1.00  0.00           C  
ATOM   4244  O2'   G   132     -27.665  17.171  23.155  1.00  0.00           O  
ATOM   4245  N1    G   132     -24.498  12.334  25.504  1.00  0.00           N  
ATOM   4246  C2    G   132     -24.391  13.498  24.783  1.00  0.00           C  
ATOM   4247  N2    G   132     -23.358  13.588  23.941  1.00  0.00           N  
ATOM   4248  N3    G   132     -25.234  14.503  24.878  1.00  0.00           N  
ATOM   4249  C4    G   132     -26.214  14.258  25.770  1.00  0.00           C  
ATOM   4250  C5    G   132     -26.412  13.136  26.546  1.00  0.00           C  
ATOM   4251  C6    G   132     -25.497  12.053  26.425  1.00  0.00           C  
ATOM   4252  O6    G   132     -25.502  10.963  27.010  1.00  0.00           O  
ATOM   4253  N7    G   132     -27.536  13.287  27.352  1.00  0.00           N  
ATOM   4254  C8    G   132     -27.998  14.473  27.045  1.00  0.00           C  
ATOM   4255  N9    G   132     -27.254  15.107  26.075  1.00  0.00           N  
ATOM   4256  H5'   G   132     -30.621  18.226  26.958  1.00  0.00           H  
ATOM   4257 H5''   G   132     -31.553  17.933  25.696  1.00  0.00           H  
ATOM   4258  H4'   G   132     -29.528  18.402  24.827  1.00  0.00           H  
ATOM   4259  H3'   G   132     -30.065  15.388  24.726  1.00  0.00           H  
ATOM   4260  H1'   G   132     -26.554  16.907  25.287  1.00  0.00           H  
ATOM   4261  H2'   G   132     -27.876  15.217  23.556  1.00  0.00           H  
ATOM   4262 HO2'   G   132     -28.418  17.454  22.560  1.00  0.00           H  
ATOM   4263  H1    G   132     -23.802  11.633  25.354  1.00  0.00           H  
ATOM   4264  H22   G   132     -23.232  14.414  23.392  1.00  0.00           H  
ATOM   4265  H21   G   132     -22.711  12.831  23.860  1.00  0.00           H  
ATOM   4266  H8    G   132     -28.896  14.912  27.507  1.00  0.00           H  
ATOM   4267  P     A   133     -30.611  15.438  22.087  1.00  0.00           P  
ATOM   4268  OP2   A   133     -30.822  14.147  22.779  1.00  0.00           O  
ATOM   4269  OP1   A   133     -31.669  15.978  21.199  1.00  0.00           O  
ATOM   4270  O5'   A   133     -29.248  15.340  21.260  1.00  0.00           O  
ATOM   4271  C5'   A   133     -29.213  14.661  19.995  1.00  0.00           C  
ATOM   4272  C4'   A   133     -27.804  14.241  19.647  1.00  0.00           C  
ATOM   4273  O4'   A   133     -26.976  14.259  20.844  1.00  0.00           O  
ATOM   4274  C3'   A   133     -27.641  12.826  19.115  1.00  0.00           C  
ATOM   4275  O3'   A   133     -27.945  12.736  17.729  1.00  0.00           O  
ATOM   4276  C1'   A   133     -26.041  13.214  20.796  1.00  0.00           C  
ATOM   4277  C2'   A   133     -26.176  12.546  19.427  1.00  0.00           C  
ATOM   4278  O2'   A   133     -25.282  13.170  18.524  1.00  0.00           O  
ATOM   4279  N1    A   133     -24.376   9.153  23.484  1.00  0.00           N  
ATOM   4280  C2    A   133     -23.842   9.836  22.463  1.00  0.00           C  
ATOM   4281  N3    A   133     -24.326  10.894  21.810  1.00  0.00           N  
ATOM   4282  C4    A   133     -25.522  11.249  22.309  1.00  0.00           C  
ATOM   4283  C5    A   133     -26.202  10.640  23.354  1.00  0.00           C  
ATOM   4284  C6    A   133     -25.581   9.537  23.962  1.00  0.00           C  
ATOM   4285  N6    A   133     -26.116   8.854  24.982  1.00  0.00           N  
ATOM   4286  N7    A   133     -27.413  11.271  23.587  1.00  0.00           N  
ATOM   4287  C8    A   133     -27.440  12.236  22.699  1.00  0.00           C  
ATOM   4288  N9    A   133     -26.327  12.281  21.889  1.00  0.00           N  
ATOM   4289  H5'   A   133     -29.603  15.317  19.203  1.00  0.00           H  
ATOM   4290 H5''   A   133     -29.861  13.773  20.024  1.00  0.00           H  
ATOM   4291  H4'   A   133     -27.498  14.949  18.863  1.00  0.00           H  
ATOM   4292  H3'   A   133     -28.323  12.098  19.579  1.00  0.00           H  
ATOM   4293  H1'   A   133     -24.990  13.522  20.899  1.00  0.00           H  
ATOM   4294  H2'   A   133     -25.926  11.478  19.366  1.00  0.00           H  
ATOM   4295 HO2'   A   133     -25.742  13.318  17.648  1.00  0.00           H  
ATOM   4296  H2    A   133     -22.866   9.473  22.113  1.00  0.00           H  
ATOM   4297  H61   A   133     -25.626   8.075  25.376  1.00  0.00           H  
ATOM   4298  H62   A   133     -27.006   9.121  25.350  1.00  0.00           H  
ATOM   4299  H8    A   133     -28.278  12.944  22.605  1.00  0.00           H  
ATOM   4300  P     C   134     -28.712  11.441  17.164  1.00  0.00           P  
ATOM   4301  OP2   C   134     -29.818  11.094  18.081  1.00  0.00           O  
ATOM   4302  OP1   C   134     -28.995  11.663  15.730  1.00  0.00           O  
ATOM   4303  O5'   C   134     -27.625  10.290  17.260  1.00  0.00           O  
ATOM   4304  C5'   C   134     -26.456  10.310  16.436  1.00  0.00           C  
ATOM   4305  C4'   C   134     -25.552   9.163  16.804  1.00  0.00           C  
ATOM   4306  O4'   C   134     -25.125   9.282  18.189  1.00  0.00           O  
ATOM   4307  C3'   C   134     -26.193   7.790  16.768  1.00  0.00           C  
ATOM   4308  O3'   C   134     -26.300   7.302  15.445  1.00  0.00           O  
ATOM   4309  C1'   C   134     -24.916   7.999  18.725  1.00  0.00           C  
ATOM   4310  C2'   C   134     -25.228   6.987  17.625  1.00  0.00           C  
ATOM   4311  O2'   C   134     -24.023   6.685  16.958  1.00  0.00           O  
ATOM   4312  N1    C   134     -25.794   7.815  19.893  1.00  0.00           N  
ATOM   4313  C2    C   134     -25.495   6.788  20.793  1.00  0.00           C  
ATOM   4314  O2    C   134     -24.489   6.090  20.593  1.00  0.00           O  
ATOM   4315  N3    C   134     -26.306   6.577  21.853  1.00  0.00           N  
ATOM   4316  C4    C   134     -27.382   7.346  22.031  1.00  0.00           C  
ATOM   4317  N4    C   134     -28.173   7.082  23.076  1.00  0.00           N  
ATOM   4318  C5    C   134     -27.701   8.415  21.140  1.00  0.00           C  
ATOM   4319  C6    C   134     -26.888   8.612  20.096  1.00  0.00           C  
ATOM   4320  H5'   C   134     -25.922  11.263  16.559  1.00  0.00           H  
ATOM   4321 H5''   C   134     -26.741  10.236  15.376  1.00  0.00           H  
ATOM   4322  H4'   C   134     -24.737   9.217  16.066  1.00  0.00           H  
ATOM   4323  H3'   C   134     -27.228   7.775  17.143  1.00  0.00           H  
ATOM   4324  H1'   C   134     -23.886   7.803  19.056  1.00  0.00           H  
ATOM   4325  H2'   C   134     -25.635   6.010  17.921  1.00  0.00           H  
ATOM   4326 HO2'   C   134     -23.453   6.107  17.542  1.00  0.00           H  
ATOM   4327  H42   C   134     -28.990   7.637  23.239  1.00  0.00           H  
ATOM   4328  H41   C   134     -27.949   6.330  23.695  1.00  0.00           H  
ATOM   4329  H5    C   134     -28.584   9.050  21.306  1.00  0.00           H  
ATOM   4330  H6    C   134     -27.102   9.427  19.388  1.00  0.00           H  
ATOM   4331  P     G   135     -25.774   5.924  14.980  1.00  0.00           P  
ATOM   4332  OP2   G   135     -25.039   6.097  13.705  1.00  0.00           O  
ATOM   4333  OP1   G   135     -25.128   5.222  16.106  1.00  0.00           O  
ATOM   4334  O5'   G   135     -27.155   5.200  14.673  1.00  0.00           O  
ATOM   4335  C5'   G   135     -28.001   4.712  15.730  1.00  0.00           C  
ATOM   4336  C4'   G   135     -27.413   3.443  16.303  1.00  0.00           C  
ATOM   4337  O4'   G   135     -26.748   3.753  17.555  1.00  0.00           O  
ATOM   4338  C3'   G   135     -28.397   2.340  16.658  1.00  0.00           C  
ATOM   4339  O3'   G   135     -28.717   1.543  15.533  1.00  0.00           O  
ATOM   4340  C1'   G   135     -26.944   2.699  18.459  1.00  0.00           C  
ATOM   4341  C2'   G   135     -27.619   1.559  17.704  1.00  0.00           C  
ATOM   4342  O2'   G   135     -26.615   0.739  17.140  1.00  0.00           O  
ATOM   4343  N1    G   135     -28.733   1.818  23.142  1.00  0.00           N  
ATOM   4344  C2    G   135     -27.874   1.061  22.396  1.00  0.00           C  
ATOM   4345  N2    G   135     -27.451  -0.081  22.966  1.00  0.00           N  
ATOM   4346  N3    G   135     -27.464   1.393  21.181  1.00  0.00           N  
ATOM   4347  C4    G   135     -27.995   2.564  20.773  1.00  0.00           C  
ATOM   4348  C5    G   135     -28.860   3.393  21.450  1.00  0.00           C  
ATOM   4349  C6    G   135     -29.293   3.022  22.740  1.00  0.00           C  
ATOM   4350  O6    G   135     -30.066   3.618  23.487  1.00  0.00           O  
ATOM   4351  N7    G   135     -29.165   4.512  20.690  1.00  0.00           N  
ATOM   4352  C8    G   135     -28.504   4.343  19.583  1.00  0.00           C  
ATOM   4353  N9    G   135     -27.776   3.181  19.559  1.00  0.00           N  
ATOM   4354  H5'   G   135     -29.012   4.519  15.345  1.00  0.00           H  
ATOM   4355 H5''   G   135     -28.096   5.473  16.518  1.00  0.00           H  
ATOM   4356  H4'   G   135     -26.758   3.067  15.505  1.00  0.00           H  
ATOM   4357  H3'   G   135     -29.372   2.712  17.006  1.00  0.00           H  
ATOM   4358  H1'   G   135     -26.024   2.290  18.900  1.00  0.00           H  
ATOM   4359  H2'   G   135     -28.255   0.868  18.277  1.00  0.00           H  
ATOM   4360 HO2'   G   135     -26.891   0.456  16.221  1.00  0.00           H  
ATOM   4361  H1    G   135     -28.979   1.479  24.049  1.00  0.00           H  
ATOM   4362  H22   G   135     -26.823  -0.683  22.471  1.00  0.00           H  
ATOM   4363  H21   G   135     -27.762  -0.328  23.882  1.00  0.00           H  
ATOM   4364  H8    G   135     -28.526   5.061  18.748  1.00  0.00           H  
ATOM   4365  P     A   136     -30.130   0.781  15.460  1.00  0.00           P  
ATOM   4366  OP2   A   136     -31.177   1.705  15.963  1.00  0.00           O  
ATOM   4367  OP1   A   136     -30.263   0.188  14.106  1.00  0.00           O  
ATOM   4368  O5'   A   136     -29.980  -0.410  16.507  1.00  0.00           O  
ATOM   4369  C5'   A   136     -30.932  -1.463  16.555  1.00  0.00           C  
ATOM   4370  C4'   A   136     -30.531  -2.528  17.545  1.00  0.00           C  
ATOM   4371  O4'   A   136     -29.596  -1.978  18.510  1.00  0.00           O  
ATOM   4372  C3'   A   136     -31.656  -3.121  18.379  1.00  0.00           C  
ATOM   4373  O3'   A   136     -32.299  -4.214  17.747  1.00  0.00           O  
ATOM   4374  C1'   A   136     -29.945  -2.440  19.791  1.00  0.00           C  
ATOM   4375  C2'   A   136     -30.938  -3.581  19.637  1.00  0.00           C  
ATOM   4376  O2'   A   136     -30.242  -4.799  19.417  1.00  0.00           O  
ATOM   4377  N1    A   136     -31.505  -0.879  24.447  1.00  0.00           N  
ATOM   4378  C2    A   136     -31.015  -2.044  24.006  1.00  0.00           C  
ATOM   4379  N3    A   136     -30.628  -2.383  22.778  1.00  0.00           N  
ATOM   4380  C4    A   136     -30.787  -1.352  21.929  1.00  0.00           C  
ATOM   4381  C5    A   136     -31.276  -0.096  22.233  1.00  0.00           C  
ATOM   4382  C6    A   136     -31.650   0.136  23.569  1.00  0.00           C  
ATOM   4383  N6    A   136     -32.139   1.298  24.009  1.00  0.00           N  
ATOM   4384  N7    A   136     -31.296   0.710  21.103  1.00  0.00           N  
ATOM   4385  C8    A   136     -30.825  -0.064  20.157  1.00  0.00           C  
ATOM   4386  N9    A   136     -30.496  -1.326  20.586  1.00  0.00           N  
ATOM   4387  H5'   A   136     -31.008  -1.866  15.665  1.00  0.00           H  
ATOM   4388 H5''   A   136     -31.802  -1.096  16.814  1.00  0.00           H  
ATOM   4389  H4'   A   136     -30.095  -3.261  17.062  1.00  0.00           H  
ATOM   4390  H3'   A   136     -32.289  -2.411  18.616  1.00  0.00           H  
ATOM   4391  H1'   A   136     -29.128  -2.774  20.219  1.00  0.00           H  
ATOM   4392  H2'   A   136     -31.552  -3.645  20.399  1.00  0.00           H  
ATOM   4393 HO2'   A   136     -30.715  -5.316  18.733  1.00  0.00           H  
ATOM   4394  H2    A   136     -30.929  -2.748  24.683  1.00  0.00           H  
ATOM   4395  H61   A   136     -32.383   1.400  24.953  1.00  0.00           H  
ATOM   4396  H62   A   136     -32.254   2.048  23.390  1.00  0.00           H  
ATOM   4397  H8    A   136     -30.718   0.231  19.228  1.00  0.00           H  
ATOM   4398  P     U   137     -33.854  -4.119  17.352  1.00  0.00           P  
ATOM   4399  OP2   U   137     -34.235  -2.684  17.332  1.00  0.00           O  
ATOM   4400  OP1   U   137     -34.073  -4.953  16.143  1.00  0.00           O  
ATOM   4401  O5'   U   137     -34.605  -4.813  18.573  1.00  0.00           O  
ATOM   4402  C5'   U   137     -34.240  -6.113  19.010  1.00  0.00           C  
ATOM   4403  C4'   U   137     -34.337  -6.244  20.510  1.00  0.00           C  
ATOM   4404  O4'   U   137     -33.429  -5.336  21.188  1.00  0.00           O  
ATOM   4405  C3'   U   137     -35.677  -5.879  21.130  1.00  0.00           C  
ATOM   4406  O3'   U   137     -36.667  -6.872  20.932  1.00  0.00           O  
ATOM   4407  C1'   U   137     -33.977  -4.976  22.414  1.00  0.00           C  
ATOM   4408  C2'   U   137     -35.275  -5.759  22.588  1.00  0.00           C  
ATOM   4409  O2'   U   137     -35.005  -7.033  23.154  1.00  0.00           O  
ATOM   4410  N1    U   137     -34.199  -3.510  22.426  1.00  0.00           N  
ATOM   4411  C2    U   137     -34.295  -2.897  23.662  1.00  0.00           C  
ATOM   4412  O2    U   137     -34.206  -3.504  24.715  1.00  0.00           O  
ATOM   4413  N3    U   137     -34.499  -1.539  23.624  1.00  0.00           N  
ATOM   4414  C4    U   137     -34.616  -0.746  22.502  1.00  0.00           C  
ATOM   4415  O4    U   137     -34.800   0.465  22.634  1.00  0.00           O  
ATOM   4416  C5    U   137     -34.506  -1.448  21.260  1.00  0.00           C  
ATOM   4417  C6    U   137     -34.306  -2.770  21.267  1.00  0.00           C  
ATOM   4418  H5'   U   137     -33.318  -6.296  18.733  1.00  0.00           H  
ATOM   4419 H5''   U   137     -34.836  -6.769  18.594  1.00  0.00           H  
ATOM   4420  H4'   U   137     -34.095  -7.158  20.764  1.00  0.00           H  
ATOM   4421  H3'   U   137     -35.964  -5.007  20.788  1.00  0.00           H  
ATOM   4422  H1'   U   137     -33.356  -5.217  23.133  1.00  0.00           H  
ATOM   4423  H2'   U   137     -35.946  -5.268  23.106  1.00  0.00           H  
ATOM   4424 HO2'   U   137     -34.776  -6.920  24.101  1.00  0.00           H  
ATOM   4425  H3    U   137     -34.571  -1.085  24.489  1.00  0.00           H  
ATOM   4426  H5    U   137     -34.576  -0.963  20.411  1.00  0.00           H  
ATOM   4427  H6    U   137     -34.235  -3.227  20.404  1.00  0.00           H  
ATOM   4428  P     C   138     -37.955  -6.561  20.023  1.00  0.00           P  
ATOM   4429  OP2   C   138     -38.146  -5.089  19.982  1.00  0.00           O  
ATOM   4430  OP1   C   138     -37.815  -7.318  18.753  1.00  0.00           O  
ATOM   4431  O5'   C   138     -39.167  -7.193  20.841  1.00  0.00           O  
ATOM   4432  C5'   C   138     -40.268  -6.394  21.249  1.00  0.00           C  
ATOM   4433  C4'   C   138     -40.571  -6.571  22.717  1.00  0.00           C  
ATOM   4434  O4'   C   138     -39.355  -6.438  23.495  1.00  0.00           O  
ATOM   4435  C3'   C   138     -41.539  -5.569  23.327  1.00  0.00           C  
ATOM   4436  O3'   C   138     -42.896  -5.946  23.171  1.00  0.00           O  
ATOM   4437  C1'   C   138     -39.614  -5.642  24.624  1.00  0.00           C  
ATOM   4438  C2'   C   138     -41.124  -5.525  24.788  1.00  0.00           C  
ATOM   4439  O2'   C   138     -41.623  -6.649  25.499  1.00  0.00           O  
ATOM   4440  N1    C   138     -38.961  -4.319  24.463  1.00  0.00           N  
ATOM   4441  C2    C   138     -38.755  -3.536  25.605  1.00  0.00           C  
ATOM   4442  O2    C   138     -39.122  -3.966  26.710  1.00  0.00           O  
ATOM   4443  N3    C   138     -38.161  -2.326  25.486  1.00  0.00           N  
ATOM   4444  C4    C   138     -37.776  -1.887  24.288  1.00  0.00           C  
ATOM   4445  N4    C   138     -37.194  -0.686  24.218  1.00  0.00           N  
ATOM   4446  C5    C   138     -37.971  -2.658  23.108  1.00  0.00           C  
ATOM   4447  C6    C   138     -38.559  -3.854  23.239  1.00  0.00           C  
ATOM   4448  H5'   C   138     -41.057  -6.648  20.727  1.00  0.00           H  
ATOM   4449 H5''   C   138     -40.059  -5.452  21.077  1.00  0.00           H  
ATOM   4450  H4'   C   138     -40.938  -7.469  22.857  1.00  0.00           H  
ATOM   4451  H3'   C   138     -41.384  -4.687  22.929  1.00  0.00           H  
ATOM   4452  H1'   C   138     -39.239  -6.098  25.406  1.00  0.00           H  
ATOM   4453  H2'   C   138     -41.391  -4.682  25.211  1.00  0.00           H  
ATOM   4454 HO2'   C   138     -42.470  -6.932  25.097  1.00  0.00           H  
ATOM   4455  H42   C   138     -36.900  -0.335  23.352  1.00  0.00           H  
ATOM   4456  H41   C   138     -37.062  -0.158  25.033  1.00  0.00           H  
ATOM   4457  H5    C   138     -37.684  -2.327  22.231  1.00  0.00           H  
ATOM   4458  H6    C   138     -38.702  -4.400  22.438  1.00  0.00           H  
ATOM   4459  P     A   139     -43.988  -4.861  22.708  1.00  0.00           P  
ATOM   4460  OP2   A   139     -43.422  -4.095  21.570  1.00  0.00           O  
ATOM   4461  OP1   A   139     -45.290  -5.557  22.550  1.00  0.00           O  
ATOM   4462  O5'   A   139     -44.104  -3.875  23.955  1.00  0.00           O  
ATOM   4463  C5'   A   139     -44.646  -4.322  25.189  1.00  0.00           C  
ATOM   4464  C4'   A   139     -44.301  -3.383  26.318  1.00  0.00           C  
ATOM   4465  O4'   A   139     -42.863  -3.238  26.418  1.00  0.00           O  
ATOM   4466  C3'   A   139     -44.765  -1.944  26.154  1.00  0.00           C  
ATOM   4467  O3'   A   139     -46.132  -1.761  26.477  1.00  0.00           O  
ATOM   4468  C1'   A   139     -42.529  -1.969  26.892  1.00  0.00           C  
ATOM   4469  C2'   A   139     -43.850  -1.255  27.163  1.00  0.00           C  
ATOM   4470  O2'   A   139     -44.261  -1.522  28.496  1.00  0.00           O  
ATOM   4471  N1    A   139     -39.331   1.934  25.844  1.00  0.00           N  
ATOM   4472  C2    A   139     -39.938   1.545  26.973  1.00  0.00           C  
ATOM   4473  N3    A   139     -40.760   0.518  27.176  1.00  0.00           N  
ATOM   4474  C4    A   139     -40.951  -0.170  26.036  1.00  0.00           C  
ATOM   4475  C5    A   139     -40.397   0.106  24.799  1.00  0.00           C  
ATOM   4476  C6    A   139     -39.544   1.221  24.717  1.00  0.00           C  
ATOM   4477  N6    A   139     -38.939   1.609  23.592  1.00  0.00           N  
ATOM   4478  N7    A   139     -40.820  -0.820  23.855  1.00  0.00           N  
ATOM   4479  C8    A   139     -41.606  -1.621  24.530  1.00  0.00           C  
ATOM   4480  N9    A   139     -41.731  -1.287  25.856  1.00  0.00           N  
ATOM   4481  H5'   A   139     -44.289  -5.211  25.393  1.00  0.00           H  
ATOM   4482 H5''   A   139     -45.621  -4.380  25.108  1.00  0.00           H  
ATOM   4483  H4'   A   139     -44.641  -3.758  27.157  1.00  0.00           H  
ATOM   4484  H3'   A   139     -44.556  -1.640  25.246  1.00  0.00           H  
ATOM   4485  H1'   A   139     -42.011  -2.020  27.723  1.00  0.00           H  
ATOM   4486  H2'   A   139     -43.784  -0.292  26.989  1.00  0.00           H  
ATOM   4487 HO2'   A   139     -45.229  -1.668  28.508  1.00  0.00           H  
ATOM   4488  H2    A   139     -39.751   2.096  27.763  1.00  0.00           H  
ATOM   4489  H61   A   139     -38.354   2.396  23.597  1.00  0.00           H  
ATOM   4490  H62   A   139     -39.078   1.107  22.762  1.00  0.00           H  
ATOM   4491  H8    A   139     -42.063  -2.388  24.126  1.00  0.00           H  
ATOM   4492  P     G   140     -46.969  -0.564  25.805  1.00  0.00           P  
ATOM   4493  OP2   G   140     -46.521  -0.425  24.396  1.00  0.00           O  
ATOM   4494  OP1   G   140     -48.408  -0.786  26.100  1.00  0.00           O  
ATOM   4495  O5'   G   140     -46.497   0.732  26.603  1.00  0.00           O  
ATOM   4496  C5'   G   140     -46.671   2.030  26.053  1.00  0.00           C  
ATOM   4497  C4'   G   140     -45.403   2.842  26.136  1.00  0.00           C  
ATOM   4498  O4'   G   140     -44.291   1.959  25.879  1.00  0.00           O  
ATOM   4499  C3'   G   140     -45.249   3.945  25.100  1.00  0.00           C  
ATOM   4500  O3'   G   140     -45.890   5.152  25.477  1.00  0.00           O  
ATOM   4501  C1'   G   140     -43.327   2.603  25.086  1.00  0.00           C  
ATOM   4502  C2'   G   140     -43.741   4.055  24.954  1.00  0.00           C  
ATOM   4503  O2'   G   140     -43.173   4.799  26.022  1.00  0.00           O  
ATOM   4504  N1    G   140     -41.031   2.358  20.549  1.00  0.00           N  
ATOM   4505  C2    G   140     -40.790   3.201  21.607  1.00  0.00           C  
ATOM   4506  N2    G   140     -39.808   4.100  21.439  1.00  0.00           N  
ATOM   4507  N3    G   140     -41.460   3.167  22.746  1.00  0.00           N  
ATOM   4508  C4    G   140     -42.409   2.207  22.746  1.00  0.00           C  
ATOM   4509  C5    G   140     -42.730   1.314  21.745  1.00  0.00           C  
ATOM   4510  C6    G   140     -42.003   1.362  20.527  1.00  0.00           C  
ATOM   4511  O6    G   140     -42.137   0.655  19.522  1.00  0.00           O  
ATOM   4512  N7    G   140     -43.770   0.484  22.139  1.00  0.00           N  
ATOM   4513  C8    G   140     -44.057   0.880  23.349  1.00  0.00           C  
ATOM   4514  N9    G   140     -43.270   1.921  23.779  1.00  0.00           N  
ATOM   4515  H5'   G   140     -47.381   2.493  26.546  1.00  0.00           H  
ATOM   4516 H5''   G   140     -46.937   1.946  25.113  1.00  0.00           H  
ATOM   4517  H4'   G   140     -45.326   3.218  27.038  1.00  0.00           H  
ATOM   4518  H3'   G   140     -45.631   3.645  24.251  1.00  0.00           H  
ATOM   4519  H1'   G   140     -42.450   2.552  25.519  1.00  0.00           H  
ATOM   4520  H2'   G   140     -43.491   4.424  24.081  1.00  0.00           H  
ATOM   4521 HO2'   G   140     -42.922   4.183  26.742  1.00  0.00           H  
ATOM   4522  H1    G   140     -40.477   2.464  19.748  1.00  0.00           H  
ATOM   4523  H22   G   140     -39.591   4.728  22.160  1.00  0.00           H  
ATOM   4524  H21   G   140     -39.307   4.131  20.598  1.00  0.00           H  
ATOM   4525  H8    G   140     -44.763   0.475  23.895  1.00  0.00           H  
ATOM   4526  P     A   141     -46.399   6.181  24.353  1.00  0.00           P  
ATOM   4527  OP2   A   141     -47.302   5.445  23.431  1.00  0.00           O  
ATOM   4528  OP1   A   141     -46.887   7.405  25.036  1.00  0.00           O  
ATOM   4529  O5'   A   141     -45.077   6.558  23.548  1.00  0.00           O  
ATOM   4530  C5'   A   141     -44.200   7.571  24.021  1.00  0.00           C  
ATOM   4531  C4'   A   141     -43.103   7.861  23.028  1.00  0.00           C  
ATOM   4532  O4'   A   141     -43.660   7.904  21.686  1.00  0.00           O  
ATOM   4533  C3'   A   141     -42.387   9.193  23.195  1.00  0.00           C  
ATOM   4534  O3'   A   141     -41.333   9.141  24.141  1.00  0.00           O  
ATOM   4535  C1'   A   141     -43.032   8.920  20.918  1.00  0.00           C  
ATOM   4536  C2'   A   141     -41.904   9.502  21.778  1.00  0.00           C  
ATOM   4537  O2'   A   141     -40.702   8.807  21.481  1.00  0.00           O  
ATOM   4538  N1    A   141     -44.129  13.003  17.972  1.00  0.00           N  
ATOM   4539  C2    A   141     -43.038  12.233  18.073  1.00  0.00           C  
ATOM   4540  N3    A   141     -42.819  11.184  18.863  1.00  0.00           N  
ATOM   4541  C4    A   141     -43.895  10.935  19.631  1.00  0.00           C  
ATOM   4542  C5    A   141     -45.087  11.636  19.639  1.00  0.00           C  
ATOM   4543  C6    A   141     -45.192  12.725  18.756  1.00  0.00           C  
ATOM   4544  N6    A   141     -46.279  13.494  18.655  1.00  0.00           N  
ATOM   4545  N7    A   141     -45.970  11.091  20.561  1.00  0.00           N  
ATOM   4546  C8    A   141     -45.304  10.089  21.080  1.00  0.00           C  
ATOM   4547  N9    A   141     -44.041   9.936  20.563  1.00  0.00           N  
ATOM   4548  H5'   A   141     -43.798   7.278  24.865  1.00  0.00           H  
ATOM   4549 H5''   A   141     -44.713   8.390  24.179  1.00  0.00           H  
ATOM   4550  H4'   A   141     -42.435   7.145  23.074  1.00  0.00           H  
ATOM   4551  H3'   A   141     -43.037   9.876  23.465  1.00  0.00           H  
ATOM   4552  H1'   A   141     -42.653   8.536  20.099  1.00  0.00           H  
ATOM   4553  H2'   A   141     -41.811  10.467  21.633  1.00  0.00           H  
ATOM   4554 HO2'   A   141     -40.402   9.059  20.583  1.00  0.00           H  
ATOM   4555  H2    A   141     -42.294  12.477  17.482  1.00  0.00           H  
ATOM   4556  H61   A   141     -46.294  14.240  18.020  1.00  0.00           H  
ATOM   4557  H62   A   141     -47.063  13.311  19.214  1.00  0.00           H  
ATOM   4558  H8    A   141     -45.673   9.503  21.774  1.00  0.00           H  
ATOM   4559  P     U   142     -40.646  10.499  24.643  1.00  0.00           P  
ATOM   4560  OP2   U   142     -39.184  10.294  24.488  1.00  0.00           O  
ATOM   4561  OP1   U   142     -41.317  11.594  23.897  1.00  0.00           O  
ATOM   4562  O5'   U   142     -40.954  10.697  26.193  1.00  0.00           O  
ATOM   4563  C5'   U   142     -39.962  10.433  27.174  1.00  0.00           C  
ATOM   4564  C4'   U   142     -40.384   9.328  28.110  1.00  0.00           C  
ATOM   4565  O4'   U   142     -41.220   8.376  27.395  1.00  0.00           O  
ATOM   4566  C3'   U   142     -39.263   8.494  28.712  1.00  0.00           C  
ATOM   4567  O3'   U   142     -38.742   9.048  29.907  1.00  0.00           O  
ATOM   4568  C1'   U   142     -40.882   7.058  27.765  1.00  0.00           C  
ATOM   4569  C2'   U   142     -39.966   7.167  28.985  1.00  0.00           C  
ATOM   4570  O2'   U   142     -40.763   7.239  30.159  1.00  0.00           O  
ATOM   4571  N1    U   142     -40.215   6.397  26.618  1.00  0.00           N  
ATOM   4572  C2    U   142     -40.347   5.024  26.517  1.00  0.00           C  
ATOM   4573  O2    U   142     -40.977   4.355  27.317  1.00  0.00           O  
ATOM   4574  N3    U   142     -39.713   4.456  25.439  1.00  0.00           N  
ATOM   4575  C4    U   142     -38.975   5.104  24.471  1.00  0.00           C  
ATOM   4576  O4    U   142     -38.464   4.449  23.561  1.00  0.00           O  
ATOM   4577  C5    U   142     -38.882   6.522  24.640  1.00  0.00           C  
ATOM   4578  C6    U   142     -39.490   7.101  25.680  1.00  0.00           C  
ATOM   4579  H5'   U   142     -39.804  11.249  27.694  1.00  0.00           H  
ATOM   4580 H5''   U   142     -39.131  10.172  26.726  1.00  0.00           H  
ATOM   4581  H4'   U   142     -40.913   9.718  28.836  1.00  0.00           H  
ATOM   4582  H3'   U   142     -38.533   8.368  28.071  1.00  0.00           H  
ATOM   4583  H1'   U   142     -41.686   6.552  28.009  1.00  0.00           H  
ATOM   4584  H2'   U   142     -39.329   6.424  29.024  1.00  0.00           H  
ATOM   4585 HO2'   U   142     -40.377   7.905  30.766  1.00  0.00           H  
ATOM   4586  H3    U   142     -39.794   3.484  25.349  1.00  0.00           H  
ATOM   4587  H5    U   142     -38.377   7.063  23.997  1.00  0.00           H  
ATOM   4588  H6    U   142     -39.411   8.073  25.774  1.00  0.00           H  
ATOM   4589  P     A   143     -37.185   8.878  30.266  1.00  0.00           P  
ATOM   4590  OP2   A   143     -36.398   9.154  29.038  1.00  0.00           O  
ATOM   4591  OP1   A   143     -36.911   9.650  31.503  1.00  0.00           O  
ATOM   4592  O5'   A   143     -37.036   7.328  30.608  1.00  0.00           O  
ATOM   4593  C5'   A   143     -37.609   6.784  31.788  1.00  0.00           C  
ATOM   4594  C4'   A   143     -37.559   5.277  31.783  1.00  0.00           C  
ATOM   4595  O4'   A   143     -38.244   4.698  30.633  1.00  0.00           O  
ATOM   4596  C3'   A   143     -36.177   4.655  31.647  1.00  0.00           C  
ATOM   4597  O3'   A   143     -35.441   4.670  32.858  1.00  0.00           O  
ATOM   4598  C1'   A   143     -37.629   3.463  30.294  1.00  0.00           C  
ATOM   4599  C2'   A   143     -36.496   3.218  31.244  1.00  0.00           C  
ATOM   4600  O2'   A   143     -36.958   2.462  32.354  1.00  0.00           O  
ATOM   4601  N1    A   143     -36.144   0.681  26.219  1.00  0.00           N  
ATOM   4602  C2    A   143     -36.520   0.334  27.457  1.00  0.00           C  
ATOM   4603  N3    A   143     -36.895   1.112  28.470  1.00  0.00           N  
ATOM   4604  C4    A   143     -36.861   2.408  28.113  1.00  0.00           C  
ATOM   4605  C5    A   143     -36.497   2.918  26.880  1.00  0.00           C  
ATOM   4606  C6    A   143     -36.122   1.991  25.892  1.00  0.00           C  
ATOM   4607  N6    A   143     -35.747   2.335  24.658  1.00  0.00           N  
ATOM   4608  N7    A   143     -36.584   4.304  26.878  1.00  0.00           N  
ATOM   4609  C8    A   143     -36.991   4.595  28.088  1.00  0.00           C  
ATOM   4610  N9    A   143     -37.179   3.496  28.889  1.00  0.00           N  
ATOM   4611  H5'   A   143     -38.543   7.072  31.852  1.00  0.00           H  
ATOM   4612 H5''   A   143     -37.117   7.118  32.566  1.00  0.00           H  
ATOM   4613  H4'   A   143     -37.968   4.960  32.615  1.00  0.00           H  
ATOM   4614  H3'   A   143     -35.657   5.107  30.949  1.00  0.00           H  
ATOM   4615  H1'   A   143     -38.305   2.761  30.405  1.00  0.00           H  
ATOM   4616  H2'   A   143     -35.731   2.789  30.805  1.00  0.00           H  
ATOM   4617 HO2'   A   143     -36.547   2.813  33.171  1.00  0.00           H  
ATOM   4618  H2    A   143     -36.519  -0.628  27.643  1.00  0.00           H  
ATOM   4619  H61   A   143     -35.496   1.642  24.011  1.00  0.00           H  
ATOM   4620  H62   A   143     -35.723   3.279  24.398  1.00  0.00           H  
ATOM   4621  H8    A   143     -37.147   5.513  28.394  1.00  0.00           H  
ATOM   4622  P     C   144     -33.843   4.836  32.829  1.00  0.00           P  
ATOM   4623  OP2   C   144     -33.501   5.823  31.774  1.00  0.00           O  
ATOM   4624  OP1   C   144     -33.379   5.062  34.222  1.00  0.00           O  
ATOM   4625  O5'   C   144     -33.314   3.409  32.361  1.00  0.00           O  
ATOM   4626  C5'   C   144     -33.487   2.262  33.179  1.00  0.00           C  
ATOM   4627  C4'   C   144     -33.204   0.988  32.420  1.00  0.00           C  
ATOM   4628  O4'   C   144     -34.074   0.903  31.262  1.00  0.00           O  
ATOM   4629  C3'   C   144     -31.806   0.851  31.838  1.00  0.00           C  
ATOM   4630  O3'   C   144     -30.849   0.425  32.792  1.00  0.00           O  
ATOM   4631  C1'   C   144     -33.385   0.294  30.175  1.00  0.00           C  
ATOM   4632  C2'   C   144     -32.018  -0.140  30.701  1.00  0.00           C  
ATOM   4633  O2'   C   144     -32.110  -1.471  31.189  1.00  0.00           O  
ATOM   4634  N1    C   144     -33.277   1.270  29.062  1.00  0.00           N  
ATOM   4635  C2    C   144     -33.108   0.779  27.761  1.00  0.00           C  
ATOM   4636  O2    C   144     -33.053  -0.447  27.578  1.00  0.00           O  
ATOM   4637  N3    C   144     -33.006   1.647  26.729  1.00  0.00           N  
ATOM   4638  C4    C   144     -33.068   2.960  26.952  1.00  0.00           C  
ATOM   4639  N4    C   144     -32.963   3.779  25.902  1.00  0.00           N  
ATOM   4640  C5    C   144     -33.238   3.490  28.261  1.00  0.00           C  
ATOM   4641  C6    C   144     -33.338   2.622  29.275  1.00  0.00           C  
ATOM   4642  H5'   C   144     -34.410   2.240  33.507  1.00  0.00           H  
ATOM   4643 H5''   C   144     -32.877   2.320  33.944  1.00  0.00           H  
ATOM   4644  H4'   C   144     -33.380   0.223  33.006  1.00  0.00           H  
ATOM   4645  H3'   C   144     -31.524   1.712  31.464  1.00  0.00           H  
ATOM   4646  H1'   C   144     -33.878  -0.496  29.869  1.00  0.00           H  
ATOM   4647  H2'   C   144     -31.324  -0.053  30.015  1.00  0.00           H  
ATOM   4648 HO2'   C   144     -31.627  -1.533  32.039  1.00  0.00           H  
ATOM   4649  H42   C   144     -33.004   4.749  26.033  1.00  0.00           H  
ATOM   4650  H41   C   144     -32.845   3.410  25.002  1.00  0.00           H  
ATOM   4651  H5    C   144     -33.283   4.457  28.415  1.00  0.00           H  
ATOM   4652  H6    C   144     -33.456   2.967  30.183  1.00  0.00           H  
ATOM   4653  P     C   145     -29.355   1.017  32.759  1.00  0.00           P  
ATOM   4654  OP2   C   145     -29.426   2.422  32.285  1.00  0.00           O  
ATOM   4655  OP1   C   145     -28.712   0.715  34.064  1.00  0.00           O  
ATOM   4656  O5'   C   145     -28.622   0.154  31.638  1.00  0.00           O  
ATOM   4657  C5'   C   145     -28.369  -1.229  31.832  1.00  0.00           C  
ATOM   4658  C4'   C   145     -27.947  -1.903  30.551  1.00  0.00           C  
ATOM   4659  O4'   C   145     -29.006  -1.762  29.562  1.00  0.00           O  
ATOM   4660  C3'   C   145     -26.729  -1.285  29.871  1.00  0.00           C  
ATOM   4661  O3'   C   145     -25.500  -1.721  30.427  1.00  0.00           O  
ATOM   4662  C1'   C   145     -28.427  -1.590  28.275  1.00  0.00           C  
ATOM   4663  C2'   C   145     -26.909  -1.746  28.435  1.00  0.00           C  
ATOM   4664  O2'   C   145     -26.537  -3.100  28.258  1.00  0.00           O  
ATOM   4665  N1    C   145     -28.790  -0.254  27.754  1.00  0.00           N  
ATOM   4666  C2    C   145     -28.778  -0.046  26.372  1.00  0.00           C  
ATOM   4667  O2    C   145     -28.432  -0.972  25.630  1.00  0.00           O  
ATOM   4668  N3    C   145     -29.131   1.163  25.881  1.00  0.00           N  
ATOM   4669  C4    C   145     -29.470   2.148  26.715  1.00  0.00           C  
ATOM   4670  N4    C   145     -29.813   3.315  26.186  1.00  0.00           N  
ATOM   4671  C5    C   145     -29.471   1.974  28.125  1.00  0.00           C  
ATOM   4672  C6    C   145     -29.133   0.769  28.598  1.00  0.00           C  
ATOM   4673  H5'   C   145     -29.184  -1.659  32.165  1.00  0.00           H  
ATOM   4674 H5''   C   145     -27.657  -1.334  32.497  1.00  0.00           H  
ATOM   4675  H4'   C   145     -27.724  -2.937  30.852  1.00  0.00           H  
ATOM   4676  H3'   C   145     -26.676  -0.190  29.970  1.00  0.00           H  
ATOM   4677  H1'   C   145     -28.747  -2.328  27.526  1.00  0.00           H  
ATOM   4678  H2'   C   145     -26.284  -1.184  27.728  1.00  0.00           H  
ATOM   4679 HO2'   C   145     -25.825  -3.341  28.919  1.00  0.00           H  
ATOM   4680  H42   C   145     -30.072   4.077  26.781  1.00  0.00           H  
ATOM   4681  H41   C   145     -29.813   3.434  25.194  1.00  0.00           H  
ATOM   4682  H5    C   145     -29.738   2.800  28.800  1.00  0.00           H  
ATOM   4683  H6    C   145     -29.123   0.596  29.685  1.00  0.00           H  
ATOM   4684  P     G   146     -24.282  -0.680  30.582  1.00  0.00           P  
ATOM   4685  OP2   G   146     -24.792   0.630  31.041  1.00  0.00           O  
ATOM   4686  OP1   G   146     -23.265  -1.375  31.389  1.00  0.00           O  
ATOM   4687  O5'   G   146     -23.771  -0.490  29.086  1.00  0.00           O  
ATOM   4688  C5'   G   146     -23.122  -1.556  28.375  1.00  0.00           C  
ATOM   4689  C4'   G   146     -22.911  -1.168  26.939  1.00  0.00           C  
ATOM   4690  O4'   G   146     -24.187  -0.960  26.275  1.00  0.00           O  
ATOM   4691  C3'   G   146     -22.163   0.133  26.702  1.00  0.00           C  
ATOM   4692  O3'   G   146     -20.767  -0.007  26.886  1.00  0.00           O  
ATOM   4693  C1'   G   146     -23.999  -0.015  25.238  1.00  0.00           C  
ATOM   4694  C2'   G   146     -22.529   0.424  25.255  1.00  0.00           C  
ATOM   4695  O2'   G   146     -21.772  -0.347  24.342  1.00  0.00           O  
ATOM   4696  N1    G   146     -25.872   4.243  23.212  1.00  0.00           N  
ATOM   4697  C2    G   146     -25.099   3.272  22.630  1.00  0.00           C  
ATOM   4698  N2    G   146     -24.743   3.485  21.356  1.00  0.00           N  
ATOM   4699  N3    G   146     -24.699   2.177  23.250  1.00  0.00           N  
ATOM   4700  C4    G   146     -25.137   2.135  24.526  1.00  0.00           C  
ATOM   4701  C5    G   146     -25.916   3.054  25.198  1.00  0.00           C  
ATOM   4702  C6    G   146     -26.340   4.215  24.519  1.00  0.00           C  
ATOM   4703  O6    G   146     -27.036   5.144  24.946  1.00  0.00           O  
ATOM   4704  N7    G   146     -26.154   2.641  26.501  1.00  0.00           N  
ATOM   4705  C8    G   146     -25.521   1.503  26.600  1.00  0.00           C  
ATOM   4706  N9    G   146     -24.862   1.147  25.444  1.00  0.00           N  
ATOM   4707  H5'   G   146     -23.730  -2.470  28.427  1.00  0.00           H  
ATOM   4708 H5''   G   146     -22.154  -1.787  28.844  1.00  0.00           H  
ATOM   4709  H4'   G   146     -22.309  -1.988  26.524  1.00  0.00           H  
ATOM   4710  H3'   G   146     -22.437   0.936  27.403  1.00  0.00           H  
ATOM   4711  H1'   G   146     -24.200  -0.417  24.234  1.00  0.00           H  
ATOM   4712  H2'   G   146     -22.338   1.469  24.971  1.00  0.00           H  
ATOM   4713 HO2'   G   146     -20.922  -0.642  24.778  1.00  0.00           H  
ATOM   4714  H1    G   146     -26.119   5.034  22.654  1.00  0.00           H  
ATOM   4715  H22   G   146     -24.176   2.814  20.877  1.00  0.00           H  
ATOM   4716  H21   G   146     -25.044   4.313  20.885  1.00  0.00           H  
ATOM   4717  H8    G   146     -25.503   0.898  27.519  1.00  0.00           H  
ATOM   4718  P     U   147     -19.912   1.227  27.452  1.00  0.00           P  
ATOM   4719  OP2   U   147     -20.693   1.915  28.495  1.00  0.00           O  
ATOM   4720  OP1   U   147     -18.553   0.736  27.765  1.00  0.00           O  
ATOM   4721  O5'   U   147     -19.802   2.218  26.214  1.00  0.00           O  
ATOM   4722  C5'   U   147     -19.056   1.855  25.052  1.00  0.00           C  
ATOM   4723  C4'   U   147     -19.229   2.897  23.981  1.00  0.00           C  
ATOM   4724  O4'   U   147     -20.632   3.019  23.625  1.00  0.00           O  
ATOM   4725  C3'   U   147     -18.859   4.315  24.360  1.00  0.00           C  
ATOM   4726  O3'   U   147     -17.461   4.501  24.328  1.00  0.00           O  
ATOM   4727  C1'   U   147     -20.880   4.332  23.164  1.00  0.00           C  
ATOM   4728  C2'   U   147     -19.565   5.103  23.268  1.00  0.00           C  
ATOM   4729  O2'   U   147     -18.885   5.022  22.032  1.00  0.00           O  
ATOM   4730  N1    U   147     -21.920   4.951  24.002  1.00  0.00           N  
ATOM   4731  C2    U   147     -22.583   6.058  23.489  1.00  0.00           C  
ATOM   4732  O2    U   147     -22.377   6.499  22.372  1.00  0.00           O  
ATOM   4733  N3    U   147     -23.494   6.632  24.337  1.00  0.00           N  
ATOM   4734  C4    U   147     -23.807   6.224  25.620  1.00  0.00           C  
ATOM   4735  O4    U   147     -24.625   6.869  26.280  1.00  0.00           O  
ATOM   4736  C5    U   147     -23.103   5.059  26.065  1.00  0.00           C  
ATOM   4737  C6    U   147     -22.211   4.476  25.261  1.00  0.00           C  
ATOM   4738  H5'   U   147     -19.391   0.878  24.677  1.00  0.00           H  
ATOM   4739 H5''   U   147     -17.989   1.755  25.304  1.00  0.00           H  
ATOM   4740  H4'   U   147     -18.577   2.555  23.164  1.00  0.00           H  
ATOM   4741  H3'   U   147     -19.147   4.587  25.386  1.00  0.00           H  
ATOM   4742  H1'   U   147     -21.211   4.403  22.118  1.00  0.00           H  
ATOM   4743  H2'   U   147     -19.625   6.177  23.492  1.00  0.00           H  
ATOM   4744 HO2'   U   147     -17.910   4.865  22.196  1.00  0.00           H  
ATOM   4745  H3    U   147     -23.982   7.435  23.992  1.00  0.00           H  
ATOM   4746  H5    U   147     -23.296   4.647  27.067  1.00  0.00           H  
ATOM   4747  H6    U   147     -21.681   3.581  25.621  1.00  0.00           H  
ATOM   4748  P     C   148     -16.767   5.508  25.366  1.00  0.00           P  
ATOM   4749  OP2   C   148     -17.409   5.387  26.703  1.00  0.00           O  
ATOM   4750  OP1   C   148     -15.299   5.291  25.217  1.00  0.00           O  
ATOM   4751  O5'   C   148     -17.112   6.960  24.824  1.00  0.00           O  
ATOM   4752  C5'   C   148     -16.595   7.423  23.579  1.00  0.00           C  
ATOM   4753  C4'   C   148     -17.130   8.795  23.286  1.00  0.00           C  
ATOM   4754  O4'   C   148     -18.565   8.708  23.087  1.00  0.00           O  
ATOM   4755  C3'   C   148     -17.019   9.813  24.407  1.00  0.00           C  
ATOM   4756  O3'   C   148     -15.714  10.364  24.514  1.00  0.00           O  
ATOM   4757  C1'   C   148     -19.148   9.953  23.413  1.00  0.00           C  
ATOM   4758  C2'   C   148     -18.042  10.850  23.972  1.00  0.00           C  
ATOM   4759  O2'   C   148     -17.572  11.684  22.938  1.00  0.00           O  
ATOM   4760  N1    C   148     -20.214   9.745  24.404  1.00  0.00           N  
ATOM   4761  C2    C   148     -21.217  10.709  24.513  1.00  0.00           C  
ATOM   4762  O2    C   148     -21.198  11.685  23.747  1.00  0.00           O  
ATOM   4763  N3    C   148     -22.183  10.555  25.442  1.00  0.00           N  
ATOM   4764  C4    C   148     -22.175   9.492  26.239  1.00  0.00           C  
ATOM   4765  N4    C   148     -23.136   9.398  27.159  1.00  0.00           N  
ATOM   4766  C5    C   148     -21.178   8.480  26.135  1.00  0.00           C  
ATOM   4767  C6    C   148     -20.226   8.645  25.214  1.00  0.00           C  
ATOM   4768  H5'   C   148     -16.875   6.731  22.771  1.00  0.00           H  
ATOM   4769 H5''   C   148     -15.495   7.449  23.614  1.00  0.00           H  
ATOM   4770  H4'   C   148     -16.553   9.127  22.410  1.00  0.00           H  
ATOM   4771  H3'   C   148     -17.203   9.391  25.407  1.00  0.00           H  
ATOM   4772  H1'   C   148     -19.591  10.485  22.559  1.00  0.00           H  
ATOM   4773  H2'   C   148     -18.319  11.539  24.782  1.00  0.00           H  
ATOM   4774 HO2'   C   148     -17.340  12.582  23.313  1.00  0.00           H  
ATOM   4775  H42   C   148     -23.162   8.613  27.778  1.00  0.00           H  
ATOM   4776  H41   C   148     -23.831  10.113  27.231  1.00  0.00           H  
ATOM   4777  H5    C   148     -21.191   7.598  26.792  1.00  0.00           H  
ATOM   4778  H6    C   148     -19.438   7.884  25.105  1.00  0.00           H  
ATOM   4779  P     G   149     -15.133  10.791  25.951  1.00  0.00           P  
ATOM   4780  OP2   G   149     -15.772   9.932  26.979  1.00  0.00           O  
ATOM   4781  OP1   G   149     -13.652  10.841  25.852  1.00  0.00           O  
ATOM   4782  O5'   G   149     -15.663  12.281  26.154  1.00  0.00           O  
ATOM   4783  C5'   G   149     -15.023  13.375  25.515  1.00  0.00           C  
ATOM   4784  C4'   G   149     -15.980  14.518  25.283  1.00  0.00           C  
ATOM   4785  O4'   G   149     -17.270  14.014  24.842  1.00  0.00           O  
ATOM   4786  C3'   G   149     -16.317  15.365  26.501  1.00  0.00           C  
ATOM   4787  O3'   G   149     -15.327  16.338  26.789  1.00  0.00           O  
ATOM   4788  C1'   G   149     -18.321  14.770  25.405  1.00  0.00           C  
ATOM   4789  C2'   G   149     -17.669  15.955  26.121  1.00  0.00           C  
ATOM   4790  O2'   G   149     -17.522  17.028  25.202  1.00  0.00           O  
ATOM   4791  N1    G   149     -22.815  14.003  27.670  1.00  0.00           N  
ATOM   4792  C2    G   149     -22.435  14.989  26.793  1.00  0.00           C  
ATOM   4793  N2    G   149     -23.372  15.894  26.472  1.00  0.00           N  
ATOM   4794  N3    G   149     -21.225  15.084  26.266  1.00  0.00           N  
ATOM   4795  C4    G   149     -20.410  14.097  26.694  1.00  0.00           C  
ATOM   4796  C5    G   149     -20.689  13.066  27.566  1.00  0.00           C  
ATOM   4797  C6    G   149     -21.991  12.977  28.124  1.00  0.00           C  
ATOM   4798  O6    G   149     -22.434  12.137  28.915  1.00  0.00           O  
ATOM   4799  N7    G   149     -19.576  12.258  27.747  1.00  0.00           N  
ATOM   4800  C8    G   149     -18.657  12.803  26.997  1.00  0.00           C  
ATOM   4801  N9    G   149     -19.095  13.921  26.330  1.00  0.00           N  
ATOM   4802  H5'   G   149     -14.665  13.078  24.653  1.00  0.00           H  
ATOM   4803 H5''   G   149     -14.283  13.687  26.078  1.00  0.00           H  
ATOM   4804  H4'   G   149     -15.609  15.098  24.585  1.00  0.00           H  
ATOM   4805  H3'   G   149     -16.431  14.783  27.281  1.00  0.00           H  
ATOM   4806  H1'   G   149     -18.910  15.101  24.695  1.00  0.00           H  
ATOM   4807  H2'   G   149     -18.180  16.223  26.913  1.00  0.00           H  
ATOM   4808 HO2'   G   149     -16.631  17.420  25.309  1.00  0.00           H  
ATOM   4809  H1    G   149     -23.736  14.021  28.003  1.00  0.00           H  
ATOM   4810  H22   G   149     -23.159  16.621  25.850  1.00  0.00           H  
ATOM   4811  H21   G   149     -24.271  15.831  26.858  1.00  0.00           H  
ATOM   4812  H8    G   149     -17.747  12.448  26.918  1.00  0.00           H  
ATOM   4813  P     U   150     -15.108  16.846  28.298  1.00  0.00           P  
ATOM   4814  OP2   U   150     -14.987  15.652  29.171  1.00  0.00           O  
ATOM   4815  OP1   U   150     -14.025  17.862  28.289  1.00  0.00           O  
ATOM   4816  O5'   U   150     -16.474  17.584  28.657  1.00  0.00           O  
ATOM   4817  C5'   U   150     -16.827  18.809  28.034  1.00  0.00           C  
ATOM   4818  C4'   U   150     -18.180  19.296  28.490  1.00  0.00           C  
ATOM   4819  O4'   U   150     -19.188  18.294  28.195  1.00  0.00           O  
ATOM   4820  C3'   U   150     -18.340  19.533  29.984  1.00  0.00           C  
ATOM   4821  O3'   U   150     -17.790  20.767  30.410  1.00  0.00           O  
ATOM   4822  C1'   U   150     -20.219  18.377  29.167  1.00  0.00           C  
ATOM   4823  C2'   U   150     -19.845  19.468  30.168  1.00  0.00           C  
ATOM   4824  O2'   U   150     -20.464  20.687  29.782  1.00  0.00           O  
ATOM   4825  N1    U   150     -20.405  17.057  29.817  1.00  0.00           N  
ATOM   4826  C2    U   150     -21.592  16.850  30.495  1.00  0.00           C  
ATOM   4827  O2    U   150     -22.469  17.692  30.576  1.00  0.00           O  
ATOM   4828  N3    U   150     -21.721  15.614  31.080  1.00  0.00           N  
ATOM   4829  C4    U   150     -20.804  14.584  31.059  1.00  0.00           C  
ATOM   4830  O4    U   150     -21.068  13.528  31.636  1.00  0.00           O  
ATOM   4831  C5    U   150     -19.601  14.870  30.339  1.00  0.00           C  
ATOM   4832  C6    U   150     -19.450  16.064  29.759  1.00  0.00           C  
ATOM   4833  H5'   U   150     -16.844  18.680  27.063  1.00  0.00           H  
ATOM   4834 H5''   U   150     -16.154  19.486  28.255  1.00  0.00           H  
ATOM   4835  H4'   U   150     -18.403  20.122  28.013  1.00  0.00           H  
ATOM   4836  H3'   U   150     -17.917  18.803  30.482  1.00  0.00           H  
ATOM   4837  H1'   U   150     -21.046  18.632  28.706  1.00  0.00           H  
ATOM   4838  H2'   U   150     -20.083  19.215  31.084  1.00  0.00           H  
ATOM   4839 HO2'   U   150     -20.816  21.133  30.580  1.00  0.00           H  
ATOM   4840  H3    U   150     -22.554  15.446  31.567  1.00  0.00           H  
ATOM   4841  H5    U   150     -18.894  14.194  30.272  1.00  0.00           H  
ATOM   4842  H6    U   150     -18.617  16.236  29.273  1.00  0.00           H  
ATOM   4843  P     A   151     -17.079  20.882  31.847  1.00  0.00           P  
ATOM   4844  OP2   A   151     -16.514  19.553  32.188  1.00  0.00           O  
ATOM   4845  OP1   A   151     -16.194  22.074  31.828  1.00  0.00           O  
ATOM   4846  O5'   A   151     -18.283  21.177  32.849  1.00  0.00           O  
ATOM   4847  C5'   A   151     -19.060  22.359  32.727  1.00  0.00           C  
ATOM   4848  C4'   A   151     -20.392  22.220  33.420  1.00  0.00           C  
ATOM   4849  O4'   A   151     -21.089  21.079  32.887  1.00  0.00           O  
ATOM   4850  C3'   A   151     -20.342  21.902  34.906  1.00  0.00           C  
ATOM   4851  O3'   A   151     -20.073  23.040  35.708  1.00  0.00           O  
ATOM   4852  C1'   A   151     -21.878  20.477  33.886  1.00  0.00           C  
ATOM   4853  C2'   A   151     -21.721  21.308  35.137  1.00  0.00           C  
ATOM   4854  O2'   A   151     -22.720  22.317  35.159  1.00  0.00           O  
ATOM   4855  N1    A   151     -23.040  15.817  35.756  1.00  0.00           N  
ATOM   4856  C2    A   151     -23.718  16.971  35.729  1.00  0.00           C  
ATOM   4857  N3    A   151     -23.355  18.149  35.225  1.00  0.00           N  
ATOM   4858  C4    A   151     -22.123  18.078  34.691  1.00  0.00           C  
ATOM   4859  C5    A   151     -21.304  16.965  34.642  1.00  0.00           C  
ATOM   4860  C6    A   151     -21.805  15.780  35.210  1.00  0.00           C  
ATOM   4861  N6    A   151     -21.129  14.629  35.238  1.00  0.00           N  
ATOM   4862  N7    A   151     -20.104  17.266  34.014  1.00  0.00           N  
ATOM   4863  C8    A   151     -20.222  18.533  33.701  1.00  0.00           C  
ATOM   4864  N9    A   151     -21.419  19.088  34.081  1.00  0.00           N  
ATOM   4865  H5'   A   151     -19.212  22.546  31.777  1.00  0.00           H  
ATOM   4866 H5''   A   151     -18.569  23.108  33.125  1.00  0.00           H  
ATOM   4867  H4'   A   151     -20.930  23.028  33.286  1.00  0.00           H  
ATOM   4868  H3'   A   151     -19.664  21.217  35.084  1.00  0.00           H  
ATOM   4869  H1'   A   151     -22.819  20.474  33.612  1.00  0.00           H  
ATOM   4870  H2'   A   151     -21.744  20.756  35.947  1.00  0.00           H  
ATOM   4871 HO2'   A   151     -22.328  23.145  35.507  1.00  0.00           H  
ATOM   4872  H2    A   151     -24.609  16.946  36.138  1.00  0.00           H  
ATOM   4873  H61   A   151     -21.531  13.835  35.648  1.00  0.00           H  
ATOM   4874  H62   A   151     -20.232  14.578  34.847  1.00  0.00           H  
ATOM   4875  H8    A   151     -19.520  19.038  33.239  1.00  0.00           H  
ATOM   4876  P     G   152     -19.213  22.892  37.057  1.00  0.00           P  
ATOM   4877  OP2   G   152     -18.009  22.080  36.749  1.00  0.00           O  
ATOM   4878  OP1   G   152     -19.054  24.244  37.653  1.00  0.00           O  
ATOM   4879  O5'   G   152     -20.151  22.037  38.021  1.00  0.00           O  
ATOM   4880  C5'   G   152     -21.344  22.590  38.556  1.00  0.00           C  
ATOM   4881  C4'   G   152     -22.076  21.595  39.422  1.00  0.00           C  
ATOM   4882  O4'   G   152     -22.506  20.450  38.643  1.00  0.00           O  
ATOM   4883  C3'   G   152     -21.268  20.969  40.549  1.00  0.00           C  
ATOM   4884  O3'   G   152     -21.064  21.852  41.640  1.00  0.00           O  
ATOM   4885  C1'   G   152     -22.554  19.316  39.487  1.00  0.00           C  
ATOM   4886  C2'   G   152     -22.087  19.728  40.879  1.00  0.00           C  
ATOM   4887  O2'   G   152     -23.223  20.046  41.671  1.00  0.00           O  
ATOM   4888  N1    G   152     -21.342  14.378  39.737  1.00  0.00           N  
ATOM   4889  C2    G   152     -22.233  15.099  40.494  1.00  0.00           C  
ATOM   4890  N2    G   152     -22.892  14.420  41.446  1.00  0.00           N  
ATOM   4891  N3    G   152     -22.464  16.391  40.332  1.00  0.00           N  
ATOM   4892  C4    G   152     -21.719  16.916  39.337  1.00  0.00           C  
ATOM   4893  C5    G   152     -20.803  16.285  38.522  1.00  0.00           C  
ATOM   4894  C6    G   152     -20.565  14.899  38.707  1.00  0.00           C  
ATOM   4895  O6    G   152     -19.792  14.160  38.086  1.00  0.00           O  
ATOM   4896  N7    G   152     -20.249  17.180  37.617  1.00  0.00           N  
ATOM   4897  C8    G   152     -20.827  18.317  37.893  1.00  0.00           C  
ATOM   4898  N9    G   152     -21.730  18.229  38.925  1.00  0.00           N  
ATOM   4899  H5'   G   152     -21.928  22.864  37.820  1.00  0.00           H  
ATOM   4900 H5''   G   152     -21.117  23.377  39.095  1.00  0.00           H  
ATOM   4901  H4'   G   152     -22.862  22.040  39.803  1.00  0.00           H  
ATOM   4902  H3'   G   152     -20.395  20.694  40.203  1.00  0.00           H  
ATOM   4903  H1'   G   152     -23.490  19.029  39.528  1.00  0.00           H  
ATOM   4904  H2'   G   152     -21.540  19.029  41.295  1.00  0.00           H  
ATOM   4905 HO2'   G   152     -23.690  19.218  41.907  1.00  0.00           H  
ATOM   4906  H1    G   152     -21.244  13.424  39.937  1.00  0.00           H  
ATOM   4907  H22   G   152     -23.541  14.882  42.017  1.00  0.00           H  
ATOM   4908  H21   G   152     -22.726  13.463  41.572  1.00  0.00           H  
ATOM   4909  H8    G   152     -20.637  19.149  37.412  1.00  0.00           H  
ATOM   4910  P     U   153     -19.743  21.970  42.457  1.00  0.00           P  
ATOM   4911  OP2   U   153     -18.824  22.809  41.648  1.00  0.00           O  
ATOM   4912  OP1   U   153     -20.133  22.412  43.821  1.00  0.00           O  
ATOM   4913  O5'   U   153     -19.108  20.513  42.574  1.00  0.00           O  
ATOM   4914  C5'   U   153     -19.498  19.628  43.613  1.00  0.00           C  
ATOM   4915  C4'   U   153     -18.730  18.331  43.558  1.00  0.00           C  
ATOM   4916  O4'   U   153     -19.079  17.611  42.340  1.00  0.00           O  
ATOM   4917  C3'   U   153     -17.217  18.452  43.465  1.00  0.00           C  
ATOM   4918  O3'   U   153     -16.603  18.706  44.716  1.00  0.00           O  
ATOM   4919  C1'   U   153     -17.962  16.905  41.867  1.00  0.00           C  
ATOM   4920  C2'   U   153     -16.836  17.107  42.877  1.00  0.00           C  
ATOM   4921  O2'   U   153     -16.896  16.081  43.858  1.00  0.00           O  
ATOM   4922  N1    U   153     -17.623  17.449  40.530  1.00  0.00           N  
ATOM   4923  C2    U   153     -16.793  16.686  39.730  1.00  0.00           C  
ATOM   4924  O2    U   153     -16.341  15.609  40.076  1.00  0.00           O  
ATOM   4925  N3    U   153     -16.507  17.230  38.502  1.00  0.00           N  
ATOM   4926  C4    U   153     -16.955  18.433  38.000  1.00  0.00           C  
ATOM   4927  O4    U   153     -16.607  18.785  36.872  1.00  0.00           O  
ATOM   4928  C5    U   153     -17.810  19.168  38.882  1.00  0.00           C  
ATOM   4929  C6    U   153     -18.105  18.662  40.083  1.00  0.00           C
[truncated: 21,644 more chars]
