# Supplementary material for: Chemical reversible crosslinking enables measurement of RNA 3D distances and alternative conformations in cells
Source: Nat Commun. 2022 Feb 17;13:911. doi: 10.1038/s41467-022-28602-3 (PMC8854666; doi:10.1038/s41467-022-28602-3)
Supplement: Supplementary file 3 — Source Data [file 41467_2022_28602_MOESM3_ESM.zip › Source Data/Source Data SI/sfig10d/S10d Cluster 2 noSHARC Source Data.pdb]

HEADER                                            21-MAR-21   XXXX              
EXPDTA    THEORETICAL MODEL                                                     
REMARK 220                                                                      
REMARK 220 EXPERIMENTAL DETAILS                                                 
REMARK 220  EXPERIMENT TYPE                : THEORETICAL MODELLING              
REMARK 220  DATE OF DATA COLLECTION        : 21-MAR-21                          
REMARK 220                                                                      
REMARK 220 REMARK: MODEL GENERATED BY ROSETTA                                   
REMARK 220  VERSION 2020.08+release.cb1caba                                     
ATOM      1  C5'   A     1      -3.746  17.830  42.163  1.00  0.00           C  
ATOM      2  C4'   A     1      -4.977  18.697  42.081  1.00  0.00           C  
ATOM      3  O4'   A     1      -5.903  18.178  41.094  1.00  0.00           O  
ATOM      4  C3'   A     1      -5.818  18.783  43.345  1.00  0.00           C  
ATOM      5  O3'   A     1      -5.325  19.729  44.277  1.00  0.00           O  
ATOM      6  C1'   A     1      -7.214  18.561  41.441  1.00  0.00           C  
ATOM      7  C2'   A     1      -7.145  19.278  42.790  1.00  0.00           C  
ATOM      8  O2'   A     1      -7.116  20.680  42.559  1.00  0.00           O  
ATOM      9  N1    A     1     -11.991  16.670  41.039  1.00  0.00           N  
ATOM     10  C2    A     1     -11.502  17.912  40.929  1.00  0.00           C  
ATOM     11  N3    A     1     -10.245  18.334  41.046  1.00  0.00           N  
ATOM     12  C4    A     1      -9.421  17.305  41.311  1.00  0.00           C  
ATOM     13  C5    A     1      -9.774  15.976  41.453  1.00  0.00           C  
ATOM     14  C6    A     1     -11.136  15.659  41.306  1.00  0.00           C  
ATOM     15  N6    A     1     -11.624  14.422  41.416  1.00  0.00           N  
ATOM     16  N7    A     1      -8.656  15.198  41.723  1.00  0.00           N  
ATOM     17  C8    A     1      -7.669  16.060  41.738  1.00  0.00           C  
ATOM     18  N9    A     1      -8.060  17.354  41.496  1.00  0.00           N  
ATOM     19  H4'   A     1      -4.702  19.602  41.821  1.00  0.00           H  
ATOM     20  H3'   A     1      -5.918  17.915  43.790  1.00  0.00           H  
ATOM     21  H1'   A     1      -7.566  19.176  40.762  1.00  0.00           H  
ATOM     22  H2'   A     1      -7.895  19.020  43.366  1.00  0.00           H  
ATOM     23 HO2'   A     1      -7.776  21.112  43.140  1.00  0.00           H  
ATOM     24  H2    A     1     -12.164  18.609  40.735  1.00  0.00           H  
ATOM     25  H61   A     1     -12.584  14.262  41.303  1.00  0.00           H  
ATOM     26  H62   A     1     -11.022  13.673  41.609  1.00  0.00           H  
ATOM     27  H8    A     1      -6.738  15.804  41.906  1.00  0.00           H  
ATOM     28  P     G     2      -5.688  19.592  45.836  1.00  0.00           P  
ATOM     29  OP2   G     2      -6.051  18.177  46.101  1.00  0.00           O  
ATOM     30  OP1   G     2      -4.599  20.229  46.621  1.00  0.00           O  
ATOM     31  O5'   G     2      -7.001  20.478  46.007  1.00  0.00           O  
ATOM     32  C5'   G     2      -6.976  21.875  45.753  1.00  0.00           C  
ATOM     33  C4'   G     2      -8.360  22.416  45.492  1.00  0.00           C  
ATOM     34  O4'   G     2      -9.087  21.429  44.689  1.00  0.00           O  
ATOM     35  C3'   G     2      -9.207  22.702  46.723  1.00  0.00           C  
ATOM     36  O3'   G     2     -10.036  23.843  46.571  1.00  0.00           O  
ATOM     37  C1'   G     2     -10.248  20.981  45.408  1.00  0.00           C  
ATOM     38  C2'   G     2     -10.073  21.445  46.858  1.00  0.00           C  
ATOM     39  O2'   G     2     -11.356  21.756  47.381  1.00  0.00           O  
ATOM     40  N1    G     2     -13.008  17.023  43.785  1.00  0.00           N  
ATOM     41  C2    G     2     -13.275  18.368  43.702  1.00  0.00           C  
ATOM     42  N2    G     2     -14.428  18.710  43.108  1.00  0.00           N  
ATOM     43  N3    G     2     -12.471  19.311  44.165  1.00  0.00           N  
ATOM     44  C4    G     2     -11.360  18.795  44.730  1.00  0.00           C  
ATOM     45  C5    G     2     -10.998  17.471  44.864  1.00  0.00           C  
ATOM     46  C6    G     2     -11.869  16.470  44.363  1.00  0.00           C  
ATOM     47  O6    G     2     -11.726  15.242  44.386  1.00  0.00           O  
ATOM     48  N7    G     2      -9.772  17.358  45.505  1.00  0.00           N  
ATOM     49  C8    G     2      -9.418  18.591  45.745  1.00  0.00           C  
ATOM     50  N9    G     2     -10.335  19.513  45.301  1.00  0.00           N  
ATOM     51  H5'   G     2      -6.412  22.048  44.970  1.00  0.00           H  
ATOM     52 H5''   G     2      -6.594  22.334  46.530  1.00  0.00           H  
ATOM     53  H4'   G     2      -8.287  23.235  44.958  1.00  0.00           H  
ATOM     54  H3'   G     2      -8.636  22.824  47.509  1.00  0.00           H  
ATOM     55  H1'   G     2     -11.059  21.385  45.032  1.00  0.00           H  
ATOM     56  H2'   G     2      -9.623  20.754  47.388  1.00  0.00           H  
ATOM     57 HO2'   G     2     -11.951  20.989  47.244  1.00  0.00           H  
ATOM     58  H1    G     2     -13.669  16.405  43.411  1.00  0.00           H  
ATOM     59  H22   G     2     -14.672  19.656  43.019  1.00  0.00           H  
ATOM     60  H21   G     2     -15.029  18.018  42.762  1.00  0.00           H  
ATOM     61  H8    G     2      -8.583  18.834  46.195  1.00  0.00           H  
ATOM     62  P     A     3      -9.529  25.282  47.075  1.00  0.00           P  
ATOM     63  OP2   A     3      -9.335  25.212  48.545  1.00  0.00           O  
ATOM     64  OP1   A     3      -8.403  25.705  46.205  1.00  0.00           O  
ATOM     65  O5'   A     3     -10.764  26.247  46.788  1.00  0.00           O  
ATOM     66  C5'   A     3     -10.565  27.631  46.541  1.00  0.00           C  
ATOM     67  C4'   A     3     -11.473  28.135  45.448  1.00  0.00           C  
ATOM     68  O4'   A     3     -11.004  27.585  44.194  1.00  0.00           O  
ATOM     69  C3'   A     3     -12.929  27.705  45.538  1.00  0.00           C  
ATOM     70  O3'   A     3     -13.718  28.578  46.328  1.00  0.00           O  
ATOM     71  C1'   A     3     -12.107  27.183  43.382  1.00  0.00           C  
ATOM     72  C2'   A     3     -13.379  27.651  44.084  1.00  0.00           C  
ATOM     73  O2'   A     3     -13.719  28.943  43.602  1.00  0.00           O  
ATOM     74  N1    A     3     -14.424  23.055  41.348  1.00  0.00           N  
ATOM     75  C2    A     3     -14.724  24.359  41.322  1.00  0.00           C  
ATOM     76  N3    A     3     -14.076  25.383  41.874  1.00  0.00           N  
ATOM     77  C4    A     3     -12.982  24.954  42.528  1.00  0.00           C  
ATOM     78  C5    A     3     -12.544  23.648  42.643  1.00  0.00           C  
ATOM     79  C6    A     3     -13.318  22.658  42.013  1.00  0.00           C  
ATOM     80  N6    A     3     -13.019  21.357  42.038  1.00  0.00           N  
ATOM     81  N7    A     3     -11.376  23.587  43.391  1.00  0.00           N  
ATOM     82  C8    A     3     -11.138  24.836  43.706  1.00  0.00           C  
ATOM     83  N9    A     3     -12.070  25.718  43.217  1.00  0.00           N  
ATOM     84  H5'   A     3      -9.633  27.778  46.276  1.00  0.00           H  
ATOM     85 H5''   A     3     -10.746  28.133  47.363  1.00  0.00           H  
ATOM     86  H4'   A     3     -11.435  29.113  45.395  1.00  0.00           H  
ATOM     87  H3'   A     3     -12.964  26.804  45.924  1.00  0.00           H  
ATOM     88  H1'   A     3     -12.043  27.613  42.503  1.00  0.00           H  
ATOM     89  H2'   A     3     -14.110  27.011  43.958  1.00  0.00           H  
ATOM     90 HO2'   A     3     -14.041  29.487  44.351  1.00  0.00           H  
ATOM     91  H2    A     3     -15.537  24.595  40.826  1.00  0.00           H  
ATOM     92  H61   A     3     -13.598  20.713  41.579  1.00  0.00           H  
ATOM     93  H62   A     3     -12.222  21.046  42.514  1.00  0.00           H  
ATOM     94  H8    A     3     -10.366  25.115  44.243  1.00  0.00           H  
ATOM     95  P     G     4     -14.733  27.982  47.423  1.00  0.00           P  
ATOM     96  OP2   G     4     -13.981  27.026  48.275  1.00  0.00           O  
ATOM     97  OP1   G     4     -15.451  29.120  48.053  1.00  0.00           O  
ATOM     98  O5'   G     4     -15.786  27.152  46.561  1.00  0.00           O  
ATOM     99  C5'   G     4     -16.739  27.811  45.742  1.00  0.00           C  
ATOM    100  C4'   G     4     -17.560  26.830  44.950  1.00  0.00           C  
ATOM    101  O4'   G     4     -16.715  25.989  44.125  1.00  0.00           O  
ATOM    102  C3'   G     4     -18.322  25.880  45.845  1.00  0.00           C  
ATOM    103  O3'   G     4     -19.544  26.458  46.243  1.00  0.00           O  
ATOM    104  C1'   G     4     -17.075  24.628  44.304  1.00  0.00           C  
ATOM    105  C2'   G     4     -18.438  24.626  44.999  1.00  0.00           C  
ATOM    106  O2'   G     4     -19.473  24.712  44.046  1.00  0.00           O  
ATOM    107  N1    G     4     -15.174  20.247  46.055  1.00  0.00           N  
ATOM    108  C2    G     4     -16.245  20.461  45.225  1.00  0.00           C  
ATOM    109  N2    G     4     -16.909  19.376  44.835  1.00  0.00           N  
ATOM    110  N3    G     4     -16.639  21.656  44.814  1.00  0.00           N  
ATOM    111  C4    G     4     -15.861  22.641  45.310  1.00  0.00           C  
ATOM    112  C5    G     4     -14.769  22.536  46.147  1.00  0.00           C  
ATOM    113  C6    G     4     -14.364  21.245  46.590  1.00  0.00           C  
ATOM    114  O6    G     4     -13.443  20.947  47.361  1.00  0.00           O  
ATOM    115  N7    G     4     -14.242  23.788  46.429  1.00  0.00           N  
ATOM    116  C8    G     4     -15.015  24.615  45.784  1.00  0.00           C  
ATOM    117  N9    G     4     -16.026  23.987  45.095  1.00  0.00           N  
ATOM    118  H5'   G     4     -16.270  28.409  45.123  1.00  0.00           H  
ATOM    119 H5''   G     4     -17.335  28.344  46.309  1.00  0.00           H  
ATOM    120  H4'   G     4     -18.260  27.462  44.384  1.00  0.00           H  
ATOM    121  H3'   G     4     -17.803  25.647  46.787  1.00  0.00           H  
ATOM    122  H1'   G     4     -17.183  24.033  43.385  1.00  0.00           H  
ATOM    123  H2'   G     4     -18.677  23.733  45.594  1.00  0.00           H  
ATOM    124 HO2'   G     4     -20.162  25.367  44.360  1.00  0.00           H  
ATOM    125  H1    G     4     -14.957  19.302  46.297  1.00  0.00           H  
ATOM    126  H22   G     4     -17.703  19.467  44.232  1.00  0.00           H  
ATOM    127  H21   G     4     -16.617  18.472  45.143  1.00  0.00           H  
ATOM    128  H8    G     4     -14.877  25.707  45.794  1.00  0.00           H  
ATOM    129  P     G     5     -20.074  26.216  47.731  1.00  0.00           P  
ATOM    130  OP2   G     5     -18.947  26.418  48.674  1.00  0.00           O  
ATOM    131  OP1   G     5     -21.316  27.016  47.892  1.00  0.00           O  
ATOM    132  O5'   G     5     -20.441  24.669  47.713  1.00  0.00           O  
ATOM    133  C5'   G     5     -21.602  24.202  46.997  1.00  0.00           C  
ATOM    134  C4'   G     5     -21.638  22.695  46.991  1.00  0.00           C  
ATOM    135  O4'   G     5     -20.397  22.153  46.473  1.00  0.00           O  
ATOM    136  C3'   G     5     -21.760  22.005  48.337  1.00  0.00           C  
ATOM    137  O3'   G     5     -23.089  22.026  48.832  1.00  0.00           O  
ATOM    138  C1'   G     5     -20.168  20.869  47.017  1.00  0.00           C  
ATOM    139  C2'   G     5     -21.330  20.592  47.976  1.00  0.00           C  
ATOM    140  O2'   G     5     -22.353  19.897  47.294  1.00  0.00           O  
ATOM    141  N1    G     5     -16.670  18.039  49.361  1.00  0.00           N  
ATOM    142  C2    G     5     -17.838  17.650  48.762  1.00  0.00           C  
ATOM    143  N2    G     5     -18.115  16.333  48.815  1.00  0.00           N  
ATOM    144  N3    G     5     -18.674  18.489  48.157  1.00  0.00           N  
ATOM    145  C4    G     5     -18.238  19.769  48.221  1.00  0.00           C  
ATOM    146  C5    G     5     -17.090  20.256  48.801  1.00  0.00           C  
ATOM    147  C6    G     5     -16.200  19.343  49.430  1.00  0.00           C  
ATOM    148  O6    G     5     -15.130  19.573  49.990  1.00  0.00           O  
ATOM    149  N7    G     5     -17.010  21.636  48.656  1.00  0.00           N  
ATOM    150  C8    G     5     -18.096  21.958  48.002  1.00  0.00           C  
ATOM    151  N9    G     5     -18.887  20.874  47.712  1.00  0.00           N  
ATOM    152  H5'   G     5     -21.585  24.577  45.964  1.00  0.00           H  
ATOM    153 H5''   G     5     -22.517  24.593  47.467  1.00  0.00           H  
ATOM    154  H4'   G     5     -22.526  22.450  46.392  1.00  0.00           H  
ATOM    155  H3'   G     5     -21.177  22.486  49.136  1.00  0.00           H  
ATOM    156  H1'   G     5     -20.144  20.040  46.296  1.00  0.00           H  
ATOM    157  H2'   G     5     -21.100  19.980  48.859  1.00  0.00           H  
ATOM    158 HO2'   G     5     -23.240  20.297  47.525  1.00  0.00           H  
ATOM    159  H1    G     5     -16.109  17.328  49.785  1.00  0.00           H  
ATOM    160  H22   G     5     -18.953  15.982  48.398  1.00  0.00           H  
ATOM    161  H21   G     5     -17.483  15.708  49.271  1.00  0.00           H  
ATOM    162  H8    G     5     -18.350  22.991  47.719  1.00  0.00           H  
ATOM    163  P     G     6     -23.343  22.113  50.419  1.00  0.00           P  
ATOM    164  OP2   G     6     -22.428  23.126  51.004  1.00  0.00           O  
ATOM    165  OP1   G     6     -24.815  22.256  50.589  1.00  0.00           O  
ATOM    166  O5'   G     6     -22.898  20.684  50.964  1.00  0.00           O  
ATOM    167  C5'   G     6     -23.648  19.528  50.626  1.00  0.00           C  
ATOM    168  C4'   G     6     -22.929  18.279  51.067  1.00  0.00           C  
ATOM    169  O4'   G     6     -21.580  18.257  50.529  1.00  0.00           O  
ATOM    170  C3'   G     6     -22.693  18.113  52.555  1.00  0.00           C  
ATOM    171  O3'   G     6     -23.858  17.663  53.232  1.00  0.00           O  
ATOM    172  C1'   G     6     -20.749  17.477  51.367  1.00  0.00           C  
ATOM    173  C2'   G     6     -21.598  17.055  52.573  1.00  0.00           C  
ATOM    174  O2'   G     6     -22.120  15.757  52.378  1.00  0.00           O  
ATOM    175  N1    G     6     -16.252  17.435  53.731  1.00  0.00           N  
ATOM    176  C2    G     6     -17.127  16.413  53.517  1.00  0.00           C  
ATOM    177  N2    G     6     -16.742  15.223  53.995  1.00  0.00           N  
ATOM    178  N3    G     6     -18.285  16.541  52.878  1.00  0.00           N  
ATOM    179  C4    G     6     -18.486  17.803  52.451  1.00  0.00           C  
ATOM    180  C5    G     6     -17.670  18.898  52.606  1.00  0.00           C  
ATOM    181  C6    G     6     -16.432  18.739  53.306  1.00  0.00           C  
ATOM    182  O6    G     6     -15.561  19.586  53.552  1.00  0.00           O  
ATOM    183  N7    G     6     -18.237  20.020  52.013  1.00  0.00           N  
ATOM    184  C8    G     6     -19.367  19.591  51.516  1.00  0.00           C  
ATOM    185  N9    G     6     -19.584  18.260  51.755  1.00  0.00           N  
ATOM    186  H5'   G     6     -23.815  19.490  49.540  1.00  0.00           H  
ATOM    187 H5''   G     6     -24.639  19.568  51.103  1.00  0.00           H  
ATOM    188  H4'   G     6     -23.574  17.460  50.719  1.00  0.00           H  
ATOM    189  H3'   G     6     -22.437  19.051  53.071  1.00  0.00           H  
ATOM    190  H1'   G     6     -20.373  16.553  50.903  1.00  0.00           H  
ATOM    191  H2'   G     6     -21.065  17.012  53.533  1.00  0.00           H  
ATOM    192 HO2'   G     6     -23.062  15.721  52.712  1.00  0.00           H  
ATOM    193  H1    G     6     -15.415  17.228  54.236  1.00  0.00           H  
ATOM    194  H22   G     6     -17.328  14.422  53.872  1.00  0.00           H  
ATOM    195  H21   G     6     -15.870  15.135  54.475  1.00  0.00           H  
ATOM    196  H8    G     6     -20.074  20.236  50.972  1.00  0.00           H  
ATOM    197  P     A     7     -24.187  18.195  54.713  1.00  0.00           P  
ATOM    198  OP2   A     7     -24.071  19.675  54.706  1.00  0.00           O  
ATOM    199  OP1   A     7     -25.452  17.560  55.160  1.00  0.00           O  
ATOM    200  O5'   A     7     -23.001  17.613  55.604  1.00  0.00           O  
ATOM    201  C5'   A     7     -22.879  16.217  55.833  1.00  0.00           C  
ATOM    202  C4'   A     7     -21.643  15.893  56.627  1.00  0.00           C  
ATOM    203  O4'   A     7     -20.466  16.281  55.879  1.00  0.00           O  
ATOM    204  C3'   A     7     -21.528  16.650  57.932  1.00  0.00           C  
ATOM    205  O3'   A     7     -22.252  15.950  58.921  1.00  0.00           O  
ATOM    206  C1'   A     7     -19.493  16.786  56.770  1.00  0.00           C  
ATOM    207  C2'   A     7     -20.034  16.620  58.190  1.00  0.00           C  
ATOM    208  O2'   A     7     -19.630  15.359  58.673  1.00  0.00           O  
ATOM    209  N1    A     7     -16.204  20.737  57.173  1.00  0.00           N  
ATOM    210  C2    A     7     -16.179  19.497  57.666  1.00  0.00           C  
ATOM    211  N3    A     7     -17.064  18.514  57.524  1.00  0.00           N  
ATOM    212  C4    A     7     -18.102  18.915  56.776  1.00  0.00           C  
ATOM    213  C5    A     7     -18.276  20.160  56.204  1.00  0.00           C  
ATOM    214  C6    A     7     -17.256  21.107  56.412  1.00  0.00           C  
ATOM    215  N6    A     7     -17.265  22.339  55.889  1.00  0.00           N  
ATOM    216  N7    A     7     -19.468  20.213  55.500  1.00  0.00           N  
ATOM    217  C8    A     7     -19.978  19.019  55.653  1.00  0.00           C  
ATOM    218  N9    A     7     -19.205  18.179  56.414  1.00  0.00           N  
ATOM    219  H5'   A     7     -22.834  15.754  54.970  1.00  0.00           H  
ATOM    220 H5''   A     7     -23.666  15.903  56.323  1.00  0.00           H  
ATOM    221  H4'   A     7     -21.729  14.816  56.830  1.00  0.00           H  
ATOM    222  H3'   A     7     -21.967  17.658  57.899  1.00  0.00           H  
ATOM    223  H1'   A     7     -18.534  16.250  56.728  1.00  0.00           H  
ATOM    224  H2'   A     7     -19.720  17.345  58.955  1.00  0.00           H  
ATOM    225 HO2'   A     7     -20.394  14.924  59.151  1.00  0.00           H  
ATOM    226  H2    A     7     -15.300  19.254  58.279  1.00  0.00           H  
ATOM    227  H61   A     7     -16.503  22.963  56.065  1.00  0.00           H  
ATOM    228  H62   A     7     -18.032  22.636  55.322  1.00  0.00           H  
ATOM    229  H8    A     7     -20.941  18.715  55.213  1.00  0.00           H  
ATOM    230  P     C     8     -22.828  16.736  60.181  1.00  0.00           P  
ATOM    231  OP2   C     8     -23.186  18.101  59.717  1.00  0.00           O  
ATOM    232  OP1   C     8     -23.863  15.883  60.807  1.00  0.00           O  
ATOM    233  O5'   C     8     -21.577  16.823  61.160  1.00  0.00           O  
ATOM    234  C5'   C     8     -21.661  17.556  62.394  1.00  0.00           C  
ATOM    235  C4'   C     8     -20.316  18.140  62.737  1.00  0.00           C  
ATOM    236  O4'   C     8     -19.530  18.292  61.530  1.00  0.00           O  
ATOM    237  C3'   C     8     -20.356  19.532  63.323  1.00  0.00           C  
ATOM    238  O3'   C     8     -20.603  19.480  64.714  1.00  0.00           O  
ATOM    239  C1'   C     8     -18.717  19.435  61.633  1.00  0.00           C  
ATOM    240  C2'   C     8     -18.960  20.044  63.014  1.00  0.00           C  
ATOM    241  O2'   C     8     -18.013  19.548  63.930  1.00  0.00           O  
ATOM    242  N1    C     8     -19.072  20.353  60.547  1.00  0.00           N  
ATOM    243  C2    C     8     -18.208  21.390  60.244  1.00  0.00           C  
ATOM    244  O2    C     8     -17.141  21.467  60.872  1.00  0.00           O  
ATOM    245  N3    C     8     -18.544  22.281  59.276  1.00  0.00           N  
ATOM    246  C4    C     8     -19.695  22.136  58.619  1.00  0.00           C  
ATOM    247  N4    C     8     -20.008  23.036  57.692  1.00  0.00           N  
ATOM    248  C5    C     8     -20.585  21.056  58.890  1.00  0.00           C  
ATOM    249  C6    C     8     -20.237  20.199  59.854  1.00  0.00           C  
ATOM    250  H5'   C     8     -21.999  16.895  63.205  1.00  0.00           H  
ATOM    251 H5''   C     8     -22.404  18.362  62.304  1.00  0.00           H  
ATOM    252  H4'   C     8     -19.901  17.439  63.476  1.00  0.00           H  
ATOM    253  H3'   C     8     -21.168  20.157  62.921  1.00  0.00           H  
ATOM    254  H1'   C     8     -17.636  19.247  61.553  1.00  0.00           H  
ATOM    255  H2'   C     8     -18.885  21.139  63.081  1.00  0.00           H  
ATOM    256 HO2'   C     8     -18.474  19.291  64.780  1.00  0.00           H  
ATOM    257  H42   C     8     -20.866  22.954  57.184  1.00  0.00           H  
ATOM    258  H41   C     8     -19.387  23.795  57.503  1.00  0.00           H  
ATOM    259  H5    C     8     -21.523  20.937  58.327  1.00  0.00           H  
ATOM    260  H6    C     8     -20.898  19.353  60.092  1.00  0.00           H  
ATOM    261  P     G     9     -21.620  20.531  65.372  1.00  0.00           P  
ATOM    262  OP2   G     9     -22.782  20.638  64.462  1.00  0.00           O  
ATOM    263  OP1   G     9     -21.821  20.108  66.785  1.00  0.00           O  
ATOM    264  O5'   G     9     -20.811  21.900  65.350  1.00  0.00           O  
ATOM    265  C5'   G     9     -19.641  22.034  66.147  1.00  0.00           C  
ATOM    266  C4'   G     9     -18.955  23.346  65.879  1.00  0.00           C  
ATOM    267  O4'   G     9     -18.489  23.396  64.509  1.00  0.00           O  
ATOM    268  C3'   G     9     -19.827  24.579  65.975  1.00  0.00           C  
ATOM    269  O3'   G     9     -20.047  24.945  67.321  1.00  0.00           O  
ATOM    270  C1'   G     9     -18.416  24.739  64.108  1.00  0.00           C  
ATOM    271  C2'   G     9     -18.983  25.603  65.232  1.00  0.00           C  
ATOM    272  O2'   G     9     -17.923  26.137  66.003  1.00  0.00           O  
ATOM    273  N1    G     9     -19.241  27.840  60.252  1.00  0.00           N  
ATOM    274  C2    G     9     -18.461  28.012  61.369  1.00  0.00           C  
ATOM    275  N2    G     9     -17.798  29.168  61.467  1.00  0.00           N  
ATOM    276  N3    G     9     -18.345  27.115  62.322  1.00  0.00           N  
ATOM    277  C4    G     9     -19.087  26.021  62.072  1.00  0.00           C  
ATOM    278  C5    G     9     -19.907  25.756  61.000  1.00  0.00           C  
ATOM    279  C6    G     9     -20.011  26.714  59.979  1.00  0.00           C  
ATOM    280  O6    G     9     -20.667  26.652  58.933  1.00  0.00           O  
ATOM    281  N7    G     9     -20.511  24.517  61.132  1.00  0.00           N  
ATOM    282  C8    G     9     -20.040  24.053  62.261  1.00  0.00           C  
ATOM    283  N9    G     9     -19.159  24.918  62.868  1.00  0.00           N  
ATOM    284  H5'   G     9     -18.945  21.210  65.937  1.00  0.00           H  
ATOM    285 H5''   G     9     -19.902  21.971  67.214  1.00  0.00           H  
ATOM    286  H4'   G     9     -18.160  23.393  66.637  1.00  0.00           H  
ATOM    287  H3'   G     9     -20.838  24.439  65.564  1.00  0.00           H  
ATOM    288  H1'   G     9     -17.388  25.087  63.925  1.00  0.00           H  
ATOM    289  H2'   G     9     -19.561  26.485  64.922  1.00  0.00           H  
ATOM    290 HO2'   G     9     -18.167  26.107  66.973  1.00  0.00           H  
ATOM    291  H1    G     9     -19.257  28.581  59.581  1.00  0.00           H  
ATOM    292  H22   G     9     -17.217  29.344  62.262  1.00  0.00           H  
ATOM    293  H21   G     9     -17.881  29.856  60.747  1.00  0.00           H  
ATOM    294  H8    G     9     -20.318  23.073  62.677  1.00  0.00           H  
ATOM    295  P     G    10     -21.430  25.641  67.753  1.00  0.00           P  
ATOM    296  OP2   G    10     -22.545  24.835  67.194  1.00  0.00           O  
ATOM    297  OP1   G    10     -21.376  25.905  69.214  1.00  0.00           O  
ATOM    298  O5'   G    10     -21.408  27.044  66.998  1.00  0.00           O  
ATOM    299  C5'   G    10     -22.615  27.730  66.700  1.00  0.00           C  
ATOM    300  C4'   G    10     -22.350  29.036  65.993  1.00  0.00           C  
ATOM    301  O4'   G    10     -21.747  28.694  64.737  1.00  0.00           O  
ATOM    302  C3'   G    10     -23.577  29.854  65.619  1.00  0.00           C  
ATOM    303  O3'   G    10     -24.005  30.716  66.660  1.00  0.00           O  
ATOM    304  C1'   G    10     -22.264  29.533  63.739  1.00  0.00           C  
ATOM    305  C2'   G    10     -23.096  30.612  64.407  1.00  0.00           C  
ATOM    306  O2'   G    10     -22.262  31.700  64.777  1.00  0.00           O  
ATOM    307  N1    G    10     -25.223  29.557  59.597  1.00  0.00           N  
ATOM    308  C2    G    10     -24.608  30.605  60.238  1.00  0.00           C  
ATOM    309  N2    G    10     -24.803  31.823  59.710  1.00  0.00           N  
ATOM    310  N3    G    10     -23.855  30.471  61.317  1.00  0.00           N  
ATOM    311  C4    G    10     -23.765  29.184  61.714  1.00  0.00           C  
ATOM    312  C5    G    10     -24.338  28.066  61.146  1.00  0.00           C  
ATOM    313  C6    G    10     -25.144  28.224  59.988  1.00  0.00           C  
ATOM    314  O6    G    10     -25.738  27.356  59.339  1.00  0.00           O  
ATOM    315  N7    G    10     -24.000  26.924  61.857  1.00  0.00           N  
ATOM    316  C8    G    10     -23.242  27.359  62.826  1.00  0.00           C  
ATOM    317  N9    G    10     -23.058  28.720  62.799  1.00  0.00           N  
ATOM    318  H5'   G    10     -23.096  27.910  67.534  1.00  0.00           H  
ATOM    319 H5''   G    10     -23.172  27.163  66.126  1.00  0.00           H  
ATOM    320  H4'   G    10     -21.735  29.572  66.537  1.00  0.00           H  
ATOM    321  H3'   G    10     -24.299  29.247  65.356  1.00  0.00           H  
ATOM    322  H1'   G    10     -21.516  29.948  63.260  1.00  0.00           H  
ATOM    323  H2'   G    10     -23.845  30.903  63.845  1.00  0.00           H  
ATOM    324 HO2'   G    10     -22.525  32.016  65.667  1.00  0.00           H  
ATOM    325  H1    G    10     -25.760  29.762  58.803  1.00  0.00           H  
ATOM    326  H22   G    10     -24.389  32.608  60.125  1.00  0.00           H  
ATOM    327  H21   G    10     -25.359  31.930  58.911  1.00  0.00           H  
ATOM    328  H8    G    10     -22.845  26.774  63.504  1.00  0.00           H  
ATOM    329  P     C    11     -25.567  30.826  67.026  1.00  0.00           P  
ATOM    330  OP2   C    11     -26.174  29.481  66.863  1.00  0.00           O  
ATOM    331  OP1   C    11     -25.684  31.530  68.328  1.00  0.00           O  
ATOM    332  O5'   C    11     -26.162  31.777  65.896  1.00  0.00           O  
ATOM    333  C5'   C    11     -25.733  33.125  65.776  1.00  0.00           C  
ATOM    334  C4'   C    11     -26.208  33.749  64.486  1.00  0.00           C  
ATOM    335  O4'   C    11     -25.687  32.995  63.364  1.00  0.00           O  
ATOM    336  C3'   C    11     -27.710  33.734  64.248  1.00  0.00           C  
ATOM    337  O3'   C    11     -28.389  34.768  64.940  1.00  0.00           O  
ATOM    338  C1'   C    11     -26.629  32.948  62.326  1.00  0.00           C  
ATOM    339  C2'   C    11     -27.793  33.848  62.738  1.00  0.00           C  
ATOM    340  O2'   C    11     -27.540  35.177  62.307  1.00  0.00           O  
ATOM    341  N1    C    11     -27.048  31.539  62.128  1.00  0.00           N  
ATOM    342  C2    C    11     -27.661  31.190  60.918  1.00  0.00           C  
ATOM    343  O2    C    11     -27.835  32.063  60.054  1.00  0.00           O  
ATOM    344  N3    C    11     -28.052  29.912  60.713  1.00  0.00           N  
ATOM    345  C4    C    11     -27.854  28.993  61.658  1.00  0.00           C  
ATOM    346  N4    C    11     -28.256  27.743  61.411  1.00  0.00           N  
ATOM    347  C5    C    11     -27.234  29.314  62.898  1.00  0.00           C  
ATOM    348  C6    C    11     -26.851  30.582  63.090  1.00  0.00           C  
ATOM    349  H5'   C    11     -24.754  33.151  65.802  1.00  0.00           H  
ATOM    350 H5''   C    11     -26.087  33.641  66.530  1.00  0.00           H  
ATOM    351  H4'   C    11     -25.872  34.667  64.438  1.00  0.00           H  
ATOM    352  H3'   C    11     -28.073  32.868  64.528  1.00  0.00           H  
ATOM    353  H1'   C    11     -26.236  33.291  61.496  1.00  0.00           H  
ATOM    354  H2'   C    11     -28.651  33.515  62.401  1.00  0.00           H  
ATOM    355 HO2'   C    11     -28.301  35.491  61.777  1.00  0.00           H  
ATOM    356  H42   C    11     -28.125  27.045  62.086  1.00  0.00           H  
ATOM    357  H41   C    11     -28.683  27.526  60.556  1.00  0.00           H  
ATOM    358  H5    C    11     -27.092  28.632  63.587  1.00  0.00           H  
ATOM    359  H6    C    11     -26.422  30.824  63.937  1.00  0.00           H  
ATOM    360  P     C    12     -29.986  34.726  65.056  1.00  0.00           P  
ATOM    361  OP2   C    12     -30.340  33.304  65.293  1.00  0.00           O  
ATOM    362  OP1   C    12     -30.346  35.750  66.069  1.00  0.00           O  
ATOM    363  O5'   C    12     -30.619  35.168  63.662  1.00  0.00           O  
ATOM    364  C5'   C    12     -30.477  36.497  63.185  1.00  0.00           C  
ATOM    365  C4'   C    12     -30.998  36.641  61.776  1.00  0.00           C  
ATOM    366  O4'   C    12     -30.194  35.847  60.868  1.00  0.00           O  
ATOM    367  C3'   C    12     -32.420  36.159  61.535  1.00  0.00           C  
ATOM    368  O3'   C    12     -33.399  37.096  61.949  1.00  0.00           O  
ATOM    369  C1'   C    12     -31.014  35.372  59.805  1.00  0.00           C  
ATOM    370  C2'   C    12     -32.431  35.891  60.034  1.00  0.00           C  
ATOM    371  O2'   C    12     -32.607  37.092  59.297  1.00  0.00           O  
ATOM    372  N1    C    12     -30.957  33.890  59.756  1.00  0.00           N  
ATOM    373  C2    C    12     -30.919  33.267  58.502  1.00  0.00           C  
ATOM    374  O2    C    12     -30.935  33.966  57.477  1.00  0.00           O  
ATOM    375  N3    C    12     -30.867  31.917  58.430  1.00  0.00           N  
ATOM    376  C4    C    12     -30.852  31.189  59.546  1.00  0.00           C  
ATOM    377  N4    C    12     -30.800  29.859  59.426  1.00  0.00           N  
ATOM    378  C5    C    12     -30.890  31.791  60.835  1.00  0.00           C  
ATOM    379  C6    C    12     -30.941  33.127  60.894  1.00  0.00           C  
ATOM    380  H5'   C    12     -29.528  36.742  63.201  1.00  0.00           H  
ATOM    381 H5''   C    12     -30.974  37.102  63.773  1.00  0.00           H  
ATOM    382  H4'   C    12     -30.934  37.583  61.513  1.00  0.00           H  
ATOM    383  H3'   C    12     -32.561  35.315  62.013  1.00  0.00           H  
ATOM    384  H1'   C    12     -30.668  35.739  58.965  1.00  0.00           H  
ATOM    385  H2'   C    12     -33.102  35.218  59.795  1.00  0.00           H  
ATOM    386 HO2'   C    12     -33.503  37.096  58.901  1.00  0.00           H  
ATOM    387  H42   C    12     -30.788  29.296  60.228  1.00  0.00           H  
ATOM    388  H41   C    12     -30.775  29.448  58.537  1.00  0.00           H  
ATOM    389  H5    C    12     -30.878  31.247  61.650  1.00  0.00           H  
ATOM    390  H6    C    12     -30.968  33.561  61.772  1.00  0.00           H  
ATOM    391  P     G    13     -34.781  36.589  62.595  1.00  0.00           P  
ATOM    392  OP2   G    13     -34.532  35.275  63.241  1.00  0.00           O  
ATOM    393  OP1   G    13     -35.353  37.703  63.394  1.00  0.00           O  
ATOM    394  O5'   G    13     -35.730  36.348  61.338  1.00  0.00           O  
ATOM    395  C5'   G    13     -36.134  37.430  60.511  1.00  0.00           C  
ATOM    396  C4'   G    13     -36.591  36.951  59.156  1.00  0.00           C  
ATOM    397  O4'   G    13     -35.499  36.271  58.485  1.00  0.00           O  
ATOM    398  C3'   G    13     -37.708  35.918  59.154  1.00  0.00           C  
ATOM    399  O3'   G    13     -38.994  36.495  59.306  1.00  0.00           O  
ATOM    400  C1'   G    13     -35.982  35.179  57.733  1.00  0.00           C  
ATOM    401  C2'   G    13     -37.505  35.222  57.816  1.00  0.00           C  
ATOM    402  O2'   G    13     -38.006  36.008  56.744  1.00  0.00           O  
ATOM    403  N1    G    13     -34.305  30.472  56.758  1.00  0.00           N  
ATOM    404  C2    G    13     -34.786  31.425  55.894  1.00  0.00           C  
ATOM    405  N2    G    13     -34.827  31.086  54.596  1.00  0.00           N  
ATOM    406  N3    G    13     -35.196  32.625  56.271  1.00  0.00           N  
ATOM    407  C4    G    13     -35.087  32.800  57.605  1.00  0.00           C  
ATOM    408  C5    G    13     -34.620  31.915  58.554  1.00  0.00           C  
ATOM    409  C6    G    13     -34.184  30.631  58.135  1.00  0.00           C  
ATOM    410  O6    G    13     -33.738  29.707  58.824  1.00  0.00           O  
ATOM    411  N7    G    13     -34.669  32.479  59.820  1.00  0.00           N  
ATOM    412  C8    G    13     -35.155  33.675  59.623  1.00  0.00           C  
ATOM    413  N9    G    13     -35.430  33.935  58.302  1.00  0.00           N  
ATOM    414  H5'   G    13     -35.379  38.044  60.396  1.00  0.00           H  
ATOM    415 H5''   G    13     -36.870  37.907  60.947  1.00  0.00           H  
ATOM    416  H4'   G    13     -36.869  37.721  58.617  1.00  0.00           H  
ATOM    417  H3'   G    13     -37.558  35.275  59.877  1.00  0.00           H  
ATOM    418  H1'   G    13     -35.704  35.261  56.797  1.00  0.00           H  
ATOM    419  H2'   G    13     -37.892  34.321  57.817  1.00  0.00           H  
ATOM    420 HO2'   G    13     -38.692  36.617  57.089  1.00  0.00           H  
ATOM    421  H1    G    13     -34.026  29.613  56.378  1.00  0.00           H  
ATOM    422  H22   G    13     -35.161  31.726  53.933  1.00  0.00           H  
ATOM    423  H21   G    13     -34.525  30.199  54.309  1.00  0.00           H  
ATOM    424  H8    G    13     -35.307  34.320  60.344  1.00  0.00           H  
ATOM    425  P     G    14     -40.122  35.739  60.166  1.00  0.00           P  
ATOM    426  OP2   G    14     -39.468  35.147  61.361  1.00  0.00           O  
ATOM    427  OP1   G    14     -41.268  36.667  60.341  1.00  0.00           O  
ATOM    428  O5'   G    14     -40.594  34.546  59.221  1.00  0.00           O  
ATOM    429  C5'   G    14     -41.256  34.808  57.993  1.00  0.00           C  
ATOM    430  C4'   G    14     -41.391  33.558  57.158  1.00  0.00           C  
ATOM    431  O4'   G    14     -40.100  33.065  56.739  1.00  0.00           O  
ATOM    432  C3'   G    14     -42.002  32.352  57.856  1.00  0.00           C  
ATOM    433  O3'   G    14     -43.407  32.455  58.010  1.00  0.00           O  
ATOM    434  C1'   G    14     -40.164  31.667  56.586  1.00  0.00           C  
ATOM    435  C2'   G    14     -41.581  31.231  56.940  1.00  0.00           C  
ATOM    436  O2'   G    14     -42.372  31.204  55.761  1.00  0.00           O  
ATOM    437  N1    G    14     -37.247  27.569  57.368  1.00  0.00           N  
ATOM    438  C2    G    14     -38.146  27.823  56.360  1.00  0.00           C  
ATOM    439  N2    G    14     -38.292  26.862  55.436  1.00  0.00           N  
ATOM    440  N3    G    14     -38.852  28.938  56.264  1.00  0.00           N  
ATOM    441  C4    G    14     -38.585  29.794  57.272  1.00  0.00           C  
ATOM    442  C5    G    14     -37.707  29.638  58.324  1.00  0.00           C  
ATOM    443  C6    G    14     -36.956  28.437  58.416  1.00  0.00           C  
ATOM    444  O6    G    14     -36.128  28.110  59.273  1.00  0.00           O  
ATOM    445  N7    G    14     -37.723  30.753  59.150  1.00  0.00           N  
ATOM    446  C8    G    14     -38.594  31.552  58.595  1.00  0.00           C  
ATOM    447  N9    G    14     -39.154  31.033  57.453  1.00  0.00           N  
ATOM    448  H5'   G    14     -40.745  35.475  57.489  1.00  0.00           H  
ATOM    449 H5''   G    14     -42.149  35.165  58.181  1.00  0.00           H  
ATOM    450  H4'   G    14     -41.930  33.776  56.369  1.00  0.00           H  
ATOM    451  H3'   G    14     -41.591  32.223  58.736  1.00  0.00           H  
ATOM    452  H1'   G    14     -39.979  31.443  55.650  1.00  0.00           H  
ATOM    453  H2'   G    14     -41.590  30.367  57.403  1.00  0.00           H  
ATOM    454 HO2'   G    14     -42.791  30.322  55.677  1.00  0.00           H  
ATOM    455  H1    G    14     -36.774  26.711  57.349  1.00  0.00           H  
ATOM    456  H22   G    14     -38.919  26.987  54.693  1.00  0.00           H  
ATOM    457  H21   G    14     -37.773  26.033  55.501  1.00  0.00           H  
ATOM    458  H8    G    14     -38.824  32.433  58.957  1.00  0.00           H  
ATOM    459  P     G    15     -44.150  31.661  59.193  1.00  0.00           P  
ATOM    460  OP2   G    15     -43.280  31.709  60.395  1.00  0.00           O  
ATOM    461  OP1   G    15     -45.546  32.161  59.277  1.00  0.00           O  
ATOM    462  O5'   G    15     -44.197  30.154  58.677  1.00  0.00           O  
ATOM    463  C5'   G    15     -44.908  29.809  57.498  1.00  0.00           C  
ATOM    464  C4'   G    15     -44.517  28.442  56.995  1.00  0.00           C  
ATOM    465  O4'   G    15     -43.095  28.341  56.716  1.00  0.00           O  
ATOM    466  C3'   G    15     -44.738  27.287  57.961  1.00  0.00           C  
ATOM    467  O3'   G    15     -46.106  26.956  58.124  1.00  0.00           O  
ATOM    468  C1'   G    15     -42.676  27.004  56.889  1.00  0.00           C  
ATOM    469  C2'   G    15     -43.904  26.199  57.306  1.00  0.00           C  
ATOM    470  O2'   G    15     -44.547  25.684  56.149  1.00  0.00           O  
ATOM    471  N1    G    15     -38.821  24.293  58.813  1.00  0.00           N  
ATOM    472  C2    G    15     -39.670  23.991  57.775  1.00  0.00           C  
ATOM    473  N2    G    15     -39.470  22.813  57.166  1.00  0.00           N  
ATOM    474  N3    G    15     -40.644  24.786  57.363  1.00  0.00           N  
ATOM    475  C4    G    15     -40.705  25.925  58.083  1.00  0.00           C  
ATOM    476  C5    G    15     -39.908  26.323  59.136  1.00  0.00           C  
ATOM    477  C6    G    15     -38.866  25.461  59.568  1.00  0.00           C  
ATOM    478  O6    G    15     -38.053  25.634  60.483  1.00  0.00           O  
ATOM    479  N7    G    15     -40.297  27.569  59.606  1.00  0.00           N  
ATOM    480  C8    G    15     -41.305  27.900  58.846  1.00  0.00           C  
ATOM    481  N9    G    15     -41.605  26.949  57.901  1.00  0.00           N  
ATOM    482  H5'   G    15     -44.717  30.473  56.803  1.00  0.00           H  
ATOM    483 H5''   G    15     -45.869  29.817  57.691  1.00  0.00           H  
ATOM    484  H4'   G    15     -45.028  28.273  56.176  1.00  0.00           H  
ATOM    485  H3'   G    15     -44.352  27.496  58.837  1.00  0.00           H  
ATOM    486  H1'   G    15     -42.337  26.662  56.035  1.00  0.00           H  
ATOM    487  H2'   G    15     -43.677  25.489  57.942  1.00  0.00           H  
ATOM    488 HO2'   G    15     -45.512  25.839  56.224  1.00  0.00           H  
ATOM    489  H1    G    15     -38.131  23.636  59.040  1.00  0.00           H  
ATOM    490  H22   G    15     -40.045  22.545  56.418  1.00  0.00           H  
ATOM    491  H21   G    15     -38.750  22.220  57.465  1.00  0.00           H  
ATOM    492  H8    G    15     -41.796  28.743  58.940  1.00  0.00           H  
ATOM    493  P     G    16     -46.637  26.387  59.531  1.00  0.00           P  
ATOM    494  OP2   G    16     -45.896  27.079  60.616  1.00  0.00           O  
ATOM    495  OP1   G    16     -48.122  26.428  59.513  1.00  0.00           O  
ATOM    496  O5'   G    16     -46.187  24.858  59.523  1.00  0.00           O  
ATOM    497  C5'   G    16     -46.695  23.953  58.555  1.00  0.00           C  
ATOM    498  C4'   G    16     -45.885  22.687  58.503  1.00  0.00           C  
ATOM    499  O4'   G    16     -44.507  23.009  58.188  1.00  0.00           O  
ATOM    500  C3'   G    16     -45.780  21.919  59.803  1.00  0.00           C  
ATOM    501  O3'   G    16     -46.928  21.132  60.058  1.00  0.00           O  
ATOM    502  C1'   G    16     -43.654  22.077  58.823  1.00  0.00           C  
ATOM    503  C2'   G    16     -44.540  21.077  59.564  1.00  0.00           C  
ATOM    504  O2'   G    16     -44.792  19.965  58.727  1.00  0.00           O  
ATOM    505  N1    G    16     -39.255  21.918  61.344  1.00  0.00           N  
ATOM    506  C2    G    16     -39.814  20.984  60.501  1.00  0.00           C  
ATOM    507  N2    G    16     -39.116  19.851  60.309  1.00  0.00           N  
ATOM    508  N3    G    16     -40.976  21.147  59.889  1.00  0.00           N  
ATOM    509  C4    G    16     -41.548  22.329  60.199  1.00  0.00           C  
ATOM    510  C5    G    16     -41.078  23.324  61.028  1.00  0.00           C  
ATOM    511  C6    G    16     -39.826  23.143  61.671  1.00  0.00           C  
ATOM    512  O6    G    16     -39.236  23.916  62.434  1.00  0.00           O  
ATOM    513  N7    G    16     -41.969  24.385  61.081  1.00  0.00           N  
ATOM    514  C8    G    16     -42.946  24.024  60.299  1.00  0.00           C  
ATOM    515  N9    G    16     -42.756  22.785  59.733  1.00  0.00           N  
ATOM    516  H5'   G    16     -46.675  24.382  57.674  1.00  0.00           H  
ATOM    517 H5''   G    16     -47.623  23.731  58.781  1.00  0.00           H  
ATOM    518  H4'   G    16     -46.400  22.069  57.754  1.00  0.00           H  
ATOM    519  H3'   G    16     -45.705  22.562  60.693  1.00  0.00           H  
ATOM    520  H1'   G    16     -43.024  21.496  58.134  1.00  0.00           H  
ATOM    521  H2'   G    16     -44.136  20.645  60.491  1.00  0.00           H  
ATOM    522 HO2'   G    16     -45.748  19.686  58.821  1.00  0.00           H  
ATOM    523  H1    G    16     -38.370  21.699  61.754  1.00  0.00           H  
ATOM    524  H22   G    16     -39.477  19.139  59.707  1.00  0.00           H  
ATOM    525  H21   G    16     -38.238  19.721  60.768  1.00  0.00           H  
ATOM    526  H8    G    16     -43.835  24.645  60.113  1.00  0.00           H  
ATOM    527  P     G    17     -47.369  20.848  61.575  1.00  0.00           P  
ATOM    528  OP2   G    17     -47.462  22.155  62.285  1.00  0.00           O  
ATOM    529  OP1   G    17     -48.557  19.959  61.520  1.00  0.00           O  
ATOM    530  O5'   G    17     -46.147  20.014  62.171  1.00  0.00           O  
ATOM    531  C5'   G    17     -46.373  18.734  62.794  1.00  0.00           C  
ATOM    532  C4'   G    17     -45.084  17.947  62.902  1.00  0.00           C  
ATOM    533  O4'   G    17     -44.026  18.666  62.218  1.00  0.00           O  
ATOM    534  C3'   G    17     -44.542  17.730  64.307  1.00  0.00           C  
ATOM    535  O3'   G    17     -45.137  16.593  64.933  1.00  0.00           O  
ATOM    536  C1'   G    17     -42.805  18.528  62.915  1.00  0.00           C  
ATOM    537  C2'   G    17     -43.052  17.532  64.052  1.00  0.00           C  
ATOM    538  O2'   G    17     -42.727  16.230  63.610  1.00  0.00           O  
ATOM    539  N1    G    17     -39.079  21.267  65.017  1.00  0.00           N  
ATOM    540  C2    G    17     -39.112  19.928  64.717  1.00  0.00           C  
ATOM    541  N2    G    17     -38.009  19.229  65.018  1.00  0.00           N  
ATOM    542  N3    G    17     -40.147  19.320  64.164  1.00  0.00           N  
ATOM    543  C4    G    17     -41.171  20.172  63.939  1.00  0.00           C  
ATOM    544  C5    G    17     -41.239  21.523  64.206  1.00  0.00           C  
ATOM    545  C6    G    17     -40.118  22.164  64.791  1.00  0.00           C  
ATOM    546  O6    G    17     -39.981  23.356  65.098  1.00  0.00           O  
ATOM    547  N7    G    17     -42.473  22.037  63.829  1.00  0.00           N  
ATOM    548  C8    G    17     -43.119  21.012  63.345  1.00  0.00           C  
ATOM    549  N9    G    17     -42.388  19.848  63.379  1.00  0.00           N  
ATOM    550  H5'   G    17     -47.105  18.155  62.213  1.00  0.00           H  
ATOM    551 H5''   G    17     -46.799  18.874  63.799  1.00  0.00           H  
ATOM    552  H4'   G    17     -45.333  16.965  62.475  1.00  0.00           H  
ATOM    553  H3'   G    17     -44.760  18.558  64.998  1.00  0.00           H  
ATOM    554  H1'   G    17     -41.971  18.130  62.318  1.00  0.00           H  
ATOM    555  H2'   G    17     -42.444  17.673  64.957  1.00  0.00           H  
ATOM    556 HO2'   G    17     -43.405  15.581  63.956  1.00  0.00           H  
ATOM    557  H1    G    17     -38.245  21.627  65.432  1.00  0.00           H  
ATOM    558  H22   G    17     -37.971  18.249  64.824  1.00  0.00           H  
ATOM    559  H21   G    17     -37.226  19.687  65.436  1.00  0.00           H  
ATOM    560  H8    G    17     -44.146  21.073  62.951  1.00  0.00           H  
ATOM    561  P     C    18     -45.488  16.634  66.505  1.00  0.00           P  
ATOM    562  OP2   C    18     -46.082  17.956  66.829  1.00  0.00           O  
ATOM    563  OP1   C    18     -46.250  15.395  66.810  1.00  0.00           O  
ATOM    564  O5'   C    18     -44.073  16.512  67.225  1.00  0.00           O  
ATOM    565  C5'   C    18     -43.321  15.290  67.159  1.00  0.00           C  
ATOM    566  C4'   C    18     -41.938  15.494  67.725  1.00  0.00           C  
ATOM    567  O4'   C    18     -41.241  16.499  66.941  1.00  0.00           O  
ATOM    568  C3'   C    18     -41.870  16.027  69.146  1.00  0.00           C  
ATOM    569  O3'   C    18     -42.052  14.995  70.115  1.00  0.00           O  
ATOM    570  C1'   C    18     -40.393  17.257  67.780  1.00  0.00           C  
ATOM    571  C2'   C    18     -40.476  16.642  69.179  1.00  0.00           C  
ATOM    572  O2'   C    18     -39.450  15.674  69.306  1.00  0.00           O  
ATOM    573  N1    C    18     -40.806  18.680  67.730  1.00  0.00           N  
ATOM    574  C2    C    18     -39.848  19.674  67.999  1.00  0.00           C  
ATOM    575  O2    C    18     -38.686  19.336  68.266  1.00  0.00           O  
ATOM    576  N3    C    18     -40.216  20.975  67.958  1.00  0.00           N  
ATOM    577  C4    C    18     -41.475  21.304  67.665  1.00  0.00           C  
ATOM    578  N4    C    18     -41.793  22.603  67.631  1.00  0.00           N  
ATOM    579  C5    C    18     -42.467  20.319  67.389  1.00  0.00           C  
ATOM    580  C6    C    18     -42.093  19.032  67.432  1.00  0.00           C  
ATOM    581  H5'   C    18     -43.247  14.947  66.117  1.00  0.00           H  
ATOM    582 H5''   C    18     -43.838  14.498  67.722  1.00  0.00           H  
ATOM    583  H4'   C    18     -41.489  14.490  67.702  1.00  0.00           H  
ATOM    584  H3'   C    18     -42.663  16.752  69.384  1.00  0.00           H  
ATOM    585  H1'   C    18     -39.335  17.232  67.482  1.00  0.00           H  
ATOM    586  H2'   C    18     -40.330  17.316  70.035  1.00  0.00           H  
ATOM    587 HO2'   C    18     -39.821  14.847  69.729  1.00  0.00           H  
ATOM    588  H42   C    18     -42.729  22.884  67.415  1.00  0.00           H  
ATOM    589  H41   C    18     -41.095  23.293  67.820  1.00  0.00           H  
ATOM    590  H5    C    18     -43.503  20.604  67.152  1.00  0.00           H  
ATOM    591  H6    C    18     -42.833  18.245  67.224  1.00  0.00           H  
ATOM    592  P     A    19     -42.741  15.340  71.525  1.00  0.00           P  
ATOM    593  OP2   A    19     -43.964  16.152  71.302  1.00  0.00           O  
ATOM    594  OP1   A    19     -42.839  14.021  72.209  1.00  0.00           O  
ATOM    595  O5'   A    19     -41.689  16.253  72.309  1.00  0.00           O  
ATOM    596  C5'   A    19     -40.420  15.725  72.730  1.00  0.00           C  
ATOM    597  C4'   A    19     -39.584  16.805  73.380  1.00  0.00           C  
ATOM    598  O4'   A    19     -39.227  17.821  72.409  1.00  0.00           O  
ATOM    599  C3'   A    19     -40.263  17.585  74.486  1.00  0.00           C  
ATOM    600  O3'   A    19     -40.259  16.871  75.699  1.00  0.00           O  
ATOM    601  C1'   A    19     -39.106  19.055  73.081  1.00  0.00           C  
ATOM    602  C2'   A    19     -39.406  18.834  74.563  1.00  0.00           C  
ATOM    603  O2'   A    19     -38.194  18.562  75.245  1.00  0.00           O  
ATOM    604  N1    A    19     -39.862  24.056  72.047  1.00  0.00           N  
ATOM    605  C2    A    19     -38.969  23.428  72.815  1.00  0.00           C  
ATOM    606  N3    A    19     -38.840  22.133  73.073  1.00  0.00           N  
ATOM    607  C4    A    19     -39.788  21.426  72.441  1.00  0.00           C  
ATOM    608  C5    A    19     -40.785  21.929  71.631  1.00  0.00           C  
ATOM    609  C6    A    19     -40.803  23.319  71.422  1.00  0.00           C  
ATOM    610  N6    A    19     -41.688  23.947  70.638  1.00  0.00           N  
ATOM    611  N7    A    19     -41.600  20.907  71.168  1.00  0.00           N  
ATOM    612  C8    A    19     -41.074  19.826  71.683  1.00  0.00           C  
ATOM    613  N9    A    19     -39.958  20.062  72.443  1.00  0.00           N  
ATOM    614  H5'   A    19     -39.877  15.310  71.868  1.00  0.00           H  
ATOM    615 H5''   A    19     -40.572  14.900  73.442  1.00  0.00           H  
ATOM    616  H4'   A    19     -38.729  16.262  73.809  1.00  0.00           H  
ATOM    617  H3'   A    19     -41.328  17.784  74.296  1.00  0.00           H  
ATOM    618  H1'   A    19     -38.078  19.440  73.017  1.00  0.00           H  
ATOM    619  H2'   A    19     -39.891  19.647  75.121  1.00  0.00           H  
ATOM    620 HO2'   A    19     -37.652  19.400  75.311  1.00  0.00           H  
ATOM    621  H2    A    19     -38.234  24.081  73.305  1.00  0.00           H  
ATOM    622  H61   A    19     -41.641  24.940  70.526  1.00  0.00           H  
ATOM    623  H62   A    19     -42.395  23.424  70.164  1.00  0.00           H  
ATOM    624  H8    A    19     -41.482  18.818  71.513  1.00  0.00           H  
ATOM    625  P     U    20     -39.060  16.357  76.662  1.00  0.00           P  
ATOM    626  OP2   U    20     -37.847  16.645  75.855  1.00  0.00           O  
ATOM    627  OP1   U    20     -39.302  17.110  77.919  1.00  0.00           O  
ATOM    628  O5'   U    20     -39.063  14.803  77.009  1.00  0.00           O  
ATOM    629  C5'   U    20     -37.934  13.990  76.730  1.00  0.00           C  
ATOM    630  C4'   U    20     -36.910  14.725  75.899  1.00  0.00           C  
ATOM    631  O4'   U    20     -36.535  15.909  76.655  1.00  0.00           O  
ATOM    632  C3'   U    20     -35.554  14.052  75.758  1.00  0.00           C  
ATOM    633  O3'   U    20     -35.548  13.015  74.793  1.00  0.00           O  
ATOM    634  C1'   U    20     -35.289  16.351  76.189  1.00  0.00           C  
ATOM    635  C2'   U    20     -34.743  15.249  75.291  1.00  0.00           C  
ATOM    636  O2'   U    20     -35.030  15.569  73.937  1.00  0.00           O  
ATOM    637  N1    U    20     -34.407  16.619  77.351  1.00  0.00           N  
ATOM    638  C2    U    20     -33.257  17.351  77.115  1.00  0.00           C  
ATOM    639  O2    U    20     -32.951  17.773  76.013  1.00  0.00           O  
ATOM    640  N3    U    20     -32.472  17.575  78.219  1.00  0.00           N  
ATOM    641  C4    U    20     -32.711  17.151  79.509  1.00  0.00           C  
ATOM    642  O4    U    20     -31.906  17.434  80.397  1.00  0.00           O  
ATOM    643  C5    U    20     -33.918  16.401  79.679  1.00  0.00           C  
ATOM    644  C6    U    20     -34.702  16.169  78.620  1.00  0.00           C  
ATOM    645  H5'   U    20     -38.227  13.192  76.242  1.00  0.00           H  
ATOM    646 H5''   U    20     -37.521  13.714  77.574  1.00  0.00           H  
ATOM    647  H4'   U    20     -37.234  14.976  75.009  1.00  0.00           H  
ATOM    648  H3'   U    20     -35.193  13.708  76.601  1.00  0.00           H  
ATOM    649  H1'   U    20     -35.393  17.173  75.664  1.00  0.00           H  
ATOM    650  H2'   U    20     -33.783  15.110  75.435  1.00  0.00           H  
ATOM    651 HO2'   U    20     -35.367  14.767  73.484  1.00  0.00           H  
ATOM    652  H3    U    20     -31.653  18.091  78.074  1.00  0.00           H  
ATOM    653  H5    U    20     -34.168  16.061  80.563  1.00  0.00           H  
ATOM    654  H6    U    20     -35.521  15.653  78.762  1.00  0.00           H  
ATOM    655  P     U    21     -34.537  11.775  74.943  1.00  0.00           P  
ATOM    656  OP2   U    21     -34.471  11.409  76.380  1.00  0.00           O  
ATOM    657  OP1   U    21     -34.918  10.748  73.940  1.00  0.00           O  
ATOM    658  O5'   U    21     -33.124  12.377  74.521  1.00  0.00           O  
ATOM    659  C5'   U    21     -32.898  12.854  73.204  1.00  0.00           C  
ATOM    660  C4'   U    21     -31.542  13.502  73.070  1.00  0.00           C  
ATOM    661  O4'   U    21     -31.471  14.647  73.951  1.00  0.00           O  
ATOM    662  C3'   U    21     -30.352  12.664  73.512  1.00  0.00           C  
ATOM    663  O3'   U    21     -29.943  11.724  72.535  1.00  0.00           O  
ATOM    664  C1'   U    21     -30.149  14.821  74.422  1.00  0.00           C  
ATOM    665  C2'   U    21     -29.301  13.720  73.796  1.00  0.00           C  
ATOM    666  O2'   U    21     -28.721  14.205  72.593  1.00  0.00           O  
ATOM    667  N1    U    21     -30.167  14.744  75.903  1.00  0.00           N  
ATOM    668  C2    U    21     -29.088  15.287  76.576  1.00  0.00           C  
ATOM    669  O2    U    21     -28.147  15.814  76.010  1.00  0.00           O  
ATOM    670  N3    U    21     -29.149  15.194  77.945  1.00  0.00           N  
ATOM    671  C4    U    21     -30.155  14.624  78.696  1.00  0.00           C  
ATOM    672  O4    U    21     -30.063  14.617  79.925  1.00  0.00           O  
ATOM    673  C5    U    21     -31.238  14.083  77.933  1.00  0.00           C  
ATOM    674  C6    U    21     -31.205  14.162  76.598  1.00  0.00           C  
ATOM    675  H5'   U    21     -33.589  13.512  72.979  1.00  0.00           H  
ATOM    676 H5''   U    21     -32.956  12.103  72.577  1.00  0.00           H  
ATOM    677  H4'   U    21     -31.398  13.794  72.147  1.00  0.00           H  
ATOM    678  H3'   U    21     -30.569  12.190  74.342  1.00  0.00           H  
ATOM    679  H1'   U    21     -29.798  15.695  74.147  1.00  0.00           H  
ATOM    680  H2'   U    21     -28.619  13.390  74.418  1.00  0.00           H  
ATOM    681 HO2'   U    21     -27.756  14.038  72.613  1.00  0.00           H  
ATOM    682  H3    U    21     -28.394  15.572  78.442  1.00  0.00           H  
ATOM    683  H5    U    21     -31.997  13.659  78.385  1.00  0.00           H  
ATOM    684  H6    U    21     -31.958  13.783  76.099  1.00  0.00           H  
ATOM    685  P     C    22     -29.121  10.413  72.967  1.00  0.00           P  
ATOM    686  OP2   C    22     -29.629   9.965  74.288  1.00  0.00           O  
ATOM    687  OP1   C    22     -29.127   9.469  71.821  1.00  0.00           O  
ATOM    688  O5'   C    22     -27.630  10.939  73.163  1.00  0.00           O  
ATOM    689  C5'   C    22     -26.854  11.362  72.053  1.00  0.00           C  
ATOM    690  C4'   C    22     -25.622  12.117  72.489  1.00  0.00           C  
ATOM    691  O4'   C    22     -26.020  13.245  73.311  1.00  0.00           O  
ATOM    692  C3'   C    22     -24.636  11.367  73.372  1.00  0.00           C  
ATOM    693  O3'   C    22     -23.771  10.502  72.643  1.00  0.00           O  
ATOM    694  C1'   C    22     -25.031  13.495  74.298  1.00  0.00           C  
ATOM    695  C2'   C    22     -23.888  12.511  74.043  1.00  0.00           C  
ATOM    696  O2'   C    22     -22.924  13.130  73.218  1.00  0.00           O  
ATOM    697  N1    C    22     -25.618  13.310  75.637  1.00  0.00           N  
ATOM    698  C2    C    22     -25.114  14.069  76.705  1.00  0.00           C  
ATOM    699  O2    C    22     -24.217  14.907  76.484  1.00  0.00           O  
ATOM    700  N3    C    22     -25.617  13.870  77.946  1.00  0.00           N  
ATOM    701  C4    C    22     -26.581  12.967  78.140  1.00  0.00           C  
ATOM    702  N4    C    22     -27.033  12.793  79.380  1.00  0.00           N  
ATOM    703  C5    C    22     -27.123  12.200  77.071  1.00  0.00           C  
ATOM    704  C6    C    22     -26.621  12.401  75.849  1.00  0.00           C  
ATOM    705  H5'   C    22     -27.400  11.943  71.484  1.00  0.00           H  
ATOM    706 H5''   C    22     -26.580  10.575  71.537  1.00  0.00           H  
ATOM    707  H4'   C    22     -25.120  12.379  71.546  1.00  0.00           H  
ATOM    708  H3'   C    22     -25.117  10.688  74.093  1.00  0.00           H  
ATOM    709  H1'   C    22     -24.595  14.505  74.269  1.00  0.00           H  
ATOM    710  H2'   C    22     -23.317  12.186  74.924  1.00  0.00           H  
ATOM    711 HO2'   C    22     -22.605  12.477  72.530  1.00  0.00           H  
ATOM    712  H42   C    22     -27.755  12.123  79.561  1.00  0.00           H  
ATOM    713  H41   C    22     -26.653  13.331  80.131  1.00  0.00           H  
ATOM    714  H5    C    22     -27.925  11.467  77.245  1.00  0.00           H  
ATOM    715  H6    C    22     -27.016  11.827  74.998  1.00  0.00           H  
ATOM    716  P     G    23     -23.343   9.087  73.279  1.00  0.00           P  
ATOM    717  OP2   G    23     -24.540   8.471  73.911  1.00  0.00           O  
ATOM    718  OP1   G    23     -22.583   8.324  72.243  1.00  0.00           O  
ATOM    719  O5'   G    23     -22.303   9.487  74.414  1.00  0.00           O  
ATOM    720  C5'   G    23     -21.042  10.055  74.050  1.00  0.00           C  
ATOM    721  C4'   G    23     -20.317  10.566  75.265  1.00  0.00           C  
ATOM    722  O4'   G    23     -21.111  11.596  75.914  1.00  0.00           O  
ATOM    723  C3'   G    23     -20.076   9.582  76.391  1.00  0.00           C  
ATOM    724  O3'   G    23     -19.034   8.657  76.120  1.00  0.00           O  
ATOM    725  C1'   G    23     -20.782  11.639  77.282  1.00  0.00           C  
ATOM    726  C2'   G    23     -19.757  10.532  77.537  1.00  0.00           C  
ATOM    727  O2'   G    23     -18.452  11.083  77.470  1.00  0.00           O  
ATOM    728  N1    G    23     -22.797  11.771  81.920  1.00  0.00           N  
ATOM    729  C2    G    23     -21.555  12.177  81.487  1.00  0.00           C  
ATOM    730  N2    G    23     -20.724  12.653  82.424  1.00  0.00           N  
ATOM    731  N3    G    23     -21.156  12.116  80.229  1.00  0.00           N  
ATOM    732  C4    G    23     -22.109  11.607  79.422  1.00  0.00           C  
ATOM    733  C5    G    23     -23.374  11.169  79.750  1.00  0.00           C  
ATOM    734  C6    G    23     -23.790  11.231  81.110  1.00  0.00           C  
ATOM    735  O6    G    23     -24.864  10.870  81.609  1.00  0.00           O  
ATOM    736  N7    G    23     -24.047  10.718  78.619  1.00  0.00           N  
ATOM    737  C8    G    23     -23.189  10.882  77.647  1.00  0.00           C  
ATOM    738  N9    G    23     -21.986  11.397  78.072  1.00  0.00           N  
ATOM    739  H5'   G    23     -21.189  10.880  73.339  1.00  0.00           H  
ATOM    740 H5''   G    23     -20.421   9.301  73.544  1.00  0.00           H  
ATOM    741  H4'   G    23     -19.346  10.906  74.875  1.00  0.00           H  
ATOM    742  H3'   G    23     -20.937   8.929  76.600  1.00  0.00           H  
ATOM    743  H1'   G    23     -20.331  12.579  77.630  1.00  0.00           H  
ATOM    744  H2'   G    23     -19.793  10.039  78.519  1.00  0.00           H  
ATOM    745 HO2'   G    23     -17.863  10.483  76.929  1.00  0.00           H  
ATOM    746  H1    G    23     -23.003  11.870  82.893  1.00  0.00           H  
ATOM    747  H22   G    23     -19.807  12.960  82.169  1.00  0.00           H  
ATOM    748  H21   G    23     -21.020  12.701  83.377  1.00  0.00           H  
ATOM    749  H8    G    23     -23.403  10.621  76.599  1.00  0.00           H  
ATOM    750  P     U    24     -19.126   7.159  76.697  1.00  0.00           P  
ATOM    751  OP2   U    24     -20.536   6.715  76.640  1.00  0.00           O  
ATOM    752  OP1   U    24     -18.081   6.356  76.021  1.00  0.00           O  
ATOM    753  O5'   U    24     -18.708   7.291  78.225  1.00  0.00           O  
ATOM    754  C5'   U    24     -17.390   7.695  78.600  1.00  0.00           C  
ATOM    755  C4'   U    24     -17.323   7.881  80.089  1.00  0.00           C  
ATOM    756  O4'   U    24     -18.296   8.886  80.481  1.00  0.00           O  
ATOM    757  C3'   U    24     -17.715   6.669  80.912  1.00  0.00           C  
ATOM    758  O3'   U    24     -16.643   5.750  81.052  1.00  0.00           O  
ATOM    759  C1'   U    24     -18.818   8.576  81.765  1.00  0.00           C  
ATOM    760  C2'   U    24     -18.124   7.299  82.240  1.00  0.00           C  
ATOM    761  O2'   U    24     -17.041   7.644  83.078  1.00  0.00           O  
ATOM    762  N1    U    24     -20.287   8.456  81.677  1.00  0.00           N  
ATOM    763  C2    U    24     -21.036   8.648  82.838  1.00  0.00           C  
ATOM    764  O2    U    24     -20.543   8.918  83.922  1.00  0.00           O  
ATOM    765  N3    U    24     -22.388   8.509  82.682  1.00  0.00           N  
ATOM    766  C4    U    24     -23.063   8.197  81.528  1.00  0.00           C  
ATOM    767  O4    U    24     -24.273   7.974  81.584  1.00  0.00           O  
ATOM    768  C5    U    24     -22.236   8.033  80.375  1.00  0.00           C  
ATOM    769  C6    U    24     -20.913   8.161  80.485  1.00  0.00           C  
ATOM    770  H5'   U    24     -17.123   8.632  78.092  1.00  0.00           H  
ATOM    771 H5''   U    24     -16.658   6.937  78.283  1.00  0.00           H  
ATOM    772  H4'   U    24     -16.272   8.146  80.280  1.00  0.00           H  
ATOM    773  H3'   U    24     -18.518   6.069  80.459  1.00  0.00           H  
ATOM    774  H1'   U    24     -18.616   9.349  82.520  1.00  0.00           H  
ATOM    775  H2'   U    24     -18.733   6.625  82.859  1.00  0.00           H  
ATOM    776 HO2'   U    24     -16.272   7.030  82.899  1.00  0.00           H  
ATOM    777  H3    U    24     -22.949   8.647  83.499  1.00  0.00           H  
ATOM    778  H5    U    24     -22.689   7.800  79.399  1.00  0.00           H  
ATOM    779  H6    U    24     -20.294   8.031  79.584  1.00  0.00           H  
ATOM    780  P     A    25     -16.951   4.181  81.143  1.00  0.00           P  
ATOM    781  OP2   A    25     -17.587   3.817  79.853  1.00  0.00           O  
ATOM    782  OP1   A    25     -15.674   3.538  81.540  1.00  0.00           O  
ATOM    783  O5'   A    25     -18.013   3.927  82.304  1.00  0.00           O  
ATOM    784  C5'   A    25     -17.602   3.835  83.660  1.00  0.00           C  
ATOM    785  C4'   A    25     -18.784   3.771  84.594  1.00  0.00           C  
ATOM    786  O4'   A    25     -19.651   4.933  84.352  1.00  0.00           O  
ATOM    787  C3'   A    25     -19.703   2.570  84.426  1.00  0.00           C  
ATOM    788  O3'   A    25     -19.265   1.431  85.146  1.00  0.00           O  
ATOM    789  C1'   A    25     -21.013   4.539  84.410  1.00  0.00           C  
ATOM    790  C2'   A    25     -21.047   3.103  84.926  1.00  0.00           C  
ATOM    791  O2'   A    25     -21.097   3.124  86.345  1.00  0.00           O  
ATOM    792  N1    A    25     -25.370   4.729  81.664  1.00  0.00           N  
ATOM    793  C2    A    25     -25.138   4.604  82.977  1.00  0.00           C  
ATOM    794  N3    A    25     -23.976   4.561  83.626  1.00  0.00           N  
ATOM    795  C4    A    25     -22.947   4.665  82.765  1.00  0.00           C  
ATOM    796  C5    A    25     -23.027   4.799  81.392  1.00  0.00           C  
ATOM    797  C6    A    25     -24.315   4.832  80.828  1.00  0.00           C  
ATOM    798  N6    A    25     -24.546   4.956  79.519  1.00  0.00           N  
ATOM    799  N7    A    25     -21.759   4.878  80.833  1.00  0.00           N  
ATOM    800  C8    A    25     -20.955   4.791  81.863  1.00  0.00           C  
ATOM    801  N9    A    25     -21.607   4.661  83.065  1.00  0.00           N  
ATOM    802  H5'   A    25     -17.060   4.620  83.884  1.00  0.00           H  
ATOM    803 H5''   A    25     -17.059   3.028  83.776  1.00  0.00           H  
ATOM    804  H4'   A    25     -18.469   3.801  85.522  1.00  0.00           H  
ATOM    805  H3'   A    25     -19.774   2.341  83.475  1.00  0.00           H  
ATOM    806  H1'   A    25     -21.496   5.121  85.034  1.00  0.00           H  
ATOM    807  H2'   A    25     -21.798   2.602  84.543  1.00  0.00           H  
ATOM    808 HO2'   A    25     -20.465   2.462  86.696  1.00  0.00           H  
ATOM    809  H2    A    25     -25.937   4.533  83.541  1.00  0.00           H  
ATOM    810  H61   A    25     -25.468   4.972  79.184  1.00  0.00           H  
ATOM    811  H62   A    25     -23.797   5.032  78.893  1.00  0.00           H  
ATOM    812  H8    A    25     -19.978   4.817  81.784  1.00  0.00           H  
ATOM    813  P     U    26     -19.842  -0.025  84.784  1.00  0.00           P  
ATOM    814  OP2   U    26     -20.650   0.097  83.545  1.00  0.00           O  
ATOM    815  OP1   U    26     -18.716  -0.991  84.835  1.00  0.00           O  
ATOM    816  O5'   U    26     -20.832  -0.357  85.987  1.00  0.00           O  
ATOM    817  C5'   U    26     -20.335  -0.599  87.295  1.00  0.00           C  
ATOM    818  C4'   U    26     -21.446  -0.623  88.318  1.00  0.00           C  
ATOM    819  O4'   U    26     -22.100   0.674  88.370  1.00  0.00           O  
ATOM    820  C3'   U    26     -22.592  -1.586  88.053  1.00  0.00           C  
ATOM    821  O3'   U    26     -22.292  -2.917  88.434  1.00  0.00           O  
ATOM    822  C1'   U    26     -23.480   0.507  88.654  1.00  0.00           C  
ATOM    823  C2'   U    26     -23.706  -0.987  88.895  1.00  0.00           C  
ATOM    824  O2'   U    26     -23.579  -1.267  90.273  1.00  0.00           O  
ATOM    825  N1    U    26     -24.255   0.964  87.490  1.00  0.00           N  
ATOM    826  C2    U    26     -25.593   1.263  87.691  1.00  0.00           C  
ATOM    827  O2    U    26     -26.138   1.191  88.784  1.00  0.00           O  
ATOM    828  N3    U    26     -26.271   1.644  86.561  1.00  0.00           N  
ATOM    829  C4    U    26     -25.767   1.753  85.287  1.00  0.00           C  
ATOM    830  O4    U    26     -26.523   2.066  84.368  1.00  0.00           O  
ATOM    831  C5    U    26     -24.379   1.440  85.161  1.00  0.00           C  
ATOM    832  C6    U    26     -23.686   1.070  86.237  1.00  0.00           C  
ATOM    833  H5'   U    26     -19.699   0.108  87.531  1.00  0.00           H  
ATOM    834 H5''   U    26     -19.872  -1.463  87.307  1.00  0.00           H  
ATOM    835  H4'   U    26     -20.947  -0.925  89.251  1.00  0.00           H  
ATOM    836  H3'   U    26     -22.855  -1.678  86.989  1.00  0.00           H  
ATOM    837  H1'   U    26     -23.863   1.036  89.539  1.00  0.00           H  
ATOM    838  H2'   U    26     -24.698  -1.377  88.626  1.00  0.00           H  
ATOM    839 HO2'   U    26     -23.036  -2.098  90.397  1.00  0.00           H  
ATOM    840  H3    U    26     -27.240   1.866  86.675  1.00  0.00           H  
ATOM    841  H5    U    26     -23.885   1.504  84.179  1.00  0.00           H  
ATOM    842  H6    U    26     -22.617   0.833  86.120  1.00  0.00           H  
ATOM    843  P     U    27     -22.872  -4.140  87.566  1.00  0.00           P  
ATOM    844  OP2   U    27     -22.922  -3.745  86.140  1.00  0.00           O  
ATOM    845  OP1   U    27     -22.101  -5.344  87.963  1.00  0.00           O  
ATOM    846  O5'   U    27     -24.385  -4.291  88.033  1.00  0.00           O  
ATOM    847  C5'   U    27     -24.715  -4.735  89.355  1.00  0.00           C  
ATOM    848  C4'   U    27     -26.194  -4.573  89.604  1.00  0.00           C  
ATOM    849  O4'   U    27     -26.582  -3.188  89.399  1.00  0.00           O  
ATOM    850  C3'   U    27     -27.119  -5.354  88.684  1.00  0.00           C  
ATOM    851  O3'   U    27     -27.262  -6.713  89.066  1.00  0.00           O  
ATOM    852  C1'   U    27     -27.889  -3.125  88.820  1.00  0.00           C  
ATOM    853  C2'   U    27     -28.414  -4.560  88.762  1.00  0.00           C  
ATOM    854  O2'   U    27     -29.122  -4.841  89.961  1.00  0.00           O  
ATOM    855  N1    U    27     -27.831  -2.492  87.480  1.00  0.00           N  
ATOM    856  C2    U    27     -29.024  -2.053  86.938  1.00  0.00           C  
ATOM    857  O2    U    27     -30.095  -2.163  87.508  1.00  0.00           O  
ATOM    858  N3    U    27     -28.922  -1.473  85.697  1.00  0.00           N  
ATOM    859  C4    U    27     -27.773  -1.292  84.955  1.00  0.00           C  
ATOM    860  O4    U    27     -27.847  -0.752  83.850  1.00  0.00           O  
ATOM    861  C5    U    27     -26.578  -1.770  85.579  1.00  0.00           C  
ATOM    862  C6    U    27     -26.648  -2.337  86.788  1.00  0.00           C  
ATOM    863  H5'   U    27     -24.148  -4.159  90.100  1.00  0.00           H  
ATOM    864 H5''   U    27     -24.432  -5.791  89.481  1.00  0.00           H  
ATOM    865  H4'   U    27     -26.387  -4.820  90.533  1.00  0.00           H  
ATOM    866  H3'   U    27     -26.772  -5.314  87.768  1.00  0.00           H  
ATOM    867  H1'   U    27     -28.466  -2.590  89.405  1.00  0.00           H  
ATOM    868  H2'   U    27     -28.974  -4.704  87.969  1.00  0.00           H  
ATOM    869 HO2'   U    27     -28.809  -5.694  90.324  1.00  0.00           H  
ATOM    870  H3    U    27     -29.756  -1.155  85.294  1.00  0.00           H  
ATOM    871  H5    U    27     -25.715  -1.682  85.123  1.00  0.00           H  
ATOM    872  H6    U    27     -25.816  -2.657  87.192  1.00  0.00           H  
ATOM    873  P     G    28     -27.626  -7.828  87.968  1.00  0.00           P  
ATOM    874  OP2   G    28     -26.780  -7.587  86.771  1.00  0.00           O  
ATOM    875  OP1   G    28     -27.595  -9.156  88.634  1.00  0.00           O  
ATOM    876  O5'   G    28     -29.137  -7.507  87.579  1.00  0.00           O  
ATOM    877  C5'   G    28     -30.203  -7.849  88.452  1.00  0.00           C  
ATOM    878  C4'   G    28     -31.536  -7.416  87.893  1.00  0.00           C  
ATOM    879  O4'   G    28     -31.526  -5.986  87.650  1.00  0.00           O  
ATOM    880  C3'   G    28     -31.926  -8.018  86.552  1.00  0.00           C  
ATOM    881  O3'   G    28     -32.444  -9.332  86.664  1.00  0.00           O  
ATOM    882  C1'   G    28     -32.314  -5.688  86.478  1.00  0.00           C  
ATOM    883  C2'   G    28     -32.931  -7.009  86.014  1.00  0.00           C  
ATOM    884  O2'   G    28     -34.200  -7.167  86.631  1.00  0.00           O  
ATOM    885  N1    G    28     -32.342  -3.098  82.096  1.00  0.00           N  
ATOM    886  C2    G    28     -33.397  -3.556  82.847  1.00  0.00           C  
ATOM    887  N2    G    28     -34.624  -3.291  82.375  1.00  0.00           N  
ATOM    888  N3    G    28     -33.261  -4.224  83.981  1.00  0.00           N  
ATOM    889  C4    G    28     -31.965  -4.402  84.310  1.00  0.00           C  
ATOM    890  C5    G    28     -30.838  -3.987  83.631  1.00  0.00           C  
ATOM    891  C6    G    28     -30.999  -3.272  82.415  1.00  0.00           C  
ATOM    892  O6    G    28     -30.126  -2.818  81.668  1.00  0.00           O  
ATOM    893  N7    G    28     -29.688  -4.370  84.303  1.00  0.00           N  
ATOM    894  C8    G    28     -30.125  -5.001  85.359  1.00  0.00           C  
ATOM    895  N9    G    28     -31.496  -5.057  85.426  1.00  0.00           N  
ATOM    896  H5'   G    28     -30.061  -7.412  89.316  1.00  0.00           H  
ATOM    897 H5''   G    28     -30.211  -8.821  88.581  1.00  0.00           H  
ATOM    898  H4'   G    28     -32.236  -7.621  88.550  1.00  0.00           H  
ATOM    899  H3'   G    28     -31.140  -8.031  85.965  1.00  0.00           H  
ATOM    900  H1'   G    28     -33.027  -5.073  86.751  1.00  0.00           H  
ATOM    901  H2'   G    28     -32.994  -7.050  85.036  1.00  0.00           H  
ATOM    902 HO2'   G    28     -34.256  -8.064  87.020  1.00  0.00           H  
ATOM    903  H1    G    28     -32.550  -2.612  81.270  1.00  0.00           H  
ATOM    904  H22   G    28     -35.415  -3.593  82.870  1.00  0.00           H  
ATOM    905  H21   G    28     -34.733  -2.797  81.536  1.00  0.00           H  
ATOM    906  H8    G    28     -29.534  -5.393  86.036  1.00  0.00           H  
ATOM    907  P     C    29     -32.305 -10.362  85.437  1.00  0.00           P  
ATOM    908  OP2   C    29     -30.920 -10.269  84.913  1.00  0.00           O  
ATOM    909  OP1   C    29     -32.837 -11.677  85.879  1.00  0.00           O  
ATOM    910  O5'   C    29     -33.292  -9.780  84.331  1.00  0.00           O  
ATOM    911  C5'   C    29     -34.698  -9.803  84.522  1.00  0.00           C  
ATOM    912  C4'   C    29     -35.426  -9.099  83.402  1.00  0.00           C  
ATOM    913  O4'   C    29     -35.013  -7.709  83.343  1.00  0.00           O  
ATOM    914  C3'   C    29     -35.162  -9.622  81.998  1.00  0.00           C  
ATOM    915  O3'   C    29     -35.901 -10.794  81.696  1.00  0.00           O  
ATOM    916  C1'   C    29     -35.006  -7.264  81.970  1.00  0.00           C  
ATOM    917  C2'   C    29     -35.526  -8.429  81.126  1.00  0.00           C  
ATOM    918  O2'   C    29     -36.934  -8.303  80.985  1.00  0.00           O  
ATOM    919  N1    C    29     -33.649  -6.830  81.555  1.00  0.00           N  
ATOM    920  C2    C    29     -33.529  -6.021  80.418  1.00  0.00           C  
ATOM    921  O2    C    29     -34.552  -5.695  79.796  1.00  0.00           O  
ATOM    922  N3    C    29     -32.303  -5.610  80.019  1.00  0.00           N  
ATOM    923  C4    C    29     -31.220  -5.975  80.705  1.00  0.00           C  
ATOM    924  N4    C    29     -30.031  -5.547  80.273  1.00  0.00           N  
ATOM    925  C5    C    29     -31.309  -6.797  81.863  1.00  0.00           C  
ATOM    926  C6    C    29     -32.526  -7.195  82.250  1.00  0.00           C  
ATOM    927  H5'   C    29     -34.913  -9.362  85.370  1.00  0.00           H  
ATOM    928 H5''   C    29     -35.000 -10.736  84.561  1.00  0.00           H  
ATOM    929  H4'   C    29     -36.389  -9.136  83.580  1.00  0.00           H  
ATOM    930  H3'   C    29     -34.206  -9.812  81.900  1.00  0.00           H  
ATOM    931  H1'   C    29     -35.624  -6.508  81.898  1.00  0.00           H  
ATOM    932  H2'   C    29     -35.076  -8.469  80.256  1.00  0.00           H  
ATOM    933 HO2'   C    29     -37.354  -9.162  81.198  1.00  0.00           H  
ATOM    934  H42   C    29     -29.216  -5.797  80.756  1.00  0.00           H  
ATOM    935  H41   C    29     -29.975  -4.981  79.474  1.00  0.00           H  
ATOM    936  H5    C    29     -30.506  -7.060  82.362  1.00  0.00           H  
ATOM    937  H6    C    29     -32.608  -7.762  83.045  1.00  0.00           H  
ATOM    938  P     G    30     -35.365 -11.823  80.585  1.00  0.00           P  
ATOM    939  OP2   G    30     -33.908 -12.015  80.801  1.00  0.00           O  
ATOM    940  OP1   G    30     -36.266 -13.004  80.576  1.00  0.00           O  
ATOM    941  O5'   G    30     -35.559 -11.043  79.209  1.00  0.00           O  
ATOM    942  C5'   G    30     -36.858 -10.754  78.713  1.00  0.00           C  
ATOM    943  C4'   G    30     -36.800  -9.888  77.481  1.00  0.00           C  
ATOM    944  O4'   G    30     -36.158  -8.625  77.796  1.00  0.00           O  
ATOM    945  C3'   G    30     -35.987 -10.435  76.317  1.00  0.00           C  
ATOM    946  O3'   G    30     -36.686 -11.413  75.564  1.00  0.00           O  
ATOM    947  C1'   G    30     -35.406  -8.169  76.646  1.00  0.00           C  
ATOM    948  C2'   G    30     -35.651  -9.180  75.525  1.00  0.00           C  
ATOM    949  O2'   G    30     -36.760  -8.747  74.750  1.00  0.00           O  
ATOM    950  N1    G    30     -30.931  -6.242  75.171  1.00  0.00           N  
ATOM    951  C2    G    30     -32.160  -6.162  74.563  1.00  0.00           C  
ATOM    952  N2    G    30     -32.211  -5.479  73.409  1.00  0.00           N  
ATOM    953  N3    G    30     -33.263  -6.710  75.050  1.00  0.00           N  
ATOM    954  C4    G    30     -33.033  -7.357  76.211  1.00  0.00           C  
ATOM    955  C5    G    30     -31.847  -7.496  76.901  1.00  0.00           C  
ATOM    956  C6    G    30     -30.673  -6.904  76.367  1.00  0.00           C  
ATOM    957  O6    G    30     -29.526  -6.916  76.830  1.00  0.00           O  
ATOM    958  N7    G    30     -32.033  -8.237  78.059  1.00  0.00           N  
ATOM    959  C8    G    30     -33.306  -8.530  78.054  1.00  0.00           C  
ATOM    960  N9    G    30     -33.971  -8.027  76.962  1.00  0.00           N  
ATOM    961  H5'   G    30     -37.369 -10.288  79.408  1.00  0.00           H  
ATOM    962 H5''   G    30     -37.311 -11.595  78.494  1.00  0.00           H  
ATOM    963  H4'   G    30     -37.715  -9.710  77.174  1.00  0.00           H  
ATOM    964  H3'   G    30     -35.158 -10.828  76.662  1.00  0.00           H  
ATOM    965  H1'   G    30     -35.771  -7.298  76.386  1.00  0.00           H  
ATOM    966  H2'   G    30     -34.850  -9.306  74.975  1.00  0.00           H  
ATOM    967 HO2'   G    30     -37.381  -9.496  74.635  1.00  0.00           H  
ATOM    968  H1    G    30     -30.176  -5.802  74.728  1.00  0.00           H  
ATOM    969  H22   G    30     -33.062  -5.388  72.931  1.00  0.00           H  
ATOM    970  H21   G    30     -31.400  -5.071  73.043  1.00  0.00           H  
ATOM    971  H8    G    30     -33.741  -9.054  78.757  1.00  0.00           H  
ATOM    972  P     C    31     -35.877 -12.552  74.771  1.00  0.00           P  
ATOM    973  OP2   C    31     -34.815 -13.073  75.668  1.00  0.00           O  
ATOM    974  OP1   C    31     -36.865 -13.491  74.181  1.00  0.00           O  
ATOM    975  O5'   C    31     -35.174 -11.765  73.578  1.00  0.00           O  
ATOM    976  C5'   C    31     -35.938 -11.212  72.517  1.00  0.00           C  
ATOM    977  C4'   C    31     -35.082 -10.400  71.577  1.00  0.00           C  
ATOM    978  O4'   C    31     -34.458  -9.305  72.297  1.00  0.00           O  
ATOM    979  C3'   C    31     -33.914 -11.131  70.934  1.00  0.00           C  
ATOM    980  O3'   C    31     -34.303 -11.936  69.832  1.00  0.00           O  
ATOM    981  C1'   C    31     -33.148  -9.049  71.748  1.00  0.00           C  
ATOM    982  C2'   C    31     -32.977  -9.993  70.556  1.00  0.00           C  
ATOM    983  O2'   C    31     -33.416  -9.331  69.379  1.00  0.00           O  
ATOM    984  N1    C    31     -32.090  -9.237  72.772  1.00  0.00           N  
ATOM    985  C2    C    31     -30.829  -8.675  72.536  1.00  0.00           C  
ATOM    986  O2    C    31     -30.634  -8.043  71.486  1.00  0.00           O  
ATOM    987  N3    C    31     -29.847  -8.831  73.454  1.00  0.00           N  
ATOM    988  C4    C    31     -30.083  -9.516  74.573  1.00  0.00           C  
ATOM    989  N4    C    31     -29.084  -9.645  75.450  1.00  0.00           N  
ATOM    990  C5    C    31     -31.353 -10.100  74.842  1.00  0.00           C  
ATOM    991  C6    C    31     -32.316  -9.937  73.928  1.00  0.00           C  
ATOM    992  H5'   C    31     -36.636 -10.636  72.894  1.00  0.00           H  
ATOM    993 H5''   C    31     -36.362 -11.940  72.016  1.00  0.00           H  
ATOM    994  H4'   C    31     -35.653 -10.029  70.871  1.00  0.00           H  
ATOM    995  H3'   C    31     -33.478 -11.696  71.605  1.00  0.00           H  
ATOM    996  H1'   C    31     -33.134  -8.121  71.433  1.00  0.00           H  
ATOM    997  H2'   C    31     -32.049 -10.301  70.474  1.00  0.00           H  
ATOM    998 HO2'   C    31     -34.023  -9.921  68.887  1.00  0.00           H  
ATOM    999  H42   C    31     -29.225 -10.142  76.282  1.00  0.00           H  
ATOM   1000  H41   C    31     -28.211  -9.242  75.261  1.00  0.00           H  
ATOM   1001  H5    C    31     -31.516 -10.601  75.668  1.00  0.00           H  
ATOM   1002  H6    C    31     -33.197 -10.332  74.095  1.00  0.00           H  
ATOM   1003  P     C    32     -33.429 -13.222  69.424  1.00  0.00           P  
ATOM   1004  OP2   C    32     -33.097 -13.967  70.665  1.00  0.00           O  
ATOM   1005  OP1   C    32     -34.131 -13.921  68.317  1.00  0.00           O  
ATOM   1006  O5'   C    32     -32.081 -12.606  68.841  1.00  0.00           O  
ATOM   1007  C5'   C    32     -32.077 -11.891  67.616  1.00  0.00           C  
ATOM   1008  C4'   C    32     -30.718 -11.305  67.317  1.00  0.00           C  
ATOM   1009  O4'   C    32     -30.345 -10.365  68.358  1.00  0.00           O  
ATOM   1010  C3'   C    32     -29.558 -12.289  67.277  1.00  0.00           C  
ATOM   1011  O3'   C    32     -29.489 -13.013  66.060  1.00  0.00           O  
ATOM   1012  C1'   C    32     -28.911 -10.409  68.553  1.00  0.00           C  
ATOM   1013  C2'   C    32     -28.353 -11.393  67.524  1.00  0.00           C  
ATOM   1014  O2'   C    32     -27.993 -10.678  66.351  1.00  0.00           O  
ATOM   1015  N1    C    32     -28.572 -10.797  69.945  1.00  0.00           N  
ATOM   1016  C2    C    32     -27.280 -10.529  70.415  1.00  0.00           C  
ATOM   1017  O2    C    32     -26.463  -9.980  69.659  1.00  0.00           O  
ATOM   1018  N3    C    32     -26.946 -10.872  71.680  1.00  0.00           N  
ATOM   1019  C4    C    32     -27.842 -11.460  72.471  1.00  0.00           C  
ATOM   1020  N4    C    32     -27.466 -11.782  73.712  1.00  0.00           N  
ATOM   1021  C5    C    32     -29.163 -11.747  72.024  1.00  0.00           C  
ATOM   1022  C6    C    32     -29.483 -11.403  70.772  1.00  0.00           C  
ATOM   1023  H5'   C    32     -32.733 -11.165  67.667  1.00  0.00           H  
ATOM   1024 H5''   C    32     -32.329 -12.498  66.890  1.00  0.00           H  
ATOM   1025  H4'   C    32     -30.760 -10.829  66.461  1.00  0.00           H  
ATOM   1026  H3'   C    32     -29.647 -12.920  68.021  1.00  0.00           H  
ATOM   1027  H1'   C    32     -28.560  -9.513  68.372  1.00  0.00           H  
ATOM   1028  H2'   C    32     -27.597 -11.900  67.887  1.00  0.00           H  
ATOM   1029 HO2'   C    32     -27.016 -10.653  66.281  1.00  0.00           H  
ATOM   1030  H42   C    32     -28.102 -12.215  74.318  1.00  0.00           H  
ATOM   1031  H41   C    32     -26.557 -11.583  74.016  1.00  0.00           H  
ATOM   1032  H5    C    32     -29.815 -12.180  72.614  1.00  0.00           H  
ATOM   1033  H6    C    32     -30.387 -11.591  70.445  1.00  0.00           H  
ATOM   1034  P     G    33     -28.871 -14.494  66.068  1.00  0.00           P  
ATOM   1035  OP2   G    33     -29.342 -15.196  67.294  1.00  0.00           O  
ATOM   1036  OP1   G    33     -29.095 -15.108  64.731  1.00  0.00           O  
ATOM   1037  O5'   G    33     -27.317 -14.249  66.261  1.00  0.00           O  
ATOM   1038  C5'   G    33     -26.546 -13.603  65.246  1.00  0.00           C  
ATOM   1039  C4'   G    33     -25.187 -13.275  65.786  1.00  0.00           C  
ATOM   1040  O4'   G    33     -25.351 -12.550  67.033  1.00  0.00           O  
ATOM   1041  C3'   G    33     -24.351 -14.477  66.184  1.00  0.00           C  
ATOM   1042  O3'   G    33     -23.738 -15.100  65.057  1.00  0.00           O  
ATOM   1043  C1'   G    33     -24.246 -12.842  67.879  1.00  0.00           C  
ATOM   1044  C2'   G    33     -23.357 -13.860  67.161  1.00  0.00           C  
ATOM   1045  O2'   G    33     -22.306 -13.168  66.515  1.00  0.00           O  
ATOM   1046  N1    G    33     -22.943 -13.664  72.697  1.00  0.00           N  
ATOM   1047  C2    G    33     -22.191 -13.183  71.655  1.00  0.00           C  
ATOM   1048  N2    G    33     -20.919 -12.867  71.935  1.00  0.00           N  
ATOM   1049  N3    G    33     -22.652 -13.018  70.429  1.00  0.00           N  
ATOM   1050  C4    G    33     -23.951 -13.365  70.328  1.00  0.00           C  
ATOM   1051  C5    G    33     -24.792 -13.850  71.302  1.00  0.00           C  
ATOM   1052  C6    G    33     -24.281 -14.033  72.612  1.00  0.00           C  
ATOM   1053  O6    G    33     -24.866 -14.457  73.614  1.00  0.00           O  
ATOM   1054  N7    G    33     -26.061 -14.084  70.788  1.00  0.00           N  
ATOM   1055  C8    G    33     -25.968 -13.742  69.531  1.00  0.00           C  
ATOM   1056  N9    G    33     -24.712 -13.298  69.187  1.00  0.00           N  
ATOM   1057  H5'   G    33     -27.053 -12.687  64.914  1.00  0.00           H  
ATOM   1058 H5''   G    33     -26.456 -14.258  64.367  1.00  0.00           H  
ATOM   1059  H4'   G    33     -24.704 -12.714  64.973  1.00  0.00           H  
ATOM   1060  H3'   G    33     -24.934 -15.288  66.646  1.00  0.00           H  
ATOM   1061  H1'   G    33     -23.628 -11.951  68.063  1.00  0.00           H  
ATOM   1062  H2'   G    33     -22.852 -14.611  67.784  1.00  0.00           H  
ATOM   1063 HO2'   G    33     -22.146 -13.570  65.613  1.00  0.00           H  
ATOM   1064  H1    G    33     -22.495 -13.758  73.586  1.00  0.00           H  
ATOM   1065  H22   G    33     -20.324 -12.508  71.216  1.00  0.00           H  
ATOM   1066  H21   G    33     -20.565 -12.991  72.861  1.00  0.00           H  
ATOM   1067  H8    G    33     -26.807 -13.805  68.822  1.00  0.00           H  
ATOM   1068  P     C    34     -23.541 -16.695  65.023  1.00  0.00           P  
ATOM   1069  OP2   C    34     -24.794 -17.324  65.511  1.00  0.00           O  
ATOM   1070  OP1   C    34     -23.007 -17.063  63.687  1.00  0.00           O  
ATOM   1071  O5'   C    34     -22.400 -16.966  66.101  1.00  0.00           O  
ATOM   1072  C5'   C    34     -21.076 -16.497  65.896  1.00  0.00           C  
ATOM   1073  C4'   C    34     -20.227 -16.668  67.131  1.00  0.00           C  
ATOM   1074  O4'   C    34     -20.785 -15.866  68.197  1.00  0.00           O  
ATOM   1075  C3'   C    34     -20.205 -18.061  67.742  1.00  0.00           C  
ATOM   1076  O3'   C    34     -19.366 -18.960  67.038  1.00  0.00           O  
ATOM   1077  C1'   C    34     -20.406 -16.398  69.427  1.00  0.00           C  
ATOM   1078  C2'   C    34     -19.649 -17.686  69.097  1.00  0.00           C  
ATOM   1079  O2'   C    34     -18.263 -17.386  69.019  1.00  0.00           O  
ATOM   1080  N1    C    34     -21.648 -16.656  70.198  1.00  0.00           N  
ATOM   1081  C2    C    34     -21.579 -16.634  71.596  1.00  0.00           C  
ATOM   1082  O2    C    34     -20.491 -16.402  72.146  1.00  0.00           O  
ATOM   1083  N3    C    34     -22.697 -16.865  72.322  1.00  0.00           N  
ATOM   1084  C4    C    34     -23.853 -17.112  71.708  1.00  0.00           C  
ATOM   1085  N4    C    34     -24.930 -17.334  72.465  1.00  0.00           N  
ATOM   1086  C5    C    34     -23.957 -17.142  70.289  1.00  0.00           C  
ATOM   1087  C6    C    34     -22.845 -16.910  69.581  1.00  0.00           C  
ATOM   1088  H5'   C    34     -21.108 -15.547  65.659  1.00  0.00           H  
ATOM   1089 H5''   C    34     -20.671 -16.998  65.157  1.00  0.00           H  
ATOM   1090  H4'   C    34     -19.318 -16.360  66.934  1.00  0.00           H  
ATOM   1091  H3'   C    34     -21.123 -18.395  67.819  1.00  0.00           H  
ATOM   1092  H1'   C    34     -19.821 -15.803  69.940  1.00  0.00           H  
ATOM   1093  H2'   C    34     -19.832 -18.380  69.764  1.00  0.00           H  
ATOM   1094 HO2'   C    34     -17.887 -17.816  68.224  1.00  0.00           H  
ATOM   1095  H42   C    34     -25.795 -17.519  72.044  1.00  0.00           H  
ATOM   1096  H41   C    34     -24.855 -17.314  73.442  1.00  0.00           H  
ATOM   1097  H5    C    34     -24.812 -17.323  69.846  1.00  0.00           H  
ATOM   1098  H6    C    34     -22.895 -16.926  68.603  1.00  0.00           H  
ATOM   1099  P     U    35     -19.563 -20.547  67.203  1.00  0.00           P  
ATOM   1100  OP2   U    35     -21.003 -20.808  67.452  1.00  0.00           O  
ATOM   1101  OP1   U    35     -18.881 -21.216  66.065  1.00  0.00           O  
ATOM   1102  O5'   U    35     -18.760 -20.898  68.534  1.00  0.00           O  
ATOM   1103  C5'   U    35     -17.361 -20.677  68.621  1.00  0.00           C  
ATOM   1104  C4'   U    35     -16.879 -20.717  70.050  1.00  0.00           C  
ATOM   1105  O4'   U    35     -17.773 -19.938  70.905  1.00  0.00           O  
ATOM   1106  C3'   U    35     -16.765 -22.096  70.682  1.00  0.00           C  
ATOM   1107  O3'   U    35     -15.678 -22.204  71.583  1.00  0.00           O  
ATOM   1108  C1'   U    35     -18.148 -20.733  72.014  1.00  0.00           C  
ATOM   1109  C2'   U    35     -18.010 -22.183  71.548  1.00  0.00           C  
ATOM   1110  O2'   U    35     -17.793 -23.016  72.678  1.00  0.00           O  
ATOM   1111  N1    U    35     -19.536 -20.402  72.418  1.00  0.00           N  
ATOM   1112  C2    U    35     -19.703 -19.747  73.624  1.00  0.00           C  
ATOM   1113  O2    U    35     -18.773 -19.440  74.349  1.00  0.00           O  
ATOM   1114  N3    U    35     -21.005 -19.460  73.956  1.00  0.00           N  
ATOM   1115  C4    U    35     -22.134 -19.755  73.222  1.00  0.00           C  
ATOM   1116  O4    U    35     -23.240 -19.430  73.658  1.00  0.00           O  
ATOM   1117  C5    U    35     -21.885 -20.432  71.986  1.00  0.00           C  
ATOM   1118  C6    U    35     -20.627 -20.723  71.638  1.00  0.00           C  
ATOM   1119  H5'   U    35     -17.151 -19.800  68.238  1.00  0.00           H  
ATOM   1120 H5''   U    35     -16.895 -21.370  68.108  1.00  0.00           H  
ATOM   1121  H4'   U    35     -15.983 -20.323  70.092  1.00  0.00           H  
ATOM   1122  H3'   U    35     -16.821 -22.777  69.980  1.00  0.00           H  
ATOM   1123  H1'   U    35     -17.544 -20.579  72.772  1.00  0.00           H  
ATOM   1124  H2'   U    35     -18.789 -22.471  71.030  1.00  0.00           H  
ATOM   1125 HO2'   U    35     -17.050 -23.626  72.487  1.00  0.00           H  
ATOM   1126  H3    U    35     -21.146 -18.997  74.807  1.00  0.00           H  
ATOM   1127  H5    U    35     -22.631 -20.680  71.400  1.00  0.00           H  
ATOM   1128  H6    U    35     -20.483 -21.187  70.789  1.00  0.00           H  
ATOM   1129  P     A    36     -14.345 -22.992  71.154  1.00  0.00           P  
ATOM   1130  OP2   A    36     -14.222 -22.917  69.677  1.00  0.00           O  
ATOM   1131  OP1   A    36     -13.231 -22.512  72.009  1.00  0.00           O  
ATOM   1132  O5'   A    36     -14.651 -24.506  71.546  1.00  0.00           O  
ATOM   1133  C5'   A    36     -14.764 -24.898  72.906  1.00  0.00           C  
ATOM   1134  C4'   A    36     -15.293 -26.305  73.035  1.00  0.00           C  
ATOM   1135  O4'   A    36     -16.705 -26.339  72.698  1.00  0.00           O  
ATOM   1136  C3'   A    36     -14.681 -27.337  72.100  1.00  0.00           C  
ATOM   1137  O3'   A    36     -13.422 -27.810  72.546  1.00  0.00           O  
ATOM   1138  C1'   A    36     -17.026 -27.576  72.100  1.00  0.00           C  
ATOM   1139  C2'   A    36     -15.748 -28.417  72.074  1.00  0.00           C  
ATOM   1140  O2'   A    36     -15.697 -29.220  73.244  1.00  0.00           O  
ATOM   1141  N1    A    36     -19.327 -29.610  67.962  1.00  0.00           N  
ATOM   1142  C2    A    36     -18.947 -30.140  69.133  1.00  0.00           C  
ATOM   1143  N3    A    36     -18.352 -29.551  70.168  1.00  0.00           N  
ATOM   1144  C4    A    36     -18.141 -28.247  69.917  1.00  0.00           C  
ATOM   1145  C5    A    36     -18.475 -27.561  68.764  1.00  0.00           C  
ATOM   1146  C6    A    36     -19.101 -28.297  67.742  1.00  0.00           C  
ATOM   1147  N6    A    36     -19.479 -27.771  66.575  1.00  0.00           N  
ATOM   1148  N7    A    36     -18.105 -26.227  68.862  1.00  0.00           N  
ATOM   1149  C8    A    36     -17.565 -26.137  70.053  1.00  0.00           C  
ATOM   1150  N9    A    36     -17.554 -27.323  70.746  1.00  0.00           N  
ATOM   1151  H5'   A    36     -15.374 -24.284  73.367  1.00  0.00           H  
ATOM   1152 H5''   A    36     -13.882 -24.849  73.329  1.00  0.00           H  
ATOM   1153  H4'   A    36     -15.183 -26.601  73.963  1.00  0.00           H  
ATOM   1154  H3'   A    36     -14.593 -26.947  71.205  1.00  0.00           H  
ATOM   1155  H1'   A    36     -17.707 -28.036  72.635  1.00  0.00           H  
ATOM   1156  H2'   A    36     -15.691 -28.958  71.258  1.00  0.00           H  
ATOM   1157 HO2'   A    36     -14.780 -29.222  73.589  1.00  0.00           H  
ATOM   1158  H2    A    36     -19.134 -31.096  69.242  1.00  0.00           H  
ATOM   1159  H61   A    36     -19.912 -28.335  65.901  1.00  0.00           H  
ATOM   1160  H62   A    36     -19.326 -26.820  66.394  1.00  0.00           H  
ATOM   1161  H8    A    36     -17.202 -25.301  70.415  1.00  0.00           H  
ATOM   1162  P     G    37     -12.323 -28.305  71.482  1.00  0.00           P  
ATOM   1163  OP2   G    37     -12.383 -27.402  70.305  1.00  0.00           O  
ATOM   1164  OP1   G    37     -11.036 -28.489  72.202  1.00  0.00           O  
ATOM   1165  O5'   G    37     -12.843 -29.741  71.029  1.00  0.00           O  
ATOM   1166  C5'   G    37     -12.503 -30.271  69.756  1.00  0.00           C  
ATOM   1167  C4'   G    37     -13.382 -31.433  69.390  1.00  0.00           C  
ATOM   1168  O4'   G    37     -14.775 -31.033  69.441  1.00  0.00           O  
ATOM   1169  C3'   G    37     -13.159 -31.896  67.971  1.00  0.00           C  
ATOM   1170  O3'   G    37     -12.059 -32.782  67.919  1.00  0.00           O  
ATOM   1171  C1'   G    37     -15.441 -31.513  68.296  1.00  0.00           C  
ATOM   1172  C2'   G    37     -14.504 -32.506  67.613  1.00  0.00           C  
ATOM   1173  O2'   G    37     -14.696 -33.798  68.154  1.00  0.00           O  
ATOM   1174  N1    G    37     -17.671 -29.914  64.002  1.00  0.00           N  
ATOM   1175  C2    G    37     -17.590 -31.186  64.513  1.00  0.00           C  
ATOM   1176  N2    G    37     -18.167 -32.145  63.789  1.00  0.00           N  
ATOM   1177  N3    G    37     -16.989 -31.493  65.654  1.00  0.00           N  
ATOM   1178  C4    G    37     -16.468 -30.401  66.254  1.00  0.00           C  
ATOM   1179  C5    G    37     -16.499 -29.091  65.827  1.00  0.00           C  
ATOM   1180  C6    G    37     -17.150 -28.781  64.605  1.00  0.00           C  
ATOM   1181  O6    G    37     -17.294 -27.678  64.068  1.00  0.00           O  
ATOM   1182  N7    G    37     -15.838 -28.263  66.729  1.00  0.00           N  
ATOM   1183  C8    G    37     -15.419 -29.072  67.668  1.00  0.00           C  
ATOM   1184  N9    G    37     -15.765 -30.381  67.443  1.00  0.00           N  
ATOM   1185  H5'   G    37     -11.570 -30.568  69.772  1.00  0.00           H  
ATOM   1186 H5''   G    37     -12.604 -29.568  69.080  1.00  0.00           H  
ATOM   1187  H4'   G    37     -13.100 -32.219  70.106  1.00  0.00           H  
ATOM   1188  H3'   G    37     -12.901 -31.083  67.275  1.00  0.00           H  
ATOM   1189  H1'   G    37     -16.383 -32.046  68.493  1.00  0.00           H  
ATOM   1190  H2'   G    37     -14.633 -32.641  66.529  1.00  0.00           H  
ATOM   1191 HO2'   G    37     -13.808 -34.237  68.294  1.00  0.00           H  
ATOM   1192  H1    G    37     -18.141 -29.796  63.128  1.00  0.00           H  
ATOM   1193  H22   G    37     -18.144 -33.093  64.108  1.00  0.00           H  
ATOM   1194  H21   G    37     -18.621 -31.918  62.929  1.00  0.00           H  
ATOM   1195  H8    G    37     -14.849 -28.737  68.548  1.00  0.00           H  
ATOM   1196  P     A    38     -11.014 -32.646  66.718  1.00  0.00           P  
ATOM   1197  OP2   A    38     -10.820 -31.194  66.480  1.00  0.00           O  
ATOM   1198  OP1   A    38      -9.840 -33.511  67.020  1.00  0.00           O  
ATOM   1199  O5'   A    38     -11.808 -33.243  65.474  1.00  0.00           O  
ATOM   1200  C5'   A    38     -12.159 -34.623  65.434  1.00  0.00           C  
ATOM   1201  C4'   A    38     -13.080 -34.893  64.271  1.00  0.00           C  
ATOM   1202  O4'   A    38     -14.253 -34.044  64.360  1.00  0.00           O  
ATOM   1203  C3'   A    38     -12.503 -34.565  62.909  1.00  0.00           C  
ATOM   1204  O3'   A    38     -11.659 -35.611  62.454  1.00  0.00           O  
ATOM   1205  C1'   A    38     -14.671 -33.673  63.059  1.00  0.00           C  
ATOM   1206  C2'   A    38     -13.761 -34.392  62.067  1.00  0.00           C  
ATOM   1207  O2'   A    38     -14.369 -35.612  61.702  1.00  0.00           O  
ATOM   1208  N1    A    38     -15.871 -29.575  60.173  1.00  0.00           N  
ATOM   1209  C2    A    38     -16.056 -30.890  59.988  1.00  0.00           C  
ATOM   1210  N3    A    38     -15.715 -31.913  60.779  1.00  0.00           N  
ATOM   1211  C4    A    38     -15.101 -31.468  61.888  1.00  0.00           C  
ATOM   1212  C5    A    38     -14.835 -30.152  62.218  1.00  0.00           C  
ATOM   1213  C6    A    38     -15.251 -29.167  61.309  1.00  0.00           C  
ATOM   1214  N6    A    38     -15.067 -27.855  61.514  1.00  0.00           N  
ATOM   1215  N7    A    38     -14.188 -30.074  63.443  1.00  0.00           N  
ATOM   1216  C8    A    38     -14.081 -31.327  63.824  1.00  0.00           C  
ATOM   1217  N9    A    38     -14.614 -32.221  62.933  1.00  0.00           N  
ATOM   1218  H5'   A    38     -12.652 -34.915  66.372  1.00  0.00           H  
ATOM   1219 H5''   A    38     -11.253 -35.241  65.340  1.00  0.00           H  
ATOM   1220  H4'   A    38     -13.287 -35.972  64.336  1.00  0.00           H  
ATOM   1221  H3'   A    38     -11.861 -33.672  62.904  1.00  0.00           H  
ATOM   1222  H1'   A    38     -15.703 -33.970  62.819  1.00  0.00           H  
ATOM   1223  H2'   A    38     -13.564 -33.890  61.109  1.00  0.00           H  
ATOM   1224 HO2'   A    38     -13.686 -36.343  61.710  1.00  0.00           H  
ATOM   1225  H2    A    38     -16.560 -31.167  59.052  1.00  0.00           H  
ATOM   1226  H61   A    38     -15.387 -27.193  60.834  1.00  0.00           H  
ATOM   1227  H62   A    38     -14.612 -27.537  62.344  1.00  0.00           H  
ATOM   1228  H8    A    38     -13.608 -31.629  64.771  1.00  0.00           H  
ATOM   1229  P     G    39     -10.342 -35.272  61.597  1.00  0.00           P  
ATOM   1230  OP2   G    39      -9.653 -34.128  62.247  1.00  0.00           O  
ATOM   1231  OP1   G    39      -9.602 -36.539  61.367  1.00  0.00           O  
ATOM   1232  O5'   G    39     -10.911 -34.773  60.195  1.00  0.00           O  
ATOM   1233  C5'   G    39     -11.584 -35.667  59.321  1.00  0.00           C  
ATOM   1234  C4'   G    39     -12.203 -34.941  58.154  1.00  0.00           C  
ATOM   1235  O4'   G    39     -13.191 -33.997  58.652  1.00  0.00           O  
ATOM   1236  C3'   G    39     -11.257 -34.092  57.318  1.00  0.00           C  
ATOM   1237  O3'   G    39     -10.552 -34.844  56.345  1.00  0.00           O  
ATOM   1238  C1'   G    39     -13.178 -32.829  57.851  1.00  0.00           C  
ATOM   1239  C2'   G    39     -12.191 -33.054  56.709  1.00  0.00           C  
ATOM   1240  O2'   G    39     -12.890 -33.582  55.591  1.00  0.00           O  
ATOM   1241  N1    G    39     -13.295 -27.756  58.263  1.00  0.00           N  
ATOM   1242  C2    G    39     -13.774 -28.563  57.260  1.00  0.00           C  
ATOM   1243  N2    G    39     -14.364 -27.942  56.227  1.00  0.00           N  
ATOM   1244  N3    G    39     -13.684 -29.883  57.266  1.00  0.00           N  
ATOM   1245  C4    G    39     -13.064 -30.341  58.374  1.00  0.00           C  
ATOM   1246  C5    G    39     -12.549 -29.622  59.433  1.00  0.00           C  
ATOM   1247  C6    G    39     -12.653 -28.207  59.412  1.00  0.00           C  
ATOM   1248  O6    G    39     -12.259 -27.394  60.256  1.00  0.00           O  
ATOM   1249  N7    G    39     -11.990 -30.469  60.379  1.00  0.00           N  
ATOM   1250  C8    G    39     -12.171 -31.665  59.888  1.00  0.00           C  
ATOM   1251  N9    G    39     -12.816 -31.660  58.675  1.00  0.00           N  
ATOM   1252  H5'   G    39     -12.288 -36.132  59.819  1.00  0.00           H  
ATOM   1253 H5''   G    39     -10.942 -36.327  58.984  1.00  0.00           H  
ATOM   1254  H4'   G    39     -12.646 -35.594  57.572  1.00  0.00           H  
ATOM   1255  H3'   G    39     -10.621 -33.641  57.910  1.00  0.00           H  
ATOM   1256  H1'   G    39     -14.078 -32.704  57.484  1.00  0.00           H  
ATOM   1257  H2'   G    39     -11.711 -32.230  56.481  1.00  0.00           H  
ATOM   1258 HO2'   G    39     -12.348 -34.289  55.181  1.00  0.00           H  
ATOM   1259  H1    G    39     -13.412 -26.788  58.163  1.00  0.00           H  
ATOM   1260  H22   G    39     -14.726 -28.467  55.482  1.00  0.00           H  
ATOM   1261  H21   G    39     -14.435 -26.965  56.215  1.00  0.00           H  
ATOM   1262  H8    G    39     -11.877 -32.483  60.340  1.00  0.00           H  
ATOM   1263  P     G    40      -9.099 -34.365  55.852  1.00  0.00           P  
ATOM   1264  OP2   G    40      -8.229 -34.229  57.048  1.00  0.00           O  
ATOM   1265  OP1   G    40      -8.678 -35.248  54.734  1.00  0.00           O  
ATOM   1266  O5'   G    40      -9.354 -32.908  55.259  1.00  0.00           O  
ATOM   1267  C5'   G    40      -8.321 -31.934  55.250  1.00  0.00           C  
ATOM   1268  C4'   G    40      -8.847 -30.571  54.872  1.00  0.00           C  
ATOM   1269  O4'   G    40      -9.915 -30.206  55.785  1.00  0.00           O  
ATOM   1270  C3'   G    40      -7.851 -29.424  54.957  1.00  0.00           C  
ATOM   1271  O3'   G    40      -7.082 -29.271  53.777  1.00  0.00           O  
ATOM   1272  C1'   G    40      -9.805 -28.845  56.151  1.00  0.00           C  
ATOM   1273  C2'   G    40      -8.733 -28.218  55.265  1.00  0.00           C  
ATOM   1274  O2'   G    40      -9.345 -27.713  54.086  1.00  0.00           O  
ATOM   1275  N1    G    40      -9.201 -25.846  60.219  1.00  0.00           N  
ATOM   1276  C2    G    40      -9.572 -25.517  58.939  1.00  0.00           C  
ATOM   1277  N2    G    40      -9.817 -24.219  58.704  1.00  0.00           N  
ATOM   1278  N3    G    40      -9.697 -26.396  57.957  1.00  0.00           N  
ATOM   1279  C4    G    40      -9.414 -27.651  58.364  1.00  0.00           C  
ATOM   1280  C5    G    40      -9.035 -28.085  59.616  1.00  0.00           C  
ATOM   1281  C6    G    40      -8.905 -27.133  60.660  1.00  0.00           C  
ATOM   1282  O6    G    40      -8.580 -27.320  61.838  1.00  0.00           O  
ATOM   1283  N7    G    40      -8.837 -29.459  59.623  1.00  0.00           N  
ATOM   1284  C8    G    40      -9.095 -29.828  58.397  1.00  0.00           C  
ATOM   1285  N9    G    40      -9.451 -28.782  57.581  1.00  0.00           N  
ATOM   1286  H5'   G    40      -7.634 -32.202  54.605  1.00  0.00           H  
ATOM   1287 H5''   G    40      -7.919 -31.885  56.143  1.00  0.00           H  
ATOM   1288  H4'   G    40      -9.201 -30.610  53.959  1.00  0.00           H  
ATOM   1289  H3'   G    40      -7.250 -29.576  55.714  1.00  0.00           H  
ATOM   1290  H1'   G    40     -10.659 -28.387  56.005  1.00  0.00           H  
ATOM   1291  H2'   G    40      -8.235 -27.521  55.742  1.00  0.00           H  
ATOM   1292 HO2'   G    40      -8.773 -27.918  53.317  1.00  0.00           H  
ATOM   1293  H1    G    40      -9.138 -25.120  60.875  1.00  0.00           H  
ATOM   1294  H22   G    40     -10.086 -23.926  57.808  1.00  0.00           H  
ATOM   1295  H21   G    40      -9.727 -23.563  59.426  1.00  0.00           H  
ATOM   1296  H8    G    40      -9.040 -30.757  58.092  1.00  0.00           H  
ATOM   1297  P     U    41      -5.476 -29.275  53.854  1.00  0.00           P  
ATOM   1298  OP2   U    41      -5.065 -30.321  54.823  1.00  0.00           O  
ATOM   1299  OP1   U    41      -4.949 -29.312  52.465  1.00  0.00           O  
ATOM   1300  O5'   U    41      -5.118 -27.854  54.479  1.00  0.00           O  
ATOM   1301  C5'   U    41      -5.494 -26.652  53.823  1.00  0.00           C  
ATOM   1302  C4'   U    41      -5.531 -25.485  54.778  1.00  0.00           C  
ATOM   1303  O4'   U    41      -6.536 -25.697  55.801  1.00  0.00           O  
ATOM   1304  C3'   U    41      -4.264 -25.235  55.581  1.00  0.00           C  
ATOM   1305  O3'   U    41      -3.262 -24.562  54.840  1.00  0.00           O  
ATOM   1306  C1'   U    41      -6.107 -25.146  57.030  1.00  0.00           C  
ATOM   1307  C2'   U    41      -4.792 -24.430  56.757  1.00  0.00           C  
ATOM   1308  O2'   U    41      -5.059 -23.086  56.383  1.00  0.00           O  
ATOM   1309  N1    U    41      -5.956 -26.244  58.015  1.00  0.00           N  
ATOM   1310  C2    U    41      -6.005 -25.901  59.354  1.00  0.00           C  
ATOM   1311  O2    U    41      -6.164 -24.757  59.743  1.00  0.00           O  
ATOM   1312  N3    U    41      -5.861 -26.950  60.229  1.00  0.00           N  
ATOM   1313  C4    U    41      -5.677 -28.279  59.913  1.00  0.00           C  
ATOM   1314  O4    U    41      -5.563 -29.106  60.818  1.00  0.00           O  
ATOM   1315  C5    U    41      -5.637 -28.559  58.510  1.00  0.00           C  
ATOM   1316  C6    U    41      -5.776 -27.557  57.635  1.00  0.00           C  
ATOM   1317  H5'   U    41      -6.383 -26.769  53.427  1.00  0.00           H  
ATOM   1318 H5''   U    41      -4.849 -26.461  53.111  1.00  0.00           H  
ATOM   1319  H4'   U    41      -5.763 -24.675  54.278  1.00  0.00           H  
ATOM   1320  H3'   U    41      -3.914 -26.090  55.906  1.00  0.00           H  
ATOM   1321  H1'   U    41      -6.764 -24.499  57.363  1.00  0.00           H  
ATOM   1322  H2'   U    41      -4.186 -24.478  57.526  1.00  0.00           H  
ATOM   1323 HO2'   U    41      -5.622 -22.669  57.069  1.00  0.00           H  
ATOM   1324  H3    U    41      -5.892 -26.729  61.183  1.00  0.00           H  
ATOM   1325  H5    U    41      -5.511 -29.478  58.194  1.00  0.00           H  
ATOM   1326  H6    U    41      -5.744 -27.775  56.681  1.00  0.00           H  
ATOM   1327  P     G    42      -1.717 -24.910  55.093  1.00  0.00           P  
ATOM   1328  OP2   G    42      -1.608 -26.386  54.962  1.00  0.00           O  
ATOM   1329  OP1   G    42      -0.947 -24.033  54.175  1.00  0.00           O  
ATOM   1330  O5'   G    42      -1.332 -24.518  56.588  1.00  0.00           O  
ATOM   1331  C5'   G    42       0.011 -24.223  56.942  1.00  0.00           C  
ATOM   1332  C4'   G    42       0.206 -22.748  57.193  1.00  0.00           C  
ATOM   1333  O4'   G    42       0.150 -21.970  55.968  1.00  0.00           O  
ATOM   1334  C3'   G    42      -0.855 -22.070  58.047  1.00  0.00           C  
ATOM   1335  O3'   G    42      -0.740 -22.383  59.424  1.00  0.00           O  
ATOM   1336  C1'   G    42      -0.241 -20.660  56.267  1.00  0.00           C  
ATOM   1337  C2'   G    42      -0.533 -20.608  57.769  1.00  0.00           C  
ATOM   1338  O2'   G    42       0.638 -20.198  58.461  1.00  0.00           O  
ATOM   1339  N1    G    42      -3.303 -16.985  54.524  1.00  0.00           N  
ATOM   1340  C2    G    42      -2.191 -16.890  55.325  1.00  0.00           C  
ATOM   1341  N2    G    42      -1.843 -15.655  55.717  1.00  0.00           N  
ATOM   1342  N3    G    42      -1.470 -17.928  55.714  1.00  0.00           N  
ATOM   1343  C4    G    42      -1.957 -19.091  55.232  1.00  0.00           C  
ATOM   1344  C5    G    42      -3.058 -19.295  54.427  1.00  0.00           C  
ATOM   1345  C6    G    42      -3.822 -18.172  54.016  1.00  0.00           C  
ATOM   1346  O6    G    42      -4.831 -18.146  53.302  1.00  0.00           O  
ATOM   1347  N7    G    42      -3.223 -20.644  54.150  1.00  0.00           N  
ATOM   1348  C8    G    42      -2.239 -21.226  54.782  1.00  0.00           C  
ATOM   1349  N9    G    42      -1.433 -20.342  55.458  1.00  0.00           N  
ATOM   1350  H5'   G    42       0.603 -24.505  56.214  1.00  0.00           H  
ATOM   1351 H5''   G    42       0.244 -24.720  57.754  1.00  0.00           H  
ATOM   1352  H4'   G    42       1.081 -22.632  57.621  1.00  0.00           H  
ATOM   1353  H3'   G    42      -1.763 -22.277  57.746  1.00  0.00           H  
ATOM   1354  H1'   G    42       0.477 -20.028  56.052  1.00  0.00           H  
ATOM   1355  H2'   G    42      -1.296 -20.027  57.972  1.00  0.00           H  
ATOM   1356 HO2'   G    42       0.728 -20.730  59.279  1.00  0.00           H  
ATOM   1357  H1    G    42      -3.768 -16.154  54.291  1.00  0.00           H  
ATOM   1358  H22   G    42      -1.058 -15.525  56.289  1.00  0.00           H  
ATOM   1359  H21   G    42      -2.372 -14.880  55.432  1.00  0.00           H  
ATOM   1360  H8    G    42      -2.091 -22.194  54.773  1.00  0.00           H  
ATOM   1361  P     A    43      -2.058 -22.661  60.302  1.00  0.00           P  
ATOM   1362  OP2   A    43      -3.053 -23.339  59.435  1.00  0.00           O  
ATOM   1363  OP1   A    43      -1.638 -23.298  61.575  1.00  0.00           O  
ATOM   1364  O5'   A    43      -2.610 -21.204  60.638  1.00  0.00           O  
ATOM   1365  C5'   A    43      -1.903 -20.342  61.518  1.00  0.00           C  
ATOM   1366  C4'   A    43      -2.577 -18.998  61.636  1.00  0.00           C  
ATOM   1367  O4'   A    43      -2.395 -18.252  60.399  1.00  0.00           O  
ATOM   1368  C3'   A    43      -4.085 -19.022  61.832  1.00  0.00           C  
ATOM   1369  O3'   A    43      -4.466 -19.240  63.179  1.00  0.00           O  
ATOM   1370  C1'   A    43      -3.491 -17.370  60.240  1.00  0.00           C  
ATOM   1371  C2'   A    43      -4.446 -17.602  61.416  1.00  0.00           C  
ATOM   1372  O2'   A    43      -4.142 -16.671  62.444  1.00  0.00           O  
ATOM   1373  N1    A    43      -6.387 -15.366  56.479  1.00  0.00           N  
ATOM   1374  C2    A    43      -5.924 -14.856  57.627  1.00  0.00           C  
ATOM   1375  N3    A    43      -5.174 -15.435  58.562  1.00  0.00           N  
ATOM   1376  C4    A    43      -4.890 -16.705  58.225  1.00  0.00           C  
ATOM   1377  C5    A    43      -5.293 -17.368  57.080  1.00  0.00           C  
ATOM   1378  C6    A    43      -6.083 -16.645  56.169  1.00  0.00           C  
ATOM   1379  N6    A    43      -6.545 -17.153  55.024  1.00  0.00           N  
ATOM   1380  N7    A    43      -4.809 -18.669  57.071  1.00  0.00           N  
ATOM   1381  C8    A    43      -4.136 -18.762  58.191  1.00  0.00           C  
ATOM   1382  N9    A    43      -4.142 -17.610  58.938  1.00  0.00           N  
ATOM   1383  H5'   A    43      -0.993 -20.214  61.178  1.00  0.00           H  
ATOM   1384 H5''   A    43      -1.857 -20.756  62.404  1.00  0.00           H  
ATOM   1385  H4'   A    43      -2.170 -18.497  62.374  1.00  0.00           H  
ATOM   1386  H3'   A    43      -4.533 -19.681  61.261  1.00  0.00           H  
ATOM   1387  H1'   A    43      -3.153 -16.450  60.271  1.00  0.00           H  
ATOM   1388  H2'   A    43      -5.382 -17.538  61.132  1.00  0.00           H  
ATOM   1389 HO2'   A    43      -4.192 -17.126  63.310  1.00  0.00           H  
ATOM   1390  H2    A    43      -6.173 -13.925  57.805  1.00  0.00           H  
ATOM   1391  H61   A    43      -7.092 -16.599  54.428  1.00  0.00           H  
ATOM   1392  H62   A    43      -6.337 -18.078  54.779  1.00  0.00           H  
ATOM   1393  H8    A    43      -3.670 -19.579  58.469  1.00  0.00           H  
ATOM   1394  P     A    44      -5.831 -20.019  63.517  1.00  0.00           P  
ATOM   1395  OP2   A    44      -5.973 -21.138  62.552  1.00  0.00           O  
ATOM   1396  OP1   A    44      -5.853 -20.298  64.974  1.00  0.00           O  
ATOM   1397  O5'   A    44      -6.971 -18.950  63.202  1.00  0.00           O  
ATOM   1398  C5'   A    44      -8.209 -19.351  62.634  1.00  0.00           C  
ATOM   1399  C4'   A    44      -8.625 -18.435  61.511  1.00  0.00           C  
ATOM   1400  O4'   A    44      -7.577 -18.400  60.504  1.00  0.00           O  
ATOM   1401  C3'   A    44      -9.862 -18.855  60.731  1.00  0.00           C  
ATOM   1402  O3'   A    44     -11.071 -18.560  61.409  1.00  0.00           O  
ATOM   1403  C1'   A    44      -8.168 -18.287  59.234  1.00  0.00           C  
ATOM   1404  C2'   A    44      -9.670 -18.136  59.409  1.00  0.00           C  
ATOM   1405  O2'   A    44      -9.999 -16.759  59.520  1.00  0.00           O  
ATOM   1406  N1    A    44      -8.405 -20.453  54.564  1.00  0.00           N  
ATOM   1407  C2    A    44      -8.850 -19.282  55.037  1.00  0.00           C  
ATOM   1408  N3    A    44      -8.754 -18.780  56.266  1.00  0.00           N  
ATOM   1409  C4    A    44      -8.107 -19.634  57.079  1.00  0.00           C  
ATOM   1410  C5    A    44      -7.591 -20.871  56.740  1.00  0.00           C  
ATOM   1411  C6    A    44      -7.758 -21.287  55.407  1.00  0.00           C  
ATOM   1412  N6    A    44      -7.315 -22.454  54.935  1.00  0.00           N  
ATOM   1413  N7    A    44      -6.989 -21.470  57.838  1.00  0.00           N  
ATOM   1414  C8    A    44      -7.151 -20.596  58.800  1.00  0.00           C  
ATOM   1415  N9    A    44      -7.819 -19.461  58.411  1.00  0.00           N  
ATOM   1416  H5'   A    44      -8.900 -19.338  63.330  1.00  0.00           H  
ATOM   1417 H5''   A    44      -8.122 -20.263  62.288  1.00  0.00           H  
ATOM   1418  H4'   A    44      -8.764 -17.530  61.861  1.00  0.00           H  
ATOM   1419  H3'   A    44      -9.814 -19.820  60.565  1.00  0.00           H  
ATOM   1420  H1'   A    44      -7.805 -17.476  58.817  1.00  0.00           H  
ATOM   1421  H2'   A    44     -10.170 -18.572  58.687  1.00  0.00           H  
ATOM   1422 HO2'   A    44      -9.878 -16.332  58.647  1.00  0.00           H  
ATOM   1423  H2    A    44      -9.312 -18.713  54.386  1.00  0.00           H  
ATOM   1424  H61   A    44      -7.461 -22.690  53.995  1.00  0.00           H  
ATOM   1425  H62   A    44      -6.843 -23.076  55.528  1.00  0.00           H  
ATOM   1426  H8    A    44      -6.825 -20.739  59.714  1.00  0.00           H  
ATOM   1427  P     A    45     -12.329 -19.554  61.287  1.00  0.00           P  
ATOM   1428  OP2   A    45     -11.839 -20.941  61.482  1.00  0.00           O  
ATOM   1429  OP1   A    45     -13.415 -19.030  62.153  1.00  0.00           O  
ATOM   1430  O5'   A    45     -12.792 -19.404  59.770  1.00  0.00           O  
ATOM   1431  C5'   A    45     -13.225 -18.151  59.260  1.00  0.00           C  
ATOM   1432  C4'   A    45     -13.359 -18.181  57.758  1.00  0.00           C  
ATOM   1433  O4'   A    45     -12.113 -18.589  57.133  1.00  0.00           O  
ATOM   1434  C3'   A    45     -14.379 -19.160  57.198  1.00  0.00           C  
ATOM   1435  O3'   A    45     -15.708 -18.671  57.257  1.00  0.00           O  
ATOM   1436  C1'   A    45     -12.372 -19.328  55.962  1.00  0.00           C  
ATOM   1437  C2'   A    45     -13.888 -19.360  55.771  1.00  0.00           C  
ATOM   1438  O2'   A    45     -14.269 -18.274  54.938  1.00  0.00           O  
ATOM   1439  N1    A    45     -11.014 -23.701  53.599  1.00  0.00           N  
ATOM   1440  C2    A    45     -11.546 -22.560  53.144  1.00  0.00           C  
ATOM   1441  N3    A    45     -11.876 -21.459  53.816  1.00  0.00           N  
ATOM   1442  C4    A    45     -11.602 -21.601  55.125  1.00  0.00           C  
ATOM   1443  C5    A    45     -11.055 -22.712  55.740  1.00  0.00           C  
ATOM   1444  C6    A    45     -10.750 -23.811  54.919  1.00  0.00           C  
ATOM   1445  N6    A    45     -10.220 -24.949  55.371  1.00  0.00           N  
ATOM   1446  N7    A    45     -10.914 -22.497  57.105  1.00  0.00           N  
ATOM   1447  C8    A    45     -11.371 -21.281  57.280  1.00  0.00           C  
ATOM   1448  N9    A    45     -11.804 -20.680  56.124  1.00  0.00           N  
ATOM   1449  H5'   A    45     -12.575 -17.462  59.509  1.00  0.00           H  
ATOM   1450 H5''   A    45     -14.094 -17.928  59.654  1.00  0.00           H  
ATOM   1451  H4'   A    45     -13.589 -17.277  57.457  1.00  0.00           H  
ATOM   1452  H3'   A    45     -14.328 -20.010  57.684  1.00  0.00           H  
ATOM   1453  H1'   A    45     -11.955 -18.889  55.191  1.00  0.00           H  
ATOM   1454  H2'   A    45     -14.185 -20.220  55.405  1.00  0.00           H  
ATOM   1455 HO2'   A    45     -15.064 -17.845  55.318  1.00  0.00           H  
ATOM   1456  H2    A    45     -11.718 -22.531  52.179  1.00  0.00           H  
ATOM   1457  H61   A    45     -10.029 -25.683  54.749  1.00  0.00           H  
ATOM   1458  H62   A    45     -10.020 -25.052  56.325  1.00  0.00           H  
ATOM   1459  H8    A    45     -11.402 -20.842  58.156  1.00  0.00           H  
ATOM   1460  P     U    46     -16.887 -19.601  57.830  1.00  0.00           P  
ATOM   1461  OP2   U    46     -16.323 -20.438  58.919  1.00  0.00           O  
ATOM   1462  OP1   U    46     -18.064 -18.737  58.103  1.00  0.00           O  
ATOM   1463  O5'   U    46     -17.250 -20.559  56.610  1.00  0.00           O  
ATOM   1464  C5'   U    46     -17.728 -20.028  55.383  1.00  0.00           C  
ATOM   1465  C4'   U    46     -17.542 -21.001  54.245  1.00  0.00           C  
ATOM   1466  O4'   U    46     -16.129 -21.273  54.044  1.00  0.00           O  
ATOM   1467  C3'   U    46     -18.161 -22.377  54.432  1.00  0.00           C  
ATOM   1468  O3'   U    46     -19.537 -22.416  54.101  1.00  0.00           O  
ATOM   1469  C1'   U    46     -15.937 -22.609  53.683  1.00  0.00           C  
ATOM   1470  C2'   U    46     -17.318 -23.235  53.500  1.00  0.00           C  
ATOM   1471  O2'   U    46     -17.723 -23.077  52.148  1.00  0.00           O  
ATOM   1472  N1    U    46     -15.152 -23.280  54.748  1.00  0.00           N  
ATOM   1473  C2    U    46     -14.384 -24.368  54.375  1.00  0.00           C  
ATOM   1474  O2    U    46     -14.331 -24.785  53.231  1.00  0.00           O  
ATOM   1475  N3    U    46     -13.674 -24.956  55.393  1.00  0.00           N  
ATOM   1476  C4    U    46     -13.653 -24.578  56.718  1.00  0.00           C  
ATOM   1477  O4    U    46     -12.961 -25.212  57.517  1.00  0.00           O  
ATOM   1478  C5    U    46     -14.470 -23.445  57.031  1.00  0.00           C  
ATOM   1479  C6    U    46     -15.170 -22.853  56.058  1.00  0.00           C  
ATOM   1480  H5'   U    46     -17.239 -19.203  55.180  1.00  0.00           H  
ATOM   1481 H5''   U    46     -18.681 -19.821  55.474  1.00  0.00           H  
ATOM   1482  H4'   U    46     -17.905 -20.599  53.428  1.00  0.00           H  
ATOM   1483  H3'   U    46     -18.044 -22.681  55.356  1.00  0.00           H  
ATOM   1484  H1'   U    46     -15.445 -22.660  52.836  1.00  0.00           H  
ATOM   1485  H2'   U    46     -17.326 -24.176  53.773  1.00  0.00           H  
ATOM   1486 HO2'   U    46     -18.677 -22.850  52.125  1.00  0.00           H  
ATOM   1487  H3    U    46     -13.124 -25.730  55.150  1.00  0.00           H  
ATOM   1488  H5    U    46     -14.514 -23.107  57.949  1.00  0.00           H  
ATOM   1489  H6    U    46     -15.722 -22.080  56.298  1.00  0.00           H  
ATOM   1490  P     U    47     -20.609 -22.971  55.162  1.00  0.00           P  
ATOM   1491  OP2   U    47     -20.199 -22.513  56.513  1.00  0.00           O  
ATOM   1492  OP1   U    47     -21.968 -22.645  54.657  1.00  0.00           O  
ATOM   1493  O5'   U    47     -20.427 -24.553  55.100  1.00  0.00           O  
ATOM   1494  C5'   U    47     -20.681 -25.271  53.902  1.00  0.00           C  
ATOM   1495  C4'   U    47     -20.193 -26.684  53.990  1.00  0.00           C  
ATOM   1496  O4'   U    47     -18.762 -26.692  54.234  1.00  0.00           O  
ATOM   1497  C3'   U    47     -20.734 -27.482  55.162  1.00  0.00           C  
ATOM   1498  O3'   U    47     -22.014 -28.021  54.870  1.00  0.00           O  
ATOM   1499  C1'   U    47     -18.399 -27.796  55.035  1.00  0.00           C  
ATOM   1500  C2'   U    47     -19.689 -28.582  55.286  1.00  0.00           C  
ATOM   1501  O2'   U    47     -19.859 -29.573  54.296  1.00  0.00           O  
ATOM   1502  N1    U    47     -17.818 -27.263  56.274  1.00  0.00           N  
ATOM   1503  C2    U    47     -17.249 -28.186  57.132  1.00  0.00           C  
ATOM   1504  O2    U    47     -17.265 -29.383  56.905  1.00  0.00           O  
ATOM   1505  N3    U    47     -16.681 -27.663  58.266  1.00  0.00           N  
ATOM   1506  C4    U    47     -16.640 -26.329  58.630  1.00  0.00           C  
ATOM   1507  O4    U    47     -16.000 -25.997  59.635  1.00  0.00           O  
ATOM   1508  C5    U    47     -17.281 -25.435  57.700  1.00  0.00           C  
ATOM   1509  C6    U    47     -17.827 -25.923  56.579  1.00  0.00           C  
ATOM   1510  H5'   U    47     -20.227 -24.822  53.159  1.00  0.00           H  
ATOM   1511 H5''   U    47     -21.646 -25.277  53.732  1.00  0.00           H  
ATOM   1512  H4'   U    47     -20.502 -27.136  53.036  1.00  0.00           H  
ATOM   1513  H3'   U    47     -20.893 -26.881  56.069  1.00  0.00           H  
ATOM   1514  H1'   U    47     -17.669 -28.506  54.619  1.00  0.00           H  
ATOM   1515  H2'   U    47     -19.746 -29.115  56.246  1.00  0.00           H  
ATOM   1516 HO2'   U    47     -20.812 -29.582  53.991  1.00  0.00           H  
ATOM   1517  H3    U    47     -16.256 -28.315  58.895  1.00  0.00           H  
ATOM   1518  H5    U    47     -17.323 -24.355  57.911  1.00  0.00           H  
ATOM   1519  H6    U    47     -18.312 -25.225  55.880  1.00  0.00           H  
ATOM   1520  P     C    48     -23.161 -28.006  55.996  1.00  0.00           P  
ATOM   1521  OP2   C    48     -22.979 -26.819  56.869  1.00  0.00           O  
ATOM   1522  OP1   C    48     -24.439 -28.203  55.272  1.00  0.00           O  
ATOM   1523  O5'   C    48     -22.857 -29.283  56.901  1.00  0.00           O  
ATOM   1524  C5'   C    48     -23.028 -30.597  56.405  1.00  0.00           C  
ATOM   1525  C4'   C    48     -22.386 -31.585  57.348  1.00  0.00           C  
ATOM   1526  O4'   C    48     -20.991 -31.238  57.568  1.00  0.00           O  
ATOM   1527  C3'   C    48     -22.972 -31.605  58.750  1.00  0.00           C  
ATOM   1528  O3'   C    48     -24.169 -32.377  58.801  1.00  0.00           O  
ATOM   1529  C1'   C    48     -20.607 -31.604  58.889  1.00  0.00           C  
ATOM   1530  C2'   C    48     -21.836 -32.225  59.560  1.00  0.00           C  
ATOM   1531  O2'   C    48     -21.782 -33.628  59.420  1.00  0.00           O  
ATOM   1532  N1    C    48     -20.066 -30.418  59.585  1.00  0.00           N  
ATOM   1533  C2    C    48     -19.298 -30.595  60.750  1.00  0.00           C  
ATOM   1534  O2    C    48     -19.115 -31.732  61.180  1.00  0.00           O  
ATOM   1535  N3    C    48     -18.775 -29.516  61.370  1.00  0.00           N  
ATOM   1536  C4    C    48     -18.984 -28.297  60.870  1.00  0.00           C  
ATOM   1537  N4    C    48     -18.424 -27.256  61.497  1.00  0.00           N  
ATOM   1538  C5    C    48     -19.770 -28.084  59.699  1.00  0.00           C  
ATOM   1539  C6    C    48     -20.291 -29.163  59.099  1.00  0.00           C  
ATOM   1540  H5'   C    48     -22.577 -30.686  55.405  1.00  0.00           H  
ATOM   1541 H5''   C    48     -24.098 -30.823  56.296  1.00  0.00           H  
ATOM   1542  H4'   C    48     -22.547 -32.560  56.865  1.00  0.00           H  
ATOM   1543  H3'   C    48     -23.276 -30.612  59.116  1.00  0.00           H  
ATOM   1544  H1'   C    48     -19.811 -32.362  58.918  1.00  0.00           H  
ATOM   1545  H2'   C    48     -21.941 -32.051  60.640  1.00  0.00           H  
ATOM   1546 HO2'   C    48     -22.700 -33.982  59.240  1.00  0.00           H  
ATOM   1547  H42   C    48     -18.562 -26.328  61.149  1.00  0.00           H  
ATOM   1548  H41   C    48     -17.868 -27.405  62.314  1.00  0.00           H  
ATOM   1549  H5    C    48     -19.943 -27.072  59.306  1.00  0.00           H  
ATOM   1550  H6    C    48     -20.903 -29.037  58.193  1.00  0.00           H  
ATOM   1551  P     U    49     -25.407 -31.891  59.705  1.00  0.00           P  
ATOM   1552  OP2   U    49     -25.699 -30.477  59.360  1.00  0.00           O  
ATOM   1553  OP1   U    49     -26.482 -32.910  59.599  1.00  0.00           O  
ATOM   1554  O5'   U    49     -24.837 -31.929  61.192  1.00  0.00           O  
ATOM   1555  C5'   U    49     -24.703 -33.157  61.891  1.00  0.00           C  
ATOM   1556  C4'   U    49     -23.908 -32.991  63.162  1.00  0.00           C  
ATOM   1557  O4'   U    49     -22.598 -32.436  62.861  1.00  0.00           O  
ATOM   1558  C3'   U    49     -24.474 -32.016  64.184  1.00  0.00           C  
ATOM   1559  O3'   U    49     -25.532 -32.566  64.948  1.00  0.00           O  
ATOM   1560  C1'   U    49     -22.188 -31.565  63.891  1.00  0.00           C  
ATOM   1561  C2'   U    49     -23.235 -31.651  64.995  1.00  0.00           C  
ATOM   1562  O2'   U    49     -22.884 -32.692  65.896  1.00  0.00           O  
ATOM   1563  N1    U    49     -22.052 -30.191  63.349  1.00  0.00           N  
ATOM   1564  C2    U    49     -21.206 -29.329  64.021  1.00  0.00           C  
ATOM   1565  O2    U    49     -20.582 -29.650  65.018  1.00  0.00           O  
ATOM   1566  N3    U    49     -21.111 -28.069  63.484  1.00  0.00           N  
ATOM   1567  C4    U    49     -21.763 -27.590  62.367  1.00  0.00           C  
ATOM   1568  O4    U    49     -21.573 -26.426  62.009  1.00  0.00           O  
ATOM   1569  C5    U    49     -22.622 -28.537  61.724  1.00  0.00           C  
ATOM   1570  C6    U    49     -22.731 -29.771  62.225  1.00  0.00           C  
ATOM   1571  H5'   U    49     -24.249 -33.806  61.313  1.00  0.00           H  
ATOM   1572 H5''   U    49     -25.594 -33.497  62.114  1.00  0.00           H  
ATOM   1573  H4'   U    49     -23.791 -33.870  63.578  1.00  0.00           H  
ATOM   1574  H3'   U    49     -24.803 -31.218  63.720  1.00  0.00           H  
ATOM   1575  H1'   U    49     -21.322 -31.862  64.243  1.00  0.00           H  
ATOM   1576  H2'   U    49     -23.348 -30.795  65.458  1.00  0.00           H  
ATOM   1577 HO2'   U    49     -23.674 -33.247  66.065  1.00  0.00           H  
ATOM   1578  H3    U    49     -20.517 -27.441  63.945  1.00  0.00           H  
ATOM   1579  H5    U    49     -23.124 -28.282  60.921  1.00  0.00           H  
ATOM   1580  H6    U    49     -23.326 -30.400  61.767  1.00  0.00           H  
ATOM   1581  P     U    50     -26.572 -31.602  65.702  1.00  0.00           P  
ATOM   1582  OP2   U    50     -26.798 -30.411  64.845  1.00  0.00           O  
ATOM   1583  OP1   U    50     -27.731 -32.424  66.135  1.00  0.00           O  
ATOM   1584  O5'   U    50     -25.786 -31.131  67.005  1.00  0.00           O  
ATOM   1585  C5'   U    50     -25.561 -32.025  68.084  1.00  0.00           C  
ATOM   1586  C4'   U    50     -25.017 -31.310  69.296  1.00  0.00           C  
ATOM   1587  O4'   U    50     -23.681 -30.847  69.018  1.00  0.00           O  
ATOM   1588  C3'   U    50     -25.748 -30.043  69.710  1.00  0.00           C  
ATOM   1589  O3'   U    50     -26.915 -30.300  70.471  1.00  0.00           O  
ATOM   1590  C1'   U    50     -23.426 -29.638  69.728  1.00  0.00           C  
ATOM   1591  C2'   U    50     -24.692 -29.276  70.491  1.00  0.00           C  
ATOM   1592  O2'   U    50     -24.583 -29.762  71.822  1.00  0.00           O  
ATOM   1593  N1    U    50     -23.036 -28.587  68.756  1.00  0.00           N  
ATOM   1594  C2    U    50     -22.247 -27.554  69.228  1.00  0.00           C  
ATOM   1595  O2    U    50     -21.869 -27.479  70.384  1.00  0.00           O  
ATOM   1596  N3    U    50     -21.909 -26.606  68.294  1.00  0.00           N  
ATOM   1597  C4    U    50     -22.273 -26.582  66.964  1.00  0.00           C  
ATOM   1598  O4    U    50     -21.888 -25.655  66.249  1.00  0.00           O  
ATOM   1599  C5    U    50     -23.089 -27.681  66.547  1.00  0.00           C  
ATOM   1600  C6    U    50     -23.431 -28.620  67.436  1.00  0.00           C  
ATOM   1601  H5'   U    50     -24.919 -32.710  67.802  1.00  0.00           H  
ATOM   1602 H5''   U    50     -26.407 -32.459  68.322  1.00  0.00           H  
ATOM   1603  H4'   U    50     -24.989 -31.938  70.047  1.00  0.00           H  
ATOM   1604  H3'   U    50     -25.983 -29.529  68.910  1.00  0.00           H  
ATOM   1605  H1'   U    50     -22.695 -29.779  70.365  1.00  0.00           H  
ATOM   1606  H2'   U    50     -24.860 -28.311  70.470  1.00  0.00           H  
ATOM   1607 HO2'   U    50     -25.427 -30.191  72.075  1.00  0.00           H  
ATOM   1608  H3    U    50     -21.350 -25.865  68.607  1.00  0.00           H  
ATOM   1609  H5    U    50     -23.393 -27.745  65.618  1.00  0.00           H  
ATOM   1610  H6    U    50     -23.991 -29.361  67.126  1.00  0.00           H  
ATOM   1611  P     G    51     -27.964 -29.121  70.735  1.00  0.00           P  
ATOM   1612  OP2   G    51     -27.535 -27.993  69.869  1.00  0.00           O  
ATOM   1613  OP1   G    51     -29.309 -29.722  70.545  1.00  0.00           O  
ATOM   1614  O5'   G    51     -27.845 -28.650  72.253  1.00  0.00           O  
ATOM   1615  C5'   G    51     -28.712 -27.657  72.778  1.00  0.00           C  
ATOM   1616  C4'   G    51     -29.085 -27.948  74.211  1.00  0.00           C  
ATOM   1617  O4'   G    51     -28.151 -28.895  74.771  1.00  0.00           O  
ATOM   1618  C3'   G    51     -28.996 -26.775  75.176  1.00  0.00           C  
ATOM   1619  O3'   G    51     -30.070 -25.861  75.037  1.00  0.00           O  
ATOM   1620  C1'   G    51     -28.056 -28.681  76.155  1.00  0.00           C  
ATOM   1621  C2'   G    51     -28.940 -27.489  76.513  1.00  0.00           C  
ATOM   1622  O2'   G    51     -30.224 -27.954  76.903  1.00  0.00           O  
ATOM   1623  N1    G    51     -24.709 -28.097  79.946  1.00  0.00           N  
ATOM   1624  C2    G    51     -26.065 -28.309  80.002  1.00  0.00           C  
ATOM   1625  N2    G    51     -26.607 -28.376  81.227  1.00  0.00           N  
ATOM   1626  N3    G    51     -26.836 -28.447  78.936  1.00  0.00           N  
ATOM   1627  C4    G    51     -26.132 -28.353  77.788  1.00  0.00           C  
ATOM   1628  C5    G    51     -24.779 -28.144  77.622  1.00  0.00           C  
ATOM   1629  C6    G    51     -23.964 -27.997  78.775  1.00  0.00           C  
ATOM   1630  O6    G    51     -22.744 -27.805  78.836  1.00  0.00           O  
ATOM   1631  N7    G    51     -24.446 -28.112  76.276  1.00  0.00           N  
ATOM   1632  C8    G    51     -25.581 -28.299  75.658  1.00  0.00           C  
ATOM   1633  N9    G    51     -26.644 -28.453  76.515  1.00  0.00           N  
ATOM   1634  H5'   G    51     -29.527 -27.624  72.236  1.00  0.00           H  
ATOM   1635 H5''   G    51     -28.264 -26.786  72.735  1.00  0.00           H  
ATOM   1636  H4'   G    51     -29.991 -28.322  74.248  1.00  0.00           H  
ATOM   1637  H3'   G    51     -28.150 -26.300  75.041  1.00  0.00           H  
ATOM   1638  H1'   G    51     -28.385 -29.481  76.615  1.00  0.00           H  
ATOM   1639  H2'   G    51     -28.533 -26.926  77.204  1.00  0.00           H  
ATOM   1640 HO2'   G    51     -30.907 -27.370  76.512  1.00  0.00           H  
ATOM   1641  H1    G    51     -24.227 -28.009  80.795  1.00  0.00           H  
ATOM   1642  H22   G    51     -27.570 -28.526  81.329  1.00  0.00           H  
ATOM   1643  H21   G    51     -26.043 -28.275  82.022  1.00  0.00           H  
ATOM   1644  H8    G    51     -25.665 -28.327  74.683  1.00  0.00           H  
ATOM   1645  P     G    52     -29.814 -24.283  75.202  1.00  0.00           P  
ATOM   1646  OP2   G    52     -28.613 -23.926  74.405  1.00  0.00           O  
ATOM   1647  OP1   G    52     -31.097 -23.579  74.951  1.00  0.00           O  
ATOM   1648  O5'   G    52     -29.451 -24.111  76.745  1.00  0.00           O  
ATOM   1649  C5'   G    52     -30.399 -24.419  77.755  1.00  0.00           C  
ATOM   1650  C4'   G    52     -29.774 -24.397  79.128  1.00  0.00           C  
ATOM   1651  O4'   G    52     -28.759 -25.418  79.271  1.00  0.00           O  
ATOM   1652  C3'   G    52     -29.051 -23.115  79.511  1.00  0.00           C  
ATOM   1653  O3'   G    52     -29.935 -22.069  79.875  1.00  0.00           O  
ATOM   1654  C1'   G    52     -27.776 -24.975  80.150  1.00  0.00           C  
ATOM   1655  C2'   G    52     -28.244 -23.623  80.709  1.00  0.00           C  
ATOM   1656  O2'   G    52     -29.078 -23.833  81.840  1.00  0.00           O  
ATOM   1657  N1    G    52     -22.708 -24.649  80.507  1.00  0.00           N  
ATOM   1658  C2    G    52     -23.650 -24.751  81.502  1.00  0.00           C  
ATOM   1659  N2    G    52     -23.187 -24.768  82.761  1.00  0.00           N  
ATOM   1660  N3    G    52     -24.952 -24.830  81.281  1.00  0.00           N  
ATOM   1661  C4    G    52     -25.244 -24.798  79.964  1.00  0.00           C  
ATOM   1662  C5    G    52     -24.381 -24.699  78.893  1.00  0.00           C  
ATOM   1663  C6    G    52     -22.986 -24.615  79.144  1.00  0.00           C  
ATOM   1664  O6    G    52     -22.061 -24.521  78.330  1.00  0.00           O  
ATOM   1665  N7    G    52     -25.080 -24.700  77.695  1.00  0.00           N  
ATOM   1666  C8    G    52     -26.332 -24.797  78.052  1.00  0.00           C  
ATOM   1667  N9    G    52     -26.503 -24.861  79.414  1.00  0.00           N  
ATOM   1668  H5'   G    52     -30.769 -25.310  77.586  1.00  0.00           H  
ATOM   1669 H5''   G    52     -31.125 -23.761  77.724  1.00  0.00           H  
ATOM   1670  H4'   G    52     -30.490 -24.565  79.775  1.00  0.00           H  
ATOM   1671  H3'   G    52     -28.446 -22.795  78.811  1.00  0.00           H  
ATOM   1672  H1'   G    52     -27.671 -25.614  80.885  1.00  0.00           H  
ATOM   1673  H2'   G    52     -27.495 -23.026  80.916  1.00  0.00           H  
ATOM   1674 HO2'   G    52     -29.848 -23.229  81.785  1.00  0.00           H  
ATOM   1675  H1    G    52     -21.767 -24.596  80.776  1.00  0.00           H  
ATOM   1676  H22   G    52     -23.813 -24.839  83.512  1.00  0.00           H  
ATOM   1677  H21   G    52     -22.224 -24.710  82.933  1.00  0.00           H  
ATOM   1678  H8    G    52     -27.074 -24.822  77.412  1.00  0.00           H  
ATOM   1679  P     A    53     -29.503 -20.535  79.661  1.00  0.00           P  
ATOM   1680  OP2   A    53     -28.531 -20.484  78.540  1.00  0.00           O  
ATOM   1681  OP1   A    53     -30.737 -19.713  79.600  1.00  0.00           O  
ATOM   1682  O5'   A    53     -28.728 -20.163  81.002  1.00  0.00           O  
ATOM   1683  C5'   A    53     -27.756 -19.128  81.020  1.00  0.00           C  
ATOM   1684  C4'   A    53     -26.533 -19.530  81.805  1.00  0.00           C  
ATOM   1685  O4'   A    53     -26.114 -20.851  81.377  1.00  0.00           O  
ATOM   1686  C3'   A    53     -25.310 -18.640  81.638  1.00  0.00           C  
ATOM   1687  O3'   A    53     -25.253 -17.592  82.590  1.00  0.00           O  
ATOM   1688  C1'   A    53     -24.702 -20.899  81.198  1.00  0.00           C  
ATOM   1689  C2'   A    53     -24.135 -19.602  81.781  1.00  0.00           C  
ATOM   1690  O2'   A    53     -23.814 -19.823  83.147  1.00  0.00           O  
ATOM   1691  N1    A    53     -21.068 -21.443  77.585  1.00  0.00           N  
ATOM   1692  C2    A    53     -21.004 -21.346  78.919  1.00  0.00           C  
ATOM   1693  N3    A    53     -21.992 -21.206  79.801  1.00  0.00           N  
ATOM   1694  C4    A    53     -23.183 -21.164  79.178  1.00  0.00           C  
ATOM   1695  C5    A    53     -23.409 -21.251  77.817  1.00  0.00           C  
ATOM   1696  C6    A    53     -22.280 -21.398  76.991  1.00  0.00           C  
ATOM   1697  N6    A    53     -22.344 -21.493  75.661  1.00  0.00           N  
ATOM   1698  N7    A    53     -24.767 -21.171  77.539  1.00  0.00           N  
ATOM   1699  C8    A    53     -25.321 -21.040  78.719  1.00  0.00           C  
ATOM   1700  N9    A    53     -24.421 -21.029  79.756  1.00  0.00           N  
ATOM   1701  H5'   A    53     -28.148 -18.327  81.426  1.00  0.00           H  
ATOM   1702 H5''   A    53     -27.491 -18.922  80.099  1.00  0.00           H  
ATOM   1703  H4'   A    53     -26.765 -19.573  82.757  1.00  0.00           H  
ATOM   1704  H3'   A    53     -25.321 -18.255  80.736  1.00  0.00           H  
ATOM   1705  H1'   A    53     -24.319 -21.665  81.676  1.00  0.00           H  
ATOM   1706  H2'   A    53     -23.356 -19.297  81.270  1.00  0.00           H  
ATOM   1707 HO2'   A    53     -24.094 -19.043  83.670  1.00  0.00           H  
ATOM   1708  H2    A    53     -20.102 -21.384  79.301  1.00  0.00           H  
ATOM   1709  H61   A    53     -21.521 -21.595  75.137  1.00  0.00           H  
ATOM   1710  H62   A    53     -23.212 -21.464  75.208  1.00  0.00           H  
ATOM   1711  H8    A    53     -26.290 -20.958  78.849  1.00  0.00           H  
ATOM   1712  P     C    54     -24.859 -16.103  82.129  1.00  0.00           P  
ATOM   1713  OP2   C    54     -25.670 -15.761  80.934  1.00  0.00           O  
ATOM   1714  OP1   C    54     -24.909 -15.224  83.325  1.00  0.00           O  
ATOM   1715  O5'   C    54     -23.338 -16.229  81.674  1.00  0.00           O  
ATOM   1716  C5'   C    54     -22.325 -16.581  82.605  1.00  0.00           C  
ATOM   1717  C4'   C    54     -21.013 -16.870  81.917  1.00  0.00           C  
ATOM   1718  O4'   C    54     -21.188 -17.948  80.958  1.00  0.00           O  
ATOM   1719  C3'   C    54     -20.431 -15.741  81.080  1.00  0.00           C  
ATOM   1720  O3'   C    54     -19.724 -14.788  81.854  1.00  0.00           O  
ATOM   1721  C1'   C    54     -20.345 -17.756  79.835  1.00  0.00           C  
ATOM   1722  C2'   C    54     -19.542 -16.482  80.089  1.00  0.00           C  
ATOM   1723  O2'   C    54     -18.299 -16.835  80.678  1.00  0.00           O  
ATOM   1724  N1    C    54     -21.197 -17.653  78.625  1.00  0.00           N  
ATOM   1725  C2    C    54     -20.580 -17.725  77.370  1.00  0.00           C  
ATOM   1726  O2    C    54     -19.350 -17.871  77.306  1.00  0.00           O  
ATOM   1727  N3    C    54     -21.335 -17.635  76.250  1.00  0.00           N  
ATOM   1728  C4    C    54     -22.655 -17.478  76.345  1.00  0.00           C  
ATOM   1729  N4    C    54     -23.359 -17.393  75.213  1.00  0.00           N  
ATOM   1730  C5    C    54     -23.312 -17.400  77.605  1.00  0.00           C  
ATOM   1731  C6    C    54     -22.555 -17.492  78.706  1.00  0.00           C  
ATOM   1732  H5'   C    54     -22.609 -17.377  83.099  1.00  0.00           H  
ATOM   1733 H5''   C    54     -22.199 -15.841  83.235  1.00  0.00           H  
ATOM   1734  H4'   C    54     -20.351 -17.142  82.586  1.00  0.00           H  
ATOM   1735  H3'   C    54     -21.153 -15.289  80.595  1.00  0.00           H  
ATOM   1736  H1'   C    54     -19.728 -18.511  79.737  1.00  0.00           H  
ATOM   1737  H2'   C    54     -19.420 -15.969  79.264  1.00  0.00           H  
ATOM   1738 HO2'   C    54     -18.109 -16.220  81.416  1.00  0.00           H  
ATOM   1739  H42   C    54     -24.331 -17.277  75.250  1.00  0.00           H  
ATOM   1740  H41   C    54     -22.903 -17.446  74.347  1.00  0.00           H  
ATOM   1741  H5    C    54     -24.283 -17.285  77.665  1.00  0.00           H  
ATOM   1742  H6    C    54     -22.989 -17.441  79.583  1.00  0.00           H  
ATOM   1743  P     C    55     -20.031 -13.219  81.683  1.00  0.00           P  
ATOM   1744  OP2   C    55     -21.493 -13.055  81.482  1.00  0.00           O  
ATOM   1745  OP1   C    55     -19.357 -12.495  82.791  1.00  0.00           O  
ATOM   1746  O5'   C    55     -19.299 -12.828  80.323  1.00  0.00           O  
ATOM   1747  C5'   C    55     -17.882 -12.828  80.231  1.00  0.00           C  
ATOM   1748  C4'   C    55     -17.418 -12.794  78.796  1.00  0.00           C  
ATOM   1749  O4'   C    55     -17.898 -13.967  78.085  1.00  0.00           O  
ATOM   1750  C3'   C    55     -17.954 -11.635  77.974  1.00  0.00           C  
ATOM   1751  O3'   C    55     -17.223 -10.440  78.182  1.00  0.00           O  
ATOM   1752  C1'   C    55     -18.263 -13.625  76.762  1.00  0.00           C  
ATOM   1753  C2'   C    55     -17.828 -12.171  76.558  1.00  0.00           C  
ATOM   1754  O2'   C    55     -16.500 -12.126  76.071  1.00  0.00           O  
ATOM   1755  N1    C    55     -19.727 -13.788  76.641  1.00  0.00           N  
ATOM   1756  C2    C    55     -20.285 -13.899  75.358  1.00  0.00           C  
ATOM   1757  O2    C    55     -19.534 -13.878  74.372  1.00  0.00           O  
ATOM   1758  N3    C    55     -21.626 -14.029  75.229  1.00  0.00           N  
ATOM   1759  C4    C    55     -22.401 -14.059  76.314  1.00  0.00           C  
ATOM   1760  N4    C    55     -23.715 -14.194  76.135  1.00  0.00           N  
ATOM   1761  C5    C    55     -21.862 -13.951  77.630  1.00  0.00           C  
ATOM   1762  C6    C    55     -20.533 -13.819  77.747  1.00  0.00           C  
ATOM   1763  H5'   C    55     -17.535 -13.638  80.660  1.00  0.00           H  
ATOM   1764 H5''   C    55     -17.532 -12.042  80.699  1.00  0.00           H  
ATOM   1765  H4'   C    55     -16.323 -12.718  78.871  1.00  0.00           H  
ATOM   1766  H3'   C    55     -18.987 -11.354  78.230  1.00  0.00           H  
ATOM   1767  H1'   C    55     -17.805 -14.212  75.953  1.00  0.00           H  
ATOM   1768  H2'   C    55     -18.412 -11.589  75.832  1.00  0.00           H  
ATOM   1769 HO2'   C    55     -15.998 -11.394  76.534  1.00  0.00           H  
ATOM   1770  H42   C    55     -24.328 -14.219  76.926  1.00  0.00           H  
ATOM   1771  H41   C    55     -24.088 -14.271  75.212  1.00  0.00           H  
ATOM   1772  H5    C    55     -22.514 -13.973  78.516  1.00  0.00           H  
ATOM   1773  H6    C    55     -20.082 -13.733  78.747  1.00  0.00           H  
ATOM   1774  P     G    56     -18.015  -9.053  78.344  1.00  0.00           P  
ATOM   1775  OP2   G    56     -19.323  -9.325  78.998  1.00  0.00           O  
ATOM   1776  OP1   G    56     -17.071  -8.087  78.962  1.00  0.00           O  
ATOM   1777  O5'   G    56     -18.295  -8.607  76.841  1.00  0.00           O  
ATOM   1778  C5'   G    56     -17.223  -8.152  76.006  1.00  0.00           C  
ATOM   1779  C4'   G    56     -17.695  -7.999  74.581  1.00  0.00           C  
ATOM   1780  O4'   G    56     -18.207  -9.267  74.094  1.00  0.00           O  
ATOM   1781  C3'   G    56     -18.844  -7.027  74.360  1.00  0.00           C  
ATOM   1782  O3'   G    56     -18.421  -5.676  74.288  1.00  0.00           O  
ATOM   1783  C1'   G    56     -19.346  -9.053  73.251  1.00  0.00           C  
ATOM   1784  C2'   G    56     -19.469  -7.539  73.069  1.00  0.00           C  
ATOM   1785  O2'   G    56     -18.706  -7.148  71.936  1.00  0.00           O  
ATOM   1786  N1    G    56     -24.215 -10.363  72.545  1.00  0.00           N  
ATOM   1787  C2    G    56     -23.328  -9.788  71.668  1.00  0.00           C  
ATOM   1788  N2    G    56     -23.793  -9.527  70.438  1.00  0.00           N  
ATOM   1789  N3    G    56     -22.075  -9.493  71.971  1.00  0.00           N  
ATOM   1790  C4    G    56     -21.773  -9.821  73.245  1.00  0.00           C  
ATOM   1791  C5    G    56     -22.582 -10.396  74.201  1.00  0.00           C  
ATOM   1792  C6    G    56     -23.925 -10.708  73.862  1.00  0.00           C  
ATOM   1793  O6    G    56     -24.799 -11.223  74.570  1.00  0.00           O  
ATOM   1794  N7    G    56     -21.891 -10.574  75.390  1.00  0.00           N  
ATOM   1795  C8    G    56     -20.696 -10.111  75.142  1.00  0.00           C  
ATOM   1796  N9    G    56     -20.555  -9.639  73.859  1.00  0.00           N  
ATOM   1797  H5'   G    56     -16.387  -8.864  76.043  1.00  0.00           H  
ATOM   1798 H5''   G    56     -16.841  -7.188  76.374  1.00  0.00           H  
ATOM   1799  H4'   G    56     -16.937  -7.726  74.023  1.00  0.00           H  
ATOM   1800  H3'   G    56     -19.492  -7.123  75.089  1.00  0.00           H  
ATOM   1801  H1'   G    56     -19.181  -9.474  72.381  1.00  0.00           H  
ATOM   1802  H2'   G    56     -20.406  -7.263  72.988  1.00  0.00           H  
ATOM   1803 HO2'   G    56     -18.140  -6.386  72.182  1.00  0.00           H  
ATOM   1804  H1    G    56     -25.122 -10.543  72.222  1.00  0.00           H  
ATOM   1805  H22   G    56     -23.205  -9.117  69.767  1.00  0.00           H  
ATOM   1806  H21   G    56     -24.720  -9.743  70.205  1.00  0.00           H  
ATOM   1807  H8    G    56     -19.973 -10.103  75.804  1.00  0.00           H  
ATOM   1808  P     G    57     -19.398  -4.498  74.779  1.00  0.00           P  
ATOM   1809  OP2   G    57     -20.109  -4.967  75.995  1.00  0.00           O  
ATOM   1810  OP1   G    57     -18.611  -3.239  74.829  1.00  0.00           O  
ATOM   1811  O5'   G    57     -20.465  -4.366  73.604  1.00  0.00           O  
ATOM   1812  C5'   G    57     -20.083  -3.887  72.322  1.00  0.00           C  
ATOM   1813  C4'   G    57     -21.218  -3.984  71.333  1.00  0.00           C  
ATOM   1814  O4'   G    57     -21.620  -5.370  71.182  1.00  0.00           O  
ATOM   1815  C3'   G    57     -22.501  -3.265  71.718  1.00  0.00           C  
ATOM   1816  O3'   G    57     -22.465  -1.876  71.433  1.00  0.00           O  
ATOM   1817  C1'   G    57     -23.041  -5.459  71.028  1.00  0.00           C  
ATOM   1818  C2'   G    57     -23.557  -4.022  70.926  1.00  0.00           C  
ATOM   1819  O2'   G    57     -23.559  -3.630  69.561  1.00  0.00           O  
ATOM   1820  N1    G    57     -27.229  -7.706  72.853  1.00  0.00           N  
ATOM   1821  C2    G    57     -27.028  -7.078  71.648  1.00  0.00           C  
ATOM   1822  N2    G    57     -28.078  -7.040  70.815  1.00  0.00           N  
ATOM   1823  N3    G    57     -25.882  -6.526  71.283  1.00  0.00           N  
ATOM   1824  C4    G    57     -24.935  -6.654  72.237  1.00  0.00           C  
ATOM   1825  C5    G    57     -25.031  -7.261  73.471  1.00  0.00           C  
ATOM   1826  C6    G    57     -26.266  -7.848  73.849  1.00  0.00           C  
ATOM   1827  O6    G    57     -26.552  -8.434  74.901  1.00  0.00           O  
ATOM   1828  N7    G    57     -23.827  -7.179  74.156  1.00  0.00           N  
ATOM   1829  C8    G    57     -23.036  -6.535  73.343  1.00  0.00           C  
ATOM   1830  N9    G    57     -23.643  -6.187  72.160  1.00  0.00           N  
ATOM   1831  H5'   G    57     -19.326  -4.416  71.996  1.00  0.00           H  
ATOM   1832 H5''   G    57     -19.806  -2.949  72.401  1.00  0.00           H  
ATOM   1833  H4'   G    57     -20.912  -3.644  70.466  1.00  0.00           H  
ATOM   1834  H3'   G    57     -22.667  -3.392  72.675  1.00  0.00           H  
ATOM   1835  H1'   G    57     -23.235  -5.935  70.193  1.00  0.00           H  
ATOM   1836  H2'   G    57     -24.445  -3.932  71.331  1.00  0.00           H  
ATOM   1837 HO2'   G    57     -23.123  -2.756  69.479  1.00  0.00           H  
ATOM   1838  H1    G    57     -28.116  -8.083  73.027  1.00  0.00           H  
ATOM   1839  H22   G    57     -27.994  -6.605  69.940  1.00  0.00           H  
ATOM   1840  H21   G    57     -28.931  -7.446  71.077  1.00  0.00           H  
ATOM   1841  H8    G    57     -22.103  -6.323  73.554  1.00  0.00           H  
ATOM   1842  P     C    58     -23.297  -0.845  72.343  1.00  0.00           P  
ATOM   1843  OP2   C    58     -23.210  -1.300  73.753  1.00  0.00           O  
ATOM   1844  OP1   C    58     -22.864   0.531  71.988  1.00  0.00           O  
ATOM   1845  O5'   C    58     -24.803  -1.027  71.855  1.00  0.00           O  
ATOM   1846  C5'   C    58     -25.204  -0.619  70.556  1.00  0.00           C  
ATOM   1847  C4'   C    58     -26.636  -1.001  70.271  1.00  0.00           C  
ATOM   1848  O4'   C    58     -26.781  -2.444  70.318  1.00  0.00           O  
ATOM   1849  C3'   C    58     -27.675  -0.491  71.257  1.00  0.00           C  
ATOM   1850  O3'   C    58     -28.067   0.849  71.005  1.00  0.00           O  
ATOM   1851  C1'   C    58     -28.028  -2.801  70.914  1.00  0.00           C  
ATOM   1852  C2'   C    58     -28.805  -1.498  71.099  1.00  0.00           C  
ATOM   1853  O2'   C    58     -29.564  -1.243  69.924  1.00  0.00           O  
ATOM   1854  N1    C    58     -27.798  -3.507  72.199  1.00  0.00           N  
ATOM   1855  C2    C    58     -28.855  -4.240  72.753  1.00  0.00           C  
ATOM   1856  O2    C    58     -29.944  -4.278  72.159  1.00  0.00           O  
ATOM   1857  N3    C    58     -28.672  -4.893  73.923  1.00  0.00           N  
ATOM   1858  C4    C    58     -27.492  -4.838  74.542  1.00  0.00           C  
ATOM   1859  N4    C    58     -27.358  -5.498  75.695  1.00  0.00           N  
ATOM   1860  C5    C    58     -26.399  -4.101  74.005  1.00  0.00           C  
ATOM   1861  C6    C    58     -26.592  -3.460  72.846  1.00  0.00           C  
ATOM   1862  H5'   C    58     -24.621  -1.045  69.894  1.00  0.00           H  
ATOM   1863 H5''   C    58     -25.112   0.354  70.485  1.00  0.00           H  
ATOM   1864  H4'   C    58     -26.871  -0.687  69.371  1.00  0.00           H  
ATOM   1865  H3'   C    58     -27.314  -0.554  72.166  1.00  0.00           H  
ATOM   1866  H1'   C    58     -28.520  -3.391  70.304  1.00  0.00           H  
ATOM   1867  H2'   C    58     -29.374  -1.530  71.897  1.00  0.00           H  
ATOM   1868 HO2'   C    58     -29.413  -0.317  69.643  1.00  0.00           H  
ATOM   1869  H42   C    58     -26.503  -5.477  76.173  1.00  0.00           H  
ATOM   1870  H41   C    58     -28.113  -6.004  76.062  1.00  0.00           H  
ATOM   1871  H5    C    58     -25.535  -4.067  74.467  1.00  0.00           H  
ATOM   1872  H6    C    58     -25.851  -2.948  72.461  1.00  0.00           H  
ATOM   1873  P     G    59     -28.509   1.802  72.220  1.00  0.00           P  
ATOM   1874  OP2   G    59     -27.620   1.518  73.375  1.00  0.00           O  
ATOM   1875  OP1   G    59     -28.617   3.190  71.701  1.00  0.00           O  
ATOM   1876  O5'   G    59     -29.976   1.302  72.591  1.00  0.00           O  
ATOM   1877  C5'   G    59     -31.061   1.496  71.697  1.00  0.00           C  
ATOM   1878  C4'   G    59     -32.309   0.802  72.181  1.00  0.00           C  
ATOM   1879  O4'   G    59     -32.072  -0.626  72.280  1.00  0.00           O  
ATOM   1880  C3'   G    59     -32.795   1.194  73.569  1.00  0.00           C  
ATOM   1881  O3'   G    59     -33.542   2.399  73.575  1.00  0.00           O  
ATOM   1882  C1'   G    59     -32.755  -1.164  73.420  1.00  0.00           C  
ATOM   1883  C2'   G    59     -33.599  -0.026  73.996  1.00  0.00           C  
ATOM   1884  O2'   G    59     -34.877  -0.042  73.379  1.00  0.00           O  
ATOM   1885  N1    G    59     -32.132  -3.972  77.620  1.00  0.00           N  
ATOM   1886  C2    G    59     -33.282  -3.674  76.931  1.00  0.00           C  
ATOM   1887  N2    G    59     -34.420  -4.188  77.421  1.00  0.00           N  
ATOM   1888  N3    G    59     -33.317  -2.925  75.840  1.00  0.00           N  
ATOM   1889  C4    G    59     -32.088  -2.490  75.487  1.00  0.00           C  
ATOM   1890  C5    G    59     -30.879  -2.732  76.104  1.00  0.00           C  
ATOM   1891  C6    G    59     -30.856  -3.535  77.273  1.00  0.00           C  
ATOM   1892  O6    G    59     -29.884  -3.863  77.964  1.00  0.00           O  
ATOM   1893  N7    G    59     -29.846  -2.102  75.425  1.00  0.00           N  
ATOM   1894  C8    G    59     -30.433  -1.501  74.427  1.00  0.00           C  
ATOM   1895  N9    G    59     -31.794  -1.695  74.404  1.00  0.00           N  
ATOM   1896  H5'   G    59     -30.818   1.140  70.817  1.00  0.00           H  
ATOM   1897 H5''   G    59     -31.239   2.457  71.615  1.00  0.00           H  
ATOM   1898  H4'   G    59     -33.032   0.962  71.537  1.00  0.00           H  
ATOM   1899  H3'   G    59     -32.021   1.292  74.163  1.00  0.00           H  
ATOM   1900  H1'   G    59     -33.345  -1.885  73.117  1.00  0.00           H  
ATOM   1901  H2'   G    59     -33.666  -0.088  74.972  1.00  0.00           H  
ATOM   1902 HO2'   G    59     -35.096   0.863  73.074  1.00  0.00           H  
ATOM   1903  H1    G    59     -32.213  -4.536  78.417  1.00  0.00           H  
ATOM   1904  H22   G    59     -35.272  -4.008  76.971  1.00  0.00           H  
ATOM   1905  H21   G    59     -34.402  -4.743  78.227  1.00  0.00           H  
ATOM   1906  H8    G    59     -29.952  -0.968  73.761  1.00  0.00           H  
ATOM   1907  P     C    60     -33.533   3.347  74.873  1.00  0.00           P  
ATOM   1908  OP2   C    60     -32.162   3.338  75.440  1.00  0.00           O  
ATOM   1909  OP1   C    60     -34.165   4.639  74.502  1.00  0.00           O  
ATOM   1910  O5'   C    60     -34.498   2.604  75.900  1.00  0.00           O  
ATOM   1911  C5'   C    60     -35.891   2.502  75.649  1.00  0.00           C  
ATOM   1912  C4'   C    60     -36.578   1.623  76.666  1.00  0.00           C  
ATOM   1913  O4'   C    60     -36.027   0.281  76.610  1.00  0.00           O  
ATOM   1914  C3'   C    60     -36.414   2.030  78.123  1.00  0.00           C  
ATOM   1915  O3'   C    60     -37.316   3.049  78.518  1.00  0.00           O  
ATOM   1916  C1'   C    60     -35.922  -0.273  77.921  1.00  0.00           C  
ATOM   1917  C2'   C    60     -36.618   0.713  78.860  1.00  0.00           C  
ATOM   1918  O2'   C    60     -37.995   0.377  78.944  1.00  0.00           O  
ATOM   1919  N1    C    60     -34.498  -0.486  78.284  1.00  0.00           N  
ATOM   1920  C2    C    60     -34.206  -1.341  79.354  1.00  0.00           C  
ATOM   1921  O2    C    60     -35.136  -1.888  79.964  1.00  0.00           O  
ATOM   1922  N3    C    60     -32.916  -1.552  79.704  1.00  0.00           N  
ATOM   1923  C4    C    60     -31.934  -0.951  79.033  1.00  0.00           C  
ATOM   1924  N4    C    60     -30.676  -1.190  79.414  1.00  0.00           N  
ATOM   1925  C5    C    60     -32.199  -0.077  77.940  1.00  0.00           C  
ATOM   1926  C6    C    60     -33.478   0.124  77.602  1.00  0.00           C  
ATOM   1927  H5'   C    60     -36.028   2.123  74.756  1.00  0.00           H  
ATOM   1928 H5''   C    60     -36.288   3.397  75.681  1.00  0.00           H  
ATOM   1929  H4'   C    60     -37.533   1.584  76.454  1.00  0.00           H  
ATOM   1930  H3'   C    60     -35.495   2.340  78.268  1.00  0.00           H  
ATOM   1931  H1'   C    60     -36.394  -1.131  77.942  1.00  0.00           H  
ATOM   1932  H2'   C    60     -36.194   0.727  79.745  1.00  0.00           H  
ATOM   1933 HO2'   C    60     -38.530   1.185  78.805  1.00  0.00           H  
ATOM   1934  H42   C    60     -29.933  -0.763  78.940  1.00  0.00           H  
ATOM   1935  H41   C    60     -30.498  -1.791  80.167  1.00  0.00           H  
ATOM   1936  H5    C    60     -31.470   0.360  77.452  1.00  0.00           H  
ATOM   1937  H6    C    60     -33.681   0.722  76.854  1.00  0.00           H  
ATOM   1938  P     A    61     -36.898   4.101  79.659  1.00  0.00           P  
ATOM   1939  OP2   A    61     -35.486   4.492  79.429  1.00  0.00           O  
ATOM   1940  OP1   A    61     -37.949   5.147  79.728  1.00  0.00           O  
ATOM   1941  O5'   A    61     -36.960   3.251  81.007  1.00  0.00           O  
ATOM   1942  C5'   A    61     -38.197   2.769  81.509  1.00  0.00           C  
ATOM   1943  C4'   A    61     -37.999   1.879  82.710  1.00  0.00           C  
ATOM   1944  O4'   A    61     -37.221   0.712  82.333  1.00  0.00           O  
ATOM   1945  C3'   A    61     -37.222   2.484  83.869  1.00  0.00           C  
ATOM   1946  O3'   A    61     -38.020   3.314  84.697  1.00  0.00           O  
ATOM   1947  C1'   A    61     -36.337   0.344  83.399  1.00  0.00           C  
ATOM   1948  C2'   A    61     -36.675   1.255  84.580  1.00  0.00           C  
ATOM   1949  O2'   A    61     -37.674   0.631  85.372  1.00  0.00           O  
ATOM   1950  N1    A    61     -31.432  -0.774  84.516  1.00  0.00           N  
ATOM   1951  C2    A    61     -32.583  -1.053  85.140  1.00  0.00           C  
ATOM   1952  N3    A    61     -33.828  -0.730  84.793  1.00  0.00           N  
ATOM   1953  C4    A    61     -33.834  -0.028  83.647  1.00  0.00           C  
ATOM   1954  C5    A    61     -32.735   0.336  82.892  1.00  0.00           C  
ATOM   1955  C6    A    61     -31.473  -0.067  83.366  1.00  0.00           C  
ATOM   1956  N6    A    61     -30.325   0.211  82.746  1.00  0.00           N  
ATOM   1957  N7    A    61     -33.125   1.056  81.771  1.00  0.00           N  
ATOM   1958  C8    A    61     -34.430   1.110  81.871  1.00  0.00           C  
ATOM   1959  N9    A    61     -34.927   0.474  82.983  1.00  0.00           N  
ATOM   1960  H5'   A    61     -38.652   2.260  80.805  1.00  0.00           H  
ATOM   1961 H5''   A    61     -38.757   3.531  81.764  1.00  0.00           H  
ATOM   1962  H4'   A    61     -38.876   1.585  83.035  1.00  0.00           H  
ATOM   1963  H3'   A    61     -36.473   3.009  83.514  1.00  0.00           H  
ATOM   1964  H1'   A    61     -36.520  -0.588  83.643  1.00  0.00           H  
ATOM   1965  H2'   A    61     -35.877   1.469  85.107  1.00  0.00           H  
ATOM   1966 HO2'   A    61     -38.390   1.276  85.549  1.00  0.00           H  
ATOM   1967  H2    A    61     -32.499  -1.568  85.970  1.00  0.00           H  
ATOM   1968  H61   A    61     -29.476  -0.097  83.125  1.00  0.00           H  
ATOM   1969  H62   A    61     -30.331   0.723  81.909  1.00  0.00           H  
ATOM   1970  H8    A    61     -35.000   1.562  81.213  1.00  0.00           H  
ATOM   1971  P     A    62     -37.395   4.671  85.287  1.00  0.00           P  
ATOM   1972  OP2   A    62     -36.559   5.294  84.243  1.00  0.00           O  
ATOM   1973  OP1   A    62     -38.491   5.445  85.902  1.00  0.00           O  
ATOM   1974  O5'   A    62     -36.434   4.177  86.463  1.00  0.00           O  
ATOM   1975  C5'   A    62     -36.986   3.582  87.655  1.00  0.00           C  
ATOM   1976  C4'   A    62     -35.897   2.984  88.515  1.00  0.00           C  
ATOM   1977  O4'   A    62     -35.222   1.905  87.813  1.00  0.00           O  
ATOM   1978  C3'   A    62     -34.758   3.901  88.919  1.00  0.00           C  
ATOM   1979  O3'   A    62     -35.093   4.786  89.969  1.00  0.00           O  
ATOM   1980  C1'   A    62     -33.892   1.818  88.267  1.00  0.00           C  
ATOM   1981  C2'   A    62     -33.696   2.901  89.332  1.00  0.00           C  
ATOM   1982  O2'   A    62     -33.922   2.367  90.621  1.00  0.00           O  
ATOM   1983  N1    A    62     -29.036   1.475  86.638  1.00  0.00           N  
ATOM   1984  C2    A    62     -29.645   1.054  87.754  1.00  0.00           C  
ATOM   1985  N3    A    62     -30.926   1.144  88.100  1.00  0.00           N  
ATOM   1986  C4    A    62     -31.635   1.754  87.134  1.00  0.00           C  
ATOM   1987  C5    A    62     -31.152   2.235  85.929  1.00  0.00           C  
ATOM   1988  C6    A    62     -29.774   2.085  85.689  1.00  0.00           C  
ATOM   1989  N6    A    62     -29.159   2.515  84.588  1.00  0.00           N  
ATOM   1990  N7    A    62     -32.177   2.803  85.184  1.00  0.00           N  
ATOM   1991  C8    A    62     -33.237   2.667  85.945  1.00  0.00           C  
ATOM   1992  N9    A    62     -32.978   2.061  87.150  1.00  0.00           N  
ATOM   1993  H5'   A    62     -37.708   2.797  87.386  1.00  0.00           H  
ATOM   1994 H5''   A    62     -37.534   4.338  88.236  1.00  0.00           H  
ATOM   1995  H4'   A    62     -36.420   2.673  89.432  1.00  0.00           H  
ATOM   1996  H3'   A    62     -34.432   4.580  88.118  1.00  0.00           H  
ATOM   1997  H1'   A    62     -33.620   0.859  88.731  1.00  0.00           H  
ATOM   1998  H2'   A    62     -32.692   3.346  89.385  1.00  0.00           H  
ATOM   1999 HO2'   A    62     -34.452   3.018  91.164  1.00  0.00           H  
ATOM   2000  H2    A    62     -28.993   0.564  88.490  1.00  0.00           H  
ATOM   2001  H61   A    62     -28.173   2.382  84.481  1.00  0.00           H  
ATOM   2002  H62   A    62     -29.682   2.971  83.869  1.00  0.00           H  
ATOM   2003  H8    A    62     -34.238   3.016  85.651  1.00  0.00           H  
ATOM   2004  P     G    63     -34.467   6.266  90.009  1.00  0.00           P  
ATOM   2005  OP2   G    63     -34.503   6.818  88.631  1.00  0.00           O  
ATOM   2006  OP1   G    63     -35.118   7.012  91.116  1.00  0.00           O  
ATOM   2007  O5'   G    63     -32.942   6.029  90.405  1.00  0.00           O  
ATOM   2008  C5'   G    63     -32.593   5.494  91.673  1.00  0.00           C  
ATOM   2009  C4'   G    63     -31.113   5.219  91.770  1.00  0.00           C  
ATOM   2010  O4'   G    63     -30.717   4.252  90.766  1.00  0.00           O  
ATOM   2011  C3'   G    63     -30.195   6.404  91.512  1.00  0.00           C  
ATOM   2012  O3'   G    63     -30.100   7.282  92.621  1.00  0.00           O  
ATOM   2013  C1'   G    63     -29.396   4.533  90.347  1.00  0.00           C  
ATOM   2014  C2'   G    63     -28.890   5.712  91.174  1.00  0.00           C  
ATOM   2015  O2'   G    63     -28.249   5.222  92.344  1.00  0.00           O  
ATOM   2016  N1    G    63     -26.565   5.043  86.147  1.00  0.00           N  
ATOM   2017  C2    G    63     -26.179   4.735  87.429  1.00  0.00           C  
ATOM   2018  N2    G    63     -24.867   4.536  87.625  1.00  0.00           N  
ATOM   2019  N3    G    63     -27.018   4.629  88.447  1.00  0.00           N  
ATOM   2020  C4    G    63     -28.294   4.861  88.076  1.00  0.00           C  
ATOM   2021  C5    G    63     -28.785   5.174  86.826  1.00  0.00           C  
ATOM   2022  C6    G    63     -27.874   5.285  85.743  1.00  0.00           C  
ATOM   2023  O6    G    63     -28.114   5.554  84.560  1.00  0.00           O  
ATOM   2024  N7    G    63     -30.162   5.334  86.863  1.00  0.00           N  
ATOM   2025  C8    G    63     -30.479   5.119  88.111  1.00  0.00           C  
ATOM   2026  N9    G    63     -29.394   4.827  88.901  1.00  0.00           N  
ATOM   2027  H5'   G    63     -33.084   4.658  91.814  1.00  0.00           H  
ATOM   2028 H5''   G    63     -32.846   6.134  92.371  1.00  0.00           H  
ATOM   2029  H4'   G    63     -30.916   4.849  92.656  1.00  0.00           H  
ATOM   2030  H3'   G    63     -30.517   6.895  90.728  1.00  0.00           H  
ATOM   2031  H1'   G    63     -28.836   3.747  90.521  1.00  0.00           H  
ATOM   2032  H2'   G    63     -28.298   6.294  90.653  1.00  0.00           H  
ATOM   2033 HO2'   G    63     -28.559   5.738  93.117  1.00  0.00           H  
ATOM   2034  H1    G    63     -25.865   5.097  85.463  1.00  0.00           H  
ATOM   2035  H22   G    63     -24.534   4.313  88.520  1.00  0.00           H  
ATOM   2036  H21   G    63     -24.240   4.613  86.876  1.00  0.00           H  
ATOM   2037  H8    G    63     -31.398   5.162  88.448  1.00  0.00           H  
ATOM   2038  P     A    64     -29.860   8.854  92.388  1.00  0.00           P  
ATOM   2039  OP2   A    64     -30.758   9.298  91.292  1.00  0.00           O  
ATOM   2040  OP1   A    64     -29.923   9.530  93.708  1.00  0.00           O  
ATOM   2041  O5'   A    64     -28.359   8.941  91.860  1.00  0.00           O  
ATOM   2042  C5'   A    64     -27.271   8.572  92.694  1.00  0.00           C  
ATOM   2043  C4'   A    64     -25.938   8.699  91.964  1.00  0.00           C  
ATOM   2044  O4'   A    64     -25.846   7.681  90.921  1.00  0.00           O  
ATOM   2045  C3'   A    64     -25.582   9.951  91.166  1.00  0.00           C  
ATOM   2046  O3'   A    64     -25.189  11.071  91.959  1.00  0.00           O  
ATOM   2047  C1'   A    64     -24.811   8.032  90.044  1.00  0.00           C  
ATOM   2048  C2'   A    64     -24.360   9.442  90.417  1.00  0.00           C  
ATOM   2049  O2'   A    64     -23.240   9.318  91.271  1.00  0.00           O  
ATOM   2050  N1    A    64     -23.591   7.884  85.055  1.00  0.00           N  
ATOM   2051  C2    A    64     -22.847   7.786  86.171  1.00  0.00           C  
ATOM   2052  N3    A    64     -23.236   7.795  87.445  1.00  0.00           N  
ATOM   2053  C4    A    64     -24.575   7.942  87.534  1.00  0.00           C  
ATOM   2054  C5    A    64     -25.469   8.055  86.482  1.00  0.00           C  
ATOM   2055  C6    A    64     -24.936   8.005  85.181  1.00  0.00           C  
ATOM   2056  N6    A    64     -25.684   8.059  84.078  1.00  0.00           N  
ATOM   2057  N7    A    64     -26.767   8.205  86.953  1.00  0.00           N  
ATOM   2058  C8    A    64     -26.635   8.178  88.257  1.00  0.00           C  
ATOM   2059  N9    A    64     -25.334   8.041  88.680  1.00  0.00           N  
ATOM   2060  H5'   A    64     -27.390   7.642  92.982  1.00  0.00           H  
ATOM   2061 H5''   A    64     -27.261   9.152  93.483  1.00  0.00           H  
ATOM   2062  H4'   A    64     -25.185   8.613  92.762  1.00  0.00           H  
ATOM   2063  H3'   A    64     -26.422  10.359  90.584  1.00  0.00           H  
ATOM   2064  H1'   A    64     -23.916   7.393  90.067  1.00  0.00           H  
ATOM   2065  H2'   A    64     -24.041  10.121  89.614  1.00  0.00           H  
ATOM   2066 HO2'   A    64     -23.316   9.977  92.020  1.00  0.00           H  
ATOM   2067  H2    A    64     -21.764   7.685  86.011  1.00  0.00           H  
ATOM   2068  H61   A    64     -25.251   8.010  83.177  1.00  0.00           H  
ATOM   2069  H62   A    64     -26.676   8.149  84.150  1.00  0.00           H  
ATOM   2070  H8    A    64     -27.485   8.273  88.950  1.00  0.00           H  
ATOM   2071  P     C    65     -25.243  12.561  91.330  1.00  0.00           P  
ATOM   2072  OP2   C    65     -26.356  12.690  90.359  1.00  0.00           O  
ATOM   2073  OP1   C    65     -25.168  13.504  92.466  1.00  0.00           O  
ATOM   2074  O5'   C    65     -23.909  12.682  90.471  1.00  0.00           O  
ATOM   2075  C5'   C    65     -22.835  13.555  90.869  1.00  0.00           C  
ATOM   2076  C4'   C    65     -21.724  13.506  89.846  1.00  0.00           C  
ATOM   2077  O4'   C    65     -21.796  12.260  89.106  1.00  0.00           O  
ATOM   2078  C3'   C    65     -21.782  14.567  88.760  1.00  0.00           C  
ATOM   2079  O3'   C    65     -21.263  15.810  89.183  1.00  0.00           O  
ATOM   2080  C1'   C    65     -21.384  12.478  87.777  1.00  0.00           C  
ATOM   2081  C2'   C    65     -20.949  13.938  87.658  1.00  0.00           C  
ATOM   2082  O2'   C    65     -19.559  14.045  87.892  1.00  0.00           O  
ATOM   2083  N1    C    65     -22.513  12.183  86.878  1.00  0.00           N  
ATOM   2084  C2    C    65     -22.254  11.976  85.525  1.00  0.00           C  
ATOM   2085  O2    C    65     -21.084  12.080  85.117  1.00  0.00           O  
ATOM   2086  N3    C    65     -23.280  11.681  84.689  1.00  0.00           N  
ATOM   2087  C4    C    65     -24.528  11.600  85.165  1.00  0.00           C  
ATOM   2088  N4    C    65     -25.503  11.280  84.317  1.00  0.00           N  
ATOM   2089  C5    C    65     -24.826  11.836  86.538  1.00  0.00           C  
ATOM   2090  C6    C    65     -23.798  12.117  87.352  1.00  0.00           C  
ATOM   2091  H5'   C    65     -22.449  13.255  91.854  1.00  0.00           H  
ATOM   2092 H5''   C    65     -23.205  14.586  90.969  1.00  0.00           H  
ATOM   2093  H4'   C    65     -20.808  13.642  90.439  1.00  0.00           H  
ATOM   2094  H3'   C    65     -22.806  14.814  88.439  1.00  0.00           H  
ATOM   2095  H1'   C    65     -20.533  11.863  87.449  1.00  0.00           H  
ATOM   2096  H2'   C    65     -21.105  14.418  86.682  1.00  0.00           H  
ATOM   2097 HO2'   C    65     -19.381  14.820  88.498  1.00  0.00           H  
ATOM   2098  H42   C    65     -26.447  11.213  84.642  1.00  0.00           H  
ATOM   2099  H41   C    65     -25.292  11.106  83.356  1.00  0.00           H  
ATOM   2100  H5    C    65     -25.860  11.791  86.912  1.00  0.00           H  
ATOM   2101  H6    C    65     -23.986  12.305  88.420  1.00  0.00           H  
ATOM   2102  P     G    66     -21.954  17.164  88.677  1.00  0.00           P  
ATOM   2103  OP2   G    66     -23.426  16.979  88.689  1.00  0.00           O  
ATOM   2104  OP1   G    66     -21.337  18.238  89.493  1.00  0.00           O  
ATOM   2105  O5'   G    66     -21.484  17.324  87.158  1.00  0.00           O  
ATOM   2106  C5'   G    66     -20.102  17.543  86.833  1.00  0.00           C  
ATOM   2107  C4'   G    66     -19.904  17.576  85.331  1.00  0.00           C  
ATOM   2108  O4'   G    66     -20.176  16.260  84.774  1.00  0.00           O  
ATOM   2109  C3'   G    66     -20.796  18.487  84.498  1.00  0.00           C  
ATOM   2110  O3'   G    66     -20.363  19.844  84.504  1.00  0.00           O  
ATOM   2111  C1'   G    66     -20.604  16.399  83.432  1.00  0.00           C  
ATOM   2112  C2'   G    66     -20.611  17.893  83.112  1.00  0.00           C  
ATOM   2113  O2'   G    66     -19.361  18.255  82.560  1.00  0.00           O  
ATOM   2114  N1    G    66     -24.067  14.645  80.183  1.00  0.00           N  
ATOM   2115  C2    G    66     -22.820  15.173  79.936  1.00  0.00           C  
ATOM   2116  N2    G    66     -22.450  15.251  78.650  1.00  0.00           N  
ATOM   2117  N3    G    66     -22.000  15.595  80.881  1.00  0.00           N  
ATOM   2118  C4    G    66     -22.535  15.451  82.114  1.00  0.00           C  
ATOM   2119  C5    G    66     -23.769  14.945  82.468  1.00  0.00           C  
ATOM   2120  C6    G    66     -24.641  14.497  81.445  1.00  0.00           C  
ATOM   2121  O6    G    66     -25.780  14.028  81.555  1.00  0.00           O  
ATOM   2122  N7    G    66     -23.939  14.974  83.845  1.00  0.00           N  
ATOM   2123  C8    G    66     -22.825  15.489  84.296  1.00  0.00           C  
ATOM   2124  N9    G    66     -21.931  15.803  83.298  1.00  0.00           N  
ATOM   2125  H5'   G    66     -19.481  16.747  87.268  1.00  0.00           H  
ATOM   2126 H5''   G    66     -19.759  18.493  87.269  1.00  0.00           H  
ATOM   2127  H4'   G    66     -18.870  17.928  85.205  1.00  0.00           H  
ATOM   2128  H3'   G    66     -21.831  18.551  84.866  1.00  0.00           H  
ATOM   2129  H1'   G    66     -19.957  15.916  82.687  1.00  0.00           H  
ATOM   2130  H2'   G    66     -21.364  18.249  82.394  1.00  0.00           H  
ATOM   2131 HO2'   G    66     -19.043  19.106  82.980  1.00  0.00           H  
ATOM   2132  H1    G    66     -24.606  14.345  79.396  1.00  0.00           H  
ATOM   2133  H22   G    66     -21.555  15.628  78.410  1.00  0.00           H  
ATOM   2134  H21   G    66     -23.067  14.933  77.931  1.00  0.00           H  
ATOM   2135  H8    G    66     -22.623  15.656  85.365  1.00  0.00           H  
ATOM   2136  P     G    67     -21.442  21.035  84.502  1.00  0.00           P  
ATOM   2137  OP2   G    67     -22.653  20.560  85.217  1.00  0.00           O  
ATOM   2138  OP1   G    67     -20.761  22.275  84.956  1.00  0.00           O  
ATOM   2139  O5'   G    67     -21.816  21.214  82.963  1.00  0.00           O  
ATOM   2140  C5'   G    67     -20.885  21.769  82.046  1.00  0.00           C  
ATOM   2141  C4'   G    67     -21.363  21.634  80.622  1.00  0.00           C  
ATOM   2142  O4'   G    67     -21.513  20.250  80.238  1.00  0.00           O  
ATOM   2143  C3'   G    67     -22.751  22.183  80.329  1.00  0.00           C  
ATOM   2144  O3'   G    67     -22.804  23.599  80.358  1.00  0.00           O  
ATOM   2145  C1'   G    67     -22.464  20.174  79.210  1.00  0.00           C  
ATOM   2146  C2'   G    67     -23.004  21.573  78.966  1.00  0.00           C  
ATOM   2147  O2'   G    67     -22.233  22.218  77.962  1.00  0.00           O  
ATOM   2148  N1    G    67     -26.239  17.186  77.556  1.00  0.00           N  
ATOM   2149  C2    G    67     -25.388  17.996  76.843  1.00  0.00           C  
ATOM   2150  N2    G    67     -25.561  18.016  75.513  1.00  0.00           N  
ATOM   2151  N3    G    67     -24.436  18.732  77.392  1.00  0.00           N  
ATOM   2152  C4    G    67     -24.402  18.594  78.734  1.00  0.00           C  
ATOM   2153  C5    G    67     -25.203  17.814  79.540  1.00  0.00           C  
ATOM   2154  C6    G    67     -26.221  17.029  78.939  1.00  0.00           C  
ATOM   2155  O6    G    67     -27.034  16.273  79.483  1.00  0.00           O  
ATOM   2156  N7    G    67     -24.844  17.951  80.873  1.00  0.00           N  
ATOM   2157  C8    G    67     -23.849  18.797  80.854  1.00  0.00           C  
ATOM   2158  N9    G    67     -23.529  19.226  79.589  1.00  0.00           N  
ATOM   2159  H5'   G    67     -20.027  21.305  82.141  1.00  0.00           H  
ATOM   2160 H5''   G    67     -20.759  22.719  82.254  1.00  0.00           H  
ATOM   2161  H4'   G    67     -20.701  22.044  80.025  1.00  0.00           H  
ATOM   2162  H3'   G    67     -23.384  21.820  80.981  1.00  0.00           H  
ATOM   2163  H1'   G    67     -22.013  19.852  78.402  1.00  0.00           H  
ATOM   2164  H2'   G    67     -23.959  21.571  78.745  1.00  0.00           H  
ATOM   2165 HO2'   G    67     -22.051  23.139  78.242  1.00  0.00           H  
ATOM   2166  H1    G    67     -26.912  16.680  77.054  1.00  0.00           H  
ATOM   2167  H22   G    67     -24.983  18.575  74.952  1.00  0.00           H  
ATOM   2168  H21   G    67     -26.264  17.473  75.099  1.00  0.00           H  
ATOM   2169  H8    G    67     -23.379  19.093  81.661  1.00  0.00           H  
ATOM   2170  P     A    68     -24.154  24.348  80.805  1.00  0.00           P  
ATOM   2171  OP2   A    68     -24.727  23.612  81.960  1.00  0.00           O  
ATOM   2172  OP1   A    68     -23.857  25.797  80.932  1.00  0.00           O  
ATOM   2173  O5'   A    68     -25.132  24.151  79.563  1.00  0.00           O  
ATOM   2174  C5'   A    68     -24.838  24.738  78.304  1.00  0.00           C  
ATOM   2175  C4'   A    68     -25.779  24.249  77.231  1.00  0.00           C  
ATOM   2176  O4'   A    68     -25.643  22.806  77.073  1.00  0.00           O  
ATOM   2177  C3'   A    68     -27.263  24.423  77.516  1.00  0.00           C  
ATOM   2178  O3'   A    68     -27.739  25.720  77.204  1.00  0.00           O  
ATOM   2179  C1'   A    68     -26.876  22.265  76.669  1.00  0.00           C  
ATOM   2180  C2'   A    68     -27.857  23.425  76.531  1.00  0.00           C  
ATOM   2181  O2'   A    68     -27.809  23.922  75.202  1.00  0.00           O  
ATOM   2182  N1    A    68     -29.840  18.157  77.615  1.00  0.00           N  
ATOM   2183  C2    A    68     -29.638  18.886  76.510  1.00  0.00           C  
ATOM   2184  N3    A    68     -28.851  19.945  76.333  1.00  0.00           N  
ATOM   2185  C4    A    68     -28.209  20.255  77.474  1.00  0.00           C  
ATOM   2186  C5    A    68     -28.314  19.601  78.687  1.00  0.00           C  
ATOM   2187  C6    A    68     -29.180  18.495  78.743  1.00  0.00           C  
ATOM   2188  N6    A    68     -29.382  17.768  79.844  1.00  0.00           N  
ATOM   2189  N7    A    68     -27.502  20.203  79.640  1.00  0.00           N  
ATOM   2190  C8    A    68     -26.935  21.190  78.992  1.00  0.00           C  
ATOM   2191  N9    A    68     -27.317  21.280  77.676  1.00  0.00           N  
ATOM   2192  H5'   A    68     -23.919  24.508  78.051  1.00  0.00           H  
ATOM   2193 H5''   A    68     -24.915  25.711  78.377  1.00  0.00           H  
ATOM   2194  H4'   A    68     -25.549  24.684  76.384  1.00  0.00           H  
ATOM   2195  H3'   A    68     -27.450  24.136  78.435  1.00  0.00           H  
ATOM   2196  H1'   A    68     -26.773  21.820  75.801  1.00  0.00           H  
ATOM   2197  H2'   A    68     -28.766  23.164  76.789  1.00  0.00           H  
ATOM   2198 HO2'   A    68     -27.843  24.901  75.227  1.00  0.00           H  
ATOM   2199  H2    A    68     -30.141  18.599  75.719  1.00  0.00           H  
ATOM   2200  H61   A    68     -29.999  17.006  79.822  1.00  0.00           H  
ATOM   2201  H62   A    68     -28.914  17.994  80.674  1.00  0.00           H  
ATOM   2202  H8    A    68     -26.297  21.807  79.408  1.00  0.00           H  
ATOM   2203  P     C    69     -28.866  26.409  78.121  1.00  0.00           P  
ATOM   2204  OP2   C    69     -28.711  25.896  79.505  1.00  0.00           O  
ATOM   2205  OP1   C    69     -28.828  27.873  77.873  1.00  0.00           O  
ATOM   2206  O5'   C    69     -30.237  25.847  77.536  1.00  0.00           O  
ATOM   2207  C5'   C    69     -30.678  26.207  76.236  1.00  0.00           C  
ATOM   2208  C4'   C    69     -31.739  25.262  75.726  1.00  0.00           C  
ATOM   2209  O4'   C    69     -31.239  23.900  75.667  1.00  0.00           O  
ATOM   2210  C3'   C    69     -32.996  25.146  76.573  1.00  0.00           C  
ATOM   2211  O3'   C    69     -33.828  26.291  76.488  1.00  0.00           O  
ATOM   2212  C1'   C    69     -32.271  22.988  75.955  1.00  0.00           C  
ATOM   2213  C2'   C    69     -33.561  23.810  76.093  1.00  0.00           C  
ATOM   2214  O2'   C    69     -34.175  23.939  74.819  1.00  0.00           O  
ATOM   2215  N1    C    69     -31.932  22.259  77.202  1.00  0.00           N  
ATOM   2216  C2    C    69     -32.462  20.976  77.387  1.00  0.00           C  
ATOM   2217  O2    C    69     -33.194  20.490  76.511  1.00  0.00           O  
ATOM   2218  N3    C    69     -32.167  20.289  78.515  1.00  0.00           N  
ATOM   2219  C4    C    69     -31.378  20.834  79.441  1.00  0.00           C  
ATOM   2220  N4    C    69     -31.115  20.119  80.539  1.00  0.00           N  
ATOM   2221  C5    C    69     -30.825  22.135  79.284  1.00  0.00           C  
ATOM   2222  C6    C    69     -31.122  22.804  78.163  1.00  0.00           C  
ATOM   2223  H5'   C    69     -29.913  26.190  75.624  1.00  0.00           H  
ATOM   2224 H5''   C    69     -31.046  27.115  76.264  1.00  0.00           H  
ATOM   2225  H4'   C    69     -31.995  25.535  74.821  1.00  0.00           H  
ATOM   2226  H3'   C    69     -32.745  25.076  77.518  1.00  0.00           H  
ATOM   2227  H1'   C    69     -32.375  22.348  75.221  1.00  0.00           H  
ATOM   2228  H2'   C    69     -34.172  23.422  76.753  1.00  0.00           H  
ATOM   2229 HO2'   C    69     -34.477  24.863  74.702  1.00  0.00           H  
ATOM   2230  H42   C    69     -30.539  20.491  81.238  1.00  0.00           H  
ATOM   2231  H41   C    69     -31.499  19.224  80.644  1.00  0.00           H  
ATOM   2232  H5    C    69     -30.245  22.527  79.970  1.00  0.00           H  
ATOM   2233  H6    C    69     -30.751  23.702  78.036  1.00  0.00           H  
ATOM   2234  P     C    70     -34.788  26.686  77.715  1.00  0.00           P  
ATOM   2235  OP2   C    70     -33.980  26.656  78.960  1.00  0.00           O  
ATOM   2236  OP1   C    70     -35.520  27.924  77.345  1.00  0.00           O  
ATOM   2237  O5'   C    70     -35.842  25.493  77.780  1.00  0.00           O  
ATOM   2238  C5'   C    70     -36.794  25.303  76.745  1.00  0.00           C  
ATOM   2239  C4'   C    70     -37.507  23.980  76.880  1.00  0.00           C  
ATOM   2240  O4'   C    70     -36.556  22.881  76.915  1.00  0.00           O  
ATOM   2241  C3'   C    70     -38.275  23.762  78.175  1.00  0.00           C  
ATOM   2242  O3'   C    70     -39.484  24.500  78.231  1.00  0.00           O  
ATOM   2243  C1'   C    70     -37.155  21.782  77.551  1.00  0.00           C  
ATOM   2244  C2'   C    70     -38.518  22.265  78.077  1.00  0.00           C  
ATOM   2245  O2'   C    70     -39.523  21.968  77.118  1.00  0.00           O  
ATOM   2246  N1    C    70     -36.267  21.305  78.640  1.00  0.00           N  
ATOM   2247  C2    C    70     -36.411  19.984  79.084  1.00  0.00           C  
ATOM   2248  O2    C    70     -37.270  19.258  78.559  1.00  0.00           O  
ATOM   2249  N3    C    70     -35.615  19.523  80.076  1.00  0.00           N  
ATOM   2250  C4    C    70     -34.700  20.323  80.624  1.00  0.00           C  
ATOM   2251  N4    C    70     -33.936  19.826  81.600  1.00  0.00           N  
ATOM   2252  C5    C    70     -34.529  21.670  80.196  1.00  0.00           C  
ATOM   2253  C6    C    70     -35.322  22.114  79.214  1.00  0.00           C  
ATOM   2254  H5'   C    70     -36.334  25.331  75.880  1.00  0.00           H  
ATOM   2255 H5''   C    70     -37.453  26.027  76.781  1.00  0.00           H  
ATOM   2256  H4'   C    70     -38.094  23.857  76.105  1.00  0.00           H  
ATOM   2257  H3'   C    70     -37.691  23.963  78.935  1.00  0.00           H  
ATOM   2258  H1'   C    70     -37.296  21.060  76.905  1.00  0.00           H  
ATOM   2259  H2'   C    70     -38.727  21.878  78.953  1.00  0.00           H  
ATOM   2260 HO2'   C    70     -40.106  22.747  77.015  1.00  0.00           H  
ATOM   2261  H42   C    70     -33.255  20.388  82.023  1.00  0.00           H  
ATOM   2262  H41   C    70     -34.058  18.898  81.892  1.00  0.00           H  
ATOM   2263  H5    C    70     -33.854  22.251  80.605  1.00  0.00           H  
ATOM   2264  H6    C    70     -35.220  23.038  78.905  1.00  0.00           H  
ATOM   2265  P     A    71     -40.277  24.646  79.622  1.00  0.00           P  
ATOM   2266  OP2   A    71     -41.732  24.638  79.324  1.00  0.00           O  
ATOM   2267  OP1   A    71     -39.718  23.657  80.577  1.00  0.00           O  
ATOM   2268  O5'   A    71     -39.888  26.103  80.136  1.00  0.00           O  
ATOM   2269  C5'   A    71     -38.789  26.297  81.013  1.00  0.00           C  
ATOM   2270  C4'   A    71     -38.564  27.759  81.305  1.00  0.00           C  
ATOM   2271  O4'   A    71     -37.882  28.366  80.184  1.00  0.00           O  
ATOM   2272  C3'   A    71     -39.816  28.604  81.483  1.00  0.00           C  
ATOM   2273  O3'   A    71     -40.354  28.530  82.792  1.00  0.00           O  
ATOM   2274  C1'   A    71     -38.296  29.716  80.057  1.00  0.00           C  
ATOM   2275  C2'   A    71     -39.349  30.010  81.116  1.00  0.00           C  
ATOM   2276  O2'   A    71     -38.726  30.650  82.219  1.00  0.00           O  
ATOM   2277  N1    A    71     -39.778  33.232  76.593  1.00  0.00           N  
ATOM   2278  C2    A    71     -39.335  33.339  77.852  1.00  0.00           C  
ATOM   2279  N3    A    71     -38.966  32.380  78.699  1.00  0.00           N  
ATOM   2280  C4    A    71     -39.087  31.169  78.127  1.00  0.00           C  
ATOM   2281  C5    A    71     -39.526  30.899  76.845  1.00  0.00           C  
ATOM   2282  C6    A    71     -39.887  32.001  76.049  1.00  0.00           C  
ATOM   2283  N6    A    71     -40.328  31.894  74.793  1.00  0.00           N  
ATOM   2284  N7    A    71     -39.518  29.532  76.601  1.00  0.00           N  
ATOM   2285  C8    A    71     -39.081  29.016  77.723  1.00  0.00           C  
ATOM   2286  N9    A    71     -38.800  29.949  78.690  1.00  0.00           N  
ATOM   2287  H5'   A    71     -37.981  25.926  80.601  1.00  0.00           H  
ATOM   2288 H5''   A    71     -38.963  25.826  81.854  1.00  0.00           H  
ATOM   2289  H4'   A    71     -38.005  27.840  82.106  1.00  0.00           H  
ATOM   2290  H3'   A    71     -40.493  28.317  80.834  1.00  0.00           H  
ATOM   2291  H1'   A    71     -37.509  30.279  80.215  1.00  0.00           H  
ATOM   2292  H2'   A    71     -40.083  30.548  80.750  1.00  0.00           H  
ATOM   2293 HO2'   A    71     -39.198  31.487  82.410  1.00  0.00           H  
ATOM   2294  H2    A    71     -39.275  34.254  78.200  1.00  0.00           H  
ATOM   2295  H61   A    71     -40.565  32.700  74.287  1.00  0.00           H  
ATOM   2296  H62   A    71     -40.415  31.011  74.377  1.00  0.00           H  
ATOM   2297  H8    A    71     -38.966  28.052  77.860  1.00  0.00           H  
ATOM   2298  P     G    72     -41.944  28.596  83.018  1.00  0.00           P  
ATOM   2299  OP2   G    72     -42.596  27.853  81.910  1.00  0.00           O  
ATOM   2300  OP1   G    72     -42.226  28.212  84.425  1.00  0.00           O  
ATOM   2301  O5'   G    72     -42.294  30.141  82.849  1.00  0.00           O  
ATOM   2302  C5'   G    72     -41.740  31.114  83.722  1.00  0.00           C  
ATOM   2303  C4'   G    72     -41.778  32.493  83.112  1.00  0.00           C  
ATOM   2304  O4'   G    72     -41.113  32.485  81.821  1.00  0.00           O  
ATOM   2305  C3'   G    72     -43.160  33.046  82.797  1.00  0.00           C  
ATOM   2306  O3'   G    72     -43.806  33.600  83.931  1.00  0.00           O  
ATOM   2307  C1'   G    72     -41.784  33.309  80.902  1.00  0.00           C  
ATOM   2308  C2'   G    72     -42.860  34.053  81.696  1.00  0.00           C  
ATOM   2309  O2'   G    72     -42.304  35.247  82.228  1.00  0.00           O  
ATOM   2310  N1    G    72     -43.689  33.178  76.183  1.00  0.00           N  
ATOM   2311  C2    G    72     -43.207  34.245  76.902  1.00  0.00           C  
ATOM   2312  N2    G    72     -43.234  35.437  76.288  1.00  0.00           N  
ATOM   2313  N3    G    72     -42.733  34.152  78.134  1.00  0.00           N  
ATOM   2314  C4    G    72     -42.780  32.886  78.599  1.00  0.00           C  
ATOM   2315  C5    G    72     -43.240  31.752  77.963  1.00  0.00           C  
ATOM   2316  C6    G    72     -43.746  31.866  76.642  1.00  0.00           C  
ATOM   2317  O6    G    72     -44.199  30.977  75.912  1.00  0.00           O  
ATOM   2318  N7    G    72     -43.115  30.641  78.785  1.00  0.00           N  
ATOM   2319  C8    G    72     -42.591  31.111  79.885  1.00  0.00           C  
ATOM   2320  N9    G    72     -42.362  32.465  79.840  1.00  0.00           N  
ATOM   2321  H5'   G    72     -40.810  30.876  83.918  1.00  0.00           H  
ATOM   2322 H5''   G    72     -42.251  31.120  84.559  1.00  0.00           H  
ATOM   2323  H4'   G    72     -41.307  33.116  83.705  1.00  0.00           H  
ATOM   2324  H3'   G    72     -43.718  32.328  82.434  1.00  0.00           H  
ATOM   2325  H1'   G    72     -41.165  33.956  80.504  1.00  0.00           H  
ATOM   2326  H2'   G    72     -43.653  34.235  81.149  1.00  0.00           H  
ATOM   2327 HO2'   G    72     -42.633  35.373  83.143  1.00  0.00           H  
ATOM   2328  H1    G    72     -44.018  33.353  75.277  1.00  0.00           H  
ATOM   2329  H22   G    72     -42.903  36.235  76.753  1.00  0.00           H  
ATOM   2330  H21   G    72     -43.584  35.514  75.377  1.00  0.00           H  
ATOM   2331  H8    G    72     -42.383  30.553  80.663  1.00  0.00           H  
ATOM   2332  P     A    73     -45.350  33.265  84.224  1.00  0.00           P  
ATOM   2333  OP2   A    73     -45.597  31.854  83.833  1.00  0.00           O  
ATOM   2334  OP1   A    73     -45.663  33.709  85.605  1.00  0.00           O  
ATOM   2335  O5'   A    73     -46.147  34.203  83.212  1.00  0.00           O  
ATOM   2336  C5'   A    73     -46.053  35.617  83.301  1.00  0.00           C  
ATOM   2337  C4'   A    73     -46.494  36.283  82.021  1.00  0.00           C  
ATOM   2338  O4'   A    73     -45.678  35.818  80.912  1.00  0.00           O  
ATOM   2339  C3'   A    73     -47.920  35.995  81.576  1.00  0.00           C  
ATOM   2340  O3'   A    73     -48.883  36.779  82.259  1.00  0.00           O  
ATOM   2341  C1'   A    73     -46.467  35.694  79.746  1.00  0.00           C  
ATOM   2342  C2'   A    73     -47.850  36.254  80.077  1.00  0.00           C  
ATOM   2343  O2'   A    73     -47.868  37.645  79.793  1.00  0.00           O  
ATOM   2344  N1    A    73     -47.645  32.328  76.026  1.00  0.00           N  
ATOM   2345  C2    A    73     -47.710  33.664  76.085  1.00  0.00           C  
ATOM   2346  N3    A    73     -47.386  34.479  77.087  1.00  0.00           N  
ATOM   2347  C4    A    73     -46.944  33.777  78.146  1.00  0.00           C  
ATOM   2348  C5    A    73     -46.821  32.403  78.236  1.00  0.00           C  
ATOM   2349  C6    A    73     -47.195  31.654  77.107  1.00  0.00           C  
ATOM   2350  N6    A    73     -47.131  30.322  77.048  1.00  0.00           N  
ATOM   2351  N7    A    73     -46.329  32.036  79.481  1.00  0.00           N  
ATOM   2352  C8    A    73     -46.169  33.177  80.105  1.00  0.00           C  
ATOM   2353  N9    A    73     -46.521  34.272  79.356  1.00  0.00           N  
ATOM   2354  H5'   A    73     -45.123  35.865  83.486  1.00  0.00           H  
ATOM   2355 H5''   A    73     -46.619  35.930  84.036  1.00  0.00           H  
ATOM   2356  H4'   A    73     -46.381  37.252  82.113  1.00  0.00           H  
ATOM   2357  H3'   A    73     -48.120  35.047  81.731  1.00  0.00           H  
ATOM   2358  H1'   A    73     -46.069  36.217  79.019  1.00  0.00           H  
ATOM   2359  H2'   A    73     -48.557  35.775  79.596  1.00  0.00           H  
ATOM   2360 HO2'   A    73     -48.360  38.108  80.503  1.00  0.00           H  
ATOM   2361  H2    A    73     -48.043  34.105  75.275  1.00  0.00           H  
ATOM   2362  H61   A    73     -47.407  29.854  76.232  1.00  0.00           H  
ATOM   2363  H62   A    73     -46.808  29.812  77.820  1.00  0.00           H  
ATOM   2364  H8    A    73     -45.829  33.242  81.022  1.00  0.00           H  
ATOM   2365  P     G    74     -50.240  36.104  82.796  1.00  0.00           P  
ATOM   2366  OP2   G    74     -49.875  34.892  83.571  1.00  0.00           O  
ATOM   2367  OP1   G    74     -51.060  37.165  83.435  1.00  0.00           O  
ATOM   2368  O5'   G    74     -50.989  35.635  81.470  1.00  0.00           O  
ATOM   2369  C5'   G    74     -51.458  36.584  80.523  1.00  0.00           C  
ATOM   2370  C4'   G    74     -52.099  35.907  79.329  1.00  0.00           C  
ATOM   2371  O4'   G    74     -51.096  35.148  78.599  1.00  0.00           O  
ATOM   2372  C3'   G    74     -53.190  34.873  79.576  1.00  0.00           C  
ATOM   2373  O3'   G    74     -54.463  35.459  79.830  1.00  0.00           O  
ATOM   2374  C1'   G    74     -51.723  34.086  77.915  1.00  0.00           C  
ATOM   2375  C2'   G    74     -53.214  34.145  78.243  1.00  0.00           C  
ATOM   2376  O2'   G    74     -53.878  34.906  77.253  1.00  0.00           O  
ATOM   2377  N1    G    74     -51.548  29.080  77.178  1.00  0.00           N  
ATOM   2378  C2    G    74     -52.295  30.037  76.529  1.00  0.00           C  
ATOM   2379  N2    G    74     -53.111  29.600  75.560  1.00  0.00           N  
ATOM   2380  N3    G    74     -52.247  31.326  76.814  1.00  0.00           N  
ATOM   2381  C4    G    74     -51.382  31.589  77.820  1.00  0.00           C  
ATOM   2382  C5    G    74     -50.597  30.710  78.536  1.00  0.00           C  
ATOM   2383  C6    G    74     -50.658  29.329  78.223  1.00  0.00           C  
ATOM   2384  O6    G    74     -50.050  28.391  78.752  1.00  0.00           O  
ATOM   2385  N7    G    74     -49.848  31.382  79.492  1.00  0.00           N  
ATOM   2386  C8    G    74     -50.187  32.635  79.342  1.00  0.00           C  
ATOM   2387  N9    G    74     -51.115  32.830  78.346  1.00  0.00           N  
ATOM   2388  H5'   G    74     -50.704  37.128  80.215  1.00  0.00           H  
ATOM   2389 H5''   G    74     -52.118  37.166  80.954  1.00  0.00           H  
ATOM   2390  H4'   G    74     -52.556  36.734  78.765  1.00  0.00           H  
ATOM   2391  H3'   G    74     -53.017  34.251  80.467  1.00  0.00           H  
ATOM   2392  H1'   G    74     -51.635  34.128  76.820  1.00  0.00           H  
ATOM   2393  H2'   G    74     -53.756  33.189  78.291  1.00  0.00           H  
ATOM   2394 HO2'   G    74     -54.569  35.487  77.685  1.00  0.00           H  
ATOM   2395  H1    G    74     -51.651  28.133  76.879  1.00  0.00           H  
ATOM   2396  H22   G    74     -53.680  30.250  75.055  1.00  0.00           H  
ATOM   2397  H21   G    74     -53.151  28.626  75.341  1.00  0.00           H  
ATOM   2398  H8    G    74     -49.773  33.452  79.954  1.00  0.00           H  
ATOM   2399  P     C    75     -55.423  34.837  80.967  1.00  0.00           P  
ATOM   2400  OP2   C    75     -54.605  34.236  82.052  1.00  0.00           O  
ATOM   2401  OP1   C    75     -56.381  35.930  81.284  1.00  0.00           O  
ATOM   2402  O5'   C    75     -56.201  33.632  80.271  1.00  0.00           O  
ATOM   2403  C5'   C    75     -57.134  33.874  79.208  1.00  0.00           C  
ATOM   2404  C4'   C    75     -57.431  32.597  78.455  1.00  0.00           C  
ATOM   2405  O4'   C    75     -56.194  32.049  77.921  1.00  0.00           O  
ATOM   2406  C3'   C    75     -57.995  31.427  79.247  1.00  0.00           C  
ATOM   2407  O3'   C    75     -59.398  31.544  79.456  1.00  0.00           O  
ATOM   2408  C1'   C    75     -56.289  30.645  77.815  1.00  0.00           C  
ATOM   2409  C2'   C    75     -57.683  30.262  78.315  1.00  0.00           C  
ATOM   2410  O2'   C    75     -58.558  30.212  77.207  1.00  0.00           O  
ATOM   2411  N1    C    75     -55.215  30.046  78.626  1.00  0.00           N  
ATOM   2412  C2    C    75     -54.832  28.733  78.342  1.00  0.00           C  
ATOM   2413  O2    C    75     -55.397  28.135  77.416  1.00  0.00           O  
ATOM   2414  N3    C    75     -53.860  28.149  79.076  1.00  0.00           N  
ATOM   2415  C4    C    75     -53.269  28.828  80.057  1.00  0.00           C  
ATOM   2416  N4    C    75     -52.304  28.213  80.742  1.00  0.00           N  
ATOM   2417  C5    C    75     -53.637  30.171  80.372  1.00  0.00           C  
ATOM   2418  C6    C    75     -54.606  30.736  79.637  1.00  0.00           C  
ATOM   2419  H5'   C    75     -56.729  34.623  78.512  1.00  0.00           H  
ATOM   2420 H5''   C    75     -58.070  34.286  79.614  1.00  0.00           H  
ATOM   2421  H4'   C    75     -58.172  32.897  77.699  1.00  0.00           H  
ATOM   2422  H3'   C    75     -57.586  31.344  80.265  1.00  0.00           H  
ATOM   2423  H1'   C    75     -56.189  30.234  76.800  1.00  0.00           H  
ATOM   2424  H2'   C    75     -57.792  29.285  78.807  1.00  0.00           H  
ATOM   2425 HO2'   C    75     -59.442  30.605  77.461  1.00  0.00           H  
ATOM   2426  H42   C    75     -51.837  28.690  81.488  1.00  0.00           H  
ATOM   2427  H41   C    75     -52.047  27.276  80.512  1.00  0.00           H  
ATOM   2428  H5    C    75     -53.145  30.719  81.190  1.00  0.00           H  
ATOM   2429  H6    C    75     -54.916  31.770  79.850  1.00  0.00           H  
ATOM   2430  P     G    76     -60.030  31.217  80.897  1.00  0.00           P  
ATOM   2431  OP2   G    76     -59.132  31.788  81.934  1.00  0.00           O  
ATOM   2432  OP1   G    76     -61.463  31.609  80.871  1.00  0.00           O  
ATOM   2433  O5'   G    76     -59.956  29.629  81.001  1.00  0.00           O  
ATOM   2434  C5'   G    76     -60.833  28.807  80.245  1.00  0.00           C  
ATOM   2435  C4'   G    76     -60.357  27.377  80.205  1.00  0.00           C  
ATOM   2436  O4'   G    76     -58.983  27.323  79.756  1.00  0.00           O  
ATOM   2437  C3'   G    76     -60.323  26.647  81.540  1.00  0.00           C  
ATOM   2438  O3'   G    76     -61.598  26.184  81.951  1.00  0.00           O  
ATOM   2439  C1'   G    76     -58.307  26.239  80.378  1.00  0.00           C  
ATOM   2440  C2'   G    76     -59.323  25.530  81.276  1.00  0.00           C  
ATOM   2441  O2'   G    76     -59.920  24.466  80.548  1.00  0.00           O  
ATOM   2442  N1    G    76     -54.063  25.084  82.941  1.00  0.00           N  
ATOM   2443  C2    G    76     -54.956  24.253  82.310  1.00  0.00           C  
ATOM   2444  N2    G    76     -54.689  22.940  82.365  1.00  0.00           N  
ATOM   2445  N3    G    76     -56.034  24.677  81.670  1.00  0.00           N  
ATOM   2446  C4    G    76     -56.151  26.021  81.712  1.00  0.00           C  
ATOM   2447  C5    G    76     -55.317  26.939  82.314  1.00  0.00           C  
ATOM   2448  C6    G    76     -54.164  26.471  82.998  1.00  0.00           C  
ATOM   2449  O6    G    76     -53.303  27.127  83.594  1.00  0.00           O  
ATOM   2450  N7    G    76     -55.789  28.230  82.128  1.00  0.00           N  
ATOM   2451  C8    G    76     -56.882  28.077  81.430  1.00  0.00           C  
ATOM   2452  N9    G    76     -57.160  26.762  81.143  1.00  0.00           N  
ATOM   2453  H5'   G    76     -60.886  29.152  79.330  1.00  0.00           H  
ATOM   2454 H5''   G    76     -61.726  28.836  80.650  1.00  0.00           H  
ATOM   2455  H4'   G    76     -60.914  26.874  79.575  1.00  0.00           H  
ATOM   2456  H3'   G    76     -59.961  27.247  82.225  1.00  0.00           H  
ATOM   2457  H1'   G    76     -57.986  25.616  79.693  1.00  0.00           H  
ATOM   2458  H2'   G    76     -58.909  25.214  82.107  1.00  0.00           H  
ATOM   2459 HO2'   G    76     -60.885  24.464  80.720  1.00  0.00           H  
ATOM   2460  H1    G    76     -53.295  24.670  83.388  1.00  0.00           H  
ATOM   2461  H22   G    76     -55.292  22.299  81.932  1.00  0.00           H  
ATOM   2462  H21   G    76     -53.893  22.618  82.837  1.00  0.00           H  
ATOM   2463  H8    G    76     -57.445  28.824  81.141  1.00  0.00           H  
ATOM   2464  P     A    77     -62.167  26.569  83.404  1.00  0.00           P  
ATOM   2465  OP2   A    77     -61.602  27.888  83.785  1.00  0.00           O  
ATOM   2466  OP1   A    77     -63.639  26.378  83.387  1.00  0.00           O  
ATOM   2467  O5'   A    77     -61.538  25.467  84.368  1.00  0.00           O  
ATOM   2468  C5'   A    77     -60.171  25.525  84.746  1.00  0.00           C  
ATOM   2469  C4'   A    77     -59.996  25.292  86.226  1.00  0.00           C  
ATOM   2470  O4'   A    77     -60.700  26.328  86.975  1.00  0.00           O  
ATOM   2471  C3'   A    77     -60.502  23.959  86.756  1.00  0.00           C  
ATOM   2472  O3'   A    77     -59.694  23.433  87.795  1.00  0.00           O  
ATOM   2473  C1'   A    77     -61.512  25.716  87.950  1.00  0.00           C  
ATOM   2474  C2'   A    77     -61.838  24.337  87.390  1.00  0.00           C  
ATOM   2475  O2'   A    77     -62.167  23.464  88.460  1.00  0.00           O  
ATOM   2476  N1    A    77     -63.836  29.326  90.799  1.00  0.00           N  
ATOM   2477  C2    A    77     -62.642  28.729  90.901  1.00  0.00           C  
ATOM   2478  N3    A    77     -62.099  27.795  90.123  1.00  0.00           N  
ATOM   2479  C4    A    77     -62.934  27.466  89.122  1.00  0.00           C  
ATOM   2480  C5    A    77     -64.191  27.991  88.886  1.00  0.00           C  
ATOM   2481  C6    A    77     -64.651  28.973  89.782  1.00  0.00           C  
ATOM   2482  N6    A    77     -65.841  29.568  89.680  1.00  0.00           N  
ATOM   2483  N7    A    77     -64.761  27.411  87.761  1.00  0.00           N  
ATOM   2484  C8    A    77     -63.851  26.563  87.349  1.00  0.00           C  
ATOM   2485  N9    A    77     -62.720  26.544  88.126  1.00  0.00           N  
ATOM   2486  H5'   A    77     -59.813  26.408  84.518  1.00  0.00           H  
ATOM   2487 H5''   A    77     -59.672  24.841  84.254  1.00  0.00           H  
ATOM   2488  H4'   A    77     -59.041  25.335  86.443  1.00  0.00           H  
ATOM   2489  H3'   A    77     -60.665  23.354  86.002  1.00  0.00           H  
ATOM   2490  H1'   A    77     -61.054  25.617  88.811  1.00  0.00           H  
ATOM   2491  H2'   A    77     -62.554  24.378  86.721  1.00  0.00           H  
ATOM   2492 HO2'   A    77     -63.026  23.737  88.842  1.00  0.00           H  
ATOM   2493  H2    A    77     -62.089  29.021  91.656  1.00  0.00           H  
ATOM   2494  H61   A    77     -66.107  30.247  90.336  1.00  0.00           H  
ATOM   2495  H62   A    77     -66.449  29.328  88.951  1.00  0.00           H  
ATOM   2496  H8    A    77     -63.968  25.995  86.559  1.00  0.00           H  
ATOM   2497  P     A    78     -58.026  23.208  88.135  1.00  0.00           P  
ATOM   2498  OP2   A    78     -57.390  24.321  87.387  1.00  0.00           O  
ATOM   2499  OP1   A    78     -57.995  23.207  89.619  1.00  0.00           O  
ATOM   2500  O5'   A    78     -57.381  21.842  87.628  1.00  0.00           O  
ATOM   2501  C5'   A    78     -57.394  20.682  88.445  1.00  0.00           C  
ATOM   2502  C4'   A    78     -57.666  19.438  87.638  1.00  0.00           C  
ATOM   2503  O4'   A    78     -59.005  19.480  87.091  1.00  0.00           O  
ATOM   2504  C3'   A    78     -56.777  19.223  86.422  1.00  0.00           C  
ATOM   2505  O3'   A    78     -55.532  18.627  86.744  1.00  0.00           O  
ATOM   2506  C1'   A    78     -59.030  18.871  85.812  1.00  0.00           C  
ATOM   2507  C2'   A    78     -57.629  18.326  85.550  1.00  0.00           C  
ATOM   2508  O2'   A    78     -57.574  16.977  85.991  1.00  0.00           O  
ATOM   2509  N1    A    78     -61.311  19.692  81.265  1.00  0.00           N  
ATOM   2510  C2    A    78     -61.079  18.576  81.967  1.00  0.00           C  
ATOM   2511  N3    A    78     -60.478  18.434  83.147  1.00  0.00           N  
ATOM   2512  C4    A    78     -60.082  19.627  83.625  1.00  0.00           C  
ATOM   2513  C5    A    78     -60.249  20.858  83.021  1.00  0.00           C  
ATOM   2514  C6    A    78     -60.901  20.874  81.775  1.00  0.00           C  
ATOM   2515  N6    A    78     -61.132  21.986  81.074  1.00  0.00           N  
ATOM   2516  N7    A    78     -59.714  21.868  83.809  1.00  0.00           N  
ATOM   2517  C8    A    78     -59.244  21.235  84.855  1.00  0.00           C  
ATOM   2518  N9    A    78     -59.432  19.875  84.810  1.00  0.00           N  
ATOM   2519  H5'   A    78     -58.091  20.779  89.128  1.00  0.00           H  
ATOM   2520 H5''   A    78     -56.524  20.592  88.888  1.00  0.00           H  
ATOM   2521  H4'   A    78     -57.588  18.660  88.229  1.00  0.00           H  
ATOM   2522  H3'   A    78     -56.617  20.076  85.967  1.00  0.00           H  
ATOM   2523  H1'   A    78     -59.673  18.130  85.809  1.00  0.00           H  
ATOM   2524  H2'   A    78     -57.387  18.410  84.604  1.00  0.00           H  
ATOM   2525 HO2'   A    78     -56.665  16.636  85.859  1.00  0.00           H  
ATOM   2526  H2    A    78     -61.396  17.745  81.554  1.00  0.00           H  
ATOM   2527  H61   A    78     -61.591  21.934  80.209  1.00  0.00           H  
ATOM   2528  H62   A    78     -60.843  22.855  81.424  1.00  0.00           H  
ATOM   2529  H8    A    78     -58.798  21.690  85.600  1.00  0.00           H  
ATOM   2530  P     A    79     -54.189  19.119  86.012  1.00  0.00           P  
ATOM   2531  OP2   A    79     -54.309  20.577  85.760  1.00  0.00           O  
ATOM   2532  OP1   A    79     -53.030  18.599  86.780  1.00  0.00           O  
ATOM   2533  O5'   A    79     -54.222  18.372  84.604  1.00  0.00           O  
ATOM   2534  C5'   A    79     -54.069  16.963  84.523  1.00  0.00           C  
ATOM   2535  C4'   A    79     -54.719  16.406  83.281  1.00  0.00           C  
ATOM   2536  O4'   A    79     -56.078  16.898  83.207  1.00  0.00           O  
ATOM   2537  C3'   A    79     -54.103  16.832  81.957  1.00  0.00           C  
ATOM   2538  O3'   A    79     -52.987  16.043  81.585  1.00  0.00           O  
ATOM   2539  C1'   A    79     -56.425  17.214  81.870  1.00  0.00           C  
ATOM   2540  C2'   A    79     -55.280  16.708  80.999  1.00  0.00           C  
ATOM   2541  O2'   A    79     -55.522  15.352  80.655  1.00  0.00           O  
ATOM   2542  N1    A    79     -58.655  21.053  79.255  1.00  0.00           N  
ATOM   2543  C2    A    79     -58.684  19.723  79.101  1.00  0.00           C  
ATOM   2544  N3    A    79     -58.079  18.780  79.819  1.00  0.00           N  
ATOM   2545  C4    A    79     -57.361  19.329  80.816  1.00  0.00           C  
ATOM   2546  C5    A    79     -57.234  20.676  81.101  1.00  0.00           C  
ATOM   2547  C6    A    79     -57.926  21.572  80.266  1.00  0.00           C  
ATOM   2548  N6    A    79     -57.897  22.898  80.419  1.00  0.00           N  
ATOM   2549  N7    A    79     -56.413  20.868  82.204  1.00  0.00           N  
ATOM   2550  C8    A    79     -56.068  19.654  82.554  1.00  0.00           C  
ATOM   2551  N9    A    79     -56.606  18.673  81.758  1.00  0.00           N  
ATOM   2552  H5'   A    79     -54.481  16.550  85.311  1.00  0.00           H  
ATOM   2553 H5''   A    79     -53.115  16.744  84.510  1.00  0.00           H  
ATOM   2554  H4'   A    79     -54.735  15.427  83.322  1.00  0.00           H  
ATOM   2555  H3'   A    79     -53.829  17.772  82.010  1.00  0.00           H  
ATOM   2556  H1'   A    79     -57.255  16.761  81.611  1.00  0.00           H  
ATOM   2557  H2'   A    79     -55.157  17.269  80.204  1.00  0.00           H  
ATOM   2558 HO2'   A    79     -54.695  14.841  80.772  1.00  0.00           H  
ATOM   2559  H2    A    79     -59.228  19.398  78.353  1.00  0.00           H  
ATOM   2560  H61   A    79     -58.400  23.473  79.805  1.00  0.00           H  
ATOM   2561  H62   A    79     -57.374  23.296  81.146  1.00  0.00           H  
ATOM   2562  H8    A    79     -55.480  19.464  83.315  1.00  0.00           H  
ATOM   2563  P     G    80     -51.590  16.745  81.210  1.00  0.00           P  
ATOM   2564  OP2   G    80     -51.129  17.514  82.393  1.00  0.00           O  
ATOM   2565  OP1   G    80     -50.703  15.714  80.613  1.00  0.00           O  
ATOM   2566  O5'   G    80     -51.976  17.785  80.066  1.00  0.00           O  
ATOM   2567  C5'   G    80     -52.343  17.339  78.769  1.00  0.00           C  
ATOM   2568  C4'   G    80     -53.369  18.248  78.139  1.00  0.00           C  
ATOM   2569  O4'   G    80     -53.961  19.094  79.166  1.00  0.00           O  
ATOM   2570  C3'   G    80     -52.861  19.249  77.110  1.00  0.00           C  
ATOM   2571  O3'   G    80     -52.649  18.690  75.817  1.00  0.00           O  
ATOM   2572  C1'   G    80     -54.337  20.321  78.589  1.00  0.00           C  
ATOM   2573  C2'   G    80     -53.995  20.259  77.099  1.00  0.00           C  
ATOM   2574  O2'   G    80     -55.107  19.786  76.367  1.00  0.00           O  
ATOM   2575  N1    G    80     -53.766  25.336  79.093  1.00  0.00           N  
ATOM   2576  C2    G    80     -54.715  24.630  78.393  1.00  0.00           C  
ATOM   2577  N2    G    80     -55.615  25.358  77.714  1.00  0.00           N  
ATOM   2578  N3    G    80     -54.775  23.309  78.358  1.00  0.00           N  
ATOM   2579  C4    G    80     -53.792  22.741  79.085  1.00  0.00           C  
ATOM   2580  C5    G    80     -52.795  23.355  79.818  1.00  0.00           C  
ATOM   2581  C6    G    80     -52.743  24.770  79.849  1.00  0.00           C  
ATOM   2582  O6    G    80     -51.937  25.496  80.435  1.00  0.00           O  
ATOM   2583  N7    G    80     -51.974  22.412  80.423  1.00  0.00           N  
ATOM   2584  C8    G    80     -52.475  21.262  80.054  1.00  0.00           C  
ATOM   2585  N9    G    80     -53.571  21.390  79.229  1.00  0.00           N  
ATOM   2586  H5'   G    80     -52.714  16.434  78.834  1.00  0.00           H  
ATOM   2587 H5''   G    80     -51.544  17.316  78.201  1.00  0.00           H  
ATOM   2588  H4'   G    80     -54.067  17.561  77.642  1.00  0.00           H  
ATOM   2589  H3'   G    80     -51.876  19.675  77.354  1.00  0.00           H  
ATOM   2590  H1'   G    80     -55.405  20.576  78.661  1.00  0.00           H  
ATOM   2591  H2'   G    80     -53.713  21.208  76.620  1.00  0.00           H  
ATOM   2592 HO2'   G    80     -54.806  19.090  75.714  1.00  0.00           H  
ATOM   2593  H1    G    80     -53.813  26.333  79.057  1.00  0.00           H  
ATOM   2594  H22   G    80     -56.329  24.901  77.183  1.00  0.00           H  
ATOM   2595  H21   G    80     -55.571  26.356  77.738  1.00  0.00           H  
ATOM   2596  H8    G    80     -52.056  20.292  80.361  1.00  0.00           H  
ATOM   2597  P     C    81     -51.510  19.309  74.854  1.00  0.00           P  
ATOM   2598  OP2   C    81     -50.328  19.684  75.673  1.00  0.00           O  
ATOM   2599  OP1   C    81     -51.338  18.354  73.728  1.00  0.00           O  
ATOM   2600  O5'   C    81     -52.162  20.645  74.280  1.00  0.00           O  
ATOM   2601  C5'   C    81     -53.294  20.589  73.400  1.00  0.00           C  
ATOM   2602  C4'   C    81     -53.761  21.982  73.054  1.00  0.00           C  
ATOM   2603  O4'   C    81     -54.122  22.681  74.274  1.00  0.00           O  
ATOM   2604  C3'   C    81     -52.741  22.905  72.407  1.00  0.00           C  
ATOM   2605  O3'   C    81     -52.574  22.671  71.011  1.00  0.00           O  
ATOM   2606  C1'   C    81     -53.865  24.065  74.120  1.00  0.00           C  
ATOM   2607  C2'   C    81     -53.333  24.277  72.702  1.00  0.00           C  
ATOM   2608  O2'   C    81     -54.406  24.634  71.857  1.00  0.00           O  
ATOM   2609  N1    C    81     -52.882  24.484  75.136  1.00  0.00           N  
ATOM   2610  C2    C    81     -52.786  25.846  75.459  1.00  0.00           C  
ATOM   2611  O2    C    81     -53.562  26.656  74.912  1.00  0.00           O  
ATOM   2612  N3    C    81     -51.854  26.244  76.357  1.00  0.00           N  
ATOM   2613  C4    C    81     -51.046  25.345  76.924  1.00  0.00           C  
ATOM   2614  N4    C    81     -50.133  25.783  77.789  1.00  0.00           N  
ATOM   2615  C5    C    81     -51.138  23.956  76.629  1.00  0.00           C  
ATOM   2616  C6    C    81     -52.059  23.572  75.741  1.00  0.00           C  
ATOM   2617  H5'   C    81     -54.114  20.032  73.874  1.00  0.00           H  
ATOM   2618 H5''   C    81     -53.029  20.050  72.479  1.00  0.00           H  
ATOM   2619  H4'   C    81     -54.587  21.819  72.346  1.00  0.00           H  
ATOM   2620  H3'   C    81     -51.721  22.784  72.803  1.00  0.00           H  
ATOM   2621  H1'   C    81     -54.745  24.714  74.231  1.00  0.00           H  
ATOM   2622  H2'   C    81     -52.606  25.091  72.568  1.00  0.00           H  
ATOM   2623 HO2'   C    81     -54.297  24.184  70.970  1.00  0.00           H  
ATOM   2624  H42   C    81     -49.511  25.136  78.231  1.00  0.00           H  
ATOM   2625  H41   C    81     -50.069  26.759  77.996  1.00  0.00           H  
ATOM   2626  H5    C    81     -50.472  23.226  77.113  1.00  0.00           H  
ATOM   2627  H6    C    81     -52.159  22.505  75.489  1.00  0.00           H  
ATOM   2628  P     A    82     -51.118  22.792  70.340  1.00  0.00           P  
ATOM   2629  OP2   A    82     -50.111  22.375  71.349  1.00  0.00           O  
ATOM   2630  OP1   A    82     -51.161  22.112  69.022  1.00  0.00           O  
ATOM   2631  O5'   A    82     -50.940  24.354  70.084  1.00  0.00           O  
ATOM   2632  C5'   A    82     -51.786  25.045  69.178  1.00  0.00           C  
ATOM   2633  C4'   A    82     -51.752  26.535  69.413  1.00  0.00           C  
ATOM   2634  O4'   A    82     -52.178  26.861  70.764  1.00  0.00           O  
ATOM   2635  C3'   A    82     -50.386  27.196  69.303  1.00  0.00           C  
ATOM   2636  O3'   A    82     -49.979  27.408  67.963  1.00  0.00           O  
ATOM   2637  C1'   A    82     -51.442  27.959  71.258  1.00  0.00           C  
ATOM   2638  C2'   A    82     -50.592  28.476  70.098  1.00  0.00           C  
ATOM   2639  O2'   A    82     -51.340  29.428  69.357  1.00  0.00           O  
ATOM   2640  N1    A    82     -48.969  29.354  75.558  1.00  0.00           N  
ATOM   2641  C2    A    82     -49.687  30.050  74.667  1.00  0.00           C  
ATOM   2642  N3    A    82     -50.304  29.622  73.568  1.00  0.00           N  
ATOM   2643  C4    A    82     -50.129  28.298  73.409  1.00  0.00           C  
ATOM   2644  C5    A    82     -49.419  27.451  74.239  1.00  0.00           C  
ATOM   2645  C6    A    82     -48.813  28.026  75.370  1.00  0.00           C  
ATOM   2646  N6    A    82     -48.096  27.334  76.258  1.00  0.00           N  
ATOM   2647  N7    A    82     -49.456  26.149  73.758  1.00  0.00           N  
ATOM   2648  C8    A    82     -50.176  26.237  72.667  1.00  0.00           C  
ATOM   2649  N9    A    82     -50.616  27.509  72.395  1.00  0.00           N  
ATOM   2650  H5'   A    82     -52.706  24.725  69.291  1.00  0.00           H  
ATOM   2651 H5''   A    82     -51.494  24.859  68.261  1.00  0.00           H  
ATOM   2652  H4'   A    82     -52.365  26.970  68.784  1.00  0.00           H  
ATOM   2653  H3'   A    82     -49.721  26.636  69.756  1.00  0.00           H  
ATOM   2654  H1'   A    82     -52.050  28.668  71.557  1.00  0.00           H  
ATOM   2655  H2'   A    82     -49.739  28.846  70.410  1.00  0.00           H  
ATOM   2656 HO2'   A    82     -51.203  29.266  68.401  1.00  0.00           H  
ATOM   2657  H2    A    82     -49.770  31.009  74.850  1.00  0.00           H  
ATOM   2658  H61   A    82     -47.697  27.791  77.028  1.00  0.00           H  
ATOM   2659  H62   A    82     -47.970  26.370  76.142  1.00  0.00           H  
ATOM   2660  H8    A    82     -50.381  25.466  72.097  1.00  0.00           H  
ATOM   2661  P     U    83     -48.422  27.332  67.571  1.00  0.00           P  
ATOM   2662  OP2   U    83     -47.806  26.227  68.347  1.00  0.00           O  
ATOM   2663  OP1   U    83     -48.320  27.335  66.089  1.00  0.00           O  
ATOM   2664  O5'   U    83     -47.822  28.706  68.108  1.00  0.00           O  
ATOM   2665  C5'   U    83     -48.248  29.949  67.570  1.00  0.00           C  
ATOM   2666  C4'   U    83     -47.856  31.104  68.457  1.00  0.00           C  
ATOM   2667  O4'   U    83     -48.376  30.898  69.802  1.00  0.00           O  
ATOM   2668  C3'   U    83     -46.365  31.305  68.678  1.00  0.00           C  
ATOM   2669  O3'   U    83     -45.713  31.885  67.562  1.00  0.00           O  
ATOM   2670  C1'   U    83     -47.515  31.553  70.695  1.00  0.00           C  
ATOM   2671  C2'   U    83     -46.401  32.238  69.880  1.00  0.00           C  
ATOM   2672  O2'   U    83     -46.809  33.546  69.505  1.00  0.00           O  
ATOM   2673  N1    U    83     -46.976  30.603  71.697  1.00  0.00           N  
ATOM   2674  C2    U    83     -46.384  31.143  72.824  1.00  0.00           C  
ATOM   2675  O2    U    83     -46.293  32.343  73.018  1.00  0.00           O  
ATOM   2676  N3    U    83     -45.900  30.226  73.725  1.00  0.00           N  
ATOM   2677  C4    U    83     -45.943  28.853  73.618  1.00  0.00           C  
ATOM   2678  O4    U    83     -45.462  28.161  74.516  1.00  0.00           O  
ATOM   2679  C5    U    83     -46.570  28.365  72.427  1.00  0.00           C  
ATOM   2680  C6    U    83     -47.051  29.236  71.534  1.00  0.00           C  
ATOM   2681  H5'   U    83     -49.223  29.937  67.473  1.00  0.00           H  
ATOM   2682 H5''   U    83     -47.840  30.072  66.688  1.00  0.00           H  
ATOM   2683  H4'   U    83     -48.242  31.928  68.093  1.00  0.00           H  
ATOM   2684  H3'   U    83     -45.958  30.449  68.927  1.00  0.00           H  
ATOM   2685  H1'   U    83     -48.049  32.238  71.150  1.00  0.00           H  
ATOM   2686  H2'   U    83     -45.543  32.248  70.353  1.00  0.00           H  
ATOM   2687 HO2'   U    83     -46.542  33.709  68.575  1.00  0.00           H  
ATOM   2688  H3    U    83     -45.476  30.588  74.530  1.00  0.00           H  
ATOM   2689  H5    U    83     -46.646  27.401  72.268  1.00  0.00           H  
ATOM   2690  H6    U    83     -47.474  28.878  70.727  1.00  0.00           H  
ATOM   2691  P     U    84     -44.236  31.406  67.149  1.00  0.00           P  
ATOM   2692  OP2   U    84     -44.236  29.923  67.082  1.00  0.00           O  
ATOM   2693  OP1   U    84     -43.811  32.195  65.964  1.00  0.00           O  
ATOM   2694  O5'   U    84     -43.329  31.844  68.383  1.00  0.00           O  
ATOM   2695  C5'   U    84     -43.143  33.215  68.701  1.00  0.00           C  
ATOM   2696  C4'   U    84     -42.549  33.392  70.077  1.00  0.00           C  
ATOM   2697  O4'   U    84     -43.388  32.734  71.055  1.00  0.00           O  
ATOM   2698  C3'   U    84     -41.176  32.777  70.299  1.00  0.00           C  
ATOM   2699  O3'   U    84     -40.117  33.622  69.886  1.00  0.00           O  
ATOM   2700  C1'   U    84     -42.611  32.101  72.055  1.00  0.00           C  
ATOM   2701  C2'   U    84     -41.163  32.474  71.791  1.00  0.00           C  
ATOM   2702  O2'   U    84     -40.847  33.634  72.549  1.00  0.00           O  
ATOM   2703  N1    U    84     -42.836  30.637  71.984  1.00  0.00           N  
ATOM   2704  C2    U    84     -42.489  29.891  73.095  1.00  0.00           C  
ATOM   2705  O2    U    84     -42.016  30.382  74.106  1.00  0.00           O  
ATOM   2706  N3    U    84     -42.716  28.541  72.985  1.00  0.00           N  
ATOM   2707  C4    U    84     -43.242  27.872  71.900  1.00  0.00           C  
ATOM   2708  O4    U    84     -43.385  26.649  71.955  1.00  0.00           O  
ATOM   2709  C5    U    84     -43.579  28.708  70.788  1.00  0.00           C  
ATOM   2710  C6    U    84     -43.370  30.026  70.869  1.00  0.00           C  
ATOM   2711  H5'   U    84     -44.009  33.672  68.666  1.00  0.00           H  
ATOM   2712 H5''   U    84     -42.542  33.618  68.041  1.00  0.00           H  
ATOM   2713  H4'   U    84     -42.510  34.349  70.284  1.00  0.00           H  
ATOM   2714  H3'   U    84     -41.118  31.931  69.808  1.00  0.00           H  
ATOM   2715  H1'   U    84     -42.872  32.427  72.942  1.00  0.00           H  
ATOM   2716  H2'   U    84     -40.562  31.730  72.001  1.00  0.00           H  
ATOM   2717 HO2'   U    84     -40.297  34.233  72.000  1.00  0.00           H  
ATOM   2718  H3    U    84     -42.476  27.993  73.761  1.00  0.00           H  
ATOM   2719  H5    U    84     -43.960  28.316  69.974  1.00  0.00           H  
ATOM   2720  H6    U    84     -43.607  30.575  70.095  1.00  0.00           H  
ATOM   2721  P     U    85     -38.912  33.035  69.001  1.00  0.00           P  
ATOM   2722  OP2   U    85     -39.494  32.142  67.967  1.00  0.00           O  
ATOM   2723  OP1   U    85     -38.049  34.171  68.588  1.00  0.00           O  
ATOM   2724  O5'   U    85     -38.087  32.134  70.023  1.00  0.00           O  
ATOM   2725  C5'   U    85     -37.371  32.721  71.100  1.00  0.00           C  
ATOM   2726  C4'   U    85     -37.011  31.699  72.153  1.00  0.00           C  
ATOM   2727  O4'   U    85     -38.218  31.098  72.709  1.00  0.00           O  
ATOM   2728  C3'   U    85     -36.225  30.501  71.660  1.00  0.00           C  
ATOM   2729  O3'   U    85     -34.848  30.795  71.499  1.00  0.00           O  
ATOM   2730  C1'   U    85     -37.998  29.750  73.014  1.00  0.00           C  
ATOM   2731  C2'   U    85     -36.515  29.479  72.755  1.00  0.00           C  
ATOM   2732  O2'   U    85     -35.793  29.732  73.944  1.00  0.00           O  
ATOM   2733  N1    U    85     -38.865  28.935  72.143  1.00  0.00           N  
ATOM   2734  C2    U    85     -39.197  27.655  72.581  1.00  0.00           C  
ATOM   2735  O2    U    85     -38.837  27.206  73.663  1.00  0.00           O  
ATOM   2736  N3    U    85     -39.958  26.917  71.709  1.00  0.00           N  
ATOM   2737  C4    U    85     -40.420  27.308  70.468  1.00  0.00           C  
ATOM   2738  O4    U    85     -41.022  26.493  69.763  1.00  0.00           O  
ATOM   2739  C5    U    85     -40.066  28.649  70.093  1.00  0.00           C  
ATOM   2740  C6    U    85     -39.321  29.399  70.920  1.00  0.00           C  
ATOM   2741  H5'   U    85     -37.925  33.419  71.508  1.00  0.00           H  
ATOM   2742 H5''   U    85     -36.549  33.126  70.754  1.00  0.00           H  
ATOM   2743  H4'   U    85     -36.405  32.262  72.878  1.00  0.00           H  
ATOM   2744  H3'   U    85     -36.536  30.147  70.666  1.00  0.00           H  
ATOM   2745  H1'   U    85     -38.202  29.445  74.050  1.00  0.00           H  
ATOM   2746  H2'   U    85     -36.230  28.457  72.467  1.00  0.00           H  
ATOM   2747 HO2'   U    85     -35.990  29.016  74.614  1.00  0.00           H  
ATOM   2748  H3    U    85     -40.204  25.992  72.003  1.00  0.00           H  
ATOM   2749  H5    U    85     -40.404  29.061  69.129  1.00  0.00           H  
ATOM   2750  H6    U    85     -39.062  30.424  70.614  1.00  0.00           H  
ATOM   2751  P     G    86     -34.061  30.255  70.196  1.00  0.00           P  
ATOM   2752  OP2   G    86     -34.942  30.331  68.989  1.00  0.00           O  
ATOM   2753  OP1   G    86     -32.764  30.959  70.185  1.00  0.00           O  
ATOM   2754  O5'   G    86     -33.815  28.708  70.493  1.00  0.00           O  
ATOM   2755  C5'   G    86     -32.963  28.266  71.567  1.00  0.00           C  
ATOM   2756  C4'   G    86     -33.137  26.782  71.787  1.00  0.00           C  
ATOM   2757  O4'   G    86     -34.511  26.489  72.145  1.00  0.00           O  
ATOM   2758  C3'   G    86     -32.892  25.869  70.596  1.00  0.00           C  
ATOM   2759  O3'   G    86     -31.514  25.626  70.360  1.00  0.00           O  
ATOM   2760  C1'   G    86     -34.865  25.204  71.678  1.00  0.00           C  
ATOM   2761  C2'   G    86     -33.620  24.607  71.025  1.00  0.00           C  
ATOM   2762  O2'   G    86     -32.894  23.862  71.983  1.00  0.00           O  
ATOM   2763  N1    G    86     -38.419  22.718  69.101  1.00  0.00           N  
ATOM   2764  C2    G    86     -37.432  22.239  69.925  1.00  0.00           C  
ATOM   2765  N2    G    86     -37.386  20.910  70.097  1.00  0.00           N  
ATOM   2766  N3    G    86     -36.549  23.003  70.535  1.00  0.00           N  
ATOM   2767  C4    G    86     -36.723  24.307  70.243  1.00  0.00           C  
ATOM   2768  C5    G    86     -37.665  24.890  69.426  1.00  0.00           C  
ATOM   2769  C6    G    86     -38.621  24.057  68.789  1.00  0.00           C  
ATOM   2770  O6    G    86     -39.552  24.379  68.044  1.00  0.00           O  
ATOM   2771  N7    G    86     -37.492  26.267  69.377  1.00  0.00           N  
ATOM   2772  C8    G    86     -36.473  26.491  70.165  1.00  0.00           C  
ATOM   2773  N9    G    86     -35.970  25.342  70.731  1.00  0.00           N  
ATOM   2774  H5'   G    86     -33.205  28.811  72.490  1.00  0.00           H  
ATOM   2775 H5''   G    86     -31.912  28.487  71.329  1.00  0.00           H  
ATOM   2776  H4'   G    86     -32.397  26.537  72.563  1.00  0.00           H  
ATOM   2777  H3'   G    86     -33.242  26.286  69.640  1.00  0.00           H  
ATOM   2778  H1'   G    86     -35.191  24.495  72.453  1.00  0.00           H  
ATOM   2779  H2'   G    86     -33.786  23.909  70.193  1.00  0.00           H  
ATOM   2780 HO2'   G    86     -33.240  24.068  72.899  1.00  0.00           H  
ATOM   2781  H1    G    86     -39.042  22.053  68.692  1.00  0.00           H  
ATOM   2782  H22   G    86     -36.684  20.507  70.686  1.00  0.00           H  
ATOM   2783  H21   G    86     -38.051  20.322  69.639  1.00  0.00           H  
ATOM   2784  H8    G    86     -36.063  27.495  70.355  1.00  0.00           H  
ATOM   2785  P     C    87     -30.978  25.506  68.849  1.00  0.00           P  
ATOM   2786  OP2   C    87     -31.671  26.505  67.996  1.00  0.00           O  
ATOM   2787  OP1   C    87     -29.494  25.533  68.955  1.00  0.00           O  
ATOM   2788  O5'   C    87     -31.445  24.056  68.386  1.00  0.00           O  
ATOM   2789  C5'   C    87     -30.866  22.879  68.979  1.00  0.00           C  
ATOM   2790  C4'   C    87     -31.618  21.644  68.547  1.00  0.00           C  
ATOM   2791  O4'   C    87     -33.002  21.712  68.983  1.00  0.00           O  
ATOM   2792  C3'   C    87     -31.727  21.429  67.050  1.00  0.00           C  
ATOM   2793  O3'   C    87     -30.525  20.928  66.476  1.00  0.00           O  
ATOM   2794  C1'   C    87     -33.819  21.040  68.046  1.00  0.00           C  
ATOM   2795  C2'   C    87     -32.905  20.468  66.962  1.00  0.00           C  
ATOM   2796  O2'   C    87     -32.573  19.130  67.279  1.00  0.00           O  
ATOM   2797  N1    C    87     -34.775  21.996  67.458  1.00  0.00           N  
ATOM   2798  C2    C    87     -35.966  21.503  66.900  1.00  0.00           C  
ATOM   2799  O2    C    87     -36.209  20.282  66.971  1.00  0.00           O  
ATOM   2800  N3    C    87     -36.820  22.368  66.298  1.00  0.00           N  
ATOM   2801  C4    C    87     -36.527  23.672  66.248  1.00  0.00           C  
ATOM   2802  N4    C    87     -37.383  24.482  65.620  1.00  0.00           N  
ATOM   2803  C5    C    87     -35.339  24.203  66.835  1.00  0.00           C  
ATOM   2804  C6    C    87     -34.502  23.340  67.426  1.00  0.00           C  
ATOM   2805  H5'   C    87     -30.887  22.958  70.075  1.00  0.00           H  
ATOM   2806 H5''   C    87     -29.810  22.789  68.683  1.00  0.00           H  
ATOM   2807  H4'   C    87     -31.042  20.813  68.982  1.00  0.00           H  
ATOM   2808  H3'   C    87     -31.912  22.355  66.484  1.00  0.00           H  
ATOM   2809  H1'   C    87     -34.395  20.198  68.456  1.00  0.00           H  
ATOM   2810  H2'   C    87     -33.329  20.408  65.950  1.00  0.00           H  
ATOM   2811 HO2'   C    87     -33.372  18.545  67.140  1.00  0.00           H  
ATOM   2812  H42   C    87     -37.194  25.463  65.563  1.00  0.00           H  
ATOM   2813  H41   C    87     -38.213  24.108  65.208  1.00  0.00           H  
ATOM   2814  H5    C    87     -35.120  25.281  66.800  1.00  0.00           H  
ATOM   2815  H6    C    87     -33.576  23.713  67.889  1.00  0.00           H  
ATOM   2816  P     C    88     -30.151  21.317  64.965  1.00  0.00           P  
ATOM   2817  OP2   C    88     -30.576  22.725  64.732  1.00  0.00           O  
ATOM   2818  OP1   C    88     -28.737  20.923  64.709  1.00  0.00           O  
ATOM   2819  O5'   C    88     -31.076  20.355  64.099  1.00  0.00           O  
ATOM   2820  C5'   C    88     -30.902  18.928  64.146  1.00  0.00           C  
ATOM   2821  C4'   C    88     -32.019  18.244  63.402  1.00  0.00           C  
ATOM   2822  O4'   C    88     -33.296  18.610  63.990  1.00  0.00           O  
ATOM   2823  C3'   C    88     -32.166  18.652  61.945  1.00  0.00           C  
ATOM   2824  O3'   C    88     -31.250  17.985  61.094  1.00  0.00           O  
ATOM   2825  C1'   C    88     -34.276  18.675  62.972  1.00  0.00           C  
ATOM   2826  C2'   C    88     -33.607  18.271  61.659  1.00  0.00           C  
ATOM   2827  O2'   C    88     -33.761  16.881  61.455  1.00  0.00           O  
ATOM   2828  N1    C    88     -34.830  20.043  62.917  1.00  0.00           N  
ATOM   2829  C2    C    88     -36.138  20.225  62.433  1.00  0.00           C  
ATOM   2830  O2    C    88     -36.787  19.233  62.055  1.00  0.00           O  
ATOM   2831  N3    C    88     -36.657  21.472  62.387  1.00  0.00           N  
ATOM   2832  C4    C    88     -35.928  22.514  62.790  1.00  0.00           C  
ATOM   2833  N4    C    88     -36.481  23.724  62.722  1.00  0.00           N  
ATOM   2834  C5    C    88     -34.599  22.361  63.282  1.00  0.00           C  
ATOM   2835  C6    C    88     -34.094  21.121  63.330  1.00  0.00           C  
ATOM   2836  H5'   C    88     -30.885  18.583  65.190  1.00  0.00           H  
ATOM   2837 H5''   C    88     -29.935  18.651  63.701  1.00  0.00           H  
ATOM   2838  H4'   C    88     -31.768  17.175  63.465  1.00  0.00           H  
ATOM   2839  H3'   C    88     -31.956  19.716  61.761  1.00  0.00           H  
ATOM   2840  H1'   C    88     -35.124  17.990  63.122  1.00  0.00           H  
ATOM   2841  H2'   C    88     -33.996  18.739  60.743  1.00  0.00           H  
ATOM   2842 HO2'   C    88     -32.906  16.499  61.104  1.00  0.00           H  
ATOM   2843  H42   C    88     -35.963  24.528  63.014  1.00  0.00           H  
ATOM   2844  H41   C    88     -37.413  23.828  62.378  1.00  0.00           H  
ATOM   2845  H5    C    88     -34.009  23.230  63.609  1.00  0.00           H  
ATOM   2846  H6    C    88     -33.071  20.965  63.704  1.00  0.00           H  
ATOM   2847  P     A    89     -30.480  18.798  59.940  1.00  0.00           P  
ATOM   2848  OP2   A    89     -30.131  20.138  60.476  1.00  0.00           O  
ATOM   2849  OP1   A    89     -29.411  17.925  59.396  1.00  0.00           O  
ATOM   2850  O5'   A    89     -31.582  18.994  58.806  1.00  0.00           O  
ATOM   2851  C5'   A    89     -32.118  17.878  58.110  1.00  0.00           C  
ATOM   2852  C4'   A    89     -33.249  18.285  57.198  1.00  0.00           C  
ATOM   2853  O4'   A    89     -34.322  18.834  58.004  1.00  0.00           O  
ATOM   2854  C3'   A    89     -32.936  19.386  56.197  1.00  0.00           C  
ATOM   2855  O3'   A    89     -32.266  18.912  55.042  1.00  0.00           O  
ATOM   2856  C1'   A    89     -34.963  19.890  57.285  1.00  0.00           C  
ATOM   2857  C2'   A    89     -34.307  19.977  55.907  1.00  0.00           C  
ATOM   2858  O2'   A    89     -35.034  19.167  54.994  1.00  0.00           O  
ATOM   2859  N1    A    89     -36.271  24.866  57.560  1.00  0.00           N  
ATOM   2860  C2    A    89     -36.572  23.904  56.679  1.00  0.00           C  
ATOM   2861  N3    A    89     -36.196  22.626  56.668  1.00  0.00           N  
ATOM   2862  C4    A    89     -35.408  22.354  57.722  1.00  0.00           C  
ATOM   2863  C5    A    89     -35.011  23.236  58.710  1.00  0.00           C  
ATOM   2864  C6    A    89     -35.477  24.559  58.608  1.00  0.00           C  
ATOM   2865  N6    A    89     -35.177  25.519  59.486  1.00  0.00           N  
ATOM   2866  N7    A    89     -34.199  22.599  59.639  1.00  0.00           N  
ATOM   2867  C8    A    89     -34.124  21.368  59.199  1.00  0.00           C  
ATOM   2868  N9    A    89     -34.832  21.148  58.043  1.00  0.00           N  
ATOM   2869  H5'   A    89     -32.451  17.225  58.760  1.00  0.00           H  
ATOM   2870 H5''   A    89     -31.409  17.463  57.576  1.00  0.00           H  
ATOM   2871  H4'   A    89     -33.572  17.492  56.721  1.00  0.00           H  
ATOM   2872  H3'   A    89     -32.380  20.068  56.632  1.00  0.00           H  
ATOM   2873  H1'   A    89     -35.912  19.668  57.181  1.00  0.00           H  
ATOM   2874  H2'   A    89     -34.241  20.905  55.597  1.00  0.00           H  
ATOM   2875 HO2'   A    89     -34.402  18.638  54.465  1.00  0.00           H  
ATOM   2876  H2    A    89     -37.151  24.178  55.937  1.00  0.00           H  
ATOM   2877  H61   A    89     -35.532  26.424  59.362  1.00  0.00           H  
ATOM   2878  H62   A    89     -34.603  25.319  60.255  1.00  0.00           H  
ATOM   2879  H8    A    89     -33.610  20.667  59.654  1.00  0.00           H  
ATOM   2880  P     A    90     -31.205  19.853  54.299  1.00  0.00           P  
ATOM   2881  OP2   A    90     -30.443  20.534  55.375  1.00  0.00           O  
ATOM   2882  OP1   A    90     -30.491  18.979  53.334  1.00  0.00           O  
ATOM   2883  O5'   A    90     -31.988  20.966  53.470  1.00  0.00           O  
ATOM   2884  C5'   A    90     -32.899  20.604  52.443  1.00  0.00           C  
ATOM   2885  C4'   A    90     -33.774  21.766  52.043  1.00  0.00           C  
ATOM   2886  O4'   A    90     -34.546  22.208  53.183  1.00  0.00           O  
ATOM   2887  C3'   A    90     -33.048  23.020  51.581  1.00  0.00           C  
ATOM   2888  O3'   A    90     -32.627  22.950  50.229  1.00  0.00           O  
ATOM   2889  C1'   A    90     -34.740  23.618  53.110  1.00  0.00           C  
ATOM   2890  C2'   A    90     -34.079  24.109  51.824  1.00  0.00           C  
ATOM   2891  O2'   A    90     -35.050  24.139  50.788  1.00  0.00           O  
ATOM   2892  N1    A    90     -34.535  27.902  55.966  1.00  0.00           N  
ATOM   2893  C2    A    90     -35.196  27.601  54.841  1.00  0.00           C  
ATOM   2894  N3    A    90     -35.204  26.463  54.149  1.00  0.00           N  
ATOM   2895  C4    A    90     -34.411  25.547  54.732  1.00  0.00           C  
ATOM   2896  C5    A    90     -33.670  25.708  55.888  1.00  0.00           C  
ATOM   2897  C6    A    90     -33.748  26.958  56.527  1.00  0.00           C  
ATOM   2898  N6    A    90     -33.088  27.259  57.648  1.00  0.00           N  
ATOM   2899  N7    A    90     -32.972  24.546  56.189  1.00  0.00           N  
ATOM   2900  C8    A    90     -33.302  23.722  55.225  1.00  0.00           C  
ATOM   2901  N9    A    90     -34.170  24.262  54.309  1.00  0.00           N  
ATOM   2902  H5'   A    90     -33.467  19.872  52.762  1.00  0.00           H  
ATOM   2903 H5''   A    90     -32.395  20.299  51.661  1.00  0.00           H  
ATOM   2904  H4'   A    90     -34.387  21.476  51.336  1.00  0.00           H  
ATOM   2905  H3'   A    90     -32.267  23.176  52.153  1.00  0.00           H  
ATOM   2906  H1'   A    90     -35.703  23.796  53.070  1.00  0.00           H  
ATOM   2907  H2'   A    90     -33.655  24.983  51.950  1.00  0.00           H  
ATOM   2908 HO2'   A    90     -34.652  23.780  49.968  1.00  0.00           H  
ATOM   2909  H2    A    90     -35.753  28.320  54.476  1.00  0.00           H  
ATOM   2910  H61   A    90     -33.182  28.150  58.047  1.00  0.00           H  
ATOM   2911  H62   A    90     -32.511  26.591  58.072  1.00  0.00           H  
ATOM   2912  H8    A    90     -32.961  22.805  55.164  1.00  0.00           H  
ATOM   2913  P     G    91     -31.244  23.633  49.778  1.00  0.00           P  
ATOM   2914  OP2   G    91     -30.193  23.228  50.747  1.00  0.00           O  
ATOM   2915  OP1   G    91     -31.049  23.366  48.330  1.00  0.00           O  
ATOM   2916  O5'   G    91     -31.506  25.194  49.959  1.00  0.00           O  
ATOM   2917  C5'   G    91     -32.495  25.861  49.189  1.00  0.00           C  
ATOM   2918  C4'   G    91     -32.633  27.307  49.597  1.00  0.00           C  
ATOM   2919  O4'   G    91     -33.170  27.416  50.938  1.00  0.00           O  
ATOM   2920  C3'   G    91     -31.341  28.106  49.675  1.00  0.00           C  
ATOM   2921  O3'   G    91     -30.820  28.441  48.400  1.00  0.00           O  
ATOM   2922  C1'   G    91     -32.710  28.617  51.529  1.00  0.00           C  
ATOM   2923  C2'   G    91     -31.751  29.294  50.543  1.00  0.00           C  
ATOM   2924  O2'   G    91     -32.470  30.263  49.793  1.00  0.00           O  
ATOM   2925  N1    G    91     -30.993  30.491  55.940  1.00  0.00           N  
ATOM   2926  C2    G    91     -31.595  31.140  54.889  1.00  0.00           C  
ATOM   2927  N2    G    91     -31.765  32.464  55.026  1.00  0.00           N  
ATOM   2928  N3    G    91     -32.002  30.538  53.784  1.00  0.00           N  
ATOM   2929  C4    G    91     -31.755  29.211  53.812  1.00  0.00           C  
ATOM   2930  C5    G    91     -31.162  28.466  54.809  1.00  0.00           C  
ATOM   2931  C6    G    91     -30.729  29.126  55.989  1.00  0.00           C  
ATOM   2932  O6    G    91     -30.182  28.640  56.986  1.00  0.00           O  
ATOM   2933  N7    G    91     -31.093  27.128  54.451  1.00  0.00           N  
ATOM   2934  C8    G    91     -31.635  27.083  53.264  1.00  0.00           C  
ATOM   2935  N9    G    91     -32.059  28.312  52.817  1.00  0.00           N  
ATOM   2936  H5'   G    91     -33.355  25.410  49.312  1.00  0.00           H  
ATOM   2937 H5''   G    91     -32.244  25.819  48.242  1.00  0.00           H  
ATOM   2938  H4'   G    91     -33.242  27.748  48.968  1.00  0.00           H  
ATOM   2939  H3'   G    91     -30.669  27.577  50.152  1.00  0.00           H  
ATOM   2940  H1'   G    91     -33.483  29.199  51.684  1.00  0.00           H  
ATOM   2941  H2'   G    91     -30.982  29.689  51.005  1.00  0.00           H  
ATOM   2942 HO2'   G    91     -32.186  30.216  48.856  1.00  0.00           H  
ATOM   2943  H1    G    91     -30.728  31.029  56.715  1.00  0.00           H  
ATOM   2944  H22   G    91     -32.189  32.980  54.308  1.00  0.00           H  
ATOM   2945  H21   G    91     -31.466  32.917  55.841  1.00  0.00           H  
ATOM   2946  H8    G    91     -31.730  26.257  52.746  1.00  0.00           H  
ATOM   2947  P     A    92     -29.255  28.761  48.226  1.00  0.00           P  
ATOM   2948  OP2   A    92     -28.491  27.771  49.026  1.00  0.00           O  
ATOM   2949  OP1   A    92     -28.973  28.908  46.776  1.00  0.00           O  
ATOM   2950  O5'   A    92     -29.075  30.189  48.910  1.00  0.00           O  
ATOM   2951  C5'   A    92     -27.801  30.630  49.354  1.00  0.00           C  
ATOM   2952  C4'   A    92     -27.917  31.796  50.303  1.00  0.00           C  
ATOM   2953  O4'   A    92     -28.853  31.464  51.363  1.00  0.00           O  
ATOM   2954  C3'   A    92     -26.644  32.191  51.035  1.00  0.00           C  
ATOM   2955  O3'   A    92     -25.806  33.041  50.272  1.00  0.00           O  
ATOM   2956  C1'   A    92     -28.356  31.910  52.604  1.00  0.00           C  
ATOM   2957  C2'   A    92     -27.157  32.807  52.326  1.00  0.00           C  
ATOM   2958  O2'   A    92     -27.603  34.140  52.119  1.00  0.00           O  
ATOM   2959  N1    A    92     -26.927  30.200  57.250  1.00  0.00           N  
ATOM   2960  C2    A    92     -27.205  31.426  56.788  1.00  0.00           C  
ATOM   2961  N3    A    92     -27.571  31.801  55.565  1.00  0.00           N  
ATOM   2962  C4    A    92     -27.647  30.737  54.745  1.00  0.00           C  
ATOM   2963  C5    A    92     -27.392  29.419  55.073  1.00  0.00           C  
ATOM   2964  C6    A    92     -27.014  29.154  56.401  1.00  0.00           C  
ATOM   2965  N6    A    92     -26.736  27.932  56.862  1.00  0.00           N  
ATOM   2966  N7    A    92     -27.574  28.595  53.970  1.00  0.00           N  
ATOM   2967  C8    A    92     -27.928  29.421  53.016  1.00  0.00           C  
ATOM   2968  N9    A    92     -27.993  30.733  53.415  1.00  0.00           N  
ATOM   2969  H5'   A    92     -27.268  30.901  48.578  1.00  0.00           H  
ATOM   2970 H5''   A    92     -27.347  29.891  49.810  1.00  0.00           H  
ATOM   2971  H4'   A    92     -28.253  32.574  49.810  1.00  0.00           H  
ATOM   2972  H3'   A    92     -26.135  31.381  51.254  1.00  0.00           H  
ATOM   2973  H1'   A    92     -29.048  32.427  53.069  1.00  0.00           H  
ATOM   2974  H2'   A    92     -26.488  32.755  53.041  1.00  0.00           H  
ATOM   2975 HO2'   A    92     -27.099  34.532  51.376  1.00  0.00           H  
ATOM   2976  H2    A    92     -27.127  32.150  57.444  1.00  0.00           H  
ATOM   2977  H61   A    92     -26.477  27.809  57.799  1.00  0.00           H  
ATOM   2978  H62   A    92     -26.792  27.158  56.264  1.00  0.00           H  
ATOM   2979  H8    A    92     -28.128  29.128  52.102  1.00  0.00           H  
ATOM   2980  P     A    93     -24.246  32.695  50.098  1.00  0.00           P  
ATOM   2981  OP2   A    93     -24.104  31.218  50.062  1.00  0.00           O  
ATOM   2982  OP1   A    93     -23.715  33.511  48.978  1.00  0.00           O  
ATOM   2983  O5'   A    93     -23.582  33.220  51.449  1.00  0.00           O  
ATOM   2984  C5'   A    93     -23.651  34.591  51.810  1.00  0.00           C  
ATOM   2985  C4'   A    93     -23.188  34.815  53.227  1.00  0.00           C  
ATOM   2986  O4'   A    93     -24.087  34.162  54.164  1.00  0.00           O  
ATOM   2987  C3'   A    93     -21.821  34.250  53.580  1.00  0.00           C  
ATOM   2988  O3'   A    93     -20.751  35.056  53.119  1.00  0.00           O  
ATOM   2989  C1'   A    93     -23.347  33.727  55.287  1.00  0.00           C  
ATOM   2990  C2'   A    93     -21.898  34.161  55.096  1.00  0.00           C  
ATOM   2991  O2'   A    93     -21.709  35.434  55.697  1.00  0.00           O  
ATOM   2992  N1    A    93     -22.448  29.623  58.270  1.00  0.00           N  
ATOM   2993  C2    A    93     -22.194  30.927  58.433  1.00  0.00           C  
ATOM   2994  N3    A    93     -22.455  31.944  57.614  1.00  0.00           N  
ATOM   2995  C4    A    93     -23.057  31.509  56.493  1.00  0.00           C  
ATOM   2996  C5    A    93     -23.383  30.202  56.182  1.00  0.00           C  
ATOM   2997  C6    A    93     -23.054  29.219  57.133  1.00  0.00           C  
ATOM   2998  N6    A    93     -23.307  27.919  56.970  1.00  0.00           N  
ATOM   2999  N7    A    93     -23.997  30.132  54.939  1.00  0.00           N  
ATOM   3000  C8    A    93     -24.027  31.378  54.533  1.00  0.00           C  
ATOM   3001  N9    A    93     -23.475  32.264  55.425  1.00  0.00           N  
ATOM   3002  H5'   A    93     -24.578  34.899  51.724  1.00  0.00           H  
ATOM   3003 H5''   A    93     -23.085  35.111  51.202  1.00  0.00           H  
ATOM   3004  H4'   A    93     -23.189  35.778  53.413  1.00  0.00           H  
ATOM   3005  H3'   A    93     -21.741  33.347  53.206  1.00  0.00           H  
ATOM   3006  H1'   A    93     -23.716  34.164  56.083  1.00  0.00           H  
ATOM   3007  H2'   A    93     -21.271  33.496  55.450  1.00  0.00           H  
ATOM   3008 HO2'   A    93     -21.149  35.983  55.109  1.00  0.00           H  
ATOM   3009  H2    A    93     -21.752  31.168  59.275  1.00  0.00           H  
ATOM   3010  H61   A    93     -23.053  27.279  57.669  1.00  0.00           H  
ATOM   3011  H62   A    93     -23.746  27.602  56.154  1.00  0.00           H  
ATOM   3012  H8    A    93     -24.408  31.651  53.672  1.00  0.00           H  
ATOM   3013  P     U    94     -19.429  34.374  52.511  1.00  0.00           P  
ATOM   3014  OP2   U    94     -19.846  33.189  51.720  1.00  0.00           O  
ATOM   3015  OP1   U    94     -18.617  35.438  51.867  1.00  0.00           O  
ATOM   3016  O5'   U    94     -18.638  33.858  53.794  1.00  0.00           O  
ATOM   3017  C5'   U    94     -18.090  34.773  54.731  1.00  0.00           C  
ATOM   3018  C4'   U    94     -17.805  34.115  56.045  1.00  0.00           C  
ATOM   3019  O4'   U    94     -19.005  33.439  56.499  1.00  0.00           O  
ATOM   3020  C3'   U    94     -16.784  32.997  56.028  1.00  0.00           C  
ATOM   3021  O3'   U    94     -15.444  33.469  56.017  1.00  0.00           O  
ATOM   3022  C1'   U    94     -18.649  32.329  57.282  1.00  0.00           C  
ATOM   3023  C2'   U    94     -17.121  32.281  57.323  1.00  0.00           C  
ATOM   3024  O2'   U    94     -16.656  33.005  58.446  1.00  0.00           O  
ATOM   3025  N1    U    94     -19.220  31.110  56.695  1.00  0.00           N  
ATOM   3026  C2    U    94     -19.379  30.009  57.529  1.00  0.00           C  
ATOM   3027  O2    U    94     -19.129  30.037  58.731  1.00  0.00           O  
ATOM   3028  N3    U    94     -19.850  28.882  56.909  1.00  0.00           N  
ATOM   3029  C4    U    94     -20.187  28.756  55.582  1.00  0.00           C  
ATOM   3030  O4    U    94     -20.526  27.652  55.151  1.00  0.00           O  
ATOM   3031  C5    U    94     -20.033  29.947  54.804  1.00  0.00           C  
ATOM   3032  C6    U    94     -19.564  31.054  55.376  1.00  0.00           C  
ATOM   3033  H5'   U    94     -18.727  35.505  54.872  1.00  0.00           H  
ATOM   3034 H5''   U    94     -17.257  35.140  54.370  1.00  0.00           H  
ATOM   3035  H4'   U    94     -17.457  34.937  56.688  1.00  0.00           H  
ATOM   3036  H3'   U    94     -16.837  32.365  55.129  1.00  0.00           H  
ATOM   3037  H1'   U    94     -18.995  32.379  58.324  1.00  0.00           H  
ATOM   3038  H2'   U    94     -16.650  31.291  57.395  1.00  0.00           H  
ATOM   3039 HO2'   U    94     -16.041  32.428  58.984  1.00  0.00           H  
ATOM   3040  H3    U    94     -19.957  28.068  57.482  1.00  0.00           H  
ATOM   3041  H5    U    94     -20.299  29.947  53.736  1.00  0.00           H  
ATOM   3042  H6    U    94     -19.453  31.960  54.760  1.00  0.00           H  
ATOM   3043  P     G    95     -14.284  32.516  55.441  1.00  0.00           P  
ATOM   3044  OP2   G    95     -14.821  31.687  54.334  1.00  0.00           O  
ATOM   3045  OP1   G    95     -13.088  33.356  55.204  1.00  0.00           O  
ATOM   3046  O5'   G    95     -14.016  31.517  56.649  1.00  0.00           O  
ATOM   3047  C5'   G    95     -13.448  31.991  57.857  1.00  0.00           C  
ATOM   3048  C4'   G    95     -13.464  30.910  58.904  1.00  0.00           C  
ATOM   3049  O4'   G    95     -14.819  30.417  59.054  1.00  0.00           O  
ATOM   3050  C3'   G    95     -12.682  29.650  58.597  1.00  0.00           C  
ATOM   3051  O3'   G    95     -11.296  29.806  58.838  1.00  0.00           O  
ATOM   3052  C1'   G    95     -14.764  29.084  59.523  1.00  0.00           C  
ATOM   3053  C2'   G    95     -13.289  28.692  59.599  1.00  0.00           C  
ATOM   3054  O2'   G    95     -12.798  29.014  60.876  1.00  0.00           O  
ATOM   3055  N1    G    95     -17.075  24.593  59.043  1.00  0.00           N  
ATOM   3056  C2    G    95     -16.409  25.118  60.117  1.00  0.00           C  
ATOM   3057  N2    G    95     -16.353  24.353  61.207  1.00  0.00           N  
ATOM   3058  N3    G    95     -15.841  26.309  60.125  1.00  0.00           N  
ATOM   3059  C4    G    95     -16.015  26.957  58.958  1.00  0.00           C  
ATOM   3060  C5    G    95     -16.670  26.525  57.826  1.00  0.00           C  
ATOM   3061  C6    G    95     -17.248  25.235  57.820  1.00  0.00           C  
ATOM   3062  O6    G    95     -17.842  24.656  56.890  1.00  0.00           O  
ATOM   3063  N7    G    95     -16.638  27.497  56.838  1.00  0.00           N  
ATOM   3064  C8    G    95     -15.969  28.483  57.377  1.00  0.00           C  
ATOM   3065  N9    G    95     -15.554  28.215  58.657  1.00  0.00           N  
ATOM   3066  H5'   G    95     -14.007  32.865  58.220  1.00  0.00           H  
ATOM   3067 H5''   G    95     -12.413  32.320  57.682  1.00  0.00           H  
ATOM   3068  H4'   G    95     -13.041  31.394  59.795  1.00  0.00           H  
ATOM   3069  H3'   G    95     -12.728  29.346  57.540  1.00  0.00           H  
ATOM   3070  H1'   G    95     -15.177  28.972  60.536  1.00  0.00           H  
ATOM   3071  H2'   G    95     -13.017  27.645  59.405  1.00  0.00           H  
ATOM   3072 HO2'   G    95     -11.907  29.461  60.789  1.00  0.00           H  
ATOM   3073  H1    G    95     -17.466  23.679  59.144  1.00  0.00           H  
ATOM   3074  H22   G    95     -15.882  24.683  62.025  1.00  0.00           H  
ATOM   3075  H21   G    95     -16.780  23.450  61.207  1.00  0.00           H  
ATOM   3076  H8    G    95     -15.756  29.428  56.854  1.00  0.00           H  
ATOM   3077  P     U    96     -10.229  28.950  57.998  1.00  0.00           P  
ATOM   3078  OP2   U    96     -10.620  28.782  56.577  1.00  0.00           O  
ATOM   3079  OP1   U    96      -8.951  29.609  58.324  1.00  0.00           O  
ATOM   3080  O5'   U    96     -10.256  27.514  58.679  1.00  0.00           O  
ATOM   3081  C5'   U    96      -9.811  27.336  60.036  1.00  0.00           C  
ATOM   3082  C4'   U    96     -10.195  25.969  60.543  1.00  0.00           C  
ATOM   3083  O4'   U    96     -11.631  25.789  60.464  1.00  0.00           O  
ATOM   3084  C3'   U    96      -9.656  24.801  59.743  1.00  0.00           C  
ATOM   3085  O3'   U    96      -8.319  24.517  60.082  1.00  0.00           O  
ATOM   3086  C1'   U    96     -11.924  24.429  60.228  1.00  0.00           C  
ATOM   3087  C2'   U    96     -10.597  23.679  60.148  1.00  0.00           C  
ATOM   3088  O2'   U    96     -10.301  23.166  61.426  1.00  0.00           O  
ATOM   3089  N1    U    96     -12.719  24.320  58.993  1.00  0.00           N  
ATOM   3090  C2    U    96     -13.587  23.250  58.894  1.00  0.00           C  
ATOM   3091  O2    U    96     -13.691  22.402  59.758  1.00  0.00           O  
ATOM   3092  N3    U    96     -14.327  23.208  57.741  1.00  0.00           N  
ATOM   3093  C4    U    96     -14.291  24.100  56.694  1.00  0.00           C  
ATOM   3094  O4    U    96     -15.074  23.956  55.753  1.00  0.00           O  
ATOM   3095  C5    U    96     -13.355  25.168  56.855  1.00  0.00           C  
ATOM   3096  C6    U    96     -12.619  25.244  57.966  1.00  0.00           C  
ATOM   3097  H5'   U    96     -10.255  28.106  60.683  1.00  0.00           H  
ATOM   3098 H5''   U    96      -8.719  27.456  60.095  1.00  0.00           H  
ATOM   3099  H4'   U    96      -9.785  25.935  61.563  1.00  0.00           H  
ATOM   3100  H3'   U    96      -9.625  24.985  58.659  1.00  0.00           H  
ATOM   3101  H1'   U    96     -12.513  23.953  61.025  1.00  0.00           H  
ATOM   3102  H2'   U    96     -10.539  22.813  59.474  1.00  0.00           H  
ATOM   3103 HO2'   U    96      -9.325  23.283  61.616  1.00  0.00           H  
ATOM   3104  H3    U    96     -14.963  22.441  57.647  1.00  0.00           H  
ATOM   3105  H5    U    96     -13.241  25.926  56.064  1.00  0.00           H  
ATOM   3106  H6    U    96     -11.905  26.075  58.071  1.00  0.00           H  
ATOM   3107  P     U    97      -7.297  24.029  58.948  1.00  0.00           P  
ATOM   3108  OP2   U    97      -7.501  24.945  57.798  1.00  0.00           O  
ATOM   3109  OP1   U    97      -5.966  23.959  59.605  1.00  0.00           O  
ATOM   3110  O5'   U    97      -7.696  22.558  58.485  1.00  0.00           O  
ATOM   3111  C5'   U    97      -6.918  21.435  58.870  1.00  0.00           C  
ATOM   3112  C4'   U    97      -7.784  20.249  59.216  1.00  0.00           C  
ATOM   3113  O4'   U    97      -9.143  20.685  59.437  1.00  0.00           O  
ATOM   3114  C3'   U    97      -7.930  19.188  58.136  1.00  0.00           C  
ATOM   3115  O3'   U    97      -6.819  18.312  58.067  1.00  0.00           O  
ATOM   3116  C1'   U    97     -10.042  19.692  59.022  1.00  0.00           C  
ATOM   3117  C2'   U    97      -9.211  18.501  58.540  1.00  0.00           C  
ATOM   3118  O2'   U    97      -8.997  17.610  59.626  1.00  0.00           O  
ATOM   3119  N1    U    97     -10.904  20.247  57.951  1.00  0.00           N  
ATOM   3120  C2    U    97     -12.141  19.657  57.767  1.00  0.00           C  
ATOM   3121  O2    U    97     -12.539  18.722  58.439  1.00  0.00           O  
ATOM   3122  N3    U    97     -12.905  20.204  56.765  1.00  0.00           N  
ATOM   3123  C4    U    97     -12.566  21.258  55.943  1.00  0.00           C  
ATOM   3124  O4    U    97     -13.365  21.635  55.084  1.00  0.00           O  
ATOM   3125  C5    U    97     -11.273  21.818  56.190  1.00  0.00           C  
ATOM   3126  C6    U    97     -10.509  21.305  57.160  1.00  0.00           C  
ATOM   3127  H5'   U    97      -6.377  21.674  59.652  1.00  0.00           H  
ATOM   3128 H5''   U    97      -6.322  21.190  58.132  1.00  0.00           H  
ATOM   3129  H4'   U    97      -7.446  19.826  60.032  1.00  0.00           H  
ATOM   3130  H3'   U    97      -8.057  19.616  57.264  1.00  0.00           H  
ATOM   3131  H1'   U    97     -10.602  19.410  59.776  1.00  0.00           H  
ATOM   3132  H2'   U    97      -9.632  18.049  57.779  1.00  0.00           H  
ATOM   3133 HO2'   U    97      -8.070  17.291  59.599  1.00  0.00           H  
ATOM   3134  H3    U    97     -13.785  19.801  56.619  1.00  0.00           H  
ATOM   3135  H5    U    97     -10.950  22.571  55.652  1.00  0.00           H  
ATOM   3136  H6    U    97      -9.628  21.705  57.308  1.00  0.00           H  
ATOM   3137  P     U    98      -6.554  17.445  56.741  1.00  0.00           P  
ATOM   3138  OP2   U    98      -7.148  18.171  55.590  1.00  0.00           O  
ATOM   3139  OP1   U    98      -5.116  17.075  56.712  1.00  0.00           O  
ATOM   3140  O5'   U    98      -7.401  16.115  56.975  1.00  0.00           O  
ATOM   3141  C5'   U    98      -7.820  15.315  55.880  1.00  0.00           C  
ATOM   3142  C4'   U    98      -9.263  14.925  56.000  1.00  0.00           C  
ATOM   3143  O4'   U    98     -10.044  16.073  56.408  1.00  0.00           O  
ATOM   3144  C3'   U    98      -9.941  14.517  54.710  1.00  0.00           C  
ATOM   3145  O3'   U    98      -9.640  13.162  54.417  1.00  0.00           O  
ATOM   3146  C1'   U    98     -11.343  15.999  55.879  1.00  0.00           C  
ATOM   3147  C2'   U    98     -11.409  14.712  55.066  1.00  0.00           C  
ATOM   3148  O2'   U    98     -11.922  13.680  55.886  1.00  0.00           O  
ATOM   3149  N1    U    98     -11.545  17.181  55.038  1.00  0.00           N  
ATOM   3150  C2    U    98     -12.848  17.505  54.724  1.00  0.00           C  
ATOM   3151  O2    U    98     -13.806  16.850  55.133  1.00  0.00           O  
ATOM   3152  N3    U    98     -12.990  18.604  53.924  1.00  0.00           N  
ATOM   3153  C4    U    98     -11.988  19.379  53.416  1.00  0.00           C  
ATOM   3154  O4    U    98     -12.269  20.270  52.614  1.00  0.00           O  
ATOM   3155  C5    U    98     -10.669  18.988  53.800  1.00  0.00           C  
ATOM   3156  C6    U    98     -10.499  17.927  54.578  1.00  0.00           C  
ATOM   3157  H5'   U    98      -7.272  14.503  55.850  1.00  0.00           H  
ATOM   3158 H5''   U    98      -7.693  15.818  55.049  1.00  0.00           H  
ATOM   3159  H4'   U    98      -9.258  14.091  56.716  1.00  0.00           H  
ATOM   3160  H3'   U    98      -9.596  15.082  53.832  1.00  0.00           H  
ATOM   3161  H1'   U    98     -12.174  15.966  56.598  1.00  0.00           H  
ATOM   3162  H2'   U    98     -12.063  14.714  54.182  1.00  0.00           H  
ATOM   3163 HO2'   U    98     -11.424  12.831  55.705  1.00  0.00           H  
ATOM   3164  H3    U    98     -13.926  18.864  53.684  1.00  0.00           H  
ATOM   3165  H5    U    98      -9.798  19.564  53.452  1.00  0.00           H  
ATOM   3166  H6    U    98      -9.476  17.641  54.864  1.00  0.00           H  
ATOM   3167  P     U    99      -9.206  12.744  52.932  1.00  0.00           P  
ATOM   3168  OP2   U    99      -8.366  13.803  52.320  1.00  0.00           O  
ATOM   3169  OP1   U    99      -8.647  11.385  53.113  1.00  0.00           O  
ATOM   3170  O5'   U    99     -10.592  12.665  52.148  1.00  0.00           O  
ATOM   3171  C5'   U    99     -11.523  11.643  52.466  1.00  0.00           C  
ATOM   3172  C4'   U    99     -12.866  11.941  51.859  1.00  0.00           C  
ATOM   3173  O4'   U    99     -13.412  13.125  52.482  1.00  0.00           O  
ATOM   3174  C3'   U    99     -12.879  12.250  50.373  1.00  0.00           C  
ATOM   3175  O3'   U    99     -12.981  11.030  49.643  1.00  0.00           O  
ATOM   3176  C1'   U    99     -14.136  13.900  51.533  1.00  0.00           C  
ATOM   3177  C2'   U    99     -14.148  13.084  50.234  1.00  0.00           C  
ATOM   3178  O2'   U    99     -15.316  12.300  50.173  1.00  0.00           O  
ATOM   3179  N1    U    99     -13.448  15.184  51.357  1.00  0.00           N  
ATOM   3180  C2    U    99     -14.219  16.258  50.987  1.00  0.00           C  
ATOM   3181  O2    U    99     -15.429  16.203  50.916  1.00  0.00           O  
ATOM   3182  N3    U    99     -13.522  17.398  50.713  1.00  0.00           N  
ATOM   3183  C4    U    99     -12.158  17.576  50.795  1.00  0.00           C  
ATOM   3184  O4    U    99     -11.668  18.639  50.425  1.00  0.00           O  
ATOM   3185  C5    U    99     -11.427  16.430  51.252  1.00  0.00           C  
ATOM   3186  C6    U    99     -12.087  15.299  51.514  1.00  0.00           C  
ATOM   3187  H5'   U    99     -11.626  11.550  53.556  1.00  0.00           H  
ATOM   3188 H5''   U    99     -11.160  10.672  52.093  1.00  0.00           H  
ATOM   3189  H4'   U    99     -13.444  11.019  52.018  1.00  0.00           H  
ATOM   3190  H3'   U    99     -11.957  12.730  50.014  1.00  0.00           H  
ATOM   3191  H1'   U    99     -15.184  14.122  51.781  1.00  0.00           H  
ATOM   3192  H2'   U    99     -14.165  13.680  49.311  1.00  0.00           H  
ATOM   3193 HO2'   U    99     -15.690  12.329  49.245  1.00  0.00           H  
ATOM   3194  H3    U    99     -14.059  18.190  50.419  1.00  0.00           H  
ATOM   3195  H5    U    99     -10.336  16.487  51.382  1.00  0.00           H  
ATOM   3196  H6    U    99     -11.517  14.425  51.866  1.00  0.00           H  
ATOM   3197  P     C   100     -12.236  10.888  48.229  1.00  0.00           P  
ATOM   3198  OP2   C   100     -10.973  11.661  48.283  1.00  0.00           O  
ATOM   3199  OP1   C   100     -12.198   9.451  47.880  1.00  0.00           O  
ATOM   3200  O5'   C   100     -13.219  11.620  47.211  1.00  0.00           O  
ATOM   3201  C5'   C   100     -14.395  10.952  46.708  1.00  0.00           C  
ATOM   3202  C4'   C   100     -15.353  11.951  46.112  1.00  0.00           C  
ATOM   3203  O4'   C   100     -15.551  13.055  47.032  1.00  0.00           O  
ATOM   3204  C3'   C   100     -14.874  12.615  44.835  1.00  0.00           C  
ATOM   3205  O3'   C   100     -15.042  11.771  43.710  1.00  0.00           O  
ATOM   3206  C1'   C   100     -15.779  14.242  46.270  1.00  0.00           C  
ATOM   3207  C2'   C   100     -15.724  13.873  44.788  1.00  0.00           C  
ATOM   3208  O2'   C   100     -17.040  13.621  44.344  1.00  0.00           O  
ATOM   3209  N1    C   100     -14.841  15.311  46.663  1.00  0.00           N  
ATOM   3210  C2    C   100     -15.250  16.645  46.541  1.00  0.00           C  
ATOM   3211  O2    C   100     -16.376  16.889  46.087  1.00  0.00           O  
ATOM   3212  N3    C   100     -14.408  17.631  46.922  1.00  0.00           N  
ATOM   3213  C4    C   100     -13.201  17.329  47.402  1.00  0.00           C  
ATOM   3214  N4    C   100     -12.404  18.333  47.755  1.00  0.00           N  
ATOM   3215  C5    C   100     -12.757  15.982  47.535  1.00  0.00           C  
ATOM   3216  C6    C   100     -13.599  15.014  47.155  1.00  0.00           C  
ATOM   3217  H5'   C   100     -14.893  10.402  47.519  1.00  0.00           H  
ATOM   3218 H5''   C   100     -14.111  10.213  45.945  1.00  0.00           H  
ATOM   3219  H4'   C   100     -16.256  11.361  45.897  1.00  0.00           H  
ATOM   3220  H3'   C   100     -13.797  12.846  44.834  1.00  0.00           H  
ATOM   3221  H1'   C   100     -16.787  14.636  46.464  1.00  0.00           H  
ATOM   3222  H2'   C   100     -15.331  14.625  44.089  1.00  0.00           H  
ATOM   3223 HO2'   C   100     -17.055  12.781  43.802  1.00  0.00           H  
ATOM   3224  H42   C   100     -11.491  18.144  48.118  1.00  0.00           H  
ATOM   3225  H41   C   100     -12.717  19.277  47.659  1.00  0.00           H  
ATOM   3226  H5    C   100     -11.759  15.748  47.934  1.00  0.00           H  
ATOM   3227  H6    C   100     -13.291  13.961  47.243  1.00  0.00           H  
ATOM   3228  P     A   101     -14.455  12.218  42.289  1.00  0.00           P  
ATOM   3229  OP2   A   101     -13.695  13.469  42.540  1.00  0.00           O  
ATOM   3230  OP1   A   101     -13.752  11.029  41.747  1.00  0.00           O  
ATOM   3231  O5'   A   101     -15.665  12.565  41.312  1.00  0.00           O  
ATOM   3232  C5'   A   101     -16.320  11.545  40.573  1.00  0.00           C  
ATOM   3233  C4'   A   101     -17.546  12.071  39.869  1.00  0.00           C  
ATOM   3234  O4'   A   101     -18.457  12.546  40.883  1.00  0.00           O  
ATOM   3235  C3'   A   101     -17.339  13.300  38.999  1.00  0.00           C  
ATOM   3236  O3'   A   101     -16.841  12.990  37.709  1.00  0.00           O  
ATOM   3237  C1'   A   101     -19.265  13.565  40.317  1.00  0.00           C  
ATOM   3238  C2'   A   101     -18.766  13.799  38.893  1.00  0.00           C  
ATOM   3239  O2'   A   101     -19.525  13.002  37.996  1.00  0.00           O  
ATOM   3240  N1    A   101     -21.502  18.011  41.649  1.00  0.00           N  
ATOM   3241  C2    A   101     -21.863  17.041  40.799  1.00  0.00           C  
ATOM   3242  N3    A   101     -21.232  15.908  40.500  1.00  0.00           N  
ATOM   3243  C4    A   101     -20.083  15.807  41.192  1.00  0.00           C  
ATOM   3244  C5    A   101     -19.580  16.720  42.100  1.00  0.00           C  
ATOM   3245  C6    A   101     -20.343  17.878  42.329  1.00  0.00           C  
ATOM   3246  N6    A   101     -19.984  18.846  43.175  1.00  0.00           N  
ATOM   3247  N7    A   101     -18.370  16.279  42.619  1.00  0.00           N  
ATOM   3248  C8    A   101     -18.173  15.129  42.024  1.00  0.00           C  
ATOM   3249  N9    A   101     -19.170  14.781  41.146  1.00  0.00           N  
ATOM   3250  H5'   A   101     -16.587  10.827  41.185  1.00  0.00           H  
ATOM   3251 H5''   A   101     -15.700  11.182  39.908  1.00  0.00           H  
ATOM   3252  H4'   A   101     -17.984  11.375  39.336  1.00  0.00           H  
ATOM   3253  H3'   A   101     -16.760  13.975  39.412  1.00  0.00           H  
ATOM   3254  H1'   A   101     -20.196  13.259  40.290  1.00  0.00           H  
ATOM   3255  H2'   A   101     -18.798  14.749  38.650  1.00  0.00           H  
ATOM   3256 HO2'   A   101     -18.926  12.627  37.318  1.00  0.00           H  
ATOM   3257  H2    A   101     -22.712  17.186  40.331  1.00  0.00           H  
ATOM   3258  H61   A   101     -20.559  19.631  43.293  1.00  0.00           H  
ATOM   3259  H62   A   101     -19.148  18.771  43.680  1.00  0.00           H  
ATOM   3260  H8    A   101     -17.385  14.569  42.189  1.00  0.00           H  
ATOM   3261  P     U   102     -15.809  13.983  36.980  1.00  0.00           P  
ATOM   3262  OP2   U   102     -14.800  14.411  37.982  1.00  0.00           O  
ATOM   3263  OP1   U   102     -15.363  13.339  35.718  1.00  0.00           O  
ATOM   3264  O5'   U   102     -16.696  15.250  36.601  1.00  0.00           O  
ATOM   3265  C5'   U   102     -17.726  15.155  35.629  1.00  0.00           C  
ATOM   3266  C4'   U   102     -18.632  16.362  35.656  1.00  0.00           C  
ATOM   3267  O4'   U   102     -19.188  16.492  36.979  1.00  0.00           O  
ATOM   3268  C3'   U   102     -17.962  17.707  35.421  1.00  0.00           C  
ATOM   3269  O3'   U   102     -17.740  17.983  34.050  1.00  0.00           O  
ATOM   3270  C1'   U   102     -19.409  17.865  37.265  1.00  0.00           C  
ATOM   3271  C2'   U   102     -18.924  18.674  36.062  1.00  0.00           C  
ATOM   3272  O2'   U   102     -20.028  18.943  35.210  1.00  0.00           O  
ATOM   3273  N1    U   102     -18.705  18.238  38.516  1.00  0.00           N  
ATOM   3274  C2    U   102     -19.152  19.367  39.178  1.00  0.00           C  
ATOM   3275  O2    U   102     -20.081  20.047  38.781  1.00  0.00           O  
ATOM   3276  N3    U   102     -18.471  19.674  40.331  1.00  0.00           N  
ATOM   3277  C4    U   102     -17.409  18.985  40.878  1.00  0.00           C  
ATOM   3278  O4    U   102     -16.901  19.390  41.925  1.00  0.00           O  
ATOM   3279  C5    U   102     -17.002  17.829  40.139  1.00  0.00           C  
ATOM   3280  C6    U   102     -17.648  17.506  39.014  1.00  0.00           C  
ATOM   3281  H5'   U   102     -18.260  14.352  35.806  1.00  0.00           H  
ATOM   3282 H5''   U   102     -17.321  15.080  34.740  1.00  0.00           H  
ATOM   3283  H4'   U   102     -19.361  16.254  35.011  1.00  0.00           H  
ATOM   3284  H3'   U   102     -17.107  17.734  35.897  1.00  0.00           H  
ATOM   3285  H1'   U   102     -20.372  18.005  37.381  1.00  0.00           H  
ATOM   3286  H2'   U   102     -18.472  19.498  36.341  1.00  0.00           H  
ATOM   3287 HO2'   U   102     -19.740  18.852  34.277  1.00  0.00           H  
ATOM   3288  H3    U   102     -18.771  20.470  40.816  1.00  0.00           H  
ATOM   3289  H5    U   102     -16.255  17.278  40.456  1.00  0.00           H  
ATOM   3290  H6    U   102     -17.349  16.712  38.527  1.00  0.00           H  
ATOM   3291  P     U   103     -16.369  18.674  33.575  1.00  0.00           P  
ATOM   3292  OP2   U   103     -15.249  18.013  34.291  1.00  0.00           O  
ATOM   3293  OP1   U   103     -16.366  18.720  32.091  1.00  0.00           O  
ATOM   3294  O5'   U   103     -16.485  20.169  34.115  1.00  0.00           O  
ATOM   3295  C5'   U   103     -17.434  21.070  33.566  1.00  0.00           C  
ATOM   3296  C4'   U   103     -17.668  22.253  34.473  1.00  0.00           C  
ATOM   3297  O4'   U   103     -18.120  21.820  35.784  1.00  0.00           O  
ATOM   3298  C3'   U   103     -16.449  23.107  34.789  1.00  0.00           C  
ATOM   3299  O3'   U   103     -16.122  24.012  33.749  1.00  0.00           O  
ATOM   3300  C1'   U   103     -17.604  22.648  36.792  1.00  0.00           C  
ATOM   3301  C2'   U   103     -16.871  23.788  36.084  1.00  0.00           C  
ATOM   3302  O2'   U   103     -17.788  24.845  35.841  1.00  0.00           O  
ATOM   3303  N1    U   103     -16.699  21.844  37.649  1.00  0.00           N  
ATOM   3304  C2    U   103     -16.531  22.262  38.956  1.00  0.00           C  
ATOM   3305  O2    U   103     -17.087  23.243  39.418  1.00  0.00           O  
ATOM   3306  N3    U   103     -15.686  21.486  39.711  1.00  0.00           N  
ATOM   3307  C4    U   103     -15.004  20.360  39.304  1.00  0.00           C  
ATOM   3308  O4    U   103     -14.277  19.770  40.105  1.00  0.00           O  
ATOM   3309  C5    U   103     -15.225  19.987  37.940  1.00  0.00           C  
ATOM   3310  C6    U   103     -16.045  20.723  37.182  1.00  0.00           C  
ATOM   3311  H5'   U   103     -18.283  20.599  33.433  1.00  0.00           H  
ATOM   3312 H5''   U   103     -17.107  21.392  32.700  1.00  0.00           H  
ATOM   3313  H4'   U   103     -18.355  22.821  34.068  1.00  0.00           H  
ATOM   3314  H3'   U   103     -15.676  22.532  34.967  1.00  0.00           H  
ATOM   3315  H1'   U   103     -18.325  23.021  37.342  1.00  0.00           H  
ATOM   3316  H2'   U   103     -16.097  24.092  36.603  1.00  0.00           H  
ATOM   3317 HO2'   U   103     -17.616  25.218  34.951  1.00  0.00           H  
ATOM   3318  H3    U   103     -15.553  21.765  40.641  1.00  0.00           H  
ATOM   3319  H5    U   103     -14.781  19.198  37.566  1.00  0.00           H  
ATOM   3320  H6    U   103     -16.179  20.448  36.252  1.00  0.00           H  
ATOM   3321  P     A   104     -14.589  24.239  33.326  1.00  0.00           P  
ATOM   3322  OP2   A   104     -13.948  22.908  33.185  1.00  0.00           O  
ATOM   3323  OP1   A   104     -14.562  25.192  32.188  1.00  0.00           O  
ATOM   3324  O5'   A   104     -13.945  24.963  34.591  1.00  0.00           O  
ATOM   3325  C5'   A   104     -14.377  26.256  34.990  1.00  0.00           C  
ATOM   3326  C4'   A   104     -13.665  26.718  36.236  1.00  0.00           C  
ATOM   3327  O4'   A   104     -14.025  25.851  37.357  1.00  0.00           O  
ATOM   3328  C3'   A   104     -12.145  26.672  36.193  1.00  0.00           C  
ATOM   3329  O3'   A   104     -11.574  27.803  35.557  1.00  0.00           O  
ATOM   3330  C1'   A   104     -12.904  25.681  38.202  1.00  0.00           C  
ATOM   3331  C2'   A   104     -11.775  26.567  37.666  1.00  0.00           C  
ATOM   3332  O2'   A   104     -11.839  27.834  38.305  1.00  0.00           O  
ATOM   3333  N1    A   104      -9.908  22.068  40.328  1.00  0.00           N  
ATOM   3334  C2    A   104     -10.024  23.384  40.546  1.00  0.00           C  
ATOM   3335  N3    A   104     -10.826  24.267  39.955  1.00  0.00           N  
ATOM   3336  C4    A   104     -11.590  23.667  39.025  1.00  0.00           C  
ATOM   3337  C5    A   104     -11.585  22.326  38.688  1.00  0.00           C  
ATOM   3338  C6    A   104     -10.690  21.497  39.387  1.00  0.00           C  
ATOM   3339  N6    A   104     -10.574  20.185  39.170  1.00  0.00           N  
ATOM   3340  N7    A   104     -12.508  22.070  37.683  1.00  0.00           N  
ATOM   3341  C8    A   104     -13.041  23.241  37.440  1.00  0.00           C  
ATOM   3342  N9    A   104     -12.533  24.254  38.216  1.00  0.00           N  
ATOM   3343  H5'   A   104     -15.341  26.231  35.163  1.00  0.00           H  
ATOM   3344 H5''   A   104     -14.199  26.891  34.266  1.00  0.00           H  
ATOM   3345  H4'   A   104     -13.944  27.635  36.439  1.00  0.00           H  
ATOM   3346  H3'   A   104     -11.861  25.855  35.731  1.00  0.00           H  
ATOM   3347  H1'   A   104     -13.139  25.966  39.111  1.00  0.00           H  
ATOM   3348  H2'   A   104     -10.899  26.143  37.787  1.00  0.00           H  
ATOM   3349 HO2'   A   104     -11.655  28.533  37.644  1.00  0.00           H  
ATOM   3350  H2    A   104      -9.434  23.749  41.239  1.00  0.00           H  
ATOM   3351  H61   A   104      -9.932  19.657  39.689  1.00  0.00           H  
ATOM   3352  H62   A   104     -11.131  19.748  38.492  1.00  0.00           H  
ATOM   3353  H8    A   104     -13.739  23.382  36.766  1.00  0.00           H  
ATOM   3354  P     A   105     -10.341  27.622  34.543  1.00  0.00           P  
ATOM   3355  OP2   A   105     -10.622  26.446  33.682  1.00  0.00           O  
ATOM   3356  OP1   A   105     -10.061  28.940  33.918  1.00  0.00           O  
ATOM   3357  O5'   A   105      -9.113  27.256  35.491  1.00  0.00           O  
ATOM   3358  C5'   A   105      -8.624  28.188  36.443  1.00  0.00           C  
ATOM   3359  C4'   A   105      -7.686  27.535  37.426  1.00  0.00           C  
ATOM   3360  O4'   A   105      -8.358  26.465  38.142  1.00  0.00           O  
ATOM   3361  C3'   A   105      -6.481  26.824  36.828  1.00  0.00           C  
ATOM   3362  O3'   A   105      -5.475  27.717  36.383  1.00  0.00           O  
ATOM   3363  C1'   A   105      -7.451  25.441  38.458  1.00  0.00           C  
ATOM   3364  C2'   A   105      -6.078  25.882  37.951  1.00  0.00           C  
ATOM   3365  O2'   A   105      -5.396  26.575  38.986  1.00  0.00           O  
ATOM   3366  N1    A   105      -6.995  20.313  38.245  1.00  0.00           N  
ATOM   3367  C2    A   105      -6.392  21.239  39.001  1.00  0.00           C  
ATOM   3368  N3    A   105      -6.559  22.560  39.004  1.00  0.00           N  
ATOM   3369  C4    A   105      -7.477  22.926  38.091  1.00  0.00           C  
ATOM   3370  C5    A   105      -8.180  22.091  37.243  1.00  0.00           C  
ATOM   3371  C6    A   105      -7.913  20.713  37.339  1.00  0.00           C  
ATOM   3372  N6    A   105      -8.513  19.789  36.585  1.00  0.00           N  
ATOM   3373  N7    A   105      -9.042  22.822  36.439  1.00  0.00           N  
ATOM   3374  C8    A   105      -8.845  24.062  36.812  1.00  0.00           C  
ATOM   3375  N9    A   105      -7.910  24.198  37.809  1.00  0.00           N  
ATOM   3376  H5'   A   105      -9.381  28.574  36.932  1.00  0.00           H  
ATOM   3377 H5''   A   105      -8.148  28.905  35.975  1.00  0.00           H  
ATOM   3378  H4'   A   105      -7.390  28.206  38.077  1.00  0.00           H  
ATOM   3379  H3'   A   105      -6.771  26.299  36.053  1.00  0.00           H  
ATOM   3380  H1'   A   105      -7.412  25.308  39.429  1.00  0.00           H  
ATOM   3381  H2'   A   105      -5.554  25.125  37.614  1.00  0.00           H  
ATOM   3382 HO2'   A   105      -4.931  27.346  38.599  1.00  0.00           H  
ATOM   3383  H2    A   105      -5.735  20.897  39.643  1.00  0.00           H  
ATOM   3384  H61   A   105      -8.285  18.842  36.698  1.00  0.00           H  
ATOM   3385  H62   A   105      -9.182  20.056  35.921  1.00  0.00           H  
ATOM   3386  H8    A   105      -9.320  24.823  36.416  1.00  0.00           H  
ATOM   3387  P     U   106      -4.688  27.428  35.012  1.00  0.00           P  
ATOM   3388  OP2   U   106      -5.687  27.052  33.980  1.00  0.00           O  
ATOM   3389  OP1   U   106      -3.766  28.565  34.761  1.00  0.00           O  
ATOM   3390  O5'   U   106      -3.807  26.142  35.337  1.00  0.00           O  
ATOM   3391  C5'   U   106      -2.789  26.186  36.325  1.00  0.00           C  
ATOM   3392  C4'   U   106      -2.272  24.807  36.655  1.00  0.00           C  
ATOM   3393  O4'   U   106      -3.340  23.965  37.179  1.00  0.00           O  
ATOM   3394  C3'   U   106      -1.727  23.998  35.488  1.00  0.00           C  
ATOM   3395  O3'   U   106      -0.418  24.384  35.110  1.00  0.00           O  
ATOM   3396  C1'   U   106      -3.131  22.626  36.800  1.00  0.00           C  
ATOM   3397  C2'   U   106      -1.802  22.578  36.031  1.00  0.00           C  
ATOM   3398  O2'   U   106      -0.744  22.319  36.942  1.00  0.00           O  
ATOM   3399  N1    U   106      -4.278  22.183  35.971  1.00  0.00           N  
ATOM   3400  C2    U   106      -4.476  20.821  35.845  1.00  0.00           C  
ATOM   3401  O2    U   106      -3.760  19.992  36.379  1.00  0.00           O  
ATOM   3402  N3    U   106      -5.550  20.457  35.069  1.00  0.00           N  
ATOM   3403  C4    U   106      -6.428  21.298  34.418  1.00  0.00           C  
ATOM   3404  O4    U   106      -7.347  20.815  33.755  1.00  0.00           O  
ATOM   3405  C5    U   106      -6.162  22.693  34.594  1.00  0.00           C  
ATOM   3406  C6    U   106      -5.124  23.075  35.345  1.00  0.00           C  
ATOM   3407  H5'   U   106      -3.151  26.594  37.139  1.00  0.00           H  
ATOM   3408 H5''   U   106      -2.046  26.734  35.996  1.00  0.00           H  
ATOM   3409  H4'   U   106      -1.577  24.886  37.341  1.00  0.00           H  
ATOM   3410  H3'   U   106      -2.334  24.086  34.724  1.00  0.00           H  
ATOM   3411  H1'   U   106      -3.065  22.055  37.595  1.00  0.00           H  
ATOM   3412  H2'   U   106      -1.827  21.918  35.307  1.00  0.00           H  
ATOM   3413 HO2'   U   106       0.026  22.878  36.705  1.00  0.00           H  
ATOM   3414  H3    U   106      -5.708  19.496  34.967  1.00  0.00           H  
ATOM   3415  H5    U   106      -6.737  23.362  34.167  1.00  0.00           H  
ATOM   3416  H6    U   106      -4.962  24.035  35.449  1.00  0.00           H  
ATOM   3417  P     C   107       0.012  24.382  33.562  1.00  0.00           P  
ATOM   3418  OP2   C   107      -1.089  24.995  32.778  1.00  0.00           O  
ATOM   3419  OP1   C   107       1.383  24.944  33.465  1.00  0.00           O  
ATOM   3420  O5'   C   107       0.086  22.836  33.184  1.00  0.00           O  
ATOM   3421  C5'   C   107       1.060  21.987  33.772  1.00  0.00           C  
ATOM   3422  C4'   C   107       0.792  20.534  33.462  1.00  0.00           C  
ATOM   3423  O4'   C   107      -0.490  20.148  34.005  1.00  0.00           O  
ATOM   3424  C3'   C   107       0.634  20.181  31.991  1.00  0.00           C  
ATOM   3425  O3'   C   107       1.870  20.119  31.302  1.00  0.00           O  
ATOM   3426  C1'   C   107      -1.046  19.139  33.213  1.00  0.00           C  
ATOM   3427  C2'   C   107      -0.063  18.827  32.121  1.00  0.00           C  
ATOM   3428  O2'   C   107       0.840  17.824  32.563  1.00  0.00           O  
ATOM   3429  N1    C   107      -2.348  19.613  32.681  1.00  0.00           N  
ATOM   3430  C2    C   107      -3.294  18.658  32.291  1.00  0.00           C  
ATOM   3431  O2    C   107      -3.019  17.453  32.400  1.00  0.00           O  
ATOM   3432  N3    C   107      -4.489  19.063  31.802  1.00  0.00           N  
ATOM   3433  C4    C   107      -4.760  20.364  31.695  1.00  0.00           C  
ATOM   3434  N4    C   107      -5.952  20.718  31.207  1.00  0.00           N  
ATOM   3435  C5    C   107      -3.819  21.360  32.081  1.00  0.00           C  
ATOM   3436  C6    C   107      -2.641  20.947  32.564  1.00  0.00           C  
ATOM   3437  H5'   C   107       1.048  22.114  34.744  1.00  0.00           H  
ATOM   3438 H5''   C   107       1.945  22.229  33.428  1.00  0.00           H  
ATOM   3439  H4'   C   107       1.492  19.989  33.879  1.00  0.00           H  
ATOM   3440  H3'   C   107       0.036  20.830  31.565  1.00  0.00           H  
ATOM   3441  H1'   C   107      -1.189  18.337  33.757  1.00  0.00           H  
ATOM   3442  H2'   C   107      -0.507  18.571  31.286  1.00  0.00           H  
ATOM   3443 HO2'   C   107       1.751  18.081  32.312  1.00  0.00           H  
ATOM   3444  H42   C   107      -6.181  21.666  31.116  1.00  0.00           H  
ATOM   3445  H41   C   107      -6.596  20.029  30.941  1.00  0.00           H  
ATOM   3446  H5    C   107      -4.028  22.314  31.999  1.00  0.00           H  
ATOM   3447  H6    C   107      -1.980  21.617  32.836  1.00  0.00           H  
ATOM   3448  P     A   108       1.944  20.490  29.739  1.00  0.00           P  
ATOM   3449  OP2   A   108       1.053  21.654  29.500  1.00  0.00           O  
ATOM   3450  OP1   A   108       3.375  20.569  29.351  1.00  0.00           O  
ATOM   3451  O5'   A   108       1.305  19.224  29.012  1.00  0.00           O  
ATOM   3452  C5'   A   108       2.035  18.014  28.880  1.00  0.00           C  
ATOM   3453  C4'   A   108       1.159  16.809  29.116  1.00  0.00           C  
ATOM   3454  O4'   A   108      -0.052  16.891  28.323  1.00  0.00           O  
ATOM   3455  C3'   A   108       1.757  15.464  28.733  1.00  0.00           C  
ATOM   3456  O3'   A   108       2.642  14.950  29.713  1.00  0.00           O  
ATOM   3457  C1'   A   108      -0.468  15.597  27.926  1.00  0.00           C  
ATOM   3458  C2'   A   108       0.522  14.594  28.525  1.00  0.00           C  
ATOM   3459  O2'   A   108       0.008  14.126  29.764  1.00  0.00           O  
ATOM   3460  N1    A   108      -2.113  13.035  23.769  1.00  0.00           N  
ATOM   3461  C2    A   108      -2.268  12.816  25.081  1.00  0.00           C  
ATOM   3462  N3    A   108      -1.812  13.525  26.111  1.00  0.00           N  
ATOM   3463  C4    A   108      -1.110  14.589  25.683  1.00  0.00           C  
ATOM   3464  C5    A   108      -0.865  14.945  24.370  1.00  0.00           C  
ATOM   3465  C6    A   108      -1.403  14.113  23.372  1.00  0.00           C  
ATOM   3466  N6    A   108      -1.249  14.330  22.064  1.00  0.00           N  
ATOM   3467  N7    A   108      -0.104  16.105  24.310  1.00  0.00           N  
ATOM   3468  C8    A   108       0.091  16.418  25.567  1.00  0.00           C  
ATOM   3469  N9    A   108      -0.490  15.544  26.452  1.00  0.00           N  
ATOM   3470  H5'   A   108       2.767  18.009  29.532  1.00  0.00           H  
ATOM   3471 H5''   A   108       2.412  17.964  27.977  1.00  0.00           H  
ATOM   3472  H4'   A   108       0.908  16.780  30.063  1.00  0.00           H  
ATOM   3473  H3'   A   108       2.230  15.554  27.879  1.00  0.00           H  
ATOM   3474  H1'   A   108      -1.367  15.415  28.273  1.00  0.00           H  
ATOM   3475  H2'   A   108       0.702  13.856  27.905  1.00  0.00           H  
ATOM   3476 HO2'   A   108       0.740  14.073  30.413  1.00  0.00           H  
ATOM   3477  H2    A   108      -2.791  12.021  25.316  1.00  0.00           H  
ATOM   3478  H61   A   108      -1.648  13.713  21.414  1.00  0.00           H  
ATOM   3479  H62   A   108      -0.738  15.106  21.753  1.00  0.00           H  
ATOM   3480  H8    A   108       0.604  17.204  25.849  1.00  0.00           H  
ATOM   3481  P     A   109       3.869  14.007  29.279  1.00  0.00           P  
ATOM   3482  OP2   A   109       4.615  14.693  28.194  1.00  0.00           O  
ATOM   3483  OP1   A   109       4.584  13.586  30.509  1.00  0.00           O  
ATOM   3484  O5'   A   109       3.164  12.722  28.654  1.00  0.00           O  
ATOM   3485  C5'   A   109       3.845  11.898  27.719  1.00  0.00           C  
ATOM   3486  C4'   A   109       2.918  10.890  27.089  1.00  0.00           C  
ATOM   3487  O4'   A   109       1.805  11.577  26.479  1.00  0.00           O  
ATOM   3488  C3'   A   109       3.506  10.055  25.962  1.00  0.00           C  
ATOM   3489  O3'   A   109       4.249   8.941  26.427  1.00  0.00           O  
ATOM   3490  C1'   A   109       1.404  10.898  25.300  1.00  0.00           C  
ATOM   3491  C2'   A   109       2.271   9.648  25.170  1.00  0.00           C  
ATOM   3492  O2'   A   109       1.603   8.556  25.784  1.00  0.00           O  
ATOM   3493  N1    A   109       0.440  11.669  20.297  1.00  0.00           N  
ATOM   3494  C2    A   109       0.141  10.661  21.127  1.00  0.00           C  
ATOM   3495  N3    A   109       0.423  10.525  22.421  1.00  0.00           N  
ATOM   3496  C4    A   109       1.104  11.593  22.873  1.00  0.00           C  
ATOM   3497  C5    A   109       1.483  12.703  22.143  1.00  0.00           C  
ATOM   3498  C6    A   109       1.123  12.727  20.784  1.00  0.00           C  
ATOM   3499  N6    A   109       1.421  13.731  19.957  1.00  0.00           N  
ATOM   3500  N7    A   109       2.172  13.605  22.944  1.00  0.00           N  
ATOM   3501  C8    A   109       2.192  13.028  24.120  1.00  0.00           C  
ATOM   3502  N9    A   109       1.564  11.808  24.150  1.00  0.00           N  
ATOM   3503  H5'   A   109       4.569  11.423  28.179  1.00  0.00           H  
ATOM   3504 H5''   A   109       4.230  12.462  27.017  1.00  0.00           H  
ATOM   3505  H4'   A   109       2.580  10.290  27.787  1.00  0.00           H  
ATOM   3506  H3'   A   109       4.073  10.626  25.401  1.00  0.00           H  
ATOM   3507  H1'   A   109       0.463  10.635  25.380  1.00  0.00           H  
ATOM   3508  H2'   A   109       2.491   9.460  24.234  1.00  0.00           H  
ATOM   3509 HO2'   A   109       2.258   8.014  26.271  1.00  0.00           H  
ATOM   3510  H2    A   109      -0.356   9.918  20.724  1.00  0.00           H  
ATOM   3511  H61   A   109       1.143  13.690  19.017  1.00  0.00           H  
ATOM   3512  H62   A   109       1.917  14.509  20.287  1.00  0.00           H  
ATOM   3513  H8    A   109       2.617  13.432  24.906  1.00  0.00           H  
ATOM   3514  P     G   110       5.690   8.611  25.795  1.00  0.00           P  
ATOM   3515  OP2   G   110       6.411   9.895  25.600  1.00  0.00           O  
ATOM   3516  OP1   G   110       6.313   7.535  26.608  1.00  0.00           O  
ATOM   3517  O5'   G   110       5.353   8.011  24.358  1.00  0.00           O  
ATOM   3518  C5'   G   110       4.654   6.783  24.226  1.00  0.00           C  
ATOM   3519  C4'   G   110       4.217   6.544  22.802  1.00  0.00           C  
ATOM   3520  O4'   G   110       3.250   7.532  22.378  1.00  0.00           O  
ATOM   3521  C3'   G   110       5.305   6.647  21.744  1.00  0.00           C  
ATOM   3522  O3'   G   110       6.107   5.482  21.659  1.00  0.00           O  
ATOM   3523  C1'   G   110       3.405   7.804  21.001  1.00  0.00           C  
ATOM   3524  C2'   G   110       4.510   6.905  20.475  1.00  0.00           C  
ATOM   3525  O2'   G   110       3.937   5.707  19.973  1.00  0.00           O  
ATOM   3526  N1    G   110       3.508  11.751  17.788  1.00  0.00           N  
ATOM   3527  C2    G   110       3.114  10.454  17.566  1.00  0.00           C  
ATOM   3528  N2    G   110       2.690  10.163  16.327  1.00  0.00           N  
ATOM   3529  N3    G   110       3.133   9.508  18.491  1.00  0.00           N  
ATOM   3530  C4    G   110       3.586   9.969  19.676  1.00  0.00           C  
ATOM   3531  C5    G   110       4.003  11.242  20.002  1.00  0.00           C  
ATOM   3532  C6    G   110       3.978  12.247  19.000  1.00  0.00           C  
ATOM   3533  O6    G   110       4.308  13.435  19.092  1.00  0.00           O  
ATOM   3534  N7    G   110       4.395  11.308  21.331  1.00  0.00           N  
ATOM   3535  C8    G   110       4.212  10.096  21.781  1.00  0.00           C  
ATOM   3536  N9    G   110       3.723   9.234  20.830  1.00  0.00           N  
ATOM   3537  H5'   G   110       3.863   6.801  24.805  1.00  0.00           H  
ATOM   3538 H5''   G   110       5.240   6.050  24.509  1.00  0.00           H  
ATOM   3539  H4'   G   110       3.797   5.660  22.744  1.00  0.00           H  
ATOM   3540  H3'   G   110       5.866   7.427  21.935  1.00  0.00           H  
ATOM   3541  H1'   G   110       2.568   7.598  20.535  1.00  0.00           H  
ATOM   3542  H2'   G   110       5.053   7.359  19.797  1.00  0.00           H  
ATOM   3543 HO2'   G   110       3.823   5.789  19.003  1.00  0.00           H  
ATOM   3544  H1    G   110       3.456  12.376  17.035  1.00  0.00           H  
ATOM   3545  H22   G   110       2.396   9.253  16.111  1.00  0.00           H  
ATOM   3546  H21   G   110       2.674  10.858  15.637  1.00  0.00           H  
ATOM   3547  H8    G   110       4.405   9.830  22.705  1.00  0.00           H  
ATOM   3548  P     A   111       7.691   5.607  21.419  1.00  0.00           P  
ATOM   3549  OP2   A   111       8.198   6.717  22.265  1.00  0.00           O  
ATOM   3550  OP1   A   111       8.285   4.253  21.550  1.00  0.00           O  
ATOM   3551  O5'   A   111       7.815   6.055  19.895  1.00  0.00           O  
ATOM   3552  C5'   A   111       9.077   6.381  19.331  1.00  0.00           C  
ATOM   3553  C4'   A   111       9.127   6.055  17.859  1.00  0.00           C  
ATOM   3554  O4'   A   111       8.885   4.644  17.669  1.00  0.00           O  
ATOM   3555  C3'   A   111       8.082   6.735  16.989  1.00  0.00           C  
ATOM   3556  O3'   A   111       8.478   8.024  16.552  1.00  0.00           O  
ATOM   3557  C1'   A   111       8.102   4.417  16.496  1.00  0.00           C  
ATOM   3558  C2'   A   111       7.912   5.760  15.824  1.00  0.00           C  
ATOM   3559  O2'   A   111       8.937   5.931  14.856  1.00  0.00           O  
ATOM   3560  N1    A   111       3.611   2.444  14.917  1.00  0.00           N  
ATOM   3561  C2    A   111       4.656   2.952  14.250  1.00  0.00           C  
ATOM   3562  N3    A   111       5.796   3.449  14.725  1.00  0.00           N  
ATOM   3563  C4    A   111       5.814   3.395  16.069  1.00  0.00           C  
ATOM   3564  C5    A   111       4.818   2.903  16.892  1.00  0.00           C  
ATOM   3565  C6    A   111       3.662   2.404  16.266  1.00  0.00           C  
ATOM   3566  N6    A   111       2.620   1.899  16.930  1.00  0.00           N  
ATOM   3567  N7    A   111       5.188   3.009  18.226  1.00  0.00           N  
ATOM   3568  C8    A   111       6.378   3.553  18.180  1.00  0.00           C  
ATOM   3569  N9    A   111       6.820   3.814  16.906  1.00  0.00           N  
ATOM   3570  H5'   A   111       9.775   5.873  19.795  1.00  0.00           H  
ATOM   3571 H5''   A   111       9.244   7.338  19.452  1.00  0.00           H  
ATOM   3572  H4'   A   111      10.018   6.276  17.516  1.00  0.00           H  
ATOM   3573  H3'   A   111       7.237   6.788  17.483  1.00  0.00           H  
ATOM   3574  H1'   A   111       8.568   3.809  15.883  1.00  0.00           H  
ATOM   3575  H2'   A   111       7.019   5.830  15.424  1.00  0.00           H  
ATOM   3576 HO2'   A   111       9.239   6.862  14.873  1.00  0.00           H  
ATOM   3577  H2    A   111       4.569   2.958  13.274  1.00  0.00           H  
ATOM   3578  H61   A   111       1.840   1.566  16.438  1.00  0.00           H  
ATOM   3579  H62   A   111       2.635   1.860  17.909  1.00  0.00           H  
ATOM   3580  H8    A   111       6.905   3.756  18.981  1.00  0.00           H  
ATOM   3581  P     A   112       7.431   9.244  16.580  1.00  0.00           P  
ATOM   3582  OP2   A   112       6.688   9.182  17.864  1.00  0.00           O  
ATOM   3583  OP1   A   112       8.159  10.484  16.213  1.00  0.00           O  
ATOM   3584  O5'   A   112       6.411   8.903  15.404  1.00  0.00           O  
ATOM   3585  C5'   A   112       6.835   8.901  14.049  1.00  0.00           C  
ATOM   3586  C4'   A   112       5.787   8.310  13.141  1.00  0.00           C  
ATOM   3587  O4'   A   112       5.564   6.929  13.512  1.00  0.00           O  
ATOM   3588  C3'   A   112       4.410   8.954  13.204  1.00  0.00           C  
ATOM   3589  O3'   A   112       4.287  10.085  12.360  1.00  0.00           O  
ATOM   3590  C1'   A   112       4.186   6.605  13.452  1.00  0.00           C  
ATOM   3591  C2'   A   112       3.479   7.806  12.815  1.00  0.00           C  
ATOM   3592  O2'   A   112       3.446   7.625  11.407  1.00  0.00           O  
ATOM   3593  N1    A   112       0.456   4.563  16.364  1.00  0.00           N  
ATOM   3594  C2    A   112       0.616   4.652  15.037  1.00  0.00           C  
ATOM   3595  N3    A   112       1.614   5.198  14.345  1.00  0.00           N  
ATOM   3596  C4    A   112       2.544   5.706  15.172  1.00  0.00           C  
ATOM   3597  C5    A   112       2.520   5.692  16.554  1.00  0.00           C  
ATOM   3598  C6    A   112       1.410   5.083  17.166  1.00  0.00           C  
ATOM   3599  N6    A   112       1.249   4.995  18.489  1.00  0.00           N  
ATOM   3600  N7    A   112       3.651   6.309  17.071  1.00  0.00           N  
ATOM   3601  C8    A   112       4.322   6.677  16.008  1.00  0.00           C  
ATOM   3602  N9    A   112       3.710   6.344  14.824  1.00  0.00           N  
ATOM   3603  H5'   A   112       7.658   8.375  13.972  1.00  0.00           H  
ATOM   3604 H5''   A   112       7.019   9.822  13.770  1.00  0.00           H  
ATOM   3605  H4'   A   112       6.110   8.349  12.216  1.00  0.00           H  
ATOM   3606  H3'   A   112       4.220   9.217  14.129  1.00  0.00           H  
ATOM   3607  H1'   A   112       4.039   5.809  12.899  1.00  0.00           H  
ATOM   3608  H2'   A   112       2.581   7.930  13.187  1.00  0.00           H  
ATOM   3609 HO2'   A   112       3.731   8.456  10.972  1.00  0.00           H  
ATOM   3610  H2    A   112      -0.103   4.259  14.499  1.00  0.00           H  
ATOM   3611  H61   A   112       0.453   4.559  18.858  1.00  0.00           H  
ATOM   3612  H62   A   112       1.928   5.365  19.091  1.00  0.00           H  
ATOM   3613  H8    A   112       5.181   7.147  16.053  1.00  0.00           H  
ATOM   3614  P     C   113       3.238  11.249  12.717  1.00  0.00           P  
ATOM   3615  OP2   C   113       3.265  11.460  14.186  1.00  0.00           O  
ATOM   3616  OP1   C   113       3.495  12.394  11.807  1.00  0.00           O  
ATOM   3617  O5'   C   113       1.823  10.625  12.334  1.00  0.00           O  
ATOM   3618  C5'   C   113       1.478  10.375  10.980  1.00  0.00           C  
ATOM   3619  C4'   C   113       0.276   9.469  10.869  1.00  0.00           C  
ATOM   3620  O4'   C   113       0.437   8.318  11.734  1.00  0.00           O  
ATOM   3621  C3'   C   113      -1.053  10.064  11.308  1.00  0.00           C  
ATOM   3622  O3'   C   113      -1.610  10.943  10.345  1.00  0.00           O  
ATOM   3623  C1'   C   113      -0.859   7.869  12.132  1.00  0.00           C  
ATOM   3624  C2'   C   113      -1.894   8.825  11.539  1.00  0.00           C  
ATOM   3625  O2'   C   113      -2.372   8.291  10.314  1.00  0.00           O  
ATOM   3626  N1    C   113      -0.951   7.787  13.611  1.00  0.00           N  
ATOM   3627  C2    C   113      -1.957   6.990  14.172  1.00  0.00           C  
ATOM   3628  O2    C   113      -2.737   6.382  13.423  1.00  0.00           O  
ATOM   3629  N3    C   113      -2.062   6.898  15.518  1.00  0.00           N  
ATOM   3630  C4    C   113      -1.212   7.562  16.301  1.00  0.00           C  
ATOM   3631  N4    C   113      -1.354   7.441  17.623  1.00  0.00           N  
ATOM   3632  C5    C   113      -0.179   8.380  15.763  1.00  0.00           C  
ATOM   3633  C6    C   113      -0.085   8.463  14.430  1.00  0.00           C  
ATOM   3634  H5'   C   113       2.239   9.952  10.530  1.00  0.00           H  
ATOM   3635 H5''   C   113       1.278  11.227  10.539  1.00  0.00           H  
ATOM   3636  H4'   C   113       0.199   9.159   9.943  1.00  0.00           H  
ATOM   3637  H3'   C   113      -0.932  10.536  12.158  1.00  0.00           H  
ATOM   3638  H1'   C   113      -0.987   6.977  11.748  1.00  0.00           H  
ATOM   3639  H2'   C   113      -2.625   9.001  12.167  1.00  0.00           H  
ATOM   3640 HO2'   C   113      -2.409   9.006   9.645  1.00  0.00           H  
ATOM   3641  H42   C   113      -0.745   7.916  18.226  1.00  0.00           H  
ATOM   3642  H41   C   113      -2.067   6.877  17.991  1.00  0.00           H  
ATOM   3643  H5    C   113       0.441   8.864  16.347  1.00  0.00           H  
ATOM   3644  H6    C   113       0.620   9.021  14.040  1.00  0.00           H  
ATOM   3645  P     G   114      -2.234  12.352  10.802  1.00  0.00           P  
ATOM   3646  OP2   G   114      -1.306  12.969  11.783  1.00  0.00           O  
ATOM   3647  OP1   G   114      -2.616  13.104   9.579  1.00  0.00           O  
ATOM   3648  O5'   G   114      -3.571  11.951  11.571  1.00  0.00           O  
ATOM   3649  C5'   G   114      -4.652  11.340  10.884  1.00  0.00           C  
ATOM   3650  C4'   G   114      -5.616  10.683  11.841  1.00  0.00           C  
ATOM   3651  O4'   G   114      -4.946   9.664  12.622  1.00  0.00           O  
ATOM   3652  C3'   G   114      -6.239  11.593  12.890  1.00  0.00           C  
ATOM   3653  O3'   G   114      -7.339  12.337  12.395  1.00  0.00           O  
ATOM   3654  C1'   G   114      -5.443   9.639  13.948  1.00  0.00           C  
ATOM   3655  C2'   G   114      -6.614  10.615  13.997  1.00  0.00           C  
ATOM   3656  O2'   G   114      -7.810   9.917  13.684  1.00  0.00           O  
ATOM   3657  N1    G   114      -3.874   9.800  18.788  1.00  0.00           N  
ATOM   3658  C2    G   114      -5.052   9.325  18.267  1.00  0.00           C  
ATOM   3659  N2    G   114      -5.934   8.825  19.146  1.00  0.00           N  
ATOM   3660  N3    G   114      -5.348   9.337  16.977  1.00  0.00           N  
ATOM   3661  C4    G   114      -4.354   9.873  16.237  1.00  0.00           C  
ATOM   3662  C5    G   114      -3.141  10.375  16.658  1.00  0.00           C  
ATOM   3663  C6    G   114      -2.837  10.355  18.044  1.00  0.00           C  
ATOM   3664  O6    G   114      -1.815  10.754  18.614  1.00  0.00           O  
ATOM   3665  N7    G   114      -2.397  10.835  15.581  1.00  0.00           N  
ATOM   3666  C8    G   114      -3.157  10.609  14.544  1.00  0.00           C  
ATOM   3667  N9    G   114      -4.358  10.027  14.870  1.00  0.00           N  
ATOM   3668  H5'   G   114      -4.299  10.662  10.271  1.00  0.00           H  
ATOM   3669 H5''   G   114      -5.129  12.022  10.367  1.00  0.00           H  
ATOM   3670  H4'   G   114      -6.334  10.258  11.326  1.00  0.00           H  
ATOM   3671  H3'   G   114      -5.557  12.210  13.226  1.00  0.00           H  
ATOM   3672  H1'   G   114      -5.758   8.739  14.175  1.00  0.00           H  
ATOM   3673  H2'   G   114      -6.672  11.063  14.867  1.00  0.00           H  
ATOM   3674 HO2'   G   114      -8.333  10.448  13.047  1.00  0.00           H  
ATOM   3675  H1    G   114      -3.752   9.745  19.759  1.00  0.00           H  
ATOM   3676  H22   G   114      -6.792   8.471  18.831  1.00  0.00           H  
ATOM   3677  H21   G   114      -5.722   8.812  20.102  1.00  0.00           H  
ATOM   3678  H8    G   114      -2.896  10.832  13.626  1.00  0.00           H  
ATOM   3679  P     A   115      -7.590  13.841  12.901  1.00  0.00           P  
ATOM   3680  OP2   A   115      -6.301  14.574  12.823  1.00  0.00           O  
ATOM   3681  OP1   A   115      -8.781  14.373  12.193  1.00  0.00           O  
ATOM   3682  O5'   A   115      -7.966  13.671  14.441  1.00  0.00           O  
ATOM   3683  C5'   A   115      -9.144  12.981  14.831  1.00  0.00           C  
ATOM   3684  C4'   A   115      -9.188  12.760  16.322  1.00  0.00           C  
ATOM   3685  O4'   A   115      -8.055  11.937  16.726  1.00  0.00           O  
ATOM   3686  C3'   A   115      -9.044  14.004  17.185  1.00  0.00           C  
ATOM   3687  O3'   A   115     -10.264  14.704  17.358  1.00  0.00           O  
ATOM   3688  C1'   A   115      -7.616  12.325  18.006  1.00  0.00           C  
ATOM   3689  C2'   A   115      -8.574  13.407  18.504  1.00  0.00           C  
ATOM   3690  O2'   A   115      -9.648  12.795  19.203  1.00  0.00           O  
ATOM   3691  N1    A   115      -3.296  13.490  20.561  1.00  0.00           N  
ATOM   3692  C2    A   115      -4.486  13.029  20.968  1.00  0.00           C  
ATOM   3693  N3    A   115      -5.569  12.747  20.247  1.00  0.00           N  
ATOM   3694  C4    A   115      -5.348  12.989  18.943  1.00  0.00           C  
ATOM   3695  C5    A   115      -4.181  13.462  18.374  1.00  0.00           C  
ATOM   3696  C6    A   115      -3.107  13.721  19.244  1.00  0.00           C  
ATOM   3697  N6    A   115      -1.921  14.181  18.840  1.00  0.00           N  
ATOM   3698  N7    A   115      -4.321  13.587  16.998  1.00  0.00           N  
ATOM   3699  C8    A   115      -5.549  13.193  16.771  1.00  0.00           C  
ATOM   3700  N9    A   115      -6.229  12.816  17.903  1.00  0.00           N  
ATOM   3701  H5'   A   115      -9.170  12.112  14.379  1.00  0.00           H  
ATOM   3702 H5''   A   115      -9.927  13.504  14.562  1.00  0.00           H  
ATOM   3703  H4'   A   115     -10.020  12.294  16.549  1.00  0.00           H  
ATOM   3704  H3'   A   115      -8.337  14.573  16.814  1.00  0.00           H  
ATOM   3705  H1'   A   115      -7.647  11.557  18.615  1.00  0.00           H  
ATOM   3706  H2'   A   115      -8.114  14.073  19.057  1.00  0.00           H  
ATOM   3707 HO2'   A   115      -9.797  13.276  20.044  1.00  0.00           H  
ATOM   3708  H2    A   115      -4.571  12.878  21.933  1.00  0.00           H  
ATOM   3709  H61   A   115      -1.209  14.343  19.494  1.00  0.00           H  
ATOM   3710  H62   A   115      -1.761  14.356  17.889  1.00  0.00           H  
ATOM   3711  H8    A   115      -5.946  13.169  15.875  1.00  0.00           H  
ATOM   3712  P     A   116     -10.260  16.299  17.555  1.00  0.00           P  
ATOM   3713  OP2   A   116      -9.037  16.839  16.908  1.00  0.00           O  
ATOM   3714  OP1   A   116     -11.592  16.816  17.155  1.00  0.00           O  
ATOM   3715  O5'   A   116     -10.109  16.492  19.130  1.00  0.00           O  
ATOM   3716  C5'   A   116     -11.067  15.949  20.026  1.00  0.00           C  
ATOM   3717  C4'   A   116     -10.513  15.828  21.423  1.00  0.00           C  
ATOM   3718  O4'   A   116      -9.300  15.030  21.402  1.00  0.00           O  
ATOM   3719  C3'   A   116     -10.088  17.128  22.088  1.00  0.00           C  
ATOM   3720  O3'   A   116     -11.177  17.857  22.628  1.00  0.00           O  
ATOM   3721  C1'   A   116      -8.392  15.517  22.381  1.00  0.00           C  
ATOM   3722  C2'   A   116      -9.084  16.655  23.129  1.00  0.00           C  
ATOM   3723  O2'   A   116      -9.739  16.126  24.273  1.00  0.00           O  
ATOM   3724  N1    A   116      -3.436  16.769  23.038  1.00  0.00           N  
ATOM   3725  C2    A   116      -4.387  16.376  23.895  1.00  0.00           C  
ATOM   3726  N3    A   116      -5.659  16.066  23.656  1.00  0.00           N  
ATOM   3727  C4    A   116      -5.941  16.193  22.347  1.00  0.00           C  
ATOM   3728  C5    A   116      -5.072  16.585  21.347  1.00  0.00           C  
ATOM   3729  C6    A   116      -3.752  16.885  21.730  1.00  0.00           C  
ATOM   3730  N6    A   116      -2.804  17.278  20.876  1.00  0.00           N  
ATOM   3731  N7    A   116      -5.714  16.601  20.116  1.00  0.00           N  
ATOM   3732  C8    A   116      -6.937  16.223  20.396  1.00  0.00           C  
ATOM   3733  N9    A   116      -7.145  15.960  21.727  1.00  0.00           N  
ATOM   3734  H5'   A   116     -11.334  15.061  19.710  1.00  0.00           H  
ATOM   3735 H5''   A   116     -11.855  16.531  20.044  1.00  0.00           H  
ATOM   3736  H4'   A   116     -11.177  15.382  21.990  1.00  0.00           H  
ATOM   3737  H3'   A   116      -9.626  17.690  21.430  1.00  0.00           H  
ATOM   3738  H1'   A   116      -8.192  14.790  23.007  1.00  0.00           H  
ATOM   3739  H2'   A   116      -8.453  17.365  23.368  1.00  0.00           H  
ATOM   3740 HO2'   A   116     -10.236  16.845  24.716  1.00  0.00           H  
ATOM   3741  H2    A   116      -4.106  16.307  24.832  1.00  0.00           H  
ATOM   3742  H61   A   116      -1.901  17.473  21.203  1.00  0.00           H  
ATOM   3743  H62   A   116      -3.011  17.369  19.923  1.00  0.00           H  
ATOM   3744  H8    A   116      -7.639  16.137  19.717  1.00  0.00           H  
ATOM   3745  P     A   117     -11.301  19.438  22.365  1.00  0.00           P  
ATOM   3746  OP2   A   117     -11.006  19.689  20.932  1.00  0.00           O  
ATOM   3747  OP1   A   117     -12.588  19.901  22.942  1.00  0.00           O  
ATOM   3748  O5'   A   117     -10.118  20.066  23.229  1.00  0.00           O  
ATOM   3749  C5'   A   117     -10.128  19.984  24.646  1.00  0.00           C  
ATOM   3750  C4'   A   117      -8.764  20.261  25.226  1.00  0.00           C  
ATOM   3751  O4'   A   117      -7.762  19.354  24.705  1.00  0.00           O  
ATOM   3752  C3'   A   117      -8.165  21.621  24.901  1.00  0.00           C  
ATOM   3753  O3'   A   117      -8.760  22.679  25.633  1.00  0.00           O  
ATOM   3754  C1'   A   117      -6.506  19.987  24.667  1.00  0.00           C  
ATOM   3755  C2'   A   117      -6.697  21.390  25.233  1.00  0.00           C  
ATOM   3756  O2'   A   117      -6.484  21.367  26.637  1.00  0.00           O  
ATOM   3757  N1    A   117      -2.590  21.070  21.497  1.00  0.00           N  
ATOM   3758  C2    A   117      -2.724  21.161  22.827  1.00  0.00           C  
ATOM   3759  N3    A   117      -3.773  20.861  23.589  1.00  0.00           N  
ATOM   3760  C4    A   117      -4.795  20.414  22.836  1.00  0.00           C  
ATOM   3761  C5    A   117      -4.808  20.265  21.462  1.00  0.00           C  
ATOM   3762  C6    A   117      -3.634  20.616  20.771  1.00  0.00           C  
ATOM   3763  N6    A   117      -3.500  20.526  19.446  1.00  0.00           N  
ATOM   3764  N7    A   117      -6.035  19.777  21.033  1.00  0.00           N  
ATOM   3765  C8    A   117      -6.724  19.643  22.140  1.00  0.00           C  
ATOM   3766  N9    A   117      -6.035  20.011  23.269  1.00  0.00           N  
ATOM   3767  H5'   A   117     -10.411  19.084  24.913  1.00  0.00           H  
ATOM   3768 H5''   A   117     -10.765  20.637  25.001  1.00  0.00           H  
ATOM   3769  H4'   A   117      -8.802  20.142  26.198  1.00  0.00           H  
ATOM   3770  H3'   A   117      -8.261  21.794  23.941  1.00  0.00           H  
ATOM   3771  H1'   A   117      -5.861  19.497  25.221  1.00  0.00           H  
ATOM   3772  H2'   A   117      -6.121  22.046  24.789  1.00  0.00           H  
ATOM   3773 HO2'   A   117      -7.156  21.933  27.070  1.00  0.00           H  
ATOM   3774  H2    A   117      -1.937  21.495  23.307  1.00  0.00           H  
ATOM   3775  H61   A   117      -2.656  20.786  19.020  1.00  0.00           H  
ATOM   3776  H62   A   117      -4.244  20.199  18.899  1.00  0.00           H  
ATOM   3777  H8    A   117      -7.646  19.312  22.159  1.00  0.00           H  
ATOM   3778  P     G   118      -9.016  24.102  24.932  1.00  0.00           P  
ATOM   3779  OP2   G   118      -9.738  23.863  23.657  1.00  0.00           O  
ATOM   3780  OP1   G   118      -9.601  25.017  25.947  1.00  0.00           O  
ATOM   3781  O5'   G   118      -7.554  24.628  24.580  1.00  0.00           O  
ATOM   3782  C5'   G   118      -6.639  24.980  25.607  1.00  0.00           C  
ATOM   3783  C4'   G   118      -5.305  25.418  25.038  1.00  0.00           C  
ATOM   3784  O4'   G   118      -4.690  24.317  24.312  1.00  0.00           O  
ATOM   3785  C3'   G   118      -5.352  26.545  24.019  1.00  0.00           C  
ATOM   3786  O3'   G   118      -5.458  27.825  24.628  1.00  0.00           O  
ATOM   3787  C1'   G   118      -3.976  24.814  23.201  1.00  0.00           C  
ATOM   3788  C2'   G   118      -4.043  26.344  23.265  1.00  0.00           C  
ATOM   3789  O2'   G   118      -2.915  26.847  23.961  1.00  0.00           O  
ATOM   3790  N1    G   118      -3.702  24.390  18.128  1.00  0.00           N  
ATOM   3791  C2    G   118      -2.823  24.985  18.997  1.00  0.00           C  
ATOM   3792  N2    G   118      -1.741  25.551  18.441  1.00  0.00           N  
ATOM   3793  N3    G   118      -2.989  25.022  20.313  1.00  0.00           N  
ATOM   3794  C4    G   118      -4.131  24.407  20.695  1.00  0.00           C  
ATOM   3795  C5    G   118      -5.076  23.783  19.905  1.00  0.00           C  
ATOM   3796  C6    G   118      -4.878  23.747  18.495  1.00  0.00           C  
ATOM   3797  O6    G   118      -5.598  23.235  17.624  1.00  0.00           O  
ATOM   3798  N7    G   118      -6.111  23.274  20.680  1.00  0.00           N  
ATOM   3799  C8    G   118      -5.786  23.592  21.905  1.00  0.00           C  
ATOM   3800  N9    G   118      -4.600  24.288  21.987  1.00  0.00           N  
ATOM   3801  H5'   G   118      -6.499  24.206  26.191  1.00  0.00           H  
ATOM   3802 H5''   G   118      -7.018  25.714  26.135  1.00  0.00           H  
ATOM   3803  H4'   G   118      -4.741  25.765  25.915  1.00  0.00           H  
ATOM   3804  H3'   G   118      -6.228  26.504  23.354  1.00  0.00           H  
ATOM   3805  H1'   G   118      -2.911  24.542  23.159  1.00  0.00           H  
ATOM   3806  H2'   G   118      -4.025  26.868  22.299  1.00  0.00           H  
ATOM   3807 HO2'   G   118      -3.197  27.599  24.557  1.00  0.00           H  
ATOM   3808  H1    G   118      -3.480  24.421  17.154  1.00  0.00           H  
ATOM   3809  H22   G   118      -1.060  26.001  19.019  1.00  0.00           H  
ATOM   3810  H21   G   118      -1.616  25.524  17.450  1.00  0.00           H  
ATOM   3811  H8    G   118      -6.401  23.336  22.781  1.00  0.00           H  
ATOM   3812  P     U   119      -6.498  28.901  24.041  1.00  0.00           P  
ATOM   3813  OP2   U   119      -7.639  28.157  23.446  1.00  0.00           O  
ATOM   3814  OP1   U   119      -6.760  29.924  25.088  1.00  0.00           O  
ATOM   3815  O5'   U   119      -5.703  29.583  22.839  1.00  0.00           O  
ATOM   3816  C5'   U   119      -4.504  30.349  23.080  1.00  0.00           C  
ATOM   3817  C4'   U   119      -3.778  30.612  21.783  1.00  0.00           C  
ATOM   3818  O4'   U   119      -3.407  29.353  21.161  1.00  0.00           O  
ATOM   3819  C3'   U   119      -4.570  31.337  20.706  1.00  0.00           C  
ATOM   3820  O3'   U   119      -4.613  32.740  20.900  1.00  0.00           O  
ATOM   3821  C1'   U   119      -3.507  29.461  19.737  1.00  0.00           C  
ATOM   3822  C2'   U   119      -3.853  30.919  19.429  1.00  0.00           C  
ATOM   3823  O2'   U   119      -2.649  31.651  19.250  1.00  0.00           O  
ATOM   3824  N1    U   119      -4.527  28.519  19.216  1.00  0.00           N  
ATOM   3825  C2    U   119      -4.512  28.260  17.858  1.00  0.00           C  
ATOM   3826  O2    U   119      -3.709  28.767  17.092  1.00  0.00           O  
ATOM   3827  N3    U   119      -5.472  27.382  17.421  1.00  0.00           N  
ATOM   3828  C4    U   119      -6.429  26.748  18.185  1.00  0.00           C  
ATOM   3829  O4    U   119      -7.227  25.983  17.642  1.00  0.00           O  
ATOM   3830  C5    U   119      -6.384  27.063  19.581  1.00  0.00           C  
ATOM   3831  C6    U   119      -5.458  27.914  20.033  1.00  0.00           C  
ATOM   3832  H5'   U   119      -3.842  29.809  23.770  1.00  0.00           H  
ATOM   3833 H5''   U   119      -4.758  31.307  23.560  1.00  0.00           H  
ATOM   3834  H4'   U   119      -2.963  31.122  21.975  1.00  0.00           H  
ATOM   3835  H3'   U   119      -5.485  30.985  20.688  1.00  0.00           H  
ATOM   3836  H1'   U   119      -2.635  29.243  19.345  1.00  0.00           H  
ATOM   3837  H2'   U   119      -4.440  30.989  18.648  1.00  0.00           H  
ATOM   3838 HO2'   U   119      -2.690  32.468  19.789  1.00  0.00           H  
ATOM   3839  H3    U   119      -5.479  27.185  16.461  1.00  0.00           H  
ATOM   3840  H5    U   119      -7.028  26.656  20.198  1.00  0.00           H  
ATOM   3841  H6    U   119      -5.450  28.113  20.992  1.00  0.00           H  
ATOM   3842  P     C   120      -5.844  33.599  20.326  1.00  0.00           P  
ATOM   3843  OP2   C   120      -7.101  32.886  20.665  1.00  0.00           O  
ATOM   3844  OP1   C   120      -5.661  35.008  20.755  1.00  0.00           O  
ATOM   3845  O5'   C   120      -5.653  33.538  18.745  1.00  0.00           O  
ATOM   3846  C5'   C   120      -4.670  34.331  18.098  1.00  0.00           C  
ATOM   3847  C4'   C   120      -4.685  34.126  16.602  1.00  0.00           C  
ATOM   3848  O4'   C   120      -4.453  32.727  16.292  1.00  0.00           O  
ATOM   3849  C3'   C   120      -5.992  34.448  15.894  1.00  0.00           C  
ATOM   3850  O3'   C   120      -6.172  35.837  15.670  1.00  0.00           O  
ATOM   3851  C1'   C   120      -5.210  32.357  15.121  1.00  0.00           C  
ATOM   3852  C2'   C   120      -5.888  33.632  14.615  1.00  0.00           C  
ATOM   3853  O2'   C   120      -5.037  34.262  13.669  1.00  0.00           O  
ATOM   3854  N1    C   120      -6.187  31.285  15.435  1.00  0.00           N  
ATOM   3855  C2    C   120      -6.749  30.566  14.373  1.00  0.00           C  
ATOM   3856  O2    C   120      -6.416  30.843  13.210  1.00  0.00           O  
ATOM   3857  N3    C   120      -7.642  29.584  14.632  1.00  0.00           N  
ATOM   3858  C4    C   120      -7.983  29.305  15.890  1.00  0.00           C  
ATOM   3859  N4    C   120      -8.868  28.327  16.098  1.00  0.00           N  
ATOM   3860  C5    C   120      -7.432  30.019  16.992  1.00  0.00           C  
ATOM   3861  C6    C   120      -6.548  30.988  16.723  1.00  0.00           C  
ATOM   3862  H5'   C   120      -3.786  34.088  18.444  1.00  0.00           H  
ATOM   3863 H5''   C   120      -4.842  35.275  18.292  1.00  0.00           H  
ATOM   3864  H4'   C   120      -3.967  34.662  16.203  1.00  0.00           H  
ATOM   3865  H3'   C   120      -6.740  34.111  16.431  1.00  0.00           H  
ATOM   3866  H1'   C   120      -4.579  32.033  14.445  1.00  0.00           H  
ATOM   3867  H2'   C   120      -6.772  33.441  14.236  1.00  0.00           H  
ATOM   3868 HO2'   C   120      -4.954  35.211  13.896  1.00  0.00           H  
ATOM   3869  H42   C   120      -9.139  28.100  17.012  1.00  0.00           H  
ATOM   3870  H41   C   120      -9.246  27.839  15.338  1.00  0.00           H  
ATOM   3871  H5    C   120      -7.688  29.807  17.913  1.00  0.00           H  
ATOM   3872  H6    C   120      -6.157  31.490  17.468  1.00  0.00           H  
ATOM   3873  P     G   121      -7.652  36.444  15.510  1.00  0.00           P  
ATOM   3874  OP2   G   121      -8.514  35.839  16.557  1.00  0.00           O  
ATOM   3875  OP1   G   121      -7.536  37.923  15.420  1.00  0.00           O  
ATOM   3876  O5'   G   121      -8.142  35.902  14.094  1.00  0.00           O  
ATOM   3877  C5'   G   121      -7.526  36.341  12.892  1.00  0.00           C  
ATOM   3878  C4'   G   121      -8.046  35.587  11.694  1.00  0.00           C  
ATOM   3879  O4'   G   121      -7.766  34.170  11.847  1.00  0.00           O  
ATOM   3880  C3'   G   121      -9.550  35.644  11.470  1.00  0.00           C  
ATOM   3881  O3'   G   121      -9.973  36.850  10.857  1.00  0.00           O  
ATOM   3882  C1'   G   121      -8.837  33.402  11.249  1.00  0.00           C  
ATOM   3883  C2'   G   121      -9.808  34.406  10.624  1.00  0.00           C  
ATOM   3884  O2'   G   121      -9.439  34.621   9.270  1.00  0.00           O  
ATOM   3885  N1    G   121     -11.950  29.442  11.988  1.00  0.00           N  
ATOM   3886  C2    G   121     -11.527  30.015  10.812  1.00  0.00           C  
ATOM   3887  N2    G   121     -11.991  29.463   9.680  1.00  0.00           N  
ATOM   3888  N3    G   121     -10.708  31.052  10.749  1.00  0.00           N  
ATOM   3889  C4    G   121     -10.339  31.480  11.974  1.00  0.00           C  
ATOM   3890  C5    G   121     -10.703  30.980  13.207  1.00  0.00           C  
ATOM   3891  C6    G   121     -11.583  29.868  13.261  1.00  0.00           C  
ATOM   3892  O6    G   121     -12.022  29.281  14.257  1.00  0.00           O  
ATOM   3893  N7    G   121     -10.105  31.704  14.228  1.00  0.00           N  
ATOM   3894  C8    G   121      -9.402  32.613  13.611  1.00  0.00           C  
ATOM   3895  N9    G   121      -9.498  32.535  12.243  1.00  0.00           N  
ATOM   3896  H5'   G   121      -6.559  36.207  12.960  1.00  0.00           H  
ATOM   3897 H5''   G   121      -7.708  37.298  12.771  1.00  0.00           H  
ATOM   3898  H4'   G   121      -7.592  35.915  10.891  1.00  0.00           H  
ATOM   3899  H3'   G   121     -10.007  35.545  12.332  1.00  0.00           H  
ATOM   3900  H1'   G   121      -8.442  32.848  10.544  1.00  0.00           H  
ATOM   3901  H2'   G   121     -10.736  34.102  10.703  1.00  0.00           H  
ATOM   3902 HO2'   G   121      -9.402  35.585   9.098  1.00  0.00           H  
ATOM   3903  H1    G   121     -12.558  28.676  11.927  1.00  0.00           H  
ATOM   3904  H22   G   121     -11.723  29.829   8.812  1.00  0.00           H  
ATOM   3905  H21   G   121     -12.598  28.696   9.720  1.00  0.00           H  
ATOM   3906  H8    G   121      -8.860  33.284  14.076  1.00  0.00           H  
ATOM   3907  P     G   122     -11.470  37.389  11.083  1.00  0.00           P  
ATOM   3908  OP2   G   122     -11.791  37.262  12.528  1.00  0.00           O  
ATOM   3909  OP1   G   122     -11.589  38.712  10.418  1.00  0.00           O  
ATOM   3910  O5'   G   122     -12.378  36.354  10.283  1.00  0.00           O  
ATOM   3911  C5'   G   122     -12.323  36.278   8.866  1.00  0.00           C  
ATOM   3912  C4'   G   122     -13.162  35.140   8.339  1.00  0.00           C  
ATOM   3913  O4'   G   122     -12.672  33.882   8.870  1.00  0.00           O  
ATOM   3914  C3'   G   122     -14.632  35.158   8.728  1.00  0.00           C  
ATOM   3915  O3'   G   122     -15.402  36.051   7.941  1.00  0.00           O  
ATOM   3916  C1'   G   122     -13.784  32.980   9.075  1.00  0.00           C  
ATOM   3917  C2'   G   122     -15.036  33.699   8.570  1.00  0.00           C  
ATOM   3918  O2'   G   122     -15.241  33.366   7.205  1.00  0.00           O  
ATOM   3919  N1    G   122     -15.876  29.725  12.382  1.00  0.00           N  
ATOM   3920  C2    G   122     -16.009  29.790  11.016  1.00  0.00           C  
ATOM   3921  N2    G   122     -16.803  28.868  10.451  1.00  0.00           N  
ATOM   3922  N3    G   122     -15.408  30.691  10.258  1.00  0.00           N  
ATOM   3923  C4    G   122     -14.650  31.540  10.985  1.00  0.00           C  
ATOM   3924  C5    G   122     -14.450  31.561  12.349  1.00  0.00           C  
ATOM   3925  C6    G   122     -15.100  30.588  13.151  1.00  0.00           C  
ATOM   3926  O6    G   122     -15.050  30.441  14.377  1.00  0.00           O  
ATOM   3927  N7    G   122     -13.596  32.595  12.706  1.00  0.00           N  
ATOM   3928  C8    G   122     -13.299  33.173  11.573  1.00  0.00           C  
ATOM   3929  N9    G   122     -13.903  32.583  10.490  1.00  0.00           N  
ATOM   3930  H5'   G   122     -11.393  36.145   8.589  1.00  0.00           H  
ATOM   3931 H5''   G   122     -12.652  37.121   8.488  1.00  0.00           H  
ATOM   3932  H4'   G   122     -13.091  35.121   7.361  1.00  0.00           H  
ATOM   3933  H3'   G   122     -14.712  35.413   9.672  1.00  0.00           H  
ATOM   3934  H1'   G   122     -13.621  32.185   8.525  1.00  0.00           H  
ATOM   3935  H2'   G   122     -15.820  33.482   9.118  1.00  0.00           H  
ATOM   3936 HO2'   G   122     -16.022  32.780   7.133  1.00  0.00           H  
ATOM   3937  H1    G   122     -16.364  29.018  12.853  1.00  0.00           H  
ATOM   3938  H22   G   122     -16.935  28.865   9.480  1.00  0.00           H  
ATOM   3939  H21   G   122     -17.252  28.197  11.007  1.00  0.00           H  
ATOM   3940  H8    G   122     -12.704  33.948  11.505  1.00  0.00           H  
ATOM   3941  P     A   123     -16.727  36.729   8.561  1.00  0.00           P  
ATOM   3942  OP2   A   123     -16.447  37.002   9.996  1.00  0.00           O  
ATOM   3943  OP1   A   123     -17.109  37.847   7.662  1.00  0.00           O  
ATOM   3944  O5'   A   123     -17.852  35.600   8.463  1.00  0.00           O  
ATOM   3945  C5'   A   123     -18.199  35.039   7.202  1.00  0.00           C  
ATOM   3946  C4'   A   123     -18.982  33.752   7.374  1.00  0.00           C  
ATOM   3947  O4'   A   123     -18.188  32.773   8.100  1.00  0.00           O  
ATOM   3948  C3'   A   123     -20.287  33.818   8.155  1.00  0.00           C  
ATOM   3949  O3'   A   123     -21.354  34.266   7.322  1.00  0.00           O  
ATOM   3950  C1'   A   123     -19.036  31.941   8.867  1.00  0.00           C  
ATOM   3951  C2'   A   123     -20.475  32.356   8.536  1.00  0.00           C  
ATOM   3952  O2'   A   123     -20.938  31.611   7.434  1.00  0.00           O  
ATOM   3953  N1    A   123     -19.503  30.055  13.650  1.00  0.00           N  
ATOM   3954  C2    A   123     -19.880  29.574  12.450  1.00  0.00           C  
ATOM   3955  N3    A   123     -19.706  30.106  11.227  1.00  0.00           N  
ATOM   3956  C4    A   123     -19.055  31.277  11.312  1.00  0.00           C  
ATOM   3957  C5    A   123     -18.600  31.893  12.469  1.00  0.00           C  
ATOM   3958  C6    A   123     -18.849  31.240  13.688  1.00  0.00           C  
ATOM   3959  N6    A   123     -18.477  31.730  14.868  1.00  0.00           N  
ATOM   3960  N7    A   123     -17.964  33.090  12.172  1.00  0.00           N  
ATOM   3961  C8    A   123     -18.055  33.178  10.865  1.00  0.00           C  
ATOM   3962  N9    A   123     -18.719  32.119  10.282  1.00  0.00           N  
ATOM   3963  H5'   A   123     -17.290  34.835   6.616  1.00  0.00           H  
ATOM   3964 H5''   A   123     -18.801  35.755   6.623  1.00  0.00           H  
ATOM   3965  H4'   A   123     -19.246  33.458   6.347  1.00  0.00           H  
ATOM   3966  H3'   A   123     -20.268  34.537   8.987  1.00  0.00           H  
ATOM   3967  H1'   A   123     -18.957  30.865   8.654  1.00  0.00           H  
ATOM   3968  H2'   A   123     -21.224  32.217   9.329  1.00  0.00           H  
ATOM   3969 HO2'   A   123     -21.462  32.206   6.824  1.00  0.00           H  
ATOM   3970  H2    A   123     -20.405  28.609  12.473  1.00  0.00           H  
ATOM   3971  H61   A   123     -18.682  31.224  15.707  1.00  0.00           H  
ATOM   3972  H62   A   123     -17.994  32.603  14.917  1.00  0.00           H  
ATOM   3973  H8    A   123     -17.645  34.022  10.288  1.00  0.00           H  
ATOM   3974  P     G   124     -22.382  35.380   7.855  1.00  0.00           P  
ATOM   3975  OP2   G   124     -21.642  36.289   8.766  1.00  0.00           O  
ATOM   3976  OP1   G   124     -23.101  35.942   6.682  1.00  0.00           O  
ATOM   3977  O5'   G   124     -23.430  34.554   8.725  1.00  0.00           O  
ATOM   3978  C5'   G   124     -24.328  33.641   8.113  1.00  0.00           C  
ATOM   3979  C4'   G   124     -24.859  32.636   9.104  1.00  0.00           C  
ATOM   3980  O4'   G   124     -23.742  31.947   9.717  1.00  0.00           O  
ATOM   3981  C3'   G   124     -25.610  33.208  10.297  1.00  0.00           C  
ATOM   3982  O3'   G   124     -26.952  33.549   9.995  1.00  0.00           O  
ATOM   3983  C1'   G   124     -24.037  31.641  11.061  1.00  0.00           C  
ATOM   3984  C2'   G   124     -25.472  32.090  11.319  1.00  0.00           C  
ATOM   3985  O2'   G   124     -26.357  31.018  11.031  1.00  0.00           O  
ATOM   3986  N1    G   124     -21.923  31.822  15.688  1.00  0.00           N  
ATOM   3987  C2    G   124     -22.873  30.962  15.195  1.00  0.00           C  
ATOM   3988  N2    G   124     -23.323  30.023  16.041  1.00  0.00           N  
ATOM   3989  N3    G   124     -23.348  31.015  13.961  1.00  0.00           N  
ATOM   3990  C4    G   124     -22.790  32.015  13.248  1.00  0.00           C  
ATOM   3991  C5    G   124     -21.835  32.928  13.645  1.00  0.00           C  
ATOM   3992  C6    G   124     -21.334  32.860  14.971  1.00  0.00           C  
ATOM   3993  O6    G   124     -20.486  33.578  15.512  1.00  0.00           O  
ATOM   3994  N7    G   124     -21.524  33.798  12.610  1.00  0.00           N  
ATOM   3995  C8    G   124     -22.281  33.407  11.621  1.00  0.00           C  
ATOM   3996  N9    G   124     -23.073  32.330  11.939  1.00  0.00           N  
ATOM   3997  H5'   G   124     -23.861  33.166   7.395  1.00  0.00           H  
ATOM   3998 H5''   G   124     -25.079  34.140   7.729  1.00  0.00           H  
ATOM   3999  H4'   G   124     -25.420  31.987   8.629  1.00  0.00           H  
ATOM   4000  H3'   G   124     -25.140  34.004  10.621  1.00  0.00           H  
ATOM   4001  H1'   G   124     -23.969  30.672  11.198  1.00  0.00           H  
ATOM   4002  H2'   G   124     -25.590  32.423  12.233  1.00  0.00           H  
ATOM   4003 HO2'   G   124     -27.137  31.367  10.550  1.00  0.00           H  
ATOM   4004  H1    G   124     -21.636  31.699  16.617  1.00  0.00           H  
ATOM   4005  H22   G   124     -24.001  29.381  15.743  1.00  0.00           H  
ATOM   4006  H21   G   124     -22.976  29.977  16.955  1.00  0.00           H  
ATOM   4007  H8    G   124     -22.282  33.837  10.741  1.00  0.00           H  
ATOM   4008  P     G   125     -27.631  34.838  10.673  1.00  0.00           P  
ATOM   4009  OP2   G   125     -26.676  35.970  10.565  1.00  0.00           O  
ATOM   4010  OP1   G   125     -29.003  34.980  10.122  1.00  0.00           O  
ATOM   4011  O5'   G   125     -27.756  34.444  12.212  1.00  0.00           O  
ATOM   4012  C5'   G   125     -28.638  33.412  12.631  1.00  0.00           C  
ATOM   4013  C4'   G   125     -28.347  32.976  14.045  1.00  0.00           C  
ATOM   4014  O4'   G   125     -26.952  32.625  14.245  1.00  0.00           O  
ATOM   4015  C3'   G   125     -28.619  34.006  15.131  1.00  0.00           C  
ATOM   4016  O3'   G   125     -29.994  34.113  15.460  1.00  0.00           O  
ATOM   4017  C1'   G   125     -26.531  32.947  15.563  1.00  0.00           C  
ATOM   4018  C2'   G   125     -27.766  33.496  16.294  1.00  0.00           C  
ATOM   4019  O2'   G   125     -28.408  32.427  16.974  1.00  0.00           O  
ATOM   4020  N1    G   125     -22.453  34.983  17.830  1.00  0.00           N  
ATOM   4021  C2    G   125     -23.282  33.977  18.263  1.00  0.00           C  
ATOM   4022  N2    G   125     -22.992  33.438  19.456  1.00  0.00           N  
ATOM   4023  N3    G   125     -24.321  33.529  17.576  1.00  0.00           N  
ATOM   4024  C4    G   125     -24.469  34.180  16.403  1.00  0.00           C  
ATOM   4025  C5    G   125     -23.698  35.195  15.878  1.00  0.00           C  
ATOM   4026  C6    G   125     -22.587  35.666  16.625  1.00  0.00           C  
ATOM   4027  O6    G   125     -21.783  36.558  16.331  1.00  0.00           O  
ATOM   4028  N7    G   125     -24.183  35.594  14.641  1.00  0.00           N  
ATOM   4029  C8    G   125     -25.221  34.828  14.440  1.00  0.00           C  
ATOM   4030  N9    G   125     -25.451  33.947  15.469  1.00  0.00           N  
ATOM   4031  H5'   G   125     -28.538  32.644  12.032  1.00  0.00           H  
ATOM   4032 H5''   G   125     -29.560  33.740  12.580  1.00  0.00           H  
ATOM   4033  H4'   G   125     -28.884  32.181  14.248  1.00  0.00           H  
ATOM   4034  H3'   G   125     -28.278  34.877  14.841  1.00  0.00           H  
ATOM   4035  H1'   G   125     -26.200  32.153  16.033  1.00  0.00           H  
ATOM   4036  H2'   G   125     -27.523  34.222  16.907  1.00  0.00           H  
ATOM   4037 HO2'   G   125     -29.378  32.512  16.860  1.00  0.00           H  
ATOM   4038  H1    G   125     -21.709  35.241  18.414  1.00  0.00           H  
ATOM   4039  H22   G   125     -23.549  32.716  19.816  1.00  0.00           H  
ATOM   4040  H21   G   125     -22.224  33.763  19.970  1.00  0.00           H  
ATOM   4041  H8    G   125     -25.779  34.877  13.635  1.00  0.00           H  
ATOM   4042  P     U   126     -30.484  35.199  16.540  1.00  0.00           P  
ATOM   4043  OP2   U   126     -31.866  35.608  16.185  1.00  0.00           O  
ATOM   4044  OP1   U   126     -30.202  34.660  17.895  1.00  0.00           O  
ATOM   4045  O5'   U   126     -29.522  36.445  16.295  1.00  0.00           O  
ATOM   4046  C5'   U   126     -29.956  37.768  16.575  1.00  0.00           C  
ATOM   4047  C4'   U   126     -28.850  38.773  16.368  1.00  0.00           C  
ATOM   4048  O4'   U   126     -27.994  38.740  17.539  1.00  0.00           O  
ATOM   4049  C3'   U   126     -27.944  38.535  15.170  1.00  0.00           C  
ATOM   4050  O3'   U   126     -27.516  39.736  14.552  1.00  0.00           O  
ATOM   4051  C1'   U   126     -26.647  38.510  17.161  1.00  0.00           C  
ATOM   4052  C2'   U   126     -26.741  37.827  15.791  1.00  0.00           C  
ATOM   4053  O2'   U   126     -25.552  38.097  15.062  1.00  0.00           O  
ATOM   4054  N1    U   126     -26.011  37.641  18.181  1.00  0.00           N  
ATOM   4055  C2    U   126     -24.695  37.910  18.506  1.00  0.00           C  
ATOM   4056  O2    U   126     -24.054  38.814  17.997  1.00  0.00           O  
ATOM   4057  N3    U   126     -24.148  37.081  19.454  1.00  0.00           N  
ATOM   4058  C4    U   126     -24.767  36.031  20.098  1.00  0.00           C  
ATOM   4059  O4    U   126     -24.138  35.376  20.930  1.00  0.00           O  
ATOM   4060  C5    U   126     -26.128  35.812  19.712  1.00  0.00           C  
ATOM   4061  C6    U   126     -26.686  36.605  18.792  1.00  0.00           C  
ATOM   4062  H5'   U   126     -30.260  37.814  17.505  1.00  0.00           H  
ATOM   4063 H5''   U   126     -30.704  37.991  15.983  1.00  0.00           H  
ATOM   4064  H4'   U   126     -29.246  39.663  16.271  1.00  0.00           H  
ATOM   4065  H3'   U   126     -28.386  37.922  14.547  1.00  0.00           H  
ATOM   4066  H1'   U   126     -26.131  39.340  17.074  1.00  0.00           H  
ATOM   4067  H2'   U   126     -26.899  36.865  15.883  1.00  0.00           H  
ATOM   4068 HO2'   U   126     -25.062  37.258  14.929  1.00  0.00           H  
ATOM   4069  H3    U   126     -23.215  37.254  19.699  1.00  0.00           H  
ATOM   4070  H5    U   126     -26.646  35.087  20.120  1.00  0.00           H  
ATOM   4071  H6    U   126     -27.618  36.434  18.544  1.00  0.00           H  
ATOM   4072  P     U   127     -28.539  40.596  13.659  1.00  0.00           P  
ATOM   4073  OP2   U   127     -27.743  41.412  12.709  1.00  0.00           O  
ATOM   4074  OP1   U   127     -29.583  39.675  13.141  1.00  0.00           O  
ATOM   4075  O5'   U   127     -29.226  41.583  14.703  1.00  0.00           O  
ATOM   4076  C5'   U   127     -28.461  42.553  15.402  1.00  0.00           C  
ATOM   4077  C4'   U   127     -29.293  43.288  16.424  1.00  0.00           C  
ATOM   4078  O4'   U   127     -30.430  43.909  15.756  1.00  0.00           O  
ATOM   4079  C3'   U   127     -29.871  42.444  17.550  1.00  0.00           C  
ATOM   4080  O3'   U   127     -30.011  43.161  18.764  1.00  0.00           O  
ATOM   4081  C1'   U   127     -31.628  43.443  16.351  1.00  0.00           C  
ATOM   4082  C2'   U   127     -31.273  42.129  17.045  1.00  0.00           C  
ATOM   4083  O2'   U   127     -32.171  41.910  18.123  1.00  0.00           O  
ATOM   4084  N1    U   127     -32.633  43.258  15.277  1.00  0.00           N  
ATOM   4085  C2    U   127     -33.909  43.734  15.518  1.00  0.00           C  
ATOM   4086  O2    U   127     -34.228  44.287  16.556  1.00  0.00           O  
ATOM   4087  N3    U   127     -34.806  43.541  14.496  1.00  0.00           N  
ATOM   4088  C4    U   127     -34.566  42.933  13.282  1.00  0.00           C  
ATOM   4089  O4    U   127     -35.481  42.835  12.464  1.00  0.00           O  
ATOM   4090  C5    U   127     -33.225  42.466  13.102  1.00  0.00           C  
ATOM   4091  C6    U   127     -32.331  42.642  14.081  1.00  0.00           C  
ATOM   4092  H5'   U   127     -28.101  43.199  14.760  1.00  0.00           H  
ATOM   4093 H5''   U   127     -27.718  42.106  15.858  1.00  0.00           H  
ATOM   4094  H4'   U   127     -28.743  43.984  16.838  1.00  0.00           H  
ATOM   4095  H3'   U   127     -29.363  41.609  17.621  1.00  0.00           H  
ATOM   4096  H1'   U   127     -31.974  44.075  17.015  1.00  0.00           H  
ATOM   4097  H2'   U   127     -31.268  41.376  16.418  1.00  0.00           H  
ATOM   4098 HO2'   U   127     -31.657  41.675  18.924  1.00  0.00           H  
ATOM   4099  H3    U   127     -35.716  43.871  14.647  1.00  0.00           H  
ATOM   4100  H5    U   127     -32.965  42.022  12.268  1.00  0.00           H  
ATOM   4101  H6    U   127     -31.421  42.312  13.934  1.00  0.00           H  
ATOM   4102  P     C   128     -28.805  43.176  19.819  1.00  0.00           P  
ATOM   4103  OP2   C   128     -27.632  42.616  19.103  1.00  0.00           O  
ATOM   4104  OP1   C   128     -28.748  44.563  20.349  1.00  0.00           O  
ATOM   4105  O5'   C   128     -29.158  42.201  21.028  1.00  0.00           O  
ATOM   4106  C5'   C   128     -30.063  41.122  20.855  1.00  0.00           C  
ATOM   4107  C4'   C   128     -29.765  39.987  21.804  1.00  0.00           C  
ATOM   4108  O4'   C   128     -28.802  39.098  21.175  1.00  0.00           O  
ATOM   4109  C3'   C   128     -29.124  40.371  23.128  1.00  0.00           C  
ATOM   4110  O3'   C   128     -30.070  40.774  24.103  1.00  0.00           O  
ATOM   4111  C1'   C   128     -27.902  38.598  22.152  1.00  0.00           C  
ATOM   4112  C2'   C   128     -28.346  39.120  23.518  1.00  0.00           C  
ATOM   4113  O2'   C   128     -29.193  38.156  24.127  1.00  0.00           O  
ATOM   4114  N1    C   128     -26.524  39.026  21.807  1.00  0.00           N  
ATOM   4115  C2    C   128     -25.451  38.379  22.431  1.00  0.00           C  
ATOM   4116  O2    C   128     -25.681  37.475  23.250  1.00  0.00           O  
ATOM   4117  N3    C   128     -24.184  38.750  22.134  1.00  0.00           N  
ATOM   4118  C4    C   128     -23.963  39.724  21.252  1.00  0.00           C  
ATOM   4119  N4    C   128     -22.697  40.056  20.989  1.00  0.00           N  
ATOM   4120  C5    C   128     -25.032  40.402  20.600  1.00  0.00           C  
ATOM   4121  C6    C   128     -26.281  40.026  20.902  1.00  0.00           C  
ATOM   4122  H5'   C   128     -29.998  40.795  19.934  1.00  0.00           H  
ATOM   4123 H5''   C   128     -30.976  41.442  21.017  1.00  0.00           H  
ATOM   4124  H4'   C   128     -30.585  39.482  21.983  1.00  0.00           H  
ATOM   4125  H3'   C   128     -28.493  41.103  22.969  1.00  0.00           H  
ATOM   4126  H1'   C   128     -27.950  37.620  22.150  1.00  0.00           H  
ATOM   4127  H2'   C   128     -27.578  39.338  24.086  1.00  0.00           H  
ATOM   4128 HO2'   C   128     -28.654  37.386  24.402  1.00  0.00           H  
ATOM   4129  H42   C   128     -22.501  40.769  20.345  1.00  0.00           H  
ATOM   4130  H41   C   128     -21.963  39.588  21.440  1.00  0.00           H  
ATOM   4131  H5    C   128     -24.860  41.117  19.952  1.00  0.00           H  
ATOM   4132  H6    C   128     -27.030  40.480  20.464  1.00  0.00           H  
ATOM   4133  P     G   129     -29.569  41.238  25.553  1.00  0.00           P  
ATOM   4134  OP2   G   129     -30.257  40.351  26.525  1.00  0.00           O  
ATOM   4135  OP1   G   129     -28.085  41.244  25.488  1.00  0.00           O  
ATOM   4136  O5'   G   129     -30.056  42.732  25.819  1.00  0.00           O  
ATOM   4137  C5'   G   129     -30.173  43.236  27.141  1.00  0.00           C  
ATOM   4138  C4'   G   129     -28.839  43.264  27.844  1.00  0.00           C  
ATOM   4139  O4'   G   129     -27.849  42.644  26.959  1.00  0.00           O  
ATOM   4140  C3'   G   129     -28.308  44.641  28.215  1.00  0.00           C  
ATOM   4141  O3'   G   129     -27.658  44.662  29.474  1.00  0.00           O  
ATOM   4142  C1'   G   129     -26.766  43.555  26.726  1.00  0.00           C  
ATOM   4143  C2'   G   129     -27.298  44.942  27.103  1.00  0.00           C  
ATOM   4144  O2'   G   129     -26.210  45.714  27.590  1.00  0.00           O  
ATOM   4145  N1    G   129     -22.938  42.925  23.430  1.00  0.00           N  
ATOM   4146  C2    G   129     -22.915  42.940  24.803  1.00  0.00           C  
ATOM   4147  N2    G   129     -21.717  42.764  25.381  1.00  0.00           N  
ATOM   4148  N3    G   129     -23.988  43.114  25.558  1.00  0.00           N  
ATOM   4149  C4    G   129     -25.105  43.276  24.818  1.00  0.00           C  
ATOM   4150  C5    G   129     -25.236  43.277  23.445  1.00  0.00           C  
ATOM   4151  C6    G   129     -24.077  43.090  22.648  1.00  0.00           C  
ATOM   4152  O6    G   129     -23.987  43.060  21.415  1.00  0.00           O  
ATOM   4153  N7    G   129     -26.559  43.475  23.076  1.00  0.00           N  
ATOM   4154  C8    G   129     -27.196  43.589  24.210  1.00  0.00           C  
ATOM   4155  N9    G   129     -26.375  43.477  25.306  1.00  0.00           N  
ATOM   4156  H5'   G   129     -30.790  42.667  27.647  1.00  0.00           H  
ATOM   4157 H5''   G   129     -30.535  44.147  27.105  1.00  0.00           H  
ATOM   4158  H4'   G   129     -28.894  42.715  28.655  1.00  0.00           H  
ATOM   4159  H3'   G   129     -29.035  45.297  28.218  1.00  0.00           H  
ATOM   4160  H1'   G   129     -25.994  43.337  27.289  1.00  0.00           H  
ATOM   4161  H2'   G   129     -27.728  45.367  26.331  1.00  0.00           H  
ATOM   4162 HO2'   G   129     -26.477  46.150  28.426  1.00  0.00           H  
ATOM   4163  H1    G   129     -22.087  42.789  22.963  1.00  0.00           H  
ATOM   4164  H22   G   129     -21.640  42.765  26.358  1.00  0.00           H  
ATOM   4165  H21   G   129     -20.919  42.635  24.829  1.00  0.00           H  
ATOM   4166  H8    G   129     -28.163  43.737  24.272  1.00  0.00           H  
ATOM   4167  P     A   130     -28.494  44.980  30.810  1.00  0.00           P  
ATOM   4168  OP2   A   130     -28.355  46.428  31.105  1.00  0.00           O  
ATOM   4169  OP1   A   130     -29.847  44.388  30.657  1.00  0.00           O  
ATOM   4170  O5'   A   130     -27.727  44.170  31.947  1.00  0.00           O  
ATOM   4171  C5'   A   130     -28.443  43.437  32.930  1.00  0.00           C  
ATOM   4172  C4'   A   130     -27.587  42.362  33.552  1.00  0.00           C  
ATOM   4173  O4'   A   130     -27.418  41.309  32.575  1.00  0.00           O  
ATOM   4174  C3'   A   130     -26.172  42.771  33.930  1.00  0.00           C  
ATOM   4175  O3'   A   130     -26.084  43.332  35.229  1.00  0.00           O  
ATOM   4176  C1'   A   130     -26.099  40.797  32.628  1.00  0.00           C  
ATOM   4177  C2'   A   130     -25.375  41.482  33.784  1.00  0.00           C  
ATOM   4178  O2'   A   130     -25.493  40.670  34.943  1.00  0.00           O  
ATOM   4179  N1    A   130     -22.004  39.883  29.636  1.00  0.00           N  
ATOM   4180  C2    A   130     -22.333  39.464  30.865  1.00  0.00           C  
ATOM   4181  N3    A   130     -23.417  39.741  31.586  1.00  0.00           N  
ATOM   4182  C4    A   130     -24.240  40.562  30.910  1.00  0.00           C  
ATOM   4183  C5    A   130     -24.040  41.076  29.642  1.00  0.00           C  
ATOM   4184  C6    A   130     -22.853  40.706  28.984  1.00  0.00           C  
ATOM   4185  N6    A   130     -22.525  41.124  27.760  1.00  0.00           N  
ATOM   4186  N7    A   130     -25.103  41.887  29.268  1.00  0.00           N  
ATOM   4187  C8    A   130     -25.908  41.845  30.300  1.00  0.00           C  
ATOM   4188  N9    A   130     -25.449  41.062  31.331  1.00  0.00           N  
ATOM   4189  H5'   A   130     -29.225  43.020  32.511  1.00  0.00           H  
ATOM   4190 H5''   A   130     -28.745  44.051  33.630  1.00  0.00           H  
ATOM   4191  H4'   A   130     -28.031  41.988  34.342  1.00  0.00           H  
ATOM   4192  H3'   A   130     -25.853  43.428  33.275  1.00  0.00           H  
ATOM   4193  H1'   A   130     -26.126  39.830  32.788  1.00  0.00           H  
ATOM   4194  H2'   A   130     -24.438  41.662  33.560  1.00  0.00           H  
ATOM   4195 HO2'   A   130     -25.651  41.245  35.720  1.00  0.00           H  
ATOM   4196  H2    A   130     -21.683  38.868  31.294  1.00  0.00           H  
ATOM   4197  H61   A   130     -21.682  40.831  27.352  1.00  0.00           H  
ATOM   4198  H62   A   130     -23.125  41.721  27.268  1.00  0.00           H  
ATOM   4199  H8    A   130     -26.760  42.329  30.334  1.00  0.00           H  
ATOM   4200  P     A   131     -25.447  44.792  35.437  1.00  0.00           P  
ATOM   4201  OP2   A   131     -26.112  45.723  34.490  1.00  0.00           O  
ATOM   4202  OP1   A   131     -25.454  45.095  36.890  1.00  0.00           O  
ATOM   4203  O5'   A   131     -23.932  44.621  34.976  1.00  0.00           O  
ATOM   4204  C5'   A   131     -23.024  43.835  35.735  1.00  0.00           C  
ATOM   4205  C4'   A   131     -21.730  43.613  34.992  1.00  0.00           C  
ATOM   4206  O4'   A   131     -21.965  42.844  33.786  1.00  0.00           O  
ATOM   4207  C3'   A   131     -21.035  44.862  34.474  1.00  0.00           C  
ATOM   4208  O3'   A   131     -20.318  45.556  35.480  1.00  0.00           O  
ATOM   4209  C1'   A   131     -21.060  43.236  32.774  1.00  0.00           C  
ATOM   4210  C2'   A   131     -20.153  44.313  33.362  1.00  0.00           C  
ATOM   4211  O2'   A   131     -18.984  43.702  33.887  1.00  0.00           O  
ATOM   4212  N1    A   131     -21.122  43.952  27.671  1.00  0.00           N  
ATOM   4213  C2    A   131     -20.201  43.438  28.497  1.00  0.00           C  
ATOM   4214  N3    A   131     -20.250  43.281  29.818  1.00  0.00           N  
ATOM   4215  C4    A   131     -21.422  43.728  30.306  1.00  0.00           C  
ATOM   4216  C5    A   131     -22.463  44.280  29.584  1.00  0.00           C  
ATOM   4217  C6    A   131     -22.287  44.390  28.193  1.00  0.00           C  
ATOM   4218  N6    A   131     -23.204  44.903  27.370  1.00  0.00           N  
ATOM   4219  N7    A   131     -23.513  44.625  30.424  1.00  0.00           N  
ATOM   4220  C8    A   131     -23.090  44.280  31.615  1.00  0.00           C  
ATOM   4221  N9    A   131     -21.832  43.729  31.617  1.00  0.00           N  
ATOM   4222  H5'   A   131     -23.435  42.967  35.927  1.00  0.00           H  
ATOM   4223 H5''   A   131     -22.833  44.292  36.580  1.00  0.00           H  
ATOM   4224  H4'   A   131     -21.111  43.124  35.574  1.00  0.00           H  
ATOM   4225  H3'   A   131     -21.704  45.463  34.083  1.00  0.00           H  
ATOM   4226  H1'   A   131     -20.517  42.467  32.500  1.00  0.00           H  
ATOM   4227  H2'   A   131     -19.937  45.004  32.701  1.00  0.00           H  
ATOM   4228 HO2'   A   131     -18.750  44.136  34.733  1.00  0.00           H  
ATOM   4229  H2    A   131     -19.374  43.134  28.068  1.00  0.00           H  
ATOM   4230  H61   A   131     -23.024  44.954  26.407  1.00  0.00           H  
ATOM   4231  H62   A   131     -24.057  45.227  27.726  1.00  0.00           H  
ATOM   4232  H8    A   131     -23.622  44.403  32.429  1.00  0.00           H  
ATOM   4233  P     G   132     -20.467  47.150  35.624  1.00  0.00           P  
ATOM   4234  OP2   G   132     -21.902  47.494  35.463  1.00  0.00           O  
ATOM   4235  OP1   G   132     -19.744  47.571  36.852  1.00  0.00           O  
ATOM   4236  O5'   G   132     -19.677  47.727  34.367  1.00  0.00           O  
ATOM   4237  C5'   G   132     -18.259  47.675  34.309  1.00  0.00           C  
ATOM   4238  C4'   G   132     -17.729  48.295  33.027  1.00  0.00           C  
ATOM   4239  O4'   G   132     -18.021  47.445  31.883  1.00  0.00           O  
ATOM   4240  C3'   G   132     -18.267  49.632  32.550  1.00  0.00           C  
ATOM   4241  O3'   G   132     -17.767  50.752  33.284  1.00  0.00           O  
ATOM   4242  C1'   G   132     -17.926  48.202  30.699  1.00  0.00           C  
ATOM   4243  C2'   G   132     -17.718  49.658  31.129  1.00  0.00           C  
ATOM   4244  O2'   G   132     -16.338  49.966  31.097  1.00  0.00           O  
ATOM   4245  N1    G   132     -20.456  49.430  26.488  1.00  0.00           N  
ATOM   4246  C2    G   132     -19.150  49.682  26.830  1.00  0.00           C  
ATOM   4247  N2    G   132     -18.425  50.366  25.936  1.00  0.00           N  
ATOM   4248  N3    G   132     -18.593  49.285  27.962  1.00  0.00           N  
ATOM   4249  C4    G   132     -19.458  48.599  28.736  1.00  0.00           C  
ATOM   4250  C5    G   132     -20.775  48.287  28.486  1.00  0.00           C  
ATOM   4251  C6    G   132     -21.359  48.714  27.267  1.00  0.00           C  
ATOM   4252  O6    G   132     -22.507  48.513  26.854  1.00  0.00           O  
ATOM   4253  N7    G   132     -21.315  47.554  29.530  1.00  0.00           N  
ATOM   4254  C8    G   132     -20.338  47.445  30.387  1.00  0.00           C  
ATOM   4255  N9    G   132     -19.187  48.071  29.973  1.00  0.00           N  
ATOM   4256  H5'   G   132     -17.971  46.740  34.355  1.00  0.00           H  
ATOM   4257 H5''   G   132     -17.890  48.161  35.076  1.00  0.00           H  
ATOM   4258  H4'   G   132     -16.657  48.442  33.222  1.00  0.00           H  
ATOM   4259  H3'   G   132     -19.356  49.736  32.662  1.00  0.00           H  
ATOM   4260  H1'   G   132     -17.109  47.953  30.007  1.00  0.00           H  
ATOM   4261  H2'   G   132     -18.196  50.424  30.503  1.00  0.00           H  
ATOM   4262 HO2'   G   132     -16.090  50.475  31.922  1.00  0.00           H  
ATOM   4263  H1    G   132     -20.782  49.788  25.614  1.00  0.00           H  
ATOM   4264  H22   G   132     -17.465  50.575  26.126  1.00  0.00           H  
ATOM   4265  H21   G   132     -18.842  50.668  25.080  1.00  0.00           H  
ATOM   4266  H8    G   132     -20.430  46.913  31.347  1.00  0.00           H  
ATOM   4267  P     A   133     -18.711  52.048  33.512  1.00  0.00           P  
ATOM   4268  OP2   A   133     -20.138  51.657  33.543  1.00  0.00           O  
ATOM   4269  OP1   A   133     -18.131  52.758  34.673  1.00  0.00           O  
ATOM   4270  O5'   A   133     -18.513  52.913  32.192  1.00  0.00           O  
ATOM   4271  C5'   A   133     -17.251  53.512  31.883  1.00  0.00           C  
ATOM   4272  C4'   A   133     -17.276  54.066  30.485  1.00  0.00           C  
ATOM   4273  O4'   A   133     -17.672  53.020  29.562  1.00  0.00           O  
ATOM   4274  C3'   A   133     -18.295  55.163  30.237  1.00  0.00           C  
ATOM   4275  O3'   A   133     -17.775  56.416  30.655  1.00  0.00           O  
ATOM   4276  C1'   A   133     -18.426  53.584  28.489  1.00  0.00           C  
ATOM   4277  C2'   A   133     -18.479  55.095  28.725  1.00  0.00           C  
ATOM   4278  O2'   A   133     -17.395  55.698  28.048  1.00  0.00           O  
ATOM   4279  N1    A   133     -22.614  52.691  25.629  1.00  0.00           N  
ATOM   4280  C2    A   133     -21.507  53.400  25.397  1.00  0.00           C  
ATOM   4281  N3    A   133     -20.450  53.591  26.182  1.00  0.00           N  
ATOM   4282  C4    A   133     -20.609  52.954  27.353  1.00  0.00           C  
ATOM   4283  C5    A   133     -21.696  52.194  27.738  1.00  0.00           C  
ATOM   4284  C6    A   133     -22.742  52.061  26.812  1.00  0.00           C  
ATOM   4285  N6    A   133     -23.852  51.347  27.040  1.00  0.00           N  
ATOM   4286  N7    A   133     -21.518  51.699  29.023  1.00  0.00           N  
ATOM   4287  C8    A   133     -20.343  52.161  29.379  1.00  0.00           C  
ATOM   4288  N9    A   133     -19.735  52.929  28.416  1.00  0.00           N  
ATOM   4289  H5'   A   133     -16.446  52.768  31.976  1.00  0.00           H  
ATOM   4290 H5''   A   133     -17.029  54.317  32.600  1.00  0.00           H  
ATOM   4291  H4'   A   133     -16.260  54.461  30.334  1.00  0.00           H  
ATOM   4292  H3'   A   133     -19.226  55.040  30.810  1.00  0.00           H  
ATOM   4293  H1'   A   133     -17.958  53.431  27.506  1.00  0.00           H  
ATOM   4294  H2'   A   133     -19.376  55.632  28.383  1.00  0.00           H  
ATOM   4295 HO2'   A   133     -16.972  56.385  28.639  1.00  0.00           H  
ATOM   4296  H2    A   133     -21.462  53.897  24.419  1.00  0.00           H  
ATOM   4297  H61   A   133     -24.564  51.291  26.338  1.00  0.00           H  
ATOM   4298  H62   A   133     -23.971  50.871  27.910  1.00  0.00           H  
ATOM   4299  H8    A   133     -19.887  51.955  30.359  1.00  0.00           H  
ATOM   4300  P     C   134     -18.765  57.536  31.226  1.00  0.00           P  
ATOM   4301  OP2   C   134     -19.790  56.908  32.093  1.00  0.00           O  
ATOM   4302  OP1   C   134     -17.910  58.610  31.769  1.00  0.00           O  
ATOM   4303  O5'   C   134     -19.478  58.084  29.919  1.00  0.00           O  
ATOM   4304  C5'   C   134     -18.757  58.888  28.987  1.00  0.00           C  
ATOM   4305  C4'   C   134     -19.532  59.004  27.705  1.00  0.00           C  
ATOM   4306  O4'   C   134     -19.852  57.678  27.201  1.00  0.00           O  
ATOM   4307  C3'   C   134     -20.892  59.673  27.816  1.00  0.00           C  
ATOM   4308  O3'   C   134     -20.800  61.088  27.891  1.00  0.00           O  
ATOM   4309  C1'   C   134     -21.080  57.727  26.508  1.00  0.00           C  
ATOM   4310  C2'   C   134     -21.567  59.176  26.546  1.00  0.00           C  
ATOM   4311  O2'   C   134     -21.108  59.828  25.383  1.00  0.00           O  
ATOM   4312  N1    C   134     -22.052  56.826  27.157  1.00  0.00           N  
ATOM   4313  C2    C   134     -23.083  56.283  26.379  1.00  0.00           C  
ATOM   4314  O2    C   134     -23.133  56.568  25.171  1.00  0.00           O  
ATOM   4315  N3    C   134     -24.000  55.472  26.967  1.00  0.00           N  
ATOM   4316  C4    C   134     -23.917  55.213  28.276  1.00  0.00           C  
ATOM   4317  N4    C   134     -24.855  54.449  28.827  1.00  0.00           N  
ATOM   4318  C5    C   134     -22.870  55.738  29.084  1.00  0.00           C  
ATOM   4319  C6    C   134     -21.969  56.532  28.491  1.00  0.00           C  
ATOM   4320  H5'   C   134     -17.770  58.445  28.788  1.00  0.00           H  
ATOM   4321 H5''   C   134     -18.581  59.888  29.409  1.00  0.00           H  
ATOM   4322  H4'   C   134     -18.882  59.603  27.052  1.00  0.00           H  
ATOM   4323  H3'   C   134     -21.444  59.404  28.729  1.00  0.00           H  
ATOM   4324  H1'   C   134     -21.016  57.439  25.449  1.00  0.00           H  
ATOM   4325  H2'   C   134     -22.653  59.348  26.547  1.00  0.00           H  
ATOM   4326 HO2'   C   134     -20.706  60.710  25.631  1.00  0.00           H  
ATOM   4327  H42   C   134     -24.820  54.239  29.805  1.00  0.00           H  
ATOM   4328  H41   C   134     -25.597  54.084  28.265  1.00  0.00           H  
ATOM   4329  H5    C   134     -22.805  55.502  30.157  1.00  0.00           H  
ATOM   4330  H6    C   134     -21.145  56.956  29.084  1.00  0.00           H  
ATOM   4331  P     G   135     -21.896  61.909  28.734  1.00  0.00           P  
ATOM   4332  OP2   G   135     -22.193  61.154  29.978  1.00  0.00           O  
ATOM   4333  OP1   G   135     -21.434  63.322  28.828  1.00  0.00           O  
ATOM   4334  O5'   G   135     -23.195  61.851  27.811  1.00  0.00           O  
ATOM   4335  C5'   G   135     -23.194  62.461  26.503  1.00  0.00           C  
ATOM   4336  C4'   G   135     -24.467  62.128  25.762  1.00  0.00           C  
ATOM   4337  O4'   G   135     -24.604  60.691  25.621  1.00  0.00           O  
ATOM   4338  C3'   G   135     -25.751  62.562  26.438  1.00  0.00           C  
ATOM   4339  O3'   G   135     -25.998  63.938  26.200  1.00  0.00           O  
ATOM   4340  C1'   G   135     -25.987  60.356  25.621  1.00  0.00           C  
ATOM   4341  C2'   G   135     -26.787  61.650  25.791  1.00  0.00           C  
ATOM   4342  O2'   G   135     -27.210  62.087  24.518  1.00  0.00           O  
ATOM   4343  N1    G   135     -29.242  56.819  27.257  1.00  0.00           N  
ATOM   4344  C2    G   135     -29.334  57.655  26.169  1.00  0.00           C  
ATOM   4345  N2    G   135     -30.433  57.524  25.415  1.00  0.00           N  
ATOM   4346  N3    G   135     -28.416  58.554  25.847  1.00  0.00           N  
ATOM   4347  C4    G   135     -27.379  58.549  26.713  1.00  0.00           C  
ATOM   4348  C5    G   135     -27.193  57.760  27.828  1.00  0.00           C  
ATOM   4349  C6    G   135     -28.188  56.802  28.166  1.00  0.00           C  
ATOM   4350  O6    G   135     -28.207  56.015  29.120  1.00  0.00           O  
ATOM   4351  N7    G   135     -25.990  58.065  28.452  1.00  0.00           N  
ATOM   4352  C8    G   135     -25.477  59.014  27.718  1.00  0.00           C  
ATOM   4353  N9    G   135     -26.266  59.352  26.643  1.00  0.00           N  
ATOM   4354  H5'   G   135     -22.329  62.111  25.923  1.00  0.00           H  
ATOM   4355 H5''   G   135     -23.098  63.553  26.596  1.00  0.00           H  
ATOM   4356  H4'   G   135     -24.376  62.675  24.813  1.00  0.00           H  
ATOM   4357  H3'   G   135     -25.727  62.471  27.535  1.00  0.00           H  
ATOM   4358  H1'   G   135     -26.296  59.914  24.663  1.00  0.00           H  
ATOM   4359  H2'   G   135     -27.716  61.581  26.376  1.00  0.00           H  
ATOM   4360 HO2'   G   135     -28.190  62.288  24.541  1.00  0.00           H  
ATOM   4361  H1    G   135     -29.991  56.174  27.408  1.00  0.00           H  
ATOM   4362  H22   G   135     -30.559  58.104  24.610  1.00  0.00           H  
ATOM   4363  H21   G   135     -31.127  56.847  25.657  1.00  0.00           H  
ATOM   4364  H8    G   135     -24.510  59.493  27.935  1.00  0.00           H  
ATOM   4365  P     A   136     -26.750  64.827  27.308  1.00  0.00           P  
ATOM   4366  OP2   A   136     -26.286  64.383  28.647  1.00  0.00           O  
ATOM   4367  OP1   A   136     -26.618  66.254  26.922  1.00  0.00           O  
ATOM   4368  O5'   A   136     -28.282  64.415  27.157  1.00  0.00           O  
ATOM   4369  C5'   A   136     -29.000  64.703  25.967  1.00  0.00           C  
ATOM   4370  C4'   A   136     -30.279  63.907  25.885  1.00  0.00           C  
ATOM   4371  O4'   A   136     -29.969  62.488  25.888  1.00  0.00           O  
ATOM   4372  C3'   A   136     -31.232  64.053  27.062  1.00  0.00           C  
ATOM   4373  O3'   A   136     -32.025  65.225  26.992  1.00  0.00           O  
ATOM   4374  C1'   A   136     -30.978  61.774  26.558  1.00  0.00           C  
ATOM   4375  C2'   A   136     -32.064  62.787  26.924  1.00  0.00           C  
ATOM   4376  O2'   A   136     -32.988  62.893  25.851  1.00  0.00           O  
ATOM   4377  N1    A   136     -31.266  57.822  29.853  1.00  0.00           N  
ATOM   4378  C2    A   136     -32.000  58.159  28.784  1.00  0.00           C  
ATOM   4379  N3    A   136     -31.870  59.204  27.970  1.00  0.00           N  
ATOM   4380  C4    A   136     -30.833  59.974  28.347  1.00  0.00           C  
ATOM   4381  C5    A   136     -29.988  59.758  29.419  1.00  0.00           C  
ATOM   4382  C6    A   136     -30.232  58.616  30.204  1.00  0.00           C  
ATOM   4383  N6    A   136     -29.501  58.280  31.269  1.00  0.00           N  
ATOM   4384  N7    A   136     -29.032  60.761  29.500  1.00  0.00           N  
ATOM   4385  C8    A   136     -29.315  61.547  28.491  1.00  0.00           C  
ATOM   4386  N9    A   136     -30.393  61.130  27.750  1.00  0.00           N  
ATOM   4387  H5'   A   136     -28.439  64.484  25.194  1.00  0.00           H  
ATOM   4388 H5''   A   136     -29.216  65.658  25.945  1.00  0.00           H  
ATOM   4389  H4'   A   136     -30.740  64.133  25.050  1.00  0.00           H  
ATOM   4390  H3'   A   136     -30.719  64.022  27.897  1.00  0.00           H  
ATOM   4391  H1'   A   136     -31.358  61.088  25.969  1.00  0.00           H  
ATOM   4392  H2'   A   136     -32.509  62.556  27.766  1.00  0.00           H  
ATOM   4393 HO2'   A   136     -33.224  63.836  25.726  1.00  0.00           H  
ATOM   4394  H2    A   136     -32.739  57.550  28.572  1.00  0.00           H  
ATOM   4395  H61   A   136     -29.720  57.471  31.777  1.00  0.00           H  
ATOM   4396  H62   A   136     -28.746  58.841  31.542  1.00  0.00           H  
ATOM   4397  H8    A   136     -28.804  62.358  28.284  1.00  0.00           H  
ATOM   4398  P     U   137     -32.482  65.973  28.339  1.00  0.00           P  
ATOM   4399  OP2   U   137     -31.312  66.033  29.251  1.00  0.00           O  
ATOM   4400  OP1   U   137     -33.179  67.227  27.956  1.00  0.00           O  
ATOM   4401  O5'   U   137     -33.557  64.988  28.980  1.00  0.00           O  
ATOM   4402  C5'   U   137     -34.807  64.760  28.347  1.00  0.00           C  
ATOM   4403  C4'   U   137     -35.584  63.660  29.027  1.00  0.00           C  
ATOM   4404  O4'   U   137     -34.798  62.442  29.032  1.00  0.00           O  
ATOM   4405  C3'   U   137     -35.922  63.886  30.492  1.00  0.00           C  
ATOM   4406  O3'   U   137     -37.030  64.748  30.679  1.00  0.00           O  
ATOM   4407  C1'   U   137     -35.135  61.678  30.181  1.00  0.00           C  
ATOM   4408  C2'   U   137     -36.160  62.469  30.997  1.00  0.00           C  
ATOM   4409  O2'   U   137     -37.465  62.016  30.663  1.00  0.00           O  
ATOM   4410  N1    U   137     -33.915  61.365  30.963  1.00  0.00           N  
ATOM   4411  C2    U   137     -33.942  60.226  31.746  1.00  0.00           C  
ATOM   4412  O2    U   137     -34.910  59.488  31.814  1.00  0.00           O  
ATOM   4413  N3    U   137     -32.791  59.975  32.451  1.00  0.00           N  
ATOM   4414  C4    U   137     -31.638  60.731  32.456  1.00  0.00           C  
ATOM   4415  O4    U   137     -30.683  60.372  33.147  1.00  0.00           O  
ATOM   4416  C5    U   137     -31.681  61.894  31.623  1.00  0.00           C  
ATOM   4417  C6    U   137     -32.789  62.161  30.925  1.00  0.00           C  
ATOM   4418  H5'   U   137     -34.651  64.510  27.412  1.00  0.00           H  
ATOM   4419 H5''   U   137     -35.334  65.586  28.373  1.00  0.00           H  
ATOM   4420  H4'   U   137     -36.412  63.503  28.527  1.00  0.00           H  
ATOM   4421  H3'   U   137     -35.141  64.261  30.950  1.00  0.00           H  
ATOM   4422  H1'   U   137     -35.545  60.844  29.870  1.00  0.00           H  
ATOM   4423  H2'   U   137     -35.987  62.396  31.959  1.00  0.00           H  
ATOM   4424 HO2'   U   137     -38.049  62.793  30.535  1.00  0.00           H  
ATOM   4425  H3    U   137     -32.789  59.173  33.013  1.00  0.00           H  
ATOM   4426  H5    U   137     -30.904  62.489  31.566  1.00  0.00           H  
ATOM   4427  H6    U   137     -32.795  62.963  30.363  1.00  0.00           H  
ATOM   4428  P     C   138     -36.804  66.250  31.266  1.00  0.00           P  
ATOM   4429  OP2   C   138     -35.819  66.884  30.355  1.00  0.00           O  
ATOM   4430  OP1   C   138     -38.166  66.830  31.392  1.00  0.00           O  
ATOM   4431  O5'   C   138     -36.161  66.185  32.722  1.00  0.00           O  
ATOM   4432  C5'   C   138     -36.945  65.833  33.852  1.00  0.00           C  
ATOM   4433  C4'   C   138     -36.819  66.853  34.957  1.00  0.00           C  
ATOM   4434  O4'   C   138     -37.801  66.561  35.991  1.00  0.00           O  
ATOM   4435  C3'   C   138     -35.485  66.888  35.687  1.00  0.00           C  
ATOM   4436  O3'   C   138     -34.531  67.723  35.055  1.00  0.00           O  
ATOM   4437  C1'   C   138     -37.244  66.805  37.282  1.00  0.00           C  
ATOM   4438  C2'   C   138     -35.848  67.393  37.078  1.00  0.00           C  
ATOM   4439  O2'   C   138     -35.943  68.809  37.102  1.00  0.00           O  
ATOM   4440  N1    C   138     -37.214  65.534  38.046  1.00  0.00           N  
ATOM   4441  C2    C   138     -36.970  65.592  39.424  1.00  0.00           C  
ATOM   4442  O2    C   138     -36.787  66.695  39.961  1.00  0.00           O  
ATOM   4443  N3    C   138     -36.938  64.447  40.144  1.00  0.00           N  
ATOM   4444  C4    C   138     -37.137  63.274  39.544  1.00  0.00           C  
ATOM   4445  N4    C   138     -37.096  62.170  40.294  1.00  0.00           N  
ATOM   4446  C5    C   138     -37.387  63.181  38.145  1.00  0.00           C  
ATOM   4447  C6    C   138     -37.417  64.320  37.443  1.00  0.00           C  
ATOM   4448  H5'   C   138     -36.650  64.961  34.186  1.00  0.00           H  
ATOM   4449 H5''   C   138     -37.885  65.771  33.581  1.00  0.00           H  
ATOM   4450  H4'   C   138     -37.005  67.744  34.594  1.00  0.00           H  
ATOM   4451  H3'   C   138     -35.128  65.977  35.744  1.00  0.00           H  
ATOM   4452  H1'   C   138     -37.801  67.457  37.755  1.00  0.00           H  
ATOM   4453  H2'   C   138     -35.223  67.060  37.754  1.00  0.00           H  
ATOM   4454 HO2'   C   138     -35.348  69.182  36.420  1.00  0.00           H  
ATOM   4455  H42   C   138     -37.239  61.293  39.882  1.00  0.00           H  
ATOM   4456  H41   C   138     -36.923  62.238  41.257  1.00  0.00           H  
ATOM   4457  H5    C   138     -37.533  62.314  37.712  1.00  0.00           H  
ATOM   4458  H6    C   138     -37.588  64.277  36.480  1.00  0.00           H  
ATOM   4459  P     A   139     -33.044  67.181  34.773  1.00  0.00           P  
ATOM   4460  OP2   A   139     -33.154  65.890  34.048  1.00  0.00           O  
ATOM   4461  OP1   A   139     -32.254  68.290  34.182  1.00  0.00           O  
ATOM   4462  O5'   A   139     -32.462  66.881  36.226  1.00  0.00           O  
ATOM   4463  C5'   A   139     -31.824  67.900  36.981  1.00  0.00           C  
ATOM   4464  C4'   A   139     -31.341  67.384  38.313  1.00  0.00           C  
ATOM   4465  O4'   A   139     -32.473  66.836  39.030  1.00  0.00           O  
ATOM   4466  C3'   A   139     -30.349  66.231  38.261  1.00  0.00           C  
ATOM   4467  O3'   A   139     -29.017  66.655  38.033  1.00  0.00           O  
ATOM   4468  C1'   A   139     -32.081  65.705  39.794  1.00  0.00           C  
ATOM   4469  C2'   A   139     -30.572  65.522  39.595  1.00  0.00           C  
ATOM   4470  O2'   A   139     -29.886  66.181  40.649  1.00  0.00           O  
ATOM   4471  N1    A   139     -33.374  60.818  40.794  1.00  0.00           N  
ATOM   4472  C2    A   139     -32.595  61.694  41.442  1.00  0.00           C  
ATOM   4473  N3    A   139     -32.301  62.953  41.125  1.00  0.00           N  
ATOM   4474  C4    A   139     -32.913  63.311  39.982  1.00  0.00           C  
ATOM   4475  C5    A   139     -33.742  62.523  39.205  1.00  0.00           C  
ATOM   4476  C6    A   139     -33.975  61.209  39.650  1.00  0.00           C  
ATOM   4477  N6    A   139     -34.750  60.336  39.004  1.00  0.00           N  
ATOM   4478  N7    A   139     -34.193  63.229  38.097  1.00  0.00           N  
ATOM   4479  C8    A   139     -33.635  64.407  38.228  1.00  0.00           C  
ATOM   4480  N9    A   139     -32.848  64.527  39.347  1.00  0.00           N  
ATOM   4481  H5'   A   139     -32.459  68.631  37.133  1.00  0.00           H  
ATOM   4482 H5''   A   139     -31.059  68.243  36.474  1.00  0.00           H  
ATOM   4483  H4'   A   139     -30.951  68.113  38.839  1.00  0.00           H  
ATOM   4484  H3'   A   139     -30.623  65.628  37.538  1.00  0.00           H  
ATOM   4485  H1'   A   139     -32.266  65.875  40.742  1.00  0.00           H  
ATOM   4486  H2'   A   139     -30.332  64.573  39.542  1.00  0.00           H  
ATOM   4487 HO2'   A   139     -29.100  66.636  40.282  1.00  0.00           H  
ATOM   4488  H2    A   139     -32.183  61.361  42.267  1.00  0.00           H  
ATOM   4489  H61   A   139     -34.875  59.432  39.363  1.00  0.00           H  
ATOM   4490  H62   A   139     -35.196  60.597  38.172  1.00  0.00           H  
ATOM   4491  H8    A   139     -33.768  65.136  37.586  1.00  0.00           H  
ATOM   4492  P     G   140     -28.120  65.933  36.911  1.00  0.00           P  
ATOM   4493  OP2   G   140     -28.669  66.298  35.580  1.00  0.00           O  
ATOM   4494  OP1   G   140     -26.693  66.206  37.217  1.00  0.00           O  
ATOM   4495  O5'   G   140     -28.386  64.379  37.145  1.00  0.00           O  
ATOM   4496  C5'   G   140     -27.763  63.687  38.216  1.00  0.00           C  
ATOM   4497  C4'   G   140     -28.211  62.248  38.281  1.00  0.00           C  
ATOM   4498  O4'   G   140     -29.642  62.199  38.096  1.00  0.00           O  
ATOM   4499  C3'   G   140     -27.615  61.315  37.238  1.00  0.00           C  
ATOM   4500  O3'   G   140     -27.345  60.019  37.744  1.00  0.00           O  
ATOM   4501  C1'   G   140     -29.975  61.374  36.976  1.00  0.00           C  
ATOM   4502  C2'   G   140     -28.692  61.256  36.165  1.00  0.00           C  
ATOM   4503  O2'   G   140     -28.693  60.000  35.504  1.00  0.00           O  
ATOM   4504  N1    G   140     -34.728  60.929  35.208  1.00  0.00           N  
ATOM   4505  C2    G   140     -33.985  60.044  35.950  1.00  0.00           C  
ATOM   4506  N2    G   140     -34.582  58.885  36.266  1.00  0.00           N  
ATOM   4507  N3    G   140     -32.747  60.276  36.354  1.00  0.00           N  
ATOM   4508  C4    G   140     -32.302  61.484  35.950  1.00  0.00           C  
ATOM   4509  C5    G   140     -32.962  62.441  35.209  1.00  0.00           C  
ATOM   4510  C6    G   140     -34.289  62.179  34.781  1.00  0.00           C  
ATOM   4511  O6    G   140     -35.040  62.901  34.115  1.00  0.00           O  
ATOM   4512  N7    G   140     -32.154  63.551  35.005  1.00  0.00           N  
ATOM   4513  C8    G   140     -31.038  63.254  35.615  1.00  0.00           C  
ATOM   4514  N9    G   140     -31.060  62.015  36.210  1.00  0.00           N  
ATOM   4515  H5'   G   140     -27.989  64.131  39.060  1.00  0.00           H  
ATOM   4516 H5''   G   140     -26.791  63.714  38.092  1.00  0.00           H  
ATOM   4517  H4'   G   140     -28.010  61.896  39.174  1.00  0.00           H  
ATOM   4518  H3'   G   140     -26.788  61.697  36.878  1.00  0.00           H  
ATOM   4519  H1'   G   140     -30.262  60.482  37.264  1.00  0.00           H  
ATOM   4520  H2'   G   140     -28.610  62.000  35.532  1.00  0.00           H  
ATOM   4521 HO2'   G   140     -29.323  60.034  34.754  1.00  0.00           H  
ATOM   4522  H1    G   140     -35.637  60.662  34.958  1.00  0.00           H  
ATOM   4523  H22   G   140     -34.100  58.214  36.794  1.00  0.00           H  
ATOM   4524  H21   G   140     -35.498  58.706  35.970  1.00  0.00           H  
ATOM   4525  H8    G   140     -30.265  63.855  35.645  1.00  0.00           H  
ATOM   4526  P     A   141     -25.829  59.501  37.869  1.00  0.00           P  
ATOM   4527  OP2   A   141     -25.434  58.914  36.564  1.00  0.00           O  
ATOM   4528  OP1   A   141     -25.016  60.593  38.460  1.00  0.00           O  
ATOM   4529  O5'   A   141     -25.913  58.318  38.934  1.00  0.00           O  
ATOM   4530  C5'   A   141     -24.853  58.085  39.850  1.00  0.00           C  
ATOM   4531  C4'   A   141     -25.322  57.305  41.053  1.00  0.00           C  
ATOM   4532  O4'   A   141     -26.197  58.150  41.836  1.00  0.00           O  
ATOM   4533  C3'   A   141     -26.149  56.062  40.761  1.00  0.00           C  
ATOM   4534  O3'   A   141     -25.356  54.927  40.462  1.00  0.00           O  
ATOM   4535  C1'   A   141     -27.229  57.343  42.406  1.00  0.00           C  
ATOM   4536  C2'   A   141     -26.976  55.901  42.029  1.00  0.00           C  
ATOM   4537  O2'   A   141     -26.222  55.279  43.060  1.00  0.00           O  
ATOM   4538  N1    A   141     -32.336  56.761  42.773  1.00  0.00           N  
ATOM   4539  C2    A   141     -31.313  56.131  43.365  1.00  0.00           C  
ATOM   4540  N3    A   141     -30.005  56.333  43.223  1.00  0.00           N  
ATOM   4541  C4    A   141     -29.770  57.325  42.346  1.00  0.00           C  
ATOM   4542  C5    A   141     -30.715  58.064  41.659  1.00  0.00           C  
ATOM   4543  C6    A   141     -32.065  57.753  41.898  1.00  0.00           C  
ATOM   4544  N6    A   141     -33.085  58.380  41.308  1.00  0.00           N  
ATOM   4545  N7    A   141     -30.102  59.004  40.840  1.00  0.00           N  
ATOM   4546  C8    A   141     -28.823  58.814  41.047  1.00  0.00           C  
ATOM   4547  N9    A   141     -28.549  57.814  41.947  1.00  0.00           N  
ATOM   4548  H5'   A   141     -24.493  58.947  40.149  1.00  0.00           H  
ATOM   4549 H5''   A   141     -24.144  57.582  39.399  1.00  0.00           H  
ATOM   4550  H4'   A   141     -24.553  57.052  41.605  1.00  0.00           H  
ATOM   4551  H3'   A   141     -26.747  56.245  40.006  1.00  0.00           H  
ATOM   4552  H1'   A   141     -27.167  57.441  43.380  1.00  0.00           H  
ATOM   4553  H2'   A   141     -27.814  55.423  41.853  1.00  0.00           H  
ATOM   4554 HO2'   A   141     -25.549  54.694  42.654  1.00  0.00           H  
ATOM   4555  H2    A   141     -31.563  55.419  43.991  1.00  0.00           H  
ATOM   4556  H61   A   141     -34.007  58.118  41.515  1.00  0.00           H  
ATOM   4557  H62   A   141     -32.913  59.103  40.669  1.00  0.00           H  
ATOM   4558  H8    A   141     -28.125  59.339  40.601  1.00  0.00           H  
ATOM   4559  P     U   142     -25.683  54.032  39.168  1.00  0.00           P  
ATOM   4560  OP2   U   142     -25.749  54.934  37.991  1.00  0.00           O  
ATOM   4561  OP1   U   142     -24.747  52.878  39.157  1.00  0.00           O  
ATOM   4562  O5'   U   142     -27.149  53.474  39.445  1.00  0.00           O  
ATOM   4563  C5'   U   142     -27.384  52.515  40.466  1.00  0.00           C  
ATOM   4564  C4'   U   142     -28.859  52.298  40.697  1.00  0.00           C  
ATOM   4565  O4'   U   142     -29.475  53.523  41.165  1.00  0.00           O  
ATOM   4566  C3'   U   142     -29.681  51.922  39.473  1.00  0.00           C  
ATOM   4567  O3'   U   142     -29.598  50.545  39.152  1.00  0.00           O  
ATOM   4568  C1'   U   142     -30.789  53.631  40.652  1.00  0.00           C  
ATOM   4569  C2'   U   142     -31.080  52.356  39.870  1.00  0.00           C  
ATOM   4570  O2'   U   142     -31.686  51.409  40.738  1.00  0.00           O  
ATOM   4571  N1    U   142     -30.881  54.844  39.804  1.00  0.00           N  
ATOM   4572  C2    U   142     -32.149  55.313  39.510  1.00  0.00           C  
ATOM   4573  O2    U   142     -33.167  54.778  39.914  1.00  0.00           O  
ATOM   4574  N3    U   142     -32.186  56.438  38.724  1.00  0.00           N  
ATOM   4575  C4    U   142     -31.109  57.129  38.210  1.00  0.00           C  
ATOM   4576  O4    U   142     -31.308  58.127  37.515  1.00  0.00           O  
ATOM   4577  C5    U   142     -29.831  56.587  38.555  1.00  0.00           C  
ATOM   4578  C6    U   142     -29.765  55.493  39.321  1.00  0.00           C  
ATOM   4579  H5'   U   142     -26.973  52.828  41.299  1.00  0.00           H  
ATOM   4580 H5''   U   142     -26.973  51.665  40.206  1.00  0.00           H  
ATOM   4581  H4'   U   142     -28.973  51.604  41.379  1.00  0.00           H  
ATOM   4582  H3'   U   142     -29.384  52.449  38.703  1.00  0.00           H  
ATOM   4583  H1'   U   142     -31.423  53.705  41.396  1.00  0.00           H  
ATOM   4584  H2'   U   142     -31.637  52.535  39.085  1.00  0.00           H  
ATOM   4585 HO2'   U   142     -31.276  50.531  40.589  1.00  0.00           H  
ATOM   4586  H3    U   142     -33.074  56.786  38.503  1.00  0.00           H  
ATOM   4587  H5    U   142     -29.010  57.016  38.233  1.00  0.00           H  
ATOM   4588  H6    U   142     -28.879  55.142  39.542  1.00  0.00           H  
ATOM   4589  P     A   143     -29.574  50.071  37.617  1.00  0.00           P  
ATOM   4590  OP2   A   143     -28.469  50.789  36.932  1.00  0.00           O  
ATOM   4591  OP1   A   143     -29.613  48.588  37.592  1.00  0.00           O  
ATOM   4592  O5'   A   143     -30.951  50.611  37.026  1.00  0.00           O  
ATOM   4593  C5'   A   143     -32.190  50.047  37.432  1.00  0.00           C  
ATOM   4594  C4'   A   143     -33.359  50.800  36.848  1.00  0.00           C  
ATOM   4595  O4'   A   143     -33.340  52.178  37.315  1.00  0.00           O  
ATOM   4596  C3'   A   143     -33.376  50.936  35.333  1.00  0.00           C  
ATOM   4597  O3'   A   143     -33.824  49.764  34.676  1.00  0.00           O  
ATOM   4598  C1'   A   143     -33.864  53.016  36.318  1.00  0.00           C  
ATOM   4599  C2'   A   143     -34.302  52.128  35.148  1.00  0.00           C  
ATOM   4600  O2'   A   143     -35.661  51.755  35.324  1.00  0.00           O  
ATOM   4601  N1    A   143     -32.895  57.451  33.879  1.00  0.00           N  
ATOM   4602  C2    A   143     -34.027  56.768  34.089  1.00  0.00           C  
ATOM   4603  N3    A   143     -34.208  55.617  34.733  1.00  0.00           N  
ATOM   4604  C4    A   143     -33.040  55.148  35.206  1.00  0.00           C  
ATOM   4605  C5    A   143     -31.796  55.736  35.071  1.00  0.00           C  
ATOM   4606  C6    A   143     -31.738  56.953  34.368  1.00  0.00           C  
ATOM   4607  N6    A   143     -30.610  57.634  34.158  1.00  0.00           N  
ATOM   4608  N7    A   143     -30.820  54.966  35.688  1.00  0.00           N  
ATOM   4609  C8    A   143     -31.484  53.947  36.174  1.00  0.00           C  
ATOM   4610  N9    A   143     -32.833  53.993  35.919  1.00  0.00           N  
ATOM   4611  H5'   A   143     -32.248  50.075  38.410  1.00  0.00           H  
ATOM   4612 H5''   A   143     -32.230  49.115  37.136  1.00  0.00           H  
ATOM   4613  H4'   A   143     -34.193  50.374  37.137  1.00  0.00           H  
ATOM   4614  H3'   A   143     -32.483  51.169  35.002  1.00  0.00           H  
ATOM   4615  H1'   A   143     -34.644  53.493  36.675  1.00  0.00           H  
ATOM   4616  H2'   A   143     -34.155  52.566  34.283  1.00  0.00           H  
ATOM   4617 HO2'   A   143     -35.769  50.814  35.074  1.00  0.00           H  
ATOM   4618  H2    A   143     -34.838  57.172  33.714  1.00  0.00           H  
ATOM   4619  H61   A   143     -30.633  58.478  33.659  1.00  0.00           H  
ATOM   4620  H62   A   143     -29.759  57.292  34.503  1.00  0.00           H  
ATOM   4621  H8    A   143     -31.058  53.219  36.674  1.00  0.00           H  
ATOM   4622  P     C   144     -33.164  49.318  33.280  1.00  0.00           P  
ATOM   4623  OP2   C   144     -31.847  49.992  33.157  1.00  0.00           O  
ATOM   4624  OP1   C   144     -33.241  47.837  33.188  1.00  0.00           O  
ATOM   4625  O5'   C   144     -34.138  49.930  32.178  1.00  0.00           O  
ATOM   4626  C5'   C   144     -35.494  49.520  32.095  1.00  0.00           C  
ATOM   4627  C4'   C   144     -36.321  50.488  31.284  1.00  0.00           C  
ATOM   4628  O4'   C   144     -36.318  51.789  31.926  1.00  0.00           O  
ATOM   4629  C3'   C   144     -35.826  50.776  29.875  1.00  0.00           C  
ATOM   4630  O3'   C   144     -36.229  49.793  28.937  1.00  0.00           O  
ATOM   4631  C1'   C   144     -36.290  52.814  30.957  1.00  0.00           C  
ATOM   4632  C2'   C   144     -36.427  52.147  29.591  1.00  0.00           C  
ATOM   4633  O2'   C   144     -37.804  52.047  29.256  1.00  0.00           O  
ATOM   4634  N1    C   144     -35.011  53.553  31.097  1.00  0.00           N  
ATOM   4635  C2    C   144     -34.967  54.891  30.686  1.00  0.00           C  
ATOM   4636  O2    C   144     -35.990  55.416  30.220  1.00  0.00           O  
ATOM   4637  N3    C   144     -33.813  55.587  30.804  1.00  0.00           N  
ATOM   4638  C4    C   144     -32.727  55.001  31.307  1.00  0.00           C  
ATOM   4639  N4    C   144     -31.610  55.726  31.404  1.00  0.00           N  
ATOM   4640  C5    C   144     -32.738  53.642  31.733  1.00  0.00           C  
ATOM   4641  C6    C   144     -33.886  52.964  31.613  1.00  0.00           C  
ATOM   4642  H5'   C   144     -35.866  49.461  32.999  1.00  0.00           H  
ATOM   4643 H5''   C   144     -35.535  48.636  31.674  1.00  0.00           H  
ATOM   4644  H4'   C   144     -37.242  50.160  31.236  1.00  0.00           H  
ATOM   4645  H3'   C   144     -34.848  50.840  29.872  1.00  0.00           H  
ATOM   4646  H1'   C   144     -37.039  53.431  31.091  1.00  0.00           H  
ATOM   4647  H2'   C   144     -35.921  52.625  28.902  1.00  0.00           H  
ATOM   4648 HO2'   C   144     -37.969  51.175  28.840  1.00  0.00           H  
ATOM   4649  H42   C   144     -30.796  55.324  31.770  1.00  0.00           H  
ATOM   4650  H41   C   144     -31.606  56.661  31.109  1.00  0.00           H  
ATOM   4651  H5    C   144     -31.935  53.220  32.103  1.00  0.00           H  
ATOM   4652  H6    C   144     -33.914  52.028  31.901  1.00  0.00           H  
ATOM   4653  P     C   145     -35.187  49.243  27.844  1.00  0.00           P  
ATOM   4654  OP2   C   145     -33.879  49.038  28.516  1.00  0.00           O  
ATOM   4655  OP1   C   145     -35.828  48.112  27.126  1.00  0.00           O  
ATOM   4656  O5'   C   145     -35.030  50.451  26.818  1.00  0.00           O  
ATOM   4657  C5'   C   145     -36.136  50.907  26.053  1.00  0.00           C  
ATOM   4658  C4'   C   145     -35.854  52.243  25.406  1.00  0.00           C  
ATOM   4659  O4'   C   145     -35.603  53.231  26.442  1.00  0.00           O  
ATOM   4660  C3'   C   145     -34.604  52.308  24.539  1.00  0.00           C  
ATOM   4661  O3'   C   145     -34.794  51.801  23.226  1.00  0.00           O  
ATOM   4662  C1'   C   145     -34.621  54.148  26.000  1.00  0.00           C  
ATOM   4663  C2'   C   145     -34.288  53.795  24.549  1.00  0.00           C  
ATOM   4664  O2'   C   145     -35.094  54.542  23.660  1.00  0.00           O  
ATOM   4665  N1    C   145     -33.431  54.026  26.866  1.00  0.00           N  
ATOM   4666  C2    C   145     -32.510  55.085  26.899  1.00  0.00           C  
ATOM   4667  O2    C   145     -32.740  56.104  26.227  1.00  0.00           O  
ATOM   4668  N3    C   145     -31.395  54.967  27.659  1.00  0.00           N  
ATOM   4669  C4    C   145     -31.185  53.858  28.370  1.00  0.00           C  
ATOM   4670  N4    C   145     -30.072  53.784  29.093  1.00  0.00           N  
ATOM   4671  C5    C   145     -32.109  52.774  28.367  1.00  0.00           C  
ATOM   4672  C6    C   145     -33.210  52.899  27.612  1.00  0.00           C  
ATOM   4673  H5'   C   145     -36.916  50.995  26.641  1.00  0.00           H  
ATOM   4674 H5''   C   145     -36.335  50.249  25.355  1.00  0.00           H  
ATOM   4675  H4'   C   145     -36.742  52.431  24.784  1.00  0.00           H  
ATOM   4676  H3'   C   145     -33.771  51.699  24.919  1.00  0.00           H  
ATOM   4677  H1'   C   145     -34.929  55.204  26.009  1.00  0.00           H  
ATOM   4678  H2'   C   145     -33.258  54.011  24.234  1.00  0.00           H  
ATOM   4679 HO2'   C   145     -35.363  53.966  22.888  1.00  0.00           H  
ATOM   4680  H42   C   145     -29.882  52.966  29.637  1.00  0.00           H  
ATOM   4681  H41   C   145     -29.425  54.545  29.094  1.00  0.00           H  
ATOM   4682  H5    C   145     -31.925  51.867  28.962  1.00  0.00           H  
ATOM   4683  H6    C   145     -33.946  52.081  27.585  1.00  0.00           H  
ATOM   4684  P     G   146     -33.624  50.943  22.528  1.00  0.00           P  
ATOM   4685  OP2   G   146     -32.975  50.077  23.551  1.00  0.00           O  
ATOM   4686  OP1   G   146     -34.218  50.323  21.315  1.00  0.00           O  
ATOM   4687  O5'   G   146     -32.560  52.041  22.073  1.00  0.00           O  
ATOM   4688  C5'   G   146     -32.883  53.023  21.068  1.00  0.00           C  
ATOM   4689  C4'   G   146     -31.804  54.060  20.993  1.00  0.00           C  
ATOM   4690  O4'   G   146     -31.653  54.714  22.278  1.00  0.00           O  
ATOM   4691  C3'   G   146     -30.403  53.560  20.705  1.00  0.00           C  
ATOM   4692  O3'   G   146     -30.221  53.279  19.333  1.00  0.00           O  
ATOM   4693  C1'   G   146     -30.320  55.157  22.421  1.00  0.00           C  
ATOM   4694  C2'   G   146     -29.567  54.745  21.158  1.00  0.00           C  
ATOM   4695  O2'   G   146     -29.596  55.821  20.237  1.00  0.00           O  
ATOM   4696  N1    G   146     -26.404  55.170  25.611  1.00  0.00           N  
ATOM   4697  C2    G   146     -26.652  55.972  24.529  1.00  0.00           C  
ATOM   4698  N2    G   146     -25.732  56.895  24.249  1.00  0.00           N  
ATOM   4699  N3    G   146     -27.727  55.876  23.772  1.00  0.00           N  
ATOM   4700  C4    G   146     -28.549  54.893  24.190  1.00  0.00           C  
ATOM   4701  C5    G   146     -28.393  54.038  25.257  1.00  0.00           C  
ATOM   4702  C6    G   146     -27.237  54.158  26.064  1.00  0.00           C  
ATOM   4703  O6    G   146     -26.920  53.503  27.061  1.00  0.00           O  
ATOM   4704  N7    G   146     -29.466  53.165  25.346  1.00  0.00           N  
ATOM   4705  C8    G   146     -30.242  53.503  24.352  1.00  0.00           C  
ATOM   4706  N9    G   146     -29.737  54.542  23.607  1.00  0.00           N  
ATOM   4707  H5'   G   146     -33.844  53.502  21.304  1.00  0.00           H  
ATOM   4708 H5''   G   146     -32.999  52.535  20.089  1.00  0.00           H  
ATOM   4709  H4'   G   146     -32.123  54.721  20.175  1.00  0.00           H  
ATOM   4710  H3'   G   146     -30.161  52.610  21.204  1.00  0.00           H  
ATOM   4711  H1'   G   146     -30.202  56.246  22.523  1.00  0.00           H  
ATOM   4712  H2'   G   146     -28.502  54.497  21.264  1.00  0.00           H  
ATOM   4713 HO2'   G   146     -29.764  55.468  19.316  1.00  0.00           H  
ATOM   4714  H1    G   146     -25.555  55.324  26.115  1.00  0.00           H  
ATOM   4715  H22   G   146     -25.862  57.509  23.471  1.00  0.00           H  
ATOM   4716  H21   G   146     -24.914  56.974  24.817  1.00  0.00           H  
ATOM   4717  H8    G   146     -31.196  53.002  24.130  1.00  0.00           H  
ATOM   4718  P     U   147     -29.299  52.045  18.897  1.00  0.00           P  
ATOM   4719  OP2   U   147     -29.411  50.926  19.872  1.00  0.00           O  
ATOM   4720  OP1   U   147     -29.619  51.810  17.465  1.00  0.00           O  
ATOM   4721  O5'   U   147     -27.820  52.619  18.993  1.00  0.00           O  
ATOM   4722  C5'   U   147     -27.390  53.661  18.118  1.00  0.00           C  
ATOM   4723  C4'   U   147     -26.128  54.291  18.645  1.00  0.00           C  
ATOM   4724  O4'   U   147     -26.343  54.763  20.002  1.00  0.00           O  
ATOM   4725  C3'   U   147     -24.927  53.374  18.783  1.00  0.00           C  
ATOM   4726  O3'   U   147     -24.272  53.170  17.534  1.00  0.00           O  
ATOM   4727  C1'   U   147     -25.148  54.662  20.745  1.00  0.00           C  
ATOM   4728  C2'   U   147     -24.075  54.149  19.779  1.00  0.00           C  
ATOM   4729  O2'   U   147     -23.430  55.258  19.189  1.00  0.00           O  
ATOM   4730  N1    U   147     -25.367  53.746  21.874  1.00  0.00           N  
ATOM   4731  C2    U   147     -24.533  53.873  22.966  1.00  0.00           C  
ATOM   4732  O2    U   147     -23.679  54.736  23.040  1.00  0.00           O  
ATOM   4733  N3    U   147     -24.741  52.962  23.970  1.00  0.00           N  
ATOM   4734  C4    U   147     -25.696  51.969  24.000  1.00  0.00           C  
ATOM   4735  O4    U   147     -25.744  51.195  24.961  1.00  0.00           O  
ATOM   4736  C5    U   147     -26.539  51.922  22.849  1.00  0.00           C  
ATOM   4737  C6    U   147     -26.349  52.788  21.848  1.00  0.00           C  
ATOM   4738  H5'   U   147     -28.176  54.424  18.025  1.00  0.00           H  
ATOM   4739 H5''   U   147     -27.211  53.258  17.110  1.00  0.00           H  
ATOM   4740  H4'   U   147     -25.896  55.080  17.913  1.00  0.00           H  
ATOM   4741  H3'   U   147     -25.183  52.358  19.118  1.00  0.00           H  
ATOM   4742  H1'   U   147     -24.773  55.606  21.166  1.00  0.00           H  
ATOM   4743  H2'   U   147     -23.263  53.543  20.204  1.00  0.00           H  
ATOM   4744 HO2'   U   147     -23.334  55.104  18.205  1.00  0.00           H  
ATOM   4745  H3    U   147     -24.133  53.023  24.763  1.00  0.00           H  
ATOM   4746  H5    U   147     -27.345  51.175  22.783  1.00  0.00           H  
ATOM   4747  H6    U   147     -27.011  52.734  20.971  1.00  0.00           H  
ATOM   4748  P     C   148     -23.593  51.748  17.213  1.00  0.00           P  
ATOM   4749  OP2   C   148     -24.411  50.633  17.770  1.00  0.00           O  
ATOM   4750  OP1   C   148     -23.252  51.762  15.771  1.00  0.00           O  
ATOM   4751  O5'   C   148     -22.240  51.780  18.034  1.00  0.00           O  
ATOM   4752  C5'   C   148     -21.216  52.708  17.711  1.00  0.00           C  
ATOM   4753  C4'   C   148     -20.210  52.753  18.830  1.00  0.00           C  
ATOM   4754  O4'   C   148     -20.893  52.999  20.092  1.00  0.00           O  
ATOM   4755  C3'   C   148     -19.485  51.448  19.111  1.00  0.00           C  
ATOM   4756  O3'   C   148     -18.440  51.201  18.183  1.00  0.00           O  
ATOM   4757  C1'   C   148     -20.161  52.415  21.147  1.00  0.00           C  
ATOM   4758  C2'   C   148     -18.967  51.691  20.521  1.00  0.00           C  
ATOM   4759  O2'   C   148     -17.848  52.550  20.531  1.00  0.00           O  
ATOM   4760  N1    C   148     -21.041  51.509  21.915  1.00  0.00           N  
ATOM   4761  C2    C   148     -20.632  51.124  23.189  1.00  0.00           C  
ATOM   4762  O2    C   148     -19.550  51.541  23.611  1.00  0.00           O  
ATOM   4763  N3    C   148     -21.415  50.306  23.928  1.00  0.00           N  
ATOM   4764  C4    C   148     -22.569  49.862  23.427  1.00  0.00           C  
ATOM   4765  N4    C   148     -23.307  49.046  24.185  1.00  0.00           N  
ATOM   4766  C5    C   148     -23.016  50.233  22.119  1.00  0.00           C  
ATOM   4767  C6    C   148     -22.227  51.052  21.405  1.00  0.00           C  
ATOM   4768  H5'   C   148     -21.647  53.707  17.550  1.00  0.00           H  
ATOM   4769 H5''   C   148     -20.724  52.415  16.772  1.00  0.00           H  
ATOM   4770  H4'   C   148     -19.502  53.537  18.523  1.00  0.00           H  
ATOM   4771  H3'   C   148     -20.126  50.558  19.022  1.00  0.00           H  
ATOM   4772  H1'   C   148     -19.754  53.143  21.863  1.00  0.00           H  
ATOM   4773  H2'   C   148     -18.625  50.768  21.013  1.00  0.00           H  
ATOM   4774 HO2'   C   148     -17.499  52.634  21.465  1.00  0.00           H  
ATOM   4775  H42   C   148     -24.178  48.693  23.840  1.00  0.00           H  
ATOM   4776  H41   C   148     -22.990  48.789  25.097  1.00  0.00           H  
ATOM   4777  H5    C   148     -23.969  49.859  21.715  1.00  0.00           H  
ATOM   4778  H6    C   148     -22.537  51.359  20.395  1.00  0.00           H  
ATOM   4779  P     G   149     -18.000  49.692  17.843  1.00  0.00           P  
ATOM   4780  OP2   G   149     -19.231  48.902  17.584  1.00  0.00           O  
ATOM   4781  OP1   G   149     -16.931  49.745  16.814  1.00  0.00           O  
ATOM   4782  O5'   G   149     -17.352  49.164  19.200  1.00  0.00           O  
ATOM   4783  C5'   G   149     -16.138  49.714  19.690  1.00  0.00           C  
ATOM   4784  C4'   G   149     -15.796  49.173  21.056  1.00  0.00           C  
ATOM   4785  O4'   G   149     -16.885  49.462  21.988  1.00  0.00           O  
ATOM   4786  C3'   G   149     -15.714  47.658  21.172  1.00  0.00           C  
ATOM   4787  O3'   G   149     -14.514  47.127  20.635  1.00  0.00           O  
ATOM   4788  C1'   G   149     -16.876  48.526  23.027  1.00  0.00           C  
ATOM   4789  C2'   G   149     -15.810  47.476  22.688  1.00  0.00           C  
ATOM   4790  O2'   G   149     -14.588  47.818  23.326  1.00  0.00           O  
ATOM   4791  N1    G   149     -20.101  45.908  25.969  1.00  0.00           N  
ATOM   4792  C2    G   149     -18.813  46.309  26.226  1.00  0.00           C  
ATOM   4793  N2    G   149     -18.312  45.971  27.423  1.00  0.00           N  
ATOM   4794  N3    G   149     -18.068  46.992  25.373  1.00  0.00           N  
ATOM   4795  C4    G   149     -18.724  47.247  24.221  1.00  0.00           C  
ATOM   4796  C5    G   149     -20.008  46.893  23.865  1.00  0.00           C  
ATOM   4797  C6    G   149     -20.796  46.159  24.790  1.00  0.00           C  
ATOM   4798  O6    G   149     -21.956  45.753  24.660  1.00  0.00           O  
ATOM   4799  N7    G   149     -20.309  47.347  22.589  1.00  0.00           N  
ATOM   4800  C8    G   149     -19.223  47.957  22.199  1.00  0.00           C  
ATOM   4801  N9    G   149     -18.222  47.934  23.140  1.00  0.00           N  
ATOM   4802  H5'   G   149     -16.227  50.688  19.745  1.00  0.00           H  
ATOM   4803 H5''   G   149     -15.413  49.494  19.068  1.00  0.00           H  
ATOM   4804  H4'   G   149     -14.958  49.563  21.381  1.00  0.00           H  
ATOM   4805  H3'   G   149     -16.478  47.226  20.739  1.00  0.00           H  
ATOM   4806  H1'   G   149     -16.641  48.969  23.869  1.00  0.00           H  
ATOM   4807  H2'   G   149     -16.100  46.569  22.923  1.00  0.00           H  
ATOM   4808 HO2'   G   149     -14.232  47.026  23.779  1.00  0.00           H  
ATOM   4809  H1    G   149     -20.569  45.406  26.668  1.00  0.00           H  
ATOM   4810  H22   G   149     -17.397  46.231  27.662  1.00  0.00           H  
ATOM   4811  H21   G   149     -18.857  45.465  28.061  1.00  0.00           H  
ATOM   4812  H8    G   149     -19.132  48.387  21.323  1.00  0.00           H  
ATOM   4813  P     U   150     -14.478  45.620  20.075  1.00  0.00           P  
ATOM   4814  OP2   U   150     -15.844  45.269  19.614  1.00  0.00           O  
ATOM   4815  OP1   U   150     -13.333  45.506  19.136  1.00  0.00           O  
ATOM   4816  O5'   U   150     -14.149  44.740  21.362  1.00  0.00           O  
ATOM   4817  C5'   U   150     -12.958  44.950  22.105  1.00  0.00           C  
ATOM   4818  C4'   U   150     -13.060  44.371  23.495  1.00  0.00           C  
ATOM   4819  O4'   U   150     -14.184  44.958  24.187  1.00  0.00           O  
ATOM   4820  C3'   U   150     -13.361  42.883  23.581  1.00  0.00           C  
ATOM   4821  O3'   U   150     -12.223  42.073  23.349  1.00  0.00           O  
ATOM   4822  C1'   U   150     -14.772  44.031  25.060  1.00  0.00           C  
ATOM   4823  C2'   U   150     -13.924  42.766  24.982  1.00  0.00           C  
ATOM   4824  O2'   U   150     -12.894  42.834  25.958  1.00  0.00           O  
ATOM   4825  N1    U   150     -16.166  43.802  24.608  1.00  0.00           N  
ATOM   4826  C2    U   150     -17.081  43.400  25.564  1.00  0.00           C  
ATOM   4827  O2    U   150     -16.790  43.233  26.735  1.00  0.00           O  
ATOM   4828  N3    U   150     -18.358  43.201  25.100  1.00  0.00           N  
ATOM   4829  C4    U   150     -18.807  43.357  23.806  1.00  0.00           C  
ATOM   4830  O4    U   150     -19.991  43.138  23.546  1.00  0.00           O  
ATOM   4831  C5    U   150     -17.806  43.774  22.872  1.00  0.00           C  
ATOM   4832  C6    U   150     -16.555  43.977  23.297  1.00  0.00           C  
ATOM   4833  H5'   U   150     -12.789  45.913  22.172  1.00  0.00           H  
ATOM   4834 H5''   U   150     -12.210  44.525  21.637  1.00  0.00           H  
ATOM   4835  H4'   U   150     -12.237  44.556  23.992  1.00  0.00           H  
ATOM   4836  H3'   U   150     -14.061  42.644  22.938  1.00  0.00           H  
ATOM   4837  H1'   U   150     -14.780  44.358  25.985  1.00  0.00           H  
ATOM   4838  H2'   U   150     -14.468  41.958  25.085  1.00  0.00           H  
ATOM   4839 HO2'   U   150     -12.049  42.549  25.550  1.00  0.00           H  
ATOM   4840  H3    U   150     -19.023  42.916  25.761  1.00  0.00           H  
ATOM   4841  H5    U   150     -18.037  43.911  21.929  1.00  0.00           H  
ATOM   4842  H6    U   150     -15.888  44.261  22.638  1.00  0.00           H  
ATOM   4843  P     A   151     -12.367  40.682  22.556  1.00  0.00           P  
ATOM   4844  OP2   A   151     -13.242  40.912  21.380  1.00  0.00           O  
ATOM   4845  OP1   A   151     -11.007  40.121  22.361  1.00  0.00           O  
ATOM   4846  O5'   A   151     -13.149  39.738  23.574  1.00  0.00           O  
ATOM   4847  C5'   A   151     -12.589  39.404  24.835  1.00  0.00           C  
ATOM   4848  C4'   A   151     -13.592  38.707  25.720  1.00  0.00           C  
ATOM   4849  O4'   A   151     -14.680  39.605  26.082  1.00  0.00           O  
ATOM   4850  C3'   A   151     -14.308  37.515  25.105  1.00  0.00           C  
ATOM   4851  O3'   A   151     -13.505  36.349  25.056  1.00  0.00           O  
ATOM   4852  C1'   A   151     -15.847  38.856  26.289  1.00  0.00           C  
ATOM   4853  C2'   A   151     -15.520  37.386  26.024  1.00  0.00           C  
ATOM   4854  O2'   A   151     -15.172  36.758  27.250  1.00  0.00           O  
ATOM   4855  N1    A   151     -20.927  39.330  25.569  1.00  0.00           N  
ATOM   4856  C2    A   151     -20.205  38.781  26.553  1.00  0.00           C  
ATOM   4857  N3    A   151     -18.882  38.692  26.678  1.00  0.00           N  
ATOM   4858  C4    A   151     -18.267  39.257  25.624  1.00  0.00           C  
ATOM   4859  C5    A   151     -18.872  39.860  24.537  1.00  0.00           C  
ATOM   4860  C6    A   151     -20.278  39.890  24.525  1.00  0.00           C  
ATOM   4861  N6    A   151     -20.998  40.437  23.544  1.00  0.00           N  
ATOM   4862  N7    A   151     -17.919  40.333  23.645  1.00  0.00           N  
ATOM   4863  C8    A   151     -16.779  40.010  24.203  1.00  0.00           C  
ATOM   4864  N9    A   151     -16.915  39.356  25.403  1.00  0.00           N  
ATOM   4865  H5'   A   151     -12.288  40.225  25.279  1.00  0.00           H  
ATOM   4866 H5''   A   151     -11.819  38.815  24.698  1.00  0.00           H  
ATOM   4867  H4'   A   151     -13.130  38.414  26.534  1.00  0.00           H  
ATOM   4868  H3'   A   151     -14.616  37.731  24.199  1.00  0.00           H  
ATOM   4869  H1'   A   151     -16.120  38.965  27.224  1.00  0.00           H  
ATOM   4870  H2'   A   151     -16.262  36.926  25.578  1.00  0.00           H  
ATOM   4871 HO2'   A   151     -15.740  35.970  27.376  1.00  0.00           H  
ATOM   4872  H2    A   151     -20.723  38.388  27.287  1.00  0.00           H  
ATOM   4873  H61   A   151     -21.978  40.428  23.591  1.00  0.00           H  
ATOM   4874  H62   A   151     -20.549  40.849  22.777  1.00  0.00           H  
ATOM   4875  H8    A   151     -15.909  40.216  23.800  1.00  0.00           H  
ATOM   4876  P     G   152     -13.742  35.251  23.906  1.00  0.00           P  
ATOM   4877  OP2   G   152     -14.097  35.967  22.654  1.00  0.00           O  
ATOM   4878  OP1   G   152     -12.587  34.317  23.915  1.00  0.00           O  
ATOM   4879  O5'   G   152     -15.028  34.449  24.398  1.00  0.00           O  
ATOM   4880  C5'   G   152     -15.033  33.775  25.647  1.00  0.00           C  
ATOM   4881  C4'   G   152     -16.434  33.411  26.074  1.00  0.00           C  
ATOM   4882  O4'   G   152     -17.206  34.635  26.229  1.00  0.00           O  
ATOM   4883  C3'   G   152     -17.240  32.584  25.084  1.00  0.00           C  
ATOM   4884  O3'   G   152     -17.010  31.191  25.210  1.00  0.00           O  
ATOM   4885  C1'   G   152     -18.539  34.443  25.777  1.00  0.00           C  
ATOM   4886  C2'   G   152     -18.678  32.965  25.412  1.00  0.00           C  
ATOM   4887  O2'   G   152     -19.152  32.257  26.548  1.00  0.00           O  
ATOM   4888  N1    G   152     -21.988  37.124  23.162  1.00  0.00           N  
ATOM   4889  C2    G   152     -22.149  36.357  24.290  1.00  0.00           C  
ATOM   4890  N2    G   152     -23.391  36.291  24.792  1.00  0.00           N  
ATOM   4891  N3    G   152     -21.166  35.701  24.884  1.00  0.00           N  
ATOM   4892  C4    G   152     -19.987  35.875  24.250  1.00  0.00           C  
ATOM   4893  C5    G   152     -19.719  36.619  23.120  1.00  0.00           C  
ATOM   4894  C6    G   152     -20.783  37.317  22.493  1.00  0.00           C  
ATOM   4895  O6    G   152     -20.747  38.030  21.483  1.00  0.00           O  
ATOM   4896  N7    G   152     -18.374  36.541  22.786  1.00  0.00           N  
ATOM   4897  C8    G   152     -17.859  35.765  23.701  1.00  0.00           C  
ATOM   4898  N9    G   152     -18.782  35.326  24.620  1.00  0.00           N  
ATOM   4899  H5'   G   152     -14.633  34.357  26.326  1.00  0.00           H  
ATOM   4900 H5''   G   152     -14.499  32.957  25.571  1.00  0.00           H  
ATOM   4901  H4'   G   152     -16.409  32.941  26.935  1.00  0.00           H  
ATOM   4902  H3'   G   152     -17.022  32.864  24.171  1.00  0.00           H  
ATOM   4903  H1'   G   152     -19.171  34.663  26.493  1.00  0.00           H  
ATOM   4904  H2'   G   152     -19.267  32.844  24.637  1.00  0.00           H  
ATOM   4905 HO2'   G   152     -18.629  31.436  26.654  1.00  0.00           H  
ATOM   4906  H1    G   152     -22.781  37.571  22.799  1.00  0.00           H  
ATOM   4907  H22   G   152     -23.566  35.758  25.597  1.00  0.00           H  
ATOM   4908  H21   G   152     -24.125  36.774  24.358  1.00  0.00           H  
ATOM   4909  H8    G   152     -16.911  35.521  23.729  1.00  0.00           H  
ATOM   4910  P     U   153     -16.846  30.278  23.897  1.00  0.00           P  
ATOM   4911  OP2   U   153     -16.474  31.164  22.765  1.00  0.00           O  
ATOM   4912  OP1   U   153     -15.977  29.125  24.243  1.00  0.00           O  
ATOM   4913  O5'   U   153     -18.315  29.724  23.628  1.00  0.00           O  
ATOM   4914  C5'   U   153     -19.015  28.996  24.626  1.00  0.00           C  
ATOM   4915  C4'   U   153     -20.315  28.439  24.101  1.00  0.00           C  
ATOM   4916  O4'   U   153     -21.167  29.514  23.617  1.00  0.00           O  
ATOM   4917  C3'   U   153     -20.210  27.508  22.903  1.00  0.00           C  
ATOM   4918  O3'   U   153     -19.862  26.182  23.261  1.00  0.00           O  
ATOM   4919  C1'   U   153     -21.925  29.075  22.511  1.00  0.00           C  
ATOM   4920  C2'   U   153     -21.615  27.589  22.322  1.00  0.00           C  
ATOM   4921  O2'   U   153     -22.533  26.819  23.086  1.00  0.00           O  
ATOM   4922  N1    U   153     -21.530  29.886  21.334  1.00  0.00           N  
ATOM   4923  C2    U   153     -22.303  29.761  20.195  1.00  0.00           C  
ATOM   4924  O2    U   153     -23.273  29.027  20.125  1.00  0.00           O  
ATOM   4925  N3    U   153     -21.900  30.531  19.131  1.00  0.00           N  
ATOM   4926  C4    U   153     -20.826  31.395  19.088  1.00  0.00           C  
ATOM   4927  O4    U   153     -20.593  32.019  18.052  1.00  0.00           O  
ATOM   4928  C5    U   153     -20.073  31.473  20.303  1.00  0.00           C  
ATOM   4929  C6    U   153     -20.444  30.735  21.354  1.00  0.00           C
[truncated: 21,644 more chars]
