# Supplementary material for: Chemical reversible crosslinking enables measurement of RNA 3D distances and alternative conformations in cells
Source: Nat Commun. 2022 Feb 17;13:911. doi: 10.1038/s41467-022-28602-3 (PMC8854666; doi:10.1038/s41467-022-28602-3)
Supplement: Supplementary file 3 — Source Data [file 41467_2022_28602_MOESM3_ESM.zip › Source Data/Source Data SI/sfig10d/S10d Cluster 2 SHARC Source Data.pdb]

HEADER                                            21-MAR-21   XXXX              
EXPDTA    THEORETICAL MODEL                                                     
REMARK 220                                                                      
REMARK 220 EXPERIMENTAL DETAILS                                                 
REMARK 220  EXPERIMENT TYPE                : THEORETICAL MODELLING              
REMARK 220  DATE OF DATA COLLECTION        : 21-MAR-21                          
REMARK 220                                                                      
REMARK 220 REMARK: MODEL GENERATED BY ROSETTA                                   
REMARK 220  VERSION 2020.08+release.cb1caba                                     
ATOM      1  C5'   A     1       0.398  63.344  58.876  1.00  0.00           C  
ATOM      2  C4'   A     1      -0.839  64.199  58.997  1.00  0.00           C  
ATOM      3  O4'   A     1      -1.032  64.951  57.789  1.00  0.00           O  
ATOM      4  C3'   A     1      -2.153  63.452  59.163  1.00  0.00           C  
ATOM      5  O3'   A     1      -2.384  63.025  60.494  1.00  0.00           O  
ATOM      6  C1'   A     1      -2.416  65.132  57.528  1.00  0.00           C  
ATOM      7  C2'   A     1      -3.183  64.449  58.647  1.00  0.00           C  
ATOM      8  O2'   A     1      -3.508  65.414  59.637  1.00  0.00           O  
ATOM      9  N1    A     1      -5.924  64.593  53.792  1.00  0.00           N  
ATOM     10  C2    A     1      -5.950  65.239  54.965  1.00  0.00           C  
ATOM     11  N3    A     1      -4.999  65.338  55.891  1.00  0.00           N  
ATOM     12  C4    A     1      -3.896  64.667  55.514  1.00  0.00           C  
ATOM     13  C5    A     1      -3.719  63.958  54.341  1.00  0.00           C  
ATOM     14  C6    A     1      -4.800  63.930  53.443  1.00  0.00           C  
ATOM     15  N6    A     1      -4.775  63.287  52.273  1.00  0.00           N  
ATOM     16  N7    A     1      -2.450  63.397  54.294  1.00  0.00           N  
ATOM     17  C8    A     1      -1.898  63.774  55.421  1.00  0.00           C  
ATOM     18  N9    A     1      -2.717  64.545  56.208  1.00  0.00           N  
ATOM     19  H4'   A     1      -0.729  64.819  59.748  1.00  0.00           H  
ATOM     20  H3'   A     1      -2.144  62.670  58.572  1.00  0.00           H  
ATOM     21  H1'   A     1      -2.636  66.088  57.518  1.00  0.00           H  
ATOM     22  H2'   A     1      -3.982  63.995  58.305  1.00  0.00           H  
ATOM     23 HO2'   A     1      -3.400  65.009  60.523  1.00  0.00           H  
ATOM     24  H2    A     1      -6.788  65.704  55.171  1.00  0.00           H  
ATOM     25  H61   A     1      -5.562  63.303  51.688  1.00  0.00           H  
ATOM     26  H62   A     1      -3.971  62.799  51.999  1.00  0.00           H  
ATOM     27  H8    A     1      -0.984  63.527  55.678  1.00  0.00           H  
ATOM     28  P     G     2      -2.956  61.551  60.782  1.00  0.00           P  
ATOM     29  OP2   G     2      -2.274  60.606  59.862  1.00  0.00           O  
ATOM     30  OP1   G     2      -2.905  61.315  62.248  1.00  0.00           O  
ATOM     31  O5'   G     2      -4.488  61.640  60.351  1.00  0.00           O  
ATOM     32  C5'   G     2      -5.385  62.510  61.025  1.00  0.00           C  
ATOM     33  C4'   G     2      -6.673  62.680  60.258  1.00  0.00           C  
ATOM     34  O4'   G     2      -6.417  63.285  58.982  1.00  0.00           O  
ATOM     35  C3'   G     2      -7.400  61.398  59.882  1.00  0.00           C  
ATOM     36  O3'   G     2      -8.132  60.840  60.959  1.00  0.00           O  
ATOM     37  C1'   G     2      -7.330  62.809  58.028  1.00  0.00           C  
ATOM     38  C2'   G     2      -8.271  61.860  58.733  1.00  0.00           C  
ATOM     39  O2'   G     2      -9.400  62.582  59.201  1.00  0.00           O  
ATOM     40  N1    G     2      -7.414  61.229  53.189  1.00  0.00           N  
ATOM     41  C2    G     2      -8.390  61.865  53.918  1.00  0.00           C  
ATOM     42  N2    G     2      -9.542  62.116  53.279  1.00  0.00           N  
ATOM     43  N3    G     2      -8.248  62.229  55.182  1.00  0.00           N  
ATOM     44  C4    G     2      -7.032  61.902  55.669  1.00  0.00           C  
ATOM     45  C5    G     2      -5.990  61.268  55.026  1.00  0.00           C  
ATOM     46  C6    G     2      -6.156  60.882  53.671  1.00  0.00           C  
ATOM     47  O6    G     2      -5.349  60.310  52.929  1.00  0.00           O  
ATOM     48  N7    G     2      -4.905  61.115  55.878  1.00  0.00           N  
ATOM     49  C8    G     2      -5.301  61.649  57.003  1.00  0.00           C  
ATOM     50  N9    G     2      -6.580  62.145  56.945  1.00  0.00           N  
ATOM     51  H5'   G     2      -4.960  63.386  61.134  1.00  0.00           H  
ATOM     52 H5''   G     2      -5.586  62.140  61.910  1.00  0.00           H  
ATOM     53  H4'   G     2      -7.281  63.250  60.774  1.00  0.00           H  
ATOM     54  H3'   G     2      -6.759  60.735  59.552  1.00  0.00           H  
ATOM     55  H1'   G     2      -7.840  63.560  57.659  1.00  0.00           H  
ATOM     56  H2'   G     2      -8.532  61.112  58.156  1.00  0.00           H  
ATOM     57 HO2'   G     2     -10.215  62.101  58.946  1.00  0.00           H  
ATOM     58  H1    G     2      -7.619  61.001  52.258  1.00  0.00           H  
ATOM     59  H22   G     2     -10.274  62.568  53.750  1.00  0.00           H  
ATOM     60  H21   G     2      -9.655  61.849  52.344  1.00  0.00           H  
ATOM     61  H8    G     2      -4.740  61.691  57.805  1.00  0.00           H  
ATOM     62  P     A     3      -8.274  59.245  61.099  1.00  0.00           P  
ATOM     63  OP2   A     3      -7.052  58.623  60.530  1.00  0.00           O  
ATOM     64  OP1   A     3      -8.672  58.938  62.496  1.00  0.00           O  
ATOM     65  O5'   A     3      -9.500  58.883  60.147  1.00  0.00           O  
ATOM     66  C5'   A     3     -10.777  59.469  60.348  1.00  0.00           C  
ATOM     67  C4'   A     3     -11.572  59.517  59.068  1.00  0.00           C  
ATOM     68  O4'   A     3     -10.828  60.228  58.052  1.00  0.00           O  
ATOM     69  C3'   A     3     -11.860  58.176  58.410  1.00  0.00           C  
ATOM     70  O3'   A     3     -12.956  57.495  58.994  1.00  0.00           O  
ATOM     71  C1'   A     3     -11.022  59.631  56.789  1.00  0.00           C  
ATOM     72  C2'   A     3     -12.102  58.581  56.978  1.00  0.00           C  
ATOM     73  O2'   A     3     -13.377  59.189  56.823  1.00  0.00           O  
ATOM     74  N1    A     3      -8.285  57.995  52.741  1.00  0.00           N  
ATOM     75  C2    A     3      -9.513  58.521  52.845  1.00  0.00           C  
ATOM     76  N3    A     3     -10.165  58.925  53.933  1.00  0.00           N  
ATOM     77  C4    A     3      -9.413  58.744  55.033  1.00  0.00           C  
ATOM     78  C5    A     3      -8.136  58.217  55.085  1.00  0.00           C  
ATOM     79  C6    A     3      -7.556  57.827  53.865  1.00  0.00           C  
ATOM     80  N6    A     3      -6.333  57.303  53.761  1.00  0.00           N  
ATOM     81  N7    A     3      -7.673  58.183  56.394  1.00  0.00           N  
ATOM     82  C8    A     3      -8.664  58.682  57.091  1.00  0.00           C  
ATOM     83  N9    A     3      -9.749  59.043  56.331  1.00  0.00           N  
ATOM     84  H5'   A     3     -10.660  60.382  60.686  1.00  0.00           H  
ATOM     85 H5''   A     3     -11.270  58.944  61.011  1.00  0.00           H  
ATOM     86  H4'   A     3     -12.422  59.978  59.231  1.00  0.00           H  
ATOM     87  H3'   A     3     -11.066  57.602  58.453  1.00  0.00           H  
ATOM     88  H1'   A     3     -11.326  60.299  56.139  1.00  0.00           H  
ATOM     89  H2'   A     3     -11.983  57.825  56.365  1.00  0.00           H  
ATOM     90 HO2'   A     3     -13.997  58.798  57.473  1.00  0.00           H  
ATOM     91  H2    A     3     -10.000  58.622  52.000  1.00  0.00           H  
ATOM     92  H61   A     3      -5.982  57.050  52.881  1.00  0.00           H  
ATOM     93  H62   A     3      -5.785  57.172  54.563  1.00  0.00           H  
ATOM     94  H8    A     3      -8.633  58.787  58.065  1.00  0.00           H  
ATOM     95  P     G     4     -12.889  55.906  59.228  1.00  0.00           P  
ATOM     96  OP2   G     4     -11.534  55.573  59.735  1.00  0.00           O  
ATOM     97  OP1   G     4     -14.086  55.505  60.011  1.00  0.00           O  
ATOM     98  O5'   G     4     -13.032  55.294  57.763  1.00  0.00           O  
ATOM     99  C5'   G     4     -14.196  55.530  56.985  1.00  0.00           C  
ATOM    100  C4'   G     4     -13.948  55.265  55.527  1.00  0.00           C  
ATOM    101  O4'   G     4     -12.846  56.090  55.068  1.00  0.00           O  
ATOM    102  C3'   G     4     -13.471  53.869  55.183  1.00  0.00           C  
ATOM    103  O3'   G     4     -14.526  52.916  55.156  1.00  0.00           O  
ATOM    104  C1'   G     4     -12.117  55.428  54.066  1.00  0.00           C  
ATOM    105  C2'   G     4     -12.826  54.100  53.822  1.00  0.00           C  
ATOM    106  O2'   G     4     -13.747  54.267  52.765  1.00  0.00           O  
ATOM    107  N1    G     4      -7.528  53.760  52.847  1.00  0.00           N  
ATOM    108  C2    G     4      -8.640  53.938  52.062  1.00  0.00           C  
ATOM    109  N2    G     4      -8.531  53.599  50.755  1.00  0.00           N  
ATOM    110  N3    G     4      -9.783  54.413  52.512  1.00  0.00           N  
ATOM    111  C4    G     4      -9.732  54.700  53.823  1.00  0.00           C  
ATOM    112  C5    G     4      -8.678  54.573  54.692  1.00  0.00           C  
ATOM    113  C6    G     4      -7.454  54.058  54.203  1.00  0.00           C  
ATOM    114  O6    G     4      -6.403  53.860  54.816  1.00  0.00           O  
ATOM    115  N7    G     4      -9.036  55.005  55.968  1.00  0.00           N  
ATOM    116  C8    G     4     -10.289  55.363  55.847  1.00  0.00           C  
ATOM    117  N9    G     4     -10.770  55.187  54.570  1.00  0.00           N  
ATOM    118  H5'   G     4     -14.474  56.462  57.098  1.00  0.00           H  
ATOM    119 H5''   G     4     -14.914  54.942  57.299  1.00  0.00           H  
ATOM    120  H4'   G     4     -14.915  55.472  55.048  1.00  0.00           H  
ATOM    121  H3'   G     4     -12.767  53.448  55.916  1.00  0.00           H  
ATOM    122  H1'   G     4     -12.030  55.928  53.091  1.00  0.00           H  
ATOM    123  H2'   G     4     -12.203  53.254  53.498  1.00  0.00           H  
ATOM    124 HO2'   G     4     -14.632  53.881  53.029  1.00  0.00           H  
ATOM    125  H1    G     4      -6.709  53.387  52.411  1.00  0.00           H  
ATOM    126  H22   G     4      -9.314  53.710  50.143  1.00  0.00           H  
ATOM    127  H21   G     4      -7.669  53.237  50.402  1.00  0.00           H  
ATOM    128  H8    G     4     -10.890  55.757  56.680  1.00  0.00           H  
ATOM    129  P     G     5     -14.233  51.405  55.621  1.00  0.00           P  
ATOM    130  OP2   G     5     -13.263  51.429  56.748  1.00  0.00           O  
ATOM    131  OP1   G     5     -15.549  50.757  55.808  1.00  0.00           O  
ATOM    132  O5'   G     5     -13.512  50.768  54.354  1.00  0.00           O  
ATOM    133  C5'   G     5     -14.183  50.708  53.109  1.00  0.00           C  
ATOM    134  C4'   G     5     -13.245  50.244  52.031  1.00  0.00           C  
ATOM    135  O4'   G     5     -12.104  51.136  51.949  1.00  0.00           O  
ATOM    136  C3'   G     5     -12.580  48.900  52.245  1.00  0.00           C  
ATOM    137  O3'   G     5     -13.447  47.819  51.965  1.00  0.00           O  
ATOM    138  C1'   G     5     -11.006  50.432  51.416  1.00  0.00           C  
ATOM    139  C2'   G     5     -11.447  48.981  51.237  1.00  0.00           C  
ATOM    140  O2'   G     5     -11.893  48.779  49.916  1.00  0.00           O  
ATOM    141  N1    G     5      -6.177  49.135  52.279  1.00  0.00           N  
ATOM    142  C2    G     5      -6.937  48.950  51.153  1.00  0.00           C  
ATOM    143  N2    G     5      -6.328  48.305  50.133  1.00  0.00           N  
ATOM    144  N3    G     5      -8.196  49.363  51.033  1.00  0.00           N  
ATOM    145  C4    G     5      -8.632  49.988  52.152  1.00  0.00           C  
ATOM    146  C5    G     5      -7.948  50.231  53.323  1.00  0.00           C  
ATOM    147  C6    G     5      -6.603  49.777  53.437  1.00  0.00           C  
ATOM    148  O6    G     5      -5.830  49.886  54.394  1.00  0.00           O  
ATOM    149  N7    G     5      -8.749  50.916  54.231  1.00  0.00           N  
ATOM    150  C8    G     5      -9.890  51.061  53.610  1.00  0.00           C  
ATOM    151  N9    G     5      -9.892  50.505  52.352  1.00  0.00           N  
ATOM    152  H5'   G     5     -14.585  51.698  52.849  1.00  0.00           H  
ATOM    153 H5''   G     5     -15.039  50.021  53.176  1.00  0.00           H  
ATOM    154  H4'   G     5     -13.869  50.211  51.127  1.00  0.00           H  
ATOM    155  H3'   G     5     -12.270  48.720  53.285  1.00  0.00           H  
ATOM    156  H1'   G     5     -10.648  50.781  50.437  1.00  0.00           H  
ATOM    157  H2'   G     5     -10.680  48.210  51.399  1.00  0.00           H  
ATOM    158 HO2'   G     5     -12.773  48.302  49.929  1.00  0.00           H  
ATOM    159  H1    G     5      -5.243  48.781  52.269  1.00  0.00           H  
ATOM    160  H22   G     5      -6.824  48.137  49.281  1.00  0.00           H  
ATOM    161  H21   G     5      -5.382  47.997  50.230  1.00  0.00           H  
ATOM    162  H8    G     5     -10.761  51.568  54.052  1.00  0.00           H  
ATOM    163  P     G     6     -13.245  46.451  52.766  1.00  0.00           P  
ATOM    164  OP2   G     6     -12.925  46.807  54.175  1.00  0.00           O  
ATOM    165  OP1   G     6     -14.409  45.582  52.466  1.00  0.00           O  
ATOM    166  O5'   G     6     -11.939  45.816  52.116  1.00  0.00           O  
ATOM    167  C5'   G     6     -11.948  45.355  50.775  1.00  0.00           C  
ATOM    168  C4'   G     6     -10.558  44.945  50.370  1.00  0.00           C  
ATOM    169  O4'   G     6      -9.617  45.991  50.741  1.00  0.00           O  
ATOM    170  C3'   G     6     -10.017  43.737  51.106  1.00  0.00           C  
ATOM    171  O3'   G     6     -10.472  42.541  50.516  1.00  0.00           O  
ATOM    172  C1'   G     6      -8.371  45.414  51.061  1.00  0.00           C  
ATOM    173  C2'   G     6      -8.521  43.901  50.916  1.00  0.00           C  
ATOM    174  O2'   G     6      -8.148  43.534  49.605  1.00  0.00           O  
ATOM    175  N1    G     6      -4.554  45.746  54.362  1.00  0.00           N  
ATOM    176  C2    G     6      -4.612  45.108  53.150  1.00  0.00           C  
ATOM    177  N2    G     6      -3.497  44.491  52.752  1.00  0.00           N  
ATOM    178  N3    G     6      -5.685  45.071  52.386  1.00  0.00           N  
ATOM    179  C4    G     6      -6.721  45.720  52.950  1.00  0.00           C  
ATOM    180  C5    G     6      -6.773  46.376  54.166  1.00  0.00           C  
ATOM    181  C6    G     6      -5.611  46.424  54.960  1.00  0.00           C  
ATOM    182  O6    G     6      -5.448  46.981  56.055  1.00  0.00           O  
ATOM    183  N7    G     6      -8.034  46.906  54.388  1.00  0.00           N  
ATOM    184  C8    G     6      -8.713  46.578  53.315  1.00  0.00           C  
ATOM    185  N9    G     6      -7.965  45.877  52.393  1.00  0.00           N  
ATOM    186  H5'   G     6     -12.316  46.147  50.106  1.00  0.00           H  
ATOM    187 H5''   G     6     -12.636  44.503  50.673  1.00  0.00           H  
ATOM    188  H4'   G     6     -10.638  44.753  49.290  1.00  0.00           H  
ATOM    189  H3'   G     6     -10.352  43.669  52.152  1.00  0.00           H  
ATOM    190  H1'   G     6      -7.564  45.722  50.381  1.00  0.00           H  
ATOM    191  H2'   G     6      -7.935  43.259  51.589  1.00  0.00           H  
ATOM    192 HO2'   G     6      -8.786  42.846  49.257  1.00  0.00           H  
ATOM    193  H1    G     6      -3.684  45.724  54.854  1.00  0.00           H  
ATOM    194  H22   G     6      -3.480  44.005  51.877  1.00  0.00           H  
ATOM    195  H21   G     6      -2.680  44.514  53.326  1.00  0.00           H  
ATOM    196  H8    G     6      -9.770  46.846  53.161  1.00  0.00           H  
ATOM    197  P     A     7     -10.355  41.167  51.298  1.00  0.00           P  
ATOM    198  OP2   A     7     -11.386  41.221  52.365  1.00  0.00           O  
ATOM    199  OP1   A     7     -10.425  40.106  50.262  1.00  0.00           O  
ATOM    200  O5'   A     7      -8.926  41.079  51.998  1.00  0.00           O  
ATOM    201  C5'   A     7      -8.740  40.315  53.180  1.00  0.00           C  
ATOM    202  C4'   A     7      -7.296  40.292  53.601  1.00  0.00           C  
ATOM    203  O4'   A     7      -6.786  41.647  53.657  1.00  0.00           O  
ATOM    204  C3'   A     7      -7.035  39.766  54.993  1.00  0.00           C  
ATOM    205  O3'   A     7      -7.001  38.345  54.937  1.00  0.00           O  
ATOM    206  C1'   A     7      -5.825  41.759  54.679  1.00  0.00           C  
ATOM    207  C2'   A     7      -5.670  40.368  55.289  1.00  0.00           C  
ATOM    208  O2'   A     7      -4.646  39.697  54.588  1.00  0.00           O  
ATOM    209  N1    A     7      -4.804  44.326  59.003  1.00  0.00           N  
ATOM    210  C2    A     7      -4.116  43.412  58.316  1.00  0.00           C  
ATOM    211  N3    A     7      -4.435  42.788  57.191  1.00  0.00           N  
ATOM    212  C4    A     7      -5.638  43.193  56.751  1.00  0.00           C  
ATOM    213  C5    A     7      -6.466  44.127  57.348  1.00  0.00           C  
ATOM    214  C6    A     7      -6.012  44.714  58.531  1.00  0.00           C  
ATOM    215  N6    A     7      -6.702  45.629  59.220  1.00  0.00           N  
ATOM    216  N7    A     7      -7.639  44.284  56.611  1.00  0.00           N  
ATOM    217  C8    A     7      -7.491  43.458  55.598  1.00  0.00           C  
ATOM    218  N9    A     7      -6.304  42.759  55.626  1.00  0.00           N  
ATOM    219  H5'   A     7      -9.039  39.396  53.017  1.00  0.00           H  
ATOM    220 H5''   A     7      -9.277  40.703  53.901  1.00  0.00           H  
ATOM    221  H4'   A     7      -6.810  39.644  52.858  1.00  0.00           H  
ATOM    222  H3'   A     7      -7.825  40.017  55.716  1.00  0.00           H  
ATOM    223  H1'   A     7      -4.823  42.084  54.364  1.00  0.00           H  
ATOM    224  H2'   A     7      -5.395  40.294  56.351  1.00  0.00           H  
ATOM    225 HO2'   A     7      -4.903  38.739  54.457  1.00  0.00           H  
ATOM    226  H2    A     7      -3.144  43.136  58.748  1.00  0.00           H  
ATOM    227  H61   A     7      -6.322  46.012  60.063  1.00  0.00           H  
ATOM    228  H62   A     7      -7.596  45.933  58.893  1.00  0.00           H  
ATOM    229  H8    A     7      -8.248  43.331  54.809  1.00  0.00           H  
ATOM    230  P     C     8      -7.807  37.485  56.027  1.00  0.00           P  
ATOM    231  OP2   C     8      -9.144  38.098  56.275  1.00  0.00           O  
ATOM    232  OP1   C     8      -7.713  36.078  55.579  1.00  0.00           O  
ATOM    233  O5'   C     8      -6.922  37.636  57.335  1.00  0.00           O  
ATOM    234  C5'   C     8      -5.608  37.103  57.361  1.00  0.00           C  
ATOM    235  C4'   C     8      -4.878  37.576  58.594  1.00  0.00           C  
ATOM    236  O4'   C     8      -4.675  39.012  58.532  1.00  0.00           O  
ATOM    237  C3'   C     8      -5.650  37.378  59.885  1.00  0.00           C  
ATOM    238  O3'   C     8      -5.539  36.054  60.367  1.00  0.00           O  
ATOM    239  C1'   C     8      -4.779  39.563  59.832  1.00  0.00           C  
ATOM    240  C2'   C     8      -5.018  38.405  60.804  1.00  0.00           C  
ATOM    241  O2'   C     8      -3.788  37.967  61.331  1.00  0.00           O  
ATOM    242  N1    C     8      -5.893  40.523  59.862  1.00  0.00           N  
ATOM    243  C2    C     8      -5.933  41.481  60.889  1.00  0.00           C  
ATOM    244  O2    C     8      -4.993  41.537  61.700  1.00  0.00           O  
ATOM    245  N3    C     8      -6.995  42.321  60.967  1.00  0.00           N  
ATOM    246  C4    C     8      -7.978  42.241  60.064  1.00  0.00           C  
ATOM    247  N4    C     8      -9.017  43.071  60.193  1.00  0.00           N  
ATOM    248  C5    C     8      -7.943  41.302  58.989  1.00  0.00           C  
ATOM    249  C6    C     8      -6.894  40.473  58.925  1.00  0.00           C  
ATOM    250  H5'   C     8      -5.056  37.412  56.461  1.00  0.00           H  
ATOM    251 H5''   C     8      -5.646  36.004  57.352  1.00  0.00           H  
ATOM    252  H4'   C     8      -3.954  36.980  58.603  1.00  0.00           H  
ATOM    253  H3'   C     8      -6.735  37.530  59.779  1.00  0.00           H  
ATOM    254  H1'   C     8      -3.879  40.091  60.180  1.00  0.00           H  
ATOM    255  H2'   C     8      -5.640  38.628  61.683  1.00  0.00           H  
ATOM    256 HO2'   C     8      -3.729  36.971  61.258  1.00  0.00           H  
ATOM    257  H42   C     8      -9.770  43.037  59.535  1.00  0.00           H  
ATOM    258  H41   C     8      -9.042  43.726  60.947  1.00  0.00           H  
ATOM    259  H5    C     8      -8.751  41.261  58.242  1.00  0.00           H  
ATOM    260  H6    C     8      -6.834  39.737  58.109  1.00  0.00           H  
ATOM    261  P     G     9      -6.798  35.366  61.077  1.00  0.00           P  
ATOM    262  OP2   G     9      -8.056  35.845  60.447  1.00  0.00           O  
ATOM    263  OP1   G     9      -6.511  33.909  61.124  1.00  0.00           O  
ATOM    264  O5'   G     9      -6.752  35.961  62.553  1.00  0.00           O  
ATOM    265  C5'   G     9      -5.628  35.706  63.410  1.00  0.00           C  
ATOM    266  C4'   G     9      -5.745  36.501  64.686  1.00  0.00           C  
ATOM    267  O4'   G     9      -5.859  37.916  64.381  1.00  0.00           O  
ATOM    268  C3'   G     9      -6.966  36.250  65.554  1.00  0.00           C  
ATOM    269  O3'   G     9      -6.886  35.047  66.300  1.00  0.00           O  
ATOM    270  C1'   G     9      -6.509  38.550  65.451  1.00  0.00           C  
ATOM    271  C2'   G     9      -6.931  37.475  66.450  1.00  0.00           C  
ATOM    272  O2'   G     9      -5.909  37.361  67.416  1.00  0.00           O  
ATOM    273  N1    G     9     -10.139  41.892  66.622  1.00  0.00           N  
ATOM    274  C2    G     9      -9.162  41.348  67.412  1.00  0.00           C  
ATOM    275  N2    G     9      -9.152  41.741  68.688  1.00  0.00           N  
ATOM    276  N3    G     9      -8.262  40.482  66.985  1.00  0.00           N  
ATOM    277  C4    G     9      -8.422  40.189  65.679  1.00  0.00           C  
ATOM    278  C5    G     9      -9.365  40.669  64.800  1.00  0.00           C  
ATOM    279  C6    G     9     -10.324  41.613  65.274  1.00  0.00           C  
ATOM    280  O6    G     9     -11.239  42.174  64.650  1.00  0.00           O  
ATOM    281  N7    G     9      -9.197  40.108  63.542  1.00  0.00           N  
ATOM    282  C8    G     9      -8.167  39.317  63.675  1.00  0.00           C  
ATOM    283  N9    G     9      -7.649  39.318  64.948  1.00  0.00           N  
ATOM    284  H5'   G     9      -4.693  35.971  62.896  1.00  0.00           H  
ATOM    285 H5''   G     9      -5.572  34.633  63.647  1.00  0.00           H  
ATOM    286  H4'   G     9      -4.848  36.223  65.258  1.00  0.00           H  
ATOM    287  H3'   G     9      -7.898  36.127  64.982  1.00  0.00           H  
ATOM    288  H1'   G     9      -5.862  39.254  65.994  1.00  0.00           H  
ATOM    289  H2'   G     9      -7.863  37.613  67.016  1.00  0.00           H  
ATOM    290 HO2'   G     9      -5.782  36.398  67.656  1.00  0.00           H  
ATOM    291  H1    G     9     -10.769  42.540  67.048  1.00  0.00           H  
ATOM    292  H22   G     9      -8.464  41.379  69.317  1.00  0.00           H  
ATOM    293  H21   G     9      -9.832  42.397  69.015  1.00  0.00           H  
ATOM    294  H8    G     9      -7.759  38.708  62.854  1.00  0.00           H  
ATOM    295  P     G    10      -8.156  34.066  66.388  1.00  0.00           P  
ATOM    296  OP2   G    10      -8.861  34.108  65.082  1.00  0.00           O  
ATOM    297  OP1   G    10      -7.695  32.763  66.932  1.00  0.00           O  
ATOM    298  O5'   G    10      -9.097  34.749  67.478  1.00  0.00           O  
ATOM    299  C5'   G    10      -8.658  34.915  68.818  1.00  0.00           C  
ATOM    300  C4'   G    10      -9.483  35.947  69.547  1.00  0.00           C  
ATOM    301  O4'   G    10      -9.324  37.221  68.894  1.00  0.00           O  
ATOM    302  C3'   G    10     -10.985  35.704  69.572  1.00  0.00           C  
ATOM    303  O3'   G    10     -11.401  34.925  70.681  1.00  0.00           O  
ATOM    304  C1'   G    10     -10.555  37.905  68.847  1.00  0.00           C  
ATOM    305  C2'   G    10     -11.515  37.114  69.728  1.00  0.00           C  
ATOM    306  O2'   G    10     -11.387  37.568  71.068  1.00  0.00           O  
ATOM    307  N1    G    10     -13.428  40.394  65.460  1.00  0.00           N  
ATOM    308  C2    G    10     -13.233  40.649  66.796  1.00  0.00           C  
ATOM    309  N2    G    10     -13.886  41.705  67.302  1.00  0.00           N  
ATOM    310  N3    G    10     -12.453  39.922  67.580  1.00  0.00           N  
ATOM    311  C4    G    10     -11.874  38.902  66.912  1.00  0.00           C  
ATOM    312  C5    G    10     -12.002  38.561  65.582  1.00  0.00           C  
ATOM    313  C6    G    10     -12.842  39.348  64.752  1.00  0.00           C  
ATOM    314  O6    G    10     -13.085  39.208  63.548  1.00  0.00           O  
ATOM    315  N7    G    10     -11.239  37.441  65.285  1.00  0.00           N  
ATOM    316  C8    G    10     -10.672  37.127  66.418  1.00  0.00           C  
ATOM    317  N9    G    10     -11.013  37.972  67.446  1.00  0.00           N  
ATOM    318  H5'   G    10      -7.721  35.199  68.815  1.00  0.00           H  
ATOM    319 H5''   G    10      -8.731  34.057  69.287  1.00  0.00           H  
ATOM    320  H4'   G    10      -9.162  36.014  70.471  1.00  0.00           H  
ATOM    321  H3'   G    10     -11.266  35.342  68.707  1.00  0.00           H  
ATOM    322  H1'   G    10     -10.458  38.814  69.202  1.00  0.00           H  
ATOM    323  H2'   G    10     -12.438  37.189  69.406  1.00  0.00           H  
ATOM    324 HO2'   G    10     -11.312  36.792  71.662  1.00  0.00           H  
ATOM    325  H1    G    10     -14.026  40.992  64.966  1.00  0.00           H  
ATOM    326  H22   G    10     -13.785  41.935  68.250  1.00  0.00           H  
ATOM    327  H21   G    10     -14.465  42.247  66.728  1.00  0.00           H  
ATOM    328  H8    G    10     -10.064  36.366  66.523  1.00  0.00           H  
ATOM    329  P     C    11     -12.598  33.874  70.509  1.00  0.00           P  
ATOM    330  OP2   C    11     -12.151  32.914  69.469  1.00  0.00           O  
ATOM    331  OP1   C    11     -12.907  33.383  71.876  1.00  0.00           O  
ATOM    332  O5'   C    11     -13.884  34.636  69.957  1.00  0.00           O  
ATOM    333  C5'   C    11     -15.106  34.623  70.680  1.00  0.00           C  
ATOM    334  C4'   C    11     -15.591  36.020  70.980  1.00  0.00           C  
ATOM    335  O4'   C    11     -14.849  36.933  70.131  1.00  0.00           O  
ATOM    336  C3'   C    11     -17.043  36.313  70.639  1.00  0.00           C  
ATOM    337  O3'   C    11     -17.941  35.929  71.666  1.00  0.00           O  
ATOM    338  C1'   C    11     -15.685  38.006  69.728  1.00  0.00           C  
ATOM    339  C2'   C    11     -17.038  37.816  70.402  1.00  0.00           C  
ATOM    340  O2'   C    11     -17.051  38.530  71.629  1.00  0.00           O  
ATOM    341  N1    C    11     -15.788  37.998  68.247  1.00  0.00           N  
ATOM    342  C2    C    11     -16.465  39.052  67.622  1.00  0.00           C  
ATOM    343  O2    C    11     -16.957  39.954  68.317  1.00  0.00           O  
ATOM    344  N3    C    11     -16.572  39.069  66.273  1.00  0.00           N  
ATOM    345  C4    C    11     -16.035  38.087  65.548  1.00  0.00           C  
ATOM    346  N4    C    11     -16.166  38.145  64.221  1.00  0.00           N  
ATOM    347  C5    C    11     -15.341  37.002  66.154  1.00  0.00           C  
ATOM    348  C6    C    11     -15.241  36.997  67.488  1.00  0.00           C  
ATOM    349  H5'   C    11     -14.972  34.142  71.523  1.00  0.00           H  
ATOM    350 H5''   C    11     -15.785  34.156  70.150  1.00  0.00           H  
ATOM    351  H4'   C    11     -15.432  36.255  71.918  1.00  0.00           H  
ATOM    352  H3'   C    11     -17.286  35.849  69.810  1.00  0.00           H  
ATOM    353  H1'   C    11     -15.295  38.855  70.023  1.00  0.00           H  
ATOM    354  H2'   C    11     -17.775  38.088  69.817  1.00  0.00           H  
ATOM    355 HO2'   C    11     -17.490  37.983  72.313  1.00  0.00           H  
ATOM    356  H42   C    11     -15.782  37.439  63.660  1.00  0.00           H  
ATOM    357  H41   C    11     -16.645  38.894  63.807  1.00  0.00           H  
ATOM    358  H5    C    11     -14.949  36.285  65.612  1.00  0.00           H  
ATOM    359  H6    C    11     -14.767  36.259  67.924  1.00  0.00           H  
ATOM    360  P     C    12     -19.384  35.326  71.295  1.00  0.00           P  
ATOM    361  OP2   C    12     -19.211  34.378  70.166  1.00  0.00           O  
ATOM    362  OP1   C    12     -20.025  34.861  72.551  1.00  0.00           O  
ATOM    363  O5'   C    12     -20.203  36.584  70.762  1.00  0.00           O  
ATOM    364  C5'   C    12     -20.466  37.695  71.606  1.00  0.00           C  
ATOM    365  C4'   C    12     -21.217  38.783  70.878  1.00  0.00           C  
ATOM    366  O4'   C    12     -20.391  39.357  69.836  1.00  0.00           O  
ATOM    367  C3'   C    12     -22.476  38.351  70.143  1.00  0.00           C  
ATOM    368  O3'   C    12     -23.592  38.195  71.002  1.00  0.00           O  
ATOM    369  C1'   C    12     -21.215  39.810  68.770  1.00  0.00           C  
ATOM    370  C2'   C    12     -22.667  39.470  69.125  1.00  0.00           C  
ATOM    371  O2'   C    12     -23.275  40.608  69.718  1.00  0.00           O  
ATOM    372  N1    C    12     -20.806  39.137  67.512  1.00  0.00           N  
ATOM    373  C2    C    12     -21.330  39.611  66.303  1.00  0.00           C  
ATOM    374  O2    C    12     -22.115  40.572  66.318  1.00  0.00           O  
ATOM    375  N3    C    12     -20.973  39.015  65.142  1.00  0.00           N  
ATOM    376  C4    C    12     -20.129  37.984  65.153  1.00  0.00           C  
ATOM    377  N4    C    12     -19.805  37.427  63.983  1.00  0.00           N  
ATOM    378  C5    C    12     -19.579  37.478  66.365  1.00  0.00           C  
ATOM    379  C6    C    12     -19.938  38.076  67.507  1.00  0.00           C  
ATOM    380  H5'   C    12     -19.615  38.057  71.931  1.00  0.00           H  
ATOM    381 H5''   C    12     -21.000  37.395  72.371  1.00  0.00           H  
ATOM    382  H4'   C    12     -21.451  39.483  71.522  1.00  0.00           H  
ATOM    383  H3'   C    12     -22.309  37.511  69.667  1.00  0.00           H  
ATOM    384  H1'   C    12     -21.114  40.779  68.668  1.00  0.00           H  
ATOM    385  H2'   C    12     -23.165  39.161  68.340  1.00  0.00           H  
ATOM    386 HO2'   C    12     -23.857  40.315  70.450  1.00  0.00           H  
ATOM    387  H42   C    12     -19.186  36.668  63.958  1.00  0.00           H  
ATOM    388  H41   C    12     -20.186  37.778  63.151  1.00  0.00           H  
ATOM    389  H5    C    12     -18.958  36.720  66.362  1.00  0.00           H  
ATOM    390  H6    C    12     -19.571  37.743  68.351  1.00  0.00           H  
ATOM    391  P     G    13     -24.826  37.263  70.564  1.00  0.00           P  
ATOM    392  OP2   G    13     -24.285  36.118  69.789  1.00  0.00           O  
ATOM    393  OP1   G    13     -25.660  37.006  71.766  1.00  0.00           O  
ATOM    394  O5'   G    13     -25.668  38.179  69.568  1.00  0.00           O  
ATOM    395  C5'   G    13     -26.625  37.610  68.688  1.00  0.00           C  
ATOM    396  C4'   G    13     -26.555  38.231  67.315  1.00  0.00           C  
ATOM    397  O4'   G    13     -25.172  38.521  67.018  1.00  0.00           O  
ATOM    398  C3'   G    13     -27.025  37.358  66.161  1.00  0.00           C  
ATOM    399  O3'   G    13     -28.412  37.488  65.899  1.00  0.00           O  
ATOM    400  C1'   G    13     -24.859  38.159  65.687  1.00  0.00           C  
ATOM    401  C2'   G    13     -26.172  37.812  64.992  1.00  0.00           C  
ATOM    402  O2'   G    13     -26.701  38.986  64.394  1.00  0.00           O  
ATOM    403  N1    G    13     -22.096  34.839  62.993  1.00  0.00           N  
ATOM    404  C2    G    13     -22.903  35.862  62.557  1.00  0.00           C  
ATOM    405  N2    G    13     -22.989  36.028  61.228  1.00  0.00           N  
ATOM    406  N3    G    13     -23.577  36.666  63.363  1.00  0.00           N  
ATOM    407  C4    G    13     -23.378  36.361  64.662  1.00  0.00           C  
ATOM    408  C5    G    13     -22.595  35.363  65.202  1.00  0.00           C  
ATOM    409  C6    G    13     -21.877  34.507  64.326  1.00  0.00           C  
ATOM    410  O6    G    13     -21.129  33.565  64.611  1.00  0.00           O  
ATOM    411  N7    G    13     -22.659  35.382  66.588  1.00  0.00           N  
ATOM    412  C8    G    13     -23.465  36.372  66.861  1.00  0.00           C  
ATOM    413  N9    G    13     -23.937  37.009  65.739  1.00  0.00           N  
ATOM    414  H5'   G    13     -27.522  37.749  69.056  1.00  0.00           H  
ATOM    415 H5''   G    13     -26.458  36.647  68.612  1.00  0.00           H  
ATOM    416  H4'   G    13     -27.072  39.064  67.317  1.00  0.00           H  
ATOM    417  H3'   G    13     -26.811  36.423  66.359  1.00  0.00           H  
ATOM    418  H1'   G    13     -24.428  38.902  65.216  1.00  0.00           H  
ATOM    419  H2'   G    13     -26.051  37.093  64.336  1.00  0.00           H  
ATOM    420 HO2'   G    13     -27.678  38.968  64.464  1.00  0.00           H  
ATOM    421  H1    G    13     -21.639  34.300  62.314  1.00  0.00           H  
ATOM    422  H22   G    13     -23.550  36.742  60.859  1.00  0.00           H  
ATOM    423  H21   G    13     -22.493  35.436  60.625  1.00  0.00           H  
ATOM    424  H8    G    13     -23.707  36.633  67.773  1.00  0.00           H  
ATOM    425  P     G    14     -29.290  36.179  65.601  1.00  0.00           P  
ATOM    426  OP2   G    14     -28.436  35.299  64.763  1.00  0.00           O  
ATOM    427  OP1   G    14     -29.765  35.697  66.923  1.00  0.00           O  
ATOM    428  O5'   G    14     -30.566  36.592  64.740  1.00  0.00           O  
ATOM    429  C5'   G    14     -31.374  35.606  64.115  1.00  0.00           C  
ATOM    430  C4'   G    14     -32.412  36.230  63.215  1.00  0.00           C  
ATOM    431  O4'   G    14     -32.093  37.640  63.110  1.00  0.00           O  
ATOM    432  C3'   G    14     -32.450  35.715  61.784  1.00  0.00           C  
ATOM    433  O3'   G    14     -33.362  34.644  61.606  1.00  0.00           O  
ATOM    434  C1'   G    14     -32.100  38.046  61.755  1.00  0.00           C  
ATOM    435  C2'   G    14     -32.787  36.948  60.953  1.00  0.00           C  
ATOM    436  O2'   G    14     -34.186  37.192  60.937  1.00  0.00           O  
ATOM    437  N1    G    14     -29.122  39.805  58.019  1.00  0.00           N  
ATOM    438  C2    G    14     -30.493  39.742  58.088  1.00  0.00           C  
ATOM    439  N2    G    14     -31.165  40.208  57.025  1.00  0.00           N  
ATOM    440  N3    G    14     -31.159  39.259  59.124  1.00  0.00           N  
ATOM    441  C4    G    14     -30.332  38.834  60.103  1.00  0.00           C  
ATOM    442  C5    G    14     -28.954  38.852  60.133  1.00  0.00           C  
ATOM    443  C6    G    14     -28.252  39.373  59.015  1.00  0.00           C  
ATOM    444  O6    G    14     -27.031  39.475  58.852  1.00  0.00           O  
ATOM    445  N7    G    14     -28.480  38.323  61.325  1.00  0.00           N  
ATOM    446  C8    G    14     -29.558  37.999  61.986  1.00  0.00           C  
ATOM    447  N9    G    14     -30.716  38.282  61.302  1.00  0.00           N  
ATOM    448  H5'   G    14     -31.825  35.077  64.805  1.00  0.00           H  
ATOM    449 H5''   G    14     -30.801  35.015  63.582  1.00  0.00           H  
ATOM    450  H4'   G    14     -33.306  36.145  63.608  1.00  0.00           H  
ATOM    451  H3'   G    14     -31.549  35.409  61.555  1.00  0.00           H  
ATOM    452  H1'   G    14     -32.615  38.877  61.678  1.00  0.00           H  
ATOM    453  H2'   G    14     -32.419  36.881  60.046  1.00  0.00           H  
ATOM    454 HO2'   G    14     -34.660  36.337  61.004  1.00  0.00           H  
ATOM    455  H1    G    14     -28.725  40.181  57.206  1.00  0.00           H  
ATOM    456  H22   G    14     -32.145  40.189  57.018  1.00  0.00           H  
ATOM    457  H21   G    14     -30.679  40.568  56.254  1.00  0.00           H  
ATOM    458  H8    G    14     -29.542  37.595  62.878  1.00  0.00           H  
ATOM    459  P     G    15     -32.964  33.389  60.685  1.00  0.00           P  
ATOM    460  OP2   G    15     -31.703  32.812  61.215  1.00  0.00           O  
ATOM    461  OP1   G    15     -34.163  32.525  60.540  1.00  0.00           O  
ATOM    462  O5'   G    15     -32.650  34.037  59.263  1.00  0.00           O  
ATOM    463  C5'   G    15     -33.696  34.525  58.437  1.00  0.00           C  
ATOM    464  C4'   G    15     -33.157  35.231  57.218  1.00  0.00           C  
ATOM    465  O4'   G    15     -32.320  36.336  57.638  1.00  0.00           O  
ATOM    466  C3'   G    15     -32.237  34.411  56.325  1.00  0.00           C  
ATOM    467  O3'   G    15     -32.943  33.571  55.428  1.00  0.00           O  
ATOM    468  C1'   G    15     -31.188  36.459  56.807  1.00  0.00           C  
ATOM    469  C2'   G    15     -31.413  35.491  55.647  1.00  0.00           C  
ATOM    470  O2'   G    15     -32.158  36.147  54.631  1.00  0.00           O  
ATOM    471  N1    G    15     -26.117  36.717  57.181  1.00  0.00           N  
ATOM    472  C2    G    15     -26.948  37.211  56.204  1.00  0.00           C  
ATOM    473  N2    G    15     -26.356  37.860  55.191  1.00  0.00           N  
ATOM    474  N3    G    15     -28.264  37.079  56.219  1.00  0.00           N  
ATOM    475  C4    G    15     -28.693  36.402  57.305  1.00  0.00           C  
ATOM    476  C5    G    15     -27.948  35.869  58.336  1.00  0.00           C  
ATOM    477  C6    G    15     -26.537  36.017  58.308  1.00  0.00           C  
ATOM    478  O6    G    15     -25.704  35.615  59.128  1.00  0.00           O  
ATOM    479  N7    G    15     -28.769  35.247  59.266  1.00  0.00           N  
ATOM    480  C8    G    15     -29.975  35.410  58.792  1.00  0.00           C  
ATOM    481  N9    G    15     -30.001  36.102  57.606  1.00  0.00           N  
ATOM    482  H5'   G    15     -34.245  35.152  58.953  1.00  0.00           H  
ATOM    483 H5''   G    15     -34.255  33.772  58.151  1.00  0.00           H  
ATOM    484  H4'   G    15     -33.899  35.576  56.679  1.00  0.00           H  
ATOM    485  H3'   G    15     -31.645  33.863  56.880  1.00  0.00           H  
ATOM    486  H1'   G    15     -31.084  37.369  56.457  1.00  0.00           H  
ATOM    487  H2'   G    15     -30.566  35.135  55.304  1.00  0.00           H  
ATOM    488 HO2'   G    15     -32.834  35.529  54.282  1.00  0.00           H  
ATOM    489  H1    G    15     -25.155  36.868  57.077  1.00  0.00           H  
ATOM    490  H22   G    15     -26.898  38.234  54.465  1.00  0.00           H  
ATOM    491  H21   G    15     -25.381  37.962  55.174  1.00  0.00           H  
ATOM    492  H8    G    15     -30.779  35.073  59.239  1.00  0.00           H  
ATOM    493  P     G    16     -32.374  32.110  55.073  1.00  0.00           P  
ATOM    494  OP2   G    16     -31.897  31.484  56.333  1.00  0.00           O  
ATOM    495  OP1   G    16     -33.387  31.409  54.244  1.00  0.00           O  
ATOM    496  O5'   G    16     -31.103  32.402  54.157  1.00  0.00           O  
ATOM    497  C5'   G    16     -31.243  33.060  52.906  1.00  0.00           C  
ATOM    498  C4'   G    16     -29.915  33.215  52.212  1.00  0.00           C  
ATOM    499  O4'   G    16     -29.072  34.105  52.996  1.00  0.00           O  
ATOM    500  C3'   G    16     -29.087  31.945  52.124  1.00  0.00           C  
ATOM    501  O3'   G    16     -29.499  31.072  51.096  1.00  0.00           O  
ATOM    502  C1'   G    16     -27.722  33.701  52.852  1.00  0.00           C  
ATOM    503  C2'   G    16     -27.693  32.503  51.902  1.00  0.00           C  
ATOM    504  O2'   G    16     -27.497  32.945  50.570  1.00  0.00           O  
ATOM    505  N1    G    16     -23.622  32.274  55.453  1.00  0.00           N  
ATOM    506  C2    G    16     -23.756  32.539  54.114  1.00  0.00           C  
ATOM    507  N2    G    16     -22.650  32.396  53.368  1.00  0.00           N  
ATOM    508  N3    G    16     -24.891  32.911  53.547  1.00  0.00           N  
ATOM    509  C4    G    16     -25.896  32.992  54.441  1.00  0.00           C  
ATOM    510  C5    G    16     -25.866  32.740  55.798  1.00  0.00           C  
ATOM    511  C6    G    16     -24.643  32.349  56.391  1.00  0.00           C  
ATOM    512  O6    G    16     -24.410  32.083  57.571  1.00  0.00           O  
ATOM    513  N7    G    16     -27.122  32.925  56.363  1.00  0.00           N  
ATOM    514  C8    G    16     -27.876  33.283  55.357  1.00  0.00           C  
ATOM    515  N9    G    16     -27.192  33.344  54.162  1.00  0.00           N  
ATOM    516  H5'   G    16     -31.633  33.946  53.053  1.00  0.00           H  
ATOM    517 H5''   G    16     -31.844  32.536  52.335  1.00  0.00           H  
ATOM    518  H4'   G    16     -30.178  33.581  51.209  1.00  0.00           H  
ATOM    519  H3'   G    16     -29.148  31.313  53.022  1.00  0.00           H  
ATOM    520  H1'   G    16     -27.057  34.465  52.424  1.00  0.00           H  
ATOM    521  H2'   G    16     -26.905  31.756  52.073  1.00  0.00           H  
ATOM    522 HO2'   G    16     -28.049  32.389  49.948  1.00  0.00           H  
ATOM    523  H1    G    16     -22.718  32.005  55.782  1.00  0.00           H  
ATOM    524  H22   G    16     -22.686  32.572  52.384  1.00  0.00           H  
ATOM    525  H21   G    16     -21.792  32.114  53.794  1.00  0.00           H  
ATOM    526  H8    G    16     -28.949  33.511  55.454  1.00  0.00           H  
ATOM    527  P     G    17     -29.400  29.487  51.325  1.00  0.00           P  
ATOM    528  OP2   G    17     -29.685  29.187  52.755  1.00  0.00           O  
ATOM    529  OP1   G    17     -30.239  28.873  50.263  1.00  0.00           O  
ATOM    530  O5'   G    17     -27.866  29.129  51.051  1.00  0.00           O  
ATOM    531  C5'   G    17     -27.387  28.913  49.704  1.00  0.00           C  
ATOM    532  C4'   G    17     -25.877  28.917  49.664  1.00  0.00           C  
ATOM    533  O4'   G    17     -25.378  29.867  50.641  1.00  0.00           O  
ATOM    534  C3'   G    17     -25.217  27.607  50.066  1.00  0.00           C  
ATOM    535  O3'   G    17     -25.138  26.680  49.002  1.00  0.00           O  
ATOM    536  C1'   G    17     -24.197  29.360  51.251  1.00  0.00           C  
ATOM    537  C2'   G    17     -23.846  28.061  50.528  1.00  0.00           C  
ATOM    538  O2'   G    17     -22.993  28.343  49.440  1.00  0.00           O  
ATOM    539  N1    G    17     -22.137  28.549  55.818  1.00  0.00           N  
ATOM    540  C2    G    17     -21.551  28.497  54.580  1.00  0.00           C  
ATOM    541  N2    G    17     -20.239  28.236  54.554  1.00  0.00           N  
ATOM    542  N3    G    17     -22.204  28.687  53.447  1.00  0.00           N  
ATOM    543  C4    G    17     -23.513  28.933  53.656  1.00  0.00           C  
ATOM    544  C5    G    17     -24.198  28.992  54.851  1.00  0.00           C  
ATOM    545  C6    G    17     -23.484  28.794  56.057  1.00  0.00           C  
ATOM    546  O6    G    17     -23.912  28.820  57.219  1.00  0.00           O  
ATOM    547  N7    G    17     -25.544  29.256  54.637  1.00  0.00           N  
ATOM    548  C8    G    17     -25.649  29.366  53.341  1.00  0.00           C  
ATOM    549  N9    G    17     -24.447  29.212  52.685  1.00  0.00           N  
ATOM    550  H5'   G    17     -27.772  29.696  49.035  1.00  0.00           H  
ATOM    551 H5''   G    17     -27.760  27.951  49.321  1.00  0.00           H  
ATOM    552  H4'   G    17     -25.636  29.153  48.617  1.00  0.00           H  
ATOM    553  H3'   G    17     -25.767  27.054  50.842  1.00  0.00           H  
ATOM    554  H1'   G    17     -23.322  30.021  51.166  1.00  0.00           H  
ATOM    555  H2'   G    17     -23.321  27.295  51.116  1.00  0.00           H  
ATOM    556 HO2'   G    17     -23.251  27.775  48.658  1.00  0.00           H  
ATOM    557  H1    G    17     -21.551  28.397  56.613  1.00  0.00           H  
ATOM    558  H22   G    17     -19.758  28.185  53.678  1.00  0.00           H  
ATOM    559  H21   G    17     -19.741  28.091  55.407  1.00  0.00           H  
ATOM    560  H8    G    17     -26.599  29.576  52.825  1.00  0.00           H  
ATOM    561  P     C    18     -25.450  25.133  49.283  1.00  0.00           P  
ATOM    562  OP2   C    18     -26.457  25.077  50.377  1.00  0.00           O  
ATOM    563  OP1   C    18     -25.732  24.464  47.988  1.00  0.00           O  
ATOM    564  O5'   C    18     -24.069  24.569  49.834  1.00  0.00           O  
ATOM    565  C5'   C    18     -22.926  24.462  48.973  1.00  0.00           C  
ATOM    566  C4'   C    18     -21.692  24.138  49.778  1.00  0.00           C  
ATOM    567  O4'   C    18     -21.444  25.185  50.747  1.00  0.00           O  
ATOM    568  C3'   C    18     -21.778  22.870  50.610  1.00  0.00           C  
ATOM    569  O3'   C    18     -21.480  21.729  49.829  1.00  0.00           O  
ATOM    570  C1'   C    18     -20.962  24.611  51.964  1.00  0.00           C  
ATOM    571  C2'   C    18     -20.742  23.122  51.691  1.00  0.00           C  
ATOM    572  O2'   C    18     -19.428  22.931  51.210  1.00  0.00           O  
ATOM    573  N1    C    18     -21.933  24.886  53.034  1.00  0.00           N  
ATOM    574  C2    C    18     -21.477  24.936  54.352  1.00  0.00           C  
ATOM    575  O2    C    18     -20.284  24.693  54.577  1.00  0.00           O  
ATOM    576  N3    C    18     -22.347  25.241  55.346  1.00  0.00           N  
ATOM    577  C4    C    18     -23.633  25.467  55.059  1.00  0.00           C  
ATOM    578  N4    C    18     -24.459  25.767  56.067  1.00  0.00           N  
ATOM    579  C5    C    18     -24.132  25.395  53.723  1.00  0.00           C  
ATOM    580  C6    C    18     -23.257  25.104  52.752  1.00  0.00           C  
ATOM    581  H5'   C    18     -22.774  25.405  48.427  1.00  0.00           H  
ATOM    582 H5''   C    18     -23.093  23.678  48.220  1.00  0.00           H  
ATOM    583  H4'   C    18     -20.904  24.013  49.021  1.00  0.00           H  
ATOM    584  H3'   C    18     -22.785  22.671  51.010  1.00  0.00           H  
ATOM    585  H1'   C    18     -20.001  25.018  52.310  1.00  0.00           H  
ATOM    586  H2'   C    18     -20.841  22.435  52.543  1.00  0.00           H  
ATOM    587 HO2'   C    18     -19.438  22.259  50.469  1.00  0.00           H  
ATOM    588  H42   C    18     -25.428  25.941  55.886  1.00  0.00           H  
ATOM    589  H41   C    18     -24.109  25.819  57.002  1.00  0.00           H  
ATOM    590  H5    C    18     -25.196  25.569  53.503  1.00  0.00           H  
ATOM    591  H6    C    18     -23.604  25.041  51.710  1.00  0.00           H  
ATOM    592  P     A    19     -22.345  20.390  50.011  1.00  0.00           P  
ATOM    593  OP2   A    19     -23.759  20.751  50.281  1.00  0.00           O  
ATOM    594  OP1   A    19     -22.021  19.518  48.856  1.00  0.00           O  
ATOM    595  O5'   A    19     -21.750  19.742  51.336  1.00  0.00           O  
ATOM    596  C5'   A    19     -20.441  19.167  51.343  1.00  0.00           C  
ATOM    597  C4'   A    19     -19.966  18.981  52.759  1.00  0.00           C  
ATOM    598  O4'   A    19     -19.990  20.254  53.455  1.00  0.00           O  
ATOM    599  C3'   A    19     -20.830  18.079  53.619  1.00  0.00           C  
ATOM    600  O3'   A    19     -20.557  16.706  53.377  1.00  0.00           O  
ATOM    601  C1'   A    19     -20.315  20.037  54.827  1.00  0.00           C  
ATOM    602  C2'   A    19     -20.445  18.524  55.023  1.00  0.00           C  
ATOM    603  O2'   A    19     -19.192  18.013  55.425  1.00  0.00           O  
ATOM    604  N1    A    19     -23.041  22.073  58.679  1.00  0.00           N  
ATOM    605  C2    A    19     -21.890  21.391  58.650  1.00  0.00           C  
ATOM    606  N3    A    19     -21.235  20.886  57.606  1.00  0.00           N  
ATOM    607  C4    A    19     -21.896  21.141  56.462  1.00  0.00           C  
ATOM    608  C5    A    19     -23.091  21.828  56.330  1.00  0.00           C  
ATOM    609  C6    A    19     -23.681  22.314  57.513  1.00  0.00           C  
ATOM    610  N6    A    19     -24.826  22.996  57.548  1.00  0.00           N  
ATOM    611  N7    A    19     -23.474  21.894  54.998  1.00  0.00           N  
ATOM    612  C8    A    19     -22.519  21.259  54.362  1.00  0.00           C  
ATOM    613  N9    A    19     -21.528  20.780  55.187  1.00  0.00           N  
ATOM    614  H5'   A    19     -19.740  19.815  50.798  1.00  0.00           H  
ATOM    615 H5''   A    19     -20.452  18.197  50.824  1.00  0.00           H  
ATOM    616  H4'   A    19     -18.968  18.531  52.651  1.00  0.00           H  
ATOM    617  H3'   A    19     -21.907  18.176  53.418  1.00  0.00           H  
ATOM    618  H1'   A    19     -19.526  20.381  55.512  1.00  0.00           H  
ATOM    619  H2'   A    19     -21.152  18.174  55.788  1.00  0.00           H  
ATOM    620 HO2'   A    19     -19.069  17.094  55.049  1.00  0.00           H  
ATOM    621  H2    A    19     -21.417  21.223  59.627  1.00  0.00           H  
ATOM    622  H61   A    19     -25.192  23.316  58.423  1.00  0.00           H  
ATOM    623  H62   A    19     -25.320  23.188  56.701  1.00  0.00           H  
ATOM    624  H8    A    19     -22.509  21.124  53.270  1.00  0.00           H  
ATOM    625  P     U    20     -21.749  15.628  53.406  1.00  0.00           P  
ATOM    626  OP2   U    20     -22.854  16.142  52.558  1.00  0.00           O  
ATOM    627  OP1   U    20     -21.167  14.291  53.124  1.00  0.00           O  
ATOM    628  O5'   U    20     -22.243  15.641  54.921  1.00  0.00           O  
ATOM    629  C5'   U    20     -21.415  15.146  55.962  1.00  0.00           C  
ATOM    630  C4'   U    20     -21.981  15.466  57.324  1.00  0.00           C  
ATOM    631  O4'   U    20     -22.058  16.906  57.518  1.00  0.00           O  
ATOM    632  C3'   U    20     -23.406  15.003  57.583  1.00  0.00           C  
ATOM    633  O3'   U    20     -23.500  13.610  57.824  1.00  0.00           O  
ATOM    634  C1'   U    20     -23.146  17.218  58.340  1.00  0.00           C  
ATOM    635  C2'   U    20     -23.780  15.890  58.761  1.00  0.00           C  
ATOM    636  O2'   U    20     -23.166  15.438  59.960  1.00  0.00           O  
ATOM    637  N1    U    20     -24.088  18.075  57.581  1.00  0.00           N  
ATOM    638  C2    U    20     -24.973  18.843  58.315  1.00  0.00           C  
ATOM    639  O2    U    20     -25.004  18.841  59.533  1.00  0.00           O  
ATOM    640  N3    U    20     -25.825  19.622  57.571  1.00  0.00           N  
ATOM    641  C4    U    20     -25.885  19.710  56.196  1.00  0.00           C  
ATOM    642  O4    U    20     -26.712  20.458  55.674  1.00  0.00           O  
ATOM    643  C5    U    20     -24.940  18.888  55.503  1.00  0.00           C  
ATOM    644  C6    U    20     -24.098  18.121  56.203  1.00  0.00           C  
ATOM    645  H5'   U    20     -20.526  15.551  55.883  1.00  0.00           H  
ATOM    646 H5''   U    20     -21.333  14.174  55.872  1.00  0.00           H  
ATOM    647  H4'   U    20     -21.394  15.081  58.006  1.00  0.00           H  
ATOM    648  H3'   U    20     -23.984  15.238  56.828  1.00  0.00           H  
ATOM    649  H1'   U    20     -22.841  17.698  59.139  1.00  0.00           H  
ATOM    650  H2'   U    20     -24.752  15.967  58.859  1.00  0.00           H  
ATOM    651 HO2'   U    20     -22.918  14.496  59.856  1.00  0.00           H  
ATOM    652  H3    U    20     -26.461  20.174  58.072  1.00  0.00           H  
ATOM    653  H5    U    20     -24.912  18.888  54.523  1.00  0.00           H  
ATOM    654  H6    U    20     -23.462  17.567  55.705  1.00  0.00           H  
ATOM    655  P     U    21     -24.829  12.806  57.414  1.00  0.00           P  
ATOM    656  OP2   U    21     -25.304  13.338  56.112  1.00  0.00           O  
ATOM    657  OP1   U    21     -24.551  11.354  57.556  1.00  0.00           O  
ATOM    658  O5'   U    21     -25.888  13.217  58.531  1.00  0.00           O  
ATOM    659  C5'   U    21     -25.645  12.944  59.903  1.00  0.00           C  
ATOM    660  C4'   U    21     -26.705  13.552  60.788  1.00  0.00           C  
ATOM    661  O4'   U    21     -26.616  14.989  60.752  1.00  0.00           O  
ATOM    662  C3'   U    21     -28.147  13.244  60.416  1.00  0.00           C  
ATOM    663  O3'   U    21     -28.585  11.984  60.891  1.00  0.00           O  
ATOM    664  C1'   U    21     -27.916  15.533  60.844  1.00  0.00           C  
ATOM    665  C2'   U    21     -28.885  14.378  61.089  1.00  0.00           C  
ATOM    666  O2'   U    21     -29.006  14.154  62.487  1.00  0.00           O  
ATOM    667  N1    U    21     -28.220  16.265  59.591  1.00  0.00           N  
ATOM    668  C2    U    21     -29.155  17.281  59.664  1.00  0.00           C  
ATOM    669  O2    U    21     -29.723  17.589  60.697  1.00  0.00           O  
ATOM    670  N3    U    21     -29.403  17.931  58.481  1.00  0.00           N  
ATOM    671  C4    U    21     -28.826  17.676  57.254  1.00  0.00           C  
ATOM    672  O4    U    21     -29.157  18.351  56.278  1.00  0.00           O  
ATOM    673  C5    U    21     -27.869  16.612  57.254  1.00  0.00           C  
ATOM    674  C6    U    21     -27.607  15.963  58.393  1.00  0.00           C  
ATOM    675  H5'   U    21     -24.772  13.312  60.151  1.00  0.00           H  
ATOM    676 H5''   U    21     -25.634  11.974  60.039  1.00  0.00           H  
ATOM    677  H4'   U    21     -26.545  13.253  61.707  1.00  0.00           H  
ATOM    678  H3'   U    21     -28.279  13.285  59.446  1.00  0.00           H  
ATOM    679  H1'   U    21     -27.957  16.154  61.601  1.00  0.00           H  
ATOM    680  H2'   U    21     -29.757  14.538  60.671  1.00  0.00           H  
ATOM    681 HO2'   U    21     -29.017  13.188  62.656  1.00  0.00           H  
ATOM    682  H3    U    21     -30.063  18.655  58.510  1.00  0.00           H  
ATOM    683  H5    U    21     -27.409  16.363  56.425  1.00  0.00           H  
ATOM    684  H6    U    21     -26.949  15.239  58.366  1.00  0.00           H  
ATOM    685  P     C    22     -29.589  11.091  60.010  1.00  0.00           P  
ATOM    686  OP2   C    22     -29.234  11.272  58.580  1.00  0.00           O  
ATOM    687  OP1   C    22     -29.619   9.724  60.591  1.00  0.00           O  
ATOM    688  O5'   C    22     -31.015  11.759  60.253  1.00  0.00           O  
ATOM    689  C5'   C    22     -31.618  11.744  61.538  1.00  0.00           C  
ATOM    690  C4'   C    22     -32.918  12.522  61.555  1.00  0.00           C  
ATOM    691  O4'   C    22     -32.644  13.948  61.482  1.00  0.00           O  
ATOM    692  C3'   C    22     -33.870  12.281  60.396  1.00  0.00           C  
ATOM    693  O3'   C    22     -34.613  11.077  60.528  1.00  0.00           O  
ATOM    694  C1'   C    22     -33.732  14.588  60.842  1.00  0.00           C  
ATOM    695  C2'   C    22     -34.755  13.516  60.457  1.00  0.00           C  
ATOM    696  O2'   C    22     -35.754  13.430  61.457  1.00  0.00           O  
ATOM    697  N1    C    22     -33.248  15.353  59.671  1.00  0.00           N  
ATOM    698  C2    C    22     -33.953  16.503  59.277  1.00  0.00           C  
ATOM    699  O2    C    22     -34.953  16.847  59.921  1.00  0.00           O  
ATOM    700  N3    C    22     -33.528  17.206  58.203  1.00  0.00           N  
ATOM    701  C4    C    22     -32.448  16.806  57.530  1.00  0.00           C  
ATOM    702  N4    C    22     -32.067  17.529  56.472  1.00  0.00           N  
ATOM    703  C5    C    22     -31.708  15.645  57.909  1.00  0.00           C  
ATOM    704  C6    C    22     -32.138  14.956  58.974  1.00  0.00           C  
ATOM    705  H5'   C    22     -30.999  12.140  62.186  1.00  0.00           H  
ATOM    706 H5''   C    22     -31.799  10.815  61.794  1.00  0.00           H  
ATOM    707  H4'   C    22     -33.415  12.194  62.480  1.00  0.00           H  
ATOM    708  H3'   C    22     -33.364  12.159  59.426  1.00  0.00           H  
ATOM    709  H1'   C    22     -34.250  15.303  61.498  1.00  0.00           H  
ATOM    710  H2'   C    22     -35.311  13.687  59.524  1.00  0.00           H  
ATOM    711 HO2'   C    22     -35.401  13.807  62.314  1.00  0.00           H  
ATOM    712  H42   C    22     -31.263  17.258  55.943  1.00  0.00           H  
ATOM    713  H41   C    22     -32.587  18.342  56.210  1.00  0.00           H  
ATOM    714  H5    C    22     -30.819  15.327  57.344  1.00  0.00           H  
ATOM    715  H6    C    22     -31.592  14.057  59.295  1.00  0.00           H  
ATOM    716  P     G    23     -35.027  10.252  59.211  1.00  0.00           P  
ATOM    717  OP2   G    23     -33.878  10.235  58.272  1.00  0.00           O  
ATOM    718  OP1   G    23     -35.630   8.965  59.651  1.00  0.00           O  
ATOM    719  O5'   G    23     -36.176  11.140  58.559  1.00  0.00           O  
ATOM    720  C5'   G    23     -37.553  10.753  58.681  1.00  0.00           C  
ATOM    721  C4'   G    23     -38.448  11.880  58.251  1.00  0.00           C  
ATOM    722  O4'   G    23     -37.750  13.140  58.444  1.00  0.00           O  
ATOM    723  C3'   G    23     -38.818  11.913  56.780  1.00  0.00           C  
ATOM    724  O3'   G    23     -39.841  10.974  56.468  1.00  0.00           O  
ATOM    725  C1'   G    23     -38.256  14.079  57.511  1.00  0.00           C  
ATOM    726  C2'   G    23     -39.266  13.358  56.615  1.00  0.00           C  
ATOM    727  O2'   G    23     -40.566  13.596  57.112  1.00  0.00           O  
ATOM    728  N1    G    23     -36.983  17.444  53.961  1.00  0.00           N  
ATOM    729  C2    G    23     -38.177  17.274  54.613  1.00  0.00           C  
ATOM    730  N2    G    23     -39.180  18.076  54.234  1.00  0.00           N  
ATOM    731  N3    G    23     -38.373  16.380  55.565  1.00  0.00           N  
ATOM    732  C4    G    23     -37.258  15.664  55.824  1.00  0.00           C  
ATOM    733  C5    G    23     -36.015  15.764  55.240  1.00  0.00           C  
ATOM    734  C6    G    23     -35.822  16.711  54.206  1.00  0.00           C  
ATOM    735  O6    G    23     -34.803  16.921  53.533  1.00  0.00           O  
ATOM    736  N7    G    23     -35.135  14.844  55.795  1.00  0.00           N  
ATOM    737  C8    G    23     -35.854  14.200  56.673  1.00  0.00           C  
ATOM    738  N9    G    23     -37.159  14.629  56.719  1.00  0.00           N  
ATOM    739  H5'   G    23     -37.778  10.478  59.721  1.00  0.00           H  
ATOM    740 H5''   G    23     -37.751   9.865  58.063  1.00  0.00           H  
ATOM    741  H4'   G    23     -39.355  11.749  58.858  1.00  0.00           H  
ATOM    742  H3'   G    23     -37.992  11.633  56.109  1.00  0.00           H  
ATOM    743  H1'   G    23     -38.786  14.922  57.976  1.00  0.00           H  
ATOM    744  H2'   G    23     -39.312  13.670  55.562  1.00  0.00           H  
ATOM    745 HO2'   G    23     -40.507  13.944  58.048  1.00  0.00           H  
ATOM    746  H1    G    23     -36.939  18.148  53.254  1.00  0.00           H  
ATOM    747  H22   G    23     -40.075  17.997  54.674  1.00  0.00           H  
ATOM    748  H21   G    23     -39.034  18.753  53.514  1.00  0.00           H  
ATOM    749  H8    G    23     -35.458  13.387  57.302  1.00  0.00           H  
ATOM    750  P     U    24     -39.874  10.285  55.016  1.00  0.00           P  
ATOM    751  OP2   U    24     -38.505  10.068  54.509  1.00  0.00           O  
ATOM    752  OP1   U    24     -40.804   9.128  55.155  1.00  0.00           O  
ATOM    753  O5'   U    24     -40.562  11.370  54.075  1.00  0.00           O  
ATOM    754  C5'   U    24     -41.926  11.769  54.296  1.00  0.00           C  
ATOM    755  C4'   U    24     -42.312  12.878  53.348  1.00  0.00           C  
ATOM    756  O4'   U    24     -41.483  14.046  53.592  1.00  0.00           O  
ATOM    757  C3'   U    24     -42.121  12.607  51.870  1.00  0.00           C  
ATOM    758  O3'   U    24     -43.184  11.811  51.345  1.00  0.00           O  
ATOM    759  C1'   U    24     -41.303  14.759  52.378  1.00  0.00           C  
ATOM    760  C2'   U    24     -42.107  14.020  51.304  1.00  0.00           C  
ATOM    761  O2'   U    24     -43.402  14.579  51.268  1.00  0.00           O  
ATOM    762  N1    U    24     -39.860  14.836  52.084  1.00  0.00           N  
ATOM    763  C2    U    24     -39.430  15.843  51.239  1.00  0.00           C  
ATOM    764  O2    U    24     -40.182  16.664  50.748  1.00  0.00           O  
ATOM    765  N3    U    24     -38.083  15.850  50.980  1.00  0.00           N  
ATOM    766  C4    U    24     -37.135  14.981  51.467  1.00  0.00           C  
ATOM    767  O4    U    24     -35.949  15.119  51.127  1.00  0.00           O  
ATOM    768  C5    U    24     -37.650  13.974  52.339  1.00  0.00           C  
ATOM    769  C6    U    24     -38.960  13.935  52.614  1.00  0.00           C  
ATOM    770  H5'   U    24     -42.057  12.109  55.333  1.00  0.00           H  
ATOM    771 H5''   U    24     -42.600  10.911  54.151  1.00  0.00           H  
ATOM    772  H4'   U    24     -43.386  13.029  53.532  1.00  0.00           H  
ATOM    773  H3'   U    24     -41.213  12.031  51.640  1.00  0.00           H  
ATOM    774  H1'   U    24     -41.671  15.795  52.396  1.00  0.00           H  
ATOM    775  H2'   U    24     -41.745  14.058  50.267  1.00  0.00           H  
ATOM    776 HO2'   U    24     -44.077  13.851  51.140  1.00  0.00           H  
ATOM    777  H3    U    24     -37.751  16.566  50.365  1.00  0.00           H  
ATOM    778  H5    U    24     -36.972  13.229  52.785  1.00  0.00           H  
ATOM    779  H6    U    24     -39.335  13.151  53.289  1.00  0.00           H  
ATOM    780  P     A    25     -42.888  10.709  50.213  1.00  0.00           P  
ATOM    781  OP2   A    25     -41.573  10.088  50.509  1.00  0.00           O  
ATOM    782  OP1   A    25     -44.092   9.852  50.079  1.00  0.00           O  
ATOM    783  O5'   A    25     -42.738  11.563  48.876  1.00  0.00           O  
ATOM    784  C5'   A    25     -43.843  12.275  48.338  1.00  0.00           C  
ATOM    785  C4'   A    25     -43.412  13.229  47.252  1.00  0.00           C  
ATOM    786  O4'   A    25     -42.515  14.219  47.815  1.00  0.00           O  
ATOM    787  C3'   A    25     -42.591  12.626  46.123  1.00  0.00           C  
ATOM    788  O3'   A    25     -43.380  11.935  45.170  1.00  0.00           O  
ATOM    789  C1'   A    25     -41.625  14.660  46.805  1.00  0.00           C  
ATOM    790  C2'   A    25     -41.972  13.888  45.539  1.00  0.00           C  
ATOM    791  O2'   A    25     -42.924  14.628  44.788  1.00  0.00           O  
ATOM    792  N1    A    25     -36.678  15.894  46.061  1.00  0.00           N  
ATOM    793  C2    A    25     -37.806  16.302  45.467  1.00  0.00           C  
ATOM    794  N3    A    25     -39.064  15.939  45.711  1.00  0.00           N  
ATOM    795  C4    A    25     -39.113  15.035  46.705  1.00  0.00           C  
ATOM    796  C5    A    25     -38.041  14.519  47.409  1.00  0.00           C  
ATOM    797  C6    A    25     -36.762  14.985  47.056  1.00  0.00           C  
ATOM    798  N6    A    25     -35.637  14.578  47.647  1.00  0.00           N  
ATOM    799  N7    A    25     -38.474  13.608  48.363  1.00  0.00           N  
ATOM    800  C8    A    25     -39.776  13.594  48.216  1.00  0.00           C  
ATOM    801  N9    A    25     -40.231  14.433  47.230  1.00  0.00           N  
ATOM    802  H5'   A    25     -44.276  12.784  49.056  1.00  0.00           H  
ATOM    803 H5''   A    25     -44.486  11.637  47.967  1.00  0.00           H  
ATOM    804  H4'   A    25     -44.195  13.678  46.870  1.00  0.00           H  
ATOM    805  H3'   A    25     -41.886  12.028  46.450  1.00  0.00           H  
ATOM    806  H1'   A    25     -41.768  15.618  46.651  1.00  0.00           H  
ATOM    807  H2'   A    25     -41.172  13.684  45.010  1.00  0.00           H  
ATOM    808 HO2'   A    25     -43.565  14.007  44.385  1.00  0.00           H  
ATOM    809  H2    A    25     -37.690  16.962  44.751  1.00  0.00           H  
ATOM    810  H61   A    25     -34.773  14.939  47.356  1.00  0.00           H  
ATOM    811  H62   A    25     -35.674  13.919  48.371  1.00  0.00           H  
ATOM    812  H8    A    25     -40.369  13.034  48.760  1.00  0.00           H  
ATOM    813  P     U    26     -42.780  10.664  44.392  1.00  0.00           P  
ATOM    814  OP2   U    26     -41.945   9.893  45.348  1.00  0.00           O  
ATOM    815  OP1   U    26     -43.896   9.989  43.682  1.00  0.00           O  
ATOM    816  O5'   U    26     -41.814  11.303  43.298  1.00  0.00           O  
ATOM    817  C5'   U    26     -42.331  12.108  42.250  1.00  0.00           C  
ATOM    818  C4'   U    26     -41.241  12.897  41.563  1.00  0.00           C  
ATOM    819  O4'   U    26     -40.559  13.745  42.528  1.00  0.00           O  
ATOM    820  C3'   U    26     -40.111  12.094  40.940  1.00  0.00           C  
ATOM    821  O3'   U    26     -40.460  11.537  39.684  1.00  0.00           O  
ATOM    822  C1'   U    26     -39.195  13.903  42.132  1.00  0.00           C  
ATOM    823  C2'   U    26     -39.013  13.137  40.820  1.00  0.00           C  
ATOM    824  O2'   U    26     -39.194  14.017  39.730  1.00  0.00           O  
ATOM    825  N1    U    26     -38.313  13.356  43.174  1.00  0.00           N  
ATOM    826  C2    U    26     -37.000  13.797  43.195  1.00  0.00           C  
ATOM    827  O2    U    26     -36.561  14.631  42.414  1.00  0.00           O  
ATOM    828  N3    U    26     -36.218  13.222  44.163  1.00  0.00           N  
ATOM    829  C4    U    26     -36.598  12.276  45.086  1.00  0.00           C  
ATOM    830  O4    U    26     -35.759  11.824  45.862  1.00  0.00           O  
ATOM    831  C5    U    26     -37.968  11.879  45.009  1.00  0.00           C  
ATOM    832  C6    U    26     -38.761  12.419  44.084  1.00  0.00           C  
ATOM    833  H5'   U    26     -42.990  12.732  42.621  1.00  0.00           H  
ATOM    834 H5''   U    26     -42.770  11.532  41.591  1.00  0.00           H  
ATOM    835  H4'   U    26     -41.765  13.440  40.763  1.00  0.00           H  
ATOM    836  H3'   U    26     -39.813  11.217  41.533  1.00  0.00           H  
ATOM    837  H1'   U    26     -38.886  14.941  41.942  1.00  0.00           H  
ATOM    838  H2'   U    26     -38.022  12.693  40.650  1.00  0.00           H  
ATOM    839 HO2'   U    26     -39.792  13.590  39.051  1.00  0.00           H  
ATOM    840  H3    U    26     -35.263  13.520  44.203  1.00  0.00           H  
ATOM    841  H5    U    26     -38.367  11.130  45.710  1.00  0.00           H  
ATOM    842  H6    U    26     -39.814  12.102  44.041  1.00  0.00           H  
ATOM    843  P     U    27     -39.929  10.071  39.292  1.00  0.00           P  
ATOM    844  OP2   U    27     -39.736   9.276  40.526  1.00  0.00           O  
ATOM    845  OP1   U    27     -40.833   9.563  38.231  1.00  0.00           O  
ATOM    846  O5'   U    27     -38.474  10.309  38.693  1.00  0.00           O  
ATOM    847  C5'   U    27     -38.285  11.016  37.461  1.00  0.00           C  
ATOM    848  C4'   U    27     -36.817  11.289  37.239  1.00  0.00           C  
ATOM    849  O4'   U    27     -36.295  12.102  38.322  1.00  0.00           O  
ATOM    850  C3'   U    27     -35.905  10.072  37.218  1.00  0.00           C  
ATOM    851  O3'   U    27     -35.910   9.397  35.970  1.00  0.00           O  
ATOM    852  C1'   U    27     -34.950  11.714  38.624  1.00  0.00           C  
ATOM    853  C2'   U    27     -34.552  10.665  37.585  1.00  0.00           C  
ATOM    854  O2'   U    27     -33.956  11.319  36.474  1.00  0.00           O  
ATOM    855  N1    U    27     -34.861  11.195  40.010  1.00  0.00           N  
ATOM    856  C2    U    27     -33.598  11.098  40.566  1.00  0.00           C  
ATOM    857  O2    U    27     -32.583  11.415  39.972  1.00  0.00           O  
ATOM    858  N3    U    27     -33.564  10.614  41.851  1.00  0.00           N  
ATOM    859  C4    U    27     -34.638  10.224  42.622  1.00  0.00           C  
ATOM    860  O4    U    27     -34.442   9.807  43.765  1.00  0.00           O  
ATOM    861  C5    U    27     -35.911  10.353  41.982  1.00  0.00           C  
ATOM    862  C6    U    27     -35.974  10.823  40.733  1.00  0.00           C  
ATOM    863  H5'   U    27     -38.839  11.965  37.480  1.00  0.00           H  
ATOM    864 H5''   U    27     -38.683  10.427  36.621  1.00  0.00           H  
ATOM    865  H4'   U    27     -36.711  11.779  36.396  1.00  0.00           H  
ATOM    866  H3'   U    27     -36.184   9.449  37.921  1.00  0.00           H  
ATOM    867  H1'   U    27     -34.370  12.498  38.534  1.00  0.00           H  
ATOM    868  H2'   U    27     -33.955   9.989  37.969  1.00  0.00           H  
ATOM    869 HO2'   U    27     -34.368  10.988  35.649  1.00  0.00           H  
ATOM    870  H3    U    27     -32.679  10.535  42.264  1.00  0.00           H  
ATOM    871  H5    U    27     -36.730  10.099  42.458  1.00  0.00           H  
ATOM    872  H6    U    27     -36.857  10.900  40.317  1.00  0.00           H  
ATOM    873  P     G    28     -35.573   7.827  35.899  1.00  0.00           P  
ATOM    874  OP2   G    28     -36.310   7.149  36.995  1.00  0.00           O  
ATOM    875  OP1   G    28     -35.767   7.379  34.496  1.00  0.00           O  
ATOM    876  O5'   G    28     -34.016   7.752  36.229  1.00  0.00           O  
ATOM    877  C5'   G    28     -33.047   8.125  35.261  1.00  0.00           C  
ATOM    878  C4'   G    28     -31.646   8.010  35.808  1.00  0.00           C  
ATOM    879  O4'   G    28     -31.512   8.832  36.996  1.00  0.00           O  
ATOM    880  C3'   G    28     -31.220   6.623  36.267  1.00  0.00           C  
ATOM    881  O3'   G    28     -30.829   5.780  35.197  1.00  0.00           O  
ATOM    882  C1'   G    28     -30.621   8.190  37.932  1.00  0.00           C  
ATOM    883  C2'   G    28     -30.095   6.928  37.247  1.00  0.00           C  
ATOM    884  O2'   G    28     -28.890   7.243  36.565  1.00  0.00           O  
ATOM    885  N1    G    28     -30.064   6.854  42.813  1.00  0.00           N  
ATOM    886  C2    G    28     -29.108   7.060  41.848  1.00  0.00           C  
ATOM    887  N2    G    28     -27.833   6.890  42.227  1.00  0.00           N  
ATOM    888  N3    G    28     -29.380   7.409  40.601  1.00  0.00           N  
ATOM    889  C4    G    28     -30.706   7.537  40.390  1.00  0.00           C  
ATOM    890  C5    G    28     -31.742   7.354  41.283  1.00  0.00           C  
ATOM    891  C6    G    28     -31.436   6.980  42.618  1.00  0.00           C  
ATOM    892  O6    G    28     -32.212   6.772  43.556  1.00  0.00           O  
ATOM    893  N7    G    28     -32.965   7.584  40.672  1.00  0.00           N  
ATOM    894  C8    G    28     -32.659   7.896  39.442  1.00  0.00           C  
ATOM    895  N9    G    28     -31.306   7.887  39.203  1.00  0.00           N  
ATOM    896  H5'   G    28     -33.208   9.052  34.988  1.00  0.00           H  
ATOM    897 H5''   G    28     -33.135   7.540  34.479  1.00  0.00           H  
ATOM    898  H4'   G    28     -31.013   8.328  35.129  1.00  0.00           H  
ATOM    899  H3'   G    28     -31.962   6.204  36.753  1.00  0.00           H  
ATOM    900  H1'   G    28     -29.877   8.805  38.101  1.00  0.00           H  
ATOM    901  H2'   G    28     -29.969   6.198  37.888  1.00  0.00           H  
ATOM    902 HO2'   G    28     -28.941   6.896  35.650  1.00  0.00           H  
ATOM    903  H1    G    28     -29.758   6.598  43.709  1.00  0.00           H  
ATOM    904  H22   G    28     -27.107   7.024  41.581  1.00  0.00           H  
ATOM    905  H21   G    28     -27.623   6.631  43.149  1.00  0.00           H  
ATOM    906  H8    G    28     -33.327   8.115  38.759  1.00  0.00           H  
ATOM    907  P     C    29     -30.975   4.185  35.332  1.00  0.00           P  
ATOM    908  OP2   C    29     -32.308   3.892  35.916  1.00  0.00           O  
ATOM    909  OP1   C    29     -30.595   3.577  34.030  1.00  0.00           O  
ATOM    910  O5'   C    29     -29.868   3.785  36.403  1.00  0.00           O  
ATOM    911  C5'   C    29     -28.485   3.887  36.097  1.00  0.00           C  
ATOM    912  C4'   C    29     -27.623   3.566  37.294  1.00  0.00           C  
ATOM    913  O4'   C    29     -27.906   4.498  38.370  1.00  0.00           O  
ATOM    914  C3'   C    29     -27.836   2.198  37.926  1.00  0.00           C  
ATOM    915  O3'   C    29     -27.185   1.155  37.219  1.00  0.00           O  
ATOM    916  C1'   C    29     -27.780   3.824  39.640  1.00  0.00           C  
ATOM    917  C2'   C    29     -27.309   2.401  39.340  1.00  0.00           C  
ATOM    918  O2'   C    29     -25.889   2.369  39.370  1.00  0.00           O  
ATOM    919  N1    C    29     -29.060   3.848  40.388  1.00  0.00           N  
ATOM    920  C2    C    29     -29.030   3.598  41.766  1.00  0.00           C  
ATOM    921  O2    C    29     -27.942   3.366  42.316  1.00  0.00           O  
ATOM    922  N3    C    29     -30.184   3.615  42.472  1.00  0.00           N  
ATOM    923  C4    C    29     -31.340   3.867  41.857  1.00  0.00           C  
ATOM    924  N4    C    29     -32.454   3.871  42.594  1.00  0.00           N  
ATOM    925  C5    C    29     -31.404   4.123  40.459  1.00  0.00           C  
ATOM    926  C6    C    29     -30.256   4.106  39.771  1.00  0.00           C  
ATOM    927  H5'   C    29     -28.290   4.799  35.798  1.00  0.00           H  
ATOM    928 H5''   C    29     -28.271   3.261  35.373  1.00  0.00           H  
ATOM    929  H4'   C    29     -26.682   3.655  37.037  1.00  0.00           H  
ATOM    930  H3'   C    29     -28.796   2.009  37.966  1.00  0.00           H  
ATOM    931  H1'   C    29     -27.092   4.292  40.159  1.00  0.00           H  
ATOM    932  H2'   C    29     -27.700   1.755  39.965  1.00  0.00           H  
ATOM    933 HO2'   C    29     -25.563   1.917  38.564  1.00  0.00           H  
ATOM    934  H42   C    29     -33.319   4.054  42.172  1.00  0.00           H  
ATOM    935  H41   C    29     -32.405   3.693  43.557  1.00  0.00           H  
ATOM    936  H5    C    29     -32.259   4.307  40.015  1.00  0.00           H  
ATOM    937  H6    C    29     -30.280   4.279  38.807  1.00  0.00           H  
ATOM    938  P     G    30     -27.734  -0.352  37.319  1.00  0.00           P  
ATOM    939  OP2   G    30     -29.214  -0.312  37.194  1.00  0.00           O  
ATOM    940  OP1   G    30     -26.943  -1.194  36.385  1.00  0.00           O  
ATOM    941  O5'   G    30     -27.377  -0.796  38.807  1.00  0.00           O  
ATOM    942  C5'   G    30     -26.027  -0.967  39.212  1.00  0.00           C  
ATOM    943  C4'   G    30     -25.923  -1.246  40.690  1.00  0.00           C  
ATOM    944  O4'   G    30     -26.471  -0.131  41.440  1.00  0.00           O  
ATOM    945  C3'   G    30     -26.700  -2.451  41.198  1.00  0.00           C  
ATOM    946  O3'   G    30     -26.041  -3.682  40.948  1.00  0.00           O  
ATOM    947  C1'   G    30     -27.099  -0.628  42.647  1.00  0.00           C  
ATOM    948  C2'   G    30     -26.868  -2.139  42.678  1.00  0.00           C  
ATOM    949  O2'   G    30     -25.675  -2.408  43.401  1.00  0.00           O  
ATOM    950  N1    G    30     -31.272  -0.282  45.540  1.00  0.00           N  
ATOM    951  C2    G    30     -30.003  -0.678  45.882  1.00  0.00           C  
ATOM    952  N2    G    30     -29.813  -1.030  47.163  1.00  0.00           N  
ATOM    953  N3    G    30     -28.989  -0.726  45.032  1.00  0.00           N  
ATOM    954  C4    G    30     -29.354  -0.342  43.791  1.00  0.00           C  
ATOM    955  C5    G    30     -30.593   0.071  43.345  1.00  0.00           C  
ATOM    956  C6    G    30     -31.670   0.117  44.268  1.00  0.00           C  
ATOM    957  O6    G    30     -32.842   0.455  44.066  1.00  0.00           O  
ATOM    958  N7    G    30     -30.552   0.382  41.994  1.00  0.00           N  
ATOM    959  C8    G    30     -29.313   0.157  41.647  1.00  0.00           C  
ATOM    960  N9    G    30     -28.533  -0.283  42.689  1.00  0.00           N  
ATOM    961  H5'   G    30     -25.525  -0.152  39.004  1.00  0.00           H  
ATOM    962 H5''   G    30     -25.637  -1.717  38.715  1.00  0.00           H  
ATOM    963  H4'   G    30     -24.977  -1.354  40.927  1.00  0.00           H  
ATOM    964  H3'   G    30     -27.583  -2.467  40.772  1.00  0.00           H  
ATOM    965  H1'   G    30     -26.641  -0.211  43.407  1.00  0.00           H  
ATOM    966  H2'   G    30     -27.638  -2.611  43.060  1.00  0.00           H  
ATOM    967 HO2'   G    30     -25.117  -3.020  42.878  1.00  0.00           H  
ATOM    968  H1    G    30     -31.953  -0.282  46.244  1.00  0.00           H  
ATOM    969  H22   G    30     -28.926  -1.320  47.464  1.00  0.00           H  
ATOM    970  H21   G    30     -30.557  -0.997  47.797  1.00  0.00           H  
ATOM    971  H8    G    30     -28.975   0.291  40.738  1.00  0.00           H  
ATOM    972  P     C    31     -26.893  -5.033  40.778  1.00  0.00           P  
ATOM    973  OP2   C    31     -28.056  -4.740  39.903  1.00  0.00           O  
ATOM    974  OP1   C    31     -25.954  -6.124  40.409  1.00  0.00           O  
ATOM    975  O5'   C    31     -27.440  -5.331  42.244  1.00  0.00           O  
ATOM    976  C5'   C    31     -26.559  -5.716  43.289  1.00  0.00           C  
ATOM    977  C4'   C    31     -27.272  -5.812  44.614  1.00  0.00           C  
ATOM    978  O4'   C    31     -27.844  -4.524  44.962  1.00  0.00           O  
ATOM    979  C3'   C    31     -28.454  -6.767  44.671  1.00  0.00           C  
ATOM    980  O3'   C    31     -28.065  -8.123  44.819  1.00  0.00           O  
ATOM    981  C1'   C    31     -29.086  -4.721  45.672  1.00  0.00           C  
ATOM    982  C2'   C    31     -29.258  -6.232  45.847  1.00  0.00           C  
ATOM    983  O2'   C    31     -28.683  -6.620  47.086  1.00  0.00           O  
ATOM    984  N1    C    31     -30.224  -4.106  44.946  1.00  0.00           N  
ATOM    985  C2    C    31     -31.411  -3.866  45.649  1.00  0.00           C  
ATOM    986  O2    C    31     -31.476  -4.175  46.849  1.00  0.00           O  
ATOM    987  N3    C    31     -32.463  -3.304  45.011  1.00  0.00           N  
ATOM    988  C4    C    31     -32.366  -2.982  43.721  1.00  0.00           C  
ATOM    989  N4    C    31     -33.430  -2.430  43.132  1.00  0.00           N  
ATOM    990  C5    C    31     -31.175  -3.214  42.977  1.00  0.00           C  
ATOM    991  C6    C    31     -30.141  -3.768  43.620  1.00  0.00           C  
ATOM    992  H5'   C    31     -25.840  -5.053  43.359  1.00  0.00           H  
ATOM    993 H5''   C    31     -26.168  -6.588  43.072  1.00  0.00           H  
ATOM    994  H4'   C    31     -26.624  -6.067  45.304  1.00  0.00           H  
ATOM    995  H3'   C    31     -28.984  -6.674  43.851  1.00  0.00           H  
ATOM    996  H1'   C    31     -28.996  -4.300  46.552  1.00  0.00           H  
ATOM    997  H2'   C    31     -30.202  -6.494  45.788  1.00  0.00           H  
ATOM    998 HO2'   C    31     -28.098  -7.392  46.940  1.00  0.00           H  
ATOM    999  H42   C    31     -33.391  -2.182  42.185  1.00  0.00           H  
ATOM   1000  H41   C    31     -34.249  -2.273  43.646  1.00  0.00           H  
ATOM   1001  H5    C    31     -31.113  -2.973  42.029  1.00  0.00           H  
ATOM   1002  H6    C    31     -29.311  -3.935  43.125  1.00  0.00           H  
ATOM   1003  P     C    32     -29.019  -9.301  44.285  1.00  0.00           P  
ATOM   1004  OP2   C    32     -29.500  -8.926  42.931  1.00  0.00           O  
ATOM   1005  OP1   C    32     -28.309 -10.591  44.479  1.00  0.00           O  
ATOM   1006  O5'   C    32     -30.264  -9.271  45.278  1.00  0.00           O  
ATOM   1007  C5'   C    32     -30.121  -9.651  46.638  1.00  0.00           C  
ATOM   1008  C4'   C    32     -31.399  -9.439  47.414  1.00  0.00           C  
ATOM   1009  O4'   C    32     -31.757  -8.032  47.402  1.00  0.00           O  
ATOM   1010  C3'   C    32     -32.636 -10.138  46.871  1.00  0.00           C  
ATOM   1011  O3'   C    32     -32.686 -11.515  47.208  1.00  0.00           O  
ATOM   1012  C1'   C    32     -33.198  -7.904  47.394  1.00  0.00           C  
ATOM   1013  C2'   C    32     -33.771  -9.320  47.471  1.00  0.00           C  
ATOM   1014  O2'   C    32     -33.985  -9.657  48.833  1.00  0.00           O  
ATOM   1015  N1    C    32     -33.665  -7.172  46.190  1.00  0.00           N  
ATOM   1016  C2    C    32     -34.957  -6.632  46.198  1.00  0.00           C  
ATOM   1017  O2    C    32     -35.668  -6.780  47.205  1.00  0.00           O  
ATOM   1018  N3    C    32     -35.407  -5.960  45.114  1.00  0.00           N  
ATOM   1019  C4    C    32     -34.623  -5.815  44.046  1.00  0.00           C  
ATOM   1020  N4    C    32     -35.109  -5.145  42.999  1.00  0.00           N  
ATOM   1021  C5    C    32     -33.305  -6.352  44.005  1.00  0.00           C  
ATOM   1022  C6    C    32     -32.871  -7.014  45.084  1.00  0.00           C  
ATOM   1023  H5'   C    32     -29.408  -9.116  47.045  1.00  0.00           H  
ATOM   1024 H5''   C    32     -29.875 -10.598  46.682  1.00  0.00           H  
ATOM   1025  H4'   C    32     -31.256  -9.721  48.341  1.00  0.00           H  
ATOM   1026  H3'   C    32     -32.654 -10.046  45.895  1.00  0.00           H  
ATOM   1027  H1'   C    32     -33.456  -7.405  48.197  1.00  0.00           H  
ATOM   1028  H2'   C    32     -34.592  -9.404  46.942  1.00  0.00           H  
ATOM   1029 HO2'   C    32     -34.948  -9.677  49.010  1.00  0.00           H  
ATOM   1030  H42   C    32     -34.557  -5.021  42.199  1.00  0.00           H  
ATOM   1031  H41   C    32     -36.016  -4.776  43.030  1.00  0.00           H  
ATOM   1032  H5    C    32     -32.736  -6.240  43.215  1.00  0.00           H  
ATOM   1033  H6    C    32     -31.967  -7.392  45.076  1.00  0.00           H  
ATOM   1034  P     G    33     -33.455 -12.539  46.238  1.00  0.00           P  
ATOM   1035  OP2   G    33     -33.321 -12.073  44.841  1.00  0.00           O  
ATOM   1036  OP1   G    33     -32.987 -13.906  46.607  1.00  0.00           O  
ATOM   1037  O5'   G    33     -34.984 -12.365  46.637  1.00  0.00           O  
ATOM   1038  C5'   G    33     -35.422 -12.582  47.982  1.00  0.00           C  
ATOM   1039  C4'   G    33     -36.838 -12.102  48.155  1.00  0.00           C  
ATOM   1040  O4'   G    33     -36.915 -10.667  47.939  1.00  0.00           O  
ATOM   1041  C3'   G    33     -37.849 -12.667  47.177  1.00  0.00           C  
ATOM   1042  O3'   G    33     -38.240 -13.987  47.533  1.00  0.00           O  
ATOM   1043  C1'   G    33     -38.189 -10.348  47.400  1.00  0.00           C  
ATOM   1044  C2'   G    33     -38.979 -11.650  47.273  1.00  0.00           C  
ATOM   1045  O2'   G    33     -39.760 -11.799  48.446  1.00  0.00           O  
ATOM   1046  N1    G    33     -40.331  -7.288  43.961  1.00  0.00           N  
ATOM   1047  C2    G    33     -40.826  -7.732  45.160  1.00  0.00           C  
ATOM   1048  N2    G    33     -42.053  -7.319  45.483  1.00  0.00           N  
ATOM   1049  N3    G    33     -40.171  -8.527  45.977  1.00  0.00           N  
ATOM   1050  C4    G    33     -38.954  -8.853  45.498  1.00  0.00           C  
ATOM   1051  C5    G    33     -38.369  -8.473  44.314  1.00  0.00           C  
ATOM   1052  C6    G    33     -39.086  -7.624  43.439  1.00  0.00           C  
ATOM   1053  O6    G    33     -38.744  -7.191  42.331  1.00  0.00           O  
ATOM   1054  N7    G    33     -37.107  -9.030  44.187  1.00  0.00           N  
ATOM   1055  C8    G    33     -36.950  -9.730  45.274  1.00  0.00           C  
ATOM   1056  N9    G    33     -38.034  -9.670  46.113  1.00  0.00           N  
ATOM   1057  H5'   G    33     -34.763 -12.051  48.684  1.00  0.00           H  
ATOM   1058 H5''   G    33     -35.361 -13.652  48.230  1.00  0.00           H  
ATOM   1059  H4'   G    33     -37.110 -12.427  49.169  1.00  0.00           H  
ATOM   1060  H3'   G    33     -37.462 -12.772  46.152  1.00  0.00           H  
ATOM   1061  H1'   G    33     -38.776  -9.680  48.047  1.00  0.00           H  
ATOM   1062  H2'   G    33     -39.699 -11.736  46.448  1.00  0.00           H  
ATOM   1063 HO2'   G    33     -40.684 -12.092  48.196  1.00  0.00           H  
ATOM   1064  H1    G    33     -40.908  -6.676  43.421  1.00  0.00           H  
ATOM   1065  H22   G    33     -42.468  -7.615  46.344  1.00  0.00           H  
ATOM   1066  H21   G    33     -42.556  -6.716  44.867  1.00  0.00           H  
ATOM   1067  H8    G    33     -36.042 -10.312  45.494  1.00  0.00           H  
ATOM   1068  P     C    34     -38.676 -15.034  46.395  1.00  0.00           P  
ATOM   1069  OP2   C    34     -37.901 -14.730  45.166  1.00  0.00           O  
ATOM   1070  OP1   C    34     -38.618 -16.398  46.979  1.00  0.00           O  
ATOM   1071  O5'   C    34     -40.205 -14.685  46.114  1.00  0.00           O  
ATOM   1072  C5'   C    34     -41.185 -14.825  47.131  1.00  0.00           C  
ATOM   1073  C4'   C    34     -42.475 -14.135  46.762  1.00  0.00           C  
ATOM   1074  O4'   C    34     -42.229 -12.725  46.556  1.00  0.00           O  
ATOM   1075  C3'   C    34     -43.122 -14.577  45.459  1.00  0.00           C  
ATOM   1076  O3'   C    34     -43.891 -15.759  45.597  1.00  0.00           O  
ATOM   1077  C1'   C    34     -43.133 -12.208  45.572  1.00  0.00           C  
ATOM   1078  C2'   C    34     -43.980 -13.376  45.070  1.00  0.00           C  
ATOM   1079  O2'   C    34     -45.216 -13.380  45.767  1.00  0.00           O  
ATOM   1080  N1    C    34     -42.376 -11.550  44.479  1.00  0.00           N  
ATOM   1081  C2    C    34     -42.968 -10.465  43.819  1.00  0.00           C  
ATOM   1082  O2    C    34     -44.099 -10.090  44.164  1.00  0.00           O  
ATOM   1083  N3    C    34     -42.298  -9.847  42.819  1.00  0.00           N  
ATOM   1084  C4    C    34     -41.084 -10.270  42.467  1.00  0.00           C  
ATOM   1085  N4    C    34     -40.461  -9.629  41.475  1.00  0.00           N  
ATOM   1086  C5    C    34     -40.455 -11.369  43.117  1.00  0.00           C  
ATOM   1087  C6    C    34     -41.127 -11.972  44.106  1.00  0.00           C  
ATOM   1088  H5'   C    34     -40.840 -14.435  47.962  1.00  0.00           H  
ATOM   1089 H5''   C    34     -41.362 -15.778  47.274  1.00  0.00           H  
ATOM   1090  H4'   C    34     -43.112 -14.243  47.498  1.00  0.00           H  
ATOM   1091  H3'   C    34     -42.428 -14.702  44.779  1.00  0.00           H  
ATOM   1092  H1'   C    34     -43.716 -11.551  46.006  1.00  0.00           H  
ATOM   1093  H2'   C    34     -44.111 -13.330  44.100  1.00  0.00           H  
ATOM   1094 HO2'   C    34     -45.473 -14.305  45.959  1.00  0.00           H  
ATOM   1095  H42   C    34     -39.568  -9.916  41.193  1.00  0.00           H  
ATOM   1096  H41   C    34     -40.898  -8.874  41.029  1.00  0.00           H  
ATOM   1097  H5    C    34     -39.562 -11.672  42.852  1.00  0.00           H  
ATOM   1098  H6    C    34     -40.711 -12.730  44.566  1.00  0.00           H  
ATOM   1099  P     U    35     -44.182 -16.671  44.311  1.00  0.00           P  
ATOM   1100  OP2   U    35     -43.125 -17.713  44.306  1.00  0.00           O  
ATOM   1101  OP1   U    35     -45.608 -17.072  44.413  1.00  0.00           O  
ATOM   1102  O5'   U    35     -44.011 -15.788  42.997  1.00  0.00           O  
ATOM   1103  C5'   U    35     -45.061 -15.680  42.048  1.00  0.00           C  
ATOM   1104  C4'   U    35     -44.548 -15.789  40.633  1.00  0.00           C  
ATOM   1105  O4'   U    35     -43.401 -14.912  40.480  1.00  0.00           O  
ATOM   1106  C3'   U    35     -44.030 -17.155  40.212  1.00  0.00           C  
ATOM   1107  O3'   U    35     -45.062 -18.042  39.818  1.00  0.00           O  
ATOM   1108  C1'   U    35     -42.465 -15.504  39.602  1.00  0.00           C  
ATOM   1109  C2'   U    35     -43.060 -16.810  39.091  1.00  0.00           C  
ATOM   1110  O2'   U    35     -43.749 -16.560  37.874  1.00  0.00           O  
ATOM   1111  N1    U    35     -41.184 -15.713  40.320  1.00  0.00           N  
ATOM   1112  C2    U    35     -40.093 -16.102  39.565  1.00  0.00           C  
ATOM   1113  O2    U    35     -40.146 -16.273  38.359  1.00  0.00           O  
ATOM   1114  N3    U    35     -38.930 -16.283  40.271  1.00  0.00           N  
ATOM   1115  C4    U    35     -38.746 -16.120  41.628  1.00  0.00           C  
ATOM   1116  O4    U    35     -37.634 -16.323  42.116  1.00  0.00           O  
ATOM   1117  C5    U    35     -39.918 -15.718  42.345  1.00  0.00           C  
ATOM   1118  C6    U    35     -41.064 -15.533  41.682  1.00  0.00           C  
ATOM   1119  H5'   U    35     -45.505 -14.814  42.161  1.00  0.00           H  
ATOM   1120 H5''   U    35     -45.711 -16.396  42.208  1.00  0.00           H  
ATOM   1121  H4'   U    35     -45.246 -15.508  40.006  1.00  0.00           H  
ATOM   1122  H3'   U    35     -43.530 -17.554  40.954  1.00  0.00           H  
ATOM   1123  H1'   U    35     -42.317 -14.898  38.846  1.00  0.00           H  
ATOM   1124  H2'   U    35     -42.374 -17.501  38.984  1.00  0.00           H  
ATOM   1125 HO2'   U    35     -44.566 -17.102  37.852  1.00  0.00           H  
ATOM   1126  H3    U    35     -38.144 -16.558  39.755  1.00  0.00           H  
ATOM   1127  H5    U    35     -39.879 -15.578  43.315  1.00  0.00           H  
ATOM   1128  H6    U    35     -41.851 -15.258  42.196  1.00  0.00           H  
ATOM   1129  P     A    36     -45.013 -19.587  40.256  1.00  0.00           P  
ATOM   1130  OP2   A    36     -44.544 -19.651  41.663  1.00  0.00           O  
ATOM   1131  OP1   A    36     -46.306 -20.212  39.884  1.00  0.00           O  
ATOM   1132  O5'   A    36     -43.877 -20.214  39.330  1.00  0.00           O  
ATOM   1133  C5'   A    36     -44.055 -20.314  37.925  1.00  0.00           C  
ATOM   1134  C4'   A    36     -42.761 -20.644  37.225  1.00  0.00           C  
ATOM   1135  O4'   A    36     -41.799 -19.583  37.465  1.00  0.00           O  
ATOM   1136  C3'   A    36     -42.050 -21.903  37.695  1.00  0.00           C  
ATOM   1137  O3'   A    36     -42.568 -23.085  37.110  1.00  0.00           O  
ATOM   1138  C1'   A    36     -40.498 -20.129  37.629  1.00  0.00           C  
ATOM   1139  C2'   A    36     -40.597 -21.624  37.333  1.00  0.00           C  
ATOM   1140  O2'   A    36     -40.362 -21.839  35.949  1.00  0.00           O  
ATOM   1141  N1    A    36     -36.410 -19.820  40.750  1.00  0.00           N  
ATOM   1142  C2    A    36     -36.528 -20.104  39.447  1.00  0.00           C  
ATOM   1143  N3    A    36     -37.626 -20.167  38.696  1.00  0.00           N  
ATOM   1144  C4    A    36     -38.720 -19.895  39.430  1.00  0.00           C  
ATOM   1145  C5    A    36     -38.758 -19.585  40.777  1.00  0.00           C  
ATOM   1146  C6    A    36     -37.528 -19.550  41.458  1.00  0.00           C  
ATOM   1147  N6    A    36     -37.410 -19.267  42.757  1.00  0.00           N  
ATOM   1148  N7    A    36     -40.064 -19.363  41.192  1.00  0.00           N  
ATOM   1149  C8    A    36     -40.773 -19.540  40.105  1.00  0.00           C  
ATOM   1150  N9    A    36     -40.024 -19.864  39.001  1.00  0.00           N  
ATOM   1151  H5'   A    36     -44.395 -19.460  37.584  1.00  0.00           H  
ATOM   1152 H5''   A    36     -44.710 -21.017  37.735  1.00  0.00           H  
ATOM   1153  H4'   A    36     -42.923 -20.714  36.261  1.00  0.00           H  
ATOM   1154  H3'   A    36     -42.128 -21.967  38.671  1.00  0.00           H  
ATOM   1155  H1'   A    36     -39.889 -19.709  36.986  1.00  0.00           H  
ATOM   1156  H2'   A    36     -39.981 -22.143  37.891  1.00  0.00           H  
ATOM   1157 HO2'   A    36     -40.972 -22.535  35.626  1.00  0.00           H  
ATOM   1158  H2    A    36     -35.687 -20.292  38.980  1.00  0.00           H  
ATOM   1159  H61   A    36     -36.524 -19.258  43.178  1.00  0.00           H  
ATOM   1160  H62   A    36     -38.207 -19.068  43.291  1.00  0.00           H  
ATOM   1161  H8    A    36     -41.750 -19.450  40.083  1.00  0.00           H  
ATOM   1162  P     G    37     -42.704 -24.427  37.984  1.00  0.00           P  
ATOM   1163  OP2   G    37     -43.216 -24.052  39.327  1.00  0.00           O  
ATOM   1164  OP1   G    37     -43.438 -25.433  37.174  1.00  0.00           O  
ATOM   1165  O5'   G    37     -41.202 -24.932  38.153  1.00  0.00           O  
ATOM   1166  C5'   G    37     -40.444 -25.352  37.029  1.00  0.00           C  
ATOM   1167  C4'   G    37     -39.006 -25.624  37.400  1.00  0.00           C  
ATOM   1168  O4'   G    37     -38.369 -24.387  37.807  1.00  0.00           O  
ATOM   1169  C3'   G    37     -38.769 -26.563  38.572  1.00  0.00           C  
ATOM   1170  O3'   G    37     -38.884 -27.926  38.191  1.00  0.00           O  
ATOM   1171  C1'   G    37     -37.367 -24.682  38.769  1.00  0.00           C  
ATOM   1172  C2'   G    37     -37.349 -26.199  38.973  1.00  0.00           C  
ATOM   1173  O2'   G    37     -36.386 -26.767  38.109  1.00  0.00           O  
ATOM   1174  N1    G    37     -35.507 -23.022  43.193  1.00  0.00           N  
ATOM   1175  C2    G    37     -34.873 -23.692  42.175  1.00  0.00           C  
ATOM   1176  N2    G    37     -33.579 -23.966  42.363  1.00  0.00           N  
ATOM   1177  N3    G    37     -35.465 -24.064  41.056  1.00  0.00           N  
ATOM   1178  C4    G    37     -36.765 -23.708  41.029  1.00  0.00           C  
ATOM   1179  C5    G    37     -37.493 -23.036  41.988  1.00  0.00           C  
ATOM   1180  C6    G    37     -36.846 -22.642  43.187  1.00  0.00           C  
ATOM   1181  O6    G    37     -37.320 -22.034  44.155  1.00  0.00           O  
ATOM   1182  N7    G    37     -38.806 -22.857  41.577  1.00  0.00           N  
ATOM   1183  C8    G    37     -38.855 -23.417  40.400  1.00  0.00           C  
ATOM   1184  N9    G    37     -37.653 -23.961  40.009  1.00  0.00           N  
ATOM   1185  H5'   G    37     -40.471 -24.652  36.344  1.00  0.00           H  
ATOM   1186 H5''   G    37     -40.841 -26.171  36.664  1.00  0.00           H  
ATOM   1187  H4'   G    37     -38.581 -26.092  36.501  1.00  0.00           H  
ATOM   1188  H3'   G    37     -39.505 -26.454  39.383  1.00  0.00           H  
ATOM   1189  H1'   G    37     -36.356 -24.390  38.453  1.00  0.00           H  
ATOM   1190  H2'   G    37     -37.083 -26.566  39.974  1.00  0.00           H  
ATOM   1191 HO2'   G    37     -36.742 -27.621  37.728  1.00  0.00           H  
ATOM   1192  H1    G    37     -34.966 -22.790  44.001  1.00  0.00           H  
ATOM   1193  H22   G    37     -33.063 -24.451  41.656  1.00  0.00           H  
ATOM   1194  H21   G    37     -33.126 -23.687  43.209  1.00  0.00           H  
ATOM   1195  H8    G    37     -39.767 -23.455  39.784  1.00  0.00           H  
ATOM   1196  P     A    38     -39.531 -28.991  39.210  1.00  0.00           P  
ATOM   1197  OP2   A    38     -40.664 -28.346  39.921  1.00  0.00           O  
ATOM   1198  OP1   A    38     -39.773 -30.235  38.431  1.00  0.00           O  
ATOM   1199  O5'   A    38     -38.364 -29.283  40.256  1.00  0.00           O  
ATOM   1200  C5'   A    38     -37.165 -29.960  39.844  1.00  0.00           C  
ATOM   1201  C4'   A    38     -36.160 -29.995  40.972  1.00  0.00           C  
ATOM   1202  O4'   A    38     -35.692 -28.649  41.260  1.00  0.00           O  
ATOM   1203  C3'   A    38     -36.678 -30.494  42.307  1.00  0.00           C  
ATOM   1204  O3'   A    38     -36.751 -31.909  42.367  1.00  0.00           O  
ATOM   1205  C1'   A    38     -35.376 -28.560  42.634  1.00  0.00           C  
ATOM   1206  C2'   A    38     -35.653 -29.924  43.272  1.00  0.00           C  
ATOM   1207  O2'   A    38     -34.461 -30.684  43.300  1.00  0.00           O  
ATOM   1208  N1    A    38     -35.671 -25.161  46.486  1.00  0.00           N  
ATOM   1209  C2    A    38     -34.736 -26.051  46.145  1.00  0.00           C  
ATOM   1210  N3    A    38     -34.715 -26.900  45.123  1.00  0.00           N  
ATOM   1211  C4    A    38     -35.828 -26.776  44.380  1.00  0.00           C  
ATOM   1212  C5    A    38     -36.879 -25.905  44.603  1.00  0.00           C  
ATOM   1213  C6    A    38     -36.780 -25.063  45.724  1.00  0.00           C  
ATOM   1214  N6    A    38     -37.721 -24.183  46.075  1.00  0.00           N  
ATOM   1215  N7    A    38     -37.859 -26.057  43.633  1.00  0.00           N  
ATOM   1216  C8    A    38     -37.389 -27.002  42.857  1.00  0.00           C  
ATOM   1217  N9    A    38     -36.166 -27.489  43.253  1.00  0.00           N  
ATOM   1218  H5'   A    38     -36.723 -29.451  38.975  1.00  0.00           H  
ATOM   1219 H5''   A    38     -37.400 -30.988  39.529  1.00  0.00           H  
ATOM   1220  H4'   A    38     -35.383 -30.688  40.618  1.00  0.00           H  
ATOM   1221  H3'   A    38     -37.707 -30.173  42.530  1.00  0.00           H  
ATOM   1222  H1'   A    38     -34.317 -28.328  42.823  1.00  0.00           H  
ATOM   1223  H2'   A    38     -36.008 -29.915  44.312  1.00  0.00           H  
ATOM   1224 HO2'   A    38     -34.670 -31.641  43.098  1.00  0.00           H  
ATOM   1225  H2    A    38     -33.858 -26.088  46.805  1.00  0.00           H  
ATOM   1226  H61   A    38     -37.594 -23.613  46.888  1.00  0.00           H  
ATOM   1227  H62   A    38     -38.551 -24.092  45.526  1.00  0.00           H  
ATOM   1228  H8    A    38     -37.926 -27.375  41.971  1.00  0.00           H  
ATOM   1229  P     G    39     -37.893 -32.622  43.246  1.00  0.00           P  
ATOM   1230  OP2   G    39     -39.160 -31.873  43.049  1.00  0.00           O  
ATOM   1231  OP1   G    39     -37.850 -34.079  42.961  1.00  0.00           O  
ATOM   1232  O5'   G    39     -37.417 -32.401  44.751  1.00  0.00           O  
ATOM   1233  C5'   G    39     -36.281 -33.081  45.264  1.00  0.00           C  
ATOM   1234  C4'   G    39     -35.862 -32.527  46.603  1.00  0.00           C  
ATOM   1235  O4'   G    39     -35.593 -31.099  46.468  1.00  0.00           O  
ATOM   1236  C3'   G    39     -36.905 -32.594  47.709  1.00  0.00           C  
ATOM   1237  O3'   G    39     -37.020 -33.884  48.284  1.00  0.00           O  
ATOM   1238  C1'   G    39     -35.953 -30.446  47.663  1.00  0.00           C  
ATOM   1239  C2'   G    39     -36.415 -31.512  48.659  1.00  0.00           C  
ATOM   1240  O2'   G    39     -35.302 -31.958  49.419  1.00  0.00           O  
ATOM   1241  N1    G    39     -38.006 -25.993  49.032  1.00  0.00           N  
ATOM   1242  C2    G    39     -36.937 -26.666  49.572  1.00  0.00           C  
ATOM   1243  N2    G    39     -36.330 -26.079  50.614  1.00  0.00           N  
ATOM   1244  N3    G    39     -36.493 -27.828  49.123  1.00  0.00           N  
ATOM   1245  C4    G    39     -37.215 -28.275  48.075  1.00  0.00           C  
ATOM   1246  C5    G    39     -38.298 -27.682  47.460  1.00  0.00           C  
ATOM   1247  C6    G    39     -38.764 -26.435  47.951  1.00  0.00           C  
ATOM   1248  O6    G    39     -39.709 -25.751  47.542  1.00  0.00           O  
ATOM   1249  N7    G    39     -38.759 -28.464  46.411  1.00  0.00           N  
ATOM   1250  C8    G    39     -37.964 -29.500  46.407  1.00  0.00           C  
ATOM   1251  N9    G    39     -37.004 -29.448  47.389  1.00  0.00           N  
ATOM   1252  H5'   G    39     -35.539 -32.986  44.632  1.00  0.00           H  
ATOM   1253 H5''   G    39     -36.497 -34.032  45.363  1.00  0.00           H  
ATOM   1254  H4'   G    39     -35.044 -32.984  46.893  1.00  0.00           H  
ATOM   1255  H3'   G    39     -37.777 -32.338  47.344  1.00  0.00           H  
ATOM   1256  H1'   G    39     -35.158 -29.994  48.015  1.00  0.00           H  
ATOM   1257  H2'   G    39     -37.139 -31.184  49.233  1.00  0.00           H  
ATOM   1258 HO2'   G    39     -35.296 -32.939  49.430  1.00  0.00           H  
ATOM   1259  H1    G    39     -38.256 -25.137  49.437  1.00  0.00           H  
ATOM   1260  H22   G    39     -35.561 -26.513  51.041  1.00  0.00           H  
ATOM   1261  H21   G    39     -36.653 -25.218  50.952  1.00  0.00           H  
ATOM   1262  H8    G    39     -38.044 -30.237  45.767  1.00  0.00           H  
ATOM   1263  P     G    40     -38.469 -34.468  48.642  1.00  0.00           P  
ATOM   1264  OP2   G    40     -38.333 -35.946  48.602  1.00  0.00           O  
ATOM   1265  OP1   G    40     -38.876 -33.802  49.905  1.00  0.00           O  
ATOM   1266  O5'   G    40     -39.499 -34.037  47.505  1.00  0.00           O  
ATOM   1267  C5'   G    40     -40.669 -34.802  47.254  1.00  0.00           C  
ATOM   1268  C4'   G    40     -41.912 -34.082  47.716  1.00  0.00           C  
ATOM   1269  O4'   G    40     -41.661 -32.659  47.856  1.00  0.00           O  
ATOM   1270  C3'   G    40     -43.106 -34.140  46.776  1.00  0.00           C  
ATOM   1271  O3'   G    40     -43.778 -35.387  46.811  1.00  0.00           O  
ATOM   1272  C1'   G    40     -42.855 -31.952  47.614  1.00  0.00           C  
ATOM   1273  C2'   G    40     -43.946 -32.965  47.257  1.00  0.00           C  
ATOM   1274  O2'   G    40     -44.674 -33.299  48.430  1.00  0.00           O  
ATOM   1275  N1    G    40     -44.612 -27.795  45.260  1.00  0.00           N  
ATOM   1276  C2    G    40     -45.139 -28.485  46.324  1.00  0.00           C  
ATOM   1277  N2    G    40     -46.286 -28.010  46.833  1.00  0.00           N  
ATOM   1278  N3    G    40     -44.584 -29.563  46.853  1.00  0.00           N  
ATOM   1279  C4    G    40     -43.440 -29.903  46.223  1.00  0.00           C  
ATOM   1280  C5    G    40     -42.829 -29.283  45.154  1.00  0.00           C  
ATOM   1281  C6    G    40     -43.435 -28.127  44.596  1.00  0.00           C  
ATOM   1282  O6    G    40     -43.048 -27.437  43.646  1.00  0.00           O  
ATOM   1283  N7    G    40     -41.662 -29.945  44.800  1.00  0.00           N  
ATOM   1284  C8    G    40     -41.587 -30.938  45.644  1.00  0.00           C  
ATOM   1285  N9    G    40     -42.632 -30.972  46.535  1.00  0.00           N  
ATOM   1286  H5'   G    40     -40.600 -35.657  47.726  1.00  0.00           H  
ATOM   1287 H5''   G    40     -40.738 -34.973  46.291  1.00  0.00           H  
ATOM   1288  H4'   G    40     -42.174 -34.450  48.586  1.00  0.00           H  
ATOM   1289  H3'   G    40     -42.809 -33.962  45.860  1.00  0.00           H  
ATOM   1290  H1'   G    40     -43.104 -31.481  48.437  1.00  0.00           H  
ATOM   1291  H2'   G    40     -44.534 -32.629  46.548  1.00  0.00           H  
ATOM   1292 HO2'   G    40     -45.570 -32.905  48.372  1.00  0.00           H  
ATOM   1293  H1    G    40     -45.101 -27.007  44.942  1.00  0.00           H  
ATOM   1294  H22   G    40     -46.709 -28.462  47.593  1.00  0.00           H  
ATOM   1295  H21   G    40     -46.703 -27.212  46.446  1.00  0.00           H  
ATOM   1296  H8    G    40     -40.857 -31.592  45.643  1.00  0.00           H  
ATOM   1297  P     U    41     -44.242 -36.094  45.444  1.00  0.00           P  
ATOM   1298  OP2   U    41     -43.118 -36.008  44.479  1.00  0.00           O  
ATOM   1299  OP1   U    41     -44.819 -37.419  45.784  1.00  0.00           O  
ATOM   1300  O5'   U    41     -45.422 -35.165  44.912  1.00  0.00           O  
ATOM   1301  C5'   U    41     -45.871 -35.254  43.568  1.00  0.00           C  
ATOM   1302  C4'   U    41     -47.362 -35.053  43.465  1.00  0.00           C  
ATOM   1303  O4'   U    41     -48.025 -35.946  44.392  1.00  0.00           O  
ATOM   1304  C3'   U    41     -47.880 -33.670  43.827  1.00  0.00           C  
ATOM   1305  O3'   U    41     -47.822 -32.756  42.746  1.00  0.00           O  
ATOM   1306  C1'   U    41     -49.176 -35.311  44.959  1.00  0.00           C  
ATOM   1307  C2'   U    41     -49.308 -33.940  44.290  1.00  0.00           C  
ATOM   1308  O2'   U    41     -50.194 -34.056  43.186  1.00  0.00           O  
ATOM   1309  N1    U    41     -49.000 -35.205  46.428  1.00  0.00           N  
ATOM   1310  C2    U    41     -50.121 -34.899  47.177  1.00  0.00           C  
ATOM   1311  O2    U    41     -51.221 -34.717  46.685  1.00  0.00           O  
ATOM   1312  N3    U    41     -49.911 -34.812  48.531  1.00  0.00           N  
ATOM   1313  C4    U    41     -48.720 -34.996  49.202  1.00  0.00           C  
ATOM   1314  O4    U    41     -48.694 -34.883  50.428  1.00  0.00           O  
ATOM   1315  C5    U    41     -47.604 -35.311  48.363  1.00  0.00           C  
ATOM   1316  C6    U    41     -47.781 -35.402  47.041  1.00  0.00           C  
ATOM   1317  H5'   U    41     -45.642 -36.138  43.213  1.00  0.00           H  
ATOM   1318 H5''   U    41     -45.419 -34.568  43.034  1.00  0.00           H  
ATOM   1319  H4'   U    41     -47.657 -35.273  42.557  1.00  0.00           H  
ATOM   1320  H3'   U    41     -47.354 -33.316  44.575  1.00  0.00           H  
ATOM   1321  H1'   U    41     -49.976 -35.843  44.765  1.00  0.00           H  
ATOM   1322  H2'   U    41     -49.613 -33.263  44.929  1.00  0.00           H  
ATOM   1323 HO2'   U    41     -49.873 -33.482  42.458  1.00  0.00           H  
ATOM   1324  H3    U    41     -50.692 -34.595  49.080  1.00  0.00           H  
ATOM   1325  H5    U    41     -46.718 -35.459  48.755  1.00  0.00           H  
ATOM   1326  H6    U    41     -47.001 -35.618  46.489  1.00  0.00           H  
ATOM   1327  P     G    42     -47.182 -31.297  42.953  1.00  0.00           P  
ATOM   1328  OP2   G    42     -45.907 -31.455  43.699  1.00  0.00           O  
ATOM   1329  OP1   G    42     -47.182 -30.603  41.639  1.00  0.00           O  
ATOM   1330  O5'   G    42     -48.220 -30.551  43.904  1.00  0.00           O  
ATOM   1331  C5'   G    42     -49.547 -30.289  43.472  1.00  0.00           C  
ATOM   1332  C4'   G    42     -50.467 -30.022  44.637  1.00  0.00           C  
ATOM   1333  O4'   G    42     -50.509 -31.168  45.524  1.00  0.00           O  
ATOM   1334  C3'   G    42     -50.058 -28.886  45.563  1.00  0.00           C  
ATOM   1335  O3'   G    42     -50.368 -27.606  45.038  1.00  0.00           O  
ATOM   1336  C1'   G    42     -50.659 -30.744  46.848  1.00  0.00           C  
ATOM   1337  C2'   G    42     -50.827 -29.227  46.816  1.00  0.00           C  
ATOM   1338  O2'   G    42     -52.205 -28.910  46.677  1.00  0.00           O  
ATOM   1339  N1    G    42     -48.684 -31.548  51.471  1.00  0.00           N  
ATOM   1340  C2    G    42     -49.945 -31.129  51.119  1.00  0.00           C  
ATOM   1341  N2    G    42     -50.796 -30.892  52.128  1.00  0.00           N  
ATOM   1342  N3    G    42     -50.344 -30.956  49.870  1.00  0.00           N  
ATOM   1343  C4    G    42     -49.365 -31.238  48.984  1.00  0.00           C  
ATOM   1344  C5    G    42     -48.077 -31.662  49.230  1.00  0.00           C  
ATOM   1345  C6    G    42     -47.661 -31.843  50.575  1.00  0.00           C  
ATOM   1346  O6    G    42     -46.560 -32.213  50.998  1.00  0.00           O  
ATOM   1347  N7    G    42     -47.382 -31.842  48.042  1.00  0.00           N  
ATOM   1348  C8    G    42     -48.244 -31.530  47.113  1.00  0.00           C  
ATOM   1349  N9    G    42     -49.467 -31.155  47.615  1.00  0.00           N  
ATOM   1350  H5'   G    42     -49.879 -31.064  42.973  1.00  0.00           H  
ATOM   1351 H5''   G    42     -49.542 -29.507  42.881  1.00  0.00           H  
ATOM   1352  H4'   G    42     -51.367 -29.843  44.293  1.00  0.00           H  
ATOM   1353  H3'   G    42     -49.098 -28.930  45.752  1.00  0.00           H  
ATOM   1354  H1'   G    42     -51.457 -31.153  47.242  1.00  0.00           H  
ATOM   1355  H2'   G    42     -50.434 -28.800  47.606  1.00  0.00           H  
ATOM   1356 HO2'   G    42     -52.296 -28.139  46.079  1.00  0.00           H  
ATOM   1357  H1    G    42     -48.488 -31.645  52.426  1.00  0.00           H  
ATOM   1358  H22   G    42     -51.710 -30.592  51.937  1.00  0.00           H  
ATOM   1359  H21   G    42     -50.508 -31.018  53.056  1.00  0.00           H  
ATOM   1360  H8    G    42     -48.039 -31.561  46.156  1.00  0.00           H  
ATOM   1361  P     A    43     -49.360 -26.375  45.263  1.00  0.00           P  
ATOM   1362  OP2   A    43     -47.973 -26.902  45.213  1.00  0.00           O  
ATOM   1363  OP1   A    43     -49.762 -25.277  44.348  1.00  0.00           O  
ATOM   1364  O5'   A    43     -49.653 -25.905  46.757  1.00  0.00           O  
ATOM   1365  C5'   A    43     -50.934 -25.418  47.130  1.00  0.00           C  
ATOM   1366  C4'   A    43     -51.078 -25.329  48.628  1.00  0.00           C  
ATOM   1367  O4'   A    43     -50.991 -26.660  49.207  1.00  0.00           O  
ATOM   1368  C3'   A    43     -50.005 -24.535  49.356  1.00  0.00           C  
ATOM   1369  O3'   A    43     -50.254 -23.140  49.361  1.00  0.00           O  
ATOM   1370  C1'   A    43     -50.330 -26.596  50.446  1.00  0.00           C  
ATOM   1371  C2'   A    43     -50.112 -25.113  50.760  1.00  0.00           C  
ATOM   1372  O2'   A    43     -51.252 -24.606  51.439  1.00  0.00           O  
ATOM   1373  N1    A    43     -46.546 -28.996  52.990  1.00  0.00           N  
ATOM   1374  C2    A    43     -47.657 -28.375  53.406  1.00  0.00           C  
ATOM   1375  N3    A    43     -48.601 -27.770  52.688  1.00  0.00           N  
ATOM   1376  C4    A    43     -48.318 -27.841  51.375  1.00  0.00           C  
ATOM   1377  C5    A    43     -47.217 -28.444  50.797  1.00  0.00           C  
ATOM   1378  C6    A    43     -46.292 -29.050  51.665  1.00  0.00           C  
ATOM   1379  N6    A    43     -45.183 -29.669  51.252  1.00  0.00           N  
ATOM   1380  N7    A    43     -47.259 -28.320  49.414  1.00  0.00           N  
ATOM   1381  C8    A    43     -48.366 -27.656  49.192  1.00  0.00           C  
ATOM   1382  N9    A    43     -49.057 -27.333  50.334  1.00  0.00           N  
ATOM   1383  H5'   A    43     -51.621 -26.023  46.778  1.00  0.00           H  
ATOM   1384 H5''   A    43     -51.064 -24.528  46.742  1.00  0.00           H  
ATOM   1385  H4'   A    43     -51.955 -24.946  48.842  1.00  0.00           H  
ATOM   1386  H3'   A    43     -49.112 -24.700  48.985  1.00  0.00           H  
ATOM   1387  H1'   A    43     -50.881 -27.000  51.150  1.00  0.00           H  
ATOM   1388  H2'   A    43     -49.289 -24.968  51.272  1.00  0.00           H  
ATOM   1389 HO2'   A    43     -51.450 -23.708  51.102  1.00  0.00           H  
ATOM   1390  H2    A    43     -47.795 -28.363  54.376  1.00  0.00           H  
ATOM   1391  H61   A    43     -44.575 -30.073  51.906  1.00  0.00           H  
ATOM   1392  H62   A    43     -44.978 -29.720  50.295  1.00  0.00           H  
ATOM   1393  H8    A    43     -48.673 -27.411  48.294  1.00  0.00           H  
ATOM   1394  P     A    44     -49.032 -22.101  49.264  1.00  0.00           P  
ATOM   1395  OP2   A    44     -48.050 -22.635  48.287  1.00  0.00           O  
ATOM   1396  OP1   A    44     -49.597 -20.742  49.068  1.00  0.00           O  
ATOM   1397  O5'   A    44     -48.365 -22.154  50.711  1.00  0.00           O  
ATOM   1398  C5'   A    44     -49.091 -21.752  51.863  1.00  0.00           C  
ATOM   1399  C4'   A    44     -48.411 -22.203  53.131  1.00  0.00           C  
ATOM   1400  O4'   A    44     -48.325 -23.660  53.161  1.00  0.00           O  
ATOM   1401  C3'   A    44     -46.964 -21.766  53.304  1.00  0.00           C  
ATOM   1402  O3'   A    44     -46.838 -20.420  53.728  1.00  0.00           O  
ATOM   1403  C1'   A    44     -47.184 -24.021  53.877  1.00  0.00           C  
ATOM   1404  C2'   A    44     -46.531 -22.734  54.390  1.00  0.00           C  
ATOM   1405  O2'   A    44     -47.093 -22.383  55.646  1.00  0.00           O  
ATOM   1406  N1    A    44     -43.159 -27.232  53.664  1.00  0.00           N  
ATOM   1407  C2    A    44     -43.800 -26.659  54.691  1.00  0.00           C  
ATOM   1408  N3    A    44     -44.843 -25.831  54.675  1.00  0.00           N  
ATOM   1409  C4    A    44     -45.241 -25.593  53.412  1.00  0.00           C  
ATOM   1410  C5    A    44     -44.683 -26.108  52.257  1.00  0.00           C  
ATOM   1411  C6    A    44     -43.584 -26.972  52.409  1.00  0.00           C  
ATOM   1412  N6    A    44     -42.944 -27.543  51.387  1.00  0.00           N  
ATOM   1413  N7    A    44     -45.358 -25.641  51.137  1.00  0.00           N  
ATOM   1414  C8    A    44     -46.292 -24.868  51.632  1.00  0.00           C  
ATOM   1415  N9    A    44     -46.280 -24.793  53.003  1.00  0.00           N  
ATOM   1416  H5'   A    44     -49.990 -22.142  51.827  1.00  0.00           H  
ATOM   1417 H5''   A    44     -49.166 -20.776  51.870  1.00  0.00           H  
ATOM   1418  H4'   A    44     -48.930 -21.893  53.902  1.00  0.00           H  
ATOM   1419  H3'   A    44     -46.424 -21.900  52.497  1.00  0.00           H  
ATOM   1420  H1'   A    44     -47.454 -24.576  54.639  1.00  0.00           H  
ATOM   1421  H2'   A    44     -45.555 -22.809  54.436  1.00  0.00           H  
ATOM   1422 HO2'   A    44     -47.214 -21.412  55.681  1.00  0.00           H  
ATOM   1423  H2    A    44     -43.453 -26.880  55.581  1.00  0.00           H  
ATOM   1424  H61   A    44     -42.183 -28.137  51.555  1.00  0.00           H  
ATOM   1425  H62   A    44     -43.235 -27.369  50.467  1.00  0.00           H  
ATOM   1426  H8    A    44     -46.940 -24.388  51.075  1.00  0.00           H  
ATOM   1427  P     A    45     -45.641 -19.505  53.169  1.00  0.00           P  
ATOM   1428  OP2   A    45     -45.402 -19.878  51.752  1.00  0.00           O  
ATOM   1429  OP1   A    45     -45.939 -18.093  53.517  1.00  0.00           O  
ATOM   1430  O5'   A    45     -44.375 -19.966  54.019  1.00  0.00           O  
ATOM   1431  C5'   A    45     -44.353 -19.820  55.432  1.00  0.00           C  
ATOM   1432  C4'   A    45     -43.263 -20.654  56.058  1.00  0.00           C  
ATOM   1433  O4'   A    45     -43.488 -22.047  55.720  1.00  0.00           O  
ATOM   1434  C3'   A    45     -41.849 -20.375  55.573  1.00  0.00           C  
ATOM   1435  O3'   A    45     -41.231 -19.297  56.254  1.00  0.00           O  
ATOM   1436  C1'   A    45     -42.263 -22.695  55.448  1.00  0.00           C  
ATOM   1437  C2'   A    45     -41.144 -21.711  55.782  1.00  0.00           C  
ATOM   1438  O2'   A    45     -40.764 -21.885  57.140  1.00  0.00           O  
ATOM   1439  N1    A    45     -40.160 -25.812  51.925  1.00  0.00           N  
ATOM   1440  C2    A    45     -39.952 -25.670  53.240  1.00  0.00           C  
ATOM   1441  N3    A    45     -40.536 -24.837  54.099  1.00  0.00           N  
ATOM   1442  C4    A    45     -41.445 -24.069  53.473  1.00  0.00           C  
ATOM   1443  C5    A    45     -41.770 -24.099  52.129  1.00  0.00           C  
ATOM   1444  C6    A    45     -41.081 -25.026  51.327  1.00  0.00           C  
ATOM   1445  N6    A    45     -41.287 -25.167  50.016  1.00  0.00           N  
ATOM   1446  N7    A    45     -42.755 -23.163  51.842  1.00  0.00           N  
ATOM   1447  C8    A    45     -42.999 -22.599  52.999  1.00  0.00           C  
ATOM   1448  N9    A    45     -42.243 -23.099  54.030  1.00  0.00           N  
ATOM   1449  H5'   A    45     -45.219 -20.101  55.796  1.00  0.00           H  
ATOM   1450 H5''   A    45     -44.204 -18.878  55.655  1.00  0.00           H  
ATOM   1451  H4'   A    45     -43.289 -20.555  57.033  1.00  0.00           H  
ATOM   1452  H3'   A    45     -41.878 -20.174  54.614  1.00  0.00           H  
ATOM   1453  H1'   A    45     -42.178 -23.490  56.016  1.00  0.00           H  
ATOM   1454  H2'   A    45     -40.382 -21.814  55.175  1.00  0.00           H  
ATOM   1455 HO2'   A    45     -40.569 -21.008  57.531  1.00  0.00           H  
ATOM   1456  H2    A    45     -39.274 -26.264  53.625  1.00  0.00           H  
ATOM   1457  H61   A    45     -40.776 -25.832  49.508  1.00  0.00           H  
ATOM   1458  H62   A    45     -41.951 -24.608  49.560  1.00  0.00           H  
ATOM   1459  H8    A    45     -43.661 -21.885  53.117  1.00  0.00           H  
ATOM   1460  P     U    46     -40.520 -18.118  55.425  1.00  0.00           P  
ATOM   1461  OP2   U    46     -41.318 -17.876  54.197  1.00  0.00           O  
ATOM   1462  OP1   U    46     -40.251 -16.996  56.360  1.00  0.00           O  
ATOM   1463  O5'   U    46     -39.121 -18.744  54.989  1.00  0.00           O  
ATOM   1464  C5'   U    46     -38.154 -19.116  55.959  1.00  0.00           C  
ATOM   1465  C4'   U    46     -37.276 -20.239  55.468  1.00  0.00           C  
ATOM   1466  O4'   U    46     -38.050 -21.382  55.028  1.00  0.00           O  
ATOM   1467  C3'   U    46     -36.447 -19.948  54.226  1.00  0.00           C  
ATOM   1468  O3'   U    46     -35.310 -19.147  54.494  1.00  0.00           O  
ATOM   1469  C1'   U    46     -37.365 -22.069  54.029  1.00  0.00           C  
ATOM   1470  C2'   U    46     -36.042 -21.360  53.832  1.00  0.00           C  
ATOM   1471  O2'   U    46     -35.074 -21.887  54.729  1.00  0.00           O  
ATOM   1472  N1    U    46     -38.194 -22.067  52.799  1.00  0.00           N  
ATOM   1473  C2    U    46     -37.947 -23.062  51.871  1.00  0.00           C  
ATOM   1474  O2    U    46     -37.095 -23.920  52.025  1.00  0.00           O  
ATOM   1475  N3    U    46     -38.739 -23.021  50.750  1.00  0.00           N  
ATOM   1476  C4    U    46     -39.730 -22.107  50.464  1.00  0.00           C  
ATOM   1477  O4    U    46     -40.355 -22.203  49.407  1.00  0.00           O  
ATOM   1478  C5    U    46     -39.929 -21.107  51.468  1.00  0.00           C  
ATOM   1479  C6    U    46     -39.173 -21.124  52.571  1.00  0.00           C  
ATOM   1480  H5'   U    46     -38.615 -19.404  56.775  1.00  0.00           H  
ATOM   1481 H5''   U    46     -37.593 -18.339  56.166  1.00  0.00           H  
ATOM   1482  H4'   U    46     -36.674 -20.502  56.195  1.00  0.00           H  
ATOM   1483  H3'   U    46     -36.971 -19.533  53.511  1.00  0.00           H  
ATOM   1484  H1'   U    46     -37.197 -22.995  54.306  1.00  0.00           H  
ATOM   1485  H2'   U    46     -35.733 -21.399  52.903  1.00  0.00           H  
ATOM   1486 HO2'   U    46     -34.254 -22.088  54.231  1.00  0.00           H  
ATOM   1487  H3    U    46     -38.580 -23.717  50.079  1.00  0.00           H  
ATOM   1488  H5    U    46     -40.614 -20.416  51.348  1.00  0.00           H  
ATOM   1489  H6    U    46     -39.328 -20.429  53.243  1.00  0.00           H  
ATOM   1490  P     U    47     -34.603 -18.322  53.310  1.00  0.00           P  
ATOM   1491  OP2   U    47     -35.646 -17.962  52.317  1.00  0.00           O  
ATOM   1492  OP1   U    47     -33.774 -17.254  53.925  1.00  0.00           O  
ATOM   1493  O5'   U    47     -33.623 -19.381  52.635  1.00  0.00           O  
ATOM   1494  C5'   U    47     -32.525 -19.921  53.355  1.00  0.00           C  
ATOM   1495  C4'   U    47     -31.964 -21.149  52.678  1.00  0.00           C  
ATOM   1496  O4'   U    47     -33.008 -22.148  52.528  1.00  0.00           O  
ATOM   1497  C3'   U    47     -31.434 -20.943  51.267  1.00  0.00           C  
ATOM   1498  O3'   U    47     -30.117 -20.396  51.266  1.00  0.00           O  
ATOM   1499  C1'   U    47     -32.805 -22.864  51.312  1.00  0.00           C  
ATOM   1500  C2'   U    47     -31.497 -22.354  50.697  1.00  0.00           C  
ATOM   1501  O2'   U    47     -30.426 -23.163  51.140  1.00  0.00           O  
ATOM   1502  N1    U    47     -33.978 -22.683  50.438  1.00  0.00           N  
ATOM   1503  C2    U    47     -34.322 -23.724  49.583  1.00  0.00           C  
ATOM   1504  O2    U    47     -33.694 -24.773  49.516  1.00  0.00           O  
ATOM   1505  N3    U    47     -35.432 -23.493  48.806  1.00  0.00           N  
ATOM   1506  C4    U    47     -36.217 -22.360  48.791  1.00  0.00           C  
ATOM   1507  O4    U    47     -37.212 -22.323  48.063  1.00  0.00           O  
ATOM   1508  C5    U    47     -35.794 -21.328  49.691  1.00  0.00           C  
ATOM   1509  C6    U    47     -34.719 -21.519  50.464  1.00  0.00           C  
ATOM   1510  H5'   U    47     -32.823 -20.163  54.258  1.00  0.00           H  
ATOM   1511 H5''   U    47     -31.821 -19.243  53.422  1.00  0.00           H  
ATOM   1512  H4'   U    47     -31.124 -21.452  53.321  1.00  0.00           H  
ATOM   1513  H3'   U    47     -32.019 -20.224  50.676  1.00  0.00           H  
ATOM   1514  H1'   U    47     -32.690 -23.948  51.455  1.00  0.00           H  
ATOM   1515  H2'   U    47     -31.431 -22.372  49.600  1.00  0.00           H  
ATOM   1516 HO2'   U    47     -29.625 -22.589  51.319  1.00  0.00           H  
ATOM   1517  H3    U    47     -35.700 -24.226  48.180  1.00  0.00           H  
ATOM   1518  H5    U    47     -36.351 -20.380  49.747  1.00  0.00           H  
ATOM   1519  H6    U    47     -34.412 -20.714  51.149  1.00  0.00           H  
ATOM   1520  P     C    48     -29.704 -19.304  50.158  1.00  0.00           P  
ATOM   1521  OP2   C    48     -30.849 -18.391  49.905  1.00  0.00           O  
ATOM   1522  OP1   C    48     -28.390 -18.738  50.568  1.00  0.00           O  
ATOM   1523  O5'   C    48     -29.484 -20.169  48.842  1.00  0.00           O  
ATOM   1524  C5'   C    48     -28.407 -21.116  48.756  1.00  0.00           C  
ATOM   1525  C4'   C    48     -28.610 -22.017  47.566  1.00  0.00           C  
ATOM   1526  O4'   C    48     -29.852 -22.755  47.728  1.00  0.00           O  
ATOM   1527  C3'   C    48     -28.788 -21.306  46.235  1.00  0.00           C  
ATOM   1528  O3'   C    48     -27.561 -20.877  45.665  1.00  0.00           O  
ATOM   1529  C1'   C    48     -30.424 -22.975  46.458  1.00  0.00           C  
ATOM   1530  C2'   C    48     -29.485 -22.372  45.410  1.00  0.00           C  
ATOM   1531  O2'   C    48     -28.591 -23.366  44.952  1.00  0.00           O  
ATOM   1532  N1    C    48     -31.770 -22.363  46.403  1.00  0.00           N  
ATOM   1533  C2    C    48     -32.732 -22.922  45.544  1.00  0.00           C  
ATOM   1534  O2    C    48     -32.434 -23.925  44.878  1.00  0.00           O  
ATOM   1535  N3    C    48     -33.958 -22.353  45.461  1.00  0.00           N  
ATOM   1536  C4    C    48     -34.244 -21.275  46.197  1.00  0.00           C  
ATOM   1537  N4    C    48     -35.464 -20.743  46.076  1.00  0.00           N  
ATOM   1538  C5    C    48     -33.293 -20.693  47.085  1.00  0.00           C  
ATOM   1539  C6    C    48     -32.081 -21.264  47.159  1.00  0.00           C  
ATOM   1540  H5'   C    48     -28.357 -21.717  49.676  1.00  0.00           H  
ATOM   1541 H5''   C    48     -27.447 -20.587  48.665  1.00  0.00           H  
ATOM   1542  H4'   C    48     -27.700 -22.635  47.539  1.00  0.00           H  
ATOM   1543  H3'   C    48     -29.371 -20.375  46.305  1.00  0.00           H  
ATOM   1544  H1'   C    48     -30.540 -24.040  46.208  1.00  0.00           H  
ATOM   1545  H2'   C    48     -29.950 -21.968  44.499  1.00  0.00           H  
ATOM   1546 HO2'   C    48     -27.678 -22.971  44.848  1.00  0.00           H  
ATOM   1547  H42   C    48     -35.713 -19.934  46.611  1.00  0.00           H  
ATOM   1548  H41   C    48     -36.128 -21.152  45.452  1.00  0.00           H  
ATOM   1549  H5    C    48     -33.543 -19.806  47.686  1.00  0.00           H  
ATOM   1550  H6    C    48     -31.323 -20.841  47.834  1.00  0.00           H  
ATOM   1551  P     U    49     -27.506 -19.536  44.781  1.00  0.00           P  
ATOM   1552  OP2   U    49     -28.361 -18.517  45.439  1.00  0.00           O  
ATOM   1553  OP1   U    49     -26.080 -19.228  44.501  1.00  0.00           O  
ATOM   1554  O5'   U    49     -28.199 -19.951  43.408  1.00  0.00           O  
ATOM   1555  C5'   U    49     -27.587 -20.889  42.536  1.00  0.00           C  
ATOM   1556  C4'   U    49     -28.445 -21.167  41.326  1.00  0.00           C  
ATOM   1557  O4'   U    49     -29.634 -21.851  41.690  1.00  0.00           O  
ATOM   1558  C3'   U    49     -28.898 -19.951  40.533  1.00  0.00           C  
ATOM   1559  O3'   U    49     -27.904 -19.463  39.650  1.00  0.00           O  
ATOM   1560  C1'   U    49     -30.703 -21.440  40.847  1.00  0.00           C  
ATOM   1561  C2'   U    49     -30.130 -20.483  39.830  1.00  0.00           C  
ATOM   1562  O2'   U    49     -29.782 -21.219  38.666  1.00  0.00           O  
ATOM   1563  N1    U    49     -31.763 -20.815  41.674  1.00  0.00           N  
ATOM   1564  C2    U    49     -33.060 -20.895  41.201  1.00  0.00           C  
ATOM   1565  O2    U    49     -33.356 -21.448  40.156  1.00  0.00           O  
ATOM   1566  N3    U    49     -34.008 -20.303  42.000  1.00  0.00           N  
ATOM   1567  C4    U    49     -33.799 -19.652  43.197  1.00  0.00           C  
ATOM   1568  O4    U    49     -34.760 -19.169  43.798  1.00  0.00           O  
ATOM   1569  C5    U    49     -32.434 -19.609  43.623  1.00  0.00           C  
ATOM   1570  C6    U    49     -31.490 -20.178  42.866  1.00  0.00           C  
ATOM   1571  H5'   U    49     -27.440 -21.728  43.022  1.00  0.00           H  
ATOM   1572 H5''   U    49     -26.723 -20.535  42.240  1.00  0.00           H  
ATOM   1573  H4'   U    49     -27.924 -21.752  40.738  1.00  0.00           H  
ATOM   1574  H3'   U    49     -29.165 -19.233  41.143  1.00  0.00           H  
ATOM   1575  H1'   U    49     -31.071 -22.222  40.383  1.00  0.00           H  
ATOM   1576  H2'   U    49     -30.767 -19.766  39.628  1.00  0.00           H  
ATOM   1577 HO2'   U    49     -28.939 -20.868  38.307  1.00  0.00           H  
ATOM   1578  H3    U    49     -34.934 -20.348  41.683  1.00  0.00           H  
ATOM   1579  H5    U    49     -32.193 -19.166  44.464  1.00  0.00           H  
ATOM   1580  H6    U    49     -30.564 -20.134  43.179  1.00  0.00           H  
ATOM   1581  P     U    50     -27.983 -17.958  39.093  1.00  0.00           P  
ATOM   1582  OP2   U    50     -29.070 -17.256  39.821  1.00  0.00           O  
ATOM   1583  OP1   U    50     -26.610 -17.392  39.100  1.00  0.00           O  
ATOM   1584  O5'   U    50     -28.437 -18.132  37.576  1.00  0.00           O  
ATOM   1585  C5'   U    50     -27.634 -18.852  36.653  1.00  0.00           C  
ATOM   1586  C4'   U    50     -28.313 -18.986  35.312  1.00  0.00           C  
ATOM   1587  O4'   U    50     -29.388 -19.955  35.366  1.00  0.00           O  
ATOM   1588  C3'   U    50     -28.973 -17.729  34.765  1.00  0.00           C  
ATOM   1589  O3'   U    50     -28.051 -16.836  34.165  1.00  0.00           O  
ATOM   1590  C1'   U    50     -30.403 -19.581  34.455  1.00  0.00           C  
ATOM   1591  C2'   U    50     -29.943 -18.307  33.749  1.00  0.00           C  
ATOM   1592  O2'   U    50     -29.277 -18.662  32.545  1.00  0.00           O  
ATOM   1593  N1    U    50     -31.671 -19.386  35.198  1.00  0.00           N  
ATOM   1594  C2    U    50     -32.843 -19.415  34.464  1.00  0.00           C  
ATOM   1595  O2    U    50     -32.869 -19.592  33.258  1.00  0.00           O  
ATOM   1596  N3    U    50     -33.992 -19.231  35.193  1.00  0.00           N  
ATOM   1597  C4    U    50     -34.090 -19.023  36.552  1.00  0.00           C  
ATOM   1598  O4    U    50     -35.202 -18.872  37.062  1.00  0.00           O  
ATOM   1599  C5    U    50     -32.839 -19.005  37.247  1.00  0.00           C  
ATOM   1600  C6    U    50     -31.705 -19.183  36.562  1.00  0.00           C  
ATOM   1601  H5'   U    50     -27.458 -19.746  37.012  1.00  0.00           H  
ATOM   1602 H5''   U    50     -26.783 -18.381  36.533  1.00  0.00           H  
ATOM   1603  H4'   U    50     -27.642 -19.296  34.669  1.00  0.00           H  
ATOM   1604  H3'   U    50     -29.466 -17.257  35.467  1.00  0.00           H  
ATOM   1605  H1'   U    50     -30.521 -20.293  33.792  1.00  0.00           H  
ATOM   1606  H2'   U    50     -30.693 -17.700  33.582  1.00  0.00           H  
ATOM   1607 HO2'   U    50     -28.508 -18.067  32.419  1.00  0.00           H  
ATOM   1608  H3    U    50     -34.834 -19.247  34.692  1.00  0.00           H  
ATOM   1609  H5    U    50     -32.814 -18.864  38.216  1.00  0.00           H  
ATOM   1610  H6    U    50     -30.862 -19.166  37.059  1.00  0.00           H  
ATOM   1611  P     G    51     -28.355 -15.259  34.136  1.00  0.00           P  
ATOM   1612  OP2   G    51     -28.763 -14.844  35.502  1.00  0.00           O  
ATOM   1613  OP1   G    51     -27.210 -14.582  33.475  1.00  0.00           O  
ATOM   1614  O5'   G    51     -29.623 -15.127  33.181  1.00  0.00           O  
ATOM   1615  C5'   G    51     -30.608 -14.131  33.410  1.00  0.00           C  
ATOM   1616  C4'   G    51     -31.932 -14.507  32.791  1.00  0.00           C  
ATOM   1617  O4'   G    51     -32.431 -15.726  33.412  1.00  0.00           O  
ATOM   1618  C3'   G    51     -33.063 -13.506  32.975  1.00  0.00           C  
ATOM   1619  O3'   G    51     -33.003 -12.429  32.055  1.00  0.00           O  
ATOM   1620  C1'   G    51     -33.836 -15.664  33.515  1.00  0.00           C  
ATOM   1621  C2'   G    51     -34.301 -14.379  32.824  1.00  0.00           C  
ATOM   1622  O2'   G    51     -34.573 -14.655  31.457  1.00  0.00           O  
ATOM   1623  N1    G    51     -37.542 -16.588  36.881  1.00  0.00           N  
ATOM   1624  C2    G    51     -37.565 -16.672  35.510  1.00  0.00           C  
ATOM   1625  N2    G    51     -38.726 -17.053  34.956  1.00  0.00           N  
ATOM   1626  N3    G    51     -36.526 -16.404  34.735  1.00  0.00           N  
ATOM   1627  C4    G    51     -35.443 -16.037  35.452  1.00  0.00           C  
ATOM   1628  C5    G    51     -35.315 -15.922  36.820  1.00  0.00           C  
ATOM   1629  C6    G    51     -36.437 -16.212  37.639  1.00  0.00           C  
ATOM   1630  O6    G    51     -36.523 -16.168  38.872  1.00  0.00           O  
ATOM   1631  N7    G    51     -34.033 -15.517  37.163  1.00  0.00           N  
ATOM   1632  C8    G    51     -33.416 -15.395  36.019  1.00  0.00           C  
ATOM   1633  N9    G    51     -34.213 -15.696  34.940  1.00  0.00           N  
ATOM   1634  H5'   G    51     -30.303 -13.284  33.024  1.00  0.00           H  
ATOM   1635 H5''   G    51     -30.728 -14.016  34.377  1.00  0.00           H  
ATOM   1636  H4'   G    51     -31.803 -14.668  31.833  1.00  0.00           H  
ATOM   1637  H3'   G    51     -33.033 -13.150  33.887  1.00  0.00           H  
ATOM   1638  H1'   G    51     -34.223 -16.439  33.057  1.00  0.00           H  
ATOM   1639  H2'   G    51     -35.076 -13.984  33.276  1.00  0.00           H  
ATOM   1640 HO2'   G    51     -35.513 -14.449  31.271  1.00  0.00           H  
ATOM   1641  H1    G    51     -38.366 -16.808  37.363  1.00  0.00           H  
ATOM   1642  H22   G    51     -38.802 -17.131  33.982  1.00  0.00           H  
ATOM   1643  H21   G    51     -39.500 -17.253  35.523  1.00  0.00           H  
ATOM   1644  H8    G    51     -32.480 -15.119  35.938  1.00  0.00           H  
ATOM   1645  P     G    52     -33.596 -10.990  32.457  1.00  0.00           P  
ATOM   1646  OP2   G    52     -33.460 -10.831  33.927  1.00  0.00           O  
ATOM   1647  OP1   G    52     -32.999  -9.976  31.550  1.00  0.00           O  
ATOM   1648  O5'   G    52     -35.149 -11.103  32.115  1.00  0.00           O  
ATOM   1649  C5'   G    52     -35.584 -11.429  30.803  1.00  0.00           C  
ATOM   1650  C4'   G    52     -37.014 -11.910  30.798  1.00  0.00           C  
ATOM   1651  O4'   G    52     -37.144 -13.110  31.607  1.00  0.00           O  
ATOM   1652  C3'   G    52     -38.042 -10.953  31.383  1.00  0.00           C  
ATOM   1653  O3'   G    52     -38.445  -9.947  30.469  1.00  0.00           O  
ATOM   1654  C1'   G    52     -38.393 -13.112  32.276  1.00  0.00           C  
ATOM   1655  C2'   G    52     -39.171 -11.897  31.771  1.00  0.00           C  
ATOM   1656  O2'   G    52     -39.937 -12.278  30.636  1.00  0.00           O  
ATOM   1657  N1    G    52     -40.205 -14.268  36.891  1.00  0.00           N  
ATOM   1658  C2    G    52     -40.755 -14.498  35.653  1.00  0.00           C  
ATOM   1659  N2    G    52     -41.944 -15.118  35.636  1.00  0.00           N  
ATOM   1660  N3    G    52     -40.181 -14.148  34.513  1.00  0.00           N  
ATOM   1661  C4    G    52     -38.994 -13.537  34.712  1.00  0.00           C  
ATOM   1662  C5    G    52     -38.357 -13.259  35.903  1.00  0.00           C  
ATOM   1663  C6    G    52     -38.984 -13.641  37.119  1.00  0.00           C  
ATOM   1664  O6    G    52     -38.580 -13.483  38.276  1.00  0.00           O  
ATOM   1665  N7    G    52     -37.148 -12.618  35.678  1.00  0.00           N  
ATOM   1666  C8    G    52     -37.073 -12.519  34.379  1.00  0.00           C  
ATOM   1667  N9    G    52     -38.159 -13.056  33.731  1.00  0.00           N  
ATOM   1668  H5'   G    52     -35.008 -12.133  30.440  1.00  0.00           H  
ATOM   1669 H5''   G    52     -35.512 -10.633  30.235  1.00  0.00           H  
ATOM   1670  H4'   G    52     -37.266 -12.121  29.874  1.00  0.00           H  
ATOM   1671  H3'   G    52     -37.682 -10.529  32.189  1.00  0.00           H  
ATOM   1672  H1'   G    52     -38.886 -13.930  32.056  1.00  0.00           H  
ATOM   1673  H2'   G    52     -39.734 -11.513  32.476  1.00  0.00           H  
ATOM   1674 HO2'   G    52     -39.886 -11.568  29.963  1.00  0.00           H  
ATOM   1675  H1    G    52     -40.710 -14.568  37.675  1.00  0.00           H  
ATOM   1676  H22   G    52     -42.384 -15.309  34.781  1.00  0.00           H  
ATOM   1677  H21   G    52     -42.375 -15.381  36.475  1.00  0.00           H  
ATOM   1678  H8    G    52     -36.317 -12.103  33.913  1.00  0.00           H  
ATOM   1679  P     A    53     -38.738  -8.455  30.989  1.00  0.00           P  
ATOM   1680  OP2   A    53     -37.779  -8.152  32.081  1.00  0.00           O  
ATOM   1681  OP1   A    53     -38.811  -7.561  29.806  1.00  0.00           O  
ATOM   1682  O5'   A    53     -40.196  -8.549  31.627  1.00  0.00           O  
ATOM   1683  C5'   A    53     -41.314  -8.923  30.836  1.00  0.00           C  
ATOM   1684  C4'   A    53     -42.454  -9.420  31.690  1.00  0.00           C  
ATOM   1685  O4'   A    53     -42.050 -10.563  32.483  1.00  0.00           O  
ATOM   1686  C3'   A    53     -42.963  -8.456  32.750  1.00  0.00           C  
ATOM   1687  O3'   A    53     -43.768  -7.418  32.216  1.00  0.00           O  
ATOM   1688  C1'   A    53     -42.830 -10.632  33.657  1.00  0.00           C  
ATOM   1689  C2'   A    53     -43.741  -9.402  33.654  1.00  0.00           C  
ATOM   1690  O2'   A    53     -44.991  -9.753  33.079  1.00  0.00           O  
ATOM   1691  N1    A    53     -42.282 -12.003  38.593  1.00  0.00           N  
ATOM   1692  C2    A    53     -43.301 -12.125  37.733  1.00  0.00           C  
ATOM   1693  N3    A    53     -43.376 -11.745  36.459  1.00  0.00           N  
ATOM   1694  C4    A    53     -42.226 -11.169  36.067  1.00  0.00           C  
ATOM   1695  C5    A    53     -41.094 -10.973  36.834  1.00  0.00           C  
ATOM   1696  C6    A    53     -41.141 -11.421  38.167  1.00  0.00           C  
ATOM   1697  N6    A    53     -40.126 -11.299  39.025  1.00  0.00           N  
ATOM   1698  N7    A    53     -40.101 -10.348  36.093  1.00  0.00           N  
ATOM   1699  C8    A    53     -40.646 -10.182  34.913  1.00  0.00           C  
ATOM   1700  N9    A    53     -41.932 -10.656  34.826  1.00  0.00           N  
ATOM   1701  H5'   A    53     -41.045  -9.634  30.217  1.00  0.00           H  
ATOM   1702 H5''   A    53     -41.616  -8.147  30.320  1.00  0.00           H  
ATOM   1703  H4'   A    53     -43.200  -9.670  31.104  1.00  0.00           H  
ATOM   1704  H3'   A    53     -42.221  -8.059  33.253  1.00  0.00           H  
ATOM   1705  H1'   A    53     -43.380 -11.444  33.650  1.00  0.00           H  
ATOM   1706  H2'   A    53     -43.847  -9.032  34.556  1.00  0.00           H  
ATOM   1707 HO2'   A    53     -45.299  -9.015  32.513  1.00  0.00           H  
ATOM   1708  H2    A    53     -44.106 -12.555  38.092  1.00  0.00           H  
ATOM   1709  H61   A    53     -40.218 -11.631  39.943  1.00  0.00           H  
ATOM   1710  H62   A    53     -39.288 -10.880  38.738  1.00  0.00           H  
ATOM   1711  H8    A    53     -40.180  -9.758  34.162  1.00  0.00           H  
ATOM   1712  P     C    54     -43.702  -5.940  32.844  1.00  0.00           P  
ATOM   1713  OP2   C    54     -42.278  -5.612  33.101  1.00  0.00           O  
ATOM   1714  OP1   C    54     -44.520  -5.042  31.991  1.00  0.00           O  
ATOM   1715  O5'   C    54     -44.436  -6.085  34.251  1.00  0.00           O  
ATOM   1716  C5'   C    54     -45.799  -6.475  34.325  1.00  0.00           C  
ATOM   1717  C4'   C    54     -46.187  -6.880  35.727  1.00  0.00           C  
ATOM   1718  O4'   C    54     -45.459  -8.070  36.165  1.00  0.00           O  
ATOM   1719  C3'   C    54     -45.898  -5.865  36.822  1.00  0.00           C  
ATOM   1720  O3'   C    54     -46.831  -4.799  36.847  1.00  0.00           O  
ATOM   1721  C1'   C    54     -45.261  -7.992  37.548  1.00  0.00           C  
ATOM   1722  C2'   C    54     -45.994  -6.757  38.053  1.00  0.00           C  
ATOM   1723  O2'   C    54     -47.344  -7.089  38.344  1.00  0.00           O  
ATOM   1724  N1    C    54     -43.808  -7.945  37.844  1.00  0.00           N  
ATOM   1725  C2    C    54     -43.374  -8.360  39.109  1.00  0.00           C  
ATOM   1726  O2    C    54     -44.209  -8.750  39.939  1.00  0.00           O  
ATOM   1727  N3    C    54     -42.054  -8.328  39.405  1.00  0.00           N  
ATOM   1728  C4    C    54     -41.176  -7.904  38.496  1.00  0.00           C  
ATOM   1729  N4    C    54     -39.883  -7.889  38.832  1.00  0.00           N  
ATOM   1730  C5    C    54     -41.585  -7.475  37.202  1.00  0.00           C  
ATOM   1731  C6    C    54     -42.893  -7.512  36.921  1.00  0.00           C  
ATOM   1732  H5'   C    54     -45.948  -7.232  33.721  1.00  0.00           H  
ATOM   1733 H5''   C    54     -46.362  -5.725  34.043  1.00  0.00           H  
ATOM   1734  H4'   C    54     -47.147  -7.076  35.721  1.00  0.00           H  
ATOM   1735  H3'   C    54     -44.992  -5.497  36.752  1.00  0.00           H  
ATOM   1736  H1'   C    54     -45.652  -8.790  37.960  1.00  0.00           H  
ATOM   1737  H2'   C    54     -45.546  -6.352  38.825  1.00  0.00           H  
ATOM   1738 HO2'   C    54     -47.923  -6.352  38.059  1.00  0.00           H  
ATOM   1739  H42   C    54     -39.214  -7.583  38.187  1.00  0.00           H  
ATOM   1740  H41   C    54     -39.606  -8.184  39.725  1.00  0.00           H  
ATOM   1741  H5    C    54     -40.932  -7.165  36.540  1.00  0.00           H  
ATOM   1742  H6    C    54     -43.194  -7.221  36.035  1.00  0.00           H  
ATOM   1743  P     C    55     -46.367  -3.330  37.307  1.00  0.00           P  
ATOM   1744  OP2   C    55     -44.955  -3.140  36.889  1.00  0.00           O  
ATOM   1745  OP1   C    55     -47.400  -2.361  36.860  1.00  0.00           O  
ATOM   1746  O5'   C    55     -46.408  -3.392  38.898  1.00  0.00           O  
ATOM   1747  C5'   C    55     -47.624  -3.634  39.588  1.00  0.00           C  
ATOM   1748  C4'   C    55     -47.382  -4.167  40.964  1.00  0.00           C  
ATOM   1749  O4'   C    55     -46.536  -5.340  40.878  1.00  0.00           O  
ATOM   1750  C3'   C    55     -46.605  -3.254  41.886  1.00  0.00           C  
ATOM   1751  O3'   C    55     -47.438  -2.239  42.429  1.00  0.00           O  
ATOM   1752  C1'   C    55     -45.752  -5.429  42.038  1.00  0.00           C  
ATOM   1753  C2'   C    55     -46.113  -4.243  42.929  1.00  0.00           C  
ATOM   1754  O2'   C    55     -47.153  -4.650  43.791  1.00  0.00           O  
ATOM   1755  N1    C    55     -44.324  -5.422  41.671  1.00  0.00           N  
ATOM   1756  C2    C    55     -43.409  -6.013  42.546  1.00  0.00           C  
ATOM   1757  O2    C    55     -43.828  -6.530  43.595  1.00  0.00           O  
ATOM   1758  N3    C    55     -42.096  -6.006  42.231  1.00  0.00           N  
ATOM   1759  C4    C    55     -41.686  -5.435  41.095  1.00  0.00           C  
ATOM   1760  N4    C    55     -40.376  -5.450  40.818  1.00  0.00           N  
ATOM   1761  C5    C    55     -42.596  -4.823  40.189  1.00  0.00           C  
ATOM   1762  C6    C    55     -43.892  -4.843  40.510  1.00  0.00           C  
ATOM   1763  H5'   C    55     -48.154  -4.285  39.082  1.00  0.00           H  
ATOM   1764 H5''   C    55     -48.126  -2.795  39.655  1.00  0.00           H  
ATOM   1765  H4'   C    55     -48.392  -4.346  41.363  1.00  0.00           H  
ATOM   1766  H3'   C    55     -45.797  -2.701  41.383  1.00  0.00           H  
ATOM   1767  H1'   C    55     -45.931  -6.339  42.629  1.00  0.00           H  
ATOM   1768  H2'   C    55     -45.340  -3.818  43.585  1.00  0.00           H  
ATOM   1769 HO2'   C    55     -47.819  -3.909  43.884  1.00  0.00           H  
ATOM   1770  H42   C    55     -40.037  -5.029  39.975  1.00  0.00           H  
ATOM   1771  H41   C    55     -39.737  -5.883  41.452  1.00  0.00           H  
ATOM   1772  H5    C    55     -42.243  -4.350  39.260  1.00  0.00           H  
ATOM   1773  H6    C    55     -44.626  -4.380  39.834  1.00  0.00           H  
ATOM   1774  P     G    56     -46.769  -0.934  43.074  1.00  0.00           P  
ATOM   1775  OP2   G    56     -45.606  -0.527  42.234  1.00  0.00           O  
ATOM   1776  OP1   G    56     -47.856   0.037  43.331  1.00  0.00           O  
ATOM   1777  O5'   G    56     -46.224  -1.472  44.469  1.00  0.00           O  
ATOM   1778  C5'   G    56     -45.121  -0.834  45.131  1.00  0.00           C  
ATOM   1779  C4'   G    56     -44.541  -1.755  46.175  1.00  0.00           C  
ATOM   1780  O4'   G    56     -44.112  -2.995  45.555  1.00  0.00           O  
ATOM   1781  C3'   G    56     -43.298  -1.251  46.892  1.00  0.00           C  
ATOM   1782  O3'   G    56     -43.593  -0.355  47.950  1.00  0.00           O  
ATOM   1783  C1'   G    56     -42.904  -3.465  46.165  1.00  0.00           C  
ATOM   1784  C2'   G    56     -42.634  -2.542  47.354  1.00  0.00           C  
ATOM   1785  O2'   G    56     -43.280  -3.070  48.504  1.00  0.00           O  
ATOM   1786  N1    G    56     -38.134  -4.948  45.180  1.00  0.00           N  
ATOM   1787  C2    G    56     -38.904  -5.165  46.297  1.00  0.00           C  
ATOM   1788  N2    G    56     -38.334  -5.870  47.285  1.00  0.00           N  
ATOM   1789  N3    G    56     -40.144  -4.725  46.436  1.00  0.00           N  
ATOM   1790  C4    G    56     -40.560  -4.037  45.352  1.00  0.00           C  
ATOM   1791  C5    G    56     -39.873  -3.764  44.189  1.00  0.00           C  
ATOM   1792  C6    G    56     -38.543  -4.242  44.053  1.00  0.00           C  
ATOM   1793  O6    G    56     -37.769  -4.105  43.098  1.00  0.00           O  
ATOM   1794  N7    G    56     -40.656  -3.026  43.315  1.00  0.00           N  
ATOM   1795  C8    G    56     -41.785  -2.866  43.949  1.00  0.00           C  
ATOM   1796  N9    G    56     -41.796  -3.453  45.191  1.00  0.00           N  
ATOM   1797  H5'   G    56     -45.453   0.101  45.602  1.00  0.00           H  
ATOM   1798 H5''   G    56     -44.345  -0.567  44.398  1.00  0.00           H  
ATOM   1799  H4'   G    56     -45.232  -1.955  46.841  1.00  0.00           H  
ATOM   1800  H3'   G    56     -42.712  -0.804  46.246  1.00  0.00           H  
ATOM   1801  H1'   G    56     -43.046  -4.380  46.488  1.00  0.00           H  
ATOM   1802  H2'   G    56     -41.673  -2.420  47.502  1.00  0.00           H  
ATOM   1803 HO2'   G    56     -43.791  -2.356  48.938  1.00  0.00           H  
ATOM   1804  H1    G    56     -37.227  -5.318  45.175  1.00  0.00           H  
ATOM   1805  H22   G    56     -38.836  -6.057  48.107  1.00  0.00           H  
ATOM   1806  H21   G    56     -37.417  -6.200  47.189  1.00  0.00           H  
ATOM   1807  H8    G    56     -42.548  -2.376  43.576  1.00  0.00           H  
ATOM   1808  P     G    57     -42.551   0.805  48.339  1.00  0.00           P  
ATOM   1809  OP2   G    57     -41.969   1.340  47.081  1.00  0.00           O  
ATOM   1810  OP1   G    57     -43.224   1.730  49.287  1.00  0.00           O  
ATOM   1811  O5'   G    57     -41.399   0.041  49.129  1.00  0.00           O  
ATOM   1812  C5'   G    57     -41.648  -0.538  50.401  1.00  0.00           C  
ATOM   1813  C4'   G    57     -40.461  -1.330  50.892  1.00  0.00           C  
ATOM   1814  O4'   G    57     -40.174  -2.410  49.966  1.00  0.00           O  
ATOM   1815  C3'   G    57     -39.148  -0.570  50.994  1.00  0.00           C  
ATOM   1816  O3'   G    57     -39.041   0.195  52.183  1.00  0.00           O  
ATOM   1817  C1'   G    57     -38.760  -2.602  49.852  1.00  0.00           C  
ATOM   1818  C2'   G    57     -38.113  -1.679  50.887  1.00  0.00           C  
ATOM   1819  O2'   G    57     -37.982  -2.384  52.114  1.00  0.00           O  
ATOM   1820  N1    G    57     -34.924  -2.915  46.520  1.00  0.00           N  
ATOM   1821  C2    G    57     -34.984  -3.338  47.826  1.00  0.00           C  
ATOM   1822  N2    G    57     -33.881  -3.923  48.314  1.00  0.00           N  
ATOM   1823  N3    G    57     -36.050  -3.200  48.599  1.00  0.00           N  
ATOM   1824  C4    G    57     -37.067  -2.593  47.952  1.00  0.00           C  
ATOM   1825  C5    G    57     -37.110  -2.133  46.653  1.00  0.00           C  
ATOM   1826  C6    G    57     -35.961  -2.288  45.835  1.00  0.00           C  
ATOM   1827  O6    G    57     -35.801  -1.946  44.657  1.00  0.00           O  
ATOM   1828  N7    G    57     -38.346  -1.569  46.370  1.00  0.00           N  
ATOM   1829  C8    G    57     -39.019  -1.693  47.481  1.00  0.00           C  
ATOM   1830  N9    G    57     -38.304  -2.305  48.481  1.00  0.00           N  
ATOM   1831  H5'   G    57     -42.424  -1.131  50.336  1.00  0.00           H  
ATOM   1832 H5''   G    57     -41.845   0.176  51.045  1.00  0.00           H  
ATOM   1833  H4'   G    57     -40.676  -1.711  51.770  1.00  0.00           H  
ATOM   1834  H3'   G    57     -39.060   0.025  50.221  1.00  0.00           H  
ATOM   1835  H1'   G    57     -38.553  -3.534  50.071  1.00  0.00           H  
ATOM   1836  H2'   G    57     -37.249  -1.338  50.571  1.00  0.00           H  
ATOM   1837 HO2'   G    57     -38.332  -1.828  52.840  1.00  0.00           H  
ATOM   1838  H1    G    57     -34.088  -3.065  46.032  1.00  0.00           H  
ATOM   1839  H22   G    57     -33.866  -4.246  49.240  1.00  0.00           H  
ATOM   1840  H21   G    57     -33.088  -4.029  47.748  1.00  0.00           H  
ATOM   1841  H8    G    57     -39.941  -1.381  47.589  1.00  0.00           H  
ATOM   1842  P     C    58     -38.185   1.555  52.193  1.00  0.00           P  
ATOM   1843  OP2   C    58     -38.408   2.249  50.900  1.00  0.00           O  
ATOM   1844  OP1   C    58     -38.468   2.266  53.466  1.00  0.00           O  
ATOM   1845  O5'   C    58     -36.671   1.059  52.234  1.00  0.00           O  
ATOM   1846  C5'   C    58     -36.147   0.407  53.380  1.00  0.00           C  
ATOM   1847  C4'   C    58     -34.739  -0.083  53.148  1.00  0.00           C  
ATOM   1848  O4'   C    58     -34.726  -1.057  52.072  1.00  0.00           O  
ATOM   1849  C3'   C    58     -33.728   0.966  52.710  1.00  0.00           C  
ATOM   1850  O3'   C    58     -33.202   1.714  53.794  1.00  0.00           O  
ATOM   1851  C1'   C    58     -33.560  -0.896  51.265  1.00  0.00           C  
ATOM   1852  C2'   C    58     -32.684   0.136  51.978  1.00  0.00           C  
ATOM   1853  O2'   C    58     -31.828  -0.539  52.890  1.00  0.00           O  
ATOM   1854  N1    C    58     -33.939  -0.464  49.897  1.00  0.00           N  
ATOM   1855  C2    C    58     -32.992  -0.592  48.873  1.00  0.00           C  
ATOM   1856  O2    C    58     -31.873  -1.058  49.137  1.00  0.00           O  
ATOM   1857  N3    C    58     -33.312  -0.206  47.617  1.00  0.00           N  
ATOM   1858  C4    C    58     -34.522   0.291  47.358  1.00  0.00           C  
ATOM   1859  N4    C    58     -34.793   0.659  46.104  1.00  0.00           N  
ATOM   1860  C5    C    58     -35.506   0.435  48.378  1.00  0.00           C  
ATOM   1861  C6    C    58     -35.178   0.049  49.616  1.00  0.00           C  
ATOM   1862  H5'   C    58     -36.719  -0.357  53.602  1.00  0.00           H  
ATOM   1863 H5''   C    58     -36.147   1.035  54.132  1.00  0.00           H  
ATOM   1864  H4'   C    58     -34.416  -0.512  53.969  1.00  0.00           H  
ATOM   1865  H3'   C    58     -34.155   1.578  52.075  1.00  0.00           H  
ATOM   1866  H1'   C    58     -33.082  -1.751  51.215  1.00  0.00           H  
ATOM   1867  H2'   C    58     -32.177   0.678  51.337  1.00  0.00           H  
ATOM   1868 HO2'   C    58     -31.876  -0.092  53.760  1.00  0.00           H  
ATOM   1869  H42   C    58     -35.674   1.028  45.882  1.00  0.00           H  
ATOM   1870  H41   C    58     -34.113   0.560  45.405  1.00  0.00           H  
ATOM   1871  H5    C    58     -36.392   0.802  48.177  1.00  0.00           H  
ATOM   1872  H6    C    58     -35.842   0.140  50.330  1.00  0.00           H  
ATOM   1873  P     G    59     -32.762   3.244  53.580  1.00  0.00           P  
ATOM   1874  OP2   G    59     -33.749   3.885  52.675  1.00  0.00           O  
ATOM   1875  OP1   G    59     -32.495   3.838  54.915  1.00  0.00           O  
ATOM   1876  O5'   G    59     -31.374   3.141  52.803  1.00  0.00           O  
ATOM   1877  C5'   G    59     -30.217   2.622  53.441  1.00  0.00           C  
ATOM   1878  C4'   G    59     -29.071   2.469  52.472  1.00  0.00           C  
ATOM   1879  O4'   G    59     -29.441   1.547  51.414  1.00  0.00           O  
ATOM   1880  C3'   G    59     -28.649   3.730  51.734  1.00  0.00           C  
ATOM   1881  O3'   G    59     -27.799   4.565  52.503  1.00  0.00           O  
ATOM   1882  C1'   G    59     -28.888   1.979  50.164  1.00  0.00           C  
ATOM   1883  C2'   G    59     -27.988   3.175  50.480  1.00  0.00           C  
ATOM   1884  O2'   G    59     -26.677   2.704  50.754  1.00  0.00           O  
ATOM   1885  N1    G    59     -30.045   3.040  45.321  1.00  0.00           N  
ATOM   1886  C2    G    59     -28.829   2.739  45.883  1.00  0.00           C  
ATOM   1887  N2    G    59     -27.777   2.717  45.051  1.00  0.00           N  
ATOM   1888  N3    G    59     -28.652   2.479  47.169  1.00  0.00           N  
ATOM   1889  C4    G    59     -29.810   2.545  47.860  1.00  0.00           C  
ATOM   1890  C5    G    59     -31.076   2.835  47.395  1.00  0.00           C  
ATOM   1891  C6    G    59     -31.250   3.113  46.015  1.00  0.00           C  
ATOM   1892  O6    G    59     -32.292   3.392  45.411  1.00  0.00           O  
ATOM   1893  N7    G    59     -32.000   2.801  48.429  1.00  0.00           N  
ATOM   1894  C8    G    59     -31.294   2.497  49.484  1.00  0.00           C  
ATOM   1895  N9    G    59     -29.958   2.327  49.210  1.00  0.00           N  
ATOM   1896  H5'   G    59     -30.430   1.746  53.825  1.00  0.00           H  
ATOM   1897 H5''   G    59     -29.949   3.231  54.161  1.00  0.00           H  
ATOM   1898  H4'   G    59     -28.295   2.109  52.952  1.00  0.00           H  
ATOM   1899  H3'   G    59     -29.449   4.235  51.477  1.00  0.00           H  
ATOM   1900  H1'   G    59     -28.346   1.252  49.795  1.00  0.00           H  
ATOM   1901  H2'   G    59     -27.993   3.830  49.750  1.00  0.00           H  
ATOM   1902 HO2'   G    59     -26.358   3.114  51.584  1.00  0.00           H  
ATOM   1903  H1    G    59     -30.069   3.217  44.357  1.00  0.00           H  
ATOM   1904  H22   G    59     -26.883   2.509  45.396  1.00  0.00           H  
ATOM   1905  H21   G    59     -27.899   2.908  44.098  1.00  0.00           H  
ATOM   1906  H8    G    59     -31.680   2.398  50.379  1.00  0.00           H  
ATOM   1907  P     C    60     -27.812   6.155  52.277  1.00  0.00           P  
ATOM   1908  OP2   C    60     -29.215   6.575  52.030  1.00  0.00           O  
ATOM   1909  OP1   C    60     -27.044   6.782  53.383  1.00  0.00           O  
ATOM   1910  O5'   C    60     -26.990   6.361  50.929  1.00  0.00           O  
ATOM   1911  C5'   C    60     -25.598   6.092  50.874  1.00  0.00           C  
ATOM   1912  C4'   C    60     -25.063   6.198  49.467  1.00  0.00           C  
ATOM   1913  O4'   C    60     -25.726   5.230  48.612  1.00  0.00           O  
ATOM   1914  C3'   C    60     -25.289   7.529  48.763  1.00  0.00           C  
ATOM   1915  O3'   C    60     -24.329   8.511  49.113  1.00  0.00           O  
ATOM   1916  C1'   C    60     -25.970   5.785  47.320  1.00  0.00           C  
ATOM   1917  C2'   C    60     -25.255   7.136  47.293  1.00  0.00           C  
ATOM   1918  O2'   C    60     -23.922   6.944  46.842  1.00  0.00           O  
ATOM   1919  N1    C    60     -27.428   5.915  47.076  1.00  0.00           N  
ATOM   1920  C2    C    60     -27.868   6.090  45.758  1.00  0.00           C  
ATOM   1921  O2    C    60     -27.034   6.134  44.841  1.00  0.00           O  
ATOM   1922  N3    C    60     -29.192   6.210  45.509  1.00  0.00           N  
ATOM   1923  C4    C    60     -30.069   6.162  46.511  1.00  0.00           C  
ATOM   1924  N4    C    60     -31.366   6.284  46.217  1.00  0.00           N  
ATOM   1925  C5    C    60     -29.653   5.985  47.862  1.00  0.00           C  
ATOM   1926  C6    C    60     -28.341   5.866  48.096  1.00  0.00           C  
ATOM   1927  H5'   C    60     -25.435   5.186  51.210  1.00  0.00           H  
ATOM   1928 H5''   C    60     -25.126   6.734  51.445  1.00  0.00           H  
ATOM   1929  H4'   C    60     -24.103   6.007  49.480  1.00  0.00           H  
ATOM   1930  H3'   C    60     -26.184   7.861  48.985  1.00  0.00           H  
ATOM   1931  H1'   C    60     -25.578   5.196  46.643  1.00  0.00           H  
ATOM   1932  H2'   C    60     -25.735   7.785  46.736  1.00  0.00           H  
ATOM   1933 HO2'   C    60     -23.308   7.400  47.454  1.00  0.00           H  
ATOM   1934  H42   C    60     -32.034   6.253  46.932  1.00  0.00           H  
ATOM   1935  H41   C    60     -31.648   6.407  45.287  1.00  0.00           H  
ATOM   1936  H5    C    60     -30.305   5.949  48.592  1.00  0.00           H  
ATOM   1937  H6    C    60     -28.035   5.743  49.019  1.00  0.00           H  
ATOM   1938  P     A    61     -24.729  10.067  49.116  1.00  0.00           P  
ATOM   1939  OP2   A    61     -26.082  10.194  49.712  1.00  0.00           O  
ATOM   1940  OP1   A    61     -23.597  10.832  49.695  1.00  0.00           O  
ATOM   1941  O5'   A    61     -24.835  10.440  47.570  1.00  0.00           O  
ATOM   1942  C5'   A    61     -23.683  10.447  46.741  1.00  0.00           C  
ATOM   1943  C4'   A    61     -24.042  10.690  45.296  1.00  0.00           C  
ATOM   1944  O4'   A    61     -24.893   9.617  44.814  1.00  0.00           O  
ATOM   1945  C3'   A    61     -24.839  11.953  45.009  1.00  0.00           C  
ATOM   1946  O3'   A    61     -24.029  13.114  44.935  1.00  0.00           O  
ATOM   1947  C1'   A    61     -25.877  10.136  43.912  1.00  0.00           C  
ATOM   1948  C2'   A    61     -25.541  11.613  43.702  1.00  0.00           C  
ATOM   1949  O2'   A    61     -24.657  11.732  42.597  1.00  0.00           O  
ATOM   1950  N1    A    61     -30.927  10.222  42.888  1.00  0.00           N  
ATOM   1951  C2    A    61     -29.850  10.459  42.128  1.00  0.00           C  
ATOM   1952  N3    A    61     -28.561  10.419  42.459  1.00  0.00           N  
ATOM   1953  C4    A    61     -28.414  10.086  43.754  1.00  0.00           C  
ATOM   1954  C5    A    61     -29.422   9.814  44.659  1.00  0.00           C  
ATOM   1955  C6    A    61     -30.744   9.890  44.184  1.00  0.00           C  
ATOM   1956  N6    A    61     -31.817   9.654  44.941  1.00  0.00           N  
ATOM   1957  N7    A    61     -28.894   9.507  45.906  1.00  0.00           N  
ATOM   1958  C8    A    61     -27.599   9.600  45.729  1.00  0.00           C  
ATOM   1959  N9    A    61     -27.237   9.947  44.450  1.00  0.00           N  
ATOM   1960  H5'   A    61     -23.228   9.582  46.817  1.00  0.00           H  
ATOM   1961 H5''   A    61     -23.076  11.154  47.043  1.00  0.00           H  
ATOM   1962  H4'   A    61     -23.218  10.707  44.764  1.00  0.00           H  
ATOM   1963  H3'   A    61     -25.512  12.074  45.712  1.00  0.00           H  
ATOM   1964  H1'   A    61     -25.794   9.658  43.059  1.00  0.00           H  
ATOM   1965  H2'   A    61     -26.350  12.151  43.578  1.00  0.00           H  
ATOM   1966 HO2'   A    61     -23.900  12.299  42.853  1.00  0.00           H  
ATOM   1967  H2    A    61     -30.036  10.696  41.195  1.00  0.00           H  
ATOM   1968  H61   A    61     -32.715   9.723  44.553  1.00  0.00           H  
ATOM   1969  H62   A    61     -31.709   9.412  45.884  1.00  0.00           H  
ATOM   1970  H8    A    61     -26.947   9.436  46.444  1.00  0.00           H  
ATOM   1971  P     A    62     -24.567  14.491  45.565  1.00  0.00           P  
ATOM   1972  OP2   A    62     -25.222  14.192  46.853  1.00  0.00           O  
ATOM   1973  OP1   A    62     -23.465  15.472  45.517  1.00  0.00           O  
ATOM   1974  O5'   A    62     -25.689  14.976  44.538  1.00  0.00           O  
ATOM   1975  C5'   A    62     -25.342  15.301  43.177  1.00  0.00           C  
ATOM   1976  C4'   A    62     -26.576  15.613  42.362  1.00  0.00           C  
ATOM   1977  O4'   A    62     -27.368  14.412  42.150  1.00  0.00           O  
ATOM   1978  C3'   A    62     -27.573  16.583  42.969  1.00  0.00           C  
ATOM   1979  O3'   A    62     -27.171  17.934  42.876  1.00  0.00           O  
ATOM   1980  C1'   A    62     -28.720  14.774  42.004  1.00  0.00           C  
ATOM   1981  C2'   A    62     -28.813  16.297  42.144  1.00  0.00           C  
ATOM   1982  O2'   A    62     -28.773  16.909  40.871  1.00  0.00           O  
ATOM   1983  N1    A    62     -33.427  13.397  43.521  1.00  0.00           N  
ATOM   1984  C2    A    62     -32.963  13.912  42.375  1.00  0.00           C  
ATOM   1985  N3    A    62     -31.714  14.215  42.032  1.00  0.00           N  
ATOM   1986  C4    A    62     -30.865  13.928  43.034  1.00  0.00           C  
ATOM   1987  C5    A    62     -31.190  13.388  44.266  1.00  0.00           C  
ATOM   1988  C6    A    62     -32.551  13.122  44.508  1.00  0.00           C  
ATOM   1989  N6    A    62     -33.020  12.624  45.651  1.00  0.00           N  
ATOM   1990  N7    A    62     -30.051  13.228  45.046  1.00  0.00           N  
ATOM   1991  C8    A    62     -29.082  13.679  44.286  1.00  0.00           C  
ATOM   1992  N9    A    62     -29.505  14.139  43.063  1.00  0.00           N  
ATOM   1993  H5'   A    62     -24.803  14.462  42.713  1.00  0.00           H  
ATOM   1994 H5''   A    62     -24.665  16.168  43.156  1.00  0.00           H  
ATOM   1995  H4'   A    62     -26.182  16.068  41.441  1.00  0.00           H  
ATOM   1996  H3'   A    62     -27.725  16.443  44.049  1.00  0.00           H  
ATOM   1997  H1'   A    62     -29.174  14.514  41.037  1.00  0.00           H  
ATOM   1998  H2'   A    62     -29.731  16.681  42.611  1.00  0.00           H  
ATOM   1999 HO2'   A    62     -29.634  16.738  40.391  1.00  0.00           H  
ATOM   2000  H2    A    62     -33.724  14.115  41.609  1.00  0.00           H  
ATOM   2001  H61   A    62     -34.002  12.462  45.761  1.00  0.00           H  
ATOM   2002  H62   A    62     -32.393  12.411  46.398  1.00  0.00           H  
ATOM   2003  H8    A    62     -28.028  13.697  44.603  1.00  0.00           H  
ATOM   2004  P     G    63     -27.658  18.984  43.983  1.00  0.00           P  
ATOM   2005  OP2   G    63     -29.121  18.770  44.130  1.00  0.00           O  
ATOM   2006  OP1   G    63     -26.766  18.785  45.154  1.00  0.00           O  
ATOM   2007  O5'   G    63     -27.429  20.463  43.435  1.00  0.00           O  
ATOM   2008  C5'   G    63     -28.327  21.511  43.767  1.00  0.00           C  
ATOM   2009  C4'   G    63     -29.618  21.401  42.994  1.00  0.00           C  
ATOM   2010  O4'   G    63     -29.860  20.000  42.719  1.00  0.00           O  
ATOM   2011  C3'   G    63     -30.873  21.862  43.720  1.00  0.00           C  
ATOM   2012  O3'   G    63     -31.060  23.266  43.662  1.00  0.00           O  
ATOM   2013  C1'   G    63     -31.246  19.719  42.828  1.00  0.00           C  
ATOM   2014  C2'   G    63     -31.972  21.045  43.063  1.00  0.00           C  
ATOM   2015  O2'   G    63     -32.348  21.600  41.811  1.00  0.00           O  
ATOM   2016  N1    G    63     -34.389  16.245  44.821  1.00  0.00           N  
ATOM   2017  C2    G    63     -34.530  17.001  43.683  1.00  0.00           C  
ATOM   2018  N2    G    63     -35.656  16.811  42.978  1.00  0.00           N  
ATOM   2019  N3    G    63     -33.635  17.880  43.264  1.00  0.00           N  
ATOM   2020  C4    G    63     -32.568  17.945  44.088  1.00  0.00           C  
ATOM   2021  C5    G    63     -32.329  17.236  45.246  1.00  0.00           C  
ATOM   2022  C6    G    63     -33.298  16.296  45.684  1.00  0.00           C  
ATOM   2023  O6    G    63     -33.270  15.571  46.684  1.00  0.00           O  
ATOM   2024  N7    G    63     -31.110  17.596  45.802  1.00  0.00           N  
ATOM   2025  C8    G    63     -30.638  18.501  44.988  1.00  0.00           C  
ATOM   2026  N9    G    63     -31.471  18.761  43.927  1.00  0.00           N  
ATOM   2027  H5'   G    63     -27.905  22.371  43.564  1.00  0.00           H  
ATOM   2028 H5''   G    63     -28.525  21.471  44.727  1.00  0.00           H  
ATOM   2029  H4'   G    63     -29.547  21.882  42.143  1.00  0.00           H  
ATOM   2030  H3'   G    63     -30.798  21.587  44.656  1.00  0.00           H  
ATOM   2031  H1'   G    63     -31.551  19.325  41.984  1.00  0.00           H  
ATOM   2032  H2'   G    63     -32.743  20.936  43.659  1.00  0.00           H  
ATOM   2033 HO2'   G    63     -32.215  22.570  41.839  1.00  0.00           H  
ATOM   2034  H1    G    63     -35.110  15.621  45.045  1.00  0.00           H  
ATOM   2035  H22   G    63     -35.811  17.322  42.157  1.00  0.00           H  
ATOM   2036  H21   G    63     -36.323  16.162  43.282  1.00  0.00           H  
ATOM   2037  H8    G    63     -29.777  18.948  45.121  1.00  0.00           H  
ATOM   2038  P     A    64     -31.588  24.064  44.954  1.00  0.00           P  
ATOM   2039  OP2   A    64     -30.794  23.618  46.126  1.00  0.00           O  
ATOM   2040  OP1   A    64     -31.646  25.507  44.612  1.00  0.00           O  
ATOM   2041  O5'   A    64     -33.082  23.542  45.144  1.00  0.00           O  
ATOM   2042  C5'   A    64     -34.082  23.825  44.177  1.00  0.00           C  
ATOM   2043  C4'   A    64     -35.428  23.206  44.562  1.00  0.00           C  
ATOM   2044  O4'   A    64     -35.363  21.758  44.402  1.00  0.00           O  
ATOM   2045  C3'   A    64     -36.010  23.360  45.971  1.00  0.00           C  
ATOM   2046  O3'   A    64     -36.618  24.637  46.237  1.00  0.00           O  
ATOM   2047  C1'   A    64     -36.373  21.160  45.191  1.00  0.00           C  
ATOM   2048  C2'   A    64     -37.085  22.279  45.957  1.00  0.00           C  
ATOM   2049  O2'   A    64     -38.228  22.677  45.220  1.00  0.00           O  
ATOM   2050  N1    A    64     -37.198  17.626  48.833  1.00  0.00           N  
ATOM   2051  C2    A    64     -38.030  18.298  48.025  1.00  0.00           C  
ATOM   2052  N3    A    64     -37.747  19.176  47.063  1.00  0.00           N  
ATOM   2053  C4    A    64     -36.420  19.355  46.965  1.00  0.00           C  
ATOM   2054  C5    A    64     -35.441  18.735  47.718  1.00  0.00           C  
ATOM   2055  C6    A    64     -35.869  17.823  48.701  1.00  0.00           C  
ATOM   2056  N6    A    64     -35.039  17.144  49.503  1.00  0.00           N  
ATOM   2057  N7    A    64     -34.180  19.174  47.338  1.00  0.00           N  
ATOM   2058  C8    A    64     -34.419  20.036  46.382  1.00  0.00           C  
ATOM   2059  N9    A    64     -35.756  20.216  46.123  1.00  0.00           N  
ATOM   2060  H5'   A    64     -33.800  23.463  43.310  1.00  0.00           H  
ATOM   2061 H5''   A    64     -34.187  24.795  44.098  1.00  0.00           H  
ATOM   2062  H4'   A    64     -36.154  23.713  43.909  1.00  0.00           H  
ATOM   2063  H3'   A    64     -35.257  23.289  46.770  1.00  0.00           H  
ATOM   2064  H1'   A    64     -37.145  20.618  44.626  1.00  0.00           H  
ATOM   2065  H2'   A    64     -37.460  22.040  46.962  1.00  0.00           H  
ATOM   2066 HO2'   A    64     -38.325  23.671  45.263  1.00  0.00           H  
ATOM   2067  H2    A    64     -39.100  18.096  48.178  1.00  0.00           H  
ATOM   2068  H61   A    64     -35.407  16.507  50.181  1.00  0.00           H  
ATOM   2069  H62   A    64     -34.051  17.273  49.424  1.00  0.00           H  
ATOM   2070  H8    A    64     -33.623  20.581  45.851  1.00  0.00           H  
ATOM   2071  P     C    65     -36.454  25.326  47.695  1.00  0.00           P  
ATOM   2072  OP2   C    65     -35.084  25.078  48.219  1.00  0.00           O  
ATOM   2073  OP1   C    65     -36.938  26.715  47.555  1.00  0.00           O  
ATOM   2074  O5'   C    65     -37.465  24.541  48.637  1.00  0.00           O  
ATOM   2075  C5'   C    65     -38.872  24.557  48.365  1.00  0.00           C  
ATOM   2076  C4'   C    65     -39.597  23.584  49.258  1.00  0.00           C  
ATOM   2077  O4'   C    65     -39.156  22.228  48.984  1.00  0.00           O  
ATOM   2078  C3'   C    65     -39.394  23.711  50.758  1.00  0.00           C  
ATOM   2079  O3'   C    65     -40.189  24.765  51.283  1.00  0.00           O  
ATOM   2080  C1'   C    65     -39.342  21.432  50.135  1.00  0.00           C  
ATOM   2081  C2'   C    65     -39.900  22.354  51.228  1.00  0.00           C  
ATOM   2082  O2'   C    65     -41.307  22.278  51.178  1.00  0.00           O  
ATOM   2083  N1    C    65     -38.044  20.847  50.519  1.00  0.00           N  
ATOM   2084  C2    C    65     -38.042  19.765  51.398  1.00  0.00           C  
ATOM   2085  O2    C    65     -39.126  19.288  51.759  1.00  0.00           O  
ATOM   2086  N3    C    65     -36.870  19.266  51.832  1.00  0.00           N  
ATOM   2087  C4    C    65     -35.724  19.801  51.418  1.00  0.00           C  
ATOM   2088  N4    C    65     -34.588  19.312  51.925  1.00  0.00           N  
ATOM   2089  C5    C    65     -35.691  20.872  50.480  1.00  0.00           C  
ATOM   2090  C6    C    65     -36.862  21.360  50.058  1.00  0.00           C  
ATOM   2091  H5'   C    65     -39.057  24.296  47.313  1.00  0.00           H  
ATOM   2092 H5''   C    65     -39.275  25.568  48.522  1.00  0.00           H  
ATOM   2093  H4'   C    65     -40.661  23.772  49.052  1.00  0.00           H  
ATOM   2094  H3'   C    65     -38.364  23.973  51.043  1.00  0.00           H  
ATOM   2095  H1'   C    65     -40.052  20.600  50.025  1.00  0.00           H  
ATOM   2096  H2'   C    65     -39.634  22.141  52.273  1.00  0.00           H  
ATOM   2097 HO2'   C    65     -41.695  23.194  51.284  1.00  0.00           H  
ATOM   2098  H42   C    65     -33.707  19.691  51.637  1.00  0.00           H  
ATOM   2099  H41   C    65     -34.617  18.568  52.591  1.00  0.00           H  
ATOM   2100  H5    C    65     -34.736  21.282  50.118  1.00  0.00           H  
ATOM   2101  H6    C    65     -36.876  22.187  49.333  1.00  0.00           H  
ATOM   2102  P     G    66     -39.636  25.638  52.523  1.00  0.00           P  
ATOM   2103  OP2   G    66     -38.182  25.889  52.330  1.00  0.00           O  
ATOM   2104  OP1   G    66     -40.564  26.781  52.697  1.00  0.00           O  
ATOM   2105  O5'   G    66     -39.786  24.677  53.783  1.00  0.00           O  
ATOM   2106  C5'   G    66     -41.085  24.295  54.255  1.00  0.00           C  
ATOM   2107  C4'   G    66     -40.970  23.223  55.313  1.00  0.00           C  
ATOM   2108  O4'   G    66     -40.329  22.047  54.755  1.00  0.00           O  
ATOM   2109  C3'   G    66     -40.107  23.540  56.522  1.00  0.00           C  
ATOM   2110  O3'   G    66     -40.784  24.368  57.453  1.00  0.00           O  
ATOM   2111  C1'   G    66     -39.694  21.337  55.793  1.00  0.00           C  
ATOM   2112  C2'   G    66     -39.853  22.149  57.081  1.00  0.00           C  
ATOM   2113  O2'   G    66     -40.934  21.626  57.823  1.00  0.00           O  
ATOM   2114  N1    G    66     -35.518  18.833  57.058  1.00  0.00           N  
ATOM   2115  C2    G    66     -36.795  18.734  57.558  1.00  0.00           C  
ATOM   2116  N2    G    66     -36.990  17.857  58.555  1.00  0.00           N  
ATOM   2117  N3    G    66     -37.812  19.444  57.113  1.00  0.00           N  
ATOM   2118  C4    G    66     -37.451  20.279  56.118  1.00  0.00           C  
ATOM   2119  C5    G    66     -36.212  20.457  55.545  1.00  0.00           C  
ATOM   2120  C6    G    66     -35.124  19.686  56.028  1.00  0.00           C  
ATOM   2121  O6    G    66     -33.947  19.694  55.653  1.00  0.00           O  
ATOM   2122  N7    G    66     -36.267  21.417  54.544  1.00  0.00           N  
ATOM   2123  C8    G    66     -37.516  21.801  54.535  1.00  0.00           C  
ATOM   2124  N9    G    66     -38.281  21.154  55.476  1.00  0.00           N  
ATOM   2125  H5'   G    66     -41.697  23.924  53.421  1.00  0.00           H  
ATOM   2126 H5''   G    66     -41.606  25.169  54.673  1.00  0.00           H  
ATOM   2127  H4'   G    66     -42.003  23.069  55.653  1.00  0.00           H  
ATOM   2128  H3'   G    66     -39.196  24.107  56.279  1.00  0.00           H  
ATOM   2129  H1'   G    66     -40.125  20.345  55.986  1.00  0.00           H  
ATOM   2130  H2'   G    66     -39.007  22.122  57.783  1.00  0.00           H  
ATOM   2131 HO2'   G    66     -41.275  22.323  58.454  1.00  0.00           H  
ATOM   2132  H1    G    66     -34.816  18.249  57.464  1.00  0.00           H  
ATOM   2133  H22   G    66     -37.901  17.748  58.954  1.00  0.00           H  
ATOM   2134  H21   G    66     -36.225  17.314  58.900  1.00  0.00           H  
ATOM   2135  H8    G    66     -37.911  22.567  53.850  1.00  0.00           H  
ATOM   2136  P     G    67     -40.000  25.561  58.192  1.00  0.00           P  
ATOM   2137  OP2   G    67     -38.787  25.876  57.395  1.00  0.00           O  
ATOM   2138  OP1   G    67     -40.978  26.637  58.496  1.00  0.00           O  
ATOM   2139  O5'   G    67     -39.530  24.918  59.572  1.00  0.00           O  
ATOM   2140  C5'   G    67     -38.255  24.306  59.694  1.00  0.00           C  
ATOM   2141  C4'   G    67     -38.332  23.018  60.477  1.00  0.00           C  
ATOM   2142  O4'   G    67     -37.490  22.027  59.835  1.00  0.00           O  
ATOM   2143  C3'   G    67     -37.885  23.092  61.929  1.00  0.00           C  
ATOM   2144  O3'   G    67     -38.602  22.209  62.775  1.00  0.00           O  
ATOM   2145  C1'   G    67     -36.507  21.577  60.751  1.00  0.00           C  
ATOM   2146  C2'   G    67     -36.432  22.644  61.844  1.00  0.00           C  
ATOM   2147  O2'   G    67     -36.009  22.035  63.056  1.00  0.00           O  
ATOM   2148  N1    G    67     -32.066  19.117  60.383  1.00  0.00           N  
ATOM   2149  C2    G    67     -33.088  18.945  61.284  1.00  0.00           C  
ATOM   2150  N2    G    67     -32.911  17.992  62.212  1.00  0.00           N  
ATOM   2151  N3    G    67     -34.206  19.653  61.277  1.00  0.00           N  
ATOM   2152  C4    G    67     -34.220  20.564  60.282  1.00  0.00           C  
ATOM   2153  C5    G    67     -33.254  20.817  59.332  1.00  0.00           C  
ATOM   2154  C6    G    67     -32.059  20.050  59.351  1.00  0.00           C  
ATOM   2155  O6    G    67     -31.085  20.123  58.593  1.00  0.00           O  
ATOM   2156  N7    G    67     -33.653  21.838  58.482  1.00  0.00           N  
ATOM   2157  C8    G    67     -34.833  22.182  58.922  1.00  0.00           C  
ATOM   2158  N9    G    67     -35.238  21.449  60.012  1.00  0.00           N  
ATOM   2159  H5'   G    67     -37.646  24.922  60.151  1.00  0.00           H  
ATOM   2160 H5''   G    67     -37.905  24.116  58.799  1.00  0.00           H  
ATOM   2161  H4'   G    67     -39.260  22.703  60.479  1.00  0.00           H  
ATOM   2162  H3'   G    67     -37.917  24.024  62.228  1.00  0.00           H  
ATOM   2163  H1'   G    67     -36.739  20.714  61.154  1.00  0.00           H  
ATOM   2164  H2'   G    67     -35.843  23.383  61.584  1.00  0.00           H  
ATOM   2165 HO2'   G    67     -36.694  21.398  63.349  1.00  0.00           H  
ATOM   2166  H1    G    67     -31.278  18.540  60.474  1.00  0.00           H  
ATOM   2167  H22   G    67     -33.607  17.824  62.881  1.00  0.00           H  
ATOM   2168  H21   G    67     -32.086  17.463  62.223  1.00  0.00           H  
ATOM   2169  H8    G    67     -35.374  22.890  58.516  1.00  0.00           H  
ATOM   2170  P     A    68     -39.196  22.734  64.173  1.00  0.00           P  
ATOM   2171  OP2   A    68     -38.924  21.702  65.204  1.00  0.00           O  
ATOM   2172  OP1   A    68     -38.721  24.125  64.382  1.00  0.00           O  
ATOM   2173  O5'   A    68     -40.770  22.782  63.928  1.00  0.00           O  
ATOM   2174  C5'   A    68     -41.609  23.590  64.740  1.00  0.00           C  
ATOM   2175  C4'   A    68     -43.067  23.366  64.425  1.00  0.00           C  
ATOM   2176  O4'   A    68     -43.308  23.773  63.059  1.00  0.00           O  
ATOM   2177  C3'   A    68     -43.550  21.925  64.492  1.00  0.00           C  
ATOM   2178  O3'   A    68     -43.915  21.523  65.801  1.00  0.00           O  
ATOM   2179  C1'   A    68     -44.221  22.882  62.447  1.00  0.00           C  
ATOM   2180  C2'   A    68     -44.723  21.921  63.521  1.00  0.00           C  
ATOM   2181  O2'   A    68     -45.890  22.464  64.121  1.00  0.00           O  
ATOM   2182  N1    A    68     -44.695  19.512  58.578  1.00  0.00           N  
ATOM   2183  C2    A    68     -45.573  19.986  59.471  1.00  0.00           C  
ATOM   2184  N3    A    68     -45.381  20.864  60.454  1.00  0.00           N  
ATOM   2185  C4    A    68     -44.102  21.278  60.479  1.00  0.00           C  
ATOM   2186  C5    A    68     -43.087  20.882  59.629  1.00  0.00           C  
ATOM   2187  C6    A    68     -43.418  19.949  58.630  1.00  0.00           C  
ATOM   2188  N6    A    68     -42.544  19.476  57.740  1.00  0.00           N  
ATOM   2189  N7    A    68     -41.897  21.520  59.955  1.00  0.00           N  
ATOM   2190  C8    A    68     -42.215  22.275  60.977  1.00  0.00           C  
ATOM   2191  N9    A    68     -43.534  22.178  61.348  1.00  0.00           N  
ATOM   2192  H5'   A    68     -41.391  24.533  64.587  1.00  0.00           H  
ATOM   2193 H5''   A    68     -41.449  23.374  65.682  1.00  0.00           H  
ATOM   2194  H4'   A    68     -43.610  23.911  65.032  1.00  0.00           H  
ATOM   2195  H3'   A    68     -42.848  21.334  64.148  1.00  0.00           H  
ATOM   2196  H1'   A    68     -44.977  23.392  62.086  1.00  0.00           H  
ATOM   2197  H2'   A    68     -44.885  21.026  63.156  1.00  0.00           H  
ATOM   2198 HO2'   A    68     -46.170  21.882  64.858  1.00  0.00           H  
ATOM   2199  H2    A    68     -46.485  19.638  59.390  1.00  0.00           H  
ATOM   2200  H61   A    68     -42.834  18.825  57.066  1.00  0.00           H  
ATOM   2201  H62   A    68     -41.612  19.778  57.758  1.00  0.00           H  
ATOM   2202  H8    A    68     -41.571  22.854  61.436  1.00  0.00           H  
ATOM   2203  P     C    69     -43.375  20.133  66.400  1.00  0.00           P  
ATOM   2204  OP2   C    69     -41.900  20.100  66.230  1.00  0.00           O  
ATOM   2205  OP1   C    69     -43.961  19.956  67.752  1.00  0.00           O  
ATOM   2206  O5'   C    69     -44.006  19.028  65.441  1.00  0.00           O  
ATOM   2207  C5'   C    69     -45.405  18.785  65.430  1.00  0.00           C  
ATOM   2208  C4'   C    69     -45.799  17.849  64.313  1.00  0.00           C  
ATOM   2209  O4'   C    69     -45.467  18.456  63.025  1.00  0.00           O  
ATOM   2210  C3'   C    69     -45.086  16.506  64.281  1.00  0.00           C  
ATOM   2211  O3'   C    69     -45.648  15.561  65.176  1.00  0.00           O  
ATOM   2212  C1'   C    69     -45.015  17.464  62.135  1.00  0.00           C  
ATOM   2213  C2'   C    69     -45.182  16.109  62.819  1.00  0.00           C  
ATOM   2214  O2'   C    69     -46.465  15.586  62.511  1.00  0.00           O  
ATOM   2215  N1    C    69     -43.603  17.741  61.772  1.00  0.00           N  
ATOM   2216  C2    C    69     -43.065  17.094  60.653  1.00  0.00           C  
ATOM   2217  O2    C    69     -43.778  16.314  60.003  1.00  0.00           O  
ATOM   2218  N3    C    69     -41.780  17.330  60.300  1.00  0.00           N  
ATOM   2219  C4    C    69     -41.035  18.173  61.015  1.00  0.00           C  
ATOM   2220  N4    C    69     -39.773  18.375  60.630  1.00  0.00           N  
ATOM   2221  C5    C    69     -41.552  18.845  62.158  1.00  0.00           C  
ATOM   2222  C6    C    69     -42.825  18.605  62.497  1.00  0.00           C  
ATOM   2223  H5'   C    69     -45.876  19.637  65.315  1.00  0.00           H  
ATOM   2224 H5''   C    69     -45.667  18.388  66.287  1.00  0.00           H  
ATOM   2225  H4'   C    69     -46.766  17.699  64.355  1.00  0.00           H  
ATOM   2226  H3'   C    69     -44.144  16.635  64.515  1.00  0.00           H  
ATOM   2227  H1'   C    69     -45.570  17.487  61.329  1.00  0.00           H  
ATOM   2228  H2'   C    69     -44.468  15.487  62.570  1.00  0.00           H  
ATOM   2229 HO2'   C    69     -46.606  14.762  63.022  1.00  0.00           H  
ATOM   2230  H42   C    69     -39.199  18.988  61.134  1.00  0.00           H  
ATOM   2231  H41   C    69     -39.420  17.909  59.843  1.00  0.00           H  
ATOM   2232  H5    C    69     -40.997  19.464  62.677  1.00  0.00           H  
ATOM   2233  H6    C    69     -43.199  19.058  63.280  1.00  0.00           H  
ATOM   2234  P     C    70     -44.696  14.703  66.146  1.00  0.00           P  
ATOM   2235  OP2   C    70     -43.712  15.627  66.763  1.00  0.00           O  
ATOM   2236  OP1   C    70     -45.562  13.866  67.016  1.00  0.00           O  
ATOM   2237  O5'   C    70     -43.910  13.733  65.156  1.00  0.00           O  
ATOM   2238  C5'   C    70     -44.597  12.745  64.404  1.00  0.00           C  
ATOM   2239  C4'   C    70     -43.746  12.210  63.278  1.00  0.00           C  
ATOM   2240  O4'   C    70     -43.324  13.288  62.403  1.00  0.00           O  
ATOM   2241  C3'   C    70     -42.435  11.555  63.682  1.00  0.00           C  
ATOM   2242  O3'   C    70     -42.603  10.235  64.169  1.00  0.00           O  
ATOM   2243  C1'   C    70     -42.040  13.032  61.895  1.00  0.00           C  
ATOM   2244  C2'   C    70     -41.620  11.656  62.395  1.00  0.00           C  
ATOM   2245  O2'   C    70     -42.023  10.672  61.453  1.00  0.00           O  
ATOM   2246  N1    C    70     -41.121  14.103  62.355  1.00  0.00           N  
ATOM   2247  C2    C    70     -39.888  14.245  61.705  1.00  0.00           C  
ATOM   2248  O2    C    70     -39.602  13.478  60.773  1.00  0.00           O  
ATOM   2249  N3    C    70     -39.032  15.214  62.104  1.00  0.00           N  
ATOM   2250  C4    C    70     -39.363  16.025  63.109  1.00  0.00           C  
ATOM   2251  N4    C    70     -38.486  16.966  63.469  1.00  0.00           N  
ATOM   2252  C5    C    70     -40.607  15.906  63.790  1.00  0.00           C  
ATOM   2253  C6    C    70     -41.446  14.945  63.385  1.00  0.00           C  
ATOM   2254  H5'   C    70     -45.412  13.138  64.030  1.00  0.00           H  
ATOM   2255 H5''   C    70     -44.842  12.005  64.998  1.00  0.00           H  
ATOM   2256  H4'   C    70     -44.278  11.575  62.755  1.00  0.00           H  
ATOM   2257  H3'   C    70     -42.006  12.093  64.380  1.00  0.00           H  
ATOM   2258  H1'   C    70     -42.068  13.024  60.916  1.00  0.00           H  
ATOM   2259  H2'   C    70     -40.659  11.612  62.576  1.00  0.00           H  
ATOM   2260 HO2'   C    70     -42.323   9.873  61.934  1.00  0.00           H  
ATOM   2261  H42   C    70     -38.700  17.578  64.203  1.00  0.00           H  
ATOM   2262  H41   C    70     -37.630  17.044  62.998  1.00  0.00           H  
ATOM   2263  H5    C    70     -40.842  16.507  64.527  1.00  0.00           H  
ATOM   2264  H6    C    70     -42.308  14.847  63.841  1.00  0.00           H  
ATOM   2265  P     A    71     -41.871   9.774  65.524  1.00  0.00           P  
ATOM   2266  OP2   A    71     -42.116  10.813  66.555  1.00  0.00           O  
ATOM   2267  OP1   A    71     -42.252   8.365  65.796  1.00  0.00           O  
ATOM   2268  O5'   A    71     -40.322   9.804  65.154  1.00  0.00           O  
ATOM   2269  C5'   A    71     -39.795   8.945  64.153  1.00  0.00           C  
ATOM   2270  C4'   A    71     -38.429   9.395  63.700  1.00  0.00           C  
ATOM   2271  O4'   A    71     -38.499  10.752  63.177  1.00  0.00           O  
ATOM   2272  C3'   A    71     -37.370   9.512  64.787  1.00  0.00           C  
ATOM   2273  O3'   A    71     -36.828   8.260  65.170  1.00  0.00           O  
ATOM   2274  C1'   A    71     -37.298  11.405  63.416  1.00  0.00           C  
ATOM   2275  C2'   A    71     -36.358  10.393  64.073  1.00  0.00           C  
ATOM   2276  O2'   A    71     -35.663   9.669  63.069  1.00  0.00           O  
ATOM   2277  N1    A    71     -35.436  15.809  65.337  1.00  0.00           N  
ATOM   2278  C2    A    71     -34.915  14.899  64.503  1.00  0.00           C  
ATOM   2279  N3    A    71     -35.456  13.773  64.044  1.00  0.00           N  
ATOM   2280  C4    A    71     -36.697  13.606  64.536  1.00  0.00           C  
ATOM   2281  C5    A    71     -37.365  14.453  65.401  1.00  0.00           C  
ATOM   2282  C6    A    71     -36.684  15.612  65.813  1.00  0.00           C  
ATOM   2283  N6    A    71     -37.202  16.519  66.644  1.00  0.00           N  
ATOM   2284  N7    A    71     -38.629  13.957  65.693  1.00  0.00           N  
ATOM   2285  C8    A    71     -38.694  12.841  65.010  1.00  0.00           C  
ATOM   2286  N9    A    71     -37.560  12.567  64.287  1.00  0.00           N  
ATOM   2287  H5'   A    71     -40.401   8.941  63.383  1.00  0.00           H  
ATOM   2288 H5''   A    71     -39.729   8.036  64.513  1.00  0.00           H  
ATOM   2289  H4'   A    71     -38.117   8.797  62.989  1.00  0.00           H  
ATOM   2290  H3'   A    71     -37.750   9.987  65.556  1.00  0.00           H  
ATOM   2291  H1'   A    71     -36.907  11.712  62.571  1.00  0.00           H  
ATOM   2292  H2'   A    71     -35.743  10.819  64.706  1.00  0.00           H  
ATOM   2293 HO2'   A    71     -35.236  10.304  62.456  1.00  0.00           H  
ATOM   2294  H2    A    71     -34.007  15.090  64.187  1.00  0.00           H  
ATOM   2295  H61   A    71     -36.678  17.308  66.896  1.00  0.00           H  
ATOM   2296  H62   A    71     -38.106  16.397  67.002  1.00  0.00           H  
ATOM   2297  H8    A    71     -39.481  12.256  65.015  1.00  0.00           H  
ATOM   2298  P     G    72     -36.458   7.977  66.708  1.00  0.00           P  
ATOM   2299  OP2   G    72     -37.475   8.647  67.556  1.00  0.00           O  
ATOM   2300  OP1   G    72     -36.217   6.519  66.862  1.00  0.00           O  
ATOM   2301  O5'   G    72     -35.069   8.729  66.916  1.00  0.00           O  
ATOM   2302  C5'   G    72     -33.935   8.397  66.129  1.00  0.00           C  
ATOM   2303  C4'   G    72     -32.870   9.463  66.214  1.00  0.00           C  
ATOM   2304  O4'   G    72     -33.372  10.724  65.702  1.00  0.00           O  
ATOM   2305  C3'   G    72     -32.389   9.816  67.614  1.00  0.00           C  
ATOM   2306  O3'   G    72     -31.447   8.889  68.126  1.00  0.00           O  
ATOM   2307  C1'   G    72     -32.831  11.793  66.427  1.00  0.00           C  
ATOM   2308  C2'   G    72     -31.804  11.195  67.391  1.00  0.00           C  
ATOM   2309  O2'   G    72     -30.542  11.120  66.742  1.00  0.00           O  
ATOM   2310  N1    G    72     -34.369  16.055  68.747  1.00  0.00           N  
ATOM   2311  C2    G    72     -33.164  15.770  68.152  1.00  0.00           C  
ATOM   2312  N2    G    72     -32.244  16.745  68.173  1.00  0.00           N  
ATOM   2313  N3    G    72     -32.881  14.613  67.575  1.00  0.00           N  
ATOM   2314  C4    G    72     -33.915  13.748  67.643  1.00  0.00           C  
ATOM   2315  C5    G    72     -35.156  13.933  68.214  1.00  0.00           C  
ATOM   2316  C6    G    72     -35.447  15.179  68.829  1.00  0.00           C  
ATOM   2317  O6    G    72     -36.490  15.536  69.389  1.00  0.00           O  
ATOM   2318  N7    G    72     -35.939  12.796  68.072  1.00  0.00           N  
ATOM   2319  C8    G    72     -35.173  11.956  67.430  1.00  0.00           C  
ATOM   2320  N9    G    72     -33.932  12.469  67.139  1.00  0.00           N  
ATOM   2321  H5'   G    72     -34.212   8.296  65.195  1.00  0.00           H  
ATOM   2322 H5''   G    72     -33.563   7.547  66.447  1.00  0.00           H  
ATOM   2323  H4'   G    72     -32.102   9.188  65.670  1.00  0.00           H  
ATOM   2324  H3'   G    72     -33.162   9.880  68.212  1.00  0.00           H  
ATOM   2325  H1'   G    72     -32.387  12.431  65.831  1.00  0.00           H  
ATOM   2326  H2'   G    72     -31.752  11.703  68.228  1.00  0.00           H  
ATOM   2327 HO2'   G    72     -30.104  10.280  66.993  1.00  0.00           H  
ATOM   2328  H1    G    72     -34.479  16.943  69.147  1.00  0.00           H  
ATOM   2329  H22   G    72     -31.365  16.599  67.763  1.00  0.00           H  
ATOM   2330  H21   G    72     -32.446  17.604  68.598  1.00  0.00           H  
ATOM   2331  H8    G    72     -35.456  11.051  67.182  1.00  0.00           H  
ATOM   2332  P     A    73     -31.486   8.472  69.677  1.00  0.00           P  
ATOM   2333  OP2   A    73     -32.905   8.450  70.113  1.00  0.00           O  
ATOM   2334  OP1   A    73     -30.645   7.261  69.850  1.00  0.00           O  
ATOM   2335  O5'   A    73     -30.763   9.684  70.419  1.00  0.00           O  
ATOM   2336  C5'   A    73     -29.418  10.024  70.118  1.00  0.00           C  
ATOM   2337  C4'   A    73     -29.049  11.374  70.681  1.00  0.00           C  
ATOM   2338  O4'   A    73     -29.839  12.403  70.016  1.00  0.00           O  
ATOM   2339  C3'   A    73     -29.348  11.586  72.157  1.00  0.00           C  
ATOM   2340  O3'   A    73     -28.345  11.056  73.007  1.00  0.00           O  
ATOM   2341  C1'   A    73     -30.188  13.408  70.933  1.00  0.00           C  
ATOM   2342  C2'   A    73     -29.446  13.098  72.228  1.00  0.00           C  
ATOM   2343  O2'   A    73     -28.161  13.701  72.183  1.00  0.00           O  
ATOM   2344  N1    A    73     -34.354  16.124  72.281  1.00  0.00           N  
ATOM   2345  C2    A    73     -33.055  16.443  72.214  1.00  0.00           C  
ATOM   2346  N3    A    73     -32.021  15.685  71.854  1.00  0.00           N  
ATOM   2347  C4    A    73     -32.430  14.445  71.531  1.00  0.00           C  
ATOM   2348  C5    A    73     -33.728  13.970  71.550  1.00  0.00           C  
ATOM   2349  C6    A    73     -34.732  14.871  71.949  1.00  0.00           C  
ATOM   2350  N6    A    73     -36.027  14.554  72.017  1.00  0.00           N  
ATOM   2351  N7    A    73     -33.770  12.640  71.153  1.00  0.00           N  
ATOM   2352  C8    A    73     -32.517  12.347  70.906  1.00  0.00           C  
ATOM   2353  N9    A    73     -31.652  13.393  71.113  1.00  0.00           N  
ATOM   2354  H5'   A    73     -29.302  10.042  69.145  1.00  0.00           H  
ATOM   2355 H5''   A    73     -28.823   9.346  70.498  1.00  0.00           H  
ATOM   2356  H4'   A    73     -28.097  11.539  70.512  1.00  0.00           H  
ATOM   2357  H3'   A    73     -30.219  11.189  72.369  1.00  0.00           H  
ATOM   2358  H1'   A    73     -29.909  14.288  70.601  1.00  0.00           H  
ATOM   2359  H2'   A    73     -29.956  13.388  73.013  1.00  0.00           H  
ATOM   2360 HO2'   A    73     -27.509  13.090  72.583  1.00  0.00           H  
ATOM   2361  H2    A    73     -32.834  17.364  72.465  1.00  0.00           H  
ATOM   2362  H61   A    73     -36.681  15.226  72.302  1.00  0.00           H  
ATOM   2363  H62   A    73     -36.324  13.651  71.780  1.00  0.00           H  
ATOM   2364  H8    A    73     -32.224  11.462  70.601  1.00  0.00           H  
ATOM   2365  P     G    74     -28.707  10.627  74.513  1.00  0.00           P  
ATOM   2366  OP2   G    74     -29.944   9.806  74.473  1.00  0.00           O  
ATOM   2367  OP1   G    74     -27.480  10.077  75.143  1.00  0.00           O  
ATOM   2368  O5'   G    74     -29.055  12.006  75.234  1.00  0.00           O  
ATOM   2369  C5'   G    74     -29.944  12.046  76.340  1.00  0.00           C  
ATOM   2370  C4'   G    74     -30.307  13.472  76.711  1.00  0.00           C  
ATOM   2371  O4'   G    74     -31.078  14.085  75.639  1.00  0.00           O  
ATOM   2372  C3'   G    74     -31.190  13.702  77.927  1.00  0.00           C  
ATOM   2373  O3'   G    74     -30.480  13.569  79.159  1.00  0.00           O  
ATOM   2374  C1'   G    74     -31.889  15.102  76.170  1.00  0.00           C  
ATOM   2375  C2'   G    74     -31.660  15.132  77.679  1.00  0.00           C  
ATOM   2376  O2'   G    74     -30.666  16.105  77.949  1.00  0.00           O  
ATOM   2377  N1    G    74     -36.725  16.647  76.471  1.00  0.00           N  
ATOM   2378  C2    G    74     -35.584  17.274  76.901  1.00  0.00           C  
ATOM   2379  N2    G    74     -35.753  18.461  77.496  1.00  0.00           N  
ATOM   2380  N3    G    74     -34.366  16.777  76.755  1.00  0.00           N  
ATOM   2381  C4    G    74     -34.382  15.583  76.126  1.00  0.00           C  
ATOM   2382  C5    G    74     -35.464  14.879  75.647  1.00  0.00           C  
ATOM   2383  C6    G    74     -36.762  15.422  75.813  1.00  0.00           C  
ATOM   2384  O6    G    74     -37.847  14.948  75.449  1.00  0.00           O  
ATOM   2385  N7    G    74     -35.059  13.693  75.055  1.00  0.00           N  
ATOM   2386  C8    G    74     -33.760  13.691  75.185  1.00  0.00           C  
ATOM   2387  N9    G    74     -33.282  14.803  75.835  1.00  0.00           N  
ATOM   2388  H5'   G    74     -29.519  11.614  77.109  1.00  0.00           H  
ATOM   2389 H5''   G    74     -30.762  11.557  76.110  1.00  0.00           H  
ATOM   2390  H4'   G    74     -29.339  13.951  76.914  1.00  0.00           H  
ATOM   2391  H3'   G    74     -32.007  12.971  78.025  1.00  0.00           H  
ATOM   2392  H1'   G    74     -31.676  16.113  75.794  1.00  0.00           H  
ATOM   2393  H2'   G    74     -32.504  15.418  78.321  1.00  0.00           H  
ATOM   2394 HO2'   G    74     -30.065  15.777  78.678  1.00  0.00           H  
ATOM   2395  H1    G    74     -37.596  17.105  76.643  1.00  0.00           H  
ATOM   2396  H22   G    74     -34.958  18.970  77.828  1.00  0.00           H  
ATOM   2397  H21   G    74     -36.671  18.838  77.608  1.00  0.00           H  
ATOM   2398  H8    G    74     -33.115  12.878  74.817  1.00  0.00           H  
ATOM   2399  P     C    75     -31.173  12.813  80.407  1.00  0.00           P  
ATOM   2400  OP2   C    75     -32.039  11.710  79.907  1.00  0.00           O  
ATOM   2401  OP1   C    75     -30.092  12.513  81.387  1.00  0.00           O  
ATOM   2402  O5'   C    75     -32.136  13.910  81.044  1.00  0.00           O  
ATOM   2403  C5'   C    75     -31.610  15.135  81.577  1.00  0.00           C  
ATOM   2404  C4'   C    75     -32.733  16.100  81.870  1.00  0.00           C  
ATOM   2405  O4'   C    75     -33.428  16.445  80.639  1.00  0.00           O  
ATOM   2406  C3'   C    75     -33.843  15.566  82.755  1.00  0.00           C  
ATOM   2407  O3'   C    75     -33.503  15.582  84.134  1.00  0.00           O  
ATOM   2408  C1'   C    75     -34.780  16.691  80.920  1.00  0.00           C  
ATOM   2409  C2'   C    75     -34.987  16.510  82.423  1.00  0.00           C  
ATOM   2410  O2'   C    75     -34.864  17.760  83.074  1.00  0.00           O  
ATOM   2411  N1    C    75     -35.611  15.765  80.128  1.00  0.00           N  
ATOM   2412  C2    C    75     -36.939  16.122  79.852  1.00  0.00           C  
ATOM   2413  O2    C    75     -37.378  17.195  80.288  1.00  0.00           O  
ATOM   2414  N3    C    75     -37.710  15.289  79.121  1.00  0.00           N  
ATOM   2415  C4    C    75     -37.208  14.139  78.669  1.00  0.00           C  
ATOM   2416  N4    C    75     -38.008  13.352  77.940  1.00  0.00           N  
ATOM   2417  C5    C    75     -35.865  13.744  78.939  1.00  0.00           C  
ATOM   2418  C6    C    75     -35.109  14.580  79.665  1.00  0.00           C  
ATOM   2419  H5'   C    75     -30.909  15.588  80.862  1.00  0.00           H  
ATOM   2420 H5''   C    75     -31.045  14.933  82.498  1.00  0.00           H  
ATOM   2421  H4'   C    75     -32.236  16.944  82.372  1.00  0.00           H  
ATOM   2422  H3'   C    75     -34.090  14.510  82.566  1.00  0.00           H  
ATOM   2423  H1'   C    75     -35.110  17.711  80.673  1.00  0.00           H  
ATOM   2424  H2'   C    75     -35.964  16.121  82.742  1.00  0.00           H  
ATOM   2425 HO2'   C    75     -34.380  17.640  83.941  1.00  0.00           H  
ATOM   2426  H42   C    75     -37.666  12.481  77.585  1.00  0.00           H  
ATOM   2427  H41   C    75     -38.948  13.634  77.749  1.00  0.00           H  
ATOM   2428  H5    C    75     -35.466  12.789  78.568  1.00  0.00           H  
ATOM   2429  H6    C    75     -34.068  14.309  79.894  1.00  0.00           H  
ATOM   2430  P     G    76     -34.075  14.449  85.122  1.00  0.00           P  
ATOM   2431  OP2   G    76     -33.937  13.136  84.443  1.00  0.00           O  
ATOM   2432  OP1   G    76     -33.463  14.652  86.460  1.00  0.00           O  
ATOM   2433  O5'   G    76     -35.629  14.785  85.235  1.00  0.00           O  
ATOM   2434  C5'   G    76     -36.563  13.789  85.624  1.00  0.00           C  
ATOM   2435  C4'   G    76     -37.984  14.247  85.406  1.00  0.00           C  
ATOM   2436  O4'   G    76     -38.145  14.764  84.066  1.00  0.00           O  
ATOM   2437  C3'   G    76     -39.054  13.171  85.505  1.00  0.00           C  
ATOM   2438  O3'   G    76     -39.399  12.854  86.843  1.00  0.00           O  
ATOM   2439  C1'   G    76     -39.411  14.417  83.541  1.00  0.00           C  
ATOM   2440  C2'   G    76     -40.191  13.754  84.684  1.00  0.00           C  
ATOM   2441  O2'   G    76     -40.893  14.752  85.411  1.00  0.00           O  
ATOM   2442  N1    G    76     -41.542  11.957  79.627  1.00  0.00           N  
ATOM   2443  C2    G    76     -42.116  12.804  80.544  1.00  0.00           C  
ATOM   2444  N2    G    76     -43.431  13.029  80.404  1.00  0.00           N  
ATOM   2445  N3    G    76     -41.451  13.389  81.526  1.00  0.00           N  
ATOM   2446  C4    G    76     -40.143  13.054  81.521  1.00  0.00           C  
ATOM   2447  C5    G    76     -39.472  12.219  80.652  1.00  0.00           C  
ATOM   2448  C6    G    76     -40.198  11.598  79.603  1.00  0.00           C  
ATOM   2449  O6    G    76     -39.783  10.826  78.731  1.00  0.00           O  
ATOM   2450  N7    G    76     -38.128  12.137  80.987  1.00  0.00           N  
ATOM   2451  C8    G    76     -38.009  12.907  82.034  1.00  0.00           C  
ATOM   2452  N9    G    76     -39.192  13.495  82.411  1.00  0.00           N  
ATOM   2453  H5'   G    76     -36.435  13.584  86.574  1.00  0.00           H  
ATOM   2454 H5''   G    76     -36.404  12.978  85.098  1.00  0.00           H  
ATOM   2455  H4'   G    76     -38.188  14.963  86.045  1.00  0.00           H  
ATOM   2456  H3'   G    76     -38.731  12.355  85.069  1.00  0.00           H  
ATOM   2457  H1'   G    76     -39.899  15.207  83.228  1.00  0.00           H  
ATOM   2458  H2'   G    76     -40.793  13.054  84.354  1.00  0.00           H  
ATOM   2459 HO2'   G    76     -40.832  14.551  86.369  1.00  0.00           H  
ATOM   2460  H1    G    76     -42.123  11.574  78.936  1.00  0.00           H  
ATOM   2461  H22   G    76     -43.894  13.625  81.030  1.00  0.00           H  
ATOM   2462  H21   G    76     -43.930  12.600  79.679  1.00  0.00           H  
ATOM   2463  H8    G    76     -37.160  13.052  82.502  1.00  0.00           H  
ATOM   2464  P     A    77     -39.006  11.423  87.460  1.00  0.00           P  
ATOM   2465  OP2   A    77     -38.202  10.691  86.450  1.00  0.00           O  
ATOM   2466  OP1   A    77     -38.451  11.645  88.819  1.00  0.00           O  
ATOM   2467  O5'   A    77     -40.403  10.673  87.614  1.00  0.00           O  
ATOM   2468  C5'   A    77     -41.288  10.547  86.511  1.00  0.00           C  
ATOM   2469  C4'   A    77     -41.282   9.146  85.953  1.00  0.00           C  
ATOM   2470  O4'   A    77     -41.198   8.183  87.039  1.00  0.00           O  
ATOM   2471  C3'   A    77     -42.504   8.747  85.139  1.00  0.00           C  
ATOM   2472  O3'   A    77     -42.181   7.963  84.003  1.00  0.00           O  
ATOM   2473  C1'   A    77     -42.254   7.235  86.947  1.00  0.00           C  
ATOM   2474  C2'   A    77     -43.333   7.910  86.118  1.00  0.00           C  
ATOM   2475  O2'   A    77     -44.078   6.910  85.439  1.00  0.00           O  
ATOM   2476  N1    A    77     -42.189   3.799  90.787  1.00  0.00           N  
ATOM   2477  C2    A    77     -41.624   3.803  89.573  1.00  0.00           C  
ATOM   2478  N3    A    77     -41.682   4.732  88.621  1.00  0.00           N  
ATOM   2479  C4    A    77     -42.433   5.774  89.020  1.00  0.00           C  
ATOM   2480  C5    A    77     -43.077   5.914  90.235  1.00  0.00           C  
ATOM   2481  C6    A    77     -42.936   4.861  91.157  1.00  0.00           C  
ATOM   2482  N6    A    77     -43.500   4.856  92.367  1.00  0.00           N  
ATOM   2483  N7    A    77     -43.758   7.123  90.293  1.00  0.00           N  
ATOM   2484  C8    A    77     -43.514   7.677  89.131  1.00  0.00           C  
ATOM   2485  N9    A    77     -42.719   6.915  88.311  1.00  0.00           N  
ATOM   2486  H5'   A    77     -41.014  11.172  85.808  1.00  0.00           H  
ATOM   2487 H5''   A    77     -42.196  10.772  86.801  1.00  0.00           H  
ATOM   2488  H4'   A    77     -40.500   9.039  85.372  1.00  0.00           H  
ATOM   2489  H3'   A    77     -43.013   9.552  84.907  1.00  0.00           H  
ATOM   2490  H1'   A    77     -41.967   6.411  86.499  1.00  0.00           H  
ATOM   2491  H2'   A    77     -43.907   8.475  86.677  1.00  0.00           H  
ATOM   2492 HO2'   A    77     -44.588   6.392  86.095  1.00  0.00           H  
ATOM   2493  H2    A    77     -41.092   3.009  89.354  1.00  0.00           H  
ATOM   2494  H61   A    77     -43.366   4.092  92.966  1.00  0.00           H  
ATOM   2495  H62   A    77     -44.046   5.616  92.657  1.00  0.00           H  
ATOM   2496  H8    A    77     -43.868   8.554  88.872  1.00  0.00           H  
ATOM   2497  P     A    78     -42.366   8.577  82.536  1.00  0.00           P  
ATOM   2498  OP2   A    78     -41.526   9.800  82.499  1.00  0.00           O  
ATOM   2499  OP1   A    78     -42.086   7.466  81.593  1.00  0.00           O  
ATOM   2500  O5'   A    78     -43.885   9.017  82.344  1.00  0.00           O  
ATOM   2501  C5'   A    78     -44.904   8.049  82.142  1.00  0.00           C  
ATOM   2502  C4'   A    78     -46.278   8.650  82.301  1.00  0.00           C  
ATOM   2503  O4'   A    78     -46.517   9.084  83.665  1.00  0.00           O  
ATOM   2504  C3'   A    78     -46.559   9.900  81.480  1.00  0.00           C  
ATOM   2505  O3'   A    78     -46.804   9.622  80.113  1.00  0.00           O  
ATOM   2506  C1'   A    78     -47.407  10.184  83.658  1.00  0.00           C  
ATOM   2507  C2'   A    78     -47.742  10.486  82.212  1.00  0.00           C  
ATOM   2508  O2'   A    78     -48.943   9.808  81.875  1.00  0.00           O  
ATOM   2509  N1    A    78     -48.118  14.753  85.932  1.00  0.00           N  
ATOM   2510  C2    A    78     -48.969  13.882  85.375  1.00  0.00           C  
ATOM   2511  N3    A    78     -48.716  12.709  84.800  1.00  0.00           N  
ATOM   2512  C4    A    78     -47.398  12.441  84.826  1.00  0.00           C  
ATOM   2513  C5    A    78     -46.402  13.236  85.362  1.00  0.00           C  
ATOM   2514  C6    A    78     -46.801  14.454  85.943  1.00  0.00           C  
ATOM   2515  N6    A    78     -45.953  15.322  86.497  1.00  0.00           N  
ATOM   2516  N7    A    78     -45.160  12.637  85.208  1.00  0.00           N  
ATOM   2517  C8    A    78     -45.428  11.512  84.593  1.00  0.00           C  
ATOM   2518  N9    A    78     -46.763  11.328  84.331  1.00  0.00           N  
ATOM   2519  H5'   A    78     -44.794   7.327  82.796  1.00  0.00           H  
ATOM   2520 H5''   A    78     -44.820   7.678  81.240  1.00  0.00           H  
ATOM   2521  H4'   A    78     -46.933   7.961  82.062  1.00  0.00           H  
ATOM   2522  H3'   A    78     -45.804  10.521  81.552  1.00  0.00           H  
ATOM   2523  H1'   A    78     -48.226   9.941  84.139  1.00  0.00           H  
ATOM   2524  H2'   A    78     -47.815  11.451  82.062  1.00  0.00           H  
ATOM   2525 HO2'   A    78     -48.880   9.489  80.950  1.00  0.00           H  
ATOM   2526  H2    A    78     -49.913  14.147  85.393  1.00  0.00           H  
ATOM   2527  H61   A    78     -46.290  16.156  86.887  1.00  0.00           H  
ATOM   2528  H62   A    78     -44.993  15.126  86.517  1.00  0.00           H  
ATOM   2529  H8    A    78     -44.738  10.861  84.343  1.00  0.00           H  
ATOM   2530  P     A    79     -46.247  10.611  78.975  1.00  0.00           P  
ATOM   2531  OP2   A    79     -44.852  10.977  79.326  1.00  0.00           O  
ATOM   2532  OP1   A    79     -46.536  10.001  77.653  1.00  0.00           O  
ATOM   2533  O5'   A    79     -47.150  11.916  79.124  1.00  0.00           O  
ATOM   2534  C5'   A    79     -48.533  11.886  78.802  1.00  0.00           C  
ATOM   2535  C4'   A    79     -49.258  13.085  79.360  1.00  0.00           C  
ATOM   2536  O4'   A    79     -49.042  13.144  80.801  1.00  0.00           O  
ATOM   2537  C3'   A    79     -48.775  14.443  78.875  1.00  0.00           C  
ATOM   2538  O3'   A    79     -49.347  14.825  77.636  1.00  0.00           O  
ATOM   2539  C1'   A    79     -48.880  14.473  81.221  1.00  0.00           C  
ATOM   2540  C2'   A    79     -49.191  15.346  80.019  1.00  0.00           C  
ATOM   2541  O2'   A    79     -50.586  15.607  79.987  1.00  0.00           O  
ATOM   2542  N1    A    79     -45.643  17.355  84.009  1.00  0.00           N  
ATOM   2543  C2    A    79     -46.953  17.465  83.753  1.00  0.00           C  
ATOM   2544  N3    A    79     -47.735  16.677  83.017  1.00  0.00           N  
ATOM   2545  C4    A    79     -47.028  15.658  82.498  1.00  0.00           C  
ATOM   2546  C5    A    79     -45.678  15.412  82.671  1.00  0.00           C  
ATOM   2547  C6    A    79     -44.963  16.319  83.473  1.00  0.00           C  
ATOM   2548  N6    A    79     -43.657  16.211  83.729  1.00  0.00           N  
ATOM   2549  N7    A    79     -45.296  14.267  81.986  1.00  0.00           N  
ATOM   2550  C8    A    79     -46.404  13.853  81.423  1.00  0.00           C  
ATOM   2551  N9    A    79     -47.492  14.647  81.691  1.00  0.00           N  
ATOM   2552  H5'   A    79     -48.931  11.071  79.172  1.00  0.00           H  
ATOM   2553 H5''   A    79     -48.635  11.877  77.827  1.00  0.00           H  
ATOM   2554  H4'   A    79     -50.218  13.007  79.180  1.00  0.00           H  
ATOM   2555  H3'   A    79     -47.798  14.449  78.793  1.00  0.00           H  
ATOM   2556  H1'   A    79     -49.500  14.689  81.950  1.00  0.00           H  
ATOM   2557  H2'   A    79     -48.666  16.174  80.032  1.00  0.00           H  
ATOM   2558 HO2'   A    79     -50.893  15.588  79.057  1.00  0.00           H  
ATOM   2559  H2    A    79     -47.400  18.234  84.166  1.00  0.00           H  
ATOM   2560  H61   A    79     -43.213  16.876  84.296  1.00  0.00           H  
ATOM   2561  H62   A    79     -43.144  15.468  83.351  1.00  0.00           H  
ATOM   2562  H8    A    79     -46.452  13.050  80.862  1.00  0.00           H  
ATOM   2563  P     G    80     -48.404  15.274  76.415  1.00  0.00           P  
ATOM   2564  OP2   G    80     -47.543  14.120  76.051  1.00  0.00           O  
ATOM   2565  OP1   G    80     -49.261  15.906  75.379  1.00  0.00           O  
ATOM   2566  O5'   G    80     -47.473  16.406  77.041  1.00  0.00           O  
ATOM   2567  C5'   G    80     -48.025  17.629  77.504  1.00  0.00           C  
ATOM   2568  C4'   G    80     -47.108  18.312  78.495  1.00  0.00           C  
ATOM   2569  O4'   G    80     -46.561  17.323  79.413  1.00  0.00           O  
ATOM   2570  C3'   G    80     -45.892  19.004  77.895  1.00  0.00           C  
ATOM   2571  O3'   G    80     -46.203  20.312  77.406  1.00  0.00           O  
ATOM   2572  C1'   G    80     -45.212  17.626  79.666  1.00  0.00           C  
ATOM   2573  C2'   G    80     -44.926  19.009  79.069  1.00  0.00           C  
ATOM   2574  O2'   G    80     -45.232  20.025  80.004  1.00  0.00           O  
ATOM   2575  N1    G    80     -40.489  15.814  79.170  1.00  0.00           N  
ATOM   2576  C2    G    80     -40.962  16.793  80.007  1.00  0.00           C  
ATOM   2577  N2    G    80     -40.059  17.383  80.804  1.00  0.00           N  
ATOM   2578  N3    G    80     -42.232  17.165  80.066  1.00  0.00           N  
ATOM   2579  C4    G    80     -43.010  16.448  79.224  1.00  0.00           C  
ATOM   2580  C5    G    80     -42.640  15.438  78.361  1.00  0.00           C  
ATOM   2581  C6    G    80     -41.270  15.066  78.289  1.00  0.00           C  
ATOM   2582  O6    G    80     -40.740  14.206  77.567  1.00  0.00           O  
ATOM   2583  N7    G    80     -43.742  14.946  77.677  1.00  0.00           N  
ATOM   2584  C8    G    80     -44.744  15.661  78.117  1.00  0.00           C  
ATOM   2585  N9    G    80     -44.366  16.610  79.039  1.00  0.00           N  
ATOM   2586  H5'   G    80     -48.886  17.450  77.935  1.00  0.00           H  
ATOM   2587 H5''   G    80     -48.169  18.224  76.738  1.00  0.00           H  
ATOM   2588  H4'   G    80     -47.742  19.079  78.962  1.00  0.00           H  
ATOM   2589  H3'   G    80     -45.478  18.489  77.015  1.00  0.00           H  
ATOM   2590  H1'   G    80     -44.942  17.676  80.730  1.00  0.00           H  
ATOM   2591  H2'   G    80     -43.888  19.203  78.763  1.00  0.00           H  
ATOM   2592 HO2'   G    80     -45.726  20.764  79.545  1.00  0.00           H  
ATOM   2593  H1    G    80     -39.509  15.621  79.192  1.00  0.00           H  
ATOM   2594  H22   G    80     -40.347  18.100  81.439  1.00  0.00           H  
ATOM   2595  H21   G    80     -39.100  17.107  80.763  1.00  0.00           H  
ATOM   2596  H8    G    80     -45.781  15.528  77.773  1.00  0.00           H  
ATOM   2597  P     C    81     -45.481  20.863  76.075  1.00  0.00           P  
ATOM   2598  OP2   C    81     -45.233  19.715  75.149  1.00  0.00           O  
ATOM   2599  OP1   C    81     -46.276  22.028  75.601  1.00  0.00           O  
ATOM   2600  O5'   C    81     -44.063  21.390  76.586  1.00  0.00           O  
ATOM   2601  C5'   C    81     -43.958  22.449  77.561  1.00  0.00           C  
ATOM   2602  C4'   C    81     -42.516  22.611  78.006  1.00  0.00           C  
ATOM   2603  O4'   C    81     -42.048  21.380  78.628  1.00  0.00           O  
ATOM   2604  C3'   C    81     -41.506  22.869  76.895  1.00  0.00           C  
ATOM   2605  O3'   C    81     -41.447  24.253  76.545  1.00  0.00           O  
ATOM   2606  C1'   C    81     -40.687  21.149  78.294  1.00  0.00           C  
ATOM   2607  C2'   C    81     -40.204  22.376  77.517  1.00  0.00           C  
ATOM   2608  O2'   C    81     -39.632  23.309  78.415  1.00  0.00           O  
ATOM   2609  N1    C    81     -40.607  19.889  77.522  1.00  0.00           N  
ATOM   2610  C2    C    81     -39.379  19.200  77.477  1.00  0.00           C  
ATOM   2611  O2    C    81     -38.398  19.673  78.074  1.00  0.00           O  
ATOM   2612  N3    C    81     -39.296  18.039  76.783  1.00  0.00           N  
ATOM   2613  C4    C    81     -40.374  17.558  76.155  1.00  0.00           C  
ATOM   2614  N4    C    81     -40.248  16.407  75.493  1.00  0.00           N  
ATOM   2615  C5    C    81     -41.629  18.236  76.179  1.00  0.00           C  
ATOM   2616  C6    C    81     -41.699  19.388  76.865  1.00  0.00           C  
ATOM   2617  H5'   C    81     -44.592  22.226  78.432  1.00  0.00           H  
ATOM   2618 H5''   C    81     -44.322  23.394  77.132  1.00  0.00           H  
ATOM   2619  H4'   C    81     -42.537  23.486  78.672  1.00  0.00           H  
ATOM   2620  H3'   C    81     -41.753  22.365  75.947  1.00  0.00           H  
ATOM   2621  H1'   C    81     -40.012  21.028  79.154  1.00  0.00           H  
ATOM   2622  H2'   C    81     -39.419  22.194  76.770  1.00  0.00           H  
ATOM   2623 HO2'   C    81     -39.862  24.238  78.123  1.00  0.00           H  
ATOM   2624  H42   C    81     -41.034  16.018  75.010  1.00  0.00           H  
ATOM   2625  H41   C    81     -39.369  15.932  75.479  1.00  0.00           H  
ATOM   2626  H5    C    81     -42.506  17.831  75.653  1.00  0.00           H  
ATOM   2627  H6    C    81     -42.652  19.938  76.906  1.00  0.00           H  
ATOM   2628  P     A    82     -41.400  24.696  75.000  1.00  0.00           P  
ATOM   2629  OP2   A    82     -42.134  23.678  74.207  1.00  0.00           O  
ATOM   2630  OP1   A    82     -41.802  26.122  74.917  1.00  0.00           O  
ATOM   2631  O5'   A    82     -39.856  24.597  74.619  1.00  0.00           O  
ATOM   2632  C5'   A    82     -38.899  25.453  75.224  1.00  0.00           C  
ATOM   2633  C4'   A    82     -37.493  24.950  75.014  1.00  0.00           C  
ATOM   2634  O4'   A    82     -37.326  23.669  75.682  1.00  0.00           O  
ATOM   2635  C3'   A    82     -37.098  24.654  73.575  1.00  0.00           C  
ATOM   2636  O3'   A    82     -36.714  25.813  72.856  1.00  0.00           O  
ATOM   2637  C1'   A    82     -36.475  22.821  74.925  1.00  0.00           C  
ATOM   2638  C2'   A    82     -35.982  23.622  73.726  1.00  0.00           C  
ATOM   2639  O2'   A    82     -34.749  24.243  74.060  1.00  0.00           O  
ATOM   2640  N1    A    82     -36.169  17.826  73.697  1.00  0.00           N  
ATOM   2641  C2    A    82     -35.241  18.725  74.049  1.00  0.00           C  
ATOM   2642  N3    A    82     -35.391  20.012  74.356  1.00  0.00           N  
ATOM   2643  C4    A    82     -36.684  20.373  74.275  1.00  0.00           C  
ATOM   2644  C5    A    82     -37.749  19.564  73.927  1.00  0.00           C  
ATOM   2645  C6    A    82     -37.459  18.221  73.626  1.00  0.00           C  
ATOM   2646  N6    A    82     -38.383  17.325  73.274  1.00  0.00           N  
ATOM   2647  N7    A    82     -38.938  20.281  73.952  1.00  0.00           N  
ATOM   2648  C8    A    82     -38.570  21.487  74.307  1.00  0.00           C  
ATOM   2649  N9    A    82     -37.220  21.614  74.519  1.00  0.00           N  
ATOM   2650  H5'   A    82     -39.079  25.505  76.187  1.00  0.00           H  
ATOM   2651 H5''   A    82     -38.979  26.349  74.836  1.00  0.00           H  
ATOM   2652  H4'   A    82     -36.864  25.595  75.400  1.00  0.00           H  
ATOM   2653  H3'   A    82     -37.855  24.236  73.113  1.00  0.00           H  
ATOM   2654  H1'   A    82     -35.710  22.562  75.481  1.00  0.00           H  
ATOM   2655  H2'   A    82     -35.901  23.060  72.927  1.00  0.00           H  
ATOM   2656 HO2'   A    82     -34.080  24.005  73.385  1.00  0.00           H  
ATOM   2657  H2    A    82     -34.321  18.388  74.085  1.00  0.00           H  
ATOM   2658  H61   A    82     -38.120  16.402  73.075  1.00  0.00           H  
ATOM   2659  H62   A    82     -39.325  17.588  73.216  1.00  0.00           H  
ATOM   2660  H8    A    82     -39.201  22.230  74.412  1.00  0.00           H  
ATOM   2661  P     U    83     -36.940  25.889  71.266  1.00  0.00           P  
ATOM   2662  OP2   U    83     -38.243  25.249  70.956  1.00  0.00           O  
ATOM   2663  OP1   U    83     -36.686  27.287  70.832  1.00  0.00           O  
ATOM   2664  O5'   U    83     -35.784  24.970  70.670  1.00  0.00           O  
ATOM   2665  C5'   U    83     -34.419  25.335  70.804  1.00  0.00           C  
ATOM   2666  C4'   U    83     -33.501  24.164  70.549  1.00  0.00           C  
ATOM   2667  O4'   U    83     -33.849  23.052  71.418  1.00  0.00           O  
ATOM   2668  C3'   U    83     -33.557  23.560  69.154  1.00  0.00           C  
ATOM   2669  O3'   U    83     -32.842  24.317  68.194  1.00  0.00           O  
ATOM   2670  C1'   U    83     -33.555  21.835  70.754  1.00  0.00           C  
ATOM   2671  C2'   U    83     -32.963  22.182  69.386  1.00  0.00           C  
ATOM   2672  O2'   U    83     -31.548  22.243  69.490  1.00  0.00           O  
ATOM   2673  N1    U    83     -34.786  21.016  70.644  1.00  0.00           N  
ATOM   2674  C2    U    83     -34.627  19.644  70.588  1.00  0.00           C  
ATOM   2675  O2    U    83     -33.539  19.097  70.627  1.00  0.00           O  
ATOM   2676  N3    U    83     -35.794  18.926  70.487  1.00  0.00           N  
ATOM   2677  C4    U    83     -37.077  19.428  70.436  1.00  0.00           C  
ATOM   2678  O4    U    83     -38.027  18.649  70.343  1.00  0.00           O  
ATOM   2679  C5    U    83     -37.164  20.855  70.498  1.00  0.00           C  
ATOM   2680  C6    U    83     -36.044  21.578  70.598  1.00  0.00           C  
ATOM   2681  H5'   U    83     -34.265  25.668  71.713  1.00  0.00           H  
ATOM   2682 H5''   U    83     -34.213  26.047  70.164  1.00  0.00           H  
ATOM   2683  H4'   U    83     -32.581  24.436  70.743  1.00  0.00           H  
ATOM   2684  H3'   U    83     -34.493  23.467  68.881  1.00  0.00           H  
ATOM   2685  H1'   U    83     -32.886  21.348  71.281  1.00  0.00           H  
ATOM   2686  H2'   U    83     -33.248  21.548  68.696  1.00  0.00           H  
ATOM   2687 HO2'   U    83     -31.218  22.976  68.928  1.00  0.00           H  
ATOM   2688  H3    U    83     -35.704  17.952  70.446  1.00  0.00           H  
ATOM   2689  H5    U    83     -38.038  21.298  70.468  1.00  0.00           H  
ATOM   2690  H6    U    83     -36.130  22.552  70.638  1.00  0.00           H  
ATOM   2691  P     U    84     -32.871  23.873  66.653  1.00  0.00           P  
ATOM   2692  OP2   U    84     -33.846  22.757  66.571  1.00  0.00           O  
ATOM   2693  OP1   U    84     -33.110  25.117  65.877  1.00  0.00           O  
ATOM   2694  O5'   U    84     -31.438  23.307  66.247  1.00  0.00           O  
ATOM   2695  C5'   U    84     -31.273  22.500  65.091  1.00  0.00           C  
ATOM   2696  C4'   U    84     -30.393  21.306  65.366  1.00  0.00           C  
ATOM   2697  O4'   U    84     -30.491  20.387  64.260  1.00  0.00           O  
ATOM   2698  C3'   U    84     -28.904  21.586  65.496  1.00  0.00           C  
ATOM   2699  O3'   U    84     -28.527  21.977  66.804  1.00  0.00           O  
ATOM   2700  C1'   U    84     -29.225  19.794  63.971  1.00  0.00           C  
ATOM   2701  C2'   U    84     -28.247  20.284  65.041  1.00  0.00           C  
ATOM   2702  O2'   U    84     -28.207  19.332  66.095  1.00  0.00           O  
ATOM   2703  N1    U    84     -28.823  20.215  62.607  1.00  0.00           N  
ATOM   2704  C2    U    84     -27.732  19.577  62.046  1.00  0.00           C  
ATOM   2705  O2    U    84     -27.105  18.704  62.619  1.00  0.00           O  
ATOM   2706  N3    U    84     -27.397  19.999  60.783  1.00  0.00           N  
ATOM   2707  C4    U    84     -28.026  20.972  60.036  1.00  0.00           C  
ATOM   2708  O4    U    84     -27.603  21.239  58.910  1.00  0.00           O  
ATOM   2709  C5    U    84     -29.147  21.588  60.679  1.00  0.00           C  
ATOM   2710  C6    U    84     -29.495  21.196  61.909  1.00  0.00           C  
ATOM   2711  H5'   U    84     -30.867  23.039  64.380  1.00  0.00           H  
ATOM   2712 H5''   U    84     -32.152  22.187  64.791  1.00  0.00           H  
ATOM   2713  H4'   U    84     -30.702  20.853  66.177  1.00  0.00           H  
ATOM   2714  H3'   U    84     -28.672  22.301  64.868  1.00  0.00           H  
ATOM   2715  H1'   U    84     -29.279  18.816  64.006  1.00  0.00           H  
ATOM   2716  H2'   U    84     -27.357  20.444  64.663  1.00  0.00           H  
ATOM   2717 HO2'   U    84     -28.279  19.802  66.952  1.00  0.00           H  
ATOM   2718  H3    U    84     -26.626  19.560  60.367  1.00  0.00           H  
ATOM   2719  H5    U    84     -29.654  22.290  60.221  1.00  0.00           H  
ATOM   2720  H6    U    84     -30.265  21.634  62.328  1.00  0.00           H  
ATOM   2721  P     U    85     -27.527  23.215  67.022  1.00  0.00           P  
ATOM   2722  OP2   U    85     -27.914  24.290  66.074  1.00  0.00           O  
ATOM   2723  OP1   U    85     -27.466  23.507  68.477  1.00  0.00           O  
ATOM   2724  O5'   U    85     -26.108  22.648  66.572  1.00  0.00           O  
ATOM   2725  C5'   U    85     -25.451  21.643  67.329  1.00  0.00           C  
ATOM   2726  C4'   U    85     -24.288  21.050  66.576  1.00  0.00           C  
ATOM   2727  O4'   U    85     -24.753  20.427  65.348  1.00  0.00           O  
ATOM   2728  C3'   U    85     -23.255  22.055  66.097  1.00  0.00           C  
ATOM   2729  O3'   U    85     -22.332  22.419  67.112  1.00  0.00           O  
ATOM   2730  C1'   U    85     -23.803  20.603  64.324  1.00  0.00           C  
ATOM   2731  C2'   U    85     -22.598  21.318  64.942  1.00  0.00           C  
ATOM   2732  O2'   U    85     -21.644  20.365  65.357  1.00  0.00           O  
ATOM   2733  N1    U    85     -24.410  21.395  63.244  1.00  0.00           N  
ATOM   2734  C2    U    85     -23.893  21.232  61.970  1.00  0.00           C  
ATOM   2735  O2    U    85     -22.977  20.471  61.720  1.00  0.00           O  
ATOM   2736  N3    U    85     -24.485  22.000  61.001  1.00  0.00           N  
ATOM   2737  C4    U    85     -25.514  22.899  61.165  1.00  0.00           C  
ATOM   2738  O4    U    85     -25.927  23.523  60.189  1.00  0.00           O  
ATOM   2739  C5    U    85     -25.998  23.017  62.507  1.00  0.00           C  
ATOM   2740  C6    U    85     -25.446  22.278  63.478  1.00  0.00           C  
ATOM   2741  H5'   U    85     -26.091  20.931  67.538  1.00  0.00           H  
ATOM   2742 H5''   U    85     -25.123  22.034  68.165  1.00  0.00           H  
ATOM   2743  H4'   U    85     -23.825  20.359  67.295  1.00  0.00           H  
ATOM   2744  H3'   U    85     -23.686  23.017  65.785  1.00  0.00           H  
ATOM   2745  H1'   U    85     -23.427  19.673  63.874  1.00  0.00           H  
ATOM   2746  H2'   U    85     -22.041  21.989  64.272  1.00  0.00           H  
ATOM   2747 HO2'   U    85     -21.225  20.663  66.215  1.00  0.00           H  
ATOM   2748  H3    U    85     -24.130  21.899  60.071  1.00  0.00           H  
ATOM   2749  H5    U    85     -26.819  23.713  62.740  1.00  0.00           H  
ATOM   2750  H6    U    85     -25.832  22.380  64.503  1.00  0.00           H  
ATOM   2751  P     G    86     -21.833  23.940  67.213  1.00  0.00           P  
ATOM   2752  OP2   G    86     -23.045  24.801  67.221  1.00  0.00           O  
ATOM   2753  OP1   G    86     -20.853  24.045  68.323  1.00  0.00           O  
ATOM   2754  O5'   G    86     -21.070  24.172  65.835  1.00  0.00           O  
ATOM   2755  C5'   G    86     -19.754  24.743  65.821  1.00  0.00           C  
ATOM   2756  C4'   G    86     -18.942  24.180  64.684  1.00  0.00           C  
ATOM   2757  O4'   G    86     -19.752  23.279  63.881  1.00  0.00           O  
ATOM   2758  C3'   G    86     -18.460  25.224  63.695  1.00  0.00           C  
ATOM   2759  O3'   G    86     -17.280  25.877  64.123  1.00  0.00           O  
ATOM   2760  C1'   G    86     -19.463  23.460  62.519  1.00  0.00           C  
ATOM   2761  C2'   G    86     -18.260  24.400  62.437  1.00  0.00           C  
ATOM   2762  O2'   G    86     -17.053  23.665  62.489  1.00  0.00           O  
ATOM   2763  N1    G    86     -21.559  24.808  58.094  1.00  0.00           N  
ATOM   2764  C2    G    86     -20.335  24.238  58.345  1.00  0.00           C  
ATOM   2765  N2    G    86     -19.558  24.018  57.285  1.00  0.00           N  
ATOM   2766  N3    G    86     -19.905  23.916  59.548  1.00  0.00           N  
ATOM   2767  C4    G    86     -20.803  24.226  60.507  1.00  0.00           C  
ATOM   2768  C5    G    86     -22.051  24.805  60.367  1.00  0.00           C  
ATOM   2769  C6    G    86     -22.504  25.141  59.060  1.00  0.00           C  
ATOM   2770  O6    G    86     -23.571  25.664  58.721  1.00  0.00           O  
ATOM   2771  N7    G    86     -22.664  24.962  61.601  1.00  0.00           N  
ATOM   2772  C8    G    86     -21.795  24.491  62.457  1.00  0.00           C  
ATOM   2773  N9    G    86     -20.640  24.031  61.861  1.00  0.00           N  
ATOM   2774  H5'   G    86     -19.243  24.539  66.772  1.00  0.00           H  
ATOM   2775 H5''   G    86     -19.819  25.837  65.719  1.00  0.00           H  
ATOM   2776  H4'   G    86     -18.082  23.706  65.178  1.00  0.00           H  
ATOM   2777  H3'   G    86     -19.169  26.051  63.542  1.00  0.00           H  
ATOM   2778  H1'   G    86     -19.193  22.547  61.970  1.00  0.00           H  
ATOM   2779  H2'   G    86     -18.188  25.020  61.532  1.00  0.00           H  
ATOM   2780 HO2'   G    86     -16.392  24.148  63.064  1.00  0.00           H  
ATOM   2781  H1    G    86     -21.793  25.000  57.142  1.00  0.00           H  
ATOM   2782  H22   G    86     -18.652  23.611  57.406  1.00  0.00           H  
ATOM   2783  H21   G    86     -19.879  24.261  56.370  1.00  0.00           H  
ATOM   2784  H8    G    86     -21.967  24.465  63.544  1.00  0.00           H  
ATOM   2785  P     C    87     -17.104  27.453  63.889  1.00  0.00           P  
ATOM   2786  OP2   C    87     -18.405  28.105  64.107  1.00  0.00           O  
ATOM   2787  OP1   C    87     -15.921  27.891  64.681  1.00  0.00           O  
ATOM   2788  O5'   C    87     -16.755  27.563  62.338  1.00  0.00           O  
ATOM   2789  C5'   C    87     -15.493  27.102  61.841  1.00  0.00           C  
ATOM   2790  C4'   C    87     -15.502  27.079  60.332  1.00  0.00           C  
ATOM   2791  O4'   C    87     -16.581  26.231  59.855  1.00  0.00           O  
ATOM   2792  C3'   C    87     -15.755  28.408  59.634  1.00  0.00           C  
ATOM   2793  O3'   C    87     -14.562  29.171  59.515  1.00  0.00           O  
ATOM   2794  C1'   C    87     -17.134  26.765  58.670  1.00  0.00           C  
ATOM   2795  C2'   C    87     -16.246  27.944  58.274  1.00  0.00           C  
ATOM   2796  O2'   C    87     -15.191  27.468  57.468  1.00  0.00           O  
ATOM   2797  N1    C    87     -18.515  27.202  58.952  1.00  0.00           N  
ATOM   2798  C2    C    87     -19.392  27.379  57.871  1.00  0.00           C  
ATOM   2799  O2    C    87     -18.981  27.141  56.714  1.00  0.00           O  
ATOM   2800  N3    C    87     -20.657  27.804  58.110  1.00  0.00           N  
ATOM   2801  C4    C    87     -21.055  28.043  59.362  1.00  0.00           C  
ATOM   2802  N4    C    87     -22.315  28.455  59.555  1.00  0.00           N  
ATOM   2803  C5    C    87     -20.183  27.867  60.477  1.00  0.00           C  
ATOM   2804  C6    C    87     -18.940  27.447  60.230  1.00  0.00           C  
ATOM   2805  H5'   C    87     -15.280  26.094  62.225  1.00  0.00           H  
ATOM   2806 H5''   C    87     -14.685  27.759  62.196  1.00  0.00           H  
ATOM   2807  H4'   C    87     -14.492  26.736  60.064  1.00  0.00           H  
ATOM   2808  H3'   C    87     -16.442  29.071  60.182  1.00  0.00           H  
ATOM   2809  H1'   C    87     -17.174  26.090  57.802  1.00  0.00           H  
ATOM   2810  H2'   C    87     -16.711  28.753  57.693  1.00  0.00           H  
ATOM   2811 HO2'   C    87     -14.323  27.835  57.803  1.00  0.00           H  
ATOM   2812  H42   C    87     -22.644  28.644  60.481  1.00  0.00           H  
ATOM   2813  H41   C    87     -22.927  28.573  58.774  1.00  0.00           H  
ATOM   2814  H5    C    87     -20.522  28.073  61.503  1.00  0.00           H  
ATOM   2815  H6    C    87     -18.240  27.300  61.067  1.00  0.00           H  
ATOM   2816  P     C    88     -14.624  30.774  59.560  1.00  0.00           P  
ATOM   2817  OP2   C    88     -15.575  31.215  60.601  1.00  0.00           O  
ATOM   2818  OP1   C    88     -13.205  31.209  59.631  1.00  0.00           O  
ATOM   2819  O5'   C    88     -15.221  31.176  58.142  1.00  0.00           O  
ATOM   2820  C5'   C    88     -14.473  30.920  56.940  1.00  0.00           C  
ATOM   2821  C4'   C    88     -15.333  31.154  55.720  1.00  0.00           C  
ATOM   2822  O4'   C    88     -16.502  30.298  55.764  1.00  0.00           O  
ATOM   2823  C3'   C    88     -15.913  32.548  55.551  1.00  0.00           C  
ATOM   2824  O3'   C    88     -14.961  33.441  54.990  1.00  0.00           O  
ATOM   2825  C1'   C    88     -17.586  30.951  55.118  1.00  0.00           C  
ATOM   2826  C2'   C    88     -17.062  32.287  54.589  1.00  0.00           C  
ATOM   2827  O2'   C    88     -16.622  32.102  53.255  1.00  0.00           O  
ATOM   2828  N1    C    88     -18.703  31.095  56.069  1.00  0.00           N  
ATOM   2829  C2    C    88     -19.993  31.272  55.559  1.00  0.00           C  
ATOM   2830  O2    C    88     -20.148  31.325  54.326  1.00  0.00           O  
ATOM   2831  N3    C    88     -21.035  31.381  56.417  1.00  0.00           N  
ATOM   2832  C4    C    88     -20.826  31.317  57.734  1.00  0.00           C  
ATOM   2833  N4    C    88     -21.887  31.401  58.539  1.00  0.00           N  
ATOM   2834  C5    C    88     -19.520  31.157  58.281  1.00  0.00           C  
ATOM   2835  C6    C    88     -18.497  31.054  57.422  1.00  0.00           C  
ATOM   2836  H5'   C    88     -14.104  29.884  56.937  1.00  0.00           H  
ATOM   2837 H5''   C    88     -13.590  31.575  56.899  1.00  0.00           H  
ATOM   2838  H4'   C    88     -14.655  30.967  54.874  1.00  0.00           H  
ATOM   2839  H3'   C    88     -16.203  33.025  56.500  1.00  0.00           H  
ATOM   2840  H1'   C    88     -17.983  30.399  54.254  1.00  0.00           H  
ATOM   2841  H2'   C    88     -17.772  33.125  54.538  1.00  0.00           H  
ATOM   2842 HO2'   C    88     -15.716  32.509  53.142  1.00  0.00           H  
ATOM   2843  H42   C    88     -21.767  31.359  59.531  1.00  0.00           H  
ATOM   2844  H41   C    88     -22.801  31.508  58.151  1.00  0.00           H  
ATOM   2845  H5    C    88     -19.359  31.122  59.369  1.00  0.00           H  
ATOM   2846  H6    C    88     -17.474  30.929  57.808  1.00  0.00           H  
ATOM   2847  P     A    89     -14.969  34.995  55.405  1.00  0.00           P  
ATOM   2848  OP2   A    89     -15.265  35.082  56.857  1.00  0.00           O  
ATOM   2849  OP1   A    89     -13.735  35.621  54.868  1.00  0.00           O  
ATOM   2850  O5'   A    89     -16.213  35.598  54.612  1.00  0.00           O  
ATOM   2851  C5'   A    89     -16.208  35.673  53.194  1.00  0.00           C  
ATOM   2852  C4'   A    89     -17.594  35.903  52.646  1.00  0.00           C  
ATOM   2853  O4'   A    89     -18.497  34.910  53.072  1.00  0.00           O  
ATOM   2854  C3'   A    89     -18.250  37.222  53.022  1.00  0.00           C  
ATOM   2855  O3'   A    89     -17.632  38.343  52.414  1.00  0.00           O  
ATOM   2856  C1'   A    89     -19.804  35.452  53.148  1.00  0.00           C  
ATOM   2857  C2'   A    89     -19.714  36.910  52.730  1.00  0.00           C  
ATOM   2858  O2'   A    89     -19.994  37.009  51.341  1.00  0.00           O  
ATOM   2859  N1    A    89     -24.009  35.584  56.124  1.00  0.00           N  
ATOM   2860  C2    A    89     -23.827  35.785  54.812  1.00  0.00           C  
ATOM   2861  N3    A    89     -22.703  35.735  54.101  1.00  0.00           N  
ATOM   2862  C4    A    89     -21.655  35.436  54.890  1.00  0.00           C  
ATOM   2863  C5    A    89     -21.684  35.202  56.252  1.00  0.00           C  
ATOM   2864  C6    A    89     -22.936  35.285  56.887  1.00  0.00           C  
ATOM   2865  N6    A    89     -23.118  35.085  58.194  1.00  0.00           N  
ATOM   2866  N7    A    89     -20.411  34.921  56.729  1.00  0.00           N  
ATOM   2867  C8    A    89     -19.654  34.990  55.662  1.00  0.00           C  
ATOM   2868  N9    A    89     -20.341  35.297  54.513  1.00  0.00           N  
ATOM   2869  H5'   A    89     -15.855  34.834  52.831  1.00  0.00           H  
ATOM   2870 H5''   A    89     -15.627  36.411  52.915  1.00  0.00           H  
ATOM   2871  H4'   A    89     -17.556  35.876  51.667  1.00  0.00           H  
ATOM   2872  H3'   A    89     -18.130  37.379  53.983  1.00  0.00           H  
ATOM   2873  H1'   A    89     -20.374  34.966  52.516  1.00  0.00           H  
ATOM   2874  H2'   A    89     -20.315  37.473  53.263  1.00  0.00           H  
ATOM   2875 HO2'   A    89     -19.402  37.681  50.944  1.00  0.00           H  
ATOM   2876  H2    A    89     -24.637  36.000  54.303  1.00  0.00           H  
ATOM   2877  H61   A    89     -24.016  35.156  58.581  1.00  0.00           H  
ATOM   2878  H62   A    89     -22.354  34.866  58.768  1.00  0.00           H  
ATOM   2879  H8    A    89     -18.685  34.837  55.682  1.00  0.00           H  
ATOM   2880  P     A    90     -17.415  39.699  53.250  1.00  0.00           P  
ATOM   2881  OP2   A    90     -16.743  39.349  54.526  1.00  0.00           O  
ATOM   2882  OP1   A    90     -16.800  40.703  52.346  1.00  0.00           O  
ATOM   2883  O5'   A    90     -18.895  40.182  53.589  1.00  0.00           O  
ATOM   2884  C5'   A    90     -19.801  40.538  52.556  1.00  0.00           C  
ATOM   2885  C4'   A    90     -21.191  40.772  53.093  1.00  0.00           C  
ATOM   2886  O4'   A    90     -21.710  39.530  53.610  1.00  0.00           O  
ATOM   2887  C3'   A    90     -21.296  41.711  54.284  1.00  0.00           C  
ATOM   2888  O3'   A    90     -21.299  43.079  53.914  1.00  0.00           O  
ATOM   2889  C1'   A    90     -22.462  39.766  54.781  1.00  0.00           C  
ATOM   2890  C2'   A    90     -22.587  41.257  54.928  1.00  0.00           C  
ATOM   2891  O2'   A    90     -23.715  41.708  54.193  1.00  0.00           O  
ATOM   2892  N1    A    90     -22.816  38.101  59.645  1.00  0.00           N  
ATOM   2893  C2    A    90     -23.710  38.654  58.816  1.00  0.00           C  
ATOM   2894  N3    A    90     -23.550  39.065  57.559  1.00  0.00           N  
ATOM   2895  C4    A    90     -22.286  38.858  57.149  1.00  0.00           C  
ATOM   2896  C5    A    90     -21.257  38.301  57.886  1.00  0.00           C  
ATOM   2897  C6    A    90     -21.556  37.907  59.202  1.00  0.00           C  
ATOM   2898  N6    A    90     -20.665  37.357  60.030  1.00  0.00           N  
ATOM   2899  N7    A    90     -20.091  38.245  57.134  1.00  0.00           N  
ATOM   2900  C8    A    90     -20.435  38.761  55.980  1.00  0.00           C  
ATOM   2901  N9    A    90     -21.750  39.153  55.919  1.00  0.00           N  
ATOM   2902  H5'   A    90     -19.832  39.815  51.894  1.00  0.00           H  
ATOM   2903 H5''   A    90     -19.485  41.356  52.120  1.00  0.00           H  
ATOM   2904  H4'   A    90     -21.765  41.085  52.362  1.00  0.00           H  
ATOM   2905  H3'   A    90     -20.550  41.539  54.897  1.00  0.00           H  
ATOM   2906  H1'   A    90     -23.355  39.370  54.704  1.00  0.00           H  
ATOM   2907  H2'   A    90     -22.634  41.527  55.869  1.00  0.00           H  
ATOM   2908 HO2'   A    90     -23.497  42.563  53.768  1.00  0.00           H  
ATOM   2909  H2    A    90     -24.610  38.773  59.186  1.00  0.00           H  
ATOM   2910  H61   A    90     -20.932  37.102  60.938  1.00  0.00           H  
ATOM   2911  H62   A    90     -19.744  37.206  59.730  1.00  0.00           H  
ATOM   2912  H8    A    90     -19.812  38.858  55.230  1.00  0.00           H  
ATOM   2913  P     G    91     -20.511  44.159  54.807  1.00  0.00           P  
ATOM   2914  OP2   G    91     -19.228  43.550  55.239  1.00  0.00           O  
ATOM   2915  OP1   G    91     -20.499  45.447  54.067  1.00  0.00           O  
ATOM   2916  O5'   G    91     -21.430  44.340  56.096  1.00  0.00           O  
ATOM   2917  C5'   G    91     -22.761  44.819  55.980  1.00  0.00           C  
ATOM   2918  C4'   G    91     -23.449  44.873  57.322  1.00  0.00           C  
ATOM   2919  O4'   G    91     -23.734  43.518  57.755  1.00  0.00           O  
ATOM   2920  C3'   G    91     -22.646  45.485  58.459  1.00  0.00           C  
ATOM   2921  O3'   G    91     -22.703  46.902  58.477  1.00  0.00           O  
ATOM   2922  C1'   G    91     -23.591  43.440  59.182  1.00  0.00           C  
ATOM   2923  C2'   G    91     -23.247  44.838  59.700  1.00  0.00           C  
ATOM   2924  O2'   G    91     -24.446  45.490  60.093  1.00  0.00           O  
ATOM   2925  N1    G    91     -21.707  40.392  62.799  1.00  0.00           N  
ATOM   2926  C2    G    91     -22.780  41.249  62.849  1.00  0.00           C  
ATOM   2927  N2    G    91     -23.443  41.306  64.014  1.00  0.00           N  
ATOM   2928  N3    G    91     -23.177  41.996  61.832  1.00  0.00           N  
ATOM   2929  C4    G    91     -22.401  41.818  60.741  1.00  0.00           C  
ATOM   2930  C5    G    91     -21.310  40.989  60.587  1.00  0.00           C  
ATOM   2931  C6    G    91     -20.895  40.193  61.686  1.00  0.00           C  
ATOM   2932  O6    G    91     -19.952  39.396  61.748  1.00  0.00           O  
ATOM   2933  N7    G    91     -20.787  41.095  59.306  1.00  0.00           N  
ATOM   2934  C8    G    91     -21.556  41.971  58.716  1.00  0.00           C  
ATOM   2935  N9    G    91     -22.555  42.449  59.529  1.00  0.00           N  
ATOM   2936  H5'   G    91     -23.265  44.225  55.386  1.00  0.00           H  
ATOM   2937 H5''   G    91     -22.744  45.719  55.592  1.00  0.00           H  
ATOM   2938  H4'   G    91     -24.291  45.368  57.227  1.00  0.00           H  
ATOM   2939  H3'   G    91     -21.711  45.206  58.379  1.00  0.00           H  
ATOM   2940  H1'   G    91     -24.452  43.156  59.554  1.00  0.00           H  
ATOM   2941  H2'   G    91     -22.599  44.798  60.434  1.00  0.00           H  
ATOM   2942 HO2'   G    91     -24.457  46.394  59.713  1.00  0.00           H  
ATOM   2943  H1    G    91     -21.495  39.882  63.608  1.00  0.00           H  
ATOM   2944  H22   G    91     -24.218  41.899  64.108  1.00  0.00           H  
ATOM   2945  H21   G    91     -23.156  40.755  64.771  1.00  0.00           H  
ATOM   2946  H8    G    91     -21.432  42.256  57.787  1.00  0.00           H  
ATOM   2947  P     A    92     -21.422  47.755  58.941  1.00  0.00           P  
ATOM   2948  OP2   A    92     -20.206  47.070  58.436  1.00  0.00           O  
ATOM   2949  OP1   A    92     -21.664  49.176  58.589  1.00  0.00           O  
ATOM   2950  O5'   A    92     -21.433  47.631  60.530  1.00  0.00           O  
ATOM   2951  C5'   A    92     -22.467  48.225  61.300  1.00  0.00           C  
ATOM   2952  C4'   A    92     -22.271  47.978  62.775  1.00  0.00           C  
ATOM   2953  O4'   A    92     -22.515  46.571  63.007  1.00  0.00           O  
ATOM   2954  C3'   A    92     -20.863  48.197  63.307  1.00  0.00           C  
ATOM   2955  O3'   A    92     -20.584  49.557  63.595  1.00  0.00           O  
ATOM   2956  C1'   A    92     -21.715  46.150  64.106  1.00  0.00           C  
ATOM   2957  C2'   A    92     -20.865  47.338  64.564  1.00  0.00           C  
ATOM   2958  O2'   A    92     -21.524  47.996  65.637  1.00  0.00           O  
ATOM   2959  N1    A    92     -19.237  41.939  65.741  1.00  0.00           N  
ATOM   2960  C2    A    92     -19.956  42.867  66.385  1.00  0.00           C  
ATOM   2961  N3    A    92     -20.575  43.939  65.896  1.00  0.00           N  
ATOM   2962  C4    A    92     -20.400  44.024  64.566  1.00  0.00           C  
ATOM   2963  C5    A    92     -19.689  43.148  63.767  1.00  0.00           C  
ATOM   2964  C6    A    92     -19.081  42.052  64.405  1.00  0.00           C  
ATOM   2965  N6    A    92     -18.363  41.127  63.764  1.00  0.00           N  
ATOM   2966  N7    A    92     -19.726  43.554  62.439  1.00  0.00           N  
ATOM   2967  C8    A    92     -20.448  44.648  62.466  1.00  0.00           C  
ATOM   2968  N9    A    92     -20.889  44.990  63.720  1.00  0.00           N  
ATOM   2969  H5'   A    92     -23.328  47.848  61.025  1.00  0.00           H  
ATOM   2970 H5''   A    92     -22.474  49.191  61.136  1.00  0.00           H  
ATOM   2971  H4'   A    92     -22.915  48.521  63.276  1.00  0.00           H  
ATOM   2972  H3'   A    92     -20.216  47.834  62.666  1.00  0.00           H  
ATOM   2973  H1'   A    92     -22.327  45.889  64.826  1.00  0.00           H  
ATOM   2974  H2'   A    92     -19.958  47.059  64.811  1.00  0.00           H  
ATOM   2975 HO2'   A    92     -20.871  48.191  66.340  1.00  0.00           H  
ATOM   2976  H2    A    92     -20.039  42.738  67.353  1.00  0.00           H  
ATOM   2977  H61   A    92     -17.963  40.385  64.264  1.00  0.00           H  
ATOM   2978  H62   A    92     -18.237  41.189  62.794  1.00  0.00           H  
ATOM   2979  H8    A    92     -20.653  45.173  61.664  1.00  0.00           H  
ATOM   2980  P     A    93     -19.090  50.127  63.432  1.00  0.00           P  
ATOM   2981  OP2   A    93     -18.423  49.364  62.347  1.00  0.00           O  
ATOM   2982  OP1   A    93     -19.169  51.607  63.347  1.00  0.00           O  
ATOM   2983  O5'   A    93     -18.382  49.749  64.808  1.00  0.00           O  
ATOM   2984  C5'   A    93     -18.727  50.415  66.013  1.00  0.00           C  
ATOM   2985  C4'   A    93     -18.485  49.541  67.218  1.00  0.00           C  
ATOM   2986  O4'   A    93     -18.993  48.211  66.961  1.00  0.00           O  
ATOM   2987  C3'   A    93     -17.029  49.296  67.584  1.00  0.00           C  
ATOM   2988  O3'   A    93     -16.456  50.362  68.320  1.00  0.00           O  
ATOM   2989  C1'   A    93     -18.164  47.224  67.561  1.00  0.00           C  
ATOM   2990  C2'   A    93     -17.108  47.982  68.358  1.00  0.00           C  
ATOM   2991  O2'   A    93     -17.587  48.190  69.679  1.00  0.00           O  
ATOM   2992  N1    A    93     -16.077  42.675  66.335  1.00  0.00           N  
ATOM   2993  C2    A    93     -16.561  43.163  67.484  1.00  0.00           C  
ATOM   2994  N3    A    93     -17.091  44.358  67.733  1.00  0.00           N  
ATOM   2995  C4    A    93     -17.101  45.115  66.621  1.00  0.00           C  
ATOM   2996  C5    A    93     -16.639  44.753  65.369  1.00  0.00           C  
ATOM   2997  C6    A    93     -16.102  43.460  65.237  1.00  0.00           C  
ATOM   2998  N6    A    93     -15.619  42.974  64.092  1.00  0.00           N  
ATOM   2999  N7    A    93     -16.813  45.792  64.464  1.00  0.00           N  
ATOM   3000  C8    A    93     -17.366  46.741  65.177  1.00  0.00           C  
ATOM   3001  N9    A    93     -17.569  46.400  66.492  1.00  0.00           N  
ATOM   3002  H5'   A    93     -19.675  50.661  65.982  1.00  0.00           H  
ATOM   3003 H5''   A    93     -18.189  51.229  66.095  1.00  0.00           H  
ATOM   3004  H4'   A    93     -18.960  49.922  67.987  1.00  0.00           H  
ATOM   3005  H3'   A    93     -16.511  49.157  66.763  1.00  0.00           H  
ATOM   3006  H1'   A    93     -18.680  46.650  68.166  1.00  0.00           H  
ATOM   3007  H2'   A    93     -16.248  47.510  68.354  1.00  0.00           H  
ATOM   3008 HO2'   A    93     -17.328  49.088  69.974  1.00  0.00           H  
ATOM   3009  H2    A    93     -16.520  42.553  68.250  1.00  0.00           H  
ATOM   3010  H61   A    93     -15.256  42.063  64.060  1.00  0.00           H  
ATOM   3011  H62   A    93     -15.627  43.526  63.282  1.00  0.00           H  
ATOM   3012  H8    A    93     -17.611  47.615  64.807  1.00  0.00           H  
ATOM   3013  P     U    94     -14.918  50.770  68.088  1.00  0.00           P  
ATOM   3014  OP2   U    94     -14.678  50.836  66.624  1.00  0.00           O  
ATOM   3015  OP1   U    94     -14.623  51.953  68.935  1.00  0.00           O  
ATOM   3016  O5'   U    94     -14.100  49.532  68.667  1.00  0.00           O  
ATOM   3017  C5'   U    94     -14.141  49.212  70.049  1.00  0.00           C  
ATOM   3018  C4'   U    94     -13.416  47.926  70.344  1.00  0.00           C  
ATOM   3019  O4'   U    94     -14.054  46.827  69.641  1.00  0.00           O  
ATOM   3020  C3'   U    94     -11.979  47.890  69.843  1.00  0.00           C  
ATOM   3021  O3'   U    94     -11.105  48.582  70.720  1.00  0.00           O  
ATOM   3022  C1'   U    94     -13.053  45.885  69.252  1.00  0.00           C  
ATOM   3023  C2'   U    94     -11.710  46.398  69.772  1.00  0.00           C  
ATOM   3024  O2'   U    94     -11.484  45.833  71.050  1.00  0.00           O  
ATOM   3025  N1    U    94     -13.084  45.711  67.791  1.00  0.00           N  
ATOM   3026  C2    U    94     -12.512  44.563  67.275  1.00  0.00           C  
ATOM   3027  O2    U    94     -11.998  43.713  67.978  1.00  0.00           O  
ATOM   3028  N3    U    94     -12.565  44.447  65.902  1.00  0.00           N  
ATOM   3029  C4    U    94     -13.130  45.343  65.012  1.00  0.00           C  
ATOM   3030  O4    U    94     -13.163  45.068  63.804  1.00  0.00           O  
ATOM   3031  C5    U    94     -13.699  46.505  65.623  1.00  0.00           C  
ATOM   3032  C6    U    94     -13.657  46.648  66.955  1.00  0.00           C  
ATOM   3033  H5'   U    94     -15.077  49.122  70.328  1.00  0.00           H  
ATOM   3034 H5''   U    94     -13.724  49.938  70.558  1.00  0.00           H  
ATOM   3035  H4'   U    94     -13.442  47.848  71.441  1.00  0.00           H  
ATOM   3036  H3'   U    94     -11.838  48.389  68.873  1.00  0.00           H  
ATOM   3037  H1'   U    94     -13.205  44.887  69.688  1.00  0.00           H  
ATOM   3038  H2'   U    94     -10.809  46.156  69.191  1.00  0.00           H  
ATOM   3039 HO2'   U    94     -11.076  46.520  71.652  1.00  0.00           H  
ATOM   3040  H3    U    94     -12.147  43.628  65.506  1.00  0.00           H  
ATOM   3041  H5    U    94     -14.169  47.282  65.001  1.00  0.00           H  
ATOM   3042  H6    U    94     -14.101  47.550  67.403  1.00  0.00           H  
ATOM   3043  P     G    95      -9.859  49.415  70.125  1.00  0.00           P  
ATOM   3044  OP2   G    95     -10.268  50.159  68.909  1.00  0.00           O  
ATOM   3045  OP1   G    95      -9.301  50.157  71.276  1.00  0.00           O  
ATOM   3046  O5'   G    95      -8.815  48.293  69.705  1.00  0.00           O  
ATOM   3047  C5'   G    95      -8.153  47.512  70.709  1.00  0.00           C  
ATOM   3048  C4'   G    95      -7.264  46.476  70.072  1.00  0.00           C  
ATOM   3049  O4'   G    95      -8.066  45.479  69.380  1.00  0.00           O  
ATOM   3050  C3'   G    95      -6.321  46.960  68.991  1.00  0.00           C  
ATOM   3051  O3'   G    95      -5.194  47.646  69.525  1.00  0.00           O  
ATOM   3052  C1'   G    95      -7.277  44.903  68.355  1.00  0.00           C  
ATOM   3053  C2'   G    95      -5.938  45.644  68.327  1.00  0.00           C  
ATOM   3054  O2'   G    95      -4.999  44.923  69.097  1.00  0.00           O  
ATOM   3055  N1    G    95      -7.520  43.238  63.560  1.00  0.00           N  
ATOM   3056  C2    G    95      -6.685  42.845  64.569  1.00  0.00           C  
ATOM   3057  N2    G    95      -5.792  41.893  64.258  1.00  0.00           N  
ATOM   3058  N3    G    95      -6.723  43.344  65.792  1.00  0.00           N  
ATOM   3059  C4    G    95      -7.685  44.282  65.926  1.00  0.00           C  
ATOM   3060  C5    G    95      -8.573  44.737  64.981  1.00  0.00           C  
ATOM   3061  C6    G    95      -8.518  44.195  63.677  1.00  0.00           C  
ATOM   3062  O6    G    95      -9.219  44.466  62.706  1.00  0.00           O  
ATOM   3063  N7    G    95      -9.411  45.705  65.517  1.00  0.00           N  
ATOM   3064  C8    G    95      -9.022  45.823  66.757  1.00  0.00           C  
ATOM   3065  N9    G    95      -7.973  44.996  67.073  1.00  0.00           N  
ATOM   3066  H5'   G    95      -8.895  47.016  71.350  1.00  0.00           H  
ATOM   3067 H5''   G    95      -7.552  48.165  71.358  1.00  0.00           H  
ATOM   3068  H4'   G    95      -6.666  46.085  70.908  1.00  0.00           H  
ATOM   3069  H3'   G    95      -6.771  47.696  68.307  1.00  0.00           H  
ATOM   3070  H1'   G    95      -7.050  43.840  68.525  1.00  0.00           H  
ATOM   3071  H2'   G    95      -5.461  45.786  67.347  1.00  0.00           H  
ATOM   3072 HO2'   G    95      -4.541  45.545  69.733  1.00  0.00           H  
ATOM   3073  H1    G    95      -7.402  42.803  62.667  1.00  0.00           H  
ATOM   3074  H22   G    95      -5.154  41.560  64.953  1.00  0.00           H  
ATOM   3075  H21   G    95      -5.764  41.517  63.332  1.00  0.00           H  
ATOM   3076  H8    G    95      -9.484  46.519  67.474  1.00  0.00           H  
ATOM   3077  P     U    96      -4.442  48.737  68.618  1.00  0.00           P  
ATOM   3078  OP2   U    96      -5.497  49.455  67.857  1.00  0.00           O  
ATOM   3079  OP1   U    96      -3.554  49.488  69.540  1.00  0.00           O  
ATOM   3080  O5'   U    96      -3.580  47.868  67.593  1.00  0.00           O  
ATOM   3081  C5'   U    96      -2.456  47.128  68.049  1.00  0.00           C  
ATOM   3082  C4'   U    96      -1.815  46.361  66.907  1.00  0.00           C  
ATOM   3083  O4'   U    96      -2.766  45.412  66.357  1.00  0.00           O  
ATOM   3084  C3'   U    96      -1.409  47.160  65.681  1.00  0.00           C  
ATOM   3085  O3'   U    96      -0.213  47.903  65.865  1.00  0.00           O  
ATOM   3086  C1'   U    96      -2.433  45.167  65.004  1.00  0.00           C  
ATOM   3087  C2'   U    96      -1.257  46.066  64.634  1.00  0.00           C  
ATOM   3088  O2'   U    96      -0.034  45.354  64.739  1.00  0.00           O  
ATOM   3089  N1    U    96      -3.600  45.410  64.151  1.00  0.00           N  
ATOM   3090  C2    U    96      -3.655  44.748  62.940  1.00  0.00           C  
ATOM   3091  O2    U    96      -2.775  43.964  62.565  1.00  0.00           O  
ATOM   3092  N3    U    96      -4.772  45.028  62.183  1.00  0.00           N  
ATOM   3093  C4    U    96      -5.800  45.874  62.516  1.00  0.00           C  
ATOM   3094  O4    U    96      -6.736  46.003  61.742  1.00  0.00           O  
ATOM   3095  C5    U    96      -5.674  46.513  63.779  1.00  0.00           C  
ATOM   3096  C6    U    96      -4.605  46.268  64.538  1.00  0.00           C  
ATOM   3097  H5'   U    96      -2.762  46.423  68.835  1.00  0.00           H  
ATOM   3098 H5''   U    96      -1.713  47.806  68.496  1.00  0.00           H  
ATOM   3099  H4'   U    96      -0.919  45.909  67.356  1.00  0.00           H  
ATOM   3100  H3'   U    96      -2.140  47.930  65.394  1.00  0.00           H  
ATOM   3101  H1'   U    96      -2.112  44.131  64.824  1.00  0.00           H  
ATOM   3102  H2'   U    96      -1.258  46.459  63.607  1.00  0.00           H  
ATOM   3103 HO2'   U    96       0.502  45.484  63.904  1.00  0.00           H  
ATOM   3104  H3    U    96      -4.838  44.567  61.297  1.00  0.00           H  
ATOM   3105  H5    U    96      -6.453  47.208  64.127  1.00  0.00           H  
ATOM   3106  H6    U    96      -4.524  46.771  65.514  1.00  0.00           H  
ATOM   3107  P     U    97       0.017  49.277  65.063  1.00  0.00           P  
ATOM   3108  OP2   U    97      -1.301  49.938  64.898  1.00  0.00           O  
ATOM   3109  OP1   U    97       1.130  50.011  65.717  1.00  0.00           O  
ATOM   3110  O5'   U    97       0.516  48.805  63.626  1.00  0.00           O  
ATOM   3111  C5'   U    97       1.830  48.302  63.438  1.00  0.00           C  
ATOM   3112  C4'   U    97       1.900  47.346  62.273  1.00  0.00           C  
ATOM   3113  O4'   U    97       0.735  46.484  62.300  1.00  0.00           O  
ATOM   3114  C3'   U    97       1.843  47.971  60.888  1.00  0.00           C  
ATOM   3115  O3'   U    97       3.106  48.416  60.428  1.00  0.00           O  
ATOM   3116  C1'   U    97       0.348  46.153  60.986  1.00  0.00           C  
ATOM   3117  C2'   U    97       1.353  46.807  60.040  1.00  0.00           C  
ATOM   3118  O2'   U    97       2.403  45.890  59.769  1.00  0.00           O  
ATOM   3119  N1    U    97      -1.040  46.613  60.738  1.00  0.00           N  
ATOM   3120  C2    U    97      -1.820  45.840  59.897  1.00  0.00           C  
ATOM   3121  O2    U    97      -1.417  44.820  59.366  1.00  0.00           O  
ATOM   3122  N3    U    97      -3.097  46.304  59.697  1.00  0.00           N  
ATOM   3123  C4    U    97      -3.665  47.437  60.239  1.00  0.00           C  
ATOM   3124  O4    U    97      -4.831  47.722  59.961  1.00  0.00           O  
ATOM   3125  C5    U    97      -2.800  48.187  61.099  1.00  0.00           C  
ATOM   3126  C6    U    97      -1.552  47.757  61.312  1.00  0.00           C  
ATOM   3127  H5'   U    97       2.113  47.835  64.252  1.00  0.00           H  
ATOM   3128 H5''   U    97       2.438  49.052  63.271  1.00  0.00           H  
ATOM   3129  H4'   U    97       2.708  46.799  62.361  1.00  0.00           H  
ATOM   3130  H3'   U    97       1.169  48.682  60.882  1.00  0.00           H  
ATOM   3131  H1'   U    97       0.391  45.179  60.880  1.00  0.00           H  
ATOM   3132  H2'   U    97       0.923  47.119  59.216  1.00  0.00           H  
ATOM   3133 HO2'   U    97       2.412  45.689  58.809  1.00  0.00           H  
ATOM   3134  H3    U    97      -3.666  45.771  59.104  1.00  0.00           H  
ATOM   3135  H5    U    97      -3.122  49.007  61.529  1.00  0.00           H  
ATOM   3136  H6    U    97      -0.980  48.288  61.904  1.00  0.00           H  
ATOM   3137  P     U    98       3.202  49.566  59.311  1.00  0.00           P  
ATOM   3138  OP2   U    98       2.167  50.587  59.613  1.00  0.00           O  
ATOM   3139  OP1   U    98       4.625  49.976  59.193  1.00  0.00           O  
ATOM   3140  O5'   U    98       2.788  48.828  57.962  1.00  0.00           O  
ATOM   3141  C5'   U    98       3.623  47.835  57.387  1.00  0.00           C  
ATOM   3142  C4'   U    98       2.861  46.954  56.417  1.00  0.00           C  
ATOM   3143  O4'   U    98       1.678  46.427  57.074  1.00  0.00           O  
ATOM   3144  C3'   U    98       2.304  47.602  55.161  1.00  0.00           C  
ATOM   3145  O3'   U    98       3.295  47.692  54.138  1.00  0.00           O  
ATOM   3146  C1'   U    98       0.619  46.278  56.151  1.00  0.00           C  
ATOM   3147  C2'   U    98       1.188  46.633  54.781  1.00  0.00           C  
ATOM   3148  O2'   U    98       1.643  45.445  54.165  1.00  0.00           O  
ATOM   3149  N1    U    98      -0.485  47.159  56.550  1.00  0.00           N  
ATOM   3150  C2    U    98      -1.772  46.735  56.258  1.00  0.00           C  
ATOM   3151  O2    U    98      -2.013  45.682  55.669  1.00  0.00           O  
ATOM   3152  N3    U    98      -2.764  47.586  56.665  1.00  0.00           N  
ATOM   3153  C4    U    98      -2.606  48.792  57.305  1.00  0.00           C  
ATOM   3154  O4    U    98      -3.609  49.438  57.622  1.00  0.00           O  
ATOM   3155  C5    U    98      -1.245  49.166  57.559  1.00  0.00           C  
ATOM   3156  C6    U    98      -0.258  48.354  57.185  1.00  0.00           C  
ATOM   3157  H5'   U    98       3.993  47.276  58.102  1.00  0.00           H  
ATOM   3158 H5''   U    98       4.359  48.272  56.910  1.00  0.00           H  
ATOM   3159  H4'   U    98       3.596  46.198  56.106  1.00  0.00           H  
ATOM   3160  H3'   U    98       1.974  48.641  55.309  1.00  0.00           H  
ATOM   3161  H1'   U    98       0.203  45.263  56.071  1.00  0.00           H  
ATOM   3162  H2'   U    98       0.486  47.060  54.051  1.00  0.00           H  
ATOM   3163 HO2'   U    98       0.859  44.884  53.900  1.00  0.00           H  
ATOM   3164  H3    U    98      -3.704  47.300  56.475  1.00  0.00           H  
ATOM   3165  H5    U    98      -1.018  50.120  58.060  1.00  0.00           H  
ATOM   3166  H6    U    98       0.781  48.657  57.388  1.00  0.00           H  
ATOM   3167  P     U    99       3.461  49.064  53.318  1.00  0.00           P  
ATOM   3168  OP2   U    99       3.148  50.170  54.257  1.00  0.00           O  
ATOM   3169  OP1   U    99       4.770  49.053  52.618  1.00  0.00           O  
ATOM   3170  O5'   U    99       2.282  49.007  52.253  1.00  0.00           O  
ATOM   3171  C5'   U    99       2.434  48.283  51.047  1.00  0.00           C  
ATOM   3172  C4'   U    99       1.086  47.849  50.535  1.00  0.00           C  
ATOM   3173  O4'   U    99       0.281  47.371  51.640  1.00  0.00           O  
ATOM   3174  C3'   U    99       0.226  48.937  49.922  1.00  0.00           C  
ATOM   3175  O3'   U    99       0.574  49.144  48.565  1.00  0.00           O  
ATOM   3176  C1'   U    99      -1.081  47.703  51.450  1.00  0.00           C  
ATOM   3177  C2'   U    99      -1.171  48.347  50.064  1.00  0.00           C  
ATOM   3178  O2'   U    99      -1.465  47.359  49.095  1.00  0.00           O  
ATOM   3179  N1    U    99      -1.478  48.628  52.520  1.00  0.00           N  
ATOM   3180  C2    U    99      -2.825  48.695  52.841  1.00  0.00           C  
ATOM   3181  O2    U    99      -3.669  47.977  52.323  1.00  0.00           O  
ATOM   3182  N3    U    99      -3.143  49.622  53.796  1.00  0.00           N  
ATOM   3183  C4    U    99      -2.272  50.454  54.467  1.00  0.00           C  
ATOM   3184  O4    U    99      -2.724  51.305  55.237  1.00  0.00           O  
ATOM   3185  C5    U    99      -0.893  50.292  54.112  1.00  0.00           C  
ATOM   3186  C6    U    99      -0.553  49.409  53.170  1.00  0.00           C  
ATOM   3187  H5'   U    99       3.070  47.403  51.212  1.00  0.00           H  
ATOM   3188 H5''   U    99       2.935  48.907  50.292  1.00  0.00           H  
ATOM   3189  H4'   U    99       1.319  47.093  49.770  1.00  0.00           H  
ATOM   3190  H3'   U    99       0.356  49.921  50.395  1.00  0.00           H  
ATOM   3191  H1'   U    99      -1.800  46.871  51.463  1.00  0.00           H  
ATOM   3192  H2'   U    99      -1.963  49.098  49.938  1.00  0.00           H  
ATOM   3193 HO2'   U    99      -0.861  47.474  48.306  1.00  0.00           H  
ATOM   3194  H3    U    99      -4.113  49.707  54.031  1.00  0.00           H  
ATOM   3195  H5    U    99      -0.119  50.894  54.614  1.00  0.00           H  
ATOM   3196  H6    U    99       0.511  49.297  52.911  1.00  0.00           H  
ATOM   3197  P     C   100       0.570  50.628  47.962  1.00  0.00           P  
ATOM   3198  OP2   C   100       1.037  51.596  48.983  1.00  0.00           O  
ATOM   3199  OP1   C   100       1.294  50.503  46.679  1.00  0.00           O  
ATOM   3200  O5'   C   100      -0.965  50.931  47.668  1.00  0.00           O  
ATOM   3201  C5'   C   100      -1.654  50.216  46.652  1.00  0.00           C  
ATOM   3202  C4'   C   100      -3.124  50.556  46.669  1.00  0.00           C  
ATOM   3203  O4'   C   100      -3.697  50.094  47.919  1.00  0.00           O  
ATOM   3204  C3'   C   100      -3.473  52.032  46.626  1.00  0.00           C  
ATOM   3205  O3'   C   100      -3.480  52.482  45.275  1.00  0.00           O  
ATOM   3206  C1'   C   100      -4.767  50.948  48.287  1.00  0.00           C  
ATOM   3207  C2'   C   100      -4.879  52.038  47.216  1.00  0.00           C  
ATOM   3208  O2'   C   100      -5.876  51.684  46.277  1.00  0.00           O  
ATOM   3209  N1    C   100      -4.516  51.487  49.628  1.00  0.00           N  
ATOM   3210  C2    C   100      -5.600  51.906  50.398  1.00  0.00           C  
ATOM   3211  O2    C   100      -6.739  51.805  49.923  1.00  0.00           O  
ATOM   3212  N3    C   100      -5.381  52.411  51.634  1.00  0.00           N  
ATOM   3213  C4    C   100      -4.130  52.503  52.105  1.00  0.00           C  
ATOM   3214  N4    C   100      -3.948  53.002  53.332  1.00  0.00           N  
ATOM   3215  C5    C   100      -3.006  52.083  51.337  1.00  0.00           C  
ATOM   3216  C6    C   100      -3.243  51.584  50.116  1.00  0.00           C  
ATOM   3217  H5'   C   100      -1.526  49.133  46.798  1.00  0.00           H  
ATOM   3218 H5''   C   100      -1.232  50.460  45.666  1.00  0.00           H  
ATOM   3219  H4'   C   100      -3.521  50.076  45.763  1.00  0.00           H  
ATOM   3220  H3'   C   100      -2.740  52.675  47.137  1.00  0.00           H  
ATOM   3221  H1'   C   100      -5.741  50.440  48.329  1.00  0.00           H  
ATOM   3222  H2'   C   100      -5.182  53.029  47.581  1.00  0.00           H  
ATOM   3223 HO2'   C   100      -6.777  51.743  46.708  1.00  0.00           H  
ATOM   3224  H42   C   100      -3.024  53.083  53.708  1.00  0.00           H  
ATOM   3225  H41   C   100      -4.735  53.294  53.874  1.00  0.00           H  
ATOM   3226  H5    C   100      -1.983  52.167  51.732  1.00  0.00           H  
ATOM   3227  H6    C   100      -2.400  51.249  49.493  1.00  0.00           H  
ATOM   3228  P     A   101      -4.603  53.529  44.788  1.00  0.00           P  
ATOM   3229  OP2   A   101      -4.054  54.174  43.569  1.00  0.00           O  
ATOM   3230  OP1   A   101      -5.867  52.754  44.703  1.00  0.00           O  
ATOM   3231  O5'   A   101      -4.789  54.655  45.900  1.00  0.00           O  
ATOM   3232  C5'   A   101      -5.311  55.932  45.563  1.00  0.00           C  
ATOM   3233  C4'   A   101      -6.629  55.819  44.839  1.00  0.00           C  
ATOM   3234  O4'   A   101      -7.389  54.711  45.391  1.00  0.00           O  
ATOM   3235  C3'   A   101      -7.549  57.026  44.936  1.00  0.00           C  
ATOM   3236  O3'   A   101      -7.259  58.024  43.974  1.00  0.00           O  
ATOM   3237  C1'   A   101      -8.768  55.047  45.395  1.00  0.00           C  
ATOM   3238  C2'   A   101      -8.914  56.415  44.704  1.00  0.00           C  
ATOM   3239  O2'   A   101      -9.155  56.205  43.320  1.00  0.00           O  
ATOM   3240  N1    A   101     -12.866  54.907  48.516  1.00  0.00           N  
ATOM   3241  C2    A   101     -12.747  54.857  47.183  1.00  0.00           C  
ATOM   3242  N3    A   101     -11.647  54.899  46.434  1.00  0.00           N  
ATOM   3243  C4    A   101     -10.551  55.007  47.206  1.00  0.00           C  
ATOM   3244  C5    A   101     -10.513  55.070  48.586  1.00  0.00           C  
ATOM   3245  C6    A   101     -11.746  55.015  49.261  1.00  0.00           C  
ATOM   3246  N6    A   101     -11.865  55.066  50.590  1.00  0.00           N  
ATOM   3247  N7    A   101      -9.204  55.177  49.037  1.00  0.00           N  
ATOM   3248  C8    A   101      -8.493  55.177  47.937  1.00  0.00           C  
ATOM   3249  N9    A   101      -9.243  55.076  46.791  1.00  0.00           N  
ATOM   3250  H5'   A   101      -4.669  56.398  44.987  1.00  0.00           H  
ATOM   3251 H5''   A   101      -5.440  56.452  46.383  1.00  0.00           H  
ATOM   3252  H4'   A   101      -6.451  55.632  43.893  1.00  0.00           H  
ATOM   3253  H3'   A   101      -7.503  57.421  45.833  1.00  0.00           H  
ATOM   3254  H1'   A   101      -9.271  54.372  44.893  1.00  0.00           H  
ATOM   3255  H2'   A   101      -9.623  56.950  45.119  1.00  0.00           H  
ATOM   3256 HO2'   A   101      -8.654  56.871  42.805  1.00  0.00           H  
ATOM   3257  H2    A   101     -13.590  54.778  46.688  1.00  0.00           H  
ATOM   3258  H61   A   101     -12.752  55.023  51.004  1.00  0.00           H  
ATOM   3259  H62   A   101     -11.066  55.144  51.152  1.00  0.00           H  
ATOM   3260  H8    A   101      -7.514  55.243  47.932  1.00  0.00           H  
ATOM   3261  P     U   102      -7.292  59.578  44.385  1.00  0.00           P  
ATOM   3262  OP2   U   102      -6.875  59.685  45.806  1.00  0.00           O  
ATOM   3263  OP1   U   102      -6.560  60.345  43.345  1.00  0.00           O  
ATOM   3264  O5'   U   102      -8.834  59.968  44.293  1.00  0.00           O  
ATOM   3265  C5'   U   102      -9.535  59.885  43.062  1.00  0.00           C  
ATOM   3266  C4'   U   102     -11.020  60.069  43.253  1.00  0.00           C  
ATOM   3267  O4'   U   102     -11.550  58.961  44.025  1.00  0.00           O  
ATOM   3268  C3'   U   102     -11.449  61.306  44.027  1.00  0.00           C  
ATOM   3269  O3'   U   102     -11.503  62.471  43.224  1.00  0.00           O  
ATOM   3270  C1'   U   102     -12.628  59.413  44.840  1.00  0.00           C  
ATOM   3271  C2'   U   102     -12.818  60.907  44.574  1.00  0.00           C  
ATOM   3272  O2'   U   102     -13.832  61.073  43.594  1.00  0.00           O  
ATOM   3273  N1    U   102     -12.322  59.129  46.262  1.00  0.00           N  
ATOM   3274  C2    U   102     -13.393  59.048  47.134  1.00  0.00           C  
ATOM   3275  O2    U   102     -14.550  59.197  46.783  1.00  0.00           O  
ATOM   3276  N3    U   102     -13.062  58.782  48.440  1.00  0.00           N  
ATOM   3277  C4    U   102     -11.797  58.594  48.956  1.00  0.00           C  
ATOM   3278  O4    U   102     -11.663  58.363  50.159  1.00  0.00           O  
ATOM   3279  C5    U   102     -10.739  58.692  47.997  1.00  0.00           C  
ATOM   3280  C6    U   102     -11.033  58.948  46.718  1.00  0.00           C  
ATOM   3281  H5'   U   102      -9.371  59.007  42.659  1.00  0.00           H  
ATOM   3282 H5''   U   102      -9.203  60.581  42.457  1.00  0.00           H  
ATOM   3283  H4'   U   102     -11.457  60.077  42.376  1.00  0.00           H  
ATOM   3284  H3'   U   102     -10.829  61.457  44.771  1.00  0.00           H  
ATOM   3285  H1'   U   102     -13.443  58.934  44.581  1.00  0.00           H  
ATOM   3286  H2'   U   102     -13.029  61.391  45.400  1.00  0.00           H  
ATOM   3287 HO2'   U   102     -13.577  61.803  42.991  1.00  0.00           H  
ATOM   3288  H3    U   102     -13.806  58.721  49.074  1.00  0.00           H  
ATOM   3289  H5    U   102      -9.808  58.571  48.276  1.00  0.00           H  
ATOM   3290  H6    U   102     -10.292  59.011  46.082  1.00  0.00           H  
ATOM   3291  P     U   103     -10.930  63.865  43.781  1.00  0.00           P  
ATOM   3292  OP2   U   103      -9.597  63.607  44.380  1.00  0.00           O  
ATOM   3293  OP1   U   103     -11.069  64.882  42.707  1.00  0.00           O  
ATOM   3294  O5'   U   103     -11.933  64.250  44.957  1.00  0.00           O  
ATOM   3295  C5'   U   103     -13.301  64.518  44.691  1.00  0.00           C  
ATOM   3296  C4'   U   103     -14.121  64.542  45.958  1.00  0.00           C  
ATOM   3297  O4'   U   103     -14.207  63.238  46.589  1.00  0.00           O  
ATOM   3298  C3'   U   103     -13.600  65.430  47.077  1.00  0.00           C  
ATOM   3299  O3'   U   103     -13.815  66.809  46.836  1.00  0.00           O  
ATOM   3300  C1'   U   103     -14.326  63.390  47.980  1.00  0.00           C  
ATOM   3301  C2'   U   103     -14.377  64.890  48.266  1.00  0.00           C  
ATOM   3302  O2'   U   103     -15.731  65.317  48.244  1.00  0.00           O  
ATOM   3303  N1    U   103     -13.117  62.824  48.627  1.00  0.00           N  
ATOM   3304  C2    U   103     -13.220  62.477  49.961  1.00  0.00           C  
ATOM   3305  O2    U   103     -14.243  62.615  50.608  1.00  0.00           O  
ATOM   3306  N3    U   103     -12.078  61.956  50.517  1.00  0.00           N  
ATOM   3307  C4    U   103     -10.866  61.751  49.891  1.00  0.00           C  
ATOM   3308  O4    U   103      -9.928  61.272  50.531  1.00  0.00           O  
ATOM   3309  C5    U   103     -10.834  62.133  48.512  1.00  0.00           C  
ATOM   3310  C6    U   103     -11.933  62.642  47.945  1.00  0.00           C  
ATOM   3311  H5'   U   103     -13.653  63.823  44.097  1.00  0.00           H  
ATOM   3312 H5''   U   103     -13.377  65.388  44.247  1.00  0.00           H  
ATOM   3313  H4'   U   103     -15.020  64.841  45.710  1.00  0.00           H  
ATOM   3314  H3'   U   103     -12.644  65.275  47.224  1.00  0.00           H  
ATOM   3315  H1'   U   103     -15.123  62.938  48.329  1.00  0.00           H  
ATOM   3316  H2'   U   103     -13.942  65.107  49.117  1.00  0.00           H  
ATOM   3317 HO2'   U   103     -16.117  65.202  49.138  1.00  0.00           H  
ATOM   3318  H3    U   103     -12.129  61.703  51.462  1.00  0.00           H  
ATOM   3319  H5    U   103     -10.013  62.022  47.989  1.00  0.00           H  
ATOM   3320  H6    U   103     -11.885  62.896  47.001  1.00  0.00           H  
ATOM   3321  P     A   104     -12.823  67.905  47.466  1.00  0.00           P  
ATOM   3322  OP2   A   104     -11.437  67.382  47.367  1.00  0.00           O  
ATOM   3323  OP1   A   104     -13.155  69.223  46.870  1.00  0.00           O  
ATOM   3324  O5'   A   104     -13.224  67.945  49.008  1.00  0.00           O  
ATOM   3325  C5'   A   104     -12.565  68.821  49.910  1.00  0.00           C  
ATOM   3326  C4'   A   104     -13.491  69.290  51.004  1.00  0.00           C  
ATOM   3327  O4'   A   104     -14.569  70.033  50.386  1.00  0.00           O  
ATOM   3328  C3'   A   104     -14.186  68.199  51.803  1.00  0.00           C  
ATOM   3329  O3'   A   104     -13.402  67.713  52.878  1.00  0.00           O  
ATOM   3330  C1'   A   104     -15.802  69.762  51.052  1.00  0.00           C  
ATOM   3331  C2'   A   104     -15.491  68.858  52.242  1.00  0.00           C  
ATOM   3332  O2'   A   104     -15.296  69.668  53.393  1.00  0.00           O  
ATOM   3333  N1    A   104     -20.539  67.885  50.284  1.00  0.00           N  
ATOM   3334  C2    A   104     -19.955  68.446  51.350  1.00  0.00           C  
ATOM   3335  N3    A   104     -18.715  68.913  51.482  1.00  0.00           N  
ATOM   3336  C4    A   104     -18.026  68.760  50.337  1.00  0.00           C  
ATOM   3337  C5    A   104     -18.489  68.203  49.160  1.00  0.00           C  
ATOM   3338  C6    A   104     -19.819  67.747  49.150  1.00  0.00           C  
ATOM   3339  N6    A   104     -20.401  67.187  48.087  1.00  0.00           N  
ATOM   3340  N7    A   104     -17.496  68.213  48.189  1.00  0.00           N  
ATOM   3341  C8    A   104     -16.473  68.767  48.791  1.00  0.00           C  
ATOM   3342  N9    A   104     -16.723  69.123  50.094  1.00  0.00           N  
ATOM   3343  H5'   A   104     -12.234  69.601  49.415  1.00  0.00           H  
ATOM   3344 H5''   A   104     -11.804  68.353  50.313  1.00  0.00           H  
ATOM   3345  H4'   A   104     -12.991  69.874  51.613  1.00  0.00           H  
ATOM   3346  H3'   A   104     -14.398  67.450  51.207  1.00  0.00           H  
ATOM   3347  H1'   A   104     -16.195  70.601  51.373  1.00  0.00           H  
ATOM   3348  H2'   A   104     -16.200  68.195  52.380  1.00  0.00           H  
ATOM   3349 HO2'   A   104     -14.574  69.285  53.933  1.00  0.00           H  
ATOM   3350  H2    A   104     -20.520  68.523  52.148  1.00  0.00           H  
ATOM   3351  H61   A   104     -21.333  66.888  48.141  1.00  0.00           H  
ATOM   3352  H62   A   104     -19.899  67.076  47.254  1.00  0.00           H  
ATOM   3353  H8    A   104     -15.608  68.913  48.352  1.00  0.00           H  
ATOM   3354  P     A   105     -13.286  66.132  53.144  1.00  0.00           P  
ATOM   3355  OP2   A   105     -13.181  65.452  51.828  1.00  0.00           O  
ATOM   3356  OP1   A   105     -12.236  65.913  54.170  1.00  0.00           O  
ATOM   3357  O5'   A   105     -14.692  65.746  53.786  1.00  0.00           O  
ATOM   3358  C5'   A   105     -15.085  66.267  55.047  1.00  0.00           C  
ATOM   3359  C4'   A   105     -16.534  65.971  55.342  1.00  0.00           C  
ATOM   3360  O4'   A   105     -17.340  66.650  54.356  1.00  0.00           O  
ATOM   3361  C3'   A   105     -16.950  64.511  55.244  1.00  0.00           C  
ATOM   3362  O3'   A   105     -16.789  63.806  56.463  1.00  0.00           O  
ATOM   3363  C1'   A   105     -18.414  65.817  53.908  1.00  0.00           C  
ATOM   3364  C2'   A   105     -18.408  64.585  54.808  1.00  0.00           C  
ATOM   3365  O2'   A   105     -19.265  64.828  55.915  1.00  0.00           O  
ATOM   3366  N1    A   105     -20.484  64.153  49.493  1.00  0.00           N  
ATOM   3367  C2    A   105     -21.009  64.381  50.704  1.00  0.00           C  
ATOM   3368  N3    A   105     -20.411  64.814  51.811  1.00  0.00           N  
ATOM   3369  C4    A   105     -19.102  65.027  51.592  1.00  0.00           C  
ATOM   3370  C5    A   105     -18.419  64.839  50.405  1.00  0.00           C  
ATOM   3371  C6    A   105     -19.166  64.377  49.306  1.00  0.00           C  
ATOM   3372  N6    A   105     -18.643  64.149  48.099  1.00  0.00           N  
ATOM   3373  N7    A   105     -17.077  65.161  50.554  1.00  0.00           N  
ATOM   3374  C8    A   105     -16.980  65.531  51.807  1.00  0.00           C  
ATOM   3375  N9    A   105     -18.167  65.474  52.495  1.00  0.00           N  
ATOM   3376  H5'   A   105     -14.951  67.238  55.048  1.00  0.00           H  
ATOM   3377 H5''   A   105     -14.528  65.868  55.747  1.00  0.00           H  
ATOM   3378  H4'   A   105     -16.751  66.308  56.236  1.00  0.00           H  
ATOM   3379  H3'   A   105     -16.432  64.076  54.534  1.00  0.00           H  
ATOM   3380  H1'   A   105     -19.278  66.274  53.988  1.00  0.00           H  
ATOM   3381  H2'   A   105     -18.675  63.784  54.311  1.00  0.00           H  
ATOM   3382 HO2'   A   105     -18.855  64.454  56.722  1.00  0.00           H  
ATOM   3383  H2    A   105     -21.970  64.203  50.786  1.00  0.00           H  
ATOM   3384  H61   A   105     -19.215  63.827  47.371  1.00  0.00           H  
ATOM   3385  H62   A   105     -17.689  64.305  47.941  1.00  0.00           H  
ATOM   3386  H8    A   105     -16.138  65.821  52.216  1.00  0.00           H  
ATOM   3387  P     U   106     -16.285  62.280  56.452  1.00  0.00           P  
ATOM   3388  OP2   U   106     -15.161  62.174  55.488  1.00  0.00           O  
ATOM   3389  OP1   U   106     -16.088  61.850  57.860  1.00  0.00           O  
ATOM   3390  O5'   U   106     -17.522  61.471  55.857  1.00  0.00           O  
ATOM   3391  C5'   U   106     -18.741  61.369  56.577  1.00  0.00           C  
ATOM   3392  C4'   U   106     -19.850  60.811  55.720  1.00  0.00           C  
ATOM   3393  O4'   U   106     -20.042  61.703  54.576  1.00  0.00           O  
ATOM   3394  C3'   U   106     -19.567  59.478  55.043  1.00  0.00           C  
ATOM   3395  O3'   U   106     -19.794  58.367  55.892  1.00  0.00           O  
ATOM   3396  C1'   U   106     -20.524  60.960  53.468  1.00  0.00           C  
ATOM   3397  C2'   U   106     -20.598  59.492  53.914  1.00  0.00           C  
ATOM   3398  O2'   U   106     -21.903  59.217  54.405  1.00  0.00           O  
ATOM   3399  N1    U   106     -19.613  61.152  52.314  1.00  0.00           N  
ATOM   3400  C2    U   106     -20.133  60.924  51.054  1.00  0.00           C  
ATOM   3401  O2    U   106     -21.287  60.580  50.862  1.00  0.00           O  
ATOM   3402  N3    U   106     -19.254  61.115  50.017  1.00  0.00           N  
ATOM   3403  C4    U   106     -17.933  61.501  50.106  1.00  0.00           C  
ATOM   3404  O4    U   106     -17.270  61.629  49.076  1.00  0.00           O  
ATOM   3405  C5    U   106     -17.463  61.720  51.440  1.00  0.00           C  
ATOM   3406  C6    U   106     -18.299  61.542  52.469  1.00  0.00           C  
ATOM   3407  H5'   U   106     -19.000  62.260  56.894  1.00  0.00           H  
ATOM   3408 H5''   U   106     -18.609  60.781  57.350  1.00  0.00           H  
ATOM   3409  H4'   U   106     -20.672  60.776  56.250  1.00  0.00           H  
ATOM   3410  H3'   U   106     -18.665  59.494  54.663  1.00  0.00           H  
ATOM   3411  H1'   U   106     -21.423  61.270  53.226  1.00  0.00           H  
ATOM   3412  H2'   U   106     -20.348  58.880  53.191  1.00  0.00           H  
ATOM   3413 HO2'   U   106     -22.530  59.199  53.652  1.00  0.00           H  
ATOM   3414  H3    U   106     -19.602  60.958  49.115  1.00  0.00           H  
ATOM   3415  H5    U   106     -16.537  61.998  51.598  1.00  0.00           H  
ATOM   3416  H6    U   106     -17.953  61.697  53.371  1.00  0.00           H  
ATOM   3417  P     C   107     -18.897  57.042  55.748  1.00  0.00           P  
ATOM   3418  OP2   C   107     -17.470  57.440  55.840  1.00  0.00           O  
ATOM   3419  OP1   C   107     -19.435  56.019  56.681  1.00  0.00           O  
ATOM   3420  O5'   C   107     -19.176  56.546  54.260  1.00  0.00           O  
ATOM   3421  C5'   C   107     -19.948  55.381  54.012  1.00  0.00           C  
ATOM   3422  C4'   C   107     -20.985  55.616  52.941  1.00  0.00           C  
ATOM   3423  O4'   C   107     -20.560  56.748  52.129  1.00  0.00           O  
ATOM   3424  C3'   C   107     -21.222  54.467  51.974  1.00  0.00           C  
ATOM   3425  O3'   C   107     -22.584  54.323  51.610  1.00  0.00           O  
ATOM   3426  C1'   C   107     -20.646  56.409  50.769  1.00  0.00           C  
ATOM   3427  C2'   C   107     -20.424  54.898  50.749  1.00  0.00           C  
ATOM   3428  O2'   C   107     -20.979  54.361  49.557  1.00  0.00           O  
ATOM   3429  N1    C   107     -19.608  57.142  50.003  1.00  0.00           N  
ATOM   3430  C2    C   107     -20.007  57.885  48.885  1.00  0.00           C  
ATOM   3431  O2    C   107     -21.207  57.909  48.570  1.00  0.00           O  
ATOM   3432  N3    C   107     -19.081  58.563  48.170  1.00  0.00           N  
ATOM   3433  C4    C   107     -17.798  58.521  48.529  1.00  0.00           C  
ATOM   3434  N4    C   107     -16.918  59.206  47.793  1.00  0.00           N  
ATOM   3435  C5    C   107     -17.360  57.774  49.659  1.00  0.00           C  
ATOM   3436  C6    C   107     -18.286  57.109  50.360  1.00  0.00           C  
ATOM   3437  H5'   C   107     -20.399  55.114  54.840  1.00  0.00           H  
ATOM   3438 H5''   C   107     -19.352  54.658  53.726  1.00  0.00           H  
ATOM   3439  H4'   C   107     -21.840  55.824  53.371  1.00  0.00           H  
ATOM   3440  H3'   C   107     -20.829  53.648  52.341  1.00  0.00           H  
ATOM   3441  H1'   C   107     -21.530  56.609  50.396  1.00  0.00           H  
ATOM   3442  H2'   C   107     -19.475  54.671  50.841  1.00  0.00           H  
ATOM   3443 HO2'   C   107     -21.538  53.589  49.785  1.00  0.00           H  
ATOM   3444  H42   C   107     -15.968  59.195  48.031  1.00  0.00           H  
ATOM   3445  H41   C   107     -17.224  59.718  47.015  1.00  0.00           H  
ATOM   3446  H5    C   107     -16.414  57.750  49.915  1.00  0.00           H  
ATOM   3447  H6    C   107     -18.004  56.589  51.141  1.00  0.00           H  
ATOM   3448  P     A   108     -23.580  53.461  52.533  1.00  0.00           P  
ATOM   3449  OP2   A   108     -24.105  52.338  51.717  1.00  0.00           O  
ATOM   3450  OP1   A   108     -22.889  53.177  53.816  1.00  0.00           O  
ATOM   3451  O5'   A   108     -24.787  54.458  52.832  1.00  0.00           O  
ATOM   3452  C5'   A   108     -26.051  53.967  53.251  1.00  0.00           C  
ATOM   3453  C4'   A   108     -27.154  54.953  52.959  1.00  0.00           C  
ATOM   3454  O4'   A   108     -26.887  56.193  53.665  1.00  0.00           O  
ATOM   3455  C3'   A   108     -27.303  55.375  51.505  1.00  0.00           C  
ATOM   3456  O3'   A   108     -28.023  54.435  50.726  1.00  0.00           O  
ATOM   3457  C1'   A   108     -27.343  57.285  52.882  1.00  0.00           C  
ATOM   3458  C2'   A   108     -27.990  56.725  51.619  1.00  0.00           C  
ATOM   3459  O2'   A   108     -29.385  56.577  51.840  1.00  0.00           O  
ATOM   3460  N1    A   108     -25.902  61.814  50.890  1.00  0.00           N  
ATOM   3461  C2    A   108     -27.101  61.236  51.037  1.00  0.00           C  
ATOM   3462  N3    A   108     -27.405  60.052  51.565  1.00  0.00           N  
ATOM   3463  C4    A   108     -26.294  59.419  51.982  1.00  0.00           C  
ATOM   3464  C5    A   108     -24.995  59.884  51.900  1.00  0.00           C  
ATOM   3465  C6    A   108     -24.807  61.152  51.321  1.00  0.00           C  
ATOM   3466  N6    A   108     -23.612  61.729  51.174  1.00  0.00           N  
ATOM   3467  N7    A   108     -24.108  58.959  52.433  1.00  0.00           N  
ATOM   3468  C8    A   108     -24.877  57.972  52.819  1.00  0.00           C  
ATOM   3469  N9    A   108     -26.213  58.183  52.577  1.00  0.00           N  
ATOM   3470  H5'   A   108     -26.024  53.794  54.216  1.00  0.00           H  
ATOM   3471 H5''   A   108     -26.240  53.128  52.782  1.00  0.00           H  
ATOM   3472  H4'   A   108     -28.004  54.581  53.272  1.00  0.00           H  
ATOM   3473  H3'   A   108     -26.413  55.502  51.114  1.00  0.00           H  
ATOM   3474  H1'   A   108     -28.015  57.773  53.404  1.00  0.00           H  
ATOM   3475  H2'   A   108     -27.804  57.290  50.839  1.00  0.00           H  
ATOM   3476 HO2'   A   108     -29.693  55.762  51.392  1.00  0.00           H  
ATOM   3477  H2    A   108     -27.863  61.758  50.708  1.00  0.00           H  
ATOM   3478  H61   A   108     -23.544  62.616  50.762  1.00  0.00           H  
ATOM   3479  H62   A   108     -22.804  61.267  51.479  1.00  0.00           H  
ATOM   3480  H8    A   108     -24.532  57.157  53.241  1.00  0.00           H  
ATOM   3481  P     A   109     -27.601  54.160  49.200  1.00  0.00           P  
ATOM   3482  OP2   A   109     -26.134  53.932  49.162  1.00  0.00           O  
ATOM   3483  OP1   A   109     -28.518  53.132  48.647  1.00  0.00           O  
ATOM   3484  O5'   A   109     -27.904  55.539  48.462  1.00  0.00           O  
ATOM   3485  C5'   A   109     -29.236  55.931  48.167  1.00  0.00           C  
ATOM   3486  C4'   A   109     -29.276  57.235  47.410  1.00  0.00           C  
ATOM   3487  O4'   A   109     -28.827  58.307  48.258  1.00  0.00           O  
ATOM   3488  C3'   A   109     -28.386  57.320  46.180  1.00  0.00           C  
ATOM   3489  O3'   A   109     -28.985  56.764  45.022  1.00  0.00           O  
ATOM   3490  C1'   A   109     -28.099  59.211  47.479  1.00  0.00           C  
ATOM   3491  C2'   A   109     -28.270  58.823  46.030  1.00  0.00           C  
ATOM   3492  O2'   A   109     -29.472  59.384  45.522  1.00  0.00           O  
ATOM   3493  N1    A   109     -23.633  61.779  47.579  1.00  0.00           N  
ATOM   3494  C2    A   109     -24.839  62.090  47.087  1.00  0.00           C  
ATOM   3495  N3    A   109     -25.961  61.373  47.095  1.00  0.00           N  
ATOM   3496  C4    A   109     -25.763  60.188  47.700  1.00  0.00           C  
ATOM   3497  C5    A   109     -24.582  59.727  48.253  1.00  0.00           C  
ATOM   3498  C6    A   109     -23.468  60.581  48.180  1.00  0.00           C  
ATOM   3499  N6    A   109     -22.265  60.272  48.669  1.00  0.00           N  
ATOM   3500  N7    A   109     -24.755  58.459  48.790  1.00  0.00           N  
ATOM   3501  C8    A   109     -26.014  58.186  48.553  1.00  0.00           C  
ATOM   3502  N9    A   109     -26.684  59.188  47.897  1.00  0.00           N  
ATOM   3503  H5'   A   109     -29.733  56.033  49.006  1.00  0.00           H  
ATOM   3504 H5''   A   109     -29.663  55.234  47.627  1.00  0.00           H  
ATOM   3505  H4'   A   109     -30.200  57.414  47.135  1.00  0.00           H  
ATOM   3506  H3'   A   109     -27.509  56.935  46.390  1.00  0.00           H  
ATOM   3507  H1'   A   109     -28.467  60.108  47.621  1.00  0.00           H  
ATOM   3508  H2'   A   109     -27.494  59.071  45.485  1.00  0.00           H  
ATOM   3509 HO2'   A   109     -29.908  58.728  44.939  1.00  0.00           H  
ATOM   3510  H2    A   109     -24.906  62.970  46.661  1.00  0.00           H  
ATOM   3511  H61   A   109     -21.525  60.910  48.589  1.00  0.00           H  
ATOM   3512  H62   A   109     -22.122  59.409  49.110  1.00  0.00           H  
ATOM   3513  H8    A   109     -26.439  57.343  48.820  1.00  0.00           H  
ATOM   3514  P     G   110     -28.156  55.751  44.089  1.00  0.00           P  
ATOM   3515  OP2   G   110     -27.193  55.019  44.950  1.00  0.00           O  
ATOM   3516  OP1   G   110     -29.126  54.991  43.260  1.00  0.00           O  
ATOM   3517  O5'   G   110     -27.325  56.708  43.123  1.00  0.00           O  
ATOM   3518  C5'   G   110     -27.970  57.440  42.092  1.00  0.00           C  
ATOM   3519  C4'   G   110     -27.035  58.436  41.450  1.00  0.00           C  
ATOM   3520  O4'   G   110     -26.657  59.460  42.411  1.00  0.00           O  
ATOM   3521  C3'   G   110     -25.703  57.884  40.967  1.00  0.00           C  
ATOM   3522  O3'   G   110     -25.807  57.183  39.739  1.00  0.00           O  
ATOM   3523  C1'   G   110     -25.339  59.901  42.133  1.00  0.00           C  
ATOM   3524  C2'   G   110     -24.841  59.139  40.903  1.00  0.00           C  
ATOM   3525  O2'   G   110     -25.126  59.900  39.738  1.00  0.00           O  
ATOM   3526  N1    G   110     -21.080  61.239  44.579  1.00  0.00           N  
ATOM   3527  C2    G   110     -21.597  61.715  43.399  1.00  0.00           C  
ATOM   3528  N2    G   110     -20.890  62.675  42.784  1.00  0.00           N  
ATOM   3529  N3    G   110     -22.725  61.284  42.858  1.00  0.00           N  
ATOM   3530  C4    G   110     -23.305  60.320  43.604  1.00  0.00           C  
ATOM   3531  C5    G   110     -22.874  59.775  44.795  1.00  0.00           C  
ATOM   3532  C6    G   110     -21.662  60.247  45.363  1.00  0.00           C  
ATOM   3533  O6    G   110     -21.113  59.890  46.411  1.00  0.00           O  
ATOM   3534  N7    G   110     -23.759  58.806  45.243  1.00  0.00           N  
ATOM   3535  C8    G   110     -24.696  58.779  44.334  1.00  0.00           C  
ATOM   3536  N9    G   110     -24.483  59.672  43.312  1.00  0.00           N  
ATOM   3537  H5'   G   110     -28.737  57.919  42.470  1.00  0.00           H  
ATOM   3538 H5''   G   110     -28.290  56.815  41.408  1.00  0.00           H  
ATOM   3539  H4'   G   110     -27.496  58.865  40.699  1.00  0.00           H  
ATOM   3540  H3'   G   110     -25.341  57.277  41.645  1.00  0.00           H  
ATOM   3541  H1'   G   110     -25.370  60.860  41.932  1.00  0.00           H  
ATOM   3542  H2'   G   110     -23.887  58.925  40.972  1.00  0.00           H  
ATOM   3543 HO2'   G   110     -25.393  59.292  39.017  1.00  0.00           H  
ATOM   3544  H1    G   110     -20.237  61.626  44.895  1.00  0.00           H  
ATOM   3545  H22   G   110     -21.210  63.054  41.938  1.00  0.00           H  
ATOM   3546  H21   G   110     -20.053  63.000  43.178  1.00  0.00           H  
ATOM   3547  H8    G   110     -25.471  58.182  44.377  1.00  0.00           H  
ATOM   3548  P     A   111     -24.944  55.849  39.495  1.00  0.00           P  
ATOM   3549  OP2   A   111     -24.955  55.058  40.751  1.00  0.00           O  
ATOM   3550  OP1   A   111     -25.408  55.226  38.230  1.00  0.00           O  
ATOM   3551  O5'   A   111     -23.461  56.386  39.265  1.00  0.00           O  
ATOM   3552  C5'   A   111     -23.126  57.124  38.099  1.00  0.00           C  
ATOM   3553  C4'   A   111     -21.752  57.736  38.207  1.00  0.00           C  
ATOM   3554  O4'   A   111     -21.687  58.725  39.265  1.00  0.00           O  
ATOM   3555  C3'   A   111     -20.621  56.780  38.557  1.00  0.00           C  
ATOM   3556  O3'   A   111     -20.202  55.990  37.458  1.00  0.00           O  
ATOM   3557  C1'   A   111     -20.406  58.720  39.829  1.00  0.00           C  
ATOM   3558  C2'   A   111     -19.561  57.753  39.005  1.00  0.00           C  
ATOM   3559  O2'   A   111     -18.995  58.443  37.901  1.00  0.00           O  
ATOM   3560  N1    A   111     -18.240  58.887  44.502  1.00  0.00           N  
ATOM   3561  C2    A   111     -17.876  59.405  43.322  1.00  0.00           C  
ATOM   3562  N3    A   111     -18.488  59.322  42.143  1.00  0.00           N  
ATOM   3563  C4    A   111     -19.619  58.601  42.243  1.00  0.00           C  
ATOM   3564  C5    A   111     -20.123  58.006  43.385  1.00  0.00           C  
ATOM   3565  C6    A   111     -19.381  58.168  44.569  1.00  0.00           C  
ATOM   3566  N6    A   111     -19.743  57.651  45.745  1.00  0.00           N  
ATOM   3567  N7    A   111     -21.312  57.344  43.109  1.00  0.00           N  
ATOM   3568  C8    A   111     -21.496  57.550  41.829  1.00  0.00           C  
ATOM   3569  N9    A   111     -20.510  58.303  41.241  1.00  0.00           N  
ATOM   3570  H5'   A   111     -23.785  57.839  37.972  1.00  0.00           H  
ATOM   3571 H5''   A   111     -23.150  56.526  37.323  1.00  0.00           H  
ATOM   3572  H4'   A   111     -21.536  58.182  37.361  1.00  0.00           H  
ATOM   3573  H3'   A   111     -20.898  56.218  39.311  1.00  0.00           H  
ATOM   3574  H1'   A   111     -20.015  59.618  39.781  1.00  0.00           H  
ATOM   3575  H2'   A   111     -18.874  57.312  39.549  1.00  0.00           H  
ATOM   3576 HO2'   A   111     -19.055  57.874  37.105  1.00  0.00           H  
ATOM   3577  H2    A   111     -17.041  59.918  43.327  1.00  0.00           H  
ATOM   3578  H61   A   111     -19.184  57.798  46.537  1.00  0.00           H  
ATOM   3579  H62   A   111     -20.567  57.126  45.818  1.00  0.00           H  
ATOM   3580  H8    A   111     -22.267  57.198  41.336  1.00  0.00           H  
ATOM   3581  P     A   112     -19.621  54.512  37.700  1.00  0.00           P  
ATOM   3582  OP2   A   112     -20.474  53.843  38.714  1.00  0.00           O  
ATOM   3583  OP1   A   112     -19.418  53.874  36.375  1.00  0.00           O  
ATOM   3584  O5'   A   112     -18.188  54.763  38.351  1.00  0.00           O  
ATOM   3585  C5'   A   112     -17.160  55.415  37.622  1.00  0.00           C  
ATOM   3586  C4'   A   112     -16.035  55.857  38.524  1.00  0.00           C  
ATOM   3587  O4'   A   112     -16.526  56.711  39.590  1.00  0.00           O  
ATOM   3588  C3'   A   112     -15.297  54.750  39.261  1.00  0.00           C  
ATOM   3589  O3'   A   112     -14.363  54.066  38.444  1.00  0.00           O  
ATOM   3590  C1'   A   112     -15.754  56.509  40.760  1.00  0.00           C  
ATOM   3591  C2'   A   112     -14.654  55.509  40.411  1.00  0.00           C  
ATOM   3592  O2'   A   112     -13.502  56.219  39.978  1.00  0.00           O  
ATOM   3593  N1    A   112     -16.331  55.927  45.847  1.00  0.00           N  
ATOM   3594  C2    A   112     -15.345  56.451  45.107  1.00  0.00           C  
ATOM   3595  N3    A   112     -15.260  56.571  43.784  1.00  0.00           N  
ATOM   3596  C4    A   112     -16.358  56.070  43.190  1.00  0.00           C  
ATOM   3597  C5    A   112     -17.451  55.501  43.815  1.00  0.00           C  
ATOM   3598  C6    A   112     -17.420  55.434  45.219  1.00  0.00           C  
ATOM   3599  N6    A   112     -18.402  54.911  45.957  1.00  0.00           N  
ATOM   3600  N7    A   112     -18.395  55.096  42.880  1.00  0.00           N  
ATOM   3601  C8    A   112     -17.860  55.425  41.731  1.00  0.00           C  
ATOM   3602  N9    A   112     -16.627  56.019  41.843  1.00  0.00           N  
ATOM   3603  H5'   A   112     -17.536  56.201  37.172  1.00  0.00           H  
ATOM   3604 H5''   A   112     -16.806  54.800  36.946  1.00  0.00           H  
ATOM   3605  H4'   A   112     -15.386  56.366  37.995  1.00  0.00           H  
ATOM   3606  H3'   A   112     -15.950  54.112  39.619  1.00  0.00           H  
ATOM   3607  H1'   A   112     -15.347  57.360  41.027  1.00  0.00           H  
ATOM   3608  H2'   A   112     -14.454  54.916  41.165  1.00  0.00           H  
ATOM   3609 HO2'   A   112     -13.168  55.810  39.153  1.00  0.00           H  
ATOM   3610  H2    A   112     -14.578  56.795  45.611  1.00  0.00           H  
ATOM   3611  H61   A   112     -18.323  54.893  46.934  1.00  0.00           H  
ATOM   3612  H62   A   112     -19.201  54.548  45.524  1.00  0.00           H  
ATOM   3613  H8    A   112     -18.299  55.262  40.869  1.00  0.00           H  
ATOM   3614  P     C   113     -14.232  52.467  38.531  1.00  0.00           P  
ATOM   3615  OP2   C   113     -15.599  51.897  38.634  1.00  0.00           O  
ATOM   3616  OP1   C   113     -13.332  52.019  37.438  1.00  0.00           O  
ATOM   3617  O5'   C   113     -13.486  52.215  39.916  1.00  0.00           O  
ATOM   3618  C5'   C   113     -12.168  52.695  40.133  1.00  0.00           C  
ATOM   3619  C4'   C   113     -11.787  52.638  41.592  1.00  0.00           C  
ATOM   3620  O4'   C   113     -12.656  53.487  42.376  1.00  0.00           O  
ATOM   3621  C3'   C   113     -11.861  51.270  42.252  1.00  0.00           C  
ATOM   3622  O3'   C   113     -10.693  50.494  42.047  1.00  0.00           O  
ATOM   3623  C1'   C   113     -12.952  52.872  43.627  1.00  0.00           C  
ATOM   3624  C2'   C   113     -12.093  51.605  43.724  1.00  0.00           C  
ATOM   3625  O2'   C   113     -10.873  51.925  44.377  1.00  0.00           O  
ATOM   3626  N1    C   113     -14.404  52.576  43.704  1.00  0.00           N  
ATOM   3627  C2    C   113     -14.976  52.378  44.967  1.00  0.00           C  
ATOM   3628  O2    C   113     -14.258  52.453  45.976  1.00  0.00           O  
ATOM   3629  N3    C   113     -16.298  52.107  45.065  1.00  0.00           N  
ATOM   3630  C4    C   113     -17.047  52.031  43.965  1.00  0.00           C  
ATOM   3631  N4    C   113     -18.347  51.761  44.110  1.00  0.00           N  
ATOM   3632  C5    C   113     -16.496  52.227  42.668  1.00  0.00           C  
ATOM   3633  C6    C   113     -15.188  52.495  42.583  1.00  0.00           C  
ATOM   3634  H5'   C   113     -12.111  53.623  39.823  1.00  0.00           H  
ATOM   3635 H5''   C   113     -11.540  52.147  39.618  1.00  0.00           H  
ATOM   3636  H4'   C   113     -10.867  52.959  41.691  1.00  0.00           H  
ATOM   3637  H3'   C   113     -12.644  50.788  41.911  1.00  0.00           H  
ATOM   3638  H1'   C   113     -12.705  53.485  44.350  1.00  0.00           H  
ATOM   3639  H2'   C   113     -12.571  50.884  44.184  1.00  0.00           H  
ATOM   3640 HO2'   C   113     -11.068  52.221  45.291  1.00  0.00           H  
ATOM   3641  H42   C   113     -18.925  51.699  43.322  1.00  0.00           H  
ATOM   3642  H41   C   113     -18.723  51.626  45.006  1.00  0.00           H  
ATOM   3643  H5    C   113     -17.056  52.170  41.865  1.00  0.00           H  
ATOM   3644  H6    C   113     -14.790  52.634  41.699  1.00  0.00           H  
ATOM   3645  P     G   114     -10.813  48.940  41.654  1.00  0.00           P  
ATOM   3646  OP2   G   114     -11.852  48.811  40.601  1.00  0.00           O  
ATOM   3647  OP1   G   114      -9.444  48.421  41.403  1.00  0.00           O  
ATOM   3648  O5'   G   114     -11.366  48.248  42.979  1.00  0.00           O  
ATOM   3649  C5'   G   114     -10.585  48.215  44.165  1.00  0.00           C  
ATOM   3650  C4'   G   114     -11.410  47.808  45.360  1.00  0.00           C  
ATOM   3651  O4'   G   114     -12.445  48.778  45.615  1.00  0.00           O  
ATOM   3652  C3'   G   114     -12.154  46.487  45.239  1.00  0.00           C  
ATOM   3653  O3'   G   114     -11.363  45.370  45.608  1.00  0.00           O  
ATOM   3654  C1'   G   114     -13.661  48.144  46.028  1.00  0.00           C  
ATOM   3655  C2'   G   114     -13.347  46.663  46.172  1.00  0.00           C  
ATOM   3656  O2'   G   114     -12.987  46.409  47.522  1.00  0.00           O  
ATOM   3657  N1    G   114     -18.645  48.281  44.998  1.00  0.00           N  
ATOM   3658  C2    G   114     -18.003  47.975  46.174  1.00  0.00           C  
ATOM   3659  N2    G   114     -18.787  47.664  47.217  1.00  0.00           N  
ATOM   3660  N3    G   114     -16.688  47.975  46.319  1.00  0.00           N  
ATOM   3661  C4    G   114     -16.053  48.308  45.176  1.00  0.00           C  
ATOM   3662  C5    G   114     -16.598  48.631  43.951  1.00  0.00           C  
ATOM   3663  C6    G   114     -18.011  48.627  43.809  1.00  0.00           C  
ATOM   3664  O6    G   114     -18.684  48.885  42.805  1.00  0.00           O  
ATOM   3665  N7    G   114     -15.603  48.915  43.027  1.00  0.00           N  
ATOM   3666  C8    G   114     -14.491  48.763  43.694  1.00  0.00           C  
ATOM   3667  N9    G   114     -14.691  48.396  45.003  1.00  0.00           N  
ATOM   3668  H5'   G   114     -10.208  49.106  44.324  1.00  0.00           H  
ATOM   3669 H5''   G   114      -9.853  47.575  44.047  1.00  0.00           H  
ATOM   3670  H4'   G   114     -10.826  47.761  46.147  1.00  0.00           H  
ATOM   3671  H3'   G   114     -12.485  46.387  44.322  1.00  0.00           H  
ATOM   3672  H1'   G   114     -13.964  48.498  46.890  1.00  0.00           H  
ATOM   3673  H2'   G   114     -14.108  46.114  45.890  1.00  0.00           H  
ATOM   3674 HO2'   G   114     -12.214  45.806  47.538  1.00  0.00           H  
ATOM   3675  H1    G   114     -19.624  48.253  44.995  1.00  0.00           H  
ATOM   3676  H22   G   114     -18.385  47.438  48.082  1.00  0.00           H  
ATOM   3677  H21   G   114     -19.762  47.663  47.117  1.00  0.00           H  
ATOM   3678  H8    G   114     -13.604  48.898  43.301  1.00  0.00           H  
ATOM   3679  P     A   115     -11.535  43.969  44.839  1.00  0.00           P  
ATOM   3680  OP2   A   115     -11.807  44.260  43.409  1.00  0.00           O  
ATOM   3681  OP1   A   115     -10.391  43.098  45.207  1.00  0.00           O  
ATOM   3682  O5'   A   115     -12.856  43.342  45.472  1.00  0.00           O  
ATOM   3683  C5'   A   115     -12.904  42.976  46.843  1.00  0.00           C  
ATOM   3684  C4'   A   115     -14.324  42.876  47.341  1.00  0.00           C  
ATOM   3685  O4'   A   115     -15.048  44.115  47.109  1.00  0.00           O  
ATOM   3686  C3'   A   115     -15.194  41.824  46.669  1.00  0.00           C  
ATOM   3687  O3'   A   115     -14.950  40.513  47.150  1.00  0.00           O  
ATOM   3688  C1'   A   115     -16.410  43.844  46.832  1.00  0.00           C  
ATOM   3689  C2'   A   115     -16.601  42.330  46.963  1.00  0.00           C  
ATOM   3690  O2'   A   115     -16.990  42.026  48.295  1.00  0.00           O  
ATOM   3691  N1    A   115     -20.158  45.353  43.633  1.00  0.00           N  
ATOM   3692  C2    A   115     -20.174  44.934  44.905  1.00  0.00           C  
ATOM   3693  N3    A   115     -19.159  44.556  45.679  1.00  0.00           N  
ATOM   3694  C4    A   115     -17.996  44.636  45.010  1.00  0.00           C  
ATOM   3695  C5    A   115     -17.819  45.047  43.702  1.00  0.00           C  
ATOM   3696  C6    A   115     -18.973  45.423  42.990  1.00  0.00           C  
ATOM   3697  N6    A   115     -18.958  45.839  41.722  1.00  0.00           N  
ATOM   3698  N7    A   115     -16.477  45.002  43.350  1.00  0.00           N  
ATOM   3699  C8    A   115     -15.882  44.572  44.435  1.00  0.00           C  
ATOM   3700  N9    A   115     -16.741  44.331  45.479  1.00  0.00           N  
ATOM   3701  H5'   A   115     -12.428  43.650  47.372  1.00  0.00           H  
ATOM   3702 H5''   A   115     -12.463  42.109  46.960  1.00  0.00           H  
ATOM   3703  H4'   A   115     -14.311  42.703  48.306  1.00  0.00           H  
ATOM   3704  H3'   A   115     -15.039  41.848  45.702  1.00  0.00           H  
ATOM   3705  H1'   A   115     -16.973  44.302  47.491  1.00  0.00           H  
ATOM   3706  H2'   A   115     -17.249  41.991  46.310  1.00  0.00           H  
ATOM   3707 HO2'   A   115     -17.715  41.368  48.273  1.00  0.00           H  
ATOM   3708  H2    A   115     -21.059  44.902  45.327  1.00  0.00           H  
ATOM   3709  H61   A   115     -19.796  46.087  41.278  1.00  0.00           H  
ATOM   3710  H62   A   115     -18.109  45.898  41.235  1.00  0.00           H  
ATOM   3711  H8    A   115     -14.913  44.435  44.496  1.00  0.00           H  
ATOM   3712  P     A   116     -15.348  39.238  46.257  1.00  0.00           P  
ATOM   3713  OP2   A   116     -15.294  39.642  44.829  1.00  0.00           O  
ATOM   3714  OP1   A   116     -14.544  38.081  46.723  1.00  0.00           O  
ATOM   3715  O5'   A   116     -16.872  38.964  46.634  1.00  0.00           O  
ATOM   3716  C5'   A   116     -17.248  38.650  47.966  1.00  0.00           C  
ATOM   3717  C4'   A   116     -18.735  38.795  48.171  1.00  0.00           C  
ATOM   3718  O4'   A   116     -19.159  40.120  47.753  1.00  0.00           O  
ATOM   3719  C3'   A   116     -19.615  37.858  47.357  1.00  0.00           C  
ATOM   3720  O3'   A   116     -19.690  36.553  47.903  1.00  0.00           O  
ATOM   3721  C1'   A   116     -20.476  40.040  47.199  1.00  0.00           C  
ATOM   3722  C2'   A   116     -20.949  38.596  47.334  1.00  0.00           C  
ATOM   3723  O2'   A   116     -21.642  38.444  48.564  1.00  0.00           O  
ATOM   3724  N1    A   116     -23.284  41.694  43.207  1.00  0.00           N  
ATOM   3725  C2    A   116     -23.616  41.335  44.454  1.00  0.00           C  
ATOM   3726  N3    A   116     -22.832  40.914  45.445  1.00  0.00           N  
ATOM   3727  C4    A   116     -21.548  40.872  45.049  1.00  0.00           C  
ATOM   3728  C5    A   116     -21.053  41.209  43.803  1.00  0.00           C  
ATOM   3729  C6    A   116     -21.985  41.641  42.843  1.00  0.00           C  
ATOM   3730  N6    A   116     -21.656  41.998  41.599  1.00  0.00           N  
ATOM   3731  N7    A   116     -19.675  41.043  43.760  1.00  0.00           N  
ATOM   3732  C8    A   116     -19.373  40.616  44.962  1.00  0.00           C  
ATOM   3733  N9    A   116     -20.458  40.490  45.794  1.00  0.00           N  
ATOM   3734  H5'   A   116     -16.781  39.254  48.581  1.00  0.00           H  
ATOM   3735 H5''   A   116     -16.986  37.727  48.164  1.00  0.00           H  
ATOM   3736  H4'   A   116     -18.937  38.680  49.123  1.00  0.00           H  
ATOM   3737  H3'   A   116     -19.264  37.801  46.443  1.00  0.00           H  
ATOM   3738  H1'   A   116     -21.063  40.626  47.722  1.00  0.00           H  
ATOM   3739  H2'   A   116     -21.499  38.321  46.571  1.00  0.00           H  
ATOM   3740 HO2'   A   116     -21.422  37.570  48.948  1.00  0.00           H  
ATOM   3741  H2    A   116     -24.571  41.391  44.668  1.00  0.00           H  
ATOM   3742  H61   A   116     -22.351  42.291  40.973  1.00  0.00           H  
ATOM   3743  H62   A   116     -20.719  41.968  41.313  1.00  0.00           H  
ATOM   3744  H8    A   116     -18.457  40.406  45.240  1.00  0.00           H  
ATOM   3745  P     A   117     -19.603  35.268  46.941  1.00  0.00           P  
ATOM   3746  OP2   A   117     -18.609  35.556  45.878  1.00  0.00           O  
ATOM   3747  OP1   A   117     -19.439  34.065  47.794  1.00  0.00           O  
ATOM   3748  O5'   A   117     -21.043  35.198  46.262  1.00  0.00           O  
ATOM   3749  C5'   A   117     -22.202  34.929  47.037  1.00  0.00           C  
ATOM   3750  C4'   A   117     -23.465  35.225  46.266  1.00  0.00           C  
ATOM   3751  O4'   A   117     -23.492  36.622  45.892  1.00  0.00           O  
ATOM   3752  C3'   A   117     -23.618  34.504  44.935  1.00  0.00           C  
ATOM   3753  O3'   A   117     -24.093  33.176  45.075  1.00  0.00           O  
ATOM   3754  C1'   A   117     -24.128  36.780  44.630  1.00  0.00           C  
ATOM   3755  C2'   A   117     -24.602  35.396  44.199  1.00  0.00           C  
ATOM   3756  O2'   A   117     -25.928  35.195  44.664  1.00  0.00           O  
ATOM   3757  N1    A   117     -23.453  39.085  40.071  1.00  0.00           N  
ATOM   3758  C2    A   117     -24.549  38.649  40.706  1.00  0.00           C  
ATOM   3759  N3    A   117     -24.652  38.057  41.894  1.00  0.00           N  
ATOM   3760  C4    A   117     -23.442  37.917  42.463  1.00  0.00           C  
ATOM   3761  C5    A   117     -22.228  38.315  41.934  1.00  0.00           C  
ATOM   3762  C6    A   117     -22.253  38.930  40.670  1.00  0.00           C  
ATOM   3763  N6    A   117     -21.161  39.365  40.037  1.00  0.00           N  
ATOM   3764  N7    A   117     -21.190  38.009  42.805  1.00  0.00           N  
ATOM   3765  C8    A   117     -21.791  37.443  43.823  1.00  0.00           C  
ATOM   3766  N9    A   117     -23.154  37.355  43.683  1.00  0.00           N  
ATOM   3767  H5'   A   117     -22.184  35.485  47.844  1.00  0.00           H  
ATOM   3768 H5''   A   117     -22.201  33.986  47.299  1.00  0.00           H  
ATOM   3769  H4'   A   117     -24.238  35.032  46.837  1.00  0.00           H  
ATOM   3770  H3'   A   117     -22.758  34.513  44.464  1.00  0.00           H  
ATOM   3771  H1'   A   117     -24.900  37.379  44.708  1.00  0.00           H  
ATOM   3772  H2'   A   117     -24.535  35.280  43.228  1.00  0.00           H  
ATOM   3773 HO2'   A   117     -26.028  34.261  44.945  1.00  0.00           H  
ATOM   3774  H2    A   117     -25.394  38.785  40.229  1.00  0.00           H  
ATOM   3775  H61   A   117     -21.242  39.787  39.155  1.00  0.00           H  
ATOM   3776  H62   A   117     -20.280  39.263  40.452  1.00  0.00           H  
ATOM   3777  H8    A   117     -21.311  37.112  44.611  1.00  0.00           H  
ATOM   3778  P     G   118     -23.382  31.976  44.277  1.00  0.00           P  
ATOM   3779  OP2   G   118     -21.914  32.196  44.329  1.00  0.00           O  
ATOM   3780  OP1   G   118     -23.950  30.695  44.771  1.00  0.00           O  
ATOM   3781  O5'   G   118     -23.858  32.177  42.770  1.00  0.00           O  
ATOM   3782  C5'   G   118     -25.200  31.918  42.389  1.00  0.00           C  
ATOM   3783  C4'   G   118     -25.473  32.372  40.976  1.00  0.00           C  
ATOM   3784  O4'   G   118     -25.238  33.803  40.895  1.00  0.00           O  
ATOM   3785  C3'   G   118     -24.556  31.797  39.914  1.00  0.00           C  
ATOM   3786  O3'   G   118     -24.978  30.510  39.495  1.00  0.00           O  
ATOM   3787  C1'   G   118     -24.678  34.128  39.623  1.00  0.00           C  
ATOM   3788  C2'   G   118     -24.656  32.835  38.806  1.00  0.00           C  
ATOM   3789  O2'   G   118     -25.854  32.732  38.061  1.00  0.00           O  
ATOM   3790  N1    G   118     -20.789  36.513  37.438  1.00  0.00           N  
ATOM   3791  C2    G   118     -21.976  36.097  36.896  1.00  0.00           C  
ATOM   3792  N2    G   118     -22.161  36.348  35.595  1.00  0.00           N  
ATOM   3793  N3    G   118     -22.917  35.481  37.578  1.00  0.00           N  
ATOM   3794  C4    G   118     -22.575  35.307  38.869  1.00  0.00           C  
ATOM   3795  C5    G   118     -21.417  35.683  39.511  1.00  0.00           C  
ATOM   3796  C6    G   118     -20.415  36.349  38.767  1.00  0.00           C  
ATOM   3797  O6    G   118     -19.321  36.775  39.153  1.00  0.00           O  
ATOM   3798  N7    G   118     -21.456  35.317  40.852  1.00  0.00           N  
ATOM   3799  C8    G   118     -22.616  34.736  40.995  1.00  0.00           C  
ATOM   3800  N9    G   118     -23.347  34.697  39.829  1.00  0.00           N  
ATOM   3801  H5'   G   118     -25.803  32.390  42.999  1.00  0.00           H  
ATOM   3802 H5''   G   118     -25.370  30.955  42.454  1.00  0.00           H  
ATOM   3803  H4'   G   118     -26.508  32.053  40.787  1.00  0.00           H  
ATOM   3804  H3'   G   118     -23.523  31.637  40.259  1.00  0.00           H  
ATOM   3805  H1'   G   118     -25.247  34.865  39.039  1.00  0.00           H  
ATOM   3806  H2'   G   118     -23.856  32.737  38.060  1.00  0.00           H  
ATOM   3807 HO2'   G   118     -26.236  31.813  38.167  1.00  0.00           H  
ATOM   3808  H1    G   118     -20.138  36.969  36.831  1.00  0.00           H  
ATOM   3809  H22   G   118     -23.011  36.066  35.149  1.00  0.00           H  
ATOM   3810  H21   G   118     -21.452  36.815  35.070  1.00  0.00           H  
ATOM   3811  H8    G   118     -22.972  34.320  41.950  1.00  0.00           H  
ATOM   3812  P     U   119     -23.883  29.394  39.140  1.00  0.00           P  
ATOM   3813  OP2   U   119     -22.735  29.553  40.078  1.00  0.00           O  
ATOM   3814  OP1   U   119     -24.583  28.089  39.055  1.00  0.00           O  
ATOM   3815  O5'   U   119     -23.392  29.795  37.674  1.00  0.00           O  
ATOM   3816  C5'   U   119     -24.279  29.684  36.540  1.00  0.00           C  
ATOM   3817  C4'   U   119     -23.605  30.189  35.287  1.00  0.00           C  
ATOM   3818  O4'   U   119     -23.292  31.600  35.429  1.00  0.00           O  
ATOM   3819  C3'   U   119     -22.271  29.548  34.939  1.00  0.00           C  
ATOM   3820  O3'   U   119     -22.410  28.296  34.290  1.00  0.00           O  
ATOM   3821  C1'   U   119     -22.052  31.896  34.777  1.00  0.00           C  
ATOM   3822  C2'   U   119     -21.607  30.612  34.075  1.00  0.00           C  
ATOM   3823  O2'   U   119     -22.129  30.603  32.754  1.00  0.00           O  
ATOM   3824  N1    U   119     -21.051  32.377  35.758  1.00  0.00           N  
ATOM   3825  C2    U   119     -19.930  33.013  35.257  1.00  0.00           C  
ATOM   3826  O2    U   119     -19.741  33.187  34.065  1.00  0.00           O  
ATOM   3827  N3    U   119     -19.032  33.441  36.202  1.00  0.00           N  
ATOM   3828  C4    U   119     -19.134  33.303  37.570  1.00  0.00           C  
ATOM   3829  O4    U   119     -18.237  33.744  38.291  1.00  0.00           O  
ATOM   3830  C5    U   119     -20.319  32.637  38.017  1.00  0.00           C  
ATOM   3831  C6    U   119     -21.212  32.210  37.117  1.00  0.00           C  
ATOM   3832  H5'   U   119     -25.197  30.261  36.719  1.00  0.00           H  
ATOM   3833 H5''   U   119     -24.579  28.635  36.395  1.00  0.00           H  
ATOM   3834  H4'   U   119     -24.219  30.076  34.531  1.00  0.00           H  
ATOM   3835  H3'   U   119     -21.746  29.430  35.759  1.00  0.00           H  
ATOM   3836  H1'   U   119     -22.211  32.595  34.107  1.00  0.00           H  
ATOM   3837  H2'   U   119     -20.631  30.522  34.080  1.00  0.00           H  
ATOM   3838 HO2'   U   119     -22.555  29.738  32.586  1.00  0.00           H  
ATOM   3839  H3    U   119     -18.229  33.894  35.868  1.00  0.00           H  
ATOM   3840  H5    U   119     -20.475  32.496  38.974  1.00  0.00           H  
ATOM   3841  H6    U   119     -22.014  31.757  37.449  1.00  0.00           H  
ATOM   3842  P     C   120     -21.250  27.190  34.408  1.00  0.00           P  
ATOM   3843  OP2   C   120     -20.833  27.110  35.830  1.00  0.00           O  
ATOM   3844  OP1   C   120     -21.711  25.965  33.708  1.00  0.00           O  
ATOM   3845  O5'   C   120     -20.043  27.808  33.572  1.00  0.00           O  
ATOM   3846  C5'   C   120     -20.052  27.789  32.153  1.00  0.00           C  
ATOM   3847  C4'   C   120     -18.800  28.408  31.579  1.00  0.00           C  
ATOM   3848  O4'   C   120     -18.668  29.777  32.040  1.00  0.00           O  
ATOM   3849  C3'   C   120     -17.486  27.756  31.981  1.00  0.00           C  
ATOM   3850  O3'   C   120     -17.201  26.580  31.241  1.00  0.00           O  
ATOM   3851  C1'   C   120     -17.274  30.097  32.223  1.00  0.00           C  
ATOM   3852  C2'   C   120     -16.478  28.874  31.760  1.00  0.00           C  
ATOM   3853  O2'   C   120     -16.166  29.023  30.383  1.00  0.00           O  
ATOM   3854  N1    C   120     -16.990  30.452  33.636  1.00  0.00           N  
ATOM   3855  C2    C   120     -15.794  31.120  33.925  1.00  0.00           C  
ATOM   3856  O2    C   120     -15.013  31.393  33.001  1.00  0.00           O  
ATOM   3857  N3    C   120     -15.511  31.456  35.205  1.00  0.00           N  
ATOM   3858  C4    C   120     -16.367  31.152  36.180  1.00  0.00           C  
ATOM   3859  N4    C   120     -16.046  31.503  37.429  1.00  0.00           N  
ATOM   3860  C5    C   120     -17.590  30.471  35.919  1.00  0.00           C  
ATOM   3861  C6    C   120     -17.860  30.146  34.649  1.00  0.00           C  
ATOM   3862  H5'   C   120     -20.831  28.290  31.833  1.00  0.00           H  
ATOM   3863 H5''   C   120     -20.120  26.861  31.846  1.00  0.00           H  
ATOM   3864  H4'   C   120     -18.868  28.407  30.601  1.00  0.00           H  
ATOM   3865  H3'   C   120     -17.515  27.534  32.936  1.00  0.00           H  
ATOM   3866  H1'   C   120     -17.062  30.861  31.648  1.00  0.00           H  
ATOM   3867  H2'   C   120     -15.672  28.745  32.303  1.00  0.00           H  
ATOM   3868 HO2'   C   120     -16.403  28.198  29.911  1.00  0.00           H  
ATOM   3869  H42   C   120     -16.654  31.292  38.167  1.00  0.00           H  
ATOM   3870  H41   C   120     -15.203  31.969  37.604  1.00  0.00           H  
ATOM   3871  H5    C   120     -18.213  30.253  36.642  1.00  0.00           H  
ATOM   3872  H6    C   120     -18.697  29.678  34.449  1.00  0.00           H  
ATOM   3873  P     G   121     -16.247  25.445  31.862  1.00  0.00           P  
ATOM   3874  OP2   G   121     -16.638  25.241  33.280  1.00  0.00           O  
ATOM   3875  OP1   G   121     -16.239  24.288  30.929  1.00  0.00           O  
ATOM   3876  O5'   G   121     -14.797  26.105  31.840  1.00  0.00           O  
ATOM   3877  C5'   G   121     -14.140  26.383  30.612  1.00  0.00           C  
ATOM   3878  C4'   G   121     -12.855  27.140  30.828  1.00  0.00           C  
ATOM   3879  O4'   G   121     -13.135  28.407  31.481  1.00  0.00           O  
ATOM   3880  C3'   G   121     -11.833  26.474  31.738  1.00  0.00           C  
ATOM   3881  O3'   G   121     -11.090  25.458  31.085  1.00  0.00           O  
ATOM   3882  C1'   G   121     -12.041  28.742  32.368  1.00  0.00           C  
ATOM   3883  C2'   G   121     -10.984  27.649  32.201  1.00  0.00           C  
ATOM   3884  O2'   G   121     -10.063  28.048  31.196  1.00  0.00           O  
ATOM   3885  N1    G   121     -10.918  30.410  37.044  1.00  0.00           N  
ATOM   3886  C2    G   121     -10.177  30.481  35.890  1.00  0.00           C  
ATOM   3887  N2    G   121      -8.977  31.074  35.986  1.00  0.00           N  
ATOM   3888  N3    G   121     -10.581  30.006  34.722  1.00  0.00           N  
ATOM   3889  C4    G   121     -11.806  29.444  34.802  1.00  0.00           C  
ATOM   3890  C5    G   121     -12.627  29.323  35.904  1.00  0.00           C  
ATOM   3891  C6    G   121     -12.181  29.835  37.149  1.00  0.00           C  
ATOM   3892  O6    G   121     -12.764  29.824  38.240  1.00  0.00           O  
ATOM   3893  N7    G   121     -13.810  28.681  35.567  1.00  0.00           N  
ATOM   3894  C8    G   121     -13.689  28.428  34.292  1.00  0.00           C  
ATOM   3895  N9    G   121     -12.498  28.864  33.765  1.00  0.00           N  
ATOM   3896  H5'   G   121     -14.735  26.916  30.045  1.00  0.00           H  
ATOM   3897 H5''   G   121     -13.941  25.536  30.158  1.00  0.00           H  
ATOM   3898  H4'   G   121     -12.439  27.316  29.959  1.00  0.00           H  
ATOM   3899  H3'   G   121     -12.295  26.087  32.511  1.00  0.00           H  
ATOM   3900  H1'   G   121     -11.674  29.600  32.068  1.00  0.00           H  
ATOM   3901  H2'   G   121     -10.532  27.455  33.049  1.00  0.00           H  
ATOM   3902 HO2'   G   121      -9.943  27.311  30.562  1.00  0.00           H  
ATOM   3903  H1    G   121     -10.528  30.793  37.858  1.00  0.00           H  
ATOM   3904  H22   G   121      -8.405  31.153  35.196  1.00  0.00           H  
ATOM   3905  H21   G   121      -8.671  31.427  36.848  1.00  0.00           H  
ATOM   3906  H8    G   121     -14.378  27.973  33.765  1.00  0.00           H  
ATOM   3907  P     G   122     -10.447  24.256  31.936  1.00  0.00           P  
ATOM   3908  OP2   G   122     -11.469  23.777  32.901  1.00  0.00           O  
ATOM   3909  OP1   G   122      -9.830  23.296  30.983  1.00  0.00           O  
ATOM   3910  O5'   G   122      -9.275  24.950  32.761  1.00  0.00           O  
ATOM   3911  C5'   G   122      -8.128  25.468  32.105  1.00  0.00           C  
ATOM   3912  C4'   G   122      -7.221  26.197  33.066  1.00  0.00           C  
ATOM   3913  O4'   G   122      -7.932  27.313  33.661  1.00  0.00           O  
ATOM   3914  C3'   G   122      -6.727  25.393  34.258  1.00  0.00           C  
ATOM   3915  O3'   G   122      -5.646  24.534  33.938  1.00  0.00           O  
ATOM   3916  C1'   G   122      -7.483  27.497  35.024  1.00  0.00           C  
ATOM   3917  C2'   G   122      -6.369  26.477  35.265  1.00  0.00           C  
ATOM   3918  O2'   G   122      -5.120  27.077  34.954  1.00  0.00           O  
ATOM   3919  N1    G   122      -9.064  28.263  39.801  1.00  0.00           N  
ATOM   3920  C2    G   122      -7.855  28.562  39.222  1.00  0.00           C  
ATOM   3921  N2    G   122      -6.943  29.143  40.016  1.00  0.00           N  
ATOM   3922  N3    G   122      -7.560  28.313  37.957  1.00  0.00           N  
ATOM   3923  C4    G   122      -8.587  27.728  37.304  1.00  0.00           C  
ATOM   3924  C5    G   122      -9.833  27.388  37.789  1.00  0.00           C  
ATOM   3925  C6    G   122     -10.136  27.661  39.148  1.00  0.00           C  
ATOM   3926  O6    G   122     -11.183  27.435  39.764  1.00  0.00           O  
ATOM   3927  N7    G   122     -10.605  26.804  36.796  1.00  0.00           N  
ATOM   3928  C8    G   122      -9.830  26.799  35.745  1.00  0.00           C  
ATOM   3929  N9    G   122      -8.592  27.346  35.983  1.00  0.00           N  
ATOM   3930  H5'   G   122      -8.414  26.088  31.402  1.00  0.00           H  
ATOM   3931 H5''   G   122      -7.632  24.728  31.695  1.00  0.00           H  
ATOM   3932  H4'   G   122      -6.447  26.542  32.572  1.00  0.00           H  
ATOM   3933  H3'   G   122      -7.468  24.858  34.613  1.00  0.00           H  
ATOM   3934  H1'   G   122      -7.115  28.404  35.090  1.00  0.00           H  
ATOM   3935  H2'   G   122      -6.388  26.136  36.183  1.00  0.00           H  
ATOM   3936 HO2'   G   122      -4.888  27.715  35.659  1.00  0.00           H  
ATOM   3937  H1    G   122      -9.184  28.489  40.747  1.00  0.00           H  
ATOM   3938  H22   G   122      -6.061  29.380  39.657  1.00  0.00           H  
ATOM   3939  H21   G   122      -7.154  29.331  40.954  1.00  0.00           H  
ATOM   3940  H8    G   122     -10.105  26.444  34.875  1.00  0.00           H  
ATOM   3941  P     A   123      -5.514  23.093  34.657  1.00  0.00           P  
ATOM   3942  OP2   A   123      -6.845  22.452  34.802  1.00  0.00           O  
ATOM   3943  OP1   A   123      -4.449  22.393  33.905  1.00  0.00           O  
ATOM   3944  O5'   A   123      -4.956  23.436  36.108  1.00  0.00           O  
ATOM   3945  C5'   A   123      -3.685  24.098  36.267  1.00  0.00           C  
ATOM   3946  C4'   A   123      -3.459  24.478  37.712  1.00  0.00           C  
ATOM   3947  O4'   A   123      -4.440  25.469  38.114  1.00  0.00           O  
ATOM   3948  C3'   A   123      -3.601  23.369  38.750  1.00  0.00           C  
ATOM   3949  O3'   A   123      -2.384  22.632  38.867  1.00  0.00           O  
ATOM   3950  C1'   A   123      -4.761  25.306  39.478  1.00  0.00           C  
ATOM   3951  C2'   A   123      -3.884  24.168  40.017  1.00  0.00           C  
ATOM   3952  O2'   A   123      -2.701  24.726  40.559  1.00  0.00           O  
ATOM   3953  N1    A   123      -8.955  25.674  42.454  1.00  0.00           N  
ATOM   3954  C2    A   123      -7.674  25.976  42.668  1.00  0.00           C  
ATOM   3955  N3    A   123      -6.628  25.848  41.857  1.00  0.00           N  
ATOM   3956  C4    A   123      -7.003  25.337  40.672  1.00  0.00           C  
ATOM   3957  C5    A   123      -8.283  24.976  40.297  1.00  0.00           C  
ATOM   3958  C6    A   123      -9.305  25.154  41.254  1.00  0.00           C  
ATOM   3959  N6    A   123     -10.589  24.834  41.044  1.00  0.00           N  
ATOM   3960  N7    A   123      -8.296  24.491  38.998  1.00  0.00           N  
ATOM   3961  C8    A   123      -7.043  24.559  38.623  1.00  0.00           C  
ATOM   3962  N9    A   123      -6.203  25.071  39.584  1.00  0.00           N  
ATOM   3963  H5'   A   123      -3.647  25.001  35.641  1.00  0.00           H  
ATOM   3964 H5''   A   123      -2.871  23.438  35.931  1.00  0.00           H  
ATOM   3965  H4'   A   123      -2.414  24.821  37.739  1.00  0.00           H  
ATOM   3966  H3'   A   123      -4.358  22.615  38.490  1.00  0.00           H  
ATOM   3967  H1'   A   123      -4.555  26.190  40.099  1.00  0.00           H  
ATOM   3968  H2'   A   123      -4.308  23.550  40.822  1.00  0.00           H  
ATOM   3969 HO2'   A   123      -1.921  24.140  40.334  1.00  0.00           H  
ATOM   3970  H2    A   123      -7.451  26.391  43.661  1.00  0.00           H  
ATOM   3971  H61   A   123     -11.266  24.980  41.767  1.00  0.00           H  
ATOM   3972  H62   A   123     -10.872  24.449  40.167  1.00  0.00           H  
ATOM   3973  H8    A   123      -6.695  24.246  37.627  1.00  0.00           H  
ATOM   3974  P     G   124      -2.421  21.054  39.171  1.00  0.00           P  
ATOM   3975  OP2   G   124      -3.722  20.524  38.689  1.00  0.00           O  
ATOM   3976  OP1   G   124      -1.155  20.458  38.672  1.00  0.00           O  
ATOM   3977  O5'   G   124      -2.413  20.967  40.762  1.00  0.00           O  
ATOM   3978  C5'   G   124      -3.050  19.893  41.437  1.00  0.00           C  
ATOM   3979  C4'   G   124      -3.465  20.283  42.833  1.00  0.00           C  
ATOM   3980  O4'   G   124      -4.127  21.575  42.781  1.00  0.00           O  
ATOM   3981  C3'   G   124      -4.481  19.373  43.507  1.00  0.00           C  
ATOM   3982  O3'   G   124      -3.889  18.241  44.121  1.00  0.00           O  
ATOM   3983  C1'   G   124      -5.186  21.600  43.708  1.00  0.00           C  
ATOM   3984  C2'   G   124      -5.108  20.311  44.526  1.00  0.00           C  
ATOM   3985  O2'   G   124      -4.248  20.510  45.639  1.00  0.00           O  
ATOM   3986  N1    G   124     -10.179  22.551  44.007  1.00  0.00           N  
ATOM   3987  C2    G   124      -9.230  22.537  45.000  1.00  0.00           C  
ATOM   3988  N2    G   124      -9.663  22.813  46.240  1.00  0.00           N  
ATOM   3989  N3    G   124      -7.950  22.274  44.796  1.00  0.00           N  
ATOM   3990  C4    G   124      -7.688  22.019  43.497  1.00  0.00           C  
ATOM   3991  C5    G   124      -8.560  22.006  42.429  1.00  0.00           C  
ATOM   3992  C6    G   124      -9.931  22.290  42.662  1.00  0.00           C  
ATOM   3993  O6    G   124     -10.859  22.328  41.847  1.00  0.00           O  
ATOM   3994  N7    G   124      -7.894  21.698  41.252  1.00  0.00           N  
ATOM   3995  C8    G   124      -6.652  21.531  41.618  1.00  0.00           C  
ATOM   3996  N9    G   124      -6.457  21.711  42.966  1.00  0.00           N  
ATOM   3997  H5'   G   124      -2.431  19.134  41.487  1.00  0.00           H  
ATOM   3998 H5''   G   124      -3.845  19.623  40.930  1.00  0.00           H  
ATOM   3999  H4'   G   124      -2.664  20.351  43.395  1.00  0.00           H  
ATOM   4000  H3'   G   124      -5.157  19.106  42.851  1.00  0.00           H  
ATOM   4001  H1'   G   124      -5.088  22.372  44.304  1.00  0.00           H  
ATOM   4002  H2'   G   124      -5.995  19.999  44.803  1.00  0.00           H  
ATOM   4003 HO2'   G   124      -3.698  19.709  45.765  1.00  0.00           H  
ATOM   4004  H1    G   124     -11.102  22.758  44.262  1.00  0.00           H  
ATOM   4005  H22   G   124      -9.030  22.819  46.989  1.00  0.00           H  
ATOM   4006  H21   G   124     -10.609  23.010  46.399  1.00  0.00           H  
ATOM   4007  H8    G   124      -5.932  21.302  40.994  1.00  0.00           H  
ATOM   4008  P     G   125      -4.189  16.767  43.555  1.00  0.00           P  
ATOM   4009  OP2   G   125      -5.310  16.866  42.587  1.00  0.00           O  
ATOM   4010  OP1   G   125      -2.899  16.167  43.126  1.00  0.00           O  
ATOM   4011  O5'   G   125      -4.707  15.962  44.829  1.00  0.00           O  
ATOM   4012  C5'   G   125      -3.855  15.732  45.941  1.00  0.00           C  
ATOM   4013  C4'   G   125      -4.564  15.994  47.246  1.00  0.00           C  
ATOM   4014  O4'   G   125      -5.893  16.505  47.019  1.00  0.00           O  
ATOM   4015  C3'   G   125      -4.787  14.783  48.140  1.00  0.00           C  
ATOM   4016  O3'   G   125      -3.634  14.426  48.885  1.00  0.00           O  
ATOM   4017  C1'   G   125      -6.755  16.117  48.075  1.00  0.00           C  
ATOM   4018  C2'   G   125      -5.954  15.220  49.027  1.00  0.00           C  
ATOM   4019  O2'   G   125      -5.504  16.004  50.123  1.00  0.00           O  
ATOM   4020  N1    G   125     -11.390  14.201  48.949  1.00  0.00           N  
ATOM   4021  C2    G   125     -10.530  14.838  49.811  1.00  0.00           C  
ATOM   4022  N2    G   125     -10.956  14.987  51.074  1.00  0.00           N  
ATOM   4023  N3    G   125      -9.339  15.297  49.462  1.00  0.00           N  
ATOM   4024  C4    G   125      -9.070  15.063  48.161  1.00  0.00           C  
ATOM   4025  C5    G   125      -9.857  14.438  47.217  1.00  0.00           C  
ATOM   4026  C6    G   125     -11.132  13.950  47.605  1.00  0.00           C  
ATOM   4027  O6    G   125     -11.976  13.368  46.915  1.00  0.00           O  
ATOM   4028  N7    G   125      -9.215  14.398  45.987  1.00  0.00           N  
ATOM   4029  C8    G   125      -8.071  14.989  46.201  1.00  0.00           C  
ATOM   4030  N9    G   125      -7.918  15.417  47.498  1.00  0.00           N  
ATOM   4031  H5'   G   125      -3.076  16.323  45.876  1.00  0.00           H  
ATOM   4032 H5''   G   125      -3.551  14.800  45.923  1.00  0.00           H  
ATOM   4033  H4'   G   125      -4.060  16.665  47.753  1.00  0.00           H  
ATOM   4034  H3'   G   125      -5.072  14.025  47.590  1.00  0.00           H  
ATOM   4035  H1'   G   125      -7.060  16.914  48.558  1.00  0.00           H  
ATOM   4036  H2'   G   125      -6.487  14.453  49.324  1.00  0.00           H  
ATOM   4037 HO2'   G   125      -6.267  16.209  50.703  1.00  0.00           H  
ATOM   4038  H1    G   125     -12.250  13.899  49.307  1.00  0.00           H  
ATOM   4039  H22   G   125     -10.385  15.435  51.734  1.00  0.00           H  
ATOM   4040  H21   G   125     -11.837  14.650  51.340  1.00  0.00           H  
ATOM   4041  H8    G   125      -7.391  15.114  45.507  1.00  0.00           H  
ATOM   4042  P     U   126      -3.575  13.016  49.654  1.00  0.00           P  
ATOM   4043  OP2   U   126      -4.953  12.670  50.085  1.00  0.00           O  
ATOM   4044  OP1   U   126      -2.808  12.064  48.811  1.00  0.00           O  
ATOM   4045  O5'   U   126      -2.713  13.325  50.957  1.00  0.00           O  
ATOM   4046  C5'   U   126      -3.267  14.053  52.043  1.00  0.00           C  
ATOM   4047  C4'   U   126      -2.202  14.774  52.831  1.00  0.00           C  
ATOM   4048  O4'   U   126      -1.102  13.864  53.075  1.00  0.00           O  
ATOM   4049  C3'   U   126      -1.606  16.012  52.178  1.00  0.00           C  
ATOM   4050  O3'   U   126      -1.332  17.049  53.103  1.00  0.00           O  
ATOM   4051  C1'   U   126       0.121  14.445  52.613  1.00  0.00           C  
ATOM   4052  C2'   U   126      -0.279  15.517  51.612  1.00  0.00           C  
ATOM   4053  O2'   U   126       0.702  16.544  51.630  1.00  0.00           O  
ATOM   4054  N1    U   126       0.948  13.380  51.997  1.00  0.00           N  
ATOM   4055  C2    U   126       2.296  13.370  52.305  1.00  0.00           C  
ATOM   4056  O2    U   126       2.815  14.184  53.048  1.00  0.00           O  
ATOM   4057  N3    U   126       3.021  12.366  51.712  1.00  0.00           N  
ATOM   4058  C4    U   126       2.550  11.391  50.859  1.00  0.00           C  
ATOM   4059  O4    U   126       3.332  10.554  50.406  1.00  0.00           O  
ATOM   4060  C5    U   126       1.147  11.464  50.585  1.00  0.00           C  
ATOM   4061  C6    U   126       0.416  12.430  51.150  1.00  0.00           C  
ATOM   4062  H5'   U   126      -3.738  13.432  52.637  1.00  0.00           H  
ATOM   4063 H5''   U   126      -3.905  14.710  51.695  1.00  0.00           H  
ATOM   4064  H4'   U   126      -2.582  15.060  53.688  1.00  0.00           H  
ATOM   4065  H3'   U   126      -2.178  16.290  51.433  1.00  0.00           H  
ATOM   4066  H1'   U   126       0.621  14.860  53.348  1.00  0.00           H  
ATOM   4067  H2'   U   126      -0.390  15.138  50.715  1.00  0.00           H  
ATOM   4068 HO2'   U   126       1.539  16.192  51.260  1.00  0.00           H  
ATOM   4069  H3    U   126       3.979  12.340  51.918  1.00  0.00           H  
ATOM   4070  H5    U   126       0.726  10.809  49.989  1.00  0.00           H  
ATOM   4071  H6    U   126      -0.541  12.459  50.946  1.00  0.00           H  
ATOM   4072  P     U   127      -1.592  18.594  52.703  1.00  0.00           P  
ATOM   4073  OP2   U   127      -2.085  19.242  53.945  1.00  0.00           O  
ATOM   4074  OP1   U   127      -0.323  19.058  52.087  1.00  0.00           O  
ATOM   4075  O5'   U   127      -2.741  18.697  51.604  1.00  0.00           O  
ATOM   4076  C5'   U   127      -4.078  18.332  51.910  1.00  0.00           C  
ATOM   4077  C4'   U   127      -4.826  19.463  52.572  1.00  0.00           C  
ATOM   4078  O4'   U   127      -5.102  20.476  51.570  1.00  0.00           O  
ATOM   4079  C3'   U   127      -6.182  19.113  53.166  1.00  0.00           C  
ATOM   4080  O3'   U   127      -6.097  18.632  54.496  1.00  0.00           O  
ATOM   4081  C1'   U   127      -6.358  21.077  51.845  1.00  0.00           C  
ATOM   4082  C2'   U   127      -6.909  20.453  53.130  1.00  0.00           C  
ATOM   4083  O2'   U   127      -6.538  21.270  54.232  1.00  0.00           O  
ATOM   4084  N1    U   127      -7.262  20.873  50.688  1.00  0.00           N  
ATOM   4085  C2    U   127      -8.463  21.558  50.697  1.00  0.00           C  
ATOM   4086  O2    U   127      -8.796  22.306  51.600  1.00  0.00           O  
ATOM   4087  N3    U   127      -9.267  21.339  49.606  1.00  0.00           N  
ATOM   4088  C4    U   127      -9.002  20.522  48.528  1.00  0.00           C  
ATOM   4089  O4    U   127      -9.830  20.429  47.620  1.00  0.00           O  
ATOM   4090  C5    U   127      -7.742  19.845  48.586  1.00  0.00           C  
ATOM   4091  C6    U   127      -6.939  20.041  49.637  1.00  0.00           C  
ATOM   4092  H5'   U   127      -4.069  17.560  52.512  1.00  0.00           H  
ATOM   4093 H5''   U   127      -4.540  18.087  51.082  1.00  0.00           H  
ATOM   4094  H4'   U   127      -4.269  19.865  53.271  1.00  0.00           H  
ATOM   4095  H3'   U   127      -6.648  18.451  52.615  1.00  0.00           H  
ATOM   4096  H1'   U   127      -6.222  22.038  51.986  1.00  0.00           H  
ATOM   4097  H2'   U   127      -7.880  20.333  53.080  1.00  0.00           H  
ATOM   4098 HO2'   U   127      -6.325  20.695  54.997  1.00  0.00           H  
ATOM   4099  H3    U   127     -10.124  21.815  49.592  1.00  0.00           H  
ATOM   4100  H5    U   127      -7.470  19.244  47.861  1.00  0.00           H  
ATOM   4101  H6    U   127      -6.083  19.567  49.654  1.00  0.00           H  
ATOM   4102  P     C   128      -6.770  17.229  54.894  1.00  0.00           P  
ATOM   4103  OP2   C   128      -6.618  16.302  53.744  1.00  0.00           O  
ATOM   4104  OP1   C   128      -6.252  16.833  56.228  1.00  0.00           O  
ATOM   4105  O5'   C   128      -8.318  17.573  55.049  1.00  0.00           O  
ATOM   4106  C5'   C   128      -8.793  18.309  56.166  1.00  0.00           C  
ATOM   4107  C4'   C   128     -10.250  18.672  56.016  1.00  0.00           C  
ATOM   4108  O4'   C   128     -10.396  19.636  54.951  1.00  0.00           O  
ATOM   4109  C3'   C   128     -11.183  17.542  55.609  1.00  0.00           C  
ATOM   4110  O3'   C   128     -11.574  16.727  56.701  1.00  0.00           O  
ATOM   4111  C1'   C   128     -11.597  19.397  54.257  1.00  0.00           C  
ATOM   4112  C2'   C   128     -12.337  18.303  54.999  1.00  0.00           C  
ATOM   4113  O2'   C   128     -13.157  18.894  55.996  1.00  0.00           O  
ATOM   4114  N1    C   128     -11.270  18.968  52.874  1.00  0.00           N  
ATOM   4115  C2    C   128     -12.251  19.110  51.885  1.00  0.00           C  
ATOM   4116  O2    C   128     -13.355  19.585  52.190  1.00  0.00           O  
ATOM   4117  N3    C   128     -11.978  18.727  50.616  1.00  0.00           N  
ATOM   4118  C4    C   128     -10.783  18.219  50.314  1.00  0.00           C  
ATOM   4119  N4    C   128     -10.558  17.855  49.049  1.00  0.00           N  
ATOM   4120  C5    C   128      -9.766  18.061  51.297  1.00  0.00           C  
ATOM   4121  C6    C   128     -10.047  18.445  52.548  1.00  0.00           C  
ATOM   4122  H5'   C   128      -8.266  19.130  56.255  1.00  0.00           H  
ATOM   4123 H5''   C   128      -8.680  17.768  56.976  1.00  0.00           H  
ATOM   4124  H4'   C   128     -10.576  19.067  56.851  1.00  0.00           H  
ATOM   4125  H3'   C   128     -10.767  16.985  54.919  1.00  0.00           H  
ATOM   4126  H1'   C   128     -12.145  20.209  54.226  1.00  0.00           H  
ATOM   4127  H2'   C   128     -12.858  17.743  54.387  1.00  0.00           H  
ATOM   4128 HO2'   C   128     -13.136  18.335  56.801  1.00  0.00           H  
ATOM   4129  H42   C   128      -9.690  17.478  48.795  1.00  0.00           H  
ATOM   4130  H41   C   128     -11.262  17.964  48.375  1.00  0.00           H  
ATOM   4131  H5    C   128      -8.890  17.687  51.065  1.00  0.00           H  
ATOM   4132  H6    C   128      -9.360  18.344  53.239  1.00  0.00           H  
ATOM   4133  P     G   129     -11.703  15.136  56.517  1.00  0.00           P  
ATOM   4134  OP2   G   129     -10.801  14.726  55.411  1.00  0.00           O  
ATOM   4135  OP1   G   129     -11.560  14.504  57.853  1.00  0.00           O  
ATOM   4136  O5'   G   129     -13.206  14.924  56.031  1.00  0.00           O  
ATOM   4137  C5'   G   129     -14.298  15.204  56.895  1.00  0.00           C  
ATOM   4138  C4'   G   129     -15.593  15.318  56.131  1.00  0.00           C  
ATOM   4139  O4'   G   129     -15.499  16.386  55.152  1.00  0.00           O  
ATOM   4140  C3'   G   129     -15.989  14.104  55.303  1.00  0.00           C  
ATOM   4141  O3'   G   129     -16.578  13.074  56.078  1.00  0.00           O  
ATOM   4142  C1'   G   129     -16.232  16.025  54.005  1.00  0.00           C  
ATOM   4143  C2'   G   129     -16.970  14.726  54.315  1.00  0.00           C  
ATOM   4144  O2'   G   129     -18.214  15.016  54.937  1.00  0.00           O  
ATOM   4145  N1    G   129     -15.818  16.061  48.931  1.00  0.00           N  
ATOM   4146  C2    G   129     -16.929  16.244  49.719  1.00  0.00           C  
ATOM   4147  N2    G   129     -18.085  16.466  49.076  1.00  0.00           N  
ATOM   4148  N3    G   129     -16.910  16.212  51.042  1.00  0.00           N  
ATOM   4149  C4    G   129     -15.671  15.978  51.523  1.00  0.00           C  
ATOM   4150  C5    G   129     -14.498  15.783  50.825  1.00  0.00           C  
ATOM   4151  C6    G   129     -14.533  15.819  49.406  1.00  0.00           C  
ATOM   4152  O6    G   129     -13.600  15.669  48.609  1.00  0.00           O  
ATOM   4153  N7    G   129     -13.436  15.573  51.693  1.00  0.00           N  
ATOM   4154  C8    G   129     -13.972  15.643  52.881  1.00  0.00           C  
ATOM   4155  N9    G   129     -15.324  15.887  52.851  1.00  0.00           N  
ATOM   4156  H5'   G   129     -14.127  16.047  57.364  1.00  0.00           H  
ATOM   4157 H5''   G   129     -14.377  14.482  57.554  1.00  0.00           H  
ATOM   4158  H4'   G   129     -16.315  15.529  56.761  1.00  0.00           H  
ATOM   4159  H3'   G   129     -15.203  13.773  54.822  1.00  0.00           H  
ATOM   4160  H1'   G   129     -16.883  16.735  53.825  1.00  0.00           H  
ATOM   4161  H2'   G   129     -17.085  14.164  53.520  1.00  0.00           H  
ATOM   4162 HO2'   G   129     -18.365  14.375  55.663  1.00  0.00           H  
ATOM   4163  H1    G   129     -15.939  16.104  47.960  1.00  0.00           H  
ATOM   4164  H22   G   129     -18.911  16.603  49.587  1.00  0.00           H  
ATOM   4165  H21   G   129     -18.107  16.491  48.097  1.00  0.00           H  
ATOM   4166  H8    G   129     -13.461  15.533  53.710  1.00  0.00           H  
ATOM   4167  P     A   130     -16.362  11.534  55.672  1.00  0.00           P  
ATOM   4168  OP2   A   130     -14.913  11.324  55.423  1.00  0.00           O  
ATOM   4169  OP1   A   130     -17.065  10.691  56.671  1.00  0.00           O  
ATOM   4170  O5'   A   130     -17.126  11.392  54.281  1.00  0.00           O  
ATOM   4171  C5'   A   130     -18.534  11.552  54.203  1.00  0.00           C  
ATOM   4172  C4'   A   130     -19.026  11.450  52.781  1.00  0.00           C  
ATOM   4173  O4'   A   130     -18.472  12.467  51.887  1.00  0.00           O  
ATOM   4174  C3'   A   130     -18.652  10.178  52.035  1.00  0.00           C  
ATOM   4175  O3'   A   130     -19.352   9.037  52.500  1.00  0.00           O  
ATOM   4176  C1'   A   130     -18.661  12.022  50.578  1.00  0.00           C  
ATOM   4177  C2'   A   130     -19.182  10.580  50.668  1.00  0.00           C  
ATOM   4178  O2'   A   130     -20.602  10.589  50.648  1.00  0.00           O  
ATOM   4179  N1    A   130     -16.360  11.887  45.969  1.00  0.00           N  
ATOM   4180  C2    A   130     -17.642  11.769  46.340  1.00  0.00           C  
ATOM   4181  N3    A   130     -18.172  11.814  47.560  1.00  0.00           N  
ATOM   4182  C4    A   130     -17.217  12.007  48.486  1.00  0.00           C  
ATOM   4183  C5    A   130     -15.860  12.146  48.261  1.00  0.00           C  
ATOM   4184  C6    A   130     -15.426  12.080  46.925  1.00  0.00           C  
ATOM   4185  N6    A   130     -14.148  12.197  46.555  1.00  0.00           N  
ATOM   4186  N7    A   130     -15.180  12.331  49.457  1.00  0.00           N  
ATOM   4187  C8    A   130     -16.125  12.300  50.363  1.00  0.00           C  
ATOM   4188  N9    A   130     -17.383  12.108  49.847  1.00  0.00           N  
ATOM   4189  H5'   A   130     -18.777  12.431  54.563  1.00  0.00           H  
ATOM   4190 H5''   A   130     -18.966  10.857  54.741  1.00  0.00           H  
ATOM   4191  H4'   A   130     -19.999  11.564  52.773  1.00  0.00           H  
ATOM   4192  H3'   A   130     -17.676  10.088  52.023  1.00  0.00           H  
ATOM   4193  H1'   A   130     -19.330  12.584  50.133  1.00  0.00           H  
ATOM   4194  H2'   A   130     -18.812  10.013  49.959  1.00  0.00           H  
ATOM   4195 HO2'   A   130     -20.917   9.878  50.051  1.00  0.00           H  
ATOM   4196  H2    A   130     -18.280  11.630  45.608  1.00  0.00           H  
ATOM   4197  H61   A   130     -13.906  12.142  45.607  1.00  0.00           H  
ATOM   4198  H62   A   130     -13.453  12.338  47.231  1.00  0.00           H  
ATOM   4199  H8    A   130     -15.951  12.405  51.323  1.00  0.00           H  
ATOM   4200  P     A   131     -18.682   7.580  52.393  1.00  0.00           P  
ATOM   4201  OP2   A   131     -17.207   7.749  52.404  1.00  0.00           O  
ATOM   4202  OP1   A   131     -19.328   6.701  53.399  1.00  0.00           O  
ATOM   4203  O5'   A   131     -19.107   7.066  50.945  1.00  0.00           O  
ATOM   4204  C5'   A   131     -20.444   6.670  50.675  1.00  0.00           C  
ATOM   4205  C4'   A   131     -20.819   6.930  49.238  1.00  0.00           C  
ATOM   4206  O4'   A   131     -20.240   8.178  48.787  1.00  0.00           O  
ATOM   4207  C3'   A   131     -20.324   5.909  48.224  1.00  0.00           C  
ATOM   4208  O3'   A   131     -21.161   4.769  48.132  1.00  0.00           O  
ATOM   4209  C1'   A   131     -19.831   8.097  47.424  1.00  0.00           C  
ATOM   4210  C2'   A   131     -20.277   6.716  46.929  1.00  0.00           C  
ATOM   4211  O2'   A   131     -21.569   6.837  46.351  1.00  0.00           O  
ATOM   4212  N1    A   131     -15.741   8.930  44.403  1.00  0.00           N  
ATOM   4213  C2    A   131     -17.049   8.824  44.137  1.00  0.00           C  
ATOM   4214  N3    A   131     -18.062   8.606  44.974  1.00  0.00           N  
ATOM   4215  C4    A   131     -17.617   8.488  46.238  1.00  0.00           C  
ATOM   4216  C5    A   131     -16.306   8.574  46.666  1.00  0.00           C  
ATOM   4217  C6    A   131     -15.328   8.808  45.682  1.00  0.00           C  
ATOM   4218  N6    A   131     -14.024   8.913  45.946  1.00  0.00           N  
ATOM   4219  N7    A   131     -16.227   8.403  48.041  1.00  0.00           N  
ATOM   4220  C8    A   131     -17.471   8.222  48.408  1.00  0.00           C  
ATOM   4221  N9    A   131     -18.366   8.261  47.367  1.00  0.00           N  
ATOM   4222  H5'   A   131     -21.050   7.172  51.259  1.00  0.00           H  
ATOM   4223 H5''   A   131     -20.539   5.714  50.863  1.00  0.00           H  
ATOM   4224  H4'   A   131     -21.795   6.993  49.171  1.00  0.00           H  
ATOM   4225  H3'   A   131     -19.413   5.635  48.463  1.00  0.00           H  
ATOM   4226  H1'   A   131     -20.259   8.792  46.881  1.00  0.00           H  
ATOM   4227  H2'   A   131     -19.629   6.342  46.296  1.00  0.00           H  
ATOM   4228 HO2'   A   131     -22.106   6.058  46.605  1.00  0.00           H  
ATOM   4229  H2    A   131     -17.296   8.920  43.194  1.00  0.00           H  
ATOM   4230  H61   A   131     -13.388   9.076  45.217  1.00  0.00           H  
ATOM   4231  H62   A   131     -13.701   8.828  46.867  1.00  0.00           H  
ATOM   4232  H8    A   131     -17.739   8.072  49.339  1.00  0.00           H  
ATOM   4233  P     G   132     -20.520   3.313  47.899  1.00  0.00           P  
ATOM   4234  OP2   G   132     -19.410   3.139  48.871  1.00  0.00           O  
ATOM   4235  OP1   G   132     -21.627   2.323  47.864  1.00  0.00           O  
ATOM   4236  O5'   G   132     -19.888   3.398  46.439  1.00  0.00           O  
ATOM   4237  C5'   G   132     -20.717   3.505  45.291  1.00  0.00           C  
ATOM   4238  C4'   G   132     -19.906   3.686  44.039  1.00  0.00           C  
ATOM   4239  O4'   G   132     -19.102   4.894  44.130  1.00  0.00           O  
ATOM   4240  C3'   G   132     -18.887   2.599  43.768  1.00  0.00           C  
ATOM   4241  O3'   G   132     -19.516   1.467  43.203  1.00  0.00           O  
ATOM   4242  C1'   G   132     -17.902   4.702  43.402  1.00  0.00           C  
ATOM   4243  C2'   G   132     -17.940   3.294  42.804  1.00  0.00           C  
ATOM   4244  O2'   G   132     -18.461   3.357  41.496  1.00  0.00           O  
ATOM   4245  N1    G   132     -12.847   4.707  43.832  1.00  0.00           N  
ATOM   4246  C2    G   132     -13.624   4.607  42.706  1.00  0.00           C  
ATOM   4247  N2    G   132     -12.966   4.466  41.544  1.00  0.00           N  
ATOM   4248  N3    G   132     -14.948   4.639  42.715  1.00  0.00           N  
ATOM   4249  C4    G   132     -15.438   4.782  43.962  1.00  0.00           C  
ATOM   4250  C5    G   132     -14.749   4.890  45.148  1.00  0.00           C  
ATOM   4251  C6    G   132     -13.334   4.848  45.125  1.00  0.00           C  
ATOM   4252  O6    G   132     -12.549   4.914  46.075  1.00  0.00           O  
ATOM   4253  N7    G   132     -15.624   5.026  46.214  1.00  0.00           N  
ATOM   4254  C8    G   132     -16.806   4.992  45.669  1.00  0.00           C  
ATOM   4255  N9    G   132     -16.767   4.833  44.307  1.00  0.00           N  
ATOM   4256  H5'   G   132     -21.315   4.273  45.399  1.00  0.00           H  
ATOM   4257 H5''   G   132     -21.256   2.690  45.209  1.00  0.00           H  
ATOM   4258  H4'   G   132     -20.653   3.692  43.233  1.00  0.00           H  
ATOM   4259  H3'   G   132     -18.393   2.220  44.675  1.00  0.00           H  
ATOM   4260  H1'   G   132     -17.750   5.400  42.566  1.00  0.00           H  
ATOM   4261  H2'   G   132     -16.979   2.771  42.703  1.00  0.00           H  
ATOM   4262 HO2'   G   132     -19.166   2.656  41.383  1.00  0.00           H  
ATOM   4263  H1    G   132     -11.855   4.676  43.713  1.00  0.00           H  
ATOM   4264  H22   G   132     -13.477   4.386  40.688  1.00  0.00           H  
ATOM   4265  H21   G   132     -11.968   4.441  41.534  1.00  0.00           H  
ATOM   4266  H8    G   132     -17.742   5.074  46.244  1.00  0.00           H  
ATOM   4267  P     A   133     -19.003   0.010  43.608  1.00  0.00           P  
ATOM   4268  OP2   A   133     -18.702   0.013  45.065  1.00  0.00           O  
ATOM   4269  OP1   A   133     -19.975  -0.970  43.057  1.00  0.00           O  
ATOM   4270  O5'   A   133     -17.621  -0.128  42.829  1.00  0.00           O  
ATOM   4271  C5'   A   133     -17.596  -0.253  41.401  1.00  0.00           C  
ATOM   4272  C4'   A   133     -16.176  -0.339  40.910  1.00  0.00           C  
ATOM   4273  O4'   A   133     -15.468   0.894  41.214  1.00  0.00           O  
ATOM   4274  C3'   A   133     -15.315  -1.408  41.559  1.00  0.00           C  
ATOM   4275  O3'   A   133     -15.568  -2.713  41.053  1.00  0.00           O  
ATOM   4276  C1'   A   133     -14.103   0.609  41.440  1.00  0.00           C  
ATOM   4277  C2'   A   133     -13.911  -0.899  41.257  1.00  0.00           C  
ATOM   4278  O2'   A   133     -13.480  -1.159  39.937  1.00  0.00           O  
ATOM   4279  N1    A   133     -10.237   1.498  44.679  1.00  0.00           N  
ATOM   4280  C2    A   133     -10.272   1.194  43.379  1.00  0.00           C  
ATOM   4281  N3    A   133     -11.325   0.998  42.589  1.00  0.00           N  
ATOM   4282  C4    A   133     -12.470   1.152  43.276  1.00  0.00           C  
ATOM   4283  C5    A   133     -12.599   1.469  44.615  1.00  0.00           C  
ATOM   4284  C6    A   133     -11.405   1.643  45.343  1.00  0.00           C  
ATOM   4285  N6    A   133     -11.366   1.936  46.643  1.00  0.00           N  
ATOM   4286  N7    A   133     -13.940   1.548  44.975  1.00  0.00           N  
ATOM   4287  C8    A   133     -14.580   1.270  43.867  1.00  0.00           C  
ATOM   4288  N9    A   133     -13.751   1.005  42.801  1.00  0.00           N  
ATOM   4289  H5'   A   133     -18.096   0.610  40.937  1.00  0.00           H  
ATOM   4290 H5''   A   133     -18.150  -1.151  41.090  1.00  0.00           H  
ATOM   4291  H4'   A   133     -16.275  -0.561  39.837  1.00  0.00           H  
ATOM   4292  H3'   A   133     -15.488  -1.519  42.639  1.00  0.00           H  
ATOM   4293  H1'   A   133     -13.402   1.106  40.753  1.00  0.00           H  
ATOM   4294  H2'   A   133     -13.145  -1.370  41.888  1.00  0.00           H  
ATOM   4295 HO2'   A   133     -12.737  -1.829  39.955  1.00  0.00           H  
ATOM   4296  H2    A   133      -9.293   1.091  42.892  1.00  0.00           H  
ATOM   4297  H61   A   133     -10.485   2.045  47.106  1.00  0.00           H  
ATOM   4298  H62   A   133     -12.216   2.048  47.157  1.00  0.00           H  
ATOM   4299  H8    A   133     -15.678   1.245  43.796  1.00  0.00           H  
ATOM   4300  P     C   134     -15.294  -4.006  41.988  1.00  0.00           P  
ATOM   4301  OP2   C   134     -15.438  -3.664  43.424  1.00  0.00           O  
ATOM   4302  OP1   C   134     -16.100  -5.112  41.429  1.00  0.00           O  
ATOM   4303  O5'   C   134     -13.751  -4.333  41.778  1.00  0.00           O  
ATOM   4304  C5'   C   134     -13.220  -4.645  40.476  1.00  0.00           C  
ATOM   4305  C4'   C   134     -11.713  -4.634  40.519  1.00  0.00           C  
ATOM   4306  O4'   C   134     -11.254  -3.325  40.960  1.00  0.00           O  
ATOM   4307  C3'   C   134     -11.092  -5.597  41.527  1.00  0.00           C  
ATOM   4308  O3'   C   134     -11.012  -6.929  41.049  1.00  0.00           O  
ATOM   4309  C1'   C   134     -10.083  -3.487  41.750  1.00  0.00           C  
ATOM   4310  C2'   C   134      -9.722  -4.978  41.741  1.00  0.00           C  
ATOM   4311  O2'   C   134      -8.834  -5.259  40.676  1.00  0.00           O  
ATOM   4312  N1    C   134     -10.338  -2.989  43.119  1.00  0.00           N  
ATOM   4313  C2    C   134      -9.249  -2.612  43.910  1.00  0.00           C  
ATOM   4314  O2    C   134      -8.106  -2.735  43.455  1.00  0.00           O  
ATOM   4315  N3    C   134      -9.469  -2.133  45.155  1.00  0.00           N  
ATOM   4316  C4    C   134     -10.715  -2.041  45.624  1.00  0.00           C  
ATOM   4317  N4    C   134     -10.881  -1.562  46.849  1.00  0.00           N  
ATOM   4318  C5    C   134     -11.840  -2.438  44.852  1.00  0.00           C  
ATOM   4319  C6    C   134     -11.610  -2.897  43.616  1.00  0.00           C  
ATOM   4320  H5'   C   134     -13.578  -3.914  39.737  1.00  0.00           H  
ATOM   4321 H5''   C   134     -13.577  -5.633  40.150  1.00  0.00           H  
ATOM   4322  H4'   C   134     -11.414  -4.915  39.499  1.00  0.00           H  
ATOM   4323  H3'   C   134     -11.672  -5.698  42.456  1.00  0.00           H  
ATOM   4324  H1'   C   134      -9.207  -2.944  41.365  1.00  0.00           H  
ATOM   4325  H2'   C   134      -9.219  -5.362  42.640  1.00  0.00           H  
ATOM   4326 HO2'   C   134      -9.083  -6.132  40.255  1.00  0.00           H  
ATOM   4327  H42   C   134     -11.801  -1.480  47.234  1.00  0.00           H  
ATOM   4328  H41   C   134     -10.088  -1.283  47.388  1.00  0.00           H  
ATOM   4329  H5    C   134     -12.861  -2.372  45.258  1.00  0.00           H  
ATOM   4330  H6    C   134     -12.457  -3.214  42.989  1.00  0.00           H  
ATOM   4331  P     G   135     -11.352  -8.153  42.037  1.00  0.00           P  
ATOM   4332  OP2   G   135     -12.387  -7.742  43.012  1.00  0.00           O  
ATOM   4333  OP1   G   135     -11.610  -9.310  41.164  1.00  0.00           O  
ATOM   4334  O5'   G   135      -9.996  -8.356  42.847  1.00  0.00           O  
ATOM   4335  C5'   G   135      -8.779  -8.737  42.185  1.00  0.00           C  
ATOM   4336  C4'   G   135      -7.622  -8.684  43.154  1.00  0.00           C  
ATOM   4337  O4'   G   135      -7.369  -7.305  43.535  1.00  0.00           O  
ATOM   4338  C3'   G   135      -7.825  -9.400  44.481  1.00  0.00           C  
ATOM   4339  O3'   G   135      -7.618 -10.799  44.372  1.00  0.00           O  
ATOM   4340  C1'   G   135      -6.877  -7.283  44.870  1.00  0.00           C  
ATOM   4341  C2'   G   135      -6.779  -8.732  45.358  1.00  0.00           C  
ATOM   4342  O2'   G   135      -5.478  -9.212  45.104  1.00  0.00           O  
ATOM   4343  N1    G   135      -7.437  -4.822  49.287  1.00  0.00           N  
ATOM   4344  C2    G   135      -6.326  -5.438  48.769  1.00  0.00           C  
ATOM   4345  N2    G   135      -5.228  -5.429  49.543  1.00  0.00           N  
ATOM   4346  N3    G   135      -6.291  -6.026  47.577  1.00  0.00           N  
ATOM   4347  C4    G   135      -7.481  -5.954  46.944  1.00  0.00           C  
ATOM   4348  C5    G   135      -8.648  -5.364  47.376  1.00  0.00           C  
ATOM   4349  C6    G   135      -8.670  -4.730  48.649  1.00  0.00           C  
ATOM   4350  O6    G   135      -9.608  -4.149  49.203  1.00  0.00           O  
ATOM   4351  N7    G   135      -9.654  -5.514  46.431  1.00  0.00           N  
ATOM   4352  C8    G   135      -9.092  -6.181  45.460  1.00  0.00           C  
ATOM   4353  N9    G   135      -7.778  -6.497  45.713  1.00  0.00           N  
ATOM   4354  H5'   G   135      -8.585  -8.066  41.337  1.00  0.00           H  
ATOM   4355 H5''   G   135      -8.875  -9.754  41.776  1.00  0.00           H  
ATOM   4356  H4'   G   135      -6.798  -9.175  42.617  1.00  0.00           H  
ATOM   4357  H3'   G   135      -8.849  -9.319  44.875  1.00  0.00           H  
ATOM   4358  H1'   G   135      -5.873  -6.845  44.964  1.00  0.00           H  
ATOM   4359  H2'   G   135      -6.944  -8.914  46.429  1.00  0.00           H  
ATOM   4360 HO2'   G   135      -5.525 -10.166  44.808  1.00  0.00           H  
ATOM   4361  H1    G   135      -7.354  -4.408  50.193  1.00  0.00           H  
ATOM   4362  H22   G   135      -4.386  -5.864  49.220  1.00  0.00           H  
ATOM   4363  H21   G   135      -5.251  -4.989  50.439  1.00  0.00           H  
ATOM   4364  H8    G   135      -9.621  -6.473  44.539  1.00  0.00           H  
ATOM   4365  P     A   136      -8.506 -11.817  45.242  1.00  0.00           P  
ATOM   4366  OP2   A   136      -9.859 -11.227  45.401  1.00  0.00           O  
ATOM   4367  OP1   A   136      -8.360 -13.173  44.656  1.00  0.00           O  
ATOM   4368  O5'   A   136      -7.800 -11.819  46.671  1.00  0.00           O  
ATOM   4369  C5'   A   136      -6.502 -12.369  46.842  1.00  0.00           C  
ATOM   4370  C4'   A   136      -5.969 -12.111  48.229  1.00  0.00           C  
ATOM   4371  O4'   A   136      -5.784 -10.687  48.430  1.00  0.00           O  
ATOM   4372  C3'   A   136      -6.875 -12.523  49.379  1.00  0.00           C  
ATOM   4373  O3'   A   136      -6.822 -13.912  49.658  1.00  0.00           O  
ATOM   4374  C1'   A   136      -5.938 -10.406  49.809  1.00  0.00           C  
ATOM   4375  C2'   A   136      -6.253 -11.721  50.516  1.00  0.00           C  
ATOM   4376  O2'   A   136      -5.040 -12.313  50.959  1.00  0.00           O  
ATOM   4377  N1    A   136      -7.946  -6.852  52.953  1.00  0.00           N  
ATOM   4378  C2    A   136      -6.888  -7.664  53.071  1.00  0.00           C  
ATOM   4379  N3    A   136      -6.421  -8.567  52.212  1.00  0.00           N  
ATOM   4380  C4    A   136      -7.177  -8.601  51.101  1.00  0.00           C  
ATOM   4381  C5    A   136      -8.292  -7.830  50.834  1.00  0.00           C  
ATOM   4382  C6    A   136      -8.683  -6.910  51.823  1.00  0.00           C  
ATOM   4383  N6    A   136      -9.738  -6.101  51.706  1.00  0.00           N  
ATOM   4384  N7    A   136      -8.815  -8.139  49.585  1.00  0.00           N  
ATOM   4385  C8    A   136      -8.017  -9.075  49.133  1.00  0.00           C  
ATOM   4386  N9    A   136      -7.003  -9.404  49.999  1.00  0.00           N  
ATOM   4387  H5'   A   136      -5.895 -11.966  46.187  1.00  0.00           H  
ATOM   4388 H5''   A   136      -6.541 -13.336  46.689  1.00  0.00           H  
ATOM   4389  H4'   A   136      -5.103 -12.560  48.325  1.00  0.00           H  
ATOM   4390  H3'   A   136      -7.786 -12.204  49.202  1.00  0.00           H  
ATOM   4391  H1'   A   136      -5.089 -10.049  50.147  1.00  0.00           H  
ATOM   4392  H2'   A   136      -6.885 -11.592  51.253  1.00  0.00           H  
ATOM   4393 HO2'   A   136      -5.096 -13.283  50.836  1.00  0.00           H  
ATOM   4394  H2    A   136      -6.386  -7.582  53.910  1.00  0.00           H  
ATOM   4395  H61   A   136      -9.962  -5.480  52.431  1.00  0.00           H  
ATOM   4396  H62   A   136     -10.288  -6.126  50.895  1.00  0.00           H  
ATOM   4397  H8    A   136      -8.134  -9.501  48.258  1.00  0.00           H  
ATOM   4398  P     U   137      -8.146 -14.693  50.126  1.00  0.00           P  
ATOM   4399  OP2   U   137      -9.283 -14.202  49.307  1.00  0.00           O  
ATOM   4400  OP1   U   137      -7.836 -16.146  50.157  1.00  0.00           O  
ATOM   4401  O5'   U   137      -8.371 -14.205  51.625  1.00  0.00           O  
ATOM   4402  C5'   U   137      -7.481 -14.594  52.661  1.00  0.00           C  
ATOM   4403  C4'   U   137      -7.744 -13.834  53.937  1.00  0.00           C  
ATOM   4404  O4'   U   137      -7.589 -12.406  53.704  1.00  0.00           O  
ATOM   4405  C3'   U   137      -9.148 -13.953  54.511  1.00  0.00           C  
ATOM   4406  O3'   U   137      -9.346 -15.146  55.247  1.00  0.00           O  
ATOM   4407  C1'   U   137      -8.491 -11.675  54.533  1.00  0.00           C  
ATOM   4408  C2'   U   137      -9.284 -12.692  55.356  1.00  0.00           C  
ATOM   4409  O2'   U   137      -8.655 -12.850  56.620  1.00  0.00           O  
ATOM   4410  N1    U   137      -9.367 -10.833  53.683  1.00  0.00           N  
ATOM   4411  C2    U   137      -9.976  -9.748  54.285  1.00  0.00           C  
ATOM   4412  O2    U   137      -9.821  -9.464  55.460  1.00  0.00           O  
ATOM   4413  N3    U   137     -10.777  -8.997  53.459  1.00  0.00           N  
ATOM   4414  C4    U   137     -11.029  -9.216  52.121  1.00  0.00           C  
ATOM   4415  O4    U   137     -11.777  -8.448  51.514  1.00  0.00           O  
ATOM   4416  C5    U   137     -10.365 -10.356  51.566  1.00  0.00           C  
ATOM   4417  C6    U   137      -9.579 -11.103  52.347  1.00  0.00           C  
ATOM   4418  H5'   U   137      -6.560 -14.423  52.371  1.00  0.00           H  
ATOM   4419 H5''   U   137      -7.589 -15.553  52.833  1.00  0.00           H  
ATOM   4420  H4'   U   137      -7.094 -14.116  54.613  1.00  0.00           H  
ATOM   4421  H3'   U   137      -9.799 -13.913  53.780  1.00  0.00           H  
ATOM   4422  H1'   U   137      -7.977 -11.100  55.139  1.00  0.00           H  
ATOM   4423  H2'   U   137     -10.221 -12.422  55.450  1.00  0.00           H  
ATOM   4424 HO2'   U   137      -8.577 -13.807  56.820  1.00  0.00           H  
ATOM   4425  H3    U   137     -11.219  -8.223  53.866  1.00  0.00           H  
ATOM   4426  H5    U   137     -10.487 -10.586  50.621  1.00  0.00           H  
ATOM   4427  H6    U   137      -9.137 -11.879  51.944  1.00  0.00           H  
ATOM   4428  P     C   138     -10.697 -15.996  55.063  1.00  0.00           P  
ATOM   4429  OP2   C   138     -10.991 -16.086  53.611  1.00  0.00           O  
ATOM   4430  OP1   C   138     -10.571 -17.239  55.865  1.00  0.00           O  
ATOM   4431  O5'   C   138     -11.819 -15.088  55.737  1.00  0.00           O  
ATOM   4432  C5'   C   138     -11.845 -14.883  57.142  1.00  0.00           C  
ATOM   4433  C4'   C   138     -12.911 -13.892  57.541  1.00  0.00           C  
ATOM   4434  O4'   C   138     -12.609 -12.584  56.978  1.00  0.00           O  
ATOM   4435  C3'   C   138     -14.321 -14.194  57.057  1.00  0.00           C  
ATOM   4436  O3'   C   138     -14.994 -15.140  57.869  1.00  0.00           O  
ATOM   4437  C1'   C   138     -13.815 -11.919  56.642  1.00  0.00           C  
ATOM   4438  C2'   C   138     -14.984 -12.817  57.054  1.00  0.00           C  
ATOM   4439  O2'   C   138     -15.414 -12.450  58.356  1.00  0.00           O  
ATOM   4440  N1    C   138     -13.822 -11.615  55.189  1.00  0.00           N  
ATOM   4441  C2    C   138     -14.699 -10.628  54.720  1.00  0.00           C  
ATOM   4442  O2    C   138     -15.438 -10.043  55.526  1.00  0.00           O  
ATOM   4443  N3    C   138     -14.725 -10.332  53.401  1.00  0.00           N  
ATOM   4444  C4    C   138     -13.920 -10.976  52.556  1.00  0.00           C  
ATOM   4445  N4    C   138     -13.981 -10.650  51.262  1.00  0.00           N  
ATOM   4446  C5    C   138     -13.019 -11.984  53.000  1.00  0.00           C  
ATOM   4447  C6    C   138     -13.001 -12.268  54.308  1.00  0.00           C  
ATOM   4448  H5'   C   138     -10.971 -14.546  57.431  1.00  0.00           H  
ATOM   4449 H5''   C   138     -12.021 -15.738  57.586  1.00  0.00           H  
ATOM   4450  H4'   C   138     -12.925 -13.821  58.518  1.00  0.00           H  
ATOM   4451  H3'   C   138     -14.282 -14.529  56.137  1.00  0.00           H  
ATOM   4452  H1'   C   138     -13.857 -11.082  57.150  1.00  0.00           H  
ATOM   4453  H2'   C   138     -15.717 -12.774  56.405  1.00  0.00           H  
ATOM   4454 HO2'   C   138     -15.632 -13.261  58.861  1.00  0.00           H  
ATOM   4455  H42   C   138     -13.402 -11.106  50.615  1.00  0.00           H  
ATOM   4456  H41   C   138     -14.603  -9.957  50.959  1.00  0.00           H  
ATOM   4457  H5    C   138     -12.430 -12.452  52.371  1.00  0.00           H  
ATOM   4458  H6    C   138     -12.387 -12.958  54.633  1.00  0.00           H  
ATOM   4459  P     A   139     -15.904 -16.282  57.195  1.00  0.00           P  
ATOM   4460  OP2   A   139     -15.068 -17.016  56.213  1.00  0.00           O  
ATOM   4461  OP1   A   139     -16.586 -17.027  58.282  1.00  0.00           O  
ATOM   4462  O5'   A   139     -17.010 -15.466  56.388  1.00  0.00           O  
ATOM   4463  C5'   A   139     -18.059 -14.792  57.067  1.00  0.00           C  
ATOM   4464  C4'   A   139     -18.869 -13.937  56.125  1.00  0.00           C  
ATOM   4465  O4'   A   139     -18.023 -12.937  55.499  1.00  0.00           O  
ATOM   4466  C3'   A   139     -19.514 -14.661  54.954  1.00  0.00           C  
ATOM   4467  O3'   A   139     -20.720 -15.318  55.303  1.00  0.00           O  
ATOM   4468  C1'   A   139     -18.426 -12.723  54.165  1.00  0.00           C  
ATOM   4469  C2'   A   139     -19.698 -13.543  53.938  1.00  0.00           C  
ATOM   4470  O2'   A   139     -20.828 -12.743  54.253  1.00  0.00           O  
ATOM   4471  N1    A   139     -16.347 -12.259  49.472  1.00  0.00           N  
ATOM   4472  C2    A   139     -17.433 -11.713  50.034  1.00  0.00           C  
ATOM   4473  N3    A   139     -17.918 -11.878  51.263  1.00  0.00           N  
ATOM   4474  C4    A   139     -17.148 -12.726  51.967  1.00  0.00           C  
ATOM   4475  C5    A   139     -16.004 -13.366  51.528  1.00  0.00           C  
ATOM   4476  C6    A   139     -15.595 -13.107  50.208  1.00  0.00           C  
ATOM   4477  N6    A   139     -14.514 -13.652  49.647  1.00  0.00           N  
ATOM   4478  N7    A   139     -15.473 -14.166  52.531  1.00  0.00           N  
ATOM   4479  C8    A   139     -16.295 -13.995  53.537  1.00  0.00           C  
ATOM   4480  N9    A   139     -17.332 -13.136  53.266  1.00  0.00           N  
ATOM   4481  H5'   A   139     -17.674 -14.221  57.765  1.00  0.00           H  
ATOM   4482 H5''   A   139     -18.648 -15.454  57.485  1.00  0.00           H  
ATOM   4483  H4'   A   139     -19.570 -13.480  56.636  1.00  0.00           H  
ATOM   4484  H3'   A   139     -18.882 -15.320  54.596  1.00  0.00           H  
ATOM   4485  H1'   A   139     -18.623 -11.773  54.025  1.00  0.00           H  
ATOM   4486  H2'   A   139     -19.743 -13.893  53.024  1.00  0.00           H  
ATOM   4487 HO2'   A   139     -20.572 -12.083  54.931  1.00  0.00           H  
ATOM   4488  H2    A   139     -17.944 -11.105  49.459  1.00  0.00           H  
ATOM   4489  H61   A   139     -14.279 -13.433  48.721  1.00  0.00           H  
ATOM   4490  H62   A   139     -13.953 -14.269  50.161  1.00  0.00           H  
ATOM   4491  H8    A   139     -16.180 -14.439  54.403  1.00  0.00           H  
ATOM   4492  P     G   140     -21.473 -16.249  54.231  1.00  0.00           P  
ATOM   4493  OP2   G   140     -20.580 -16.412  53.056  1.00  0.00           O  
ATOM   4494  OP1   G   140     -21.980 -17.452  54.940  1.00  0.00           O  
ATOM   4495  O5'   G   140     -22.729 -15.378  53.779  1.00  0.00           O  
ATOM   4496  C5'   G   140     -22.833 -14.884  52.452  1.00  0.00           C  
ATOM   4497  C4'   G   140     -24.066 -14.033  52.273  1.00  0.00           C  
ATOM   4498  O4'   G   140     -25.283 -14.821  52.339  1.00  0.00           O  
ATOM   4499  C3'   G   140     -24.288 -12.952  53.320  1.00  0.00           C  
ATOM   4500  O3'   G   140     -25.079 -11.876  52.844  1.00  0.00           O  
ATOM   4501  C1'   G   140     -26.013 -14.544  53.517  1.00  0.00           C  
ATOM   4502  C2'   G   140     -25.089 -13.704  54.392  1.00  0.00           C  
ATOM   4503  O2'   G   140     -25.867 -12.810  55.175  1.00  0.00           O  
ATOM   4504  N1    G   140     -29.805 -17.749  54.644  1.00  0.00           N  
ATOM   4505  C2    G   140     -29.842 -16.555  53.966  1.00  0.00           C  
ATOM   4506  N2    G   140     -31.045 -16.156  53.527  1.00  0.00           N  
ATOM   4507  N3    G   140     -28.777 -15.804  53.732  1.00  0.00           N  
ATOM   4508  C4    G   140     -27.653 -16.351  54.241  1.00  0.00           C  
ATOM   4509  C5    G   140     -27.507 -17.535  54.933  1.00  0.00           C  
ATOM   4510  C6    G   140     -28.657 -18.330  55.176  1.00  0.00           C  
ATOM   4511  O6    G   140     -28.734 -19.411  55.770  1.00  0.00           O  
ATOM   4512  N7    G   140     -26.181 -17.740  55.285  1.00  0.00           N  
ATOM   4513  C8    G   140     -25.556 -16.697  54.810  1.00  0.00           C  
ATOM   4514  N9    G   140     -26.388 -15.815  54.165  1.00  0.00           N  
ATOM   4515  H5'   G   140     -22.874 -15.641  51.831  1.00  0.00           H  
ATOM   4516 H5''   G   140     -22.040 -14.346  52.248  1.00  0.00           H  
ATOM   4517  H4'   G   140     -24.032 -13.607  51.390  1.00  0.00           H  
ATOM   4518  H3'   G   140     -23.424 -12.682  53.691  1.00  0.00           H  
ATOM   4519  H1'   G   140     -26.822 -14.032  53.310  1.00  0.00           H  
ATOM   4520  H2'   G   140     -24.507 -14.262  54.949  1.00  0.00           H  
ATOM   4521 HO2'   G   140     -25.482 -11.911  55.111  1.00  0.00           H  
ATOM   4522  H1    G   140     -30.650 -18.230  54.764  1.00  0.00           H  
ATOM   4523  H22   G   140     -31.133 -15.312  53.036  1.00  0.00           H  
ATOM   4524  H21   G   140     -31.838 -16.706  53.696  1.00  0.00           H  
ATOM   4525  H8    G   140     -24.590 -16.559  54.904  1.00  0.00           H  
ATOM   4526  P     A   141     -24.395 -10.465  52.491  1.00  0.00           P  
ATOM   4527  OP2   A   141     -22.993 -10.725  52.078  1.00  0.00           O  
ATOM   4528  OP1   A   141     -25.304  -9.728  51.580  1.00  0.00           O  
ATOM   4529  O5'   A   141     -24.362  -9.694  53.886  1.00  0.00           O  
ATOM   4530  C5'   A   141     -25.558  -9.214  54.481  1.00  0.00           C  
ATOM   4531  C4'   A   141     -25.331  -8.779  55.907  1.00  0.00           C  
ATOM   4532  O4'   A   141     -24.709  -9.862  56.639  1.00  0.00           O  
ATOM   4533  C3'   A   141     -24.397  -7.595  56.103  1.00  0.00           C  
ATOM   4534  O3'   A   141     -25.044  -6.345  55.939  1.00  0.00           O  
ATOM   4535  C1'   A   141     -23.762  -9.344  57.574  1.00  0.00           C  
ATOM   4536  C2'   A   141     -23.858  -7.816  57.516  1.00  0.00           C  
ATOM   4537  O2'   A   141     -24.786  -7.375  58.496  1.00  0.00           O  
ATOM   4538  N1    A   141     -18.991 -10.335  59.250  1.00  0.00           N  
ATOM   4539  C2    A   141     -20.080  -9.860  59.866  1.00  0.00           C  
ATOM   4540  N3    A   141     -21.293  -9.625  59.368  1.00  0.00           N  
ATOM   4541  C4    A   141     -21.338  -9.938  58.061  1.00  0.00           C  
ATOM   4542  C5    A   141     -20.303 -10.436  57.292  1.00  0.00           C  
ATOM   4543  C6    A   141     -19.070 -10.640  57.937  1.00  0.00           C  
ATOM   4544  N6    A   141     -17.984 -11.113  57.323  1.00  0.00           N  
ATOM   4545  N7    A   141     -20.719 -10.639  55.983  1.00  0.00           N  
ATOM   4546  C8    A   141     -21.975 -10.267  55.991  1.00  0.00           C  
ATOM   4547  N9    A   141     -22.416  -9.831  57.216  1.00  0.00           N  
ATOM   4548  H5'   A   141     -26.231  -9.927  54.468  1.00  0.00           H  
ATOM   4549 H5''   A   141     -25.891  -8.452  53.964  1.00  0.00           H  
ATOM   4550  H4'   A   141     -26.197  -8.567  56.316  1.00  0.00           H  
ATOM   4551  H3'   A   141     -23.655  -7.662  55.465  1.00  0.00           H  
ATOM   4552  H1'   A   141     -23.990  -9.650  58.478  1.00  0.00           H  
ATOM   4553  H2'   A   141     -22.979  -7.398  57.634  1.00  0.00           H  
ATOM   4554 HO2'   A   141     -25.313  -6.637  58.126  1.00  0.00           H  
ATOM   4555  H2    A   141     -19.970  -9.655  60.818  1.00  0.00           H  
ATOM   4556  H61   A   141     -17.151 -11.234  57.826  1.00  0.00           H  
ATOM   4557  H62   A   141     -18.018 -11.341  56.371  1.00  0.00           H  
ATOM   4558  H8    A   141     -22.547 -10.296  55.195  1.00  0.00           H  
ATOM   4559  P     U   142     -24.479  -5.291  54.873  1.00  0.00           P  
ATOM   4560  OP2   U   142     -24.681  -5.914  53.541  1.00  0.00           O  
ATOM   4561  OP1   U   142     -25.143  -4.000  55.188  1.00  0.00           O  
ATOM   4562  O5'   U   142     -22.913  -5.108  55.100  1.00  0.00           O  
ATOM   4563  C5'   U   142     -22.414  -4.105  55.972  1.00  0.00           C  
ATOM   4564  C4'   U   142     -21.460  -4.677  56.991  1.00  0.00           C  
ATOM   4565  O4'   U   142     -21.249  -6.080  56.688  1.00  0.00           O  
ATOM   4566  C3'   U   142     -20.058  -4.087  57.002  1.00  0.00           C  
ATOM   4567  O3'   U   142     -19.986  -2.844  57.679  1.00  0.00           O  
ATOM   4568  C1'   U   142     -19.950  -6.428  57.087  1.00  0.00           C  
ATOM   4569  C2'   U   142     -19.284  -5.194  57.691  1.00  0.00           C  
ATOM   4570  O2'   U   142     -19.506  -5.181  59.095  1.00  0.00           O  
ATOM   4571  N1    U   142     -19.203  -6.956  55.920  1.00  0.00           N  
ATOM   4572  C2    U   142     -18.032  -7.644  56.180  1.00  0.00           C  
ATOM   4573  O2    U   142     -17.604  -7.829  57.305  1.00  0.00           O  
ATOM   4574  N3    U   142     -17.375  -8.115  55.069  1.00  0.00           N  
ATOM   4575  C4    U   142     -17.758  -7.971  53.753  1.00  0.00           C  
ATOM   4576  O4    U   142     -17.056  -8.453  52.863  1.00  0.00           O  
ATOM   4577  C5    U   142     -18.978  -7.248  53.560  1.00  0.00           C  
ATOM   4578  C6    U   142     -19.639  -6.780  54.624  1.00  0.00           C  
ATOM   4579  H5'   U   142     -23.167  -3.686  56.440  1.00  0.00           H  
ATOM   4580 H5''   U   142     -21.947  -3.425  55.444  1.00  0.00           H  
ATOM   4581  H4'   U   142     -21.841  -4.603  57.890  1.00  0.00           H  
ATOM   4582  H3'   U   142     -19.717  -3.976  56.091  1.00  0.00           H  
ATOM   4583  H1'   U   142     -20.017  -7.126  57.773  1.00  0.00           H  
ATOM   4584  H2'   U   142     -18.329  -5.153  57.475  1.00  0.00           H  
ATOM   4585 HO2'   U   142     -18.974  -5.893  59.509  1.00  0.00           H  
ATOM   4586  H3    U   142     -16.543  -8.606  55.231  1.00  0.00           H  
ATOM   4587  H5    U   142     -19.326  -7.099  52.656  1.00  0.00           H  
ATOM   4588  H6    U   142     -20.471  -6.288  54.466  1.00  0.00           H  
ATOM   4589  P     A   143     -18.842  -1.781  57.298  1.00  0.00           P  
ATOM   4590  OP2   A   143     -18.728  -1.738  55.819  1.00  0.00           O  
ATOM   4591  OP1   A   143     -19.108  -0.530  58.051  1.00  0.00           O  
ATOM   4592  O5'   A   143     -17.506  -2.430  57.876  1.00  0.00           O  
ATOM   4593  C5'   A   143     -17.341  -2.638  59.271  1.00  0.00           C  
ATOM   4594  C4'   A   143     -16.221  -3.607  59.557  1.00  0.00           C  
ATOM   4595  O4'   A   143     -16.425  -4.899  58.915  1.00  0.00           O  
ATOM   4596  C3'   A   143     -14.841  -3.194  59.071  1.00  0.00           C  
ATOM   4597  O3'   A   143     -14.232  -2.214  59.893  1.00  0.00           O  
ATOM   4598  C1'   A   143     -15.187  -5.477  58.669  1.00  0.00           C  
ATOM   4599  C2'   A   143     -14.119  -4.541  59.258  1.00  0.00           C  
ATOM   4600  O2'   A   143     -13.924  -4.833  60.634  1.00  0.00           O  
ATOM   4601  N1    A   143     -12.698  -8.033  54.951  1.00  0.00           N  
ATOM   4602  C2    A   143     -12.623  -8.089  56.287  1.00  0.00           C  
ATOM   4603  N3    A   143     -13.302  -7.393  57.197  1.00  0.00           N  
ATOM   4604  C4    A   143     -14.157  -6.542  56.603  1.00  0.00           C  
ATOM   4605  C5    A   143     -14.346  -6.371  55.245  1.00  0.00           C  
ATOM   4606  C6    A   143     -13.568  -7.168  54.387  1.00  0.00           C  
ATOM   4607  N6    A   143     -13.641  -7.112  53.055  1.00  0.00           N  
ATOM   4608  N7    A   143     -15.312  -5.403  55.002  1.00  0.00           N  
ATOM   4609  C8    A   143     -15.679  -5.018  56.199  1.00  0.00           C  
ATOM   4610  N9    A   143     -15.020  -5.665  57.215  1.00  0.00           N  
ATOM   4611  H5'   A   143     -18.175  -2.994  59.642  1.00  0.00           H  
ATOM   4612 H5''   A   143     -17.140  -1.781  59.701  1.00  0.00           H  
ATOM   4613  H4'   A   143     -16.191  -3.728  60.530  1.00  0.00           H  
ATOM   4614  H3'   A   143     -14.803  -2.898  58.137  1.00  0.00           H  
ATOM   4615  H1'   A   143     -15.141  -6.347  59.119  1.00  0.00           H  
ATOM   4616  H2'   A   143     -13.277  -4.571  58.757  1.00  0.00           H  
ATOM   4617 HO2'   A   143     -13.819  -3.993  61.126  1.00  0.00           H  
ATOM   4618  H2    A   143     -11.978  -8.733  56.646  1.00  0.00           H  
ATOM   4619  H61   A   143     -13.072  -7.694  52.508  1.00  0.00           H  
ATOM   4620  H62   A   143     -14.265  -6.492  52.624  1.00  0.00           H  
ATOM   4621  H8    A   143     -16.360  -4.330  56.355  1.00  0.00           H  
ATOM   4622  P     C   144     -13.296  -1.081  59.243  1.00  0.00           P  
ATOM   4623  OP2   C   144     -13.893  -0.680  57.944  1.00  0.00           O  
ATOM   4624  OP1   C   144     -13.036  -0.050  60.279  1.00  0.00           O  
ATOM   4625  O5'   C   144     -11.926  -1.836  58.945  1.00  0.00           O  
ATOM   4626  C5'   C   144     -11.204  -2.476  59.986  1.00  0.00           C  
ATOM   4627  C4'   C   144     -10.137  -3.395  59.442  1.00  0.00           C  
ATOM   4628  O4'   C   144     -10.747  -4.468  58.681  1.00  0.00           O  
ATOM   4629  C3'   C   144      -9.139  -2.768  58.480  1.00  0.00           C  
ATOM   4630  O3'   C   144      -8.089  -2.084  59.142  1.00  0.00           O  
ATOM   4631  C1'   C   144      -9.914  -4.830  57.602  1.00  0.00           C  
ATOM   4632  C2'   C   144      -8.640  -3.984  57.712  1.00  0.00           C  
ATOM   4633  O2'   C   144      -7.674  -4.706  58.462  1.00  0.00           O  
ATOM   4634  N1    C   144     -10.643  -4.587  56.332  1.00  0.00           N  
ATOM   4635  C2    C   144     -10.221  -5.268  55.183  1.00  0.00           C  
ATOM   4636  O2    C   144      -9.258  -6.047  55.259  1.00  0.00           O  
ATOM   4637  N3    C   144     -10.868  -5.065  54.012  1.00  0.00           N  
ATOM   4638  C4    C   144     -11.900  -4.223  53.957  1.00  0.00           C  
ATOM   4639  N4    C   144     -12.508  -4.055  52.780  1.00  0.00           N  
ATOM   4640  C5    C   144     -12.353  -3.516  55.106  1.00  0.00           C  
ATOM   4641  C6    C   144     -11.705  -3.725  56.258  1.00  0.00           C  
ATOM   4642  H5'   C   144     -11.827  -2.998  60.533  1.00  0.00           H  
ATOM   4643 H5''   C   144     -10.780  -1.793  60.547  1.00  0.00           H  
ATOM   4644  H4'   C   144      -9.649  -3.784  60.197  1.00  0.00           H  
ATOM   4645  H3'   C   144      -9.589  -2.150  57.868  1.00  0.00           H  
ATOM   4646  H1'   C   144      -9.678  -5.778  57.666  1.00  0.00           H  
ATOM   4647  H2'   C   144      -8.300  -3.735  56.828  1.00  0.00           H  
ATOM   4648 HO2'   C   144      -6.818  -4.681  57.988  1.00  0.00           H  
ATOM   4649  H42   C   144     -13.269  -3.442  52.706  1.00  0.00           H  
ATOM   4650  H41   C   144     -12.193  -4.543  51.991  1.00  0.00           H  
ATOM   4651  H5    C   144     -13.113  -2.899  55.055  1.00  0.00           H  
ATOM   4652  H6    C   144     -12.002  -3.248  57.060  1.00  0.00           H  
ATOM   4653  P     C   145      -7.403  -0.801  58.459  1.00  0.00           P  
ATOM   4654  OP2   C   145      -8.431  -0.109  57.643  1.00  0.00           O  
ATOM   4655  OP1   C   145      -6.677  -0.051  59.515  1.00  0.00           O  
ATOM   4656  O5'   C   145      -6.322  -1.424  57.467  1.00  0.00           O  
ATOM   4657  C5'   C   145      -5.240  -2.198  57.961  1.00  0.00           C  
ATOM   4658  C4'   C   145      -4.567  -2.979  56.861  1.00  0.00           C  
ATOM   4659  O4'   C   145      -5.528  -3.845  56.205  1.00  0.00           O  
ATOM   4660  C3'   C   145      -3.968  -2.183  55.715  1.00  0.00           C  
ATOM   4661  O3'   C   145      -2.693  -1.646  56.047  1.00  0.00           O  
ATOM   4662  C1'   C   145      -5.155  -4.034  54.860  1.00  0.00           C  
ATOM   4663  C2'   C   145      -3.863  -3.247  54.631  1.00  0.00           C  
ATOM   4664  O2'   C   145      -2.769  -4.114  54.841  1.00  0.00           O  
ATOM   4665  N1    C   145      -6.261  -3.588  53.985  1.00  0.00           N  
ATOM   4666  C2    C   145      -6.313  -4.080  52.675  1.00  0.00           C  
ATOM   4667  O2    C   145      -5.418  -4.841  52.290  1.00  0.00           O  
ATOM   4668  N3    C   145      -7.330  -3.701  51.862  1.00  0.00           N  
ATOM   4669  C4    C   145      -8.256  -2.844  52.306  1.00  0.00           C  
ATOM   4670  N4    C   145      -9.228  -2.484  51.468  1.00  0.00           N  
ATOM   4671  C5    C   145      -8.222  -2.318  53.635  1.00  0.00           C  
ATOM   4672  C6    C   145      -7.221  -2.716  54.433  1.00  0.00           C  
ATOM   4673  H5'   C   145      -5.577  -2.823  58.636  1.00  0.00           H  
ATOM   4674 H5''   C   145      -4.583  -1.601  58.377  1.00  0.00           H  
ATOM   4675  H4'   C   145      -3.745  -3.504  57.369  1.00  0.00           H  
ATOM   4676  H3'   C   145      -4.560  -1.299  55.435  1.00  0.00           H  
ATOM   4677  H1'   C   145      -4.944  -5.080  54.594  1.00  0.00           H  
ATOM   4678  H2'   C   145      -3.701  -2.820  53.632  1.00  0.00           H  
ATOM   4679 HO2'   C   145      -2.037  -3.621  55.313  1.00  0.00           H  
ATOM   4680  H42   C   145      -9.936  -1.844  51.769  1.00  0.00           H  
ATOM   4681  H41   C   145      -9.250  -2.854  50.540  1.00  0.00           H  
ATOM   4682  H5    C   145      -8.988  -1.612  53.988  1.00  0.00           H  
ATOM   4683  H6    C   145      -7.162  -2.332  55.462  1.00  0.00           H  
ATOM   4684  P     G   146      -2.136  -0.382  55.237  1.00  0.00           P  
ATOM   4685  OP2   G   146      -3.235   0.608  55.158  1.00  0.00           O  
ATOM   4686  OP1   G   146      -0.839   0.012  55.823  1.00  0.00           O  
ATOM   4687  O5'   G   146      -1.865  -0.955  53.780  1.00  0.00           O  
ATOM   4688  C5'   G   146      -1.896  -0.106  52.619  1.00  0.00           C  
ATOM   4689  C4'   G   146      -1.719  -0.944  51.374  1.00  0.00           C  
ATOM   4690  O4'   G   146      -2.760  -1.955  51.332  1.00  0.00           O  
ATOM   4691  C3'   G   146      -1.841  -0.219  50.045  1.00  0.00           C  
ATOM   4692  O3'   G   146      -0.618   0.384  49.664  1.00  0.00           O  
ATOM   4693  C1'   G   146      -3.173  -2.144  50.008  1.00  0.00           C  
ATOM   4694  C2'   G   146      -2.230  -1.351  49.109  1.00  0.00           C  
ATOM   4695  O2'   G   146      -1.136  -2.179  48.768  1.00  0.00           O  
ATOM   4696  N1    G   146      -7.342  -1.931  47.095  1.00  0.00           N  
ATOM   4697  C2    G   146      -6.147  -2.542  46.838  1.00  0.00           C  
ATOM   4698  N2    G   146      -6.047  -3.162  45.650  1.00  0.00           N  
ATOM   4699  N3    G   146      -5.123  -2.542  47.680  1.00  0.00           N  
ATOM   4700  C4    G   146      -5.404  -1.869  48.814  1.00  0.00           C  
ATOM   4701  C5    G   146      -6.571  -1.227  49.162  1.00  0.00           C  
ATOM   4702  C6    G   146      -7.650  -1.230  48.253  1.00  0.00           C  
ATOM   4703  O6    G   146      -8.754  -0.706  48.377  1.00  0.00           O  
ATOM   4704  N7    G   146      -6.464  -0.662  50.423  1.00  0.00           N  
ATOM   4705  C8    G   146      -5.256  -0.952  50.809  1.00  0.00           C  
ATOM   4706  N9    G   146      -4.553  -1.678  49.882  1.00  0.00           N  
ATOM   4707  H5'   G   146      -1.099   0.648  52.682  1.00  0.00           H  
ATOM   4708 H5''   G   146      -2.851   0.438  52.575  1.00  0.00           H  
ATOM   4709  H4'   G   146      -0.693  -1.331  51.455  1.00  0.00           H  
ATOM   4710  H3'   G   146      -2.555   0.618  50.061  1.00  0.00           H  
ATOM   4711  H1'   G   146      -3.147  -3.186  49.659  1.00  0.00           H  
ATOM   4712  H2'   G   146      -2.619  -0.992  48.146  1.00  0.00           H  
ATOM   4713 HO2'   G   146      -0.292  -1.643  48.788  1.00  0.00           H  
ATOM   4714  H1    G   146      -8.051  -1.991  46.394  1.00  0.00           H  
ATOM   4715  H22   G   146      -5.198  -3.626  45.398  1.00  0.00           H  
ATOM   4716  H21   G   146      -6.821  -3.159  45.018  1.00  0.00           H  
ATOM   4717  H8    G   146      -4.840  -0.646  51.781  1.00  0.00           H  
ATOM   4718  P     U   147      -0.622   1.852  49.006  1.00  0.00           P  
ATOM   4719  OP2   U   147      -0.975   2.839  50.051  1.00  0.00           O  
ATOM   4720  OP1   U   147       0.646   2.007  48.256  1.00  0.00           O  
ATOM   4721  O5'   U   147      -1.801   1.811  47.941  1.00  0.00           O  
ATOM   4722  C5'   U   147      -1.736   2.572  46.735  1.00  0.00           C  
ATOM   4723  C4'   U   147      -2.350   1.783  45.602  1.00  0.00           C  
ATOM   4724  O4'   U   147      -3.282   0.805  46.136  1.00  0.00           O  
ATOM   4725  C3'   U   147      -3.188   2.573  44.611  1.00  0.00           C  
ATOM   4726  O3'   U   147      -2.386   3.207  43.622  1.00  0.00           O  
ATOM   4727  C1'   U   147      -4.390   0.653  45.278  1.00  0.00           C  
ATOM   4728  C2'   U   147      -4.091   1.492  44.032  1.00  0.00           C  
ATOM   4729  O2'   U   147      -3.435   0.685  43.072  1.00  0.00           O  
ATOM   4730  N1    U   147      -5.582   1.106  46.017  1.00  0.00           N  
ATOM   4731  C2    U   147      -6.825   0.900  45.427  1.00  0.00           C  
ATOM   4732  O2    U   147      -6.968   0.353  44.349  1.00  0.00           O  
ATOM   4733  N3    U   147      -7.895   1.360  46.153  1.00  0.00           N  
ATOM   4734  C4    U   147      -7.864   1.988  47.381  1.00  0.00           C  
ATOM   4735  O4    U   147      -8.915   2.408  47.871  1.00  0.00           O  
ATOM   4736  C5    U   147      -6.550   2.151  47.938  1.00  0.00           C  
ATOM   4737  C6    U   147      -5.482   1.719  47.254  1.00  0.00           C  
ATOM   4738  H5'   U   147      -0.691   2.818  46.498  1.00  0.00           H  
ATOM   4739 H5''   U   147      -2.271   3.526  46.860  1.00  0.00           H  
ATOM   4740  H4'   U   147      -1.485   1.357  45.072  1.00  0.00           H  
ATOM   4741  H3'   U   147      -3.747   3.403  45.069  1.00  0.00           H  
ATOM   4742  H1'   U   147      -4.608  -0.367  44.931  1.00  0.00           H  
ATOM   4743  H2'   U   147      -4.960   1.905  43.501  1.00  0.00           H  
ATOM   4744 HO2'   U   147      -2.643   1.175  42.708  1.00  0.00           H  
ATOM   4745  H3    U   147      -8.800   1.229  45.746  1.00  0.00           H  
ATOM   4746  H5    U   147      -6.421   2.629  48.921  1.00  0.00           H  
ATOM   4747  H6    U   147      -4.483   1.852  47.696  1.00  0.00           H  
ATOM   4748  P     C   148      -2.734   4.706  43.148  1.00  0.00           P  
ATOM   4749  OP2   C   148      -3.139   5.516  44.328  1.00  0.00           O  
ATOM   4750  OP1   C   148      -1.605   5.166  42.309  1.00  0.00           O  
ATOM   4751  O5'   C   148      -4.015   4.534  42.217  1.00  0.00           O  
ATOM   4752  C5'   C   148      -3.950   3.790  40.986  1.00  0.00           C  
ATOM   4753  C4'   C   148      -5.294   3.808  40.294  1.00  0.00           C  
ATOM   4754  O4'   C   148      -6.250   3.018  41.052  1.00  0.00           O  
ATOM   4755  C3'   C   148      -5.961   5.169  40.185  1.00  0.00           C  
ATOM   4756  O3'   C   148      -5.455   5.955  39.125  1.00  0.00           O  
ATOM   4757  C1'   C   148      -7.542   3.580  40.894  1.00  0.00           C  
ATOM   4758  C2'   C   148      -7.415   4.789  39.964  1.00  0.00           C  
ATOM   4759  O2'   C   148      -7.673   4.396  38.629  1.00  0.00           O  
ATOM   4760  N1    C   148      -8.085   3.949  42.221  1.00  0.00           N  
ATOM   4761  C2    C   148      -9.453   4.217  42.336  1.00  0.00           C  
ATOM   4762  O2    C   148     -10.161   4.148  41.322  1.00  0.00           O  
ATOM   4763  N3    C   148      -9.968   4.548  43.547  1.00  0.00           N  
ATOM   4764  C4    C   148      -9.168   4.623  44.614  1.00  0.00           C  
ATOM   4765  N4    C   148      -9.718   4.945  45.787  1.00  0.00           N  
ATOM   4766  C5    C   148      -7.768   4.368  44.527  1.00  0.00           C  
ATOM   4767  C6    C   148      -7.273   4.033  43.323  1.00  0.00           C  
ATOM   4768  H5'   C   148      -3.650   2.752  41.187  1.00  0.00           H  
ATOM   4769 H5''   C   148      -3.186   4.223  40.324  1.00  0.00           H  
ATOM   4770  H4'   C   148      -5.079   3.430  39.283  1.00  0.00           H  
ATOM   4771  H3'   C   148      -5.806   5.808  41.067  1.00  0.00           H  
ATOM   4772  H1'   C   148      -8.267   2.895  40.430  1.00  0.00           H  
ATOM   4773  H2'   C   148      -8.105   5.624  40.152  1.00  0.00           H  
ATOM   4774 HO2'   C   148      -6.965   4.768  38.028  1.00  0.00           H  
ATOM   4775  H42   C   148      -9.148   5.010  46.606  1.00  0.00           H  
ATOM   4776  H41   C   148     -10.700   5.120  45.847  1.00  0.00           H  
ATOM   4777  H5    C   148      -7.119   4.445  45.412  1.00  0.00           H  
ATOM   4778  H6    C   148      -6.197   3.828  43.217  1.00  0.00           H  
ATOM   4779  P     G   149      -5.752   7.530  39.089  1.00  0.00           P  
ATOM   4780  OP2   G   149      -5.444   8.033  40.452  1.00  0.00           O  
ATOM   4781  OP1   G   149      -4.999   8.060  37.924  1.00  0.00           O  
ATOM   4782  O5'   G   149      -7.305   7.760  38.817  1.00  0.00           O  
ATOM   4783  C5'   G   149      -7.744   8.694  37.842  1.00  0.00           C  
ATOM   4784  C4'   G   149      -9.188   8.468  37.468  1.00  0.00           C  
ATOM   4785  O4'   G   149      -9.710   7.349  38.221  1.00  0.00           O  
ATOM   4786  C3'   G   149     -10.146   9.604  37.791  1.00  0.00           C  
ATOM   4787  O3'   G   149     -10.145  10.626  36.809  1.00  0.00           O  
ATOM   4788  C1'   G   149     -11.056   7.571  38.594  1.00  0.00           C  
ATOM   4789  C2'   G   149     -11.482   8.885  37.932  1.00  0.00           C  
ATOM   4790  O2'   G   149     -12.049   8.597  36.662  1.00  0.00           O  
ATOM   4791  N1    G   149     -14.083   7.758  42.683  1.00  0.00           N  
ATOM   4792  C2    G   149     -14.416   7.690  41.352  1.00  0.00           C  
ATOM   4793  N2    G   149     -15.726   7.668  41.066  1.00  0.00           N  
ATOM   4794  N3    G   149     -13.529   7.645  40.371  1.00  0.00           N  
ATOM   4795  C4    G   149     -12.262   7.676  40.833  1.00  0.00           C  
ATOM   4796  C5    G   149     -11.823   7.743  42.139  1.00  0.00           C  
ATOM   4797  C6    G   149     -12.784   7.791  43.182  1.00  0.00           C  
ATOM   4798  O6    G   149     -12.595   7.853  44.402  1.00  0.00           O  
ATOM   4799  N7    G   149     -10.437   7.754  42.193  1.00  0.00           N  
ATOM   4800  C8    G   149     -10.064   7.695  40.943  1.00  0.00           C  
ATOM   4801  N9    G   149     -11.121   7.645  40.066  1.00  0.00           N  
ATOM   4802  H5'   G   149      -7.188   8.604  37.040  1.00  0.00           H  
ATOM   4803 H5''   G   149      -7.644   9.601  38.200  1.00  0.00           H  
ATOM   4804  H4'   G   149      -9.247   8.264  36.511  1.00  0.00           H  
ATOM   4805  H3'   G   149      -9.900   9.991  38.656  1.00  0.00           H  
ATOM   4806  H1'   G   149     -11.633   6.844  38.278  1.00  0.00           H  
ATOM   4807  H2'   G   149     -12.103   9.387  38.501  1.00  0.00           H  
ATOM   4808 HO2'   G   149     -12.951   8.235  36.789  1.00  0.00           H  
ATOM   4809  H1    G   149     -14.816   7.786  43.334  1.00  0.00           H  
ATOM   4810  H22   G   149     -16.023   7.619  40.133  1.00  0.00           H  
ATOM   4811  H21   G   149     -16.388   7.700  41.787  1.00  0.00           H  
ATOM   4812  H8    G   149      -9.126   7.686  40.661  1.00  0.00           H  
ATOM   4813  P     U   150     -10.512  12.137  37.214  1.00  0.00           P  
ATOM   4814  OP2   U   150      -9.690  12.508  38.393  1.00  0.00           O  
ATOM   4815  OP1   U   150     -10.454  12.970  35.986  1.00  0.00           O  
ATOM   4816  O5'   U   150     -12.033  12.052  37.681  1.00  0.00           O  
ATOM   4817  C5'   U   150     -13.070  11.802  36.745  1.00  0.00           C  
ATOM   4818  C4'   U   150     -14.421  11.742  37.413  1.00  0.00           C  
ATOM   4819  O4'   U   150     -14.417  10.726  38.451  1.00  0.00           O  
ATOM   4820  C3'   U   150     -14.857  12.994  38.159  1.00  0.00           C  
ATOM   4821  O3'   U   150     -15.400  13.986  37.306  1.00  0.00           O  
ATOM   4822  C1'   U   150     -15.354  11.089  39.448  1.00  0.00           C  
ATOM   4823  C2'   U   150     -15.952  12.441  39.051  1.00  0.00           C  
ATOM   4824  O2'   U   150     -17.150  12.223  38.319  1.00  0.00           O  
ATOM   4825  N1    U   150     -14.672  11.141  40.764  1.00  0.00           N  
ATOM   4826  C2    U   150     -15.474  11.177  41.889  1.00  0.00           C  
ATOM   4827  O2    U   150     -16.692  11.168  41.839  1.00  0.00           O  
ATOM   4828  N3    U   150     -14.800  11.223  43.084  1.00  0.00           N  
ATOM   4829  C4    U   150     -13.434  11.238  43.268  1.00  0.00           C  
ATOM   4830  O4    U   150     -12.978  11.282  44.412  1.00  0.00           O  
ATOM   4831  C5    U   150     -12.667  11.198  42.060  1.00  0.00           C  
ATOM   4832  C6    U   150     -13.298  11.151  40.883  1.00  0.00           C  
ATOM   4833  H5'   U   150     -12.898  10.948  36.297  1.00  0.00           H  
ATOM   4834 H5''   U   150     -13.077  12.518  36.076  1.00  0.00           H  
ATOM   4835  H4'   U   150     -15.103  11.519  36.746  1.00  0.00           H  
ATOM   4836  H3'   U   150     -14.133  13.388  38.690  1.00  0.00           H  
ATOM   4837  H1'   U   150     -16.067  10.417  39.478  1.00  0.00           H  
ATOM   4838  H2'   U   150     -16.103  13.013  39.832  1.00  0.00           H  
ATOM   4839 HO2'   U   150     -17.126  12.762  37.500  1.00  0.00           H  
ATOM   4840  H3    U   150     -15.350  11.250  43.895  1.00  0.00           H  
ATOM   4841  H5    U   150     -11.688  11.204  42.097  1.00  0.00           H  
ATOM   4842  H6    U   150     -12.752  11.126  40.071  1.00  0.00           H  
ATOM   4843  P     A   151     -15.241  15.543  37.671  1.00  0.00           P  
ATOM   4844  OP2   A   151     -13.955  15.717  38.393  1.00  0.00           O  
ATOM   4845  OP1   A   151     -15.506  16.333  36.443  1.00  0.00           O  
ATOM   4846  O5'   A   151     -16.425  15.820  38.701  1.00  0.00           O  
ATOM   4847  C5'   A   151     -17.778  15.601  38.332  1.00  0.00           C  
ATOM   4848  C4'   A   151     -18.687  15.596  39.536  1.00  0.00           C  
ATOM   4849  O4'   A   151     -18.254  14.562  40.468  1.00  0.00           O  
ATOM   4850  C3'   A   151     -18.678  16.859  40.383  1.00  0.00           C  
ATOM   4851  O3'   A   151     -19.516  17.879  39.867  1.00  0.00           O  
ATOM   4852  C1'   A   151     -18.522  14.980  41.789  1.00  0.00           C  
ATOM   4853  C2'   A   151     -19.216  16.340  41.709  1.00  0.00           C  
ATOM   4854  O2'   A   151     -20.622  16.145  41.653  1.00  0.00           O  
ATOM   4855  N1    A   151     -16.331  15.148  46.450  1.00  0.00           N  
ATOM   4856  C2    A   151     -17.610  15.088  46.058  1.00  0.00           C  
ATOM   4857  N3    A   151     -18.111  15.047  44.825  1.00  0.00           N  
ATOM   4858  C4    A   151     -17.126  15.074  43.910  1.00  0.00           C  
ATOM   4859  C5    A   151     -15.767  15.134  44.158  1.00  0.00           C  
ATOM   4860  C6    A   151     -15.366  15.172  45.506  1.00  0.00           C  
ATOM   4861  N6    A   151     -14.091  15.232  45.897  1.00  0.00           N  
ATOM   4862  N7    A   151     -15.051  15.144  42.969  1.00  0.00           N  
ATOM   4863  C8    A   151     -15.978  15.090  42.044  1.00  0.00           C  
ATOM   4864  N9    A   151     -17.256  15.045  42.543  1.00  0.00           N  
ATOM   4865  H5'   A   151     -17.849  14.737  37.875  1.00  0.00           H  
ATOM   4866 H5''   A   151     -18.062  16.310  37.719  1.00  0.00           H  
ATOM   4867  H4'   A   151     -19.607  15.412  39.252  1.00  0.00           H  
ATOM   4868  H3'   A   151     -17.771  17.214  40.494  1.00  0.00           H  
ATOM   4869  H1'   A   151     -19.123  14.332  42.214  1.00  0.00           H  
ATOM   4870  H2'   A   151     -18.959  16.923  42.454  1.00  0.00           H  
ATOM   4871 HO2'   A   151     -21.007  16.788  41.022  1.00  0.00           H  
ATOM   4872  H2    A   151     -18.271  15.073  46.781  1.00  0.00           H  
ATOM   4873  H61   A   151     -13.872  15.256  46.852  1.00  0.00           H  
ATOM   4874  H62   A   151     -13.373  15.250  45.230  1.00  0.00           H  
ATOM   4875  H8    A   151     -15.777  15.083  41.085  1.00  0.00           H  
ATOM   4876  P     G   152     -19.159  19.425  40.125  1.00  0.00           P  
ATOM   4877  OP2   G   152     -17.692  19.591  39.963  1.00  0.00           O  
ATOM   4878  OP1   G   152     -20.086  20.254  39.313  1.00  0.00           O  
ATOM   4879  O5'   G   152     -19.514  19.652  41.662  1.00  0.00           O  
ATOM   4880  C5'   G   152     -18.766  20.560  42.457  1.00  0.00           C  
ATOM   4881  C4'   G   152     -19.142  20.461  43.914  1.00  0.00           C  
ATOM   4882  O4'   G   152     -18.671  19.188  44.402  1.00  0.00           O  
ATOM   4883  C3'   G   152     -18.488  21.474  44.843  1.00  0.00           C  
ATOM   4884  O3'   G   152     -19.183  22.708  44.892  1.00  0.00           O  
ATOM   4885  C1'   G   152     -18.189  19.318  45.729  1.00  0.00           C  
ATOM   4886  C2'   G   152     -18.465  20.737  46.178  1.00  0.00           C  
ATOM   4887  O2'   G   152     -19.735  20.783  46.813  1.00  0.00           O  
ATOM   4888  N1    G   152     -13.996  18.803  48.570  1.00  0.00           N  
ATOM   4889  C2    G   152     -15.273  19.137  48.949  1.00  0.00           C  
ATOM   4890  N2    G   152     -15.465  19.365  50.257  1.00  0.00           N  
ATOM   4891  N3    G   152     -16.290  19.240  48.109  1.00  0.00           N  
ATOM   4892  C4    G   152     -15.923  18.980  46.837  1.00  0.00           C  
ATOM   4893  C5    G   152     -14.677  18.638  46.353  1.00  0.00           C  
ATOM   4894  C6    G   152     -13.595  18.531  47.265  1.00  0.00           C  
ATOM   4895  O6    G   152     -12.417  18.239  47.031  1.00  0.00           O  
ATOM   4896  N7    G   152     -14.717  18.451  44.979  1.00  0.00           N  
ATOM   4897  C8    G   152     -15.961  18.679  44.658  1.00  0.00           C  
ATOM   4898  N9    G   152     -16.747  19.004  45.737  1.00  0.00           N  
ATOM   4899  H5'   G   152     -18.935  21.473  42.144  1.00  0.00           H  
ATOM   4900 H5''   G   152     -17.811  20.360  42.358  1.00  0.00           H  
ATOM   4901  H4'   G   152     -20.114  20.506  44.029  1.00  0.00           H  
ATOM   4902  H3'   G   152     -17.569  21.635  44.547  1.00  0.00           H  
ATOM   4903  H1'   G   152     -18.662  18.692  46.316  1.00  0.00           H  
ATOM   4904  H2'   G   152     -17.754  21.075  46.762  1.00  0.00           H  
ATOM   4905 HO2'   G   152     -20.181  21.623  46.575  1.00  0.00           H  
ATOM   4906  H1    G   152     -13.312  18.754  49.270  1.00  0.00           H  
ATOM   4907  H22   G   152     -16.357  19.607  50.586  1.00  0.00           H  
ATOM   4908  H21   G   152     -14.717  19.291  50.885  1.00  0.00           H  
ATOM   4909  H8    G   152     -16.300  18.622  43.740  1.00  0.00           H  
ATOM   4910  P     U   153     -18.377  24.094  44.785  1.00  0.00           P  
ATOM   4911  OP2   U   153     -17.394  23.969  43.680  1.00  0.00           O  
ATOM   4912  OP1   U   153     -19.366  25.202  44.766  1.00  0.00           O  
ATOM   4913  O5'   U   153     -17.570  24.176  46.156  1.00  0.00           O  
ATOM   4914  C5'   U   153     -18.249  24.301  47.396  1.00  0.00           C  
ATOM   4915  C4'   U   153     -17.317  24.101  48.565  1.00  0.00           C  
ATOM   4916  O4'   U   153     -16.754  22.762  48.520  1.00  0.00           O  
ATOM   4917  C3'   U   153     -16.095  25.006  48.611  1.00  0.00           C  
ATOM   4918  O3'   U   153     -16.376  26.290  49.139  1.00  0.00           O  
ATOM   4919  C1'   U   153     -15.419  22.783  48.965  1.00  0.00           C  
ATOM   4920  C2'   U   153     -15.115  24.197  49.447  1.00  0.00           C  
ATOM   4921  O2'   U   153     -15.418  24.295  50.832  1.00  0.00           O  
ATOM   4922  N1    U   153     -14.533  22.366  47.851  1.00  0.00           N  
ATOM   4923  C2    U   153     -13.265  21.929  48.184  1.00  0.00           C  
ATOM   4924  O2    U   153     -12.859  21.874  49.332  1.00  0.00           O  
ATOM   4925  N3    U   153     -12.481  21.552  47.121  1.00  0.00           N  
ATOM   4926  C4    U   153     -12.825  21.569  45.786  1.00  0.00           C  
ATOM   4927  O4    U   153     -12.004  21.199  44.945  1.00  0.00           O  
ATOM   4928  C5    U   153     -14.152  22.033  45.517  1.00  0.00           C  
ATOM   4929  C6    U   153     -14.937  22.404  46.533  1.00  0.00           C
[truncated: 21,644 more chars]
