# Supplementary material for: Chemical reversible crosslinking enables measurement of RNA 3D distances and alternative conformations in cells
Source: Nat Commun. 2022 Feb 17;13:911. doi: 10.1038/s41467-022-28602-3 (PMC8854666; doi:10.1038/s41467-022-28602-3)
Supplement: Supplementary file 3 — Source Data [file 41467_2022_28602_MOESM3_ESM.zip › Source Data/Source Data SI/sfig10d/S10d Cluster 3 noSHARC Source Data.pdb]

HEADER                                            21-MAR-21   XXXX              
EXPDTA    THEORETICAL MODEL                                                     
REMARK 220                                                                      
REMARK 220 EXPERIMENTAL DETAILS                                                 
REMARK 220  EXPERIMENT TYPE                : THEORETICAL MODELLING              
REMARK 220  DATE OF DATA COLLECTION        : 21-MAR-21                          
REMARK 220                                                                      
REMARK 220 REMARK: MODEL GENERATED BY ROSETTA                                   
REMARK 220  VERSION 2020.08+release.cb1caba                                     
ATOM      1  C5'   A     1     -22.141  54.557  43.806  1.00  0.00           C  
ATOM      2  C4'   A     1     -20.917  55.207  44.403  1.00  0.00           C  
ATOM      3  O4'   A     1     -20.811  56.573  43.919  1.00  0.00           O  
ATOM      4  C3'   A     1     -20.916  55.365  45.915  1.00  0.00           C  
ATOM      5  O3'   A     1     -20.466  54.205  46.594  1.00  0.00           O  
ATOM      6  C1'   A     1     -20.315  57.428  44.941  1.00  0.00           C  
ATOM      7  C2'   A     1     -20.000  56.559  46.151  1.00  0.00           C  
ATOM      8  O2'   A     1     -18.633  56.176  46.099  1.00  0.00           O  
ATOM      9  N1    A     1     -21.484  61.676  47.614  1.00  0.00           N  
ATOM     10  C2    A     1     -20.375  60.927  47.553  1.00  0.00           C  
ATOM     11  N3    A     1     -20.138  59.832  46.834  1.00  0.00           N  
ATOM     12  C4    A     1     -21.216  59.504  46.099  1.00  0.00           C  
ATOM     13  C5    A     1     -22.424  60.174  46.056  1.00  0.00           C  
ATOM     14  C6    A     1     -22.547  61.320  46.862  1.00  0.00           C  
ATOM     15  N6    A     1     -23.652  62.066  46.924  1.00  0.00           N  
ATOM     16  N7    A     1     -23.302  59.546  45.183  1.00  0.00           N  
ATOM     17  C8    A     1     -22.617  58.528  44.726  1.00  0.00           C  
ATOM     18  N9    A     1     -21.345  58.441  45.238  1.00  0.00           N  
ATOM     19  H4'   A     1     -20.118  54.707  44.136  1.00  0.00           H  
ATOM     20  H3'   A     1     -21.825  55.579  46.214  1.00  0.00           H  
ATOM     21  H1'   A     1     -19.496  57.874  44.638  1.00  0.00           H  
ATOM     22  H2'   A     1     -20.217  57.019  46.988  1.00  0.00           H  
ATOM     23 HO2'   A     1     -18.537  55.284  46.492  1.00  0.00           H  
ATOM     24  H2    A     1     -19.632  61.228  48.117  1.00  0.00           H  
ATOM     25  H61   A     1     -23.679  62.854  47.506  1.00  0.00           H  
ATOM     26  H62   A     1     -24.436  61.827  46.388  1.00  0.00           H  
ATOM     27  H8    A     1     -22.978  57.887  44.078  1.00  0.00           H  
ATOM     28  P     G     2     -21.266  53.658  47.876  1.00  0.00           P  
ATOM     29  OP2   G     2     -22.719  53.756  47.587  1.00  0.00           O  
ATOM     30  OP1   G     2     -20.680  52.347  48.258  1.00  0.00           O  
ATOM     31  O5'   G     2     -20.919  54.706  49.025  1.00  0.00           O  
ATOM     32  C5'   G     2     -19.589  54.853  49.500  1.00  0.00           C  
ATOM     33  C4'   G     2     -19.465  56.018  50.450  1.00  0.00           C  
ATOM     34  O4'   G     2     -19.753  57.225  49.691  1.00  0.00           O  
ATOM     35  C3'   G     2     -20.466  56.053  51.596  1.00  0.00           C  
ATOM     36  O3'   G     2     -20.058  55.277  52.710  1.00  0.00           O  
ATOM     37  C1'   G     2     -20.423  58.150  50.531  1.00  0.00           C  
ATOM     38  C2'   G     2     -20.511  57.538  51.928  1.00  0.00           C  
ATOM     39  O2'   G     2     -19.375  57.933  52.683  1.00  0.00           O  
ATOM     40  N1    G     2     -24.470  61.233  50.706  1.00  0.00           N  
ATOM     41  C2    G     2     -23.314  61.265  51.447  1.00  0.00           C  
ATOM     42  N2    G     2     -23.218  62.246  52.358  1.00  0.00           N  
ATOM     43  N3    G     2     -22.323  60.400  51.308  1.00  0.00           N  
ATOM     44  C4    G     2     -22.584  59.483  50.353  1.00  0.00           C  
ATOM     45  C5    G     2     -23.703  59.363  49.557  1.00  0.00           C  
ATOM     46  C6    G     2     -24.759  60.298  49.716  1.00  0.00           C  
ATOM     47  O6    G     2     -25.832  60.359  49.106  1.00  0.00           O  
ATOM     48  N7    G     2     -23.582  58.283  48.694  1.00  0.00           N  
ATOM     49  C8    G     2     -22.413  57.775  48.977  1.00  0.00           C  
ATOM     50  N9    G     2     -21.754  58.454  49.973  1.00  0.00           N  
ATOM     51  H5'   G     2     -18.990  54.997  48.738  1.00  0.00           H  
ATOM     52 H5''   G     2     -19.323  54.031  49.964  1.00  0.00           H  
ATOM     53  H4'   G     2     -18.559  56.083  50.817  1.00  0.00           H  
ATOM     54  H3'   G     2     -21.347  55.748  51.298  1.00  0.00           H  
ATOM     55  H1'   G     2     -19.889  58.971  50.567  1.00  0.00           H  
ATOM     56  H2'   G     2     -21.348  57.781  52.378  1.00  0.00           H  
ATOM     57 HO2'   G     2     -19.131  57.208  53.296  1.00  0.00           H  
ATOM     58  H1    G     2     -25.144  61.921  50.886  1.00  0.00           H  
ATOM     59  H22   G     2     -22.415  62.318  52.916  1.00  0.00           H  
ATOM     60  H21   G     2     -23.947  62.890  52.467  1.00  0.00           H  
ATOM     61  H8    G     2     -22.044  56.989  48.523  1.00  0.00           H  
ATOM     62  P     A     3     -21.151  54.504  53.599  1.00  0.00           P  
ATOM     63  OP2   A     3     -22.082  53.806  52.678  1.00  0.00           O  
ATOM     64  OP1   A     3     -20.433  53.730  54.643  1.00  0.00           O  
ATOM     65  O5'   A     3     -21.958  55.674  54.320  1.00  0.00           O  
ATOM     66  C5'   A     3     -21.354  56.453  55.342  1.00  0.00           C  
ATOM     67  C4'   A     3     -22.298  57.507  55.866  1.00  0.00           C  
ATOM     68  O4'   A     3     -22.656  58.437  54.809  1.00  0.00           O  
ATOM     69  C3'   A     3     -23.642  57.007  56.372  1.00  0.00           C  
ATOM     70  O3'   A     3     -23.563  56.396  57.648  1.00  0.00           O  
ATOM     71  C1'   A     3     -23.961  58.929  55.065  1.00  0.00           C  
ATOM     72  C2'   A     3     -24.485  58.270  56.337  1.00  0.00           C  
ATOM     73  O2'   A     3     -24.204  59.115  57.444  1.00  0.00           O  
ATOM     74  N1    A     3     -28.428  60.086  52.771  1.00  0.00           N  
ATOM     75  C2    A     3     -27.864  60.511  53.909  1.00  0.00           C  
ATOM     76  N3    A     3     -26.696  60.167  54.447  1.00  0.00           N  
ATOM     77  C4    A     3     -26.064  59.264  53.677  1.00  0.00           C  
ATOM     78  C5    A     3     -26.516  58.733  52.483  1.00  0.00           C  
ATOM     79  C6    A     3     -27.767  59.179  52.020  1.00  0.00           C  
ATOM     80  N6    A     3     -28.331  58.755  50.887  1.00  0.00           N  
ATOM     81  N7    A     3     -25.596  57.830  51.968  1.00  0.00           N  
ATOM     82  C8    A     3     -24.625  57.835  52.848  1.00  0.00           C  
ATOM     83  N9    A     3     -24.842  58.681  53.907  1.00  0.00           N  
ATOM     84  H5'   A     3     -20.555  56.891  54.981  1.00  0.00           H  
ATOM     85 H5''   A     3     -21.090  55.865  56.080  1.00  0.00           H  
ATOM     86  H4'   A     3     -21.850  57.996  56.588  1.00  0.00           H  
ATOM     87  H3'   A     3     -24.010  56.359  55.733  1.00  0.00           H  
ATOM     88  H1'   A     3     -23.876  59.895  55.209  1.00  0.00           H  
ATOM     89  H2'   A     3     -25.442  58.068  56.268  1.00  0.00           H  
ATOM     90 HO2'   A     3     -24.413  58.636  58.272  1.00  0.00           H  
ATOM     91  H2    A     3     -28.384  61.168  54.416  1.00  0.00           H  
ATOM     92  H61   A     3     -29.206  59.103  50.615  1.00  0.00           H  
ATOM     93  H62   A     3     -27.869  58.098  50.325  1.00  0.00           H  
ATOM     94  H8    A     3     -23.818  57.285  52.757  1.00  0.00           H  
ATOM     95  P     G     4     -24.411  55.072  57.947  1.00  0.00           P  
ATOM     96  OP2   G     4     -24.263  54.213  56.745  1.00  0.00           O  
ATOM     97  OP1   G     4     -23.941  54.576  59.266  1.00  0.00           O  
ATOM     98  O5'   G     4     -25.950  55.461  58.088  1.00  0.00           O  
ATOM     99  C5'   G     4     -26.892  54.536  58.610  1.00  0.00           C  
ATOM    100  C4'   G     4     -28.092  54.413  57.723  1.00  0.00           C  
ATOM    101  O4'   G     4     -27.895  55.222  56.535  1.00  0.00           O  
ATOM    102  C3'   G     4     -28.341  53.041  57.135  1.00  0.00           C  
ATOM    103  O3'   G     4     -28.962  52.181  58.075  1.00  0.00           O  
ATOM    104  C1'   G     4     -28.577  54.661  55.448  1.00  0.00           C  
ATOM    105  C2'   G     4     -29.248  53.390  55.964  1.00  0.00           C  
ATOM    106  O2'   G     4     -30.556  53.716  56.372  1.00  0.00           O  
ATOM    107  N1    G     4     -27.811  52.786  50.844  1.00  0.00           N  
ATOM    108  C2    G     4     -28.986  53.000  51.519  1.00  0.00           C  
ATOM    109  N2    G     4     -30.111  52.633  50.893  1.00  0.00           N  
ATOM    110  N3    G     4     -29.052  53.529  52.724  1.00  0.00           N  
ATOM    111  C4    G     4     -27.832  53.817  53.214  1.00  0.00           C  
ATOM    112  C5    G     4     -26.603  53.642  52.623  1.00  0.00           C  
ATOM    113  C6    G     4     -26.545  53.086  51.331  1.00  0.00           C  
ATOM    114  O6    G     4     -25.553  52.856  50.642  1.00  0.00           O  
ATOM    115  N7    G     4     -25.585  54.066  53.469  1.00  0.00           N  
ATOM    116  C8    G     4     -26.211  54.482  54.538  1.00  0.00           C  
ATOM    117  N9    G     4     -27.575  54.344  54.445  1.00  0.00           N  
ATOM    118  H5'   G     4     -27.179  54.837  59.497  1.00  0.00           H  
ATOM    119 H5''   G     4     -26.464  53.658  58.694  1.00  0.00           H  
ATOM    120  H4'   G     4     -28.931  54.720  58.363  1.00  0.00           H  
ATOM    121  H3'   G     4     -27.422  52.508  56.850  1.00  0.00           H  
ATOM    122  H1'   G     4     -29.359  55.260  54.960  1.00  0.00           H  
ATOM    123  H2'   G     4     -29.372  52.554  55.261  1.00  0.00           H  
ATOM    124 HO2'   G     4     -30.792  53.190  57.190  1.00  0.00           H  
ATOM    125  H1    G     4     -27.870  52.382  49.931  1.00  0.00           H  
ATOM    126  H22   G     4     -30.996  52.762  51.341  1.00  0.00           H  
ATOM    127  H21   G     4     -30.067  52.231  49.980  1.00  0.00           H  
ATOM    128  H8    G     4     -25.697  54.889  55.422  1.00  0.00           H  
ATOM    129  P     G     5     -28.761  50.610  58.158  1.00  0.00           P  
ATOM    130  OP2   G     5     -27.315  50.319  57.967  1.00  0.00           O  
ATOM    131  OP1   G     5     -29.445  50.158  59.394  1.00  0.00           O  
ATOM    132  O5'   G     5     -29.562  50.055  56.903  1.00  0.00           O  
ATOM    133  C5'   G     5     -30.983  50.084  56.902  1.00  0.00           C  
ATOM    134  C4'   G     5     -31.523  49.660  55.561  1.00  0.00           C  
ATOM    135  O4'   G     5     -31.015  50.517  54.507  1.00  0.00           O  
ATOM    136  C3'   G     5     -31.139  48.276  55.070  1.00  0.00           C  
ATOM    137  O3'   G     5     -31.905  47.255  55.691  1.00  0.00           O  
ATOM    138  C1'   G     5     -30.979  49.808  53.284  1.00  0.00           C  
ATOM    139  C2'   G     5     -31.473  48.391  53.592  1.00  0.00           C  
ATOM    140  O2'   G     5     -32.865  48.313  53.367  1.00  0.00           O  
ATOM    141  N1    G     5     -27.933  48.633  49.401  1.00  0.00           N  
ATOM    142  C2    G     5     -29.292  48.501  49.505  1.00  0.00           C  
ATOM    143  N2    G     5     -29.912  47.965  48.438  1.00  0.00           N  
ATOM    144  N3    G     5     -29.990  48.865  50.577  1.00  0.00           N  
ATOM    145  C4    G     5     -29.194  49.364  51.552  1.00  0.00           C  
ATOM    146  C5    G     5     -27.829  49.531  51.544  1.00  0.00           C  
ATOM    147  C6    G     5     -27.100  49.150  50.384  1.00  0.00           C  
ATOM    148  O6    G     5     -25.891  49.228  50.175  1.00  0.00           O  
ATOM    149  N7    G     5     -27.390  50.072  52.746  1.00  0.00           N  
ATOM    150  C8    G     5     -28.480  50.219  53.454  1.00  0.00           C  
ATOM    151  N9    G     5     -29.608  49.804  52.792  1.00  0.00           N  
ATOM    152  H5'   G     5     -31.340  51.096  57.138  1.00  0.00           H  
ATOM    153 H5''   G     5     -31.374  49.415  57.683  1.00  0.00           H  
ATOM    154  H4'   G     5     -32.615  49.694  55.688  1.00  0.00           H  
ATOM    155  H3'   G     5     -30.100  47.997  55.300  1.00  0.00           H  
ATOM    156  H1'   G     5     -31.614  50.199  52.476  1.00  0.00           H  
ATOM    157  H2'   G     5     -31.034  47.580  52.994  1.00  0.00           H  
ATOM    158 HO2'   G     5     -33.295  47.802  54.111  1.00  0.00           H  
ATOM    159  H1    G     5     -27.503  48.334  48.550  1.00  0.00           H  
ATOM    160  H22   G     5     -30.905  47.839  48.449  1.00  0.00           H  
ATOM    161  H21   G     5     -29.383  47.693  47.635  1.00  0.00           H  
ATOM    162  H8    G     5     -28.488  50.629  54.475  1.00  0.00           H  
ATOM    163  P     G     6     -31.249  45.806  55.931  1.00  0.00           P  
ATOM    164  OP2   G     6     -29.865  45.976  56.442  1.00  0.00           O  
ATOM    165  OP1   G     6     -32.243  45.034  56.725  1.00  0.00           O  
ATOM    166  O5'   G     6     -31.153  45.175  54.472  1.00  0.00           O  
ATOM    167  C5'   G     6     -32.335  44.839  53.762  1.00  0.00           C  
ATOM    168  C4'   G     6     -32.005  44.378  52.366  1.00  0.00           C  
ATOM    169  O4'   G     6     -31.267  45.407  51.656  1.00  0.00           O  
ATOM    170  C3'   G     6     -31.095  43.172  52.239  1.00  0.00           C  
ATOM    171  O3'   G     6     -31.789  41.954  52.465  1.00  0.00           O  
ATOM    172  C1'   G     6     -30.458  44.806  50.652  1.00  0.00           C  
ATOM    173  C2'   G     6     -30.636  43.289  50.792  1.00  0.00           C  
ATOM    174  O2'   G     6     -31.619  42.824  49.891  1.00  0.00           O  
ATOM    175  N1    G     6     -25.758  44.768  48.721  1.00  0.00           N  
ATOM    176  C2    G     6     -26.911  44.262  48.202  1.00  0.00           C  
ATOM    177  N2    G     6     -26.787  43.674  47.006  1.00  0.00           N  
ATOM    178  N3    G     6     -28.095  44.332  48.801  1.00  0.00           N  
ATOM    179  C4    G     6     -28.024  44.980  49.980  1.00  0.00           C  
ATOM    180  C5    G     6     -26.921  45.532  50.588  1.00  0.00           C  
ATOM    181  C6    G     6     -25.654  45.437  49.928  1.00  0.00           C  
ATOM    182  O6    G     6     -24.549  45.861  50.297  1.00  0.00           O  
ATOM    183  N7    G     6     -27.269  46.117  51.799  1.00  0.00           N  
ATOM    184  C8    G     6     -28.556  45.914  51.901  1.00  0.00           C  
ATOM    185  N9    G     6     -29.074  45.222  50.839  1.00  0.00           N  
ATOM    186  H5'   G     6     -33.006  45.708  53.712  1.00  0.00           H  
ATOM    187 H5''   G     6     -32.879  44.043  54.292  1.00  0.00           H  
ATOM    188  H4'   G     6     -32.982  44.129  51.927  1.00  0.00           H  
ATOM    189  H3'   G     6     -30.282  43.150  52.981  1.00  0.00           H  
ATOM    190  H1'   G     6     -30.732  45.066  49.619  1.00  0.00           H  
ATOM    191  H2'   G     6     -29.741  42.687  50.580  1.00  0.00           H  
ATOM    192 HO2'   G     6     -32.223  42.178  50.359  1.00  0.00           H  
ATOM    193  H1    G     6     -24.920  44.647  48.190  1.00  0.00           H  
ATOM    194  H22   G     6     -27.591  43.283  46.556  1.00  0.00           H  
ATOM    195  H21   G     6     -25.893  43.625  46.562  1.00  0.00           H  
ATOM    196  H8    G     6     -29.158  46.255  52.758  1.00  0.00           H  
ATOM    197  P     A     7     -31.026  40.698  53.116  1.00  0.00           P  
ATOM    198  OP2   A     7     -30.127  41.209  54.181  1.00  0.00           O  
ATOM    199  OP1   A     7     -32.039  39.663  53.443  1.00  0.00           O  
ATOM    200  O5'   A     7     -30.118  40.142  51.930  1.00  0.00           O  
ATOM    201  C5'   A     7     -30.704  39.559  50.776  1.00  0.00           C  
ATOM    202  C4'   A     7     -29.667  39.272  49.711  1.00  0.00           C  
ATOM    203  O4'   A     7     -28.977  40.497  49.349  1.00  0.00           O  
ATOM    204  C3'   A     7     -28.545  38.339  50.130  1.00  0.00           C  
ATOM    205  O3'   A     7     -28.930  36.981  50.042  1.00  0.00           O  
ATOM    206  C1'   A     7     -27.626  40.196  49.011  1.00  0.00           C  
ATOM    207  C2'   A     7     -27.445  38.684  49.139  1.00  0.00           C  
ATOM    208  O2'   A     7     -27.651  38.076  47.881  1.00  0.00           O  
ATOM    209  N1    A     7     -22.920  42.183  49.524  1.00  0.00           N  
ATOM    210  C2    A     7     -23.471  41.399  48.589  1.00  0.00           C  
ATOM    211  N3    A     7     -24.702  40.900  48.525  1.00  0.00           N  
ATOM    212  C4    A     7     -25.422  41.281  49.595  1.00  0.00           C  
ATOM    213  C5    A     7     -24.994  42.076  50.645  1.00  0.00           C  
ATOM    214  C6    A     7     -23.672  42.552  50.585  1.00  0.00           C  
ATOM    215  N6    A     7     -23.128  43.350  51.508  1.00  0.00           N  
ATOM    216  N7    A     7     -26.005  42.244  51.578  1.00  0.00           N  
ATOM    217  C8    A     7     -27.011  41.572  51.076  1.00  0.00           C  
ATOM    218  N9    A     7     -26.733  40.976  49.868  1.00  0.00           N  
ATOM    219  H5'   A     7     -31.374  40.175  50.411  1.00  0.00           H  
ATOM    220 H5''   A     7     -31.144  38.721  51.028  1.00  0.00           H  
ATOM    221  H4'   A     7     -30.241  38.808  48.896  1.00  0.00           H  
ATOM    222  H3'   A     7     -28.239  38.460  51.180  1.00  0.00           H  
ATOM    223  H1'   A     7     -27.366  40.462  47.976  1.00  0.00           H  
ATOM    224  H2'   A     7     -26.455  38.336  49.466  1.00  0.00           H  
ATOM    225 HO2'   A     7     -28.043  37.165  48.010  1.00  0.00           H  
ATOM    226  H2    A     7     -22.810  41.128  47.754  1.00  0.00           H  
ATOM    227  H61   A     7     -22.183  43.662  51.405  1.00  0.00           H  
ATOM    228  H62   A     7     -23.664  43.636  52.301  1.00  0.00           H  
ATOM    229  H8    A     7     -27.990  41.496  51.572  1.00  0.00           H  
ATOM    230  P     C     8     -28.525  35.972  51.218  1.00  0.00           P  
ATOM    231  OP2   C     8     -28.555  36.724  52.502  1.00  0.00           O  
ATOM    232  OP1   C     8     -29.384  34.769  51.049  1.00  0.00           O  
ATOM    233  O5'   C     8     -27.006  35.597  50.904  1.00  0.00           O  
ATOM    234  C5'   C     8     -26.663  34.795  49.756  1.00  0.00           C  
ATOM    235  C4'   C     8     -25.182  34.848  49.490  1.00  0.00           C  
ATOM    236  O4'   C     8     -24.796  36.205  49.162  1.00  0.00           O  
ATOM    237  C3'   C     8     -24.309  34.499  50.674  1.00  0.00           C  
ATOM    238  O3'   C     8     -24.172  33.097  50.794  1.00  0.00           O  
ATOM    239  C1'   C     8     -23.491  36.457  49.651  1.00  0.00           C  
ATOM    240  C2'   C     8     -22.996  35.167  50.306  1.00  0.00           C  
ATOM    241  O2'   C     8     -22.271  34.403  49.373  1.00  0.00           O  
ATOM    242  N1    C     8     -23.526  37.583  50.590  1.00  0.00           N  
ATOM    243  C2    C     8     -22.424  38.415  50.669  1.00  0.00           C  
ATOM    244  O2    C     8     -21.472  38.205  49.901  1.00  0.00           O  
ATOM    245  N3    C     8     -22.417  39.433  51.568  1.00  0.00           N  
ATOM    246  C4    C     8     -23.477  39.625  52.352  1.00  0.00           C  
ATOM    247  N4    C     8     -23.433  40.615  53.239  1.00  0.00           N  
ATOM    248  C5    C     8     -24.637  38.801  52.265  1.00  0.00           C  
ATOM    249  C6    C     8     -24.616  37.801  51.380  1.00  0.00           C  
ATOM    250  H5'   C     8     -27.206  35.153  48.869  1.00  0.00           H  
ATOM    251 H5''   C     8     -26.967  33.751  49.920  1.00  0.00           H  
ATOM    252  H4'   C     8     -25.027  34.113  48.686  1.00  0.00           H  
ATOM    253  H3'   C     8     -24.727  34.819  51.640  1.00  0.00           H  
ATOM    254  H1'   C     8     -22.764  36.716  48.867  1.00  0.00           H  
ATOM    255  H2'   C     8     -22.326  35.288  51.168  1.00  0.00           H  
ATOM    256 HO2'   C     8     -21.387  34.148  49.764  1.00  0.00           H  
ATOM    257  H42   C     8     -24.214  40.782  53.842  1.00  0.00           H  
ATOM    258  H41   C     8     -22.620  41.192  53.304  1.00  0.00           H  
ATOM    259  H5    C     8     -25.514  38.983  52.905  1.00  0.00           H  
ATOM    260  H6    C     8     -25.492  37.143  51.283  1.00  0.00           H  
ATOM    261  P     G     9     -23.979  32.446  52.247  1.00  0.00           P  
ATOM    262  OP2   G     9     -24.832  33.212  53.182  1.00  0.00           O  
ATOM    263  OP1   G     9     -24.179  30.979  52.092  1.00  0.00           O  
ATOM    264  O5'   G     9     -22.450  32.728  52.584  1.00  0.00           O  
ATOM    265  C5'   G     9     -21.436  32.093  51.817  1.00  0.00           C  
ATOM    266  C4'   G     9     -20.108  32.775  52.010  1.00  0.00           C  
ATOM    267  O4'   G     9     -20.229  34.192  51.734  1.00  0.00           O  
ATOM    268  C3'   G     9     -19.557  32.761  53.419  1.00  0.00           C  
ATOM    269  O3'   G     9     -18.975  31.511  53.725  1.00  0.00           O  
ATOM    270  C1'   G     9     -19.273  34.902  52.503  1.00  0.00           C  
ATOM    271  C2'   G     9     -18.524  33.875  53.349  1.00  0.00           C  
ATOM    272  O2'   G     9     -17.325  33.502  52.695  1.00  0.00           O  
ATOM    273  N1    G     9     -18.531  39.060  55.209  1.00  0.00           N  
ATOM    274  C2    G     9     -17.626  38.265  54.550  1.00  0.00           C  
ATOM    275  N2    G     9     -16.344  38.638  54.608  1.00  0.00           N  
ATOM    276  N3    G     9     -17.957  37.182  53.883  1.00  0.00           N  
ATOM    277  C4    G     9     -19.280  36.946  53.938  1.00  0.00           C  
ATOM    278  C5    G     9     -20.263  37.665  54.577  1.00  0.00           C  
ATOM    279  C6    G     9     -19.902  38.830  55.272  1.00  0.00           C  
ATOM    280  O6    G     9     -20.634  39.618  55.880  1.00  0.00           O  
ATOM    281  N7    G     9     -21.503  37.072  54.403  1.00  0.00           N  
ATOM    282  C8    G     9     -21.253  36.027  53.658  1.00  0.00           C  
ATOM    283  N9    G     9     -19.921  35.908  53.332  1.00  0.00           N  
ATOM    284  H5'   G     9     -21.702  32.111  50.750  1.00  0.00           H  
ATOM    285 H5''   G     9     -21.348  31.037  52.109  1.00  0.00           H  
ATOM    286  H4'   G     9     -19.428  32.233  51.338  1.00  0.00           H  
ATOM    287  H3'   G     9     -20.324  32.900  54.196  1.00  0.00           H  
ATOM    288  H1'   G     9     -18.521  35.420  51.890  1.00  0.00           H  
ATOM    289  H2'   G     9     -18.196  34.211  54.343  1.00  0.00           H  
ATOM    290 HO2'   G     9     -17.194  32.514  52.775  1.00  0.00           H  
ATOM    291  H1    G     9     -18.179  39.867  55.682  1.00  0.00           H  
ATOM    292  H22   G     9     -15.644  38.092  54.146  1.00  0.00           H  
ATOM    293  H21   G     9     -16.084  39.460  55.113  1.00  0.00           H  
ATOM    294  H8    G     9     -22.028  35.320  53.325  1.00  0.00           H  
ATOM    295  P     G    10     -19.031  30.940  55.227  1.00  0.00           P  
ATOM    296  OP2   G    10     -20.395  31.185  55.760  1.00  0.00           O  
ATOM    297  OP1   G    10     -18.484  29.559  55.216  1.00  0.00           O  
ATOM    298  O5'   G    10     -18.014  31.867  56.031  1.00  0.00           O  
ATOM    299  C5'   G    10     -16.635  31.897  55.695  1.00  0.00           C  
ATOM    300  C4'   G    10     -15.907  32.988  56.441  1.00  0.00           C  
ATOM    301  O4'   G    10     -16.480  34.268  56.084  1.00  0.00           O  
ATOM    302  C3'   G    10     -16.027  32.954  57.957  1.00  0.00           C  
ATOM    303  O3'   G    10     -15.160  32.009  58.560  1.00  0.00           O  
ATOM    304  C1'   G    10     -16.402  35.155  57.187  1.00  0.00           C  
ATOM    305  C2'   G    10     -15.739  34.396  58.343  1.00  0.00           C  
ATOM    306  O2'   G    10     -14.345  34.664  58.333  1.00  0.00           O  
ATOM    307  N1    G    10     -19.176  38.736  59.510  1.00  0.00           N  
ATOM    308  C2    G    10     -17.812  38.630  59.386  1.00  0.00           C  
ATOM    309  N2    G    10     -17.085  39.605  59.954  1.00  0.00           N  
ATOM    310  N3    G    10     -17.202  37.643  58.751  1.00  0.00           N  
ATOM    311  C4    G    10     -18.079  36.752  58.242  1.00  0.00           C  
ATOM    312  C5    G    10     -19.456  36.764  58.310  1.00  0.00           C  
ATOM    313  C6    G    10     -20.097  37.829  58.994  1.00  0.00           C  
ATOM    314  O6    G    10     -21.307  38.019  59.163  1.00  0.00           O  
ATOM    315  N7    G    10     -19.992  35.664  57.656  1.00  0.00           N  
ATOM    316  C8    G    10     -18.950  35.014  57.212  1.00  0.00           C  
ATOM    317  N9    G    10     -17.759  35.619  57.531  1.00  0.00           N  
ATOM    318  H5'   G    10     -16.543  32.052  54.732  1.00  0.00           H  
ATOM    319 H5''   G    10     -16.232  31.032  55.919  1.00  0.00           H  
ATOM    320  H4'   G    10     -14.962  32.973  56.181  1.00  0.00           H  
ATOM    321  H3'   G    10     -16.949  32.735  58.201  1.00  0.00           H  
ATOM    322  H1'   G    10     -15.846  35.925  56.941  1.00  0.00           H  
ATOM    323  H2'   G    10     -16.147  34.626  59.204  1.00  0.00           H  
ATOM    324 HO2'   G    10     -14.042  34.814  59.253  1.00  0.00           H  
ATOM    325  H1    G    10     -19.529  39.507  60.000  1.00  0.00           H  
ATOM    326  H22   G    10     -16.107  39.582  59.897  1.00  0.00           H  
ATOM    327  H21   G    10     -17.530  40.339  60.425  1.00  0.00           H  
ATOM    328  H8    G    10     -19.013  34.180  56.701  1.00  0.00           H  
ATOM    329  P     C    11     -15.582  31.315  59.939  1.00  0.00           P  
ATOM    330  OP2   C    11     -17.062  31.207  59.906  1.00  0.00           O  
ATOM    331  OP1   C    11     -14.759  30.083  60.043  1.00  0.00           O  
ATOM    332  O5'   C    11     -15.184  32.275  61.147  1.00  0.00           O  
ATOM    333  C5'   C    11     -13.835  32.665  61.355  1.00  0.00           C  
ATOM    334  C4'   C    11     -13.741  33.972  62.104  1.00  0.00           C  
ATOM    335  O4'   C    11     -14.459  35.039  61.370  1.00  0.00           O  
ATOM    336  C3'   C    11     -14.407  34.009  63.471  1.00  0.00           C  
ATOM    337  O3'   C    11     -13.656  33.341  64.470  1.00  0.00           O  
ATOM    338  C1'   C    11     -14.928  35.995  62.285  1.00  0.00           C  
ATOM    339  C2'   C    11     -14.484  35.542  63.693  1.00  0.00           C  
ATOM    340  O2'   C    11     -13.206  36.084  63.990  1.00  0.00           O  
ATOM    341  N1    C    11     -16.403  36.104  62.166  1.00  0.00           N  
ATOM    342  C2    C    11     -17.014  37.304  62.551  1.00  0.00           C  
ATOM    343  O2    C    11     -16.310  38.233  62.977  1.00  0.00           O  
ATOM    344  N3    C    11     -18.357  37.429  62.453  1.00  0.00           N  
ATOM    345  C4    C    11     -19.091  36.416  61.992  1.00  0.00           C  
ATOM    346  N4    C    11     -20.413  36.585  61.913  1.00  0.00           N  
ATOM    347  C5    C    11     -18.501  35.184  61.594  1.00  0.00           C  
ATOM    348  C6    C    11     -17.171  35.072  61.694  1.00  0.00           C  
ATOM    349  H5'   C    11     -13.393  32.763  60.485  1.00  0.00           H  
ATOM    350 H5''   C    11     -13.377  31.968  61.869  1.00  0.00           H  
ATOM    351  H4'   C    11     -12.799  34.219  62.203  1.00  0.00           H  
ATOM    352  H3'   C    11     -15.314  33.638  63.449  1.00  0.00           H  
ATOM    353  H1'   C    11     -14.519  36.862  62.082  1.00  0.00           H  
ATOM    354  H2'   C    11     -15.143  35.771  64.380  1.00  0.00           H  
ATOM    355 HO2'   C    11     -12.697  35.433  64.516  1.00  0.00           H  
ATOM    356  H42   C    11     -20.980  35.860  61.578  1.00  0.00           H  
ATOM    357  H41   C    11     -20.816  37.435  62.189  1.00  0.00           H  
ATOM    358  H5    C    11     -19.048  34.445  61.256  1.00  0.00           H  
ATOM    359  H6    C    11     -16.746  34.231  61.425  1.00  0.00           H  
ATOM    360  P     C    12     -14.403  32.464  65.591  1.00  0.00           P  
ATOM    361  OP2   C    12     -15.366  31.565  64.908  1.00  0.00           O  
ATOM    362  OP1   C    12     -13.368  31.886  66.486  1.00  0.00           O  
ATOM    363  O5'   C    12     -15.234  33.535  66.428  1.00  0.00           O  
ATOM    364  C5'   C    12     -14.576  34.538  67.188  1.00  0.00           C  
ATOM    365  C4'   C    12     -15.551  35.553  67.732  1.00  0.00           C  
ATOM    366  O4'   C    12     -16.306  36.163  66.645  1.00  0.00           O  
ATOM    367  C3'   C    12     -16.699  35.002  68.563  1.00  0.00           C  
ATOM    368  O3'   C    12     -16.295  34.582  69.854  1.00  0.00           O  
ATOM    369  C1'   C    12     -17.452  36.731  67.183  1.00  0.00           C  
ATOM    370  C2'   C    12     -17.521  36.270  68.636  1.00  0.00           C  
ATOM    371  O2'   C    12     -16.905  37.249  69.460  1.00  0.00           O  
ATOM    372  N1    C    12     -18.619  36.271  66.390  1.00  0.00           N  
ATOM    373  C2    C    12     -19.798  37.026  66.443  1.00  0.00           C  
ATOM    374  O2    C    12     -19.832  38.047  67.146  1.00  0.00           O  
ATOM    375  N3    C    12     -20.876  36.629  65.729  1.00  0.00           N  
ATOM    376  C4    C    12     -20.814  35.527  64.982  1.00  0.00           C  
ATOM    377  N4    C    12     -21.903  35.173  64.295  1.00  0.00           N  
ATOM    378  C5    C    12     -19.632  34.738  64.907  1.00  0.00           C  
ATOM    379  C6    C    12     -18.571  35.141  65.617  1.00  0.00           C  
ATOM    380  H5'   C    12     -13.924  34.995  66.616  1.00  0.00           H  
ATOM    381 H5''   C    12     -14.105  34.114  67.935  1.00  0.00           H  
ATOM    382  H4'   C    12     -15.082  36.237  68.254  1.00  0.00           H  
ATOM    383  H3'   C    12     -17.228  34.303  68.125  1.00  0.00           H  
ATOM    384  H1'   C    12     -17.405  37.709  67.157  1.00  0.00           H  
ATOM    385  H2'   C    12     -18.444  36.093  68.912  1.00  0.00           H  
ATOM    386 HO2'   C    12     -16.482  36.804  70.223  1.00  0.00           H  
ATOM    387  H42   C    12     -21.890  34.368  63.736  1.00  0.00           H  
ATOM    388  H41   C    12     -22.716  35.719  64.350  1.00  0.00           H  
ATOM    389  H5    C    12     -19.596  33.929  64.354  1.00  0.00           H  
ATOM    390  H6    C    12     -17.748  34.611  65.578  1.00  0.00           H  
ATOM    391  P     G    13     -16.967  33.287  70.531  1.00  0.00           P  
ATOM    392  OP2   G    13     -17.444  32.396  69.443  1.00  0.00           O  
ATOM    393  OP1   G    13     -16.026  32.760  71.552  1.00  0.00           O  
ATOM    394  O5'   G    13     -18.243  33.866  71.289  1.00  0.00           O  
ATOM    395  C5'   G    13     -18.097  34.727  72.408  1.00  0.00           C  
ATOM    396  C4'   G    13     -19.394  35.419  72.748  1.00  0.00           C  
ATOM    397  O4'   G    13     -19.749  36.250  71.678  1.00  0.00           O  
ATOM    398  C3'   G    13     -20.615  34.522  72.879  1.00  0.00           C  
ATOM    399  O3'   G    13     -20.658  33.823  74.112  1.00  0.00           O  
ATOM    400  C1'   G    13     -21.134  36.289  71.613  1.00  0.00           C  
ATOM    401  C2'   G    13     -21.700  35.502  72.798  1.00  0.00           C  
ATOM    402  O2'   G    13     -21.758  36.306  73.967  1.00  0.00           O  
ATOM    403  N1    G    13     -24.863  36.237  68.148  1.00  0.00           N  
ATOM    404  C2    G    13     -24.785  36.920  69.337  1.00  0.00           C  
ATOM    405  N2    G    13     -25.835  37.693  69.650  1.00  0.00           N  
ATOM    406  N3    G    13     -23.752  36.852  70.161  1.00  0.00           N  
ATOM    407  C4    G    13     -22.787  36.032  69.695  1.00  0.00           C  
ATOM    408  C5    G    13     -22.767  35.305  68.524  1.00  0.00           C  
ATOM    409  C6    G    13     -23.881  35.386  67.649  1.00  0.00           C  
ATOM    410  O6    G    13     -24.052  34.818  66.564  1.00  0.00           O  
ATOM    411  N7    G    13     -21.587  34.583  68.412  1.00  0.00           N  
ATOM    412  C8    G    13     -20.924  34.878  69.497  1.00  0.00           C  
ATOM    413  N9    G    13     -21.593  35.751  70.319  1.00  0.00           N  
ATOM    414  H5'   G    13     -17.417  35.403  72.206  1.00  0.00           H  
ATOM    415 H5''   G    13     -17.803  34.200  73.181  1.00  0.00           H  
ATOM    416  H4'   G    13     -19.262  35.962  73.554  1.00  0.00           H  
ATOM    417  H3'   G    13     -20.656  33.920  72.108  1.00  0.00           H  
ATOM    418  H1'   G    13     -21.401  37.230  71.689  1.00  0.00           H  
ATOM    419  H2'   G    13     -22.561  35.071  72.611  1.00  0.00           H  
ATOM    420 HO2'   G    13     -21.516  35.758  74.743  1.00  0.00           H  
ATOM    421  H1    G    13     -25.673  36.355  67.608  1.00  0.00           H  
ATOM    422  H22   G    13     -25.835  38.205  70.486  1.00  0.00           H  
ATOM    423  H21   G    13     -26.603  37.749  69.045  1.00  0.00           H  
ATOM    424  H8    G    13     -20.038  34.513  69.703  1.00  0.00           H  
ATOM    425  P     G    14     -21.393  32.403  74.194  1.00  0.00           P  
ATOM    426  OP2   G    14     -21.011  31.675  72.957  1.00  0.00           O  
ATOM    427  OP1   G    14     -21.038  31.836  75.520  1.00  0.00           O  
ATOM    428  O5'   G    14     -22.970  32.632  74.164  1.00  0.00           O  
ATOM    429  C5'   G    14     -23.609  33.436  75.144  1.00  0.00           C  
ATOM    430  C4'   G    14     -25.027  33.768  74.751  1.00  0.00           C  
ATOM    431  O4'   G    14     -25.071  34.542  73.523  1.00  0.00           O  
ATOM    432  C3'   G    14     -25.923  32.583  74.423  1.00  0.00           C  
ATOM    433  O3'   G    14     -26.417  31.926  75.578  1.00  0.00           O  
ATOM    434  C1'   G    14     -26.293  34.312  72.863  1.00  0.00           C  
ATOM    435  C2'   G    14     -27.058  33.273  73.680  1.00  0.00           C  
ATOM    436  O2'   G    14     -27.931  33.942  74.579  1.00  0.00           O  
ATOM    437  N1    G    14     -28.154  33.604  68.177  1.00  0.00           N  
ATOM    438  C2    G    14     -28.771  34.109  69.296  1.00  0.00           C  
ATOM    439  N2    G    14     -30.054  34.475  69.154  1.00  0.00           N  
ATOM    440  N3    G    14     -28.176  34.246  70.470  1.00  0.00           N  
ATOM    441  C4    G    14     -26.893  33.830  70.437  1.00  0.00           C  
ATOM    442  C5    G    14     -26.182  33.312  69.374  1.00  0.00           C  
ATOM    443  C6    G    14     -26.833  33.170  68.121  1.00  0.00           C  
ATOM    444  O6    G    14     -26.374  32.732  67.060  1.00  0.00           O  
ATOM    445  N7    G    14     -24.883  33.006  69.752  1.00  0.00           N  
ATOM    446  C8    G    14     -24.827  33.336  71.014  1.00  0.00           C  
ATOM    447  N9    G    14     -26.011  33.843  71.493  1.00  0.00           N  
ATOM    448  H5'   G    14     -23.104  34.269  75.253  1.00  0.00           H  
ATOM    449 H5''   G    14     -23.618  32.954  75.997  1.00  0.00           H  
ATOM    450  H4'   G    14     -25.434  34.282  75.479  1.00  0.00           H  
ATOM    451  H3'   G    14     -25.478  31.927  73.847  1.00  0.00           H  
ATOM    452  H1'   G    14     -26.812  35.143  72.823  1.00  0.00           H  
ATOM    453  H2'   G    14     -27.543  32.646  73.103  1.00  0.00           H  
ATOM    454 HO2'   G    14     -28.826  33.550  74.506  1.00  0.00           H  
ATOM    455  H1    G    14     -28.683  33.544  67.355  1.00  0.00           H  
ATOM    456  H22   G    14     -30.546  34.842  69.919  1.00  0.00           H  
ATOM    457  H21   G    14     -30.501  34.377  68.288  1.00  0.00           H  
ATOM    458  H8    G    14     -24.022  33.234  71.563  1.00  0.00           H  
ATOM    459  P     G    15     -26.774  30.360  75.526  1.00  0.00           P  
ATOM    460  OP2   G    15     -25.838  29.707  74.576  1.00  0.00           O  
ATOM    461  OP1   G    15     -26.869  29.862  76.922  1.00  0.00           O  
ATOM    462  O5'   G    15     -28.234  30.318  74.888  1.00  0.00           O  
ATOM    463  C5'   G    15     -29.336  30.918  75.551  1.00  0.00           C  
ATOM    464  C4'   G    15     -30.515  31.087  74.624  1.00  0.00           C  
ATOM    465  O4'   G    15     -30.196  31.959  73.504  1.00  0.00           O  
ATOM    466  C3'   G    15     -31.019  29.821  73.948  1.00  0.00           C  
ATOM    467  O3'   G    15     -31.773  28.992  74.817  1.00  0.00           O  
ATOM    468  C1'   G    15     -30.949  31.543  72.393  1.00  0.00           C  
ATOM    469  C2'   G    15     -31.865  30.419  72.841  1.00  0.00           C  
ATOM    470  O2'   G    15     -33.074  30.962  73.352  1.00  0.00           O  
ATOM    471  N1    G    15     -30.473  30.833  67.374  1.00  0.00           N  
ATOM    472  C2    G    15     -31.557  31.269  68.097  1.00  0.00           C  
ATOM    473  N2    G    15     -32.663  31.557  67.395  1.00  0.00           N  
ATOM    474  N3    G    15     -31.558  31.416  69.412  1.00  0.00           N  
ATOM    475  C4    G    15     -30.370  31.083  69.958  1.00  0.00           C  
ATOM    476  C5    G    15     -29.227  30.637  69.328  1.00  0.00           C  
ATOM    477  C6    G    15     -29.239  30.485  67.917  1.00  0.00           C  
ATOM    478  O6    G    15     -28.327  30.102  67.175  1.00  0.00           O  
ATOM    479  N7    G    15     -28.215  30.405  70.248  1.00  0.00           N  
ATOM    480  C8    G    15     -28.750  30.708  71.400  1.00  0.00           C  
ATOM    481  N9    G    15     -30.055  31.127  71.296  1.00  0.00           N  
ATOM    482  H5'   G    15     -29.067  31.797  75.889  1.00  0.00           H  
ATOM    483 H5''   G    15     -29.602  30.352  76.306  1.00  0.00           H  
ATOM    484  H4'   G    15     -31.246  31.483  75.144  1.00  0.00           H  
ATOM    485  H3'   G    15     -30.288  29.298  73.560  1.00  0.00           H  
ATOM    486  H1'   G    15     -31.488  32.308  72.102  1.00  0.00           H  
ATOM    487  H2'   G    15     -32.033  29.770  72.126  1.00  0.00           H  
ATOM    488 HO2'   G    15     -33.831  30.471  72.970  1.00  0.00           H  
ATOM    489  H1    G    15     -30.574  30.759  66.403  1.00  0.00           H  
ATOM    490  H22   G    15     -33.468  31.874  67.857  1.00  0.00           H  
ATOM    491  H21   G    15     -32.670  31.452  66.421  1.00  0.00           H  
ATOM    492  H8    G    15     -28.270  30.643  72.251  1.00  0.00           H  
ATOM    493  P     G    16     -31.834  27.406  74.567  1.00  0.00           P  
ATOM    494  OP2   G    16     -30.539  26.982  73.977  1.00  0.00           O  
ATOM    495  OP1   G    16     -32.319  26.761  75.815  1.00  0.00           O  
ATOM    496  O5'   G    16     -32.962  27.234  73.454  1.00  0.00           O  
ATOM    497  C5'   G    16     -34.309  27.598  73.719  1.00  0.00           C  
ATOM    498  C4'   G    16     -35.094  27.785  72.442  1.00  0.00           C  
ATOM    499  O4'   G    16     -34.429  28.766  71.601  1.00  0.00           O  
ATOM    500  C3'   G    16     -35.221  26.564  71.544  1.00  0.00           C  
ATOM    501  O3'   G    16     -36.235  25.686  71.998  1.00  0.00           O  
ATOM    502  C1'   G    16     -34.634  28.429  70.238  1.00  0.00           C  
ATOM    503  C2'   G    16     -35.561  27.206  70.210  1.00  0.00           C  
ATOM    504  O2'   G    16     -36.911  27.633  70.161  1.00  0.00           O  
ATOM    505  N1    G    16     -32.049  28.084  65.875  1.00  0.00           N  
ATOM    506  C2    G    16     -33.360  28.430  66.082  1.00  0.00           C  
ATOM    507  N2    G    16     -34.081  28.705  64.991  1.00  0.00           N  
ATOM    508  N3    G    16     -33.926  28.496  67.275  1.00  0.00           N  
ATOM    509  C4    G    16     -33.065  28.175  68.260  1.00  0.00           C  
ATOM    510  C5    G    16     -31.743  27.801  68.159  1.00  0.00           C  
ATOM    511  C6    G    16     -31.147  27.738  66.877  1.00  0.00           C  
ATOM    512  O6    G    16     -29.994  27.422  66.583  1.00  0.00           O  
ATOM    513  N7    G    16     -31.206  27.542  69.413  1.00  0.00           N  
ATOM    514  C8    G    16     -32.189  27.765  70.240  1.00  0.00           C  
ATOM    515  N9    G    16     -33.350  28.145  69.605  1.00  0.00           N  
ATOM    516  H5'   G    16     -34.320  28.435  74.227  1.00  0.00           H  
ATOM    517 H5''   G    16     -34.731  26.894  74.254  1.00  0.00           H  
ATOM    518  H4'   G    16     -36.099  28.072  72.784  1.00  0.00           H  
ATOM    519  H3'   G    16     -34.317  25.936  71.519  1.00  0.00           H  
ATOM    520  H1'   G    16     -35.124  29.214  69.644  1.00  0.00           H  
ATOM    521  H2'   G    16     -35.445  26.514  69.364  1.00  0.00           H  
ATOM    522 HO2'   G    16     -37.477  27.016  70.708  1.00  0.00           H  
ATOM    523  H1    G    16     -31.716  28.080  64.932  1.00  0.00           H  
ATOM    524  H22   G    16     -35.044  28.960  65.079  1.00  0.00           H  
ATOM    525  H21   G    16     -33.658  28.655  64.087  1.00  0.00           H  
ATOM    526  H8    G    16     -32.102  27.650  71.331  1.00  0.00           H  
ATOM    527  P     G    17     -36.059  24.093  71.838  1.00  0.00           P  
ATOM    528  OP2   G    17     -34.653  23.698  72.081  1.00  0.00           O  
ATOM    529  OP1   G    17     -37.141  23.490  72.658  1.00  0.00           O  
ATOM    530  O5'   G    17     -36.369  23.815  70.301  1.00  0.00           O  
ATOM    531  C5'   G    17     -37.689  24.011  69.764  1.00  0.00           C  
ATOM    532  C4'   G    17     -37.638  24.019  68.258  1.00  0.00           C  
ATOM    533  O4'   G    17     -36.757  25.086  67.829  1.00  0.00           O  
ATOM    534  C3'   G    17     -37.046  22.773  67.615  1.00  0.00           C  
ATOM    535  O3'   G    17     -38.004  21.737  67.481  1.00  0.00           O  
ATOM    536  C1'   G    17     -36.054  24.681  66.665  1.00  0.00           C  
ATOM    537  C2'   G    17     -36.582  23.299  66.270  1.00  0.00           C  
ATOM    538  O2'   G    17     -37.623  23.430  65.333  1.00  0.00           O  
ATOM    539  N1    G    17     -31.389  24.762  64.703  1.00  0.00           N  
ATOM    540  C2    G    17     -32.603  24.896  64.070  1.00  0.00           C  
ATOM    541  N2    G    17     -32.567  25.040  62.732  1.00  0.00           N  
ATOM    542  N3    G    17     -33.766  24.884  64.700  1.00  0.00           N  
ATOM    543  C4    G    17     -33.613  24.711  66.030  1.00  0.00           C  
ATOM    544  C5    G    17     -32.446  24.561  66.753  1.00  0.00           C  
ATOM    545  C6    G    17     -31.212  24.588  66.072  1.00  0.00           C  
ATOM    546  O6    G    17     -30.071  24.480  66.542  1.00  0.00           O  
ATOM    547  N7    G    17     -32.720  24.401  68.102  1.00  0.00           N  
ATOM    548  C8    G    17     -34.023  24.453  68.175  1.00  0.00           C  
ATOM    549  N9    G    17     -34.624  24.625  66.950  1.00  0.00           N  
ATOM    550  H5'   G    17     -38.107  24.961  70.127  1.00  0.00           H  
ATOM    551 H5''   G    17     -38.360  23.211  70.110  1.00  0.00           H  
ATOM    552  H4'   G    17     -38.689  24.124  67.954  1.00  0.00           H  
ATOM    553  H3'   G    17     -36.241  22.310  68.206  1.00  0.00           H  
ATOM    554  H1'   G    17     -36.195  25.337  65.794  1.00  0.00           H  
ATOM    555  H2'   G    17     -35.857  22.632  65.781  1.00  0.00           H  
ATOM    556 HO2'   G    17     -38.330  22.747  65.520  1.00  0.00           H  
ATOM    557  H1    G    17     -30.567  24.790  64.135  1.00  0.00           H  
ATOM    558  H22   G    17     -33.419  25.138  62.217  1.00  0.00           H  
ATOM    559  H21   G    17     -31.690  25.049  62.253  1.00  0.00           H  
ATOM    560  H8    G    17     -34.582  24.357  69.118  1.00  0.00           H  
ATOM    561  P     C    18     -37.528  20.191  67.538  1.00  0.00           P  
ATOM    562  OP2   C    18     -36.514  20.050  68.620  1.00  0.00           O  
ATOM    563  OP1   C    18     -38.759  19.359  67.576  1.00  0.00           O  
ATOM    564  O5'   C    18     -36.807  19.933  66.141  1.00  0.00           O  
ATOM    565  C5'   C    18     -37.572  19.840  64.934  1.00  0.00           C  
ATOM    566  C4'   C    18     -36.676  19.974  63.730  1.00  0.00           C  
ATOM    567  O4'   C    18     -35.840  21.152  63.862  1.00  0.00           O  
ATOM    568  C3'   C    18     -35.668  18.860  63.514  1.00  0.00           C  
ATOM    569  O3'   C    18     -36.256  17.721  62.908  1.00  0.00           O  
ATOM    570  C1'   C    18     -34.585  20.928  63.255  1.00  0.00           C  
ATOM    571  C2'   C    18     -34.639  19.539  62.623  1.00  0.00           C  
ATOM    572  O2'   C    18     -35.059  19.685  61.281  1.00  0.00           O  
ATOM    573  N1    C    18     -33.532  21.030  64.284  1.00  0.00           N  
ATOM    574  C2    C    18     -32.235  21.391  63.884  1.00  0.00           C  
ATOM    575  O2    C    18     -32.015  21.627  62.676  1.00  0.00           O  
ATOM    576  N3    C    18     -31.257  21.475  64.815  1.00  0.00           N  
ATOM    577  C4    C    18     -31.533  21.223  66.096  1.00  0.00           C  
ATOM    578  N4    C    18     -30.538  21.316  66.976  1.00  0.00           N  
ATOM    579  C5    C    18     -32.840  20.862  66.530  1.00  0.00           C  
ATOM    580  C6    C    18     -33.799  20.777  65.601  1.00  0.00           C  
ATOM    581  H5'   C    18     -38.339  20.628  64.911  1.00  0.00           H  
ATOM    582 H5''   C    18     -38.099  18.876  64.895  1.00  0.00           H  
ATOM    583  H4'   C    18     -37.372  19.995  62.879  1.00  0.00           H  
ATOM    584  H3'   C    18     -35.237  18.467  64.448  1.00  0.00           H  
ATOM    585  H1'   C    18     -34.321  21.634  62.454  1.00  0.00           H  
ATOM    586  H2'   C    18     -33.699  18.973  62.552  1.00  0.00           H  
ATOM    587 HO2'   C    18     -35.615  18.896  61.018  1.00  0.00           H  
ATOM    588  H42   C    18     -30.708  21.132  67.945  1.00  0.00           H  
ATOM    589  H41   C    18     -29.622  21.569  66.669  1.00  0.00           H  
ATOM    590  H5    C    18     -33.052  20.660  67.590  1.00  0.00           H  
ATOM    591  H6    C    18     -34.821  20.502  65.900  1.00  0.00           H  
ATOM    592  P     A    19     -35.913  16.264  63.482  1.00  0.00           P  
ATOM    593  OP2   A    19     -35.715  16.347  64.939  1.00  0.00           O  
ATOM    594  OP1   A    19     -36.940  15.353  62.935  1.00  0.00           O  
ATOM    595  O5'   A    19     -34.491  15.927  62.849  1.00  0.00           O  
ATOM    596  C5'   A    19     -34.351  15.744  61.440  1.00  0.00           C  
ATOM    597  C4'   A    19     -32.905  15.845  61.032  1.00  0.00           C  
ATOM    598  O4'   A    19     -32.368  17.125  61.448  1.00  0.00           O  
ATOM    599  C3'   A    19     -31.938  14.841  61.635  1.00  0.00           C  
ATOM    600  O3'   A    19     -32.011  13.579  60.981  1.00  0.00           O  
ATOM    601  C1'   A    19     -30.987  16.998  61.685  1.00  0.00           C  
ATOM    602  C2'   A    19     -30.604  15.541  61.413  1.00  0.00           C  
ATOM    603  O2'   A    19     -30.146  15.451  60.080  1.00  0.00           O  
ATOM    604  N1    A    19     -27.305  18.246  65.055  1.00  0.00           N  
ATOM    605  C2    A    19     -27.256  17.862  63.774  1.00  0.00           C  
ATOM    606  N3    A    19     -28.254  17.547  62.950  1.00  0.00           N  
ATOM    607  C4    A    19     -29.438  17.649  63.578  1.00  0.00           C  
ATOM    608  C5    A    19     -29.648  18.024  64.892  1.00  0.00           C  
ATOM    609  C6    A    19     -28.511  18.339  65.656  1.00  0.00           C  
ATOM    610  N6    A    19     -28.563  18.725  66.933  1.00  0.00           N  
ATOM    611  N7    A    19     -31.001  18.015  65.195  1.00  0.00           N  
ATOM    612  C8    A    19     -31.571  17.646  64.078  1.00  0.00           C  
ATOM    613  N9    A    19     -30.686  17.412  63.055  1.00  0.00           N  
ATOM    614  H5'   A    19     -34.938  16.502  60.900  1.00  0.00           H  
ATOM    615 H5''   A    19     -34.746  14.761  61.145  1.00  0.00           H  
ATOM    616  H4'   A    19     -32.921  15.682  59.944  1.00  0.00           H  
ATOM    617  H3'   A    19     -32.147  14.605  62.689  1.00  0.00           H  
ATOM    618  H1'   A    19     -30.368  17.620  61.022  1.00  0.00           H  
ATOM    619  H2'   A    19     -29.792  15.108  62.014  1.00  0.00           H  
ATOM    620 HO2'   A    19     -30.372  14.549  59.710  1.00  0.00           H  
ATOM    621  H2    A    19     -26.249  17.795  63.341  1.00  0.00           H  
ATOM    622  H61   A    19     -27.719  18.940  67.426  1.00  0.00           H  
ATOM    623  H62   A    19     -29.444  18.801  67.397  1.00  0.00           H  
ATOM    624  H8    A    19     -32.661  17.534  63.967  1.00  0.00           H  
ATOM    625  P     U    20     -31.983  12.221  61.840  1.00  0.00           P  
ATOM    626  OP2   U    20     -33.009  12.332  62.908  1.00  0.00           O  
ATOM    627  OP1   U    20     -32.029  11.077  60.894  1.00  0.00           O  
ATOM    628  O5'   U    20     -30.549  12.232  62.532  1.00  0.00           O  
ATOM    629  C5'   U    20     -29.374  11.973  61.779  1.00  0.00           C  
ATOM    630  C4'   U    20     -28.126  12.213  62.593  1.00  0.00           C  
ATOM    631  O4'   U    20     -28.104  13.603  63.018  1.00  0.00           O  
ATOM    632  C3'   U    20     -28.016  11.435  63.896  1.00  0.00           C  
ATOM    633  O3'   U    20     -27.485  10.134  63.721  1.00  0.00           O  
ATOM    634  C1'   U    20     -27.565  13.708  64.305  1.00  0.00           C  
ATOM    635  C2'   U    20     -27.086  12.317  64.716  1.00  0.00           C  
ATOM    636  O2'   U    20     -25.733  12.151  64.316  1.00  0.00           O  
ATOM    637  N1    U    20     -28.620  14.230  65.207  1.00  0.00           N  
ATOM    638  C2    U    20     -28.205  14.855  66.368  1.00  0.00           C  
ATOM    639  O2    U    20     -27.032  14.991  66.669  1.00  0.00           O  
ATOM    640  N3    U    20     -29.216  15.322  67.172  1.00  0.00           N  
ATOM    641  C4    U    20     -30.572  15.230  66.941  1.00  0.00           C  
ATOM    642  O4    U    20     -31.359  15.701  67.764  1.00  0.00           O  
ATOM    643  C5    U    20     -30.928  14.571  65.722  1.00  0.00           C  
ATOM    644  C6    U    20     -29.963  14.107  64.920  1.00  0.00           C  
ATOM    645  H5'   U    20     -29.361  12.560  60.995  1.00  0.00           H  
ATOM    646 H5''   U    20     -29.385  11.040  61.480  1.00  0.00           H  
ATOM    647  H4'   U    20     -27.331  12.033  62.050  1.00  0.00           H  
ATOM    648  H3'   U    20     -28.889  11.370  64.334  1.00  0.00           H  
ATOM    649  H1'   U    20     -26.803  14.325  64.307  1.00  0.00           H  
ATOM    650  H2'   U    20     -27.201  12.163  65.677  1.00  0.00           H  
ATOM    651 HO2'   U    20     -25.579  11.208  64.095  1.00  0.00           H  
ATOM    652  H3    U    20     -28.944  15.769  68.000  1.00  0.00           H  
ATOM    653  H5    U    20     -31.870  14.461  65.477  1.00  0.00           H  
ATOM    654  H6    U    20     -30.232  13.660  64.092  1.00  0.00           H  
ATOM    655  P     U    21     -28.257   8.858  64.320  1.00  0.00           P  
ATOM    656  OP2   U    21     -29.713   9.069  64.124  1.00  0.00           O  
ATOM    657  OP1   U    21     -27.613   7.635  63.777  1.00  0.00           O  
ATOM    658  O5'   U    21     -27.954   8.923  65.882  1.00  0.00           O  
ATOM    659  C5'   U    21     -26.629   8.797  66.375  1.00  0.00           C  
ATOM    660  C4'   U    21     -26.550   9.112  67.848  1.00  0.00           C  
ATOM    661  O4'   U    21     -26.881  10.497  68.065  1.00  0.00           O  
ATOM    662  C3'   U    21     -27.525   8.366  68.746  1.00  0.00           C  
ATOM    663  O3'   U    21     -27.076   7.070  69.096  1.00  0.00           O  
ATOM    664  C1'   U    21     -27.654  10.656  69.237  1.00  0.00           C  
ATOM    665  C2'   U    21     -27.655   9.305  69.931  1.00  0.00           C  
ATOM    666  O2'   U    21     -26.521   9.218  70.782  1.00  0.00           O  
ATOM    667  N1    U    21     -29.014  11.076  68.822  1.00  0.00           N  
ATOM    668  C2    U    21     -29.873  11.504  69.818  1.00  0.00           C  
ATOM    669  O2    U    21     -29.558  11.548  70.995  1.00  0.00           O  
ATOM    670  N3    U    21     -31.120  11.884  69.388  1.00  0.00           N  
ATOM    671  C4    U    21     -31.591  11.879  68.092  1.00  0.00           C  
ATOM    672  O4    U    21     -32.743  12.251  67.866  1.00  0.00           O  
ATOM    673  C5    U    21     -30.648  11.425  67.116  1.00  0.00           C  
ATOM    674  C6    U    21     -29.426  11.050  67.507  1.00  0.00           C  
ATOM    675  H5'   U    21     -26.046   9.415  65.885  1.00  0.00           H  
ATOM    676 H5''   U    21     -26.318   7.880  66.227  1.00  0.00           H  
ATOM    677  H4'   U    21     -25.638   8.948  68.167  1.00  0.00           H  
ATOM    678  H3'   U    21     -28.394   8.295  68.299  1.00  0.00           H  
ATOM    679  H1'   U    21     -27.276  11.329  69.841  1.00  0.00           H  
ATOM    680  H2'   U    21     -28.488   9.151  70.422  1.00  0.00           H  
ATOM    681 HO2'   U    21     -26.211   8.288  70.807  1.00  0.00           H  
ATOM    682  H3    U    21     -31.745  12.190  70.078  1.00  0.00           H  
ATOM    683  H5    U    21     -30.897  11.390  66.168  1.00  0.00           H  
ATOM    684  H6    U    21     -28.800  10.742  66.820  1.00  0.00           H  
ATOM    685  P     C    22     -28.126   5.864  69.253  1.00  0.00           P  
ATOM    686  OP2   C    22     -29.177   6.030  68.217  1.00  0.00           O  
ATOM    687  OP1   C    22     -27.360   4.593  69.322  1.00  0.00           O  
ATOM    688  O5'   C    22     -28.792   6.114  70.678  1.00  0.00           O  
ATOM    689  C5'   C    22     -28.027   6.014  71.869  1.00  0.00           C  
ATOM    690  C4'   C    22     -28.812   6.456  73.072  1.00  0.00           C  
ATOM    691  O4'   C    22     -29.192   7.858  72.957  1.00  0.00           O  
ATOM    692  C3'   C    22     -30.141   5.756  73.268  1.00  0.00           C  
ATOM    693  O3'   C    22     -30.009   4.460  73.819  1.00  0.00           O  
ATOM    694  C1'   C    22     -30.421   8.067  73.627  1.00  0.00           C  
ATOM    695  C2'   C    22     -30.857   6.715  74.204  1.00  0.00           C  
ATOM    696  O2'   C    22     -30.431   6.585  75.545  1.00  0.00           O  
ATOM    697  N1    C    22     -31.424   8.551  72.659  1.00  0.00           N  
ATOM    698  C2    C    22     -32.581   9.187  73.150  1.00  0.00           C  
ATOM    699  O2    C    22     -32.693   9.375  74.361  1.00  0.00           O  
ATOM    700  N3    C    22     -33.544   9.576  72.281  1.00  0.00           N  
ATOM    701  C4    C    22     -33.383   9.367  70.971  1.00  0.00           C  
ATOM    702  N4    C    22     -34.368   9.749  70.150  1.00  0.00           N  
ATOM    703  C5    C    22     -32.204   8.753  70.443  1.00  0.00           C  
ATOM    704  C6    C    22     -31.260   8.367  71.312  1.00  0.00           C  
ATOM    705  H5'   C    22     -27.229   6.577  71.783  1.00  0.00           H  
ATOM    706 H5''   C    22     -27.750   5.083  71.993  1.00  0.00           H  
ATOM    707  H4'   C    22     -28.150   6.233  73.921  1.00  0.00           H  
ATOM    708  H3'   C    22     -30.688   5.575  72.330  1.00  0.00           H  
ATOM    709  H1'   C    22     -30.389   8.777  74.466  1.00  0.00           H  
ATOM    710  H2'   C    22     -31.942   6.546  74.236  1.00  0.00           H  
ATOM    711 HO2'   C    22     -30.055   5.669  75.689  1.00  0.00           H  
ATOM    712  H42   C    22     -34.281   9.606  69.164  1.00  0.00           H  
ATOM    713  H41   C    22     -35.191  10.176  70.523  1.00  0.00           H  
ATOM    714  H5    C    22     -32.077   8.602  69.361  1.00  0.00           H  
ATOM    715  H6    C    22     -30.340   7.892  70.938  1.00  0.00           H  
ATOM    716  P     G    23     -31.068   3.324  73.420  1.00  0.00           P  
ATOM    717  OP2   G    23     -31.477   3.517  72.001  1.00  0.00           O  
ATOM    718  OP1   G    23     -30.492   2.025  73.846  1.00  0.00           O  
ATOM    719  O5'   G    23     -32.346   3.649  74.317  1.00  0.00           O  
ATOM    720  C5'   G    23     -32.277   3.577  75.750  1.00  0.00           C  
ATOM    721  C4'   G    23     -33.531   4.158  76.366  1.00  0.00           C  
ATOM    722  O4'   G    23     -33.738   5.507  75.875  1.00  0.00           O  
ATOM    723  C3'   G    23     -34.830   3.450  76.019  1.00  0.00           C  
ATOM    724  O3'   G    23     -35.030   2.279  76.800  1.00  0.00           O  
ATOM    725  C1'   G    23     -35.133   5.773  75.787  1.00  0.00           C  
ATOM    726  C2'   G    23     -35.867   4.532  76.293  1.00  0.00           C  
ATOM    727  O2'   G    23     -36.150   4.706  77.667  1.00  0.00           O  
ATOM    728  N1    G    23     -38.619   7.851  72.723  1.00  0.00           N  
ATOM    729  C2    G    23     -38.672   7.631  74.079  1.00  0.00           C  
ATOM    730  N2    G    23     -39.806   8.011  74.698  1.00  0.00           N  
ATOM    731  N3    G    23     -37.687   7.073  74.777  1.00  0.00           N  
ATOM    732  C4    G    23     -36.638   6.732  73.993  1.00  0.00           C  
ATOM    733  C5    G    23     -36.493   6.899  72.631  1.00  0.00           C  
ATOM    734  C6    G    23     -37.547   7.514  71.898  1.00  0.00           C  
ATOM    735  O6    G    23     -37.602   7.762  70.688  1.00  0.00           O  
ATOM    736  N7    G    23     -35.271   6.400  72.202  1.00  0.00           N  
ATOM    737  C8    G    23     -34.701   5.955  73.290  1.00  0.00           C  
ATOM    738  N9    G    23     -35.473   6.131  74.413  1.00  0.00           N  
ATOM    739  H5'   G    23     -31.398   4.127  76.114  1.00  0.00           H  
ATOM    740 H5''   G    23     -32.158   2.531  76.069  1.00  0.00           H  
ATOM    741  H4'   G    23     -33.359   4.081  77.449  1.00  0.00           H  
ATOM    742  H3'   G    23     -34.870   3.082  74.983  1.00  0.00           H  
ATOM    743  H1'   G    23     -35.457   6.614  76.416  1.00  0.00           H  
ATOM    744  H2'   G    23     -36.843   4.307  75.840  1.00  0.00           H  
ATOM    745 HO2'   G    23     -36.037   3.835  78.145  1.00  0.00           H  
ATOM    746  H1    G    23     -39.410   8.286  72.295  1.00  0.00           H  
ATOM    747  H22   G    23     -39.907   7.873  75.684  1.00  0.00           H  
ATOM    748  H21   G    23     -40.546   8.430  74.174  1.00  0.00           H  
ATOM    749  H8    G    23     -33.705   5.487  73.304  1.00  0.00           H  
ATOM    750  P     U    24     -35.690   0.978  76.123  1.00  0.00           P  
ATOM    751  OP2   U    24     -35.251   0.906  74.703  1.00  0.00           O  
ATOM    752  OP1   U    24     -35.434  -0.172  77.031  1.00  0.00           O  
ATOM    753  O5'   U    24     -37.253   1.295  76.114  1.00  0.00           O  
ATOM    754  C5'   U    24     -37.999   1.440  77.343  1.00  0.00           C  
ATOM    755  C4'   U    24     -39.407   1.902  77.046  1.00  0.00           C  
ATOM    756  O4'   U    24     -39.366   3.221  76.443  1.00  0.00           O  
ATOM    757  C3'   U    24     -40.156   1.049  76.037  1.00  0.00           C  
ATOM    758  O3'   U    24     -40.747  -0.088  76.658  1.00  0.00           O  
ATOM    759  C1'   U    24     -40.392   3.324  75.461  1.00  0.00           C  
ATOM    760  C2'   U    24     -41.192   2.020  75.488  1.00  0.00           C  
ATOM    761  O2'   U    24     -42.300   2.174  76.354  1.00  0.00           O  
ATOM    762  N1    U    24     -39.793   3.643  74.154  1.00  0.00           N  
ATOM    763  C2    U    24     -40.552   4.367  73.241  1.00  0.00           C  
ATOM    764  O2    U    24     -41.701   4.718  73.457  1.00  0.00           O  
ATOM    765  N3    U    24     -39.913   4.660  72.061  1.00  0.00           N  
ATOM    766  C4    U    24     -38.624   4.308  71.697  1.00  0.00           C  
ATOM    767  O4    U    24     -38.164   4.709  70.622  1.00  0.00           O  
ATOM    768  C5    U    24     -37.914   3.546  72.680  1.00  0.00           C  
ATOM    769  C6    U    24     -38.506   3.248  73.843  1.00  0.00           C  
ATOM    770  H5'   U    24     -37.502   2.166  78.003  1.00  0.00           H  
ATOM    771 H5''   U    24     -38.029   0.482  77.883  1.00  0.00           H  
ATOM    772  H4'   U    24     -39.918   1.851  78.018  1.00  0.00           H  
ATOM    773  H3'   U    24     -39.512   0.625  75.253  1.00  0.00           H  
ATOM    774  H1'   U    24     -41.100   4.137  75.675  1.00  0.00           H  
ATOM    775  H2'   U    24     -41.623   1.686  74.534  1.00  0.00           H  
ATOM    776 HO2'   U    24     -43.113   1.772  75.931  1.00  0.00           H  
ATOM    777  H3    U    24     -40.437   5.183  71.387  1.00  0.00           H  
ATOM    778  H5    U    24     -36.887   3.205  72.480  1.00  0.00           H  
ATOM    779  H6    U    24     -37.945   2.662  74.586  1.00  0.00           H  
ATOM    780  P     A    25     -40.928  -1.456  75.836  1.00  0.00           P  
ATOM    781  OP2   A    25     -39.732  -1.638  74.977  1.00  0.00           O  
ATOM    782  OP1   A    25     -41.313  -2.522  76.794  1.00  0.00           O  
ATOM    783  O5'   A    25     -42.177  -1.172  74.886  1.00  0.00           O  
ATOM    784  C5'   A    25     -43.498  -1.159  75.405  1.00  0.00           C  
ATOM    785  C4'   A    25     -44.458  -0.484  74.458  1.00  0.00           C  
ATOM    786  O4'   A    25     -43.959   0.833  74.109  1.00  0.00           O  
ATOM    787  C3'   A    25     -44.658  -1.164  73.112  1.00  0.00           C  
ATOM    788  O3'   A    25     -45.570  -2.247  73.168  1.00  0.00           O  
ATOM    789  C1'   A    25     -44.362   1.161  72.784  1.00  0.00           C  
ATOM    790  C2'   A    25     -45.186  -0.017  72.254  1.00  0.00           C  
ATOM    791  O2'   A    25     -46.561   0.227  72.511  1.00  0.00           O  
ATOM    792  N1    A    25     -42.523   3.804  68.761  1.00  0.00           N  
ATOM    793  C2    A    25     -43.734   3.759  69.331  1.00  0.00           C  
ATOM    794  N3    A    25     -44.145   3.047  70.378  1.00  0.00           N  
ATOM    795  C4    A    25     -43.140   2.299  70.868  1.00  0.00           C  
ATOM    796  C5    A    25     -41.844   2.239  70.391  1.00  0.00           C  
ATOM    797  C6    A    25     -41.536   3.041  69.278  1.00  0.00           C  
ATOM    798  N6    A    25     -40.329   3.086  68.709  1.00  0.00           N  
ATOM    799  N7    A    25     -41.083   1.358  71.148  1.00  0.00           N  
ATOM    800  C8    A    25     -41.923   0.914  72.051  1.00  0.00           C  
ATOM    801  N9    A    25     -43.185   1.441  71.940  1.00  0.00           N  
ATOM    802  H5'   A    25     -43.502  -0.680  76.260  1.00  0.00           H  
ATOM    803 H5''   A    25     -43.793  -2.082  75.555  1.00  0.00           H  
ATOM    804  H4'   A    25     -45.329  -0.390  74.898  1.00  0.00           H  
ATOM    805  H3'   A    25     -43.803  -1.482  72.755  1.00  0.00           H  
ATOM    806  H1'   A    25     -44.929   1.960  72.830  1.00  0.00           H  
ATOM    807  H2'   A    25     -45.016  -0.174  71.302  1.00  0.00           H  
ATOM    808 HO2'   A    25     -47.048   0.229  71.661  1.00  0.00           H  
ATOM    809  H2    A    25     -44.415   4.331  68.918  1.00  0.00           H  
ATOM    810  H61   A    25     -40.174   3.665  67.934  1.00  0.00           H  
ATOM    811  H62   A    25     -39.597   2.541  69.067  1.00  0.00           H  
ATOM    812  H8    A    25     -41.672   0.264  72.741  1.00  0.00           H  
ATOM    813  P     U    26     -45.508  -3.413  72.064  1.00  0.00           P  
ATOM    814  OP2   U    26     -44.084  -3.782  71.866  1.00  0.00           O  
ATOM    815  OP1   U    26     -46.491  -4.460  72.444  1.00  0.00           O  
ATOM    816  O5'   U    26     -46.026  -2.710  70.732  1.00  0.00           O  
ATOM    817  C5'   U    26     -47.395  -2.374  70.569  1.00  0.00           C  
ATOM    818  C4'   U    26     -47.609  -1.462  69.384  1.00  0.00           C  
ATOM    819  O4'   U    26     -46.764  -0.285  69.506  1.00  0.00           O  
ATOM    820  C3'   U    26     -47.240  -2.023  68.020  1.00  0.00           C  
ATOM    821  O3'   U    26     -48.228  -2.893  67.497  1.00  0.00           O  
ATOM    822  C1'   U    26     -46.418   0.174  68.201  1.00  0.00           C  
ATOM    823  C2'   U    26     -47.091  -0.758  67.191  1.00  0.00           C  
ATOM    824  O2'   U    26     -48.326  -0.205  66.788  1.00  0.00           O  
ATOM    825  N1    U    26     -44.958   0.155  68.026  1.00  0.00           N  
ATOM    826  C2    U    26     -44.416   1.022  67.090  1.00  0.00           C  
ATOM    827  O2    U    26     -45.089   1.809  66.437  1.00  0.00           O  
ATOM    828  N3    U    26     -43.056   0.930  66.944  1.00  0.00           N  
ATOM    829  C4    U    26     -42.203   0.085  67.614  1.00  0.00           C  
ATOM    830  O4    U    26     -41.006   0.093  67.332  1.00  0.00           O  
ATOM    831  C5    U    26     -42.834  -0.770  68.569  1.00  0.00           C  
ATOM    832  C6    U    26     -44.153  -0.707  68.743  1.00  0.00           C  
ATOM    833  H5'   U    26     -47.712  -1.923  71.380  1.00  0.00           H  
ATOM    834 H5''   U    26     -47.913  -3.195  70.437  1.00  0.00           H  
ATOM    835  H4'   U    26     -48.690  -1.256  69.395  1.00  0.00           H  
ATOM    836  H3'   U    26     -46.332  -2.644  68.030  1.00  0.00           H  
ATOM    837  H1'   U    26     -46.770   1.192  67.979  1.00  0.00           H  
ATOM    838  H2'   U    26     -46.548  -0.929  66.251  1.00  0.00           H  
ATOM    839 HO2'   U    26     -49.004  -0.935  66.690  1.00  0.00           H  
ATOM    840  H3    U    26     -42.636   1.544  66.275  1.00  0.00           H  
ATOM    841  H5    U    26     -42.232  -1.479  69.159  1.00  0.00           H  
ATOM    842  H6    U    26     -44.621  -1.373  69.484  1.00  0.00           H  
ATOM    843  P     U    27     -47.780  -4.255  66.771  1.00  0.00           P  
ATOM    844  OP2   U    27     -46.511  -4.731  67.366  1.00  0.00           O  
ATOM    845  OP1   U    27     -48.966  -5.146  66.774  1.00  0.00           O  
ATOM    846  O5'   U    27     -47.431  -3.828  65.279  1.00  0.00           O  
ATOM    847  C5'   U    27     -48.446  -3.357  64.384  1.00  0.00           C  
ATOM    848  C4'   U    27     -47.828  -2.932  63.074  1.00  0.00           C  
ATOM    849  O4'   U    27     -46.992  -1.762  63.277  1.00  0.00           O  
ATOM    850  C3'   U    27     -46.899  -3.939  62.413  1.00  0.00           C  
ATOM    851  O3'   U    27     -47.593  -4.945  61.694  1.00  0.00           O  
ATOM    852  C1'   U    27     -45.845  -1.824  62.424  1.00  0.00           C  
ATOM    853  C2'   U    27     -46.023  -3.057  61.536  1.00  0.00           C  
ATOM    854  O2'   U    27     -46.700  -2.675  60.348  1.00  0.00           O  
ATOM    855  N1    U    27     -44.603  -1.888  63.232  1.00  0.00           N  
ATOM    856  C2    U    27     -43.414  -1.614  62.582  1.00  0.00           C  
ATOM    857  O2    U    27     -43.351  -1.329  61.399  1.00  0.00           O  
ATOM    858  N3    U    27     -42.290  -1.684  63.369  1.00  0.00           N  
ATOM    859  C4    U    27     -42.233  -1.994  64.712  1.00  0.00           C  
ATOM    860  O4    U    27     -41.141  -2.017  65.281  1.00  0.00           O  
ATOM    861  C5    U    27     -43.501  -2.265  65.317  1.00  0.00           C  
ATOM    862  C6    U    27     -44.611  -2.202  64.574  1.00  0.00           C  
ATOM    863  H5'   U    27     -48.982  -2.509  64.832  1.00  0.00           H  
ATOM    864 H5''   U    27     -49.189  -4.149  64.203  1.00  0.00           H  
ATOM    865  H4'   U    27     -48.545  -2.703  62.446  1.00  0.00           H  
ATOM    866  H3'   U    27     -46.342  -4.362  63.100  1.00  0.00           H  
ATOM    867  H1'   U    27     -45.825  -1.020  61.865  1.00  0.00           H  
ATOM    868  H2'   U    27     -45.162  -3.485  61.340  1.00  0.00           H  
ATOM    869 HO2'   U    27     -47.440  -3.296  60.188  1.00  0.00           H  
ATOM    870  H3    U    27     -41.436  -1.495  62.929  1.00  0.00           H  
ATOM    871  H5    U    27     -43.554  -2.493  66.269  1.00  0.00           H  
ATOM    872  H6    U    27     -45.465  -2.393  65.012  1.00  0.00           H  
ATOM    873  P     G    28     -46.926  -6.391  61.477  1.00  0.00           P  
ATOM    874  OP2   G    28     -46.335  -6.822  62.769  1.00  0.00           O  
ATOM    875  OP1   G    28     -47.922  -7.259  60.798  1.00  0.00           O  
ATOM    876  O5'   G    28     -45.735  -6.116  60.455  1.00  0.00           O  
ATOM    877  C5'   G    28     -45.993  -5.897  59.077  1.00  0.00           C  
ATOM    878  C4'   G    28     -44.722  -5.620  58.313  1.00  0.00           C  
ATOM    879  O4'   G    28     -44.044  -4.472  58.885  1.00  0.00           O  
ATOM    880  C3'   G    28     -43.673  -6.722  58.340  1.00  0.00           C  
ATOM    881  O3'   G    28     -43.947  -7.771  57.427  1.00  0.00           O  
ATOM    882  C1'   G    28     -42.615  -4.658  58.794  1.00  0.00           C  
ATOM    883  C2'   G    28     -42.388  -5.966  58.034  1.00  0.00           C  
ATOM    884  O2'   G    28     -42.277  -5.679  56.648  1.00  0.00           O  
ATOM    885  N1    G    28     -38.262  -4.382  61.419  1.00  0.00           N  
ATOM    886  C2    G    28     -38.470  -4.322  60.063  1.00  0.00           C  
ATOM    887  N2    G    28     -37.379  -4.167  59.299  1.00  0.00           N  
ATOM    888  N3    G    28     -39.662  -4.406  59.494  1.00  0.00           N  
ATOM    889  C4    G    28     -40.646  -4.559  60.403  1.00  0.00           C  
ATOM    890  C5    G    28     -40.546  -4.632  61.777  1.00  0.00           C  
ATOM    891  C6    G    28     -39.262  -4.540  62.374  1.00  0.00           C  
ATOM    892  O6    G    28     -38.965  -4.582  63.573  1.00  0.00           O  
ATOM    893  N7    G    28     -41.797  -4.791  62.355  1.00  0.00           N  
ATOM    894  C8    G    28     -42.620  -4.813  61.342  1.00  0.00           C  
ATOM    895  N9    G    28     -41.989  -4.677  60.129  1.00  0.00           N  
ATOM    896  H5'   G    28     -46.596  -5.131  58.981  1.00  0.00           H  
ATOM    897 H5''   G    28     -46.425  -6.693  58.702  1.00  0.00           H  
ATOM    898  H4'   G    28     -44.949  -5.421  57.379  1.00  0.00           H  
ATOM    899  H3'   G    28     -43.619  -7.091  59.247  1.00  0.00           H  
ATOM    900  H1'   G    28     -42.253  -3.911  58.273  1.00  0.00           H  
ATOM    901  H2'   G    28     -41.600  -6.444  58.370  1.00  0.00           H  
ATOM    902 HO2'   G    28     -42.863  -6.285  56.148  1.00  0.00           H  
ATOM    903  H1    G    28     -37.339  -4.310  61.741  1.00  0.00           H  
ATOM    904  H22   G    28     -37.466  -4.117  58.323  1.00  0.00           H  
ATOM    905  H21   G    28     -36.493  -4.104  59.713  1.00  0.00           H  
ATOM    906  H8    G    28     -43.590  -4.915  61.439  1.00  0.00           H  
ATOM    907  P     C    29     -43.407  -9.257  57.718  1.00  0.00           P  
ATOM    908  OP2   C    29     -43.673  -9.572  59.144  1.00  0.00           O  
ATOM    909  OP1   C    29     -43.935 -10.154  56.658  1.00  0.00           O  
ATOM    910  O5'   C    29     -41.831  -9.140  57.523  1.00  0.00           O  
ATOM    911  C5'   C    29     -41.268  -8.914  56.240  1.00  0.00           C  
ATOM    912  C4'   C    29     -39.772  -8.724  56.312  1.00  0.00           C  
ATOM    913  O4'   C    29     -39.460  -7.573  57.137  1.00  0.00           O  
ATOM    914  C3'   C    29     -38.983  -9.859  56.946  1.00  0.00           C  
ATOM    915  O3'   C    29     -38.769 -10.947  56.062  1.00  0.00           O  
ATOM    916  C1'   C    29     -38.231  -7.812  57.854  1.00  0.00           C  
ATOM    917  C2'   C    29     -37.700  -9.166  57.383  1.00  0.00           C  
ATOM    918  O2'   C    29     -36.824  -8.961  56.284  1.00  0.00           O  
ATOM    919  N1    C    29     -38.450  -7.772  59.321  1.00  0.00           N  
ATOM    920  C2    C    29     -37.338  -7.594  60.155  1.00  0.00           C  
ATOM    921  O2    C    29     -36.213  -7.477  59.647  1.00  0.00           O  
ATOM    922  N3    C    29     -37.511  -7.553  61.497  1.00  0.00           N  
ATOM    923  C4    C    29     -38.732  -7.682  62.017  1.00  0.00           C  
ATOM    924  N4    C    29     -38.854  -7.637  63.346  1.00  0.00           N  
ATOM    925  C5    C    29     -39.880  -7.865  61.197  1.00  0.00           C  
ATOM    926  C6    C    29     -39.698  -7.902  59.872  1.00  0.00           C  
ATOM    927  H5'   C    29     -41.674  -8.112  55.850  1.00  0.00           H  
ATOM    928 H5''   C    29     -41.465  -9.684  55.665  1.00  0.00           H  
ATOM    929  H4'   C    29     -39.432  -8.567  55.406  1.00  0.00           H  
ATOM    930  H3'   C    29     -39.461 -10.179  57.739  1.00  0.00           H  
ATOM    931  H1'   C    29     -37.597  -7.108  57.603  1.00  0.00           H  
ATOM    932  H2'   C    29     -37.259  -9.652  58.113  1.00  0.00           H  
ATOM    933 HO2'   C    29     -37.072  -9.573  55.560  1.00  0.00           H  
ATOM    934  H42   C    29     -39.738  -7.728  63.760  1.00  0.00           H  
ATOM    935  H41   C    29     -38.060  -7.512  63.907  1.00  0.00           H  
ATOM    936  H5    C    29     -40.775  -7.959  61.589  1.00  0.00           H  
ATOM    937  H6    C    29     -40.476  -8.028  59.291  1.00  0.00           H  
ATOM    938  P     G    30     -38.523 -12.425  56.645  1.00  0.00           P  
ATOM    939  OP2   G    30     -39.507 -12.659  57.734  1.00  0.00           O  
ATOM    940  OP1   G    30     -38.460 -13.368  55.499  1.00  0.00           O  
ATOM    941  O5'   G    30     -37.073 -12.346  57.300  1.00  0.00           O  
ATOM    942  C5'   G    30     -35.918 -12.172  56.493  1.00  0.00           C  
ATOM    943  C4'   G    30     -34.680 -11.980  57.332  1.00  0.00           C  
ATOM    944  O4'   G    30     -34.823 -10.795  58.157  1.00  0.00           O  
ATOM    945  C3'   G    30     -34.369 -13.088  58.327  1.00  0.00           C  
ATOM    946  O3'   G    30     -33.754 -14.217  57.726  1.00  0.00           O  
ATOM    947  C1'   G    30     -34.147 -11.006  59.420  1.00  0.00           C  
ATOM    948  C2'   G    30     -33.487 -12.383  59.346  1.00  0.00           C  
ATOM    949  O2'   G    30     -32.160 -12.232  58.863  1.00  0.00           O  
ATOM    950  N1    G    30     -34.617 -10.488  64.462  1.00  0.00           N  
ATOM    951  C2    G    30     -33.482 -10.558  63.693  1.00  0.00           C  
ATOM    952  N2    G    30     -32.313 -10.480  64.347  1.00  0.00           N  
ATOM    953  N3    G    30     -33.488 -10.693  62.376  1.00  0.00           N  
ATOM    954  C4    G    30     -34.742 -10.756  61.882  1.00  0.00           C  
ATOM    955  C5    G    30     -35.940 -10.697  62.562  1.00  0.00           C  
ATOM    956  C6    G    30     -35.918 -10.553  63.973  1.00  0.00           C  
ATOM    957  O6    G    30     -36.874 -10.480  64.755  1.00  0.00           O  
ATOM    958  N7    G    30     -37.011 -10.798  61.685  1.00  0.00           N  
ATOM    959  C8    G    30     -36.455 -10.915  60.509  1.00  0.00           C  
ATOM    960  N9    G    30     -35.082 -10.897  60.556  1.00  0.00           N  
ATOM    961  H5'   G    30     -36.042 -11.385  55.922  1.00  0.00           H  
ATOM    962 H5''   G    30     -35.802 -12.963  55.925  1.00  0.00           H  
ATOM    963  H4'   G    30     -33.908 -11.861  56.737  1.00  0.00           H  
ATOM    964  H3'   G    30     -35.200 -13.370  58.763  1.00  0.00           H  
ATOM    965  H1'   G    30     -33.456 -10.315  59.499  1.00  0.00           H  
ATOM    966  H2'   G    30     -33.508 -12.837  60.215  1.00  0.00           H  
ATOM    967 HO2'   G    30     -32.009 -12.875  58.139  1.00  0.00           H  
ATOM    968  H1    G    30     -34.505 -10.388  65.430  1.00  0.00           H  
ATOM    969  H22   G    30     -31.469 -10.522  63.850  1.00  0.00           H  
ATOM    970  H21   G    30     -32.300 -10.379  65.321  1.00  0.00           H  
ATOM    971  H8    G    30     -36.965 -11.005  59.678  1.00  0.00           H  
ATOM    972  P     C    31     -33.937 -15.675  58.374  1.00  0.00           P  
ATOM    973  OP2   C    31     -35.366 -15.843  58.739  1.00  0.00           O  
ATOM    974  OP1   C    31     -33.290 -16.663  57.472  1.00  0.00           O  
ATOM    975  O5'   C    31     -33.088 -15.609  59.720  1.00  0.00           O  
ATOM    976  C5'   C    31     -31.672 -15.521  59.687  1.00  0.00           C  
ATOM    977  C4'   C    31     -31.091 -15.333  61.066  1.00  0.00           C  
ATOM    978  O4'   C    31     -31.602 -14.108  61.655  1.00  0.00           O  
ATOM    979  C3'   C    31     -31.435 -16.404  62.090  1.00  0.00           C  
ATOM    980  O3'   C    31     -30.646 -17.575  61.953  1.00  0.00           O  
ATOM    981  C1'   C    31     -31.753 -14.282  63.080  1.00  0.00           C  
ATOM    982  C2'   C    31     -31.227 -15.680  63.412  1.00  0.00           C  
ATOM    983  O2'   C    31     -29.848 -15.587  63.739  1.00  0.00           O  
ATOM    984  N1    C    31     -33.165 -14.098  63.497  1.00  0.00           N  
ATOM    985  C2    C    31     -33.433 -13.853  64.849  1.00  0.00           C  
ATOM    986  O2    C    31     -32.490 -13.799  65.653  1.00  0.00           O  
ATOM    987  N3    C    31     -34.712 -13.680  65.255  1.00  0.00           N  
ATOM    988  C4    C    31     -35.707 -13.744  64.371  1.00  0.00           C  
ATOM    989  N4    C    31     -36.954 -13.568  64.817  1.00  0.00           N  
ATOM    990  C5    C    31     -35.468 -13.992  62.990  1.00  0.00           C  
ATOM    991  C6    C    31     -34.200 -14.159  62.600  1.00  0.00           C  
ATOM    992  H5'   C    31     -31.412 -14.762  59.124  1.00  0.00           H  
ATOM    993 H5''   C    31     -31.310 -16.345  59.298  1.00  0.00           H  
ATOM    994  H4'   C    31     -30.116 -15.265  60.992  1.00  0.00           H  
ATOM    995  H3'   C    31     -32.381 -16.643  62.000  1.00  0.00           H  
ATOM    996  H1'   C    31     -31.193 -13.610  63.523  1.00  0.00           H  
ATOM    997  H2'   C    31     -31.744 -16.094  64.136  1.00  0.00           H  
ATOM    998 HO2'   C    31     -29.353 -16.264  63.234  1.00  0.00           H  
ATOM    999  H42   C    31     -37.707 -13.609  64.192  1.00  0.00           H  
ATOM   1000  H41   C    31     -37.114 -13.398  65.769  1.00  0.00           H  
ATOM   1001  H5    C    31     -36.207 -14.036  62.347  1.00  0.00           H  
ATOM   1002  H6    C    31     -34.015 -14.331  61.653  1.00  0.00           H  
ATOM   1003  P     C    32     -31.215 -18.995  62.449  1.00  0.00           P  
ATOM   1004  OP2   C    32     -32.617 -19.119  61.978  1.00  0.00           O  
ATOM   1005  OP1   C    32     -30.224 -20.039  62.083  1.00  0.00           O  
ATOM   1006  O5'   C    32     -31.235 -18.870  64.036  1.00  0.00           O  
ATOM   1007  C5'   C    32     -30.027 -18.803  64.778  1.00  0.00           C  
ATOM   1008  C4'   C    32     -30.287 -18.577  66.248  1.00  0.00           C  
ATOM   1009  O4'   C    32     -30.974 -17.313  66.440  1.00  0.00           O  
ATOM   1010  C3'   C    32     -31.188 -19.594  66.933  1.00  0.00           C  
ATOM   1011  O3'   C    32     -30.515 -20.798  67.260  1.00  0.00           O  
ATOM   1012  C1'   C    32     -31.878 -17.424  67.565  1.00  0.00           C  
ATOM   1013  C2'   C    32     -31.693 -18.826  68.147  1.00  0.00           C  
ATOM   1014  O2'   C    32     -30.708 -18.774  69.169  1.00  0.00           O  
ATOM   1015  N1    C    32     -33.280 -17.166  67.153  1.00  0.00           N  
ATOM   1016  C2    C    32     -34.220 -16.860  68.146  1.00  0.00           C  
ATOM   1017  O2    C    32     -33.855 -16.815  69.331  1.00  0.00           O  
ATOM   1018  N3    C    32     -35.504 -16.620  67.797  1.00  0.00           N  
ATOM   1019  C4    C    32     -35.870 -16.675  66.517  1.00  0.00           C  
ATOM   1020  N4    C    32     -37.150 -16.431  66.220  1.00  0.00           N  
ATOM   1021  C5    C    32     -34.940 -16.983  65.484  1.00  0.00           C  
ATOM   1022  C6    C    32     -33.672 -17.218  65.840  1.00  0.00           C  
ATOM   1023  H5'   C    32     -29.482 -18.065  64.433  1.00  0.00           H  
ATOM   1024 H5''   C    32     -29.535 -19.643  64.666  1.00  0.00           H  
ATOM   1025  H4'   C    32     -29.428 -18.545  66.719  1.00  0.00           H  
ATOM   1026  H3'   C    32     -31.945 -19.798  66.345  1.00  0.00           H  
ATOM   1027  H1'   C    32     -31.607 -16.757  68.230  1.00  0.00           H  
ATOM   1028  H2'   C    32     -32.540 -19.192  68.476  1.00  0.00           H  
ATOM   1029 HO2'   C    32     -30.056 -19.490  69.021  1.00  0.00           H  
ATOM   1030  H42   C    32     -37.450 -16.464  65.288  1.00  0.00           H  
ATOM   1031  H41   C    32     -37.787 -16.219  66.933  1.00  0.00           H  
ATOM   1032  H5    C    32     -35.219 -17.021  64.545  1.00  0.00           H  
ATOM   1033  H6    C    32     -33.017 -17.432  65.145  1.00  0.00           H  
ATOM   1034  P     G    33     -31.372 -22.119  67.590  1.00  0.00           P  
ATOM   1035  OP2   G    33     -32.352 -22.344  66.498  1.00  0.00           O  
ATOM   1036  OP1   G    33     -30.414 -23.195  67.946  1.00  0.00           O  
ATOM   1037  O5'   G    33     -32.216 -21.744  68.887  1.00  0.00           O  
ATOM   1038  C5'   G    33     -32.296 -22.639  70.006  1.00  0.00           C  
ATOM   1039  C4'   G    33     -33.168 -22.048  71.086  1.00  0.00           C  
ATOM   1040  O4'   G    33     -33.639 -20.741  70.663  1.00  0.00           O  
ATOM   1041  C3'   G    33     -34.447 -22.796  71.426  1.00  0.00           C  
ATOM   1042  O3'   G    33     -34.197 -23.869  72.331  1.00  0.00           O  
ATOM   1043  C1'   G    33     -34.899 -20.488  71.230  1.00  0.00           C  
ATOM   1044  C2'   G    33     -35.271 -21.700  72.087  1.00  0.00           C  
ATOM   1045  O2'   G    33     -34.870 -21.442  73.418  1.00  0.00           O  
ATOM   1046  N1    G    33     -39.707 -19.353  70.061  1.00  0.00           N  
ATOM   1047  C2    G    33     -39.099 -19.411  71.290  1.00  0.00           C  
ATOM   1048  N2    G    33     -39.874 -19.157  72.346  1.00  0.00           N  
ATOM   1049  N3    G    33     -37.824 -19.696  71.466  1.00  0.00           N  
ATOM   1050  C4    G    33     -37.188 -19.925  70.296  1.00  0.00           C  
ATOM   1051  C5    G    33     -37.698 -19.886  69.018  1.00  0.00           C  
ATOM   1052  C6    G    33     -39.074 -19.583  68.840  1.00  0.00           C  
ATOM   1053  O6    G    33     -39.721 -19.517  67.786  1.00  0.00           O  
ATOM   1054  N7    G    33     -36.713 -20.171  68.084  1.00  0.00           N  
ATOM   1055  C8    G    33     -35.641 -20.384  68.796  1.00  0.00           C  
ATOM   1056  N9    G    33     -35.861 -20.267  70.149  1.00  0.00           N  
ATOM   1057  H5'   G    33     -31.292 -22.835  70.406  1.00  0.00           H  
ATOM   1058 H5''   G    33     -32.709 -23.607  69.685  1.00  0.00           H  
ATOM   1059  H4'   G    33     -32.525 -22.045  71.978  1.00  0.00           H  
ATOM   1060  H3'   G    33     -34.920 -23.281  70.560  1.00  0.00           H  
ATOM   1061  H1'   G    33     -34.943 -19.607  71.887  1.00  0.00           H  
ATOM   1062  H2'   G    33     -36.337 -21.957  72.161  1.00  0.00           H  
ATOM   1063 HO2'   G    33     -34.501 -22.279  73.824  1.00  0.00           H  
ATOM   1064  H1    G    33     -40.680 -19.129  70.037  1.00  0.00           H  
ATOM   1065  H22   G    33     -39.486 -19.184  73.267  1.00  0.00           H  
ATOM   1066  H21   G    33     -40.841 -18.941  72.216  1.00  0.00           H  
ATOM   1067  H8    G    33     -34.664 -20.640  68.359  1.00  0.00           H  
ATOM   1068  P     C    34     -34.966 -25.269  72.154  1.00  0.00           P  
ATOM   1069  OP2   C    34     -34.921 -25.642  70.718  1.00  0.00           O  
ATOM   1070  OP1   C    34     -34.442 -26.212  73.175  1.00  0.00           O  
ATOM   1071  O5'   C    34     -36.477 -24.929  72.529  1.00  0.00           O  
ATOM   1072  C5'   C    34     -36.833 -24.544  73.848  1.00  0.00           C  
ATOM   1073  C4'   C    34     -38.304 -24.226  73.958  1.00  0.00           C  
ATOM   1074  O4'   C    34     -38.617 -23.075  73.128  1.00  0.00           O  
ATOM   1075  C3'   C    34     -39.260 -25.293  73.448  1.00  0.00           C  
ATOM   1076  O3'   C    34     -39.462 -26.344  74.376  1.00  0.00           O  
ATOM   1077  C1'   C    34     -39.933 -23.187  72.646  1.00  0.00           C  
ATOM   1078  C2'   C    34     -40.520 -24.494  73.167  1.00  0.00           C  
ATOM   1079  O2'   C    34     -41.242 -24.235  74.362  1.00  0.00           O  
ATOM   1080  N1    C    34     -39.914 -23.130  71.163  1.00  0.00           N  
ATOM   1081  C2    C    34     -41.128 -22.941  70.489  1.00  0.00           C  
ATOM   1082  O2    C    34     -42.174 -22.829  71.146  1.00  0.00           O  
ATOM   1083  N3    C    34     -41.138 -22.884  69.138  1.00  0.00           N  
ATOM   1084  C4    C    34     -40.000 -23.008  68.455  1.00  0.00           C  
ATOM   1085  N4    C    34     -40.059 -22.946  67.122  1.00  0.00           N  
ATOM   1086  C5    C    34     -38.751 -23.202  69.109  1.00  0.00           C  
ATOM   1087  C6    C    34     -38.753 -23.255  70.447  1.00  0.00           C  
ATOM   1088  H5'   C    34     -36.315 -23.751  74.100  1.00  0.00           H  
ATOM   1089 H5''   C    34     -36.617 -25.276  74.463  1.00  0.00           H  
ATOM   1090  H4'   C    34     -38.512 -24.013  74.891  1.00  0.00           H  
ATOM   1091  H3'   C    34     -38.917 -25.659  72.606  1.00  0.00           H  
ATOM   1092  H1'   C    34     -40.457 -22.437  72.994  1.00  0.00           H  
ATOM   1093  H2'   C    34     -41.080 -24.932  72.493  1.00  0.00           H  
ATOM   1094 HO2'   C    34     -42.087 -24.730  74.338  1.00  0.00           H  
ATOM   1095  H42   C    34     -39.240 -23.034  66.592  1.00  0.00           H  
ATOM   1096  H41   C    34     -40.921 -22.814  66.676  1.00  0.00           H  
ATOM   1097  H5    C    34     -37.919 -23.291  68.599  1.00  0.00           H  
ATOM   1098  H6    C    34     -37.903 -23.387  70.916  1.00  0.00           H  
ATOM   1099  P     U    35     -39.823 -27.823  73.858  1.00  0.00           P  
ATOM   1100  OP2   U    35     -39.364 -27.941  72.452  1.00  0.00           O  
ATOM   1101  OP1   U    35     -39.342 -28.796  74.872  1.00  0.00           O  
ATOM   1102  O5'   U    35     -41.416 -27.854  73.862  1.00  0.00           O  
ATOM   1103  C5'   U    35     -42.150 -27.501  75.024  1.00  0.00           C  
ATOM   1104  C4'   U    35     -43.578 -27.143  74.694  1.00  0.00           C  
ATOM   1105  O4'   U    35     -43.634 -26.135  73.649  1.00  0.00           O  
ATOM   1106  C3'   U    35     -44.441 -28.269  74.145  1.00  0.00           C  
ATOM   1107  O3'   U    35     -44.927 -29.137  75.153  1.00  0.00           O  
ATOM   1108  C1'   U    35     -44.724 -26.357  72.776  1.00  0.00           C  
ATOM   1109  C2'   U    35     -45.533 -27.501  73.402  1.00  0.00           C  
ATOM   1110  O2'   U    35     -46.484 -26.956  74.305  1.00  0.00           O  
ATOM   1111  N1    U    35     -44.181 -26.716  71.443  1.00  0.00           N  
ATOM   1112  C2    U    35     -45.071 -26.737  70.385  1.00  0.00           C  
ATOM   1113  O2    U    35     -46.255 -26.478  70.505  1.00  0.00           O  
ATOM   1114  N3    U    35     -44.524 -27.074  69.171  1.00  0.00           N  
ATOM   1115  C4    U    35     -43.206 -27.386  68.910  1.00  0.00           C  
ATOM   1116  O4    U    35     -42.869 -27.670  67.760  1.00  0.00           O  
ATOM   1117  C5    U    35     -42.344 -27.343  70.052  1.00  0.00           C  
ATOM   1118  C6    U    35     -42.851 -27.017  71.246  1.00  0.00           C  
ATOM   1119  H5'   U    35     -41.719 -26.732  75.453  1.00  0.00           H  
ATOM   1120 H5''   U    35     -42.147 -28.258  75.647  1.00  0.00           H  
ATOM   1121  H4'   U    35     -44.006 -26.779  75.496  1.00  0.00           H  
ATOM   1122  H3'   U    35     -43.919 -28.791  73.501  1.00  0.00           H  
ATOM   1123  H1'   U    35     -45.297 -25.566  72.691  1.00  0.00           H  
ATOM   1124  H2'   U    35     -45.961 -28.056  72.717  1.00  0.00           H  
ATOM   1125 HO2'   U    35     -46.608 -27.578  75.053  1.00  0.00           H  
ATOM   1126  H3    U    35     -45.137 -27.095  68.407  1.00  0.00           H  
ATOM   1127  H5    U    35     -41.391 -27.551  69.958  1.00  0.00           H  
ATOM   1128  H6    U    35     -42.241 -26.996  72.011  1.00  0.00           H  
ATOM   1129  P     A    36     -44.622 -30.705  75.071  1.00  0.00           P  
ATOM   1130  OP2   A    36     -43.161 -30.847  75.290  1.00  0.00           O  
ATOM   1131  OP1   A    36     -45.572 -31.353  76.010  1.00  0.00           O  
ATOM   1132  O5'   A    36     -44.951 -31.224  73.600  1.00  0.00           O  
ATOM   1133  C5'   A    36     -46.270 -31.149  73.079  1.00  0.00           C  
ATOM   1134  C4'   A    36     -46.282 -31.303  71.579  1.00  0.00           C  
ATOM   1135  O4'   A    36     -45.345 -30.364  71.003  1.00  0.00           O  
ATOM   1136  C3'   A    36     -45.819 -32.649  71.043  1.00  0.00           C  
ATOM   1137  O3'   A    36     -46.833 -33.639  71.077  1.00  0.00           O  
ATOM   1138  C1'   A    36     -44.712 -30.936  69.859  1.00  0.00           C  
ATOM   1139  C2'   A    36     -45.321 -32.315  69.637  1.00  0.00           C  
ATOM   1140  O2'   A    36     -46.400 -32.204  68.721  1.00  0.00           O  
ATOM   1141  N1    A    36     -40.126 -32.392  68.017  1.00  0.00           N  
ATOM   1142  C2    A    36     -41.364 -32.473  67.515  1.00  0.00           C  
ATOM   1143  N3    A    36     -42.516 -32.074  68.049  1.00  0.00           N  
ATOM   1144  C4    A    36     -42.313 -31.525  69.260  1.00  0.00           C  
ATOM   1145  C5    A    36     -41.101 -31.371  69.907  1.00  0.00           C  
ATOM   1146  C6    A    36     -39.956 -31.835  69.235  1.00  0.00           C  
ATOM   1147  N6    A    36     -38.721 -31.754  69.735  1.00  0.00           N  
ATOM   1148  N7    A    36     -41.278 -30.762  71.142  1.00  0.00           N  
ATOM   1149  C8    A    36     -42.572 -30.565  71.213  1.00  0.00           C  
ATOM   1150  N9    A    36     -43.260 -31.002  70.108  1.00  0.00           N  
ATOM   1151  H5'   A    36     -46.658 -30.280  73.314  1.00  0.00           H  
ATOM   1152 H5''   A    36     -46.813 -31.859  73.478  1.00  0.00           H  
ATOM   1153  H4'   A    36     -47.179 -31.116  71.232  1.00  0.00           H  
ATOM   1154  H3'   A    36     -45.059 -32.950  71.585  1.00  0.00           H  
ATOM   1155  H1'   A    36     -44.884 -30.374  69.074  1.00  0.00           H  
ATOM   1156  H2'   A    36     -44.649 -32.960  69.332  1.00  0.00           H  
ATOM   1157 HO2'   A    36     -47.093 -32.852  68.966  1.00  0.00           H  
ATOM   1158  H2    A    36     -41.433 -32.886  66.628  1.00  0.00           H  
ATOM   1159  H61   A    36     -37.961 -32.095  69.219  1.00  0.00           H  
ATOM   1160  H62   A    36     -38.574 -31.354  70.617  1.00  0.00           H  
ATOM   1161  H8    A    36     -43.008 -30.144  71.983  1.00  0.00           H  
ATOM   1162  P     G    37     -46.459 -35.168  71.399  1.00  0.00           P  
ATOM   1163  OP2   G    37     -45.682 -35.194  72.664  1.00  0.00           O  
ATOM   1164  OP1   G    37     -47.698 -35.979  71.282  1.00  0.00           O  
ATOM   1165  O5'   G    37     -45.483 -35.586  70.212  1.00  0.00           O  
ATOM   1166  C5'   G    37     -45.550 -36.881  69.634  1.00  0.00           C  
ATOM   1167  C4'   G    37     -44.383 -37.142  68.729  1.00  0.00           C  
ATOM   1168  O4'   G    37     -43.605 -35.933  68.553  1.00  0.00           O  
ATOM   1169  C3'   G    37     -43.412 -38.110  69.359  1.00  0.00           C  
ATOM   1170  O3'   G    37     -43.860 -39.423  69.151  1.00  0.00           O  
ATOM   1171  C1'   G    37     -42.236 -36.258  68.598  1.00  0.00           C  
ATOM   1172  C2'   G    37     -42.110 -37.775  68.666  1.00  0.00           C  
ATOM   1173  O2'   G    37     -42.044 -38.339  67.374  1.00  0.00           O  
ATOM   1174  N1    G    37     -37.970 -35.281  71.228  1.00  0.00           N  
ATOM   1175  C2    G    37     -38.154 -36.120  70.158  1.00  0.00           C  
ATOM   1176  N2    G    37     -37.068 -36.770  69.736  1.00  0.00           N  
ATOM   1177  N3    G    37     -39.326 -36.315  69.551  1.00  0.00           N  
ATOM   1178  C4    G    37     -40.314 -35.610  70.131  1.00  0.00           C  
ATOM   1179  C5    G    37     -40.238 -34.761  71.211  1.00  0.00           C  
ATOM   1180  C6    G    37     -38.980 -34.540  71.831  1.00  0.00           C  
ATOM   1181  O6    G    37     -38.719 -33.797  72.788  1.00  0.00           O  
ATOM   1182  N7    G    37     -41.490 -34.252  71.526  1.00  0.00           N  
ATOM   1183  C8    G    37     -42.285 -34.781  70.638  1.00  0.00           C  
ATOM   1184  N9    G    37     -41.632 -35.593  69.745  1.00  0.00           N  
ATOM   1185  H5'   G    37     -46.379 -36.958  69.117  1.00  0.00           H  
ATOM   1186 H5''   G    37     -45.557 -37.550  70.350  1.00  0.00           H  
ATOM   1187  H4'   G    37     -44.838 -37.533  67.809  1.00  0.00           H  
ATOM   1188  H3'   G    37     -43.328 -38.004  70.451  1.00  0.00           H  
ATOM   1189  H1'   G    37     -41.675 -35.931  67.711  1.00  0.00           H  
ATOM   1190  H2'   G    37     -41.233 -38.169  69.199  1.00  0.00           H  
ATOM   1191 HO2'   G    37     -42.497 -39.231  67.374  1.00  0.00           H  
ATOM   1192  H1    G    37     -37.045 -35.199  71.597  1.00  0.00           H  
ATOM   1193  H22   G    37     -37.134 -37.403  68.964  1.00  0.00           H  
ATOM   1194  H21   G    37     -36.190 -36.625  70.190  1.00  0.00           H  
ATOM   1195  H8    G    37     -43.367 -34.586  70.600  1.00  0.00           H  
ATOM   1196  P     A    38     -43.784 -40.448  70.361  1.00  0.00           P  
ATOM   1197  OP2   A    38     -44.261 -39.709  71.564  1.00  0.00           O  
ATOM   1198  OP1   A    38     -44.470 -41.699  69.932  1.00  0.00           O  
ATOM   1199  O5'   A    38     -42.220 -40.710  70.505  1.00  0.00           O  
ATOM   1200  C5'   A    38     -41.527 -41.449  69.514  1.00  0.00           C  
ATOM   1201  C4'   A    38     -40.096 -41.645  69.927  1.00  0.00           C  
ATOM   1202  O4'   A    38     -39.421 -40.362  69.992  1.00  0.00           O  
ATOM   1203  C3'   A    38     -39.925 -42.161  71.335  1.00  0.00           C  
ATOM   1204  O3'   A    38     -40.206 -43.538  71.442  1.00  0.00           O  
ATOM   1205  C1'   A    38     -38.439 -40.404  70.990  1.00  0.00           C  
ATOM   1206  C2'   A    38     -38.482 -41.788  71.618  1.00  0.00           C  
ATOM   1207  O2'   A    38     -37.566 -42.606  70.925  1.00  0.00           O  
ATOM   1208  N1    A    38     -36.547 -37.458  74.782  1.00  0.00           N  
ATOM   1209  C2    A    38     -36.026 -38.492  74.092  1.00  0.00           C  
ATOM   1210  N3    A    38     -36.593 -39.248  73.123  1.00  0.00           N  
ATOM   1211  C4    A    38     -37.851 -38.840  72.880  1.00  0.00           C  
ATOM   1212  C5    A    38     -38.525 -37.805  73.510  1.00  0.00           C  
ATOM   1213  C6    A    38     -37.818 -37.081  74.506  1.00  0.00           C  
ATOM   1214  N6    A    38     -38.337 -36.052  75.170  1.00  0.00           N  
ATOM   1215  N7    A    38     -39.813 -37.677  73.000  1.00  0.00           N  
ATOM   1216  C8    A    38     -39.880 -38.620  72.087  1.00  0.00           C  
ATOM   1217  N9    A    38     -38.720 -39.342  71.948  1.00  0.00           N  
ATOM   1218  H5'   A    38     -41.567 -40.921  68.550  1.00  0.00           H  
ATOM   1219 H5''   A    38     -42.009 -42.427  69.366  1.00  0.00           H  
ATOM   1220  H4'   A    38     -39.693 -42.341  69.177  1.00  0.00           H  
ATOM   1221  H3'   A    38     -40.612 -41.701  72.061  1.00  0.00           H  
ATOM   1222  H1'   A    38     -37.410 -40.246  70.635  1.00  0.00           H  
ATOM   1223  H2'   A    38     -38.215 -41.900  72.678  1.00  0.00           H  
ATOM   1224 HO2'   A    38     -37.930 -43.536  70.862  1.00  0.00           H  
ATOM   1225  H2    A    38     -34.994 -38.762  74.356  1.00  0.00           H  
ATOM   1226  H61   A    38     -37.790 -35.573  75.857  1.00  0.00           H  
ATOM   1227  H62   A    38     -39.273 -35.757  74.983  1.00  0.00           H  
ATOM   1228  H8    A    38     -40.777 -38.804  71.477  1.00  0.00           H  
ATOM   1229  P     G    39     -40.611 -44.172  72.862  1.00  0.00           P  
ATOM   1230  OP2   G    39     -41.025 -43.063  73.759  1.00  0.00           O  
ATOM   1231  OP1   G    39     -41.543 -45.302  72.613  1.00  0.00           O  
ATOM   1232  O5'   G    39     -39.246 -44.774  73.420  1.00  0.00           O  
ATOM   1233  C5'   G    39     -39.102 -45.104  74.794  1.00  0.00           C  
ATOM   1234  C4'   G    39     -37.802 -44.586  75.355  1.00  0.00           C  
ATOM   1235  O4'   G    39     -37.534 -43.283  74.767  1.00  0.00           O  
ATOM   1236  C3'   G    39     -37.772 -44.344  76.857  1.00  0.00           C  
ATOM   1237  O3'   G    39     -37.463 -45.511  77.600  1.00  0.00           O  
ATOM   1238  C1'   G    39     -36.962 -42.426  75.737  1.00  0.00           C  
ATOM   1239  C2'   G    39     -36.727 -43.248  77.002  1.00  0.00           C  
ATOM   1240  O2'   G    39     -35.411 -43.783  76.965  1.00  0.00           O  
ATOM   1241  N1    G    39     -37.647 -38.008  78.172  1.00  0.00           N  
ATOM   1242  C2    G    39     -36.574 -38.866  78.201  1.00  0.00           C  
ATOM   1243  N2    G    39     -35.544 -38.504  78.980  1.00  0.00           N  
ATOM   1244  N3    G    39     -36.512 -39.996  77.517  1.00  0.00           N  
ATOM   1245  C4    G    39     -37.629 -40.207  76.788  1.00  0.00           C  
ATOM   1246  C5    G    39     -38.754 -39.416  76.688  1.00  0.00           C  
ATOM   1247  C6    G    39     -38.807 -38.206  77.428  1.00  0.00           C  
ATOM   1248  O6    G    39     -39.716 -37.369  77.473  1.00  0.00           O  
ATOM   1249  N7    G    39     -39.683 -39.986  75.830  1.00  0.00           N  
ATOM   1250  C8    G    39     -39.117 -41.093  75.432  1.00  0.00           C  
ATOM   1251  N9    G    39     -37.870 -41.288  75.974  1.00  0.00           N  
ATOM   1252  H5'   G    39     -39.129 -46.078  74.893  1.00  0.00           H  
ATOM   1253 H5''   G    39     -39.847 -44.711  75.296  1.00  0.00           H  
ATOM   1254  H4'   G    39     -37.083 -45.208  75.116  1.00  0.00           H  
ATOM   1255  H3'   G    39     -38.641 -43.995  77.143  1.00  0.00           H  
ATOM   1256  H1'   G    39     -36.104 -42.094  75.399  1.00  0.00           H  
ATOM   1257  H2'   G    39     -36.878 -42.712  77.809  1.00  0.00           H  
ATOM   1258 HO2'   G    39     -35.404 -44.645  77.430  1.00  0.00           H  
ATOM   1259  H1    G    39     -37.594 -37.195  78.716  1.00  0.00           H  
ATOM   1260  H22   G    39     -34.750 -39.076  79.041  1.00  0.00           H  
ATOM   1261  H21   G    39     -35.582 -37.668  79.490  1.00  0.00           H  
ATOM   1262  H8    G    39     -39.540 -41.720  74.808  1.00  0.00           H  
ATOM   1263  P     G    40     -38.296 -45.867  78.928  1.00  0.00           P  
ATOM   1264  OP2   G    40     -39.730 -45.975  78.556  1.00  0.00           O  
ATOM   1265  OP1   G    40     -37.624 -47.008  79.601  1.00  0.00           O  
ATOM   1266  O5'   G    40     -38.122 -44.579  79.850  1.00  0.00           O  
ATOM   1267  C5'   G    40     -36.906 -44.337  80.542  1.00  0.00           C  
ATOM   1268  C4'   G    40     -36.941 -43.023  81.282  1.00  0.00           C  
ATOM   1269  O4'   G    40     -37.148 -41.934  80.345  1.00  0.00           O  
ATOM   1270  C3'   G    40     -38.070 -42.853  82.287  1.00  0.00           C  
ATOM   1271  O3'   G    40     -37.803 -43.480  83.530  1.00  0.00           O  
ATOM   1272  C1'   G    40     -37.930 -40.928  80.936  1.00  0.00           C  
ATOM   1273  C2'   G    40     -38.173 -41.340  82.389  1.00  0.00           C  
ATOM   1274  O2'   G    40     -37.138 -40.807  83.203  1.00  0.00           O  
ATOM   1275  N1    G    40     -41.909 -37.951  79.834  1.00  0.00           N  
ATOM   1276  C2    G    40     -40.838 -37.708  80.659  1.00  0.00           C  
ATOM   1277  N2    G    40     -40.818 -36.517  81.274  1.00  0.00           N  
ATOM   1278  N3    G    40     -39.855 -38.570  80.866  1.00  0.00           N  
ATOM   1279  C4    G    40     -40.032 -39.714  80.173  1.00  0.00           C  
ATOM   1280  C5    G    40     -41.063 -40.056  79.323  1.00  0.00           C  
ATOM   1281  C6    G    40     -42.111 -39.122  79.110  1.00  0.00           C  
ATOM   1282  O6    G    40     -43.112 -39.239  78.394  1.00  0.00           O  
ATOM   1283  N7    G    40     -40.873 -41.328  78.804  1.00  0.00           N  
ATOM   1284  C8    G    40     -39.751 -41.730  79.337  1.00  0.00           C  
ATOM   1285  N9    G    40     -39.188 -40.800  80.177  1.00  0.00           N  
ATOM   1286  H5'   G    40     -36.168 -44.322  79.897  1.00  0.00           H  
ATOM   1287 H5''   G    40     -36.754 -45.062  81.184  1.00  0.00           H  
ATOM   1288  H4'   G    40     -36.082 -42.891  81.735  1.00  0.00           H  
ATOM   1289  H3'   G    40     -38.898 -43.211  81.904  1.00  0.00           H  
ATOM   1290  H1'   G    40     -37.447 -40.076  80.914  1.00  0.00           H  
ATOM   1291  H2'   G    40     -39.059 -41.060  82.700  1.00  0.00           H  
ATOM   1292 HO2'   G    40     -36.974 -41.418  83.951  1.00  0.00           H  
ATOM   1293  H1    G    40     -42.585 -37.247  79.747  1.00  0.00           H  
ATOM   1294  H22   G    40     -40.078 -36.288  81.875  1.00  0.00           H  
ATOM   1295  H21   G    40     -41.542 -35.873  81.125  1.00  0.00           H  
ATOM   1296  H8    G    40     -39.352 -42.606  79.155  1.00  0.00           H  
ATOM   1297  P     U    41     -37.965 -44.633  84.498  1.00  0.00           P  
ATOM   1298  OP2   U    41     -37.528 -45.773  83.654  1.00  0.00           O  
ATOM   1299  OP1   U    41     -37.107 -44.181  85.623  1.00  0.00           O  
ATOM   1300  O5'   U    41     -39.406 -44.977  85.084  1.00  0.00           O  
ATOM   1301  C5'   U    41     -40.140 -46.094  84.607  1.00  0.00           C  
ATOM   1302  C4'   U    41     -41.311 -46.415  85.503  1.00  0.00           C  
ATOM   1303  O4'   U    41     -40.935 -46.234  86.898  1.00  0.00           O  
ATOM   1304  C3'   U    41     -42.550 -45.553  85.321  1.00  0.00           C  
ATOM   1305  O3'   U    41     -43.376 -45.987  84.255  1.00  0.00           O  
ATOM   1306  C1'   U    41     -42.023 -45.678  87.623  1.00  0.00           C  
ATOM   1307  C2'   U    41     -43.230 -45.629  86.685  1.00  0.00           C  
ATOM   1308  O2'   U    41     -43.972 -46.832  86.823  1.00  0.00           O  
ATOM   1309  N1    U    41     -41.630 -44.332  88.104  1.00  0.00           N  
ATOM   1310  C2    U    41     -42.363 -43.795  89.146  1.00  0.00           C  
ATOM   1311  O2    U    41     -43.298 -44.375  89.671  1.00  0.00           O  
ATOM   1312  N3    U    41     -41.963 -42.548  89.559  1.00  0.00           N  
ATOM   1313  C4    U    41     -40.927 -41.795  89.048  1.00  0.00           C  
ATOM   1314  O4    U    41     -40.691 -40.686  89.529  1.00  0.00           O  
ATOM   1315  C5    U    41     -40.213 -42.414  87.973  1.00  0.00           C  
ATOM   1316  C6    U    41     -40.580 -43.628  87.552  1.00  0.00           C  
ATOM   1317  H5'   U    41     -39.546 -46.873  84.567  1.00  0.00           H  
ATOM   1318 H5''   U    41     -40.472 -45.899  83.706  1.00  0.00           H  
ATOM   1319  H4'   U    41     -41.556 -47.354  85.366  1.00  0.00           H  
ATOM   1320  H3'   U    41     -42.270 -44.629  85.153  1.00  0.00           H  
ATOM   1321  H1'   U    41     -42.235 -46.249  88.392  1.00  0.00           H  
ATOM   1322  H2'   U    41     -43.785 -44.840  86.855  1.00  0.00           H  
ATOM   1323 HO2'   U    41     -44.332 -47.088  85.948  1.00  0.00           H  
ATOM   1324  H3    U    41     -42.470 -42.149  90.296  1.00  0.00           H  
ATOM   1325  H5    U    41     -39.460 -41.950  87.550  1.00  0.00           H  
ATOM   1326  H6    U    41     -40.076 -44.029  86.814  1.00  0.00           H  
ATOM   1327  P     G    42     -43.672 -45.014  83.012  1.00  0.00           P  
ATOM   1328  OP2   G    42     -42.510 -44.104  82.853  1.00  0.00           O  
ATOM   1329  OP1   G    42     -44.111 -45.851  81.866  1.00  0.00           O  
ATOM   1330  O5'   G    42     -44.918 -44.143  83.491  1.00  0.00           O  
ATOM   1331  C5'   G    42     -46.232 -44.443  83.044  1.00  0.00           C  
ATOM   1332  C4'   G    42     -47.264 -43.607  83.759  1.00  0.00           C  
ATOM   1333  O4'   G    42     -47.146 -43.821  85.180  1.00  0.00           O  
ATOM   1334  C3'   G    42     -47.123 -42.100  83.609  1.00  0.00           C  
ATOM   1335  O3'   G    42     -47.634 -41.616  82.379  1.00  0.00           O  
ATOM   1336  C1'   G    42     -47.477 -42.637  85.872  1.00  0.00           C  
ATOM   1337  C2'   G    42     -47.864 -41.587  84.838  1.00  0.00           C  
ATOM   1338  O2'   G    42     -49.271 -41.621  84.643  1.00  0.00           O  
ATOM   1339  N1    G    42     -45.905 -40.305  90.115  1.00  0.00           N  
ATOM   1340  C2    G    42     -47.183 -40.521  89.658  1.00  0.00           C  
ATOM   1341  N2    G    42     -48.177 -40.057  90.430  1.00  0.00           N  
ATOM   1342  N3    G    42     -47.467 -41.147  88.528  1.00  0.00           N  
ATOM   1343  C4    G    42     -46.354 -41.546  87.878  1.00  0.00           C  
ATOM   1344  C5    G    42     -45.035 -41.380  88.247  1.00  0.00           C  
ATOM   1345  C6    G    42     -44.745 -40.707  89.461  1.00  0.00           C  
ATOM   1346  O6    G    42     -43.641 -40.461  89.961  1.00  0.00           O  
ATOM   1347  N7    G    42     -44.185 -41.937  87.302  1.00  0.00           N  
ATOM   1348  C8    G    42     -44.987 -42.421  86.392  1.00  0.00           C  
ATOM   1349  N9    G    42     -46.315 -42.219  86.679  1.00  0.00           N  
ATOM   1350  H5'   G    42     -46.417 -45.391  83.208  1.00  0.00           H  
ATOM   1351 H5''   G    42     -46.289 -44.269  82.081  1.00  0.00           H  
ATOM   1352  H4'   G    42     -48.162 -43.873  83.468  1.00  0.00           H  
ATOM   1353  H3'   G    42     -46.178 -41.853  83.684  1.00  0.00           H  
ATOM   1354  H1'   G    42     -48.240 -42.810  86.462  1.00  0.00           H  
ATOM   1355  H2'   G    42     -47.555 -40.693  85.096  1.00  0.00           H  
ATOM   1356 HO2'   G    42     -49.469 -41.390  83.711  1.00  0.00           H  
ATOM   1357  H1    G    42     -45.802 -39.830  90.966  1.00  0.00           H  
ATOM   1358  H22   G    42     -49.110 -40.183  90.154  1.00  0.00           H  
ATOM   1359  H21   G    42     -47.975 -39.593  91.268  1.00  0.00           H  
ATOM   1360  H8    G    42     -44.672 -42.883  85.588  1.00  0.00           H  
ATOM   1361  P     A    43     -46.773 -40.584  81.498  1.00  0.00           P  
ATOM   1362  OP2   A    43     -45.349 -40.999  81.564  1.00  0.00           O  
ATOM   1363  OP1   A    43     -47.435 -40.441  80.177  1.00  0.00           O  
ATOM   1364  O5'   A    43     -46.918 -39.200  82.274  1.00  0.00           O  
ATOM   1365  C5'   A    43     -48.184 -38.573  82.416  1.00  0.00           C  
ATOM   1366  C4'   A    43     -48.149 -37.481  83.455  1.00  0.00           C  
ATOM   1367  O4'   A    43     -47.876 -38.115  84.743  1.00  0.00           O  
ATOM   1368  C3'   A    43     -47.061 -36.432  83.284  1.00  0.00           C  
ATOM   1369  O3'   A    43     -47.483 -35.313  82.524  1.00  0.00           O  
ATOM   1370  C1'   A    43     -47.015 -37.297  85.499  1.00  0.00           C  
ATOM   1371  C2'   A    43     -46.853 -35.986  84.737  1.00  0.00           C  
ATOM   1372  O2'   A    43     -47.873 -35.089  85.152  1.00  0.00           O  
ATOM   1373  N1    A    43     -42.752 -37.713  88.364  1.00  0.00           N  
ATOM   1374  C2    A    43     -43.827 -36.919  88.458  1.00  0.00           C  
ATOM   1375  N3    A    43     -44.903 -36.863  87.676  1.00  0.00           N  
ATOM   1376  C4    A    43     -44.813 -37.763  86.680  1.00  0.00           C  
ATOM   1377  C5    A    43     -43.775 -38.646  86.453  1.00  0.00           C  
ATOM   1378  C6    A    43     -42.695 -38.606  87.352  1.00  0.00           C  
ATOM   1379  N6    A    43     -41.624 -39.397  87.259  1.00  0.00           N  
ATOM   1380  N7    A    43     -44.029 -39.424  85.331  1.00  0.00           N  
ATOM   1381  C8    A    43     -45.197 -39.001  84.914  1.00  0.00           C  
ATOM   1382  N9    A    43     -45.730 -37.996  85.684  1.00  0.00           N  
ATOM   1383  H5'   A    43     -48.846 -39.246  82.682  1.00  0.00           H  
ATOM   1384 H5''   A    43     -48.450 -38.188  81.556  1.00  0.00           H  
ATOM   1385  H4'   A    43     -49.017 -37.030  83.511  1.00  0.00           H  
ATOM   1386  H3'   A    43     -46.236 -36.792  82.894  1.00  0.00           H  
ATOM   1387  H1'   A    43     -47.418 -37.117  86.375  1.00  0.00           H  
ATOM   1388  H2'   A    43     -45.959 -35.607  84.873  1.00  0.00           H  
ATOM   1389 HO2'   A    43     -48.106 -34.504  84.402  1.00  0.00           H  
ATOM   1390  H2    A    43     -43.819 -36.289  89.209  1.00  0.00           H  
ATOM   1391  H61   A    43     -40.901 -39.323  87.917  1.00  0.00           H  
ATOM   1392  H62   A    43     -41.560 -40.053  86.533  1.00  0.00           H  
ATOM   1393  H8    A    43     -45.648 -39.367  84.124  1.00  0.00           H  
ATOM   1394  P     A    44     -46.511 -34.676  81.414  1.00  0.00           P  
ATOM   1395  OP2   A    44     -45.898 -35.789  80.647  1.00  0.00           O  
ATOM   1396  OP1   A    44     -47.264 -33.617  80.696  1.00  0.00           O  
ATOM   1397  O5'   A    44     -45.362 -33.973  82.266  1.00  0.00           O  
ATOM   1398  C5'   A    44     -45.646 -32.848  83.085  1.00  0.00           C  
ATOM   1399  C4'   A    44     -44.503 -32.540  84.019  1.00  0.00           C  
ATOM   1400  O4'   A    44     -44.317 -33.639  84.944  1.00  0.00           O  
ATOM   1401  C3'   A    44     -43.133 -32.399  83.373  1.00  0.00           C  
ATOM   1402  O3'   A    44     -42.943 -31.144  82.744  1.00  0.00           O  
ATOM   1403  C1'   A    44     -42.954 -33.765  85.268  1.00  0.00           C  
ATOM   1404  C2'   A    44     -42.214 -32.637  84.553  1.00  0.00           C  
ATOM   1405  O2'   A    44     -42.161 -31.499  85.401  1.00  0.00           O  
ATOM   1406  N1    A    44     -39.404 -37.449  85.884  1.00  0.00           N  
ATOM   1407  C2    A    44     -39.574 -36.256  86.468  1.00  0.00           C  
ATOM   1408  N3    A    44     -40.522 -35.345  86.259  1.00  0.00           N  
ATOM   1409  C4    A    44     -41.385 -35.764  85.317  1.00  0.00           C  
ATOM   1410  C5    A    44     -41.342 -36.962  84.629  1.00  0.00           C  
ATOM   1411  C6    A    44     -40.289 -37.840  84.942  1.00  0.00           C  
ATOM   1412  N6    A    44     -40.119 -39.030  84.361  1.00  0.00           N  
ATOM   1413  N7    A    44     -42.398 -37.051  83.732  1.00  0.00           N  
ATOM   1414  C8    A    44     -43.045 -35.924  83.896  1.00  0.00           C  
ATOM   1415  N9    A    44     -42.487 -35.097  84.839  1.00  0.00           N  
ATOM   1416  H5'   A    44     -46.451 -33.033  83.614  1.00  0.00           H  
ATOM   1417 H5''   A    44     -45.812 -32.070  82.514  1.00  0.00           H  
ATOM   1418  H4'   A    44     -44.702 -31.722  84.520  1.00  0.00           H  
ATOM   1419  H3'   A    44     -42.997 -33.113  82.714  1.00  0.00           H  
ATOM   1420  H1'   A    44     -42.832 -33.672  86.237  1.00  0.00           H  
ATOM   1421  H2'   A    44     -41.320 -32.915  84.261  1.00  0.00           H  
ATOM   1422 HO2'   A    44     -41.238 -31.171  85.436  1.00  0.00           H  
ATOM   1423  H2    A    44     -38.905 -36.019  87.144  1.00  0.00           H  
ATOM   1424  H61   A    44     -39.364 -39.599  84.621  1.00  0.00           H  
ATOM   1425  H62   A    44     -40.748 -39.335  83.675  1.00  0.00           H  
ATOM   1426  H8    A    44     -43.852 -35.692  83.390  1.00  0.00           H  
ATOM   1427  P     A    45     -41.972 -31.018  81.469  1.00  0.00           P  
ATOM   1428  OP2   A    45     -42.070 -32.278  80.690  1.00  0.00           O  
ATOM   1429  OP1   A    45     -42.251 -29.720  80.805  1.00  0.00           O  
ATOM   1430  O5'   A    45     -40.512 -30.944  82.104  1.00  0.00           O  
ATOM   1431  C5'   A    45     -40.157 -29.897  82.995  1.00  0.00           C  
ATOM   1432  C4'   A    45     -38.992 -30.286  83.871  1.00  0.00           C  
ATOM   1433  O4'   A    45     -39.269 -31.535  84.554  1.00  0.00           O  
ATOM   1434  C3'   A    45     -37.677 -30.551  83.154  1.00  0.00           C  
ATOM   1435  O3'   A    45     -36.966 -29.365  82.844  1.00  0.00           O  
ATOM   1436  C1'   A    45     -38.068 -32.283  84.707  1.00  0.00           C  
ATOM   1437  C2'   A    45     -36.931 -31.429  84.140  1.00  0.00           C  
ATOM   1438  O2'   A    45     -36.366 -30.658  85.190  1.00  0.00           O  
ATOM   1439  N1    A    45     -36.290 -37.101  84.274  1.00  0.00           N  
ATOM   1440  C2    A    45     -35.941 -36.080  85.068  1.00  0.00           C  
ATOM   1441  N3    A    45     -36.447 -34.850  85.128  1.00  0.00           N  
ATOM   1442  C4    A    45     -37.440 -34.700  84.233  1.00  0.00           C  
ATOM   1443  C5    A    45     -37.911 -35.655  83.351  1.00  0.00           C  
ATOM   1444  C6    A    45     -37.292 -36.917  83.387  1.00  0.00           C  
ATOM   1445  N6    A    45     -37.639 -37.935  82.596  1.00  0.00           N  
ATOM   1446  N7    A    45     -38.945 -35.142  82.580  1.00  0.00           N  
ATOM   1447  C8    A    45     -39.074 -33.910  83.006  1.00  0.00           C  
ATOM   1448  N9    A    45     -38.195 -33.575  84.006  1.00  0.00           N  
ATOM   1449  H5'   A    45     -40.927 -29.685  83.563  1.00  0.00           H  
ATOM   1450 H5''   A    45     -39.915 -29.102  82.476  1.00  0.00           H  
ATOM   1451  H4'   A    45     -38.854 -29.580  84.536  1.00  0.00           H  
ATOM   1452  H3'   A    45     -37.845 -31.050  82.327  1.00  0.00           H  
ATOM   1453  H1'   A    45     -37.910 -32.443  85.662  1.00  0.00           H  
ATOM   1454  H2'   A    45     -36.258 -31.981  83.691  1.00  0.00           H  
ATOM   1455 HO2'   A    45     -36.037 -29.811  84.822  1.00  0.00           H  
ATOM   1456  H2    A    45     -35.209 -36.265  85.694  1.00  0.00           H  
ATOM   1457  H61   A    45     -37.170 -38.793  82.667  1.00  0.00           H  
ATOM   1458  H62   A    45     -38.363 -37.825  81.945  1.00  0.00           H  
ATOM   1459  H8    A    45     -39.736 -33.285  82.644  1.00  0.00           H  
ATOM   1460  P     U    46     -36.334 -29.161  81.381  1.00  0.00           P  
ATOM   1461  OP2   U    46     -37.289 -29.714  80.387  1.00  0.00           O  
ATOM   1462  OP1   U    46     -35.889 -27.749  81.264  1.00  0.00           O  
ATOM   1463  O5'   U    46     -35.038 -30.088  81.388  1.00  0.00           O  
ATOM   1464  C5'   U    46     -33.937 -29.795  82.235  1.00  0.00           C  
ATOM   1465  C4'   U    46     -33.094 -31.019  82.496  1.00  0.00           C  
ATOM   1466  O4'   U    46     -33.912 -32.064  83.064  1.00  0.00           O  
ATOM   1467  C3'   U    46     -32.471 -31.677  81.274  1.00  0.00           C  
ATOM   1468  O3'   U    46     -31.282 -31.038  80.847  1.00  0.00           O  
ATOM   1469  C1'   U    46     -33.525 -33.324  82.561  1.00  0.00           C  
ATOM   1470  C2'   U    46     -32.266 -33.105  81.736  1.00  0.00           C  
ATOM   1471  O2'   U    46     -31.128 -33.215  82.579  1.00  0.00           O  
ATOM   1472  N1    U    46     -34.635 -33.886  81.755  1.00  0.00           N  
ATOM   1473  C2    U    46     -34.651 -35.257  81.573  1.00  0.00           C  
ATOM   1474  O2    U    46     -33.806 -36.000  82.040  1.00  0.00           O  
ATOM   1475  N3    U    46     -35.697 -35.733  80.821  1.00  0.00           N  
ATOM   1476  C4    U    46     -36.708 -34.996  80.243  1.00  0.00           C  
ATOM   1477  O4    U    46     -37.581 -35.574  79.592  1.00  0.00           O  
ATOM   1478  C5    U    46     -36.628 -33.586  80.473  1.00  0.00           C  
ATOM   1479  C6    U    46     -35.621 -33.096  81.203  1.00  0.00           C  
ATOM   1480  H5'   U    46     -34.273 -29.451  83.089  1.00  0.00           H  
ATOM   1481 H5''   U    46     -33.380 -29.109  81.810  1.00  0.00           H  
ATOM   1482  H4'   U    46     -32.383 -30.791  83.130  1.00  0.00           H  
ATOM   1483  H3'   U    46     -33.121 -31.671  80.541  1.00  0.00           H  
ATOM   1484  H1'   U    46     -33.322 -33.931  83.304  1.00  0.00           H  
ATOM   1485  H2'   U    46     -32.216 -33.724  80.978  1.00  0.00           H  
ATOM   1486 HO2'   U    46     -30.436 -32.597  82.263  1.00  0.00           H  
ATOM   1487  H3    U    46     -35.726 -36.702  80.679  1.00  0.00           H  
ATOM   1488  H5    U    46     -37.307 -32.985  80.099  1.00  0.00           H  
ATOM   1489  H6    U    46     -35.587 -32.128  81.345  1.00  0.00           H  
ATOM   1490  P     U    47     -31.007 -30.803  79.282  1.00  0.00           P  
ATOM   1491  OP2   U    47     -32.218 -30.180  78.691  1.00  0.00           O  
ATOM   1492  OP1   U    47     -29.691 -30.129  79.142  1.00  0.00           O  
ATOM   1493  O5'   U    47     -30.872 -32.276  78.690  1.00  0.00           O  
ATOM   1494  C5'   U    47     -29.809 -33.128  79.089  1.00  0.00           C  
ATOM   1495  C4'   U    47     -30.035 -34.546  78.639  1.00  0.00           C  
ATOM   1496  O4'   U    47     -31.308 -35.023  79.161  1.00  0.00           O  
ATOM   1497  C3'   U    47     -30.206 -34.754  77.147  1.00  0.00           C  
ATOM   1498  O3'   U    47     -28.978 -34.793  76.454  1.00  0.00           O  
ATOM   1499  C1'   U    47     -31.869 -35.960  78.278  1.00  0.00           C  
ATOM   1500  C2'   U    47     -30.891 -36.108  77.113  1.00  0.00           C  
ATOM   1501  O2'   U    47     -29.981 -37.151  77.374  1.00  0.00           O  
ATOM   1502  N1    U    47     -33.162 -35.435  77.823  1.00  0.00           N  
ATOM   1503  C2    U    47     -33.971 -36.333  77.159  1.00  0.00           C  
ATOM   1504  O2    U    47     -33.611 -37.480  76.937  1.00  0.00           O  
ATOM   1505  N3    U    47     -35.193 -35.850  76.764  1.00  0.00           N  
ATOM   1506  C4    U    47     -35.674 -34.574  76.957  1.00  0.00           C  
ATOM   1507  O4    U    47     -36.810 -34.291  76.561  1.00  0.00           O  
ATOM   1508  C5    U    47     -34.761 -33.684  77.641  1.00  0.00           C  
ATOM   1509  C6    U    47     -33.563 -34.139  78.042  1.00  0.00           C  
ATOM   1510  H5'   U    47     -29.736 -33.111  80.066  1.00  0.00           H  
ATOM   1511 H5''   U    47     -28.972 -32.800  78.700  1.00  0.00           H  
ATOM   1512  H4'   U    47     -29.151 -35.088  79.005  1.00  0.00           H  
ATOM   1513  H3'   U    47     -30.754 -33.941  76.648  1.00  0.00           H  
ATOM   1514  H1'   U    47     -32.046 -36.969  78.678  1.00  0.00           H  
ATOM   1515  H2'   U    47     -31.326 -36.339  76.130  1.00  0.00           H  
ATOM   1516 HO2'   U    47     -29.073 -36.895  77.041  1.00  0.00           H  
ATOM   1517  H3    U    47     -35.793 -36.493  76.284  1.00  0.00           H  
ATOM   1518  H5    U    47     -35.047 -32.638  77.831  1.00  0.00           H  
ATOM   1519  H6    U    47     -32.883 -33.448  78.562  1.00  0.00           H  
ATOM   1520  P     C    48     -28.876 -34.092  75.021  1.00  0.00           P  
ATOM   1521  OP2   C    48     -29.660 -32.832  75.112  1.00  0.00           O  
ATOM   1522  OP1   C    48     -27.453 -34.043  74.646  1.00  0.00           O  
ATOM   1523  O5'   C    48     -29.628 -35.105  74.048  1.00  0.00           O  
ATOM   1524  C5'   C    48     -29.121 -36.414  73.846  1.00  0.00           C  
ATOM   1525  C4'   C    48     -30.048 -37.200  72.954  1.00  0.00           C  
ATOM   1526  O4'   C    48     -31.353 -37.288  73.589  1.00  0.00           O  
ATOM   1527  C3'   C    48     -30.354 -36.570  71.603  1.00  0.00           C  
ATOM   1528  O3'   C    48     -29.284 -36.789  70.678  1.00  0.00           O  
ATOM   1529  C1'   C    48     -32.366 -37.298  72.601  1.00  0.00           C  
ATOM   1530  C2'   C    48     -31.676 -37.252  71.239  1.00  0.00           C  
ATOM   1531  O2'   C    48     -31.522 -38.592  70.811  1.00  0.00           O  
ATOM   1532  N1    C    48     -33.302 -36.199  72.871  1.00  0.00           N  
ATOM   1533  C2    C    48     -34.533 -36.198  72.237  1.00  0.00           C  
ATOM   1534  O2    C    48     -34.772 -37.091  71.430  1.00  0.00           O  
ATOM   1535  N3    C    48     -35.436 -35.223  72.519  1.00  0.00           N  
ATOM   1536  C4    C    48     -35.121 -34.268  73.403  1.00  0.00           C  
ATOM   1537  N4    C    48     -36.037 -33.328  73.685  1.00  0.00           N  
ATOM   1538  C5    C    48     -33.852 -34.232  74.044  1.00  0.00           C  
ATOM   1539  C6    C    48     -32.979 -35.207  73.749  1.00  0.00           C  
ATOM   1540  H5'   C    48     -29.009 -36.930  74.810  1.00  0.00           H  
ATOM   1541 H5''   C    48     -28.122 -36.365  73.389  1.00  0.00           H  
ATOM   1542  H4'   C    48     -29.531 -38.160  72.810  1.00  0.00           H  
ATOM   1543  H3'   C    48     -30.461 -35.476  71.641  1.00  0.00           H  
ATOM   1544  H1'   C    48     -32.974 -38.214  72.620  1.00  0.00           H  
ATOM   1545  H2'   C    48     -32.192 -36.757  70.404  1.00  0.00           H  
ATOM   1546 HO2'   C    48     -30.604 -38.719  70.435  1.00  0.00           H  
ATOM   1547  H42   C    48     -35.825 -32.603  74.342  1.00  0.00           H  
ATOM   1548  H41   C    48     -36.931 -33.352  73.240  1.00  0.00           H  
ATOM   1549  H5    C    48     -33.596 -33.432  74.754  1.00  0.00           H  
ATOM   1550  H6    C    48     -31.988 -35.211  74.227  1.00  0.00           H  
ATOM   1551  P     U    49     -28.921 -35.670  69.583  1.00  0.00           P  
ATOM   1552  OP2   U    49     -28.903 -34.351  70.264  1.00  0.00           O  
ATOM   1553  OP1   U    49     -27.720 -36.127  68.838  1.00  0.00           O  
ATOM   1554  O5'   U    49     -30.160 -35.693  68.583  1.00  0.00           O  
ATOM   1555  C5'   U    49     -30.420 -36.826  67.769  1.00  0.00           C  
ATOM   1556  C4'   U    49     -31.708 -36.676  66.998  1.00  0.00           C  
ATOM   1557  O4'   U    49     -32.832 -36.685  67.913  1.00  0.00           O  
ATOM   1558  C3'   U    49     -31.874 -35.381  66.217  1.00  0.00           C  
ATOM   1559  O3'   U    49     -31.230 -35.410  64.956  1.00  0.00           O  
ATOM   1560  C1'   U    49     -33.865 -35.849  67.420  1.00  0.00           C  
ATOM   1561  C2'   U    49     -33.393 -35.279  66.080  1.00  0.00           C  
ATOM   1562  O2'   U    49     -33.872 -36.110  65.032  1.00  0.00           O  
ATOM   1563  N1    U    49     -34.138 -34.787  68.419  1.00  0.00           N  
ATOM   1564  C2    U    49     -35.422 -34.274  68.458  1.00  0.00           C  
ATOM   1565  O2    U    49     -36.314 -34.656  67.721  1.00  0.00           O  
ATOM   1566  N3    U    49     -35.629 -33.295  69.398  1.00  0.00           N  
ATOM   1567  C4    U    49     -34.704 -32.783  70.284  1.00  0.00           C  
ATOM   1568  O4    U    49     -35.046 -31.899  71.071  1.00  0.00           O  
ATOM   1569  C5    U    49     -33.399 -33.361  70.186  1.00  0.00           C  
ATOM   1570  C6    U    49     -33.170 -34.317  69.280  1.00  0.00           C  
ATOM   1571  H5'   U    49     -30.480 -37.622  68.339  1.00  0.00           H  
ATOM   1572 H5''   U    49     -29.681 -36.942  67.136  1.00  0.00           H  
ATOM   1573  H4'   U    49     -31.798 -37.431  66.382  1.00  0.00           H  
ATOM   1574  H3'   U    49     -31.534 -34.622  66.734  1.00  0.00           H  
ATOM   1575  H1'   U    49     -34.678 -36.378  67.278  1.00  0.00           H  
ATOM   1576  H2'   U    49     -33.681 -34.350  65.965  1.00  0.00           H  
ATOM   1577 HO2'   U    49     -34.183 -35.545  64.293  1.00  0.00           H  
ATOM   1578  H3    U    49     -36.532 -32.917  69.443  1.00  0.00           H  
ATOM   1579  H5    U    49     -32.679 -33.057  70.778  1.00  0.00           H  
ATOM   1580  H6    U    49     -32.268 -34.696  69.232  1.00  0.00           H  
ATOM   1581  P     U    50     -31.024 -34.052  64.122  1.00  0.00           P  
ATOM   1582  OP2   U    50     -31.374 -32.912  65.006  1.00  0.00           O  
ATOM   1583  OP1   U    50     -29.684 -34.102  63.484  1.00  0.00           O  
ATOM   1584  O5'   U    50     -32.121 -34.137  62.970  1.00  0.00           O  
ATOM   1585  C5'   U    50     -32.806 -32.975  62.526  1.00  0.00           C  
ATOM   1586  C4'   U    50     -34.235 -33.280  62.150  1.00  0.00           C  
ATOM   1587  O4'   U    50     -34.870 -33.922  63.275  1.00  0.00           O  
ATOM   1588  C3'   U    50     -35.111 -32.081  61.821  1.00  0.00           C  
ATOM   1589  O3'   U    50     -35.034 -31.697  60.460  1.00  0.00           O  
ATOM   1590  C1'   U    50     -36.227 -33.519  63.376  1.00  0.00           C  
ATOM   1591  C2'   U    50     -36.490 -32.609  62.179  1.00  0.00           C  
ATOM   1592  O2'   U    50     -37.024 -33.406  61.131  1.00  0.00           O  
ATOM   1593  N1    U    50     -36.398 -32.812  64.668  1.00  0.00           N  
ATOM   1594  C2    U    50     -37.672 -32.775  65.203  1.00  0.00           C  
ATOM   1595  O2    U    50     -38.636 -33.290  64.664  1.00  0.00           O  
ATOM   1596  N3    U    50     -37.783 -32.110  66.400  1.00  0.00           N  
ATOM   1597  C4    U    50     -36.772 -31.491  67.104  1.00  0.00           C  
ATOM   1598  O4    U    50     -37.033 -30.932  68.170  1.00  0.00           O  
ATOM   1599  C5    U    50     -35.481 -31.570  66.491  1.00  0.00           C  
ATOM   1600  C6    U    50     -35.345 -32.211  65.326  1.00  0.00           C  
ATOM   1601  H5'   U    50     -32.341 -32.610  61.745  1.00  0.00           H  
ATOM   1602 H5''   U    50     -32.800 -32.307  63.243  1.00  0.00           H  
ATOM   1603  H4'   U    50     -34.252 -33.901  61.394  1.00  0.00           H  
ATOM   1604  H3'   U    50     -34.890 -31.311  62.385  1.00  0.00           H  
ATOM   1605  H1'   U    50     -36.839 -34.284  63.341  1.00  0.00           H  
ATOM   1606  H2'   U    50     -37.099 -31.883  62.428  1.00  0.00           H  
ATOM   1607 HO2'   U    50     -36.770 -33.013  60.269  1.00  0.00           H  
ATOM   1608  H3    U    50     -38.678 -32.072  66.796  1.00  0.00           H  
ATOM   1609  H5    U    50     -34.704 -31.157  66.922  1.00  0.00           H  
ATOM   1610  H6    U    50     -34.452 -32.251  64.926  1.00  0.00           H  
ATOM   1611  P     G    51     -34.874 -30.148  60.064  1.00  0.00           P  
ATOM   1612  OP2   G    51     -34.078 -29.482  61.126  1.00  0.00           O  
ATOM   1613  OP1   G    51     -34.418 -30.078  58.652  1.00  0.00           O  
ATOM   1614  O5'   G    51     -36.360 -29.576  60.131  1.00  0.00           O  
ATOM   1615  C5'   G    51     -37.314 -29.908  59.133  1.00  0.00           C  
ATOM   1616  C4'   G    51     -38.721 -29.865  59.675  1.00  0.00           C  
ATOM   1617  O4'   G    51     -38.782 -30.613  60.916  1.00  0.00           O  
ATOM   1618  C3'   G    51     -39.252 -28.488  60.045  1.00  0.00           C  
ATOM   1619  O3'   G    51     -39.762 -27.774  58.932  1.00  0.00           O  
ATOM   1620  C1'   G    51     -39.739 -30.021  61.784  1.00  0.00           C  
ATOM   1621  C2'   G    51     -40.332 -28.807  61.069  1.00  0.00           C  
ATOM   1622  O2'   G    51     -41.543 -29.195  60.437  1.00  0.00           O  
ATOM   1623  N1    G    51     -40.406 -29.189  66.762  1.00  0.00           N  
ATOM   1624  C2    G    51     -41.325 -29.545  65.805  1.00  0.00           C  
ATOM   1625  N2    G    51     -42.590 -29.702  66.222  1.00  0.00           N  
ATOM   1626  N3    G    51     -41.026 -29.735  64.530  1.00  0.00           N  
ATOM   1627  C4    G    51     -39.715 -29.536  64.283  1.00  0.00           C  
ATOM   1628  C5    G    51     -38.717 -29.179  65.165  1.00  0.00           C  
ATOM   1629  C6    G    51     -39.050 -28.979  66.530  1.00  0.00           C  
ATOM   1630  O6    G    51     -38.308 -28.660  67.465  1.00  0.00           O  
ATOM   1631  N7    G    51     -37.496 -29.076  64.513  1.00  0.00           N  
ATOM   1632  C8    G    51     -37.769 -29.365  63.270  1.00  0.00           C  
ATOM   1633  N9    G    51     -39.096 -29.654  63.060  1.00  0.00           N  
ATOM   1634  H5'   G    51     -37.127 -30.810  58.799  1.00  0.00           H  
ATOM   1635 H5''   G    51     -37.237 -29.270  58.392  1.00  0.00           H  
ATOM   1636  H4'   G    51     -39.330 -30.277  59.026  1.00  0.00           H  
ATOM   1637  H3'   G    51     -38.541 -27.962  60.465  1.00  0.00           H  
ATOM   1638  H1'   G    51     -40.446 -30.678  61.952  1.00  0.00           H  
ATOM   1639  H2'   G    51     -40.469 -28.061  61.690  1.00  0.00           H  
ATOM   1640 HO2'   G    51     -41.642 -28.693  59.601  1.00  0.00           H  
ATOM   1641  H1    G    51     -40.729 -29.073  67.680  1.00  0.00           H  
ATOM   1642  H22   G    51     -43.288 -29.956  65.583  1.00  0.00           H  
ATOM   1643  H21   G    51     -42.818 -29.564  67.164  1.00  0.00           H  
ATOM   1644  H8    G    51     -37.094 -29.376  62.559  1.00  0.00           H  
ATOM   1645  P     G    52     -38.869 -26.645  58.218  1.00  0.00           P  
ATOM   1646  OP2   G    52     -37.748 -26.302  59.130  1.00  0.00           O  
ATOM   1647  OP1   G    52     -38.578 -27.095  56.833  1.00  0.00           O  
ATOM   1648  O5'   G    52     -39.838 -25.383  58.132  1.00  0.00           O  
ATOM   1649  C5'   G    52     -39.769 -24.344  59.097  1.00  0.00           C  
ATOM   1650  C4'   G    52     -40.892 -24.443  60.100  1.00  0.00           C  
ATOM   1651  O4'   G    52     -40.720 -25.658  60.866  1.00  0.00           O  
ATOM   1652  C3'   G    52     -40.965 -23.328  61.133  1.00  0.00           C  
ATOM   1653  O3'   G    52     -41.739 -22.223  60.700  1.00  0.00           O  
ATOM   1654  C1'   G    52     -40.972 -25.420  62.240  1.00  0.00           C  
ATOM   1655  C2'   G    52     -41.588 -24.026  62.328  1.00  0.00           C  
ATOM   1656  O2'   G    52     -42.996 -24.140  62.181  1.00  0.00           O  
ATOM   1657  N1    G    52     -38.730 -25.948  66.779  1.00  0.00           N  
ATOM   1658  C2    G    52     -40.066 -25.905  66.464  1.00  0.00           C  
ATOM   1659  N2    G    52     -40.923 -26.016  67.490  1.00  0.00           N  
ATOM   1660  N3    G    52     -40.531 -25.763  65.234  1.00  0.00           N  
ATOM   1661  C4    G    52     -39.536 -25.665  64.326  1.00  0.00           C  
ATOM   1662  C5    G    52     -38.174 -25.697  64.536  1.00  0.00           C  
ATOM   1663  C6    G    52     -37.689 -25.849  65.861  1.00  0.00           C  
ATOM   1664  O6    G    52     -36.517 -25.900  66.251  1.00  0.00           O  
ATOM   1665  N7    G    52     -37.488 -25.565  63.337  1.00  0.00           N  
ATOM   1666  C8    G    52     -38.427 -25.456  62.437  1.00  0.00           C  
ATOM   1667  N9    G    52     -39.693 -25.510  62.969  1.00  0.00           N  
ATOM   1668  H5'   G    52     -39.823 -23.479  58.641  1.00  0.00           H  
ATOM   1669 H5''   G    52     -38.912 -24.403  59.570  1.00  0.00           H  
ATOM   1670  H4'   G    52     -41.749 -24.494  59.626  1.00  0.00           H  
ATOM   1671  H3'   G    52     -40.063 -23.020  61.358  1.00  0.00           H  
ATOM   1672  H1'   G    52     -41.602 -26.078  62.602  1.00  0.00           H  
ATOM   1673  H2'   G    52     -41.346 -23.584  63.169  1.00  0.00           H  
ATOM   1674 HO2'   G    52     -43.390 -23.242  62.176  1.00  0.00           H  
ATOM   1675  H1    G    52     -38.488 -26.057  67.723  1.00  0.00           H  
ATOM   1676  H22   G    52     -41.890 -25.993  67.325  1.00  0.00           H  
ATOM   1677  H21   G    52     -40.587 -26.122  68.404  1.00  0.00           H  
ATOM   1678  H8    G    52     -38.247 -25.349  61.480  1.00  0.00           H  
ATOM   1679  P     A    53     -41.421 -20.748  61.254  1.00  0.00           P  
ATOM   1680  OP2   A    53     -40.451 -20.876  62.371  1.00  0.00           O  
ATOM   1681  OP1   A    53     -41.096 -19.880  60.095  1.00  0.00           O  
ATOM   1682  O5'   A    53     -42.810 -20.258  61.863  1.00  0.00           O  
ATOM   1683  C5'   A    53     -43.969 -20.160  61.049  1.00  0.00           C  
ATOM   1684  C4'   A    53     -45.204 -20.617  61.785  1.00  0.00           C  
ATOM   1685  O4'   A    53     -44.987 -21.949  62.327  1.00  0.00           O  
ATOM   1686  C3'   A    53     -45.580 -19.812  63.020  1.00  0.00           C  
ATOM   1687  O3'   A    53     -46.241 -18.598  62.710  1.00  0.00           O  
ATOM   1688  C1'   A    53     -45.769 -22.109  63.490  1.00  0.00           C  
ATOM   1689  C2'   A    53     -46.489 -20.774  63.755  1.00  0.00           C  
ATOM   1690  O2'   A    53     -47.781 -20.814  63.166  1.00  0.00           O  
ATOM   1691  N1    A    53     -45.562 -24.235  68.179  1.00  0.00           N  
ATOM   1692  C2    A    53     -46.581 -23.993  67.345  1.00  0.00           C  
ATOM   1693  N3    A    53     -46.564 -23.435  66.136  1.00  0.00           N  
ATOM   1694  C4    A    53     -45.309 -23.099  65.786  1.00  0.00           C  
ATOM   1695  C5    A    53     -44.162 -23.284  66.535  1.00  0.00           C  
ATOM   1696  C6    A    53     -44.315 -23.886  67.796  1.00  0.00           C  
ATOM   1697  N6    A    53     -43.300 -24.127  68.629  1.00  0.00           N  
ATOM   1698  N7    A    53     -43.049 -22.815  65.851  1.00  0.00           N  
ATOM   1699  C8    A    53     -43.540 -22.365  64.722  1.00  0.00           C  
ATOM   1700  N9    A    53     -44.902 -22.505  64.616  1.00  0.00           N  
ATOM   1701  H5'   A    53     -43.848 -20.718  60.252  1.00  0.00           H  
ATOM   1702 H5''   A    53     -44.088 -19.229  60.772  1.00  0.00           H  
ATOM   1703  H4'   A    53     -45.968 -20.633  61.172  1.00  0.00           H  
ATOM   1704  H3'   A    53     -44.788 -19.617  63.563  1.00  0.00           H  
ATOM   1705  H1'   A    53     -46.434 -22.811  63.326  1.00  0.00           H  
ATOM   1706  H2'   A    53     -46.532 -20.567  64.712  1.00  0.00           H  
ATOM   1707 HO2'   A    53     -48.015 -19.916  62.851  1.00  0.00           H  
ATOM   1708  H2    A    53     -47.465 -24.266  67.670  1.00  0.00           H  
ATOM   1709  H61   A    53     -43.468 -24.550  69.497  1.00  0.00           H  
ATOM   1710  H62   A    53     -42.386 -23.882  68.372  1.00  0.00           H  
ATOM   1711  H8    A    53     -42.986 -21.964  64.019  1.00  0.00           H  
ATOM   1712  P     C    54     -45.669 -17.202  63.265  1.00  0.00           P  
ATOM   1713  OP2   C    54     -44.194 -17.324  63.385  1.00  0.00           O  
ATOM   1714  OP1   C    54     -46.250 -16.109  62.445  1.00  0.00           O  
ATOM   1715  O5'   C    54     -46.276 -17.092  64.733  1.00  0.00           O  
ATOM   1716  C5'   C    54     -47.673 -16.938  64.935  1.00  0.00           C  
ATOM   1717  C4'   C    54     -48.106 -17.480  66.275  1.00  0.00           C  
ATOM   1718  O4'   C    54     -47.755 -18.881  66.416  1.00  0.00           O  
ATOM   1719  C3'   C    54     -47.456 -16.848  67.496  1.00  0.00           C  
ATOM   1720  O3'   C    54     -48.090 -15.647  67.899  1.00  0.00           O  
ATOM   1721  C1'   C    54     -47.419 -19.190  67.747  1.00  0.00           C  
ATOM   1722  C2'   C    54     -47.669 -17.921  68.548  1.00  0.00           C  
ATOM   1723  O2'   C    54     -49.010 -17.926  69.014  1.00  0.00           O  
ATOM   1724  N1    C    54     -45.992 -19.596  67.764  1.00  0.00           N  
ATOM   1725  C2    C    54     -45.524 -20.337  68.856  1.00  0.00           C  
ATOM   1726  O2    C    54     -46.309 -20.629  69.771  1.00  0.00           O  
ATOM   1727  N3    C    54     -44.227 -20.719  68.896  1.00  0.00           N  
ATOM   1728  C4    C    54     -43.403 -20.391  67.901  1.00  0.00           C  
ATOM   1729  N4    C    54     -42.131 -20.791  67.982  1.00  0.00           N  
ATOM   1730  C5    C    54     -43.847 -19.639  66.777  1.00  0.00           C  
ATOM   1731  C6    C    54     -45.133 -19.267  66.748  1.00  0.00           C  
ATOM   1732  H5'   C    54     -48.153 -17.416  64.226  1.00  0.00           H  
ATOM   1733 H5''   C    54     -47.899 -15.986  64.888  1.00  0.00           H  
ATOM   1734  H4'   C    54     -49.078 -17.380  66.345  1.00  0.00           H  
ATOM   1735  H3'   C    54     -46.501 -16.675  67.357  1.00  0.00           H  
ATOM   1736  H1'   C    54     -47.968 -19.915  68.113  1.00  0.00           H  
ATOM   1737  H2'   C    54     -47.030 -17.831  69.285  1.00  0.00           H  
ATOM   1738 HO2'   C    54     -49.375 -17.020  68.947  1.00  0.00           H  
ATOM   1739  H42   C    54     -41.501 -20.566  67.267  1.00  0.00           H  
ATOM   1740  H41   C    54     -41.829 -21.308  68.758  1.00  0.00           H  
ATOM   1741  H5    C    54     -43.234 -19.403  66.050  1.00  0.00           H  
ATOM   1742  H6    C    54     -45.458 -18.749  65.984  1.00  0.00           H  
ATOM   1743  P     C    55     -47.213 -14.343  68.238  1.00  0.00           P  
ATOM   1744  OP2   C    55     -46.108 -14.262  67.250  1.00  0.00           O  
ATOM   1745  OP1   C    55     -48.140 -13.194  68.398  1.00  0.00           O  
ATOM   1746  O5'   C    55     -46.578 -14.665  69.663  1.00  0.00           O  
ATOM   1747  C5'   C    55     -47.387 -14.716  70.828  1.00  0.00           C  
ATOM   1748  C4'   C    55     -46.708 -15.475  71.948  1.00  0.00           C  
ATOM   1749  O4'   C    55     -46.398 -16.826  71.507  1.00  0.00           O  
ATOM   1750  C3'   C    55     -45.367 -14.924  72.408  1.00  0.00           C  
ATOM   1751  O3'   C    55     -45.506 -13.872  73.358  1.00  0.00           O  
ATOM   1752  C1'   C    55     -45.120 -17.229  71.989  1.00  0.00           C  
ATOM   1753  C2'   C    55     -44.706 -16.160  72.999  1.00  0.00           C  
ATOM   1754  O2'   C    55     -45.250 -16.503  74.253  1.00  0.00           O  
ATOM   1755  N1    C    55     -44.206 -17.305  70.827  1.00  0.00           N  
ATOM   1756  C2    C    55     -43.039 -18.085  70.930  1.00  0.00           C  
ATOM   1757  O2    C    55     -42.810 -18.701  71.989  1.00  0.00           O  
ATOM   1758  N3    C    55     -42.191 -18.144  69.875  1.00  0.00           N  
ATOM   1759  C4    C    55     -42.465 -17.468  68.753  1.00  0.00           C  
ATOM   1760  N4    C    55     -41.592 -17.547  67.742  1.00  0.00           N  
ATOM   1761  C5    C    55     -43.643 -16.677  68.620  1.00  0.00           C  
ATOM   1762  C6    C    55     -44.477 -16.626  69.669  1.00  0.00           C  
ATOM   1763  H5'   C    55     -48.233 -15.159  70.609  1.00  0.00           H  
ATOM   1764 H5''   C    55     -47.573 -13.802  71.128  1.00  0.00           H  
ATOM   1765  H4'   C    55     -47.419 -15.412  72.785  1.00  0.00           H  
ATOM   1766  H3'   C    55     -44.778 -14.465  71.600  1.00  0.00           H  
ATOM   1767  H1'   C    55     -45.057 -18.198  72.506  1.00  0.00           H  
ATOM   1768  H2'   C    55     -43.631 -16.019  73.182  1.00  0.00           H  
ATOM   1769 HO2'   C    55     -45.484 -15.670  74.755  1.00  0.00           H  
ATOM   1770  H42   C    55     -41.766 -17.053  66.889  1.00  0.00           H  
ATOM   1771  H41   C    55     -40.765 -18.101  67.838  1.00  0.00           H  
ATOM   1772  H5    C    55     -43.858 -16.127  67.692  1.00  0.00           H  
ATOM   1773  H6    C    55     -45.397 -16.026  69.602  1.00  0.00           H  
ATOM   1774  P     G    56     -44.588 -12.551  73.233  1.00  0.00           P  
ATOM   1775  OP2   G    56     -44.397 -12.162  71.810  1.00  0.00           O  
ATOM   1776  OP1   G    56     -45.200 -11.589  74.178  1.00  0.00           O  
ATOM   1777  O5'   G    56     -43.157 -13.005  73.775  1.00  0.00           O  
ATOM   1778  C5'   G    56     -42.957 -13.335  75.167  1.00  0.00           C  
ATOM   1779  C4'   G    56     -41.541 -13.801  75.404  1.00  0.00           C  
ATOM   1780  O4'   G    56     -41.331 -15.084  74.759  1.00  0.00           O  
ATOM   1781  C3'   G    56     -40.444 -12.916  74.832  1.00  0.00           C  
ATOM   1782  O3'   G    56     -40.140 -11.805  75.658  1.00  0.00           O  
ATOM   1783  C1'   G    56     -40.011 -15.154  74.207  1.00  0.00           C  
ATOM   1784  C2'   G    56     -39.284 -13.889  74.667  1.00  0.00           C  
ATOM   1785  O2'   G    56     -38.650 -14.149  75.911  1.00  0.00           O  
ATOM   1786  N1    G    56     -37.410 -16.082  69.929  1.00  0.00           N  
ATOM   1787  C2    G    56     -36.977 -16.078  71.232  1.00  0.00           C  
ATOM   1788  N2    G    56     -35.680 -16.359  71.429  1.00  0.00           N  
ATOM   1789  N3    G    56     -37.756 -15.820  72.270  1.00  0.00           N  
ATOM   1790  C4    G    56     -39.026 -15.560  71.894  1.00  0.00           C  
ATOM   1791  C5    G    56     -39.561 -15.537  70.624  1.00  0.00           C  
ATOM   1792  C6    G    56     -38.714 -15.816  69.520  1.00  0.00           C  
ATOM   1793  O6    G    56     -39.000 -15.846  68.318  1.00  0.00           O  
ATOM   1794  N7    G    56     -40.912 -15.226  70.664  1.00  0.00           N  
ATOM   1795  C8    G    56     -41.170 -15.067  71.933  1.00  0.00           C  
ATOM   1796  N9    G    56     -40.071 -15.254  72.736  1.00  0.00           N  
ATOM   1797  H5'   G    56     -43.658 -14.124  75.473  1.00  0.00           H  
ATOM   1798 H5''   G    56     -43.165 -12.458  75.797  1.00  0.00           H  
ATOM   1799  H4'   G    56     -41.397 -13.901  76.368  1.00  0.00           H  
ATOM   1800  H3'   G    56     -40.718 -12.593  73.948  1.00  0.00           H  
ATOM   1801  H1'   G    56     -39.556 -15.942  74.570  1.00  0.00           H  
ATOM   1802  H2'   G    56     -38.645 -13.577  73.992  1.00  0.00           H  
ATOM   1803 HO2'   G    56     -38.871 -13.429  76.538  1.00  0.00           H  
ATOM   1804  H1    G    56     -36.753 -16.287  69.233  1.00  0.00           H  
ATOM   1805  H22   G    56     -35.314 -16.372  72.339  1.00  0.00           H  
ATOM   1806  H21   G    56     -35.097 -16.552  70.666  1.00  0.00           H  
ATOM   1807  H8    G    56     -42.059 -14.837  72.278  1.00  0.00           H  
ATOM   1808  P     G    57     -39.621 -10.432  75.006  1.00  0.00           P  
ATOM   1809  OP2   G    57     -40.374 -10.208  73.746  1.00  0.00           O  
ATOM   1810  OP1   G    57     -39.631  -9.388  76.063  1.00  0.00           O  
ATOM   1811  O5'   G    57     -38.104 -10.734  74.626  1.00  0.00           O  
ATOM   1812  C5'   G    57     -37.127 -10.942  75.635  1.00  0.00           C  
ATOM   1813  C4'   G    57     -35.800 -11.354  75.047  1.00  0.00           C  
ATOM   1814  O4'   G    57     -35.951 -12.599  74.317  1.00  0.00           O  
ATOM   1815  C3'   G    57     -35.198 -10.398  74.028  1.00  0.00           C  
ATOM   1816  O3'   G    57     -34.515  -9.309  74.626  1.00  0.00           O  
ATOM   1817  C1'   G    57     -35.132 -12.589  73.143  1.00  0.00           C  
ATOM   1818  C2'   G    57     -34.294 -11.310  73.211  1.00  0.00           C  
ATOM   1819  O2'   G    57     -33.084 -11.590  73.900  1.00  0.00           O  
ATOM   1820  N1    G    57     -35.195 -13.259  68.097  1.00  0.00           N  
ATOM   1821  C2    G    57     -34.133 -13.281  68.969  1.00  0.00           C  
ATOM   1822  N2    G    57     -32.926 -13.511  68.432  1.00  0.00           N  
ATOM   1823  N3    G    57     -34.244 -13.091  70.274  1.00  0.00           N  
ATOM   1824  C4    G    57     -35.524 -12.873  70.645  1.00  0.00           C  
ATOM   1825  C5    G    57     -36.654 -12.832  69.857  1.00  0.00           C  
ATOM   1826  C6    G    57     -36.520 -13.036  68.459  1.00  0.00           C  
ATOM   1827  O6    G    57     -37.403 -13.038  67.592  1.00  0.00           O  
ATOM   1828  N7    G    57     -37.782 -12.581  70.625  1.00  0.00           N  
ATOM   1829  C8    G    57     -37.326 -12.476  71.843  1.00  0.00           C  
ATOM   1830  N9    G    57     -35.965 -12.642  71.927  1.00  0.00           N  
ATOM   1831  H5'   G    57     -37.439 -11.644  76.243  1.00  0.00           H  
ATOM   1832 H5''   G    57     -37.008 -10.111  76.142  1.00  0.00           H  
ATOM   1833  H4'   G    57     -35.158 -11.487  75.775  1.00  0.00           H  
ATOM   1834  H3'   G    57     -35.910 -10.053  73.451  1.00  0.00           H  
ATOM   1835  H1'   G    57     -34.539 -13.369  73.169  1.00  0.00           H  
ATOM   1836  H2'   G    57     -34.126 -10.945  72.317  1.00  0.00           H  
ATOM   1837 HO2'   G    57     -32.942 -10.906  74.588  1.00  0.00           H  
ATOM   1838  H1    G    57     -35.006 -13.412  67.148  1.00  0.00           H  
ATOM   1839  H22   G    57     -32.131 -13.539  69.005  1.00  0.00           H  
ATOM   1840  H21   G    57     -32.835 -13.653  67.466  1.00  0.00           H  
ATOM   1841  H8    G    57     -37.897 -12.297  72.618  1.00  0.00           H  
ATOM   1842  P     C    58     -34.450  -7.889  73.876  1.00  0.00           P  
ATOM   1843  OP2   C    58     -35.760  -7.653  73.220  1.00  0.00           O  
ATOM   1844  OP1   C    58     -33.919  -6.888  74.837  1.00  0.00           O  
ATOM   1845  O5'   C    58     -33.357  -8.103  72.737  1.00  0.00           O  
ATOM   1846  C5'   C    58     -31.989  -8.294  73.064  1.00  0.00           C  
ATOM   1847  C4'   C    58     -31.161  -8.600  71.839  1.00  0.00           C  
ATOM   1848  O4'   C    58     -31.621  -9.834  71.228  1.00  0.00           O  
ATOM   1849  C3'   C    58     -31.229  -7.581  70.712  1.00  0.00           C  
ATOM   1850  O3'   C    58     -30.370  -6.471  70.916  1.00  0.00           O  
ATOM   1851  C1'   C    58     -31.573  -9.735  69.806  1.00  0.00           C  
ATOM   1852  C2'   C    58     -30.872  -8.413  69.490  1.00  0.00           C  
ATOM   1853  O2'   C    58     -29.471  -8.642  69.412  1.00  0.00           O  
ATOM   1854  N1    C    58     -32.945  -9.794  69.242  1.00  0.00           N  
ATOM   1855  C2    C    58     -33.091 -10.067  67.876  1.00  0.00           C  
ATOM   1856  O2    C    58     -32.078 -10.249  67.182  1.00  0.00           O  
ATOM   1857  N3    C    58     -34.330 -10.126  67.337  1.00  0.00           N  
ATOM   1858  C4    C    58     -35.402  -9.927  68.104  1.00  0.00           C  
ATOM   1859  N4    C    58     -36.606  -9.995  67.528  1.00  0.00           N  
ATOM   1860  C5    C    58     -35.287  -9.647  69.495  1.00  0.00           C  
ATOM   1861  C6    C    58     -34.056  -9.592  70.017  1.00  0.00           C  
ATOM   1862  H5'   C    58     -31.913  -9.039  73.695  1.00  0.00           H  
ATOM   1863 H5''   C    58     -31.646  -7.480  73.486  1.00  0.00           H  
ATOM   1864  H4'   C    58     -30.225  -8.710  72.112  1.00  0.00           H  
ATOM   1865  H3'   C    58     -32.152  -7.260  70.624  1.00  0.00           H  
ATOM   1866  H1'   C    58     -31.043 -10.479  69.448  1.00  0.00           H  
ATOM   1867  H2'   C    58     -31.220  -8.012  68.666  1.00  0.00           H  
ATOM   1868 HO2'   C    58     -29.009  -7.971  69.956  1.00  0.00           H  
ATOM   1869  H42   C    58     -37.413  -9.854  68.066  1.00  0.00           H  
ATOM   1870  H41   C    58     -36.681 -10.188  66.570  1.00  0.00           H  
ATOM   1871  H5    C    58     -36.081  -9.502  70.050  1.00  0.00           H  
ATOM   1872  H6    C    58     -33.956  -9.400  70.972  1.00  0.00           H  
ATOM   1873  P     G    59     -30.772  -5.024  70.348  1.00  0.00           P  
ATOM   1874  OP2   G    59     -32.234  -4.845  70.535  1.00  0.00           O  
ATOM   1875  OP1   G    59     -29.831  -4.026  70.919  1.00  0.00           O  
ATOM   1876  O5'   G    59     -30.484  -5.129  68.783  1.00  0.00           O  
ATOM   1877  C5'   G    59     -29.157  -5.245  68.292  1.00  0.00           C  
ATOM   1878  C4'   G    59     -29.137  -5.494  66.805  1.00  0.00           C  
ATOM   1879  O4'   G    59     -29.827  -6.735  66.504  1.00  0.00           O  
ATOM   1880  C3'   G    59     -29.845  -4.458  65.945  1.00  0.00           C  
ATOM   1881  O3'   G    59     -29.053  -3.309  65.697  1.00  0.00           O  
ATOM   1882  C1'   G    59     -30.559  -6.609  65.277  1.00  0.00           C  
ATOM   1883  C2'   G    59     -30.189  -5.247  64.690  1.00  0.00           C  
ATOM   1884  O2'   G    59     -29.053  -5.400  63.851  1.00  0.00           O  
ATOM   1885  N1    G    59     -35.149  -7.229  63.164  1.00  0.00           N  
ATOM   1886  C2    G    59     -33.915  -7.152  62.566  1.00  0.00           C  
ATOM   1887  N2    G    59     -33.894  -7.252  61.228  1.00  0.00           N  
ATOM   1888  N3    G    59     -32.781  -6.988  63.229  1.00  0.00           N  
ATOM   1889  C4    G    59     -32.984  -6.905  64.561  1.00  0.00           C  
ATOM   1890  C5    G    59     -34.172  -6.972  65.258  1.00  0.00           C  
ATOM   1891  C6    G    59     -35.380  -7.147  64.534  1.00  0.00           C  
ATOM   1892  O6    G    59     -36.533  -7.229  64.970  1.00  0.00           O  
ATOM   1893  N7    G    59     -33.951  -6.845  66.622  1.00  0.00           N  
ATOM   1894  C8    G    59     -32.658  -6.707  66.729  1.00  0.00           C  
ATOM   1895  N9    G    59     -32.009  -6.735  65.517  1.00  0.00           N  
ATOM   1896  H5'   G    59     -28.712  -5.991  68.747  1.00  0.00           H  
ATOM   1897 H5''   G    59     -28.671  -4.416  68.486  1.00  0.00           H  
ATOM   1898  H4'   G    59     -28.205  -5.567  66.508  1.00  0.00           H  
ATOM   1899  H3'   G    59     -30.676  -4.186  66.390  1.00  0.00           H  
ATOM   1900  H1'   G    59     -30.266  -7.317  64.667  1.00  0.00           H  
ATOM   1901  H2'   G    59     -30.944  -4.846  64.209  1.00  0.00           H  
ATOM   1902 HO2'   G    59     -28.391  -4.717  64.083  1.00  0.00           H  
ATOM   1903  H1    G    59     -35.928  -7.351  62.582  1.00  0.00           H  
ATOM   1904  H22   G    59     -33.041  -7.203  60.747  1.00  0.00           H  
ATOM   1905  H21   G    59     -34.728  -7.373  60.730  1.00  0.00           H  
ATOM   1906  H8    G    59     -32.197  -6.596  67.586  1.00  0.00           H  
ATOM   1907  P     C    60     -29.753  -1.879  65.475  1.00  0.00           P  
ATOM   1908  OP2   C    60     -30.905  -1.781  66.405  1.00  0.00           O  
ATOM   1909  OP1   C    60     -28.693  -0.839  65.509  1.00  0.00           O  
ATOM   1910  O5'   C    60     -30.322  -1.954  63.990  1.00  0.00           O  
ATOM   1911  C5'   C    60     -29.446  -2.002  62.874  1.00  0.00           C  
ATOM   1912  C4'   C    60     -30.196  -2.233  61.585  1.00  0.00           C  
ATOM   1913  O4'   C    60     -30.896  -3.504  61.642  1.00  0.00           O  
ATOM   1914  C3'   C    60     -31.287  -1.224  61.254  1.00  0.00           C  
ATOM   1915  O3'   C    60     -30.785  -0.043  60.653  1.00  0.00           O  
ATOM   1916  C1'   C    60     -32.172  -3.402  61.011  1.00  0.00           C  
ATOM   1917  C2'   C    60     -32.215  -2.024  60.350  1.00  0.00           C  
ATOM   1918  O2'   C    60     -31.690  -2.127  59.034  1.00  0.00           O  
ATOM   1919  N1    C    60     -33.260  -3.585  62.004  1.00  0.00           N  
ATOM   1920  C2    C    60     -34.546  -3.880  61.534  1.00  0.00           C  
ATOM   1921  O2    C    60     -34.737  -3.978  60.313  1.00  0.00           O  
ATOM   1922  N3    C    60     -35.554  -4.052  62.419  1.00  0.00           N  
ATOM   1923  C4    C    60     -35.324  -3.940  63.726  1.00  0.00           C  
ATOM   1924  N4    C    60     -36.350  -4.118  64.563  1.00  0.00           N  
ATOM   1925  C5    C    60     -34.028  -3.641  64.236  1.00  0.00           C  
ATOM   1926  C6    C    60     -33.037  -3.475  63.351  1.00  0.00           C  
ATOM   1927  H5'   C    60     -28.803  -2.730  63.004  1.00  0.00           H  
ATOM   1928 H5''   C    60     -28.960  -1.153  62.813  1.00  0.00           H  
ATOM   1929  H4'   C    60     -29.553  -2.257  60.846  1.00  0.00           H  
ATOM   1930  H3'   C    60     -31.765  -0.988  62.077  1.00  0.00           H  
ATOM   1931  H1'   C    60     -32.241  -4.096  60.322  1.00  0.00           H  
ATOM   1932  H2'   C    60     -33.123  -1.654  60.350  1.00  0.00           H  
ATOM   1933 HO2'   C    60     -31.029  -1.418  58.898  1.00  0.00           H  
ATOM   1934  H42   C    60     -36.212  -4.043  65.529  1.00  0.00           H  
ATOM   1935  H41   C    60     -37.240  -4.323  64.208  1.00  0.00           H  
ATOM   1936  H5    C    60     -33.867  -3.562  65.199  1.00  0.00           H  
ATOM   1937  H6    C    60     -32.138  -3.268  63.682  1.00  0.00           H  
ATOM   1938  P     A    61     -31.535   1.360  60.878  1.00  0.00           P  
ATOM   1939  OP2   A    61     -31.943   1.440  62.303  1.00  0.00           O  
ATOM   1940  OP1   A    61     -30.692   2.432  60.294  1.00  0.00           O  
ATOM   1941  O5'   A    61     -32.856   1.236  59.994  1.00  0.00           O  
ATOM   1942  C5'   A    61     -32.783   1.181  58.578  1.00  0.00           C  
ATOM   1943  C4'   A    61     -34.135   0.925  57.962  1.00  0.00           C  
ATOM   1944  O4'   A    61     -34.639  -0.364  58.402  1.00  0.00           O  
ATOM   1945  C3'   A    61     -35.237   1.902  58.341  1.00  0.00           C  
ATOM   1946  O3'   A    61     -35.195   3.103  57.588  1.00  0.00           O  
ATOM   1947  C1'   A    61     -36.057  -0.299  58.595  1.00  0.00           C  
ATOM   1948  C2'   A    61     -36.500   1.083  58.115  1.00  0.00           C  
ATOM   1949  O2'   A    61     -36.826   1.009  56.734  1.00  0.00           O  
ATOM   1950  N1    A    61     -39.834  -1.326  61.947  1.00  0.00           N  
ATOM   1951  C2    A    61     -39.831  -1.156  60.619  1.00  0.00           C  
ATOM   1952  N3    A    61     -38.809  -0.890  59.807  1.00  0.00           N  
ATOM   1953  C4    A    61     -37.663  -0.797  60.503  1.00  0.00           C  
ATOM   1954  C5    A    61     -37.507  -0.946  61.868  1.00  0.00           C  
ATOM   1955  C6    A    61     -38.666  -1.226  62.615  1.00  0.00           C  
ATOM   1956  N6    A    61     -38.670  -1.394  63.939  1.00  0.00           N  
ATOM   1957  N7    A    61     -36.177  -0.781  62.232  1.00  0.00           N  
ATOM   1958  C8    A    61     -35.569  -0.541  61.097  1.00  0.00           C  
ATOM   1959  N9    A    61     -36.408  -0.535  60.009  1.00  0.00           N  
ATOM   1960  H5'   A    61     -32.170   0.461  58.316  1.00  0.00           H  
ATOM   1961 H5''   A    61     -32.435   2.033  58.242  1.00  0.00           H  
ATOM   1962  H4'   A    61     -34.043   0.914  56.986  1.00  0.00           H  
ATOM   1963  H3'   A    61     -35.161   2.117  59.294  1.00  0.00           H  
ATOM   1964  H1'   A    61     -36.475  -0.988  58.037  1.00  0.00           H  
ATOM   1965  H2'   A    61     -37.250   1.424  58.646  1.00  0.00           H  
ATOM   1966 HO2'   A    61     -36.376   1.739  56.261  1.00  0.00           H  
ATOM   1967  H2    A    61     -40.704  -1.239  60.181  1.00  0.00           H  
ATOM   1968  H61   A    61     -39.509  -1.588  64.406  1.00  0.00           H  
ATOM   1969  H62   A    61     -37.833  -1.326  64.445  1.00  0.00           H  
ATOM   1970  H8    A    61     -34.604  -0.379  61.030  1.00  0.00           H  
ATOM   1971  P     A    62     -35.657   4.479  58.278  1.00  0.00           P  
ATOM   1972  OP2   A    62     -35.011   4.579  59.601  1.00  0.00           O  
ATOM   1973  OP1   A    62     -35.476   5.563  57.293  1.00  0.00           O  
ATOM   1974  O5'   A    62     -37.226   4.292  58.505  1.00  0.00           O  
ATOM   1975  C5'   A    62     -38.127   4.251  57.380  1.00  0.00           C  
ATOM   1976  C4'   A    62     -39.557   4.079  57.837  1.00  0.00           C  
ATOM   1977  O4'   A    62     -39.736   2.792  58.490  1.00  0.00           O  
ATOM   1978  C3'   A    62     -40.074   5.066  58.868  1.00  0.00           C  
ATOM   1979  O3'   A    62     -40.404   6.327  58.324  1.00  0.00           O  
ATOM   1980  C1'   A    62     -40.779   2.893  59.413  1.00  0.00           C  
ATOM   1981  C2'   A    62     -41.291   4.337  59.402  1.00  0.00           C  
ATOM   1982  O2'   A    62     -42.412   4.452  58.549  1.00  0.00           O  
ATOM   1983  N1    A    62     -42.052   1.524  64.194  1.00  0.00           N  
ATOM   1984  C2    A    62     -42.773   1.668  63.074  1.00  0.00           C  
ATOM   1985  N3    A    62     -42.371   1.993  61.849  1.00  0.00           N  
ATOM   1986  C4    A    62     -41.040   2.183  61.823  1.00  0.00           C  
ATOM   1987  C5    A    62     -40.165   2.064  62.888  1.00  0.00           C  
ATOM   1988  C6    A    62     -40.720   1.723  64.136  1.00  0.00           C  
ATOM   1989  N6    A    62     -40.011   1.594  65.255  1.00  0.00           N  
ATOM   1990  N7    A    62     -38.863   2.333  62.484  1.00  0.00           N  
ATOM   1991  C8    A    62     -38.980   2.615  61.208  1.00  0.00           C  
ATOM   1992  N9    A    62     -40.272   2.565  60.746  1.00  0.00           N  
ATOM   1993  H5'   A    62     -37.858   3.422  56.710  1.00  0.00           H  
ATOM   1994 H5''   A    62     -38.043   5.179  56.795  1.00  0.00           H  
ATOM   1995  H4'   A    62     -40.150   4.211  56.920  1.00  0.00           H  
ATOM   1996  H3'   A    62     -39.338   5.317  59.647  1.00  0.00           H  
ATOM   1997  H1'   A    62     -41.644   2.246  59.205  1.00  0.00           H  
ATOM   1998  H2'   A    62     -41.633   4.732  60.369  1.00  0.00           H  
ATOM   1999 HO2'   A    62     -42.414   5.356  58.119  1.00  0.00           H  
ATOM   2000  H2    A    62     -43.852   1.493  63.185  1.00  0.00           H  
ATOM   2001  H61   A    62     -40.468   1.354  66.113  1.00  0.00           H  
ATOM   2002  H62   A    62     -39.022   1.736  65.240  1.00  0.00           H  
ATOM   2003  H8    A    62     -38.123   2.879  60.569  1.00  0.00           H  
ATOM   2004  P     G    63     -39.790   7.653  58.969  1.00  0.00           P  
ATOM   2005  OP2   G    63     -39.581   7.347  60.407  1.00  0.00           O  
ATOM   2006  OP1   G    63     -38.629   8.021  58.120  1.00  0.00           O  
ATOM   2007  O5'   G    63     -40.867   8.824  58.866  1.00  0.00           O  
ATOM   2008  C5'   G    63     -41.316   9.505  60.027  1.00  0.00           C  
ATOM   2009  C4'   G    63     -42.552   8.860  60.605  1.00  0.00           C  
ATOM   2010  O4'   G    63     -42.404   7.423  60.713  1.00  0.00           O  
ATOM   2011  C3'   G    63     -42.917   9.270  62.024  1.00  0.00           C  
ATOM   2012  O3'   G    63     -43.515  10.554  62.092  1.00  0.00           O  
ATOM   2013  C1'   G    63     -43.089   6.947  61.842  1.00  0.00           C  
ATOM   2014  C2'   G    63     -43.833   8.139  62.443  1.00  0.00           C  
ATOM   2015  O2'   G    63     -45.110   8.257  61.832  1.00  0.00           O  
ATOM   2016  N1    G    63     -42.350   4.275  66.112  1.00  0.00           N  
ATOM   2017  C2    G    63     -43.525   4.632  65.497  1.00  0.00           C  
ATOM   2018  N2    G    63     -44.657   4.227  66.093  1.00  0.00           N  
ATOM   2019  N3    G    63     -43.589   5.335  64.378  1.00  0.00           N  
ATOM   2020  C4    G    63     -42.364   5.660  63.915  1.00  0.00           C  
ATOM   2021  C5    G    63     -41.131   5.353  64.451  1.00  0.00           C  
ATOM   2022  C6    G    63     -41.077   4.599  65.652  1.00  0.00           C  
ATOM   2023  O6    G    63     -40.082   4.226  66.284  1.00  0.00           O  
ATOM   2024  N7    G    63     -40.110   5.872  63.669  1.00  0.00           N  
ATOM   2025  C8    G    63     -40.728   6.475  62.690  1.00  0.00           C  
ATOM   2026  N9    G    63     -42.096   6.384  62.777  1.00  0.00           N  
ATOM   2027  H5'   G    63     -41.520  10.435  59.794  1.00  0.00           H  
ATOM   2028 H5''   G    63     -40.604   9.493  60.701  1.00  0.00           H  
ATOM   2029  H4'   G    63     -43.303   9.067  60.010  1.00  0.00           H  
ATOM   2030  H3'   G    63     -42.118   9.257  62.590  1.00  0.00           H  
ATOM   2031  H1'   G    63     -43.733   6.252  61.593  1.00  0.00           H  
ATOM   2032  H2'   G    63     -43.902   8.076  63.419  1.00  0.00           H  
ATOM   2033 HO2'   G    63     -45.339   9.207  61.751  1.00  0.00           H  
ATOM   2034  H1    G    63     -42.411   3.752  66.939  1.00  0.00           H  
ATOM   2035  H22   G    63     -45.526   4.453  65.699  1.00  0.00           H  
ATOM   2036  H21   G    63     -44.618   3.706  66.922  1.00  0.00           H  
ATOM   2037  H8    G    63     -40.262   6.943  61.966  1.00  0.00           H  
ATOM   2038  P     A    64     -43.187  11.531  63.325  1.00  0.00           P  
ATOM   2039  OP2   A    64     -41.722  11.500  63.560  1.00  0.00           O  
ATOM   2040  OP1   A    64     -43.864  12.829  63.076  1.00  0.00           O  
ATOM   2041  O5'   A    64     -43.900  10.835  64.569  1.00  0.00           O  
ATOM   2042  C5'   A    64     -45.313  10.702  64.619  1.00  0.00           C  
ATOM   2043  C4'   A    64     -45.760  10.027  65.889  1.00  0.00           C  
ATOM   2044  O4'   A    64     -45.237   8.673  65.909  1.00  0.00           O  
ATOM   2045  C3'   A    64     -45.229  10.638  67.176  1.00  0.00           C  
ATOM   2046  O3'   A    64     -45.934  11.802  67.586  1.00  0.00           O  
ATOM   2047  C1'   A    64     -44.972   8.305  67.247  1.00  0.00           C  
ATOM   2048  C2'   A    64     -45.356   9.477  68.151  1.00  0.00           C  
ATOM   2049  O2'   A    64     -46.667   9.286  68.648  1.00  0.00           O  
ATOM   2050  N1    A    64     -41.317   6.396  70.322  1.00  0.00           N  
ATOM   2051  C2    A    64     -42.639   6.542  70.480  1.00  0.00           C  
ATOM   2052  N3    A    64     -43.538   7.037  69.633  1.00  0.00           N  
ATOM   2053  C4    A    64     -42.949   7.417  68.485  1.00  0.00           C  
ATOM   2054  C5    A    64     -41.603   7.330  68.174  1.00  0.00           C  
ATOM   2055  C6    A    64     -40.757   6.788  69.155  1.00  0.00           C  
ATOM   2056  N6    A    64     -39.438   6.640  68.995  1.00  0.00           N  
ATOM   2057  N7    A    64     -41.359   7.821  66.898  1.00  0.00           N  
ATOM   2058  C8    A    64     -42.542   8.188  66.472  1.00  0.00           C  
ATOM   2059  N9    A    64     -43.551   7.979  67.385  1.00  0.00           N  
ATOM   2060  H5'   A    64     -45.611  10.169  63.852  1.00  0.00           H  
ATOM   2061 H5''   A    64     -45.720  11.591  64.568  1.00  0.00           H  
ATOM   2062  H4'   A    64     -46.857  10.106  65.864  1.00  0.00           H  
ATOM   2063  H3'   A    64     -44.191  10.992  67.101  1.00  0.00           H  
ATOM   2064  H1'   A    64     -45.547   7.434  67.592  1.00  0.00           H  
ATOM   2065  H2'   A    64     -44.744   9.613  69.054  1.00  0.00           H  
ATOM   2066 HO2'   A    64     -47.145  10.165  68.675  1.00  0.00           H  
ATOM   2067  H2    A    64     -43.039   6.207  71.447  1.00  0.00           H  
ATOM   2068  H61   A    64     -38.886   6.245  69.731  1.00  0.00           H  
ATOM   2069  H62   A    64     -39.003   6.923  68.141  1.00  0.00           H  
ATOM   2070  H8    A    64     -42.713   8.628  65.478  1.00  0.00           H  
ATOM   2071  P     C    65     -45.114  13.072  68.141  1.00  0.00           P  
ATOM   2072  OP2   C    65     -43.786  13.110  67.472  1.00  0.00           O  
ATOM   2073  OP1   C    65     -46.016  14.247  68.041  1.00  0.00           O  
ATOM   2074  O5'   C    65     -44.893  12.745  69.686  1.00  0.00           O  
ATOM   2075  C5'   C    65     -46.007  12.712  70.598  1.00  0.00           C  
ATOM   2076  C4'   C    65     -45.616  12.027  71.888  1.00  0.00           C  
ATOM   2077  O4'   C    65     -45.168  10.670  71.613  1.00  0.00           O  
ATOM   2078  C3'   C    65     -44.441  12.630  72.636  1.00  0.00           C  
ATOM   2079  O3'   C    65     -44.759  13.782  73.392  1.00  0.00           O  
ATOM   2080  C1'   C    65     -44.135  10.310  72.493  1.00  0.00           C  
ATOM   2081  C2'   C    65     -43.988  11.459  73.491  1.00  0.00           C  
ATOM   2082  O2'   C    65     -44.819  11.245  74.617  1.00  0.00           O  
ATOM   2083  N1    C    65     -42.890  10.139  71.706  1.00  0.00           N  
ATOM   2084  C2    C    65     -41.870   9.305  72.206  1.00  0.00           C  
ATOM   2085  O2    C    65     -42.059   8.679  73.261  1.00  0.00           O  
ATOM   2086  N3    C    65     -40.707   9.204  71.520  1.00  0.00           N  
ATOM   2087  C4    C    65     -40.543   9.878  70.376  1.00  0.00           C  
ATOM   2088  N4    C    65     -39.374   9.760  69.739  1.00  0.00           N  
ATOM   2089  C5    C    65     -41.568  10.704  69.833  1.00  0.00           C  
ATOM   2090  C6    C    65     -42.713  10.802  70.520  1.00  0.00           C  
ATOM   2091  H5'   C    65     -46.854  12.180  70.141  1.00  0.00           H  
ATOM   2092 H5''   C    65     -46.349  13.735  70.814  1.00  0.00           H  
ATOM   2093  H4'   C    65     -46.517  12.099  72.514  1.00  0.00           H  
ATOM   2094  H3'   C    65     -43.637  12.992  71.977  1.00  0.00           H  
ATOM   2095  H1'   C    65     -44.287   9.393  73.082  1.00  0.00           H  
ATOM   2096  H2'   C    65     -42.983  11.605  73.912  1.00  0.00           H  
ATOM   2097 HO2'   C    65     -45.223  12.114  74.904  1.00  0.00           H  
ATOM   2098  H42   C    65     -39.220  10.252  68.881  1.00  0.00           H  
ATOM   2099  H41   C    65     -38.655   9.180  70.118  1.00  0.00           H  
ATOM   2100  H5    C    65     -41.423  11.243  68.885  1.00  0.00           H  
ATOM   2101  H6    C    65     -43.527  11.431  70.131  1.00  0.00           H  
ATOM   2102  P     G    66     -43.690  14.971  73.483  1.00  0.00           P  
ATOM   2103  OP2   G    66     -43.058  15.156  72.154  1.00  0.00           O  
ATOM   2104  OP1   G    66     -44.362  16.116  74.148  1.00  0.00           O  
ATOM   2105  O5'   G    66     -42.579  14.402  74.470  1.00  0.00           O  
ATOM   2106  C5'   G    66     -42.865  14.204  75.864  1.00  0.00           C  
ATOM   2107  C4'   G    66     -41.701  13.535  76.545  1.00  0.00           C  
ATOM   2108  O4'   G    66     -41.436  12.250  75.926  1.00  0.00           O  
ATOM   2109  C3'   G    66     -40.366  14.249  76.427  1.00  0.00           C  
ATOM   2110  O3'   G    66     -40.236  15.351  77.305  1.00  0.00           O  
ATOM   2111  C1'   G    66     -40.055  11.963  76.023  1.00  0.00           C  
ATOM   2112  C2'   G    66     -39.398  13.130  76.756  1.00  0.00           C  
ATOM   2113  O2'   G    66     -39.355  12.850  78.140  1.00  0.00           O  
ATOM   2114  N1    G    66     -36.111  10.345  73.301  1.00  0.00           N  
ATOM   2115  C2    G    66     -36.344  10.243  74.649  1.00  0.00           C  
ATOM   2116  N2    G    66     -35.387   9.651  75.380  1.00  0.00           N  
ATOM   2117  N3    G    66     -37.436  10.691  75.243  1.00  0.00           N  
ATOM   2118  C4    G    66     -38.294  11.253  74.368  1.00  0.00           C  
ATOM   2119  C5    G    66     -38.159  11.401  73.005  1.00  0.00           C  
ATOM   2120  C6    G    66     -36.976  10.930  72.381  1.00  0.00           C  
ATOM   2121  O6    G    66     -36.658  10.992  71.193  1.00  0.00           O  
ATOM   2122  N7    G    66     -39.275  12.026  72.466  1.00  0.00           N  
ATOM   2123  C8    G    66     -40.045  12.255  73.495  1.00  0.00           C  
ATOM   2124  N9    G    66     -39.500  11.824  74.681  1.00  0.00           N  
ATOM   2125  H5'   G    66     -43.767  13.586  75.980  1.00  0.00           H  
ATOM   2126 H5''   G    66     -43.073  15.170  76.347  1.00  0.00           H  
ATOM   2127  H4'   G    66     -42.001  13.484  77.602  1.00  0.00           H  
ATOM   2128  H3'   G    66     -40.191  14.699  75.438  1.00  0.00           H  
ATOM   2129  H1'   G    66     -39.805  11.052  76.586  1.00  0.00           H  
ATOM   2130  H2'   G    66     -38.361  13.373  76.482  1.00  0.00           H  
ATOM   2131 HO2'   G    66     -39.510  13.693  78.657  1.00  0.00           H  
ATOM   2132  H1    G    66     -35.252   9.971  72.951  1.00  0.00           H  
ATOM   2133  H22   G    66     -35.505   9.551  76.369  1.00  0.00           H  
ATOM   2134  H21   G    66     -34.559   9.310  74.939  1.00  0.00           H  
ATOM   2135  H8    G    66     -41.026  12.748  73.421  1.00  0.00           H  
ATOM   2136  P     G    67     -39.384  16.640  76.863  1.00  0.00           P  
ATOM   2137  OP2   G    67     -39.635  16.883  75.419  1.00  0.00           O  
ATOM   2138  OP1   G    67     -39.643  17.723  77.845  1.00  0.00           O  
ATOM   2139  O5'   G    67     -37.869  16.177  77.029  1.00  0.00           O  
ATOM   2140  C5'   G    67     -37.332  15.886  78.311  1.00  0.00           C  
ATOM   2141  C4'   G    67     -35.950  15.288  78.210  1.00  0.00           C  
ATOM   2142  O4'   G    67     -35.937  14.043  77.501  1.00  0.00           O  
ATOM   2143  C3'   G    67     -34.913  16.123  77.474  1.00  0.00           C  
ATOM   2144  O3'   G    67     -34.477  17.247  78.220  1.00  0.00           O  
ATOM   2145  C1'   G    67     -34.704  13.884  76.820  1.00  0.00           C  
ATOM   2146  C2'   G    67     -33.846  15.079  77.180  1.00  0.00           C  
ATOM   2147  O2'   G    67     -33.088  14.776  78.343  1.00  0.00           O  
ATOM   2148  N1    G    67     -32.865  12.568  72.259  1.00  0.00           N  
ATOM   2149  C2    G    67     -32.274  12.487  73.496  1.00  0.00           C  
ATOM   2150  N2    G    67     -31.028  11.991  73.530  1.00  0.00           N  
ATOM   2151  N3    G    67     -32.860  12.865  74.621  1.00  0.00           N  
ATOM   2152  C4    G    67     -34.105  13.338  74.407  1.00  0.00           C  
ATOM   2153  C5    G    67     -34.787  13.460  73.215  1.00  0.00           C  
ATOM   2154  C6    G    67     -34.146  13.052  72.016  1.00  0.00           C  
ATOM   2155  O6    G    67     -34.584  13.081  70.860  1.00  0.00           O  
ATOM   2156  N7    G    67     -36.051  13.994  73.422  1.00  0.00           N  
ATOM   2157  C8    G    67     -36.114  14.183  74.712  1.00  0.00           C  
ATOM   2158  N9    G    67     -34.968  13.807  75.370  1.00  0.00           N  
ATOM   2159  H5'   G    67     -37.922  15.253  78.769  1.00  0.00           H  
ATOM   2160 H5''   G    67     -37.285  16.715  78.833  1.00  0.00           H  
ATOM   2161  H4'   G    67     -35.613  15.115  79.115  1.00  0.00           H  
ATOM   2162  H3'   G    67     -35.298  16.446  76.634  1.00  0.00           H  
ATOM   2163  H1'   G    67     -34.260  13.062  77.115  1.00  0.00           H  
ATOM   2164  H2'   G    67     -33.272  15.353  76.434  1.00  0.00           H  
ATOM   2165 HO2'   G    67     -33.118  15.543  78.952  1.00  0.00           H  
ATOM   2166  H1    G    67     -32.345  12.262  71.487  1.00  0.00           H  
ATOM   2167  H22   G    67     -30.556  11.910  74.386  1.00  0.00           H  
ATOM   2168  H21   G    67     -30.587  11.710  72.702  1.00  0.00           H  
ATOM   2169  H8    G    67     -36.899  14.556  75.164  1.00  0.00           H  
ATOM   2170  P     A    68     -33.963  18.568  77.462  1.00  0.00           P  
ATOM   2171  OP2   A    68     -34.850  18.803  76.296  1.00  0.00           O  
ATOM   2172  OP1   A    68     -33.782  19.638  78.475  1.00  0.00           O  
ATOM   2173  O5'   A    68     -32.524  18.161  76.912  1.00  0.00           O  
ATOM   2174  C5'   A    68     -31.466  17.842  77.804  1.00  0.00           C  
ATOM   2175  C4'   A    68     -30.223  17.420  77.061  1.00  0.00           C  
ATOM   2176  O4'   A    68     -30.464  16.157  76.386  1.00  0.00           O  
ATOM   2177  C3'   A    68     -29.763  18.349  75.948  1.00  0.00           C  
ATOM   2178  O3'   A    68     -29.039  19.470  76.424  1.00  0.00           O  
ATOM   2179  C1'   A    68     -29.724  16.151  75.165  1.00  0.00           C  
ATOM   2180  C2'   A    68     -28.922  17.435  75.075  1.00  0.00           C  
ATOM   2181  O2'   A    68     -27.634  17.228  75.638  1.00  0.00           O  
ATOM   2182  N1    A    68     -30.142  14.523  70.294  1.00  0.00           N  
ATOM   2183  C2    A    68     -29.109  14.556  71.146  1.00  0.00           C  
ATOM   2184  N3    A    68     -29.070  14.994  72.403  1.00  0.00           N  
ATOM   2185  C4    A    68     -30.277  15.448  72.786  1.00  0.00           C  
ATOM   2186  C5    A    68     -31.430  15.478  72.024  1.00  0.00           C  
ATOM   2187  C6    A    68     -31.340  14.985  70.710  1.00  0.00           C  
ATOM   2188  N6    A    68     -32.368  14.952  69.859  1.00  0.00           N  
ATOM   2189  N7    A    68     -32.485  16.014  72.751  1.00  0.00           N  
ATOM   2190  C8    A    68     -31.954  16.291  73.916  1.00  0.00           C  
ATOM   2191  N9    A    68     -30.621  15.974  74.008  1.00  0.00           N  
ATOM   2192  H5'   A    68     -31.751  17.111  78.391  1.00  0.00           H  
ATOM   2193 H5''   A    68     -31.260  18.628  78.351  1.00  0.00           H  
ATOM   2194  H4'   A    68     -29.493  17.304  77.705  1.00  0.00           H  
ATOM   2195  H3'   A    68     -30.544  18.649  75.436  1.00  0.00           H  
ATOM   2196  H1'   A    68     -29.111  15.387  75.223  1.00  0.00           H  
ATOM   2197  H2'   A    68     -28.867  17.769  74.155  1.00  0.00           H  
ATOM   2198 HO2'   A    68     -26.960  17.610  75.039  1.00  0.00           H  
ATOM   2199  H2    A    68     -28.262  14.209  70.795  1.00  0.00           H  
ATOM   2200  H61   A    68     -32.244  14.596  68.954  1.00  0.00           H  
ATOM   2201  H62   A    68     -33.247  15.282  70.139  1.00  0.00           H  
ATOM   2202  H8    A    68     -32.462  16.688  74.655  1.00  0.00           H  
ATOM   2203  P     C    69     -28.960  20.813  75.546  1.00  0.00           P  
ATOM   2204  OP2   C    69     -30.244  20.963  74.816  1.00  0.00           O  
ATOM   2205  OP1   C    69     -28.485  21.911  76.427  1.00  0.00           O  
ATOM   2206  O5'   C    69     -27.817  20.511  74.479  1.00  0.00           O  
ATOM   2207  C5'   C    69     -26.468  20.335  74.884  1.00  0.00           C  
ATOM   2208  C4'   C    69     -25.607  19.830  73.751  1.00  0.00           C  
ATOM   2209  O4'   C    69     -26.130  18.546  73.370  1.00  0.00           O  
ATOM   2210  C3'   C    69     -25.608  20.670  72.484  1.00  0.00           C  
ATOM   2211  O3'   C    69     -24.790  21.823  72.584  1.00  0.00           O  
ATOM   2212  C1'   C    69     -25.938  18.408  71.989  1.00  0.00           C  
ATOM   2213  C2'   C    69     -25.135  19.617  71.500  1.00  0.00           C  
ATOM   2214  O2'   C    69     -23.746  19.360  71.651  1.00  0.00           O  
ATOM   2215  N1    C    69     -27.246  18.285  71.301  1.00  0.00           N  
ATOM   2216  C2    C    69     -27.328  17.459  70.173  1.00  0.00           C  
ATOM   2217  O2    C    69     -26.313  16.860  69.785  1.00  0.00           O  
ATOM   2218  N3    C    69     -28.510  17.328  69.526  1.00  0.00           N  
ATOM   2219  C4    C    69     -29.586  17.983  69.963  1.00  0.00           C  
ATOM   2220  N4    C    69     -30.730  17.824  69.294  1.00  0.00           N  
ATOM   2221  C5    C    69     -29.535  18.830  71.106  1.00  0.00           C  
ATOM   2222  C6    C    69     -28.361  18.950  71.738  1.00  0.00           C  
ATOM   2223  H5'   C    69     -26.438  19.689  75.621  1.00  0.00           H  
ATOM   2224 H5''   C    69     -26.114  21.193  75.196  1.00  0.00           H  
ATOM   2225  H4'   C    69     -24.686  19.741  74.072  1.00  0.00           H  
ATOM   2226  H3'   C    69     -26.526  20.945  72.279  1.00  0.00           H  
ATOM   2227  H1'   C    69     -25.414  17.593  71.843  1.00  0.00           H  
ATOM   2228  H2'   C    69     -25.360  19.861  70.579  1.00  0.00           H  
ATOM   2229 HO2'   C    69     -23.470  18.696  70.985  1.00  0.00           H  
ATOM   2230  H42   C    69     -31.539  18.291  69.590  1.00  0.00           H  
ATOM   2231  H41   C    69     -30.761  17.240  68.507  1.00  0.00           H  
ATOM   2232  H5    C    69     -30.332  19.307  71.420  1.00  0.00           H  
ATOM   2233  H6    C    69     -28.306  19.529  72.526  1.00  0.00           H  
ATOM   2234  P     C    70     -23.325  21.738  73.301  1.00  0.00           P  
ATOM   2235  OP2   C    70     -22.961  20.299  73.306  1.00  0.00           O  
ATOM   2236  OP1   C    70     -22.466  22.709  72.578  1.00  0.00           O  
ATOM   2237  O5'   C    70     -23.448  22.221  74.814  1.00  0.00           O  
ATOM   2238  C5'   C    70     -22.319  22.722  75.514  1.00  0.00           C  
ATOM   2239  C4'   C    70     -22.726  23.565  76.698  1.00  0.00           C  
ATOM   2240  O4'   C    70     -23.392  24.737  76.150  1.00  0.00           O  
ATOM   2241  C3'   C    70     -23.696  22.922  77.677  1.00  0.00           C  
ATOM   2242  O3'   C    70     -23.458  23.302  79.021  1.00  0.00           O  
ATOM   2243  C1'   C    70     -24.679  24.851  76.775  1.00  0.00           C  
ATOM   2244  C2'   C    70     -25.064  23.470  77.289  1.00  0.00           C  
ATOM   2245  O2'   C    70     -25.904  23.608  78.425  1.00  0.00           O  
ATOM   2246  N1    C    70     -25.627  25.356  75.752  1.00  0.00           N  
ATOM   2247  C2    C    70     -26.572  26.315  76.136  1.00  0.00           C  
ATOM   2248  O2    C    70     -26.590  26.711  77.312  1.00  0.00           O  
ATOM   2249  N3    C    70     -27.448  26.792  75.222  1.00  0.00           N  
ATOM   2250  C4    C    70     -27.408  26.351  73.965  1.00  0.00           C  
ATOM   2251  N4    C    70     -28.292  26.850  73.097  1.00  0.00           N  
ATOM   2252  C5    C    70     -26.461  25.376  73.543  1.00  0.00           C  
ATOM   2253  C6    C    70     -25.598  24.912  74.455  1.00  0.00           C  
ATOM   2254  H5'   C    70     -21.781  23.268  74.903  1.00  0.00           H  
ATOM   2255 H5''   C    70     -21.779  21.968  75.829  1.00  0.00           H  
ATOM   2256  H4'   C    70     -21.939  23.876  77.190  1.00  0.00           H  
ATOM   2257  H3'   C    70     -23.652  21.945  77.607  1.00  0.00           H  
ATOM   2258  H1'   C    70     -24.647  25.477  77.528  1.00  0.00           H  
ATOM   2259  H2'   C    70     -25.484  22.925  76.592  1.00  0.00           H  
ATOM   2260 HO2'   C    70     -26.782  23.932  78.137  1.00  0.00           H  
ATOM   2261  H42   C    70     -28.289  26.545  72.166  1.00  0.00           H  
ATOM   2262  H41   C    70     -28.944  27.520  73.392  1.00  0.00           H  
ATOM   2263  H5    C    70     -26.439  25.058  72.616  1.00  0.00           H  
ATOM   2264  H6    C    70     -24.939  24.241  74.184  1.00  0.00           H  
ATOM   2265  P     A    71     -22.587  22.357  79.986  1.00  0.00           P  
ATOM   2266  OP2   A    71     -21.192  22.343  79.479  1.00  0.00           O  
ATOM   2267  OP1   A    71     -22.854  22.760  81.389  1.00  0.00           O  
ATOM   2268  O5'   A    71     -23.205  20.905  79.764  1.00  0.00           O  
ATOM   2269  C5'   A    71     -24.566  20.638  80.070  1.00  0.00           C  
ATOM   2270  C4'   A    71     -25.031  19.347  79.444  1.00  0.00           C  
ATOM   2271  O4'   A    71     -24.877  19.405  78.008  1.00  0.00           O  
ATOM   2272  C3'   A    71     -24.236  18.103  79.810  1.00  0.00           C  
ATOM   2273  O3'   A    71     -24.582  17.576  81.079  1.00  0.00           O  
ATOM   2274  C1'   A    71     -24.662  18.107  77.498  1.00  0.00           C  
ATOM   2275  C2'   A    71     -24.643  17.157  78.689  1.00  0.00           C  
ATOM   2276  O2'   A    71     -25.952  16.645  78.897  1.00  0.00           O  
ATOM   2277  N1    A    71     -21.667  15.565  74.164  1.00  0.00           N  
ATOM   2278  C2    A    71     -22.872  15.292  74.681  1.00  0.00           C  
ATOM   2279  N3    A    71     -23.596  15.999  75.547  1.00  0.00           N  
ATOM   2280  C4    A    71     -22.951  17.127  75.895  1.00  0.00           C  
ATOM   2281  C5    A    71     -21.711  17.544  75.448  1.00  0.00           C  
ATOM   2282  C6    A    71     -21.048  16.706  74.534  1.00  0.00           C  
ATOM   2283  N6    A    71     -19.847  16.977  74.018  1.00  0.00           N  
ATOM   2284  N7    A    71     -21.366  18.760  76.023  1.00  0.00           N  
ATOM   2285  C8    A    71     -22.388  19.046  76.791  1.00  0.00           C  
ATOM   2286  N9    A    71     -23.384  18.101  76.761  1.00  0.00           N  
ATOM   2287  H5'   A    71     -25.120  21.373  79.735  1.00  0.00           H  
ATOM   2288 H5''   A    71     -24.670  20.577  81.043  1.00  0.00           H  
ATOM   2289  H4'   A    71     -25.973  19.198  79.669  1.00  0.00           H  
ATOM   2290  H3'   A    71     -23.269  18.266  79.783  1.00  0.00           H  
ATOM   2291  H1'   A    71     -25.391  17.856  76.892  1.00  0.00           H  
ATOM   2292  H2'   A    71     -23.987  16.439  78.568  1.00  0.00           H  
ATOM   2293 HO2'   A    71     -26.134  16.621  79.859  1.00  0.00           H  
ATOM   2294  H2    A    71     -23.278  14.452  74.381  1.00  0.00           H  
ATOM   2295  H61   A    71     -19.434  16.354  73.384  1.00  0.00           H  
ATOM   2296  H62   A    71     -19.378  17.800  74.272  1.00  0.00           H  
ATOM   2297  H8    A    71     -22.437  19.859  77.336  1.00  0.00           H  
ATOM   2298  P     G    72     -23.459  16.891  82.003  1.00  0.00           P  
ATOM   2299  OP2   G    72     -22.212  17.686  81.877  1.00  0.00           O  
ATOM   2300  OP1   G    72     -24.049  16.656  83.346  1.00  0.00           O  
ATOM   2301  O5'   G    72     -23.210  15.473  81.320  1.00  0.00           O  
ATOM   2302  C5'   G    72     -24.265  14.531  81.190  1.00  0.00           C  
ATOM   2303  C4'   G    72     -23.881  13.391  80.280  1.00  0.00           C  
ATOM   2304  O4'   G    72     -23.618  13.907  78.952  1.00  0.00           O  
ATOM   2305  C3'   G    72     -22.590  12.665  80.627  1.00  0.00           C  
ATOM   2306  O3'   G    72     -22.745  11.736  81.686  1.00  0.00           O  
ATOM   2307  C1'   G    72     -22.626  13.132  78.328  1.00  0.00           C  
ATOM   2308  C2'   G    72     -22.224  12.023  79.300  1.00  0.00           C  
ATOM   2309  O2'   G    72     -23.015  10.870  79.050  1.00  0.00           O  
ATOM   2310  N1    G    72     -18.651  13.866  75.233  1.00  0.00           N  
ATOM   2311  C2    G    72     -19.566  12.842  75.253  1.00  0.00           C  
ATOM   2312  N2    G    72     -19.407  11.883  74.328  1.00  0.00           N  
ATOM   2313  N3    G    72     -20.567  12.761  76.115  1.00  0.00           N  
ATOM   2314  C4    G    72     -20.579  13.804  76.972  1.00  0.00           C  
ATOM   2315  C5    G    72     -19.715  14.876  77.037  1.00  0.00           C  
ATOM   2316  C6    G    72     -18.646  14.950  76.106  1.00  0.00           C  
ATOM   2317  O6    G    72     -17.774  15.820  76.002  1.00  0.00           O  
ATOM   2318  N7    G    72     -20.072  15.736  78.066  1.00  0.00           N  
ATOM   2319  C8    G    72     -21.128  15.182  78.598  1.00  0.00           C  
ATOM   2320  N9    G    72     -21.490  14.008  77.983  1.00  0.00           N  
ATOM   2321  H5'   G    72     -25.054  14.982  80.823  1.00  0.00           H  
ATOM   2322 H5''   G    72     -24.485  14.173  82.076  1.00  0.00           H  
ATOM   2323  H4'   G    72     -24.611  12.738  80.236  1.00  0.00           H  
ATOM   2324  H3'   G    72     -21.899  13.315  80.869  1.00  0.00           H  
ATOM   2325  H1'   G    72     -22.991  12.733  77.510  1.00  0.00           H  
ATOM   2326  H2'   G    72     -21.265  11.824  79.250  1.00  0.00           H  
ATOM   2327 HO2'   G    72     -22.446  10.074  79.108  1.00  0.00           H  
ATOM   2328  H1    G    72     -17.947  13.833  74.552  1.00  0.00           H  
ATOM   2329  H22   G    72     -20.030  11.127  74.294  1.00  0.00           H  
ATOM   2330  H21   G    72     -18.669  11.936  73.686  1.00  0.00           H  
ATOM   2331  H8    G    72     -21.612  15.565  79.358  1.00  0.00           H  
ATOM   2332  P     A    73     -21.538  11.475  82.714  1.00  0.00           P  
ATOM   2333  OP2   A    73     -20.682  12.688  82.736  1.00  0.00           O  
ATOM   2334  OP1   A    73     -22.115  10.961  83.981  1.00  0.00           O  
ATOM   2335  O5'   A    73     -20.704  10.297  82.038  1.00  0.00           O  
ATOM   2336  C5'   A    73     -21.329   9.072  81.685  1.00  0.00           C  
ATOM   2337  C4'   A    73     -20.583   8.367  80.580  1.00  0.00           C  
ATOM   2338  O4'   A    73     -20.569   9.201  79.393  1.00  0.00           O  
ATOM   2339  C3'   A    73     -19.107   8.100  80.836  1.00  0.00           C  
ATOM   2340  O3'   A    73     -18.883   6.957  81.643  1.00  0.00           O  
ATOM   2341  C1'   A    73     -19.335   9.087  78.728  1.00  0.00           C  
ATOM   2342  C2'   A    73     -18.554   7.983  79.427  1.00  0.00           C  
ATOM   2343  O2'   A    73     -18.887   6.731  78.845  1.00  0.00           O  
ATOM   2344  N1    A    73     -16.120  12.327  76.336  1.00  0.00           N  
ATOM   2345  C2    A    73     -16.603  11.125  75.998  1.00  0.00           C  
ATOM   2346  N3    A    73     -17.437  10.334  76.670  1.00  0.00           N  
ATOM   2347  C4    A    73     -17.794  10.901  77.836  1.00  0.00           C  
ATOM   2348  C5    A    73     -17.382  12.129  78.320  1.00  0.00           C  
ATOM   2349  C6    A    73     -16.499  12.868  77.514  1.00  0.00           C  
ATOM   2350  N6    A    73     -16.017  14.067  77.851  1.00  0.00           N  
ATOM   2351  N7    A    73     -17.956  12.385  79.558  1.00  0.00           N  
ATOM   2352  C8    A    73     -18.689  11.325  79.790  1.00  0.00           C  
ATOM   2353  N9    A    73     -18.638  10.386  78.790  1.00  0.00           N  
ATOM   2354  H5'   A    73     -22.245   9.254  81.386  1.00  0.00           H  
ATOM   2355 H5''   A    73     -21.360   8.489  82.472  1.00  0.00           H  
ATOM   2356  H4'   A    73     -21.027   7.519  80.374  1.00  0.00           H  
ATOM   2357  H3'   A    73     -18.706   8.882  81.270  1.00  0.00           H  
ATOM   2358  H1'   A    73     -19.482   8.839  77.791  1.00  0.00           H  
ATOM   2359  H2'   A    73     -17.588   8.150  79.405  1.00  0.00           H  
ATOM   2360 HO2'   A    73     -18.868   6.042  79.541  1.00  0.00           H  
ATOM   2361  H2    A    73     -16.297  10.777  75.134  1.00  0.00           H  
ATOM   2362  H61   A    73     -15.403  14.535  77.247  1.00  0.00           H  
ATOM   2363  H62   A    73     -16.277  14.479  78.701  1.00  0.00           H  
ATOM   2364  H8    A    73     -19.224  11.212  80.604  1.00  0.00           H  
ATOM   2365  P     G    74     -17.710   6.960  82.741  1.00  0.00           P  
ATOM   2366  OP2   G    74     -17.756   8.260  83.459  1.00  0.00           O  
ATOM   2367  OP1   G    74     -17.795   5.693  83.511  1.00  0.00           O  
ATOM   2368  O5'   G    74     -16.371   6.922  81.877  1.00  0.00           O  
ATOM   2369  C5'   G    74     -16.092   5.829  81.014  1.00  0.00           C  
ATOM   2370  C4'   G    74     -14.753   5.981  80.346  1.00  0.00           C  
ATOM   2371  O4'   G    74     -14.741   7.195  79.549  1.00  0.00           O  
ATOM   2372  C3'   G    74     -13.559   6.176  81.262  1.00  0.00           C  
ATOM   2373  O3'   G    74     -13.116   4.959  81.835  1.00  0.00           O  
ATOM   2374  C1'   G    74     -13.429   7.704  79.483  1.00  0.00           C  
ATOM   2375  C2'   G    74     -12.540   6.769  80.305  1.00  0.00           C  
ATOM   2376  O2'   G    74     -11.972   5.799  79.447  1.00  0.00           O  
ATOM   2377  N1    G    74     -10.719  11.933  80.140  1.00  0.00           N  
ATOM   2378  C2    G    74     -10.361  10.734  79.572  1.00  0.00           C  
ATOM   2379  N2    G    74      -9.123  10.648  79.089  1.00  0.00           N  
ATOM   2380  N3    G    74     -11.164   9.691  79.477  1.00  0.00           N  
ATOM   2381  C4    G    74     -12.385   9.946  79.985  1.00  0.00           C  
ATOM   2382  C5    G    74     -12.851  11.104  80.570  1.00  0.00           C  
ATOM   2383  C6    G    74     -11.971  12.217  80.679  1.00  0.00           C  
ATOM   2384  O6    G    74     -12.192  13.331  81.167  1.00  0.00           O  
ATOM   2385  N7    G    74     -14.174  10.956  80.967  1.00  0.00           N  
ATOM   2386  C8    G    74     -14.483   9.734  80.618  1.00  0.00           C  
ATOM   2387  N9    G    74     -13.442   9.067  80.012  1.00  0.00           N  
ATOM   2388  H5'   G    74     -16.789   5.778  80.327  1.00  0.00           H  
ATOM   2389 H5''   G    74     -16.098   5.000  81.536  1.00  0.00           H  
ATOM   2390  H4'   G    74     -14.630   5.049  79.776  1.00  0.00           H  
ATOM   2391  H3'   G    74     -13.770   6.810  82.136  1.00  0.00           H  
ATOM   2392  H1'   G    74     -12.992   7.757  78.475  1.00  0.00           H  
ATOM   2393  H2'   G    74     -11.683   7.221  80.825  1.00  0.00           H  
ATOM   2394 HO2'   G    74     -11.858   4.939  79.944  1.00  0.00           H  
ATOM   2395  H1    G    74     -10.029  12.656  80.169  1.00  0.00           H  
ATOM   2396  H22   G    74      -8.813   9.800  78.660  1.00  0.00           H  
ATOM   2397  H21   G    74      -8.505  11.430  79.156  1.00  0.00           H  
ATOM   2398  H8    G    74     -15.473   9.286  80.791  1.00  0.00           H  
ATOM   2399  P     C    75     -12.750   4.904  83.397  1.00  0.00           P  
ATOM   2400  OP2   C    75     -13.517   5.933  84.127  1.00  0.00           O  
ATOM   2401  OP1   C    75     -12.856   3.489  83.807  1.00  0.00           O  
ATOM   2402  O5'   C    75     -11.226   5.354  83.456  1.00  0.00           O  
ATOM   2403  C5'   C    75     -10.198   4.518  82.920  1.00  0.00           C  
ATOM   2404  C4'   C    75      -8.896   5.270  82.858  1.00  0.00           C  
ATOM   2405  O4'   C    75      -9.061   6.424  81.996  1.00  0.00           O  
ATOM   2406  C3'   C    75      -8.397   5.876  84.162  1.00  0.00           C  
ATOM   2407  O3'   C    75      -7.763   4.924  85.001  1.00  0.00           O  
ATOM   2408  C1'   C    75      -8.191   7.440  82.431  1.00  0.00           C  
ATOM   2409  C2'   C    75      -7.424   6.921  83.647  1.00  0.00           C  
ATOM   2410  O2'   C    75      -6.223   6.335  83.194  1.00  0.00           O  
ATOM   2411  N1    C    75      -8.966   8.659  82.745  1.00  0.00           N  
ATOM   2412  C2    C    75      -8.307   9.901  82.739  1.00  0.00           C  
ATOM   2413  O2    C    75      -7.092   9.942  82.494  1.00  0.00           O  
ATOM   2414  N3    C    75      -9.016  11.023  83.010  1.00  0.00           N  
ATOM   2415  C4    C    75     -10.320  10.939  83.290  1.00  0.00           C  
ATOM   2416  N4    C    75     -10.973  12.068  83.551  1.00  0.00           N  
ATOM   2417  C5    C    75     -11.008   9.691  83.315  1.00  0.00           C  
ATOM   2418  C6    C    75     -10.301   8.589  83.039  1.00  0.00           C  
ATOM   2419  H5'   C    75     -10.477   4.174  81.913  1.00  0.00           H  
ATOM   2420 H5''   C    75     -10.078   3.620  83.544  1.00  0.00           H  
ATOM   2421  H4'   C    75      -8.170   4.521  82.508  1.00  0.00           H  
ATOM   2422  H3'   C    75      -9.200   6.280  84.797  1.00  0.00           H  
ATOM   2423  H1'   C    75      -7.442   7.719  81.676  1.00  0.00           H  
ATOM   2424  H2'   C    75      -7.124   7.639  84.423  1.00  0.00           H  
ATOM   2425 HO2'   C    75      -5.987   5.560  83.782  1.00  0.00           H  
ATOM   2426  H42   C    75     -11.950  12.043  83.766  1.00  0.00           H  
ATOM   2427  H41   C    75     -10.488  12.941  83.532  1.00  0.00           H  
ATOM   2428  H5    C    75     -12.080   9.636  83.556  1.00  0.00           H  
ATOM   2429  H6    C    75     -10.799   7.608  83.048  1.00  0.00           H  
ATOM   2430  P     G    76      -8.007   4.968  86.582  1.00  0.00           P  
ATOM   2431  OP2   G    76      -9.478   5.066  86.763  1.00  0.00           O  
ATOM   2432  OP1   G    76      -7.275   3.803  87.140  1.00  0.00           O  
ATOM   2433  O5'   G    76      -7.348   6.293  87.174  1.00  0.00           O  
ATOM   2434  C5'   G    76      -5.940   6.473  87.165  1.00  0.00           C  
ATOM   2435  C4'   G    76      -5.557   7.872  87.580  1.00  0.00           C  
ATOM   2436  O4'   G    76      -5.981   8.821  86.565  1.00  0.00           O  
ATOM   2437  C3'   G    76      -6.195   8.386  88.861  1.00  0.00           C  
ATOM   2438  O3'   G    76      -5.492   7.991  90.027  1.00  0.00           O  
ATOM   2439  C1'   G    76      -6.389  10.027  87.178  1.00  0.00           C  
ATOM   2440  C2'   G    76      -6.096   9.893  88.672  1.00  0.00           C  
ATOM   2441  O2'   G    76      -4.779  10.358  88.930  1.00  0.00           O  
ATOM   2442  N1    G    76     -10.172  13.409  86.767  1.00  0.00           N  
ATOM   2443  C2    G    76      -8.844  13.613  87.055  1.00  0.00           C  
ATOM   2444  N2    G    76      -8.468  14.884  87.262  1.00  0.00           N  
ATOM   2445  N3    G    76      -7.948  12.643  87.135  1.00  0.00           N  
ATOM   2446  C4    G    76      -8.493  11.431  86.900  1.00  0.00           C  
ATOM   2447  C5    G    76      -9.803  11.119  86.604  1.00  0.00           C  
ATOM   2448  C6    G    76     -10.754  12.169  86.522  1.00  0.00           C  
ATOM   2449  O6    G    76     -11.963  12.096  86.270  1.00  0.00           O  
ATOM   2450  N7    G    76      -9.958   9.751  86.431  1.00  0.00           N  
ATOM   2451  C8    G    76      -8.761   9.265  86.622  1.00  0.00           C  
ATOM   2452  N9    G    76      -7.826  10.228  86.910  1.00  0.00           N  
ATOM   2453  H5'   G    76      -5.601   6.303  86.262  1.00  0.00           H  
ATOM   2454 H5''   G    76      -5.532   5.832  87.786  1.00  0.00           H  
ATOM   2455  H4'   G    76      -4.582   7.919  87.669  1.00  0.00           H  
ATOM   2456  H3'   G    76      -7.130   8.105  88.940  1.00  0.00           H  
ATOM   2457  H1'   G    76      -5.880  10.779  86.812  1.00  0.00           H  
ATOM   2458  H2'   G    76      -6.761  10.368  89.214  1.00  0.00           H  
ATOM   2459 HO2'   G    76      -4.829  11.238  89.360  1.00  0.00           H  
ATOM   2460  H1    G    76     -10.755  14.196  86.731  1.00  0.00           H  
ATOM   2461  H22   G    76      -7.533  15.090  87.472  1.00  0.00           H  
ATOM   2462  H21   G    76      -9.126  15.608  87.205  1.00  0.00           H  
ATOM   2463  H8    G    76      -8.553   8.309  86.565  1.00  0.00           H  
ATOM   2464  P     A    77      -6.297   7.608  91.364  1.00  0.00           P  
ATOM   2465  OP2   A    77      -7.414   6.706  90.986  1.00  0.00           O  
ATOM   2466  OP1   A    77      -5.312   7.168  92.384  1.00  0.00           O  
ATOM   2467  O5'   A    77      -6.923   8.991  91.847  1.00  0.00           O  
ATOM   2468  C5'   A    77      -7.931   9.026  92.846  1.00  0.00           C  
ATOM   2469  C4'   A    77      -7.739  10.190  93.786  1.00  0.00           C  
ATOM   2470  O4'   A    77      -6.441  10.003  94.399  1.00  0.00           O  
ATOM   2471  C3'   A    77      -7.664  11.565  93.140  1.00  0.00           C  
ATOM   2472  O3'   A    77      -8.930  12.189  93.015  1.00  0.00           O  
ATOM   2473  C1'   A    77      -5.796  11.250  94.526  1.00  0.00           C  
ATOM   2474  C2'   A    77      -6.796  12.325  94.139  1.00  0.00           C  
ATOM   2475  O2'   A    77      -7.543  12.704  95.286  1.00  0.00           O  
ATOM   2476  N1    A    77      -1.491  13.757  93.207  1.00  0.00           N  
ATOM   2477  C2    A    77      -2.447  14.022  94.106  1.00  0.00           C  
ATOM   2478  N3    A    77      -3.543  13.325  94.398  1.00  0.00           N  
ATOM   2479  C4    A    77      -3.620  12.218  93.637  1.00  0.00           C  
ATOM   2480  C5    A    77      -2.716  11.812  92.673  1.00  0.00           C  
ATOM   2481  C6    A    77      -1.598  12.637  92.459  1.00  0.00           C  
ATOM   2482  N6    A    77      -0.645  12.374  91.563  1.00  0.00           N  
ATOM   2483  N7    A    77      -3.123  10.619  92.092  1.00  0.00           N  
ATOM   2484  C8    A    77      -4.244  10.335  92.708  1.00  0.00           C  
ATOM   2485  N9    A    77      -4.604  11.260  93.656  1.00  0.00           N  
ATOM   2486  H5'   A    77      -7.901   8.192  93.360  1.00  0.00           H  
ATOM   2487 H5''   A    77      -8.807   9.105  92.415  1.00  0.00           H  
ATOM   2488  H4'   A    77      -8.420  10.208  94.491  1.00  0.00           H  
ATOM   2489  H3'   A    77      -7.234  11.532  92.259  1.00  0.00           H  
ATOM   2490  H1'   A    77      -5.521  11.381  95.458  1.00  0.00           H  
ATOM   2491  H2'   A    77      -6.357  13.095  93.720  1.00  0.00           H  
ATOM   2492 HO2'   A    77      -8.448  12.956  95.008  1.00  0.00           H  
ATOM   2493  H2    A    77      -2.323  14.846  94.622  1.00  0.00           H  
ATOM   2494  H61   A    77       0.113  12.988  91.459  1.00  0.00           H  
ATOM   2495  H62   A    77      -0.701  11.567  91.009  1.00  0.00           H  
ATOM   2496  H8    A    77      -4.776   9.536  92.510  1.00  0.00           H  
ATOM   2497  P     A    78      -9.379  12.831  91.612  1.00  0.00           P  
ATOM   2498  OP2   A    78      -8.818  11.994  90.522  1.00  0.00           O  
ATOM   2499  OP1   A    78     -10.841  13.081  91.667  1.00  0.00           O  
ATOM   2500  O5'   A    78      -8.639  14.242  91.580  1.00  0.00           O  
ATOM   2501  C5'   A    78      -8.956  15.253  92.524  1.00  0.00           C  
ATOM   2502  C4'   A    78      -7.841  16.261  92.653  1.00  0.00           C  
ATOM   2503  O4'   A    78      -6.620  15.590  93.073  1.00  0.00           O  
ATOM   2504  C3'   A    78      -7.466  17.007  91.381  1.00  0.00           C  
ATOM   2505  O3'   A    78      -8.260  18.160  91.160  1.00  0.00           O  
ATOM   2506  C1'   A    78      -5.517  16.075  92.341  1.00  0.00           C  
ATOM   2507  C2'   A    78      -5.996  17.327  91.605  1.00  0.00           C  
ATOM   2508  O2'   A    78      -5.838  18.451  92.459  1.00  0.00           O  
ATOM   2509  N1    A    78      -1.714  14.404  89.291  1.00  0.00           N  
ATOM   2510  C2    A    78      -1.833  15.486  90.071  1.00  0.00           C  
ATOM   2511  N3    A    78      -2.853  15.860  90.840  1.00  0.00           N  
ATOM   2512  C4    A    78      -3.859  14.971  90.761  1.00  0.00           C  
ATOM   2513  C5    A    78      -3.884  13.815  90.004  1.00  0.00           C  
ATOM   2514  C6    A    78      -2.742  13.531  89.235  1.00  0.00           C  
ATOM   2515  N6    A    78      -2.623  12.453  88.456  1.00  0.00           N  
ATOM   2516  N7    A    78      -5.089  13.145  90.173  1.00  0.00           N  
ATOM   2517  C8    A    78      -5.753  13.899  91.013  1.00  0.00           C  
ATOM   2518  N9    A    78      -5.068  15.021  91.411  1.00  0.00           N  
ATOM   2519  H5'   A    78      -9.113  14.838  93.398  1.00  0.00           H  
ATOM   2520 H5''   A    78      -9.772  15.714  92.239  1.00  0.00           H  
ATOM   2521  H4'   A    78      -8.090  16.913  93.341  1.00  0.00           H  
ATOM   2522  H3'   A    78      -7.554  16.404  90.613  1.00  0.00           H  
ATOM   2523  H1'   A    78      -4.781  16.313  92.944  1.00  0.00           H  
ATOM   2524  H2'   A    78      -5.521  17.446  90.756  1.00  0.00           H  
ATOM   2525 HO2'   A    78      -6.540  19.105  92.257  1.00  0.00           H  
ATOM   2526  H2    A    78      -1.059  16.088  90.077  1.00  0.00           H  
ATOM   2527  H61   A    78      -1.801  12.309  87.942  1.00  0.00           H  
ATOM   2528  H62   A    78      -3.357  11.806  88.399  1.00  0.00           H  
ATOM   2529  H8    A    78      -6.656  13.682  91.329  1.00  0.00           H  
ATOM   2530  P     A    79      -8.877  18.448  89.705  1.00  0.00           P  
ATOM   2531  OP2   A    79      -9.260  17.147  89.101  1.00  0.00           O  
ATOM   2532  OP1   A    79      -9.893  19.522  89.840  1.00  0.00           O  
ATOM   2533  O5'   A    79      -7.649  19.034  88.874  1.00  0.00           O  
ATOM   2534  C5'   A    79      -7.091  20.300  89.193  1.00  0.00           C  
ATOM   2535  C4'   A    79      -5.674  20.423  88.692  1.00  0.00           C  
ATOM   2536  O4'   A    79      -4.887  19.321  89.219  1.00  0.00           O  
ATOM   2537  C3'   A    79      -5.486  20.309  87.187  1.00  0.00           C  
ATOM   2538  O3'   A    79      -5.664  21.542  86.512  1.00  0.00           O  
ATOM   2539  C1'   A    79      -4.046  18.794  88.226  1.00  0.00           C  
ATOM   2540  C2'   A    79      -4.067  19.785  87.078  1.00  0.00           C  
ATOM   2541  O2'   A    79      -3.118  20.812  87.326  1.00  0.00           O  
ATOM   2542  N1    A    79      -3.022  14.343  85.840  1.00  0.00           N  
ATOM   2543  C2    A    79      -2.285  15.440  86.054  1.00  0.00           C  
ATOM   2544  N3    A    79      -2.615  16.566  86.684  1.00  0.00           N  
ATOM   2545  C4    A    79      -3.880  16.504  87.135  1.00  0.00           C  
ATOM   2546  C5    A    79      -4.760  15.447  86.993  1.00  0.00           C  
ATOM   2547  C6    A    79      -4.289  14.314  86.307  1.00  0.00           C  
ATOM   2548  N6    A    79      -5.023  13.220  86.093  1.00  0.00           N  
ATOM   2549  N7    A    79      -5.980  15.741  87.587  1.00  0.00           N  
ATOM   2550  C8    A    79      -5.813  16.949  88.067  1.00  0.00           C  
ATOM   2551  N9    A    79      -4.566  17.472  87.829  1.00  0.00           N  
ATOM   2552  H5'   A    79      -7.098  20.416  90.166  1.00  0.00           H  
ATOM   2553 H5''   A    79      -7.637  21.003  88.784  1.00  0.00           H  
ATOM   2554  H4'   A    79      -5.286  21.270  88.997  1.00  0.00           H  
ATOM   2555  H3'   A    79      -6.110  19.649  86.820  1.00  0.00           H  
ATOM   2556  H1'   A    79      -3.128  18.698  88.557  1.00  0.00           H  
ATOM   2557  H2'   A    79      -3.911  19.346  86.215  1.00  0.00           H  
ATOM   2558 HO2'   A    79      -3.454  21.653  86.952  1.00  0.00           H  
ATOM   2559  H2    A    79      -1.373  15.411  85.695  1.00  0.00           H  
ATOM   2560  H61   A    79      -4.640  12.459  85.607  1.00  0.00           H  
ATOM   2561  H62   A    79      -5.945  13.175  86.423  1.00  0.00           H  
ATOM   2562  H8    A    79      -6.514  17.434  88.550  1.00  0.00           H  
ATOM   2563  P     G    80      -6.641  21.632  85.239  1.00  0.00           P  
ATOM   2564  OP2   G    80      -7.964  21.088  85.636  1.00  0.00           O  
ATOM   2565  OP1   G    80      -6.549  23.008  84.684  1.00  0.00           O  
ATOM   2566  O5'   G    80      -5.992  20.631  84.182  1.00  0.00           O  
ATOM   2567  C5'   G    80      -4.759  20.938  83.550  1.00  0.00           C  
ATOM   2568  C4'   G    80      -4.061  19.689  83.059  1.00  0.00           C  
ATOM   2569  O4'   G    80      -4.201  18.634  84.048  1.00  0.00           O  
ATOM   2570  C3'   G    80      -4.603  19.060  81.782  1.00  0.00           C  
ATOM   2571  O3'   G    80      -4.057  19.675  80.619  1.00  0.00           O  
ATOM   2572  C1'   G    80      -4.372  17.394  83.423  1.00  0.00           C  
ATOM   2573  C2'   G    80      -4.134  17.623  81.931  1.00  0.00           C  
ATOM   2574  O2'   G    80      -2.748  17.484  81.675  1.00  0.00           O  
ATOM   2575  N1    G    80      -7.540  13.424  83.413  1.00  0.00           N  
ATOM   2576  C2    G    80      -6.229  13.492  83.016  1.00  0.00           C  
ATOM   2577  N2    G    80      -5.701  12.356  82.560  1.00  0.00           N  
ATOM   2578  N3    G    80      -5.496  14.593  83.058  1.00  0.00           N  
ATOM   2579  C4    G    80      -6.199  15.646  83.530  1.00  0.00           C  
ATOM   2580  C5    G    80      -7.516  15.687  83.941  1.00  0.00           C  
ATOM   2581  C6    G    80      -8.285  14.493  83.898  1.00  0.00           C  
ATOM   2582  O6    G    80      -9.464  14.323  84.226  1.00  0.00           O  
ATOM   2583  N7    G    80      -7.866  16.967  84.345  1.00  0.00           N  
ATOM   2584  C8    G    80      -6.777  17.669  84.181  1.00  0.00           C  
ATOM   2585  N9    G    80      -5.725  16.926  83.698  1.00  0.00           N  
ATOM   2586  H5'   G    80      -4.177  21.400  84.189  1.00  0.00           H  
ATOM   2587 H5''   G    80      -4.929  21.530  82.787  1.00  0.00           H  
ATOM   2588  H4'   G    80      -3.028  20.016  82.872  1.00  0.00           H  
ATOM   2589  H3'   G    80      -5.690  19.177  81.657  1.00  0.00           H  
ATOM   2590  H1'   G    80      -3.685  16.594  83.737  1.00  0.00           H  
ATOM   2591  H2'   G    80      -4.624  16.941  81.222  1.00  0.00           H  
ATOM   2592 HO2'   G    80      -2.456  18.186  81.025  1.00  0.00           H  
ATOM   2593  H1    G    80      -7.996  12.537  83.349  1.00  0.00           H  
ATOM   2594  H22   G    80      -4.750  12.337  82.250  1.00  0.00           H  
ATOM   2595  H21   G    80      -6.254  11.525  82.528  1.00  0.00           H  
ATOM   2596  H8    G    80      -6.709  18.744  84.410  1.00  0.00           H  
ATOM   2597  P     C    81      -4.933  19.764  79.269  1.00  0.00           P  
ATOM   2598  OP2   C    81      -6.318  20.186  79.593  1.00  0.00           O  
ATOM   2599  OP1   C    81      -4.124  20.566  78.320  1.00  0.00           O  
ATOM   2600  O5'   C    81      -4.993  18.266  78.746  1.00  0.00           O  
ATOM   2601  C5'   C    81      -3.822  17.644  78.204  1.00  0.00           C  
ATOM   2602  C4'   C    81      -4.053  16.171  78.012  1.00  0.00           C  
ATOM   2603  O4'   C    81      -4.478  15.557  79.258  1.00  0.00           O  
ATOM   2604  C3'   C    81      -5.162  15.797  77.054  1.00  0.00           C  
ATOM   2605  O3'   C    81      -4.750  15.916  75.699  1.00  0.00           O  
ATOM   2606  C1'   C    81      -5.346  14.480  78.996  1.00  0.00           C  
ATOM   2607  C2'   C    81      -5.460  14.365  77.474  1.00  0.00           C  
ATOM   2608  O2'   C    81      -4.499  13.441  77.005  1.00  0.00           O  
ATOM   2609  N1    C    81      -6.653  14.762  79.616  1.00  0.00           N  
ATOM   2610  C2    C    81      -7.502  13.684  79.899  1.00  0.00           C  
ATOM   2611  O2    C    81      -7.119  12.539  79.647  1.00  0.00           O  
ATOM   2612  N3    C    81      -8.716  13.917  80.436  1.00  0.00           N  
ATOM   2613  C4    C    81      -9.102  15.169  80.693  1.00  0.00           C  
ATOM   2614  N4    C    81     -10.323  15.347  81.204  1.00  0.00           N  
ATOM   2615  C5    C    81      -8.253  16.292  80.431  1.00  0.00           C  
ATOM   2616  C6    C    81      -7.048  16.043  79.898  1.00  0.00           C  
ATOM   2617  H5'   C    81      -2.966  17.800  78.875  1.00  0.00           H  
ATOM   2618 H5''   C    81      -3.563  18.106  77.239  1.00  0.00           H  
ATOM   2619  H4'   C    81      -3.094  15.798  77.621  1.00  0.00           H  
ATOM   2620  H3'   C    81      -6.043  16.453  77.122  1.00  0.00           H  
ATOM   2621  H1'   C    81      -5.013  13.500  79.367  1.00  0.00           H  
ATOM   2622  H2'   C    81      -6.416  13.996  77.076  1.00  0.00           H  
ATOM   2623 HO2'   C    81      -4.189  13.715  76.094  1.00  0.00           H  
ATOM   2624  H42   C    81     -10.650  16.270  81.408  1.00  0.00           H  
ATOM   2625  H41   C    81     -10.910  14.558  81.381  1.00  0.00           H  
ATOM   2626  H5    C    81      -8.580  17.318  80.657  1.00  0.00           H  
ATOM   2627  H6    C    81      -6.366  16.879  79.683  1.00  0.00           H  
ATOM   2628  P     A    82      -5.780  16.449  74.585  1.00  0.00           P  
ATOM   2629  OP2   A    82      -6.507  17.613  75.150  1.00  0.00           O  
ATOM   2630  OP1   A    82      -5.041  16.594  73.306  1.00  0.00           O  
ATOM   2631  O5'   A    82      -6.820  15.253  74.420  1.00  0.00           O  
ATOM   2632  C5'   A    82      -6.421  14.011  73.858  1.00  0.00           C  
ATOM   2633  C4'   A    82      -7.507  12.972  73.981  1.00  0.00           C  
ATOM   2634  O4'   A    82      -7.765  12.802  75.384  1.00  0.00           O  
ATOM   2635  C3'   A    82      -8.859  13.348  73.395  1.00  0.00           C  
ATOM   2636  O3'   A    82      -8.975  13.029  72.019  1.00  0.00           O  
ATOM   2637  C1'   A    82      -9.122  12.501  75.546  1.00  0.00           C  
ATOM   2638  C2'   A    82      -9.752  12.380  74.158  1.00  0.00           C  
ATOM   2639  O2'   A    82      -9.605  11.053  73.675  1.00  0.00           O  
ATOM   2640  N1    A    82     -13.323  13.827  78.221  1.00  0.00           N  
ATOM   2641  C2    A    82     -13.004  12.723  77.534  1.00  0.00           C  
ATOM   2642  N3    A    82     -11.891  12.443  76.860  1.00  0.00           N  
ATOM   2643  C4    A    82     -11.022  13.467  76.932  1.00  0.00           C  
ATOM   2644  C5    A    82     -11.206  14.665  77.598  1.00  0.00           C  
ATOM   2645  C6    A    82     -12.428  14.837  78.274  1.00  0.00           C  
ATOM   2646  N6    A    82     -12.746  15.938  78.958  1.00  0.00           N  
ATOM   2647  N7    A    82     -10.094  15.483  77.453  1.00  0.00           N  
ATOM   2648  C8    A    82      -9.276  14.773  76.716  1.00  0.00           C  
ATOM   2649  N9    A    82      -9.773  13.543  76.363  1.00  0.00           N  
ATOM   2650  H5'   A    82      -5.619  13.692  74.324  1.00  0.00           H  
ATOM   2651 H5''   A    82      -6.208  14.142  72.911  1.00  0.00           H  
ATOM   2652  H4'   A    82      -7.226  12.112  73.604  1.00  0.00           H  
ATOM   2653  H3'   A    82      -9.120  14.283  73.530  1.00  0.00           H  
ATOM   2654  H1'   A    82      -9.183  11.638  76.008  1.00  0.00           H  
ATOM   2655  H2'   A    82     -10.689  12.670  74.146  1.00  0.00           H  
ATOM   2656 HO2'   A    82      -9.497  11.079  72.701  1.00  0.00           H  
ATOM   2657  H2    A    82     -13.688  12.020  77.527  1.00  0.00           H  
ATOM   2658  H61   A    82     -13.614  16.000  79.409  1.00  0.00           H  
ATOM   2659  H62   A    82     -12.112  16.683  79.010  1.00  0.00           H  
ATOM   2660  H8    A    82      -8.391  15.092  76.440  1.00  0.00           H  
ATOM   2661  P     U    83      -9.625  14.085  70.996  1.00  0.00           P  
ATOM   2662  OP2   U    83      -9.014  15.413  71.258  1.00  0.00           O  
ATOM   2663  OP1   U    83      -9.561  13.503  69.631  1.00  0.00           O  
ATOM   2664  O5'   U    83     -11.155  14.151  71.433  1.00  0.00           O  
ATOM   2665  C5'   U    83     -12.013  13.034  71.258  1.00  0.00           C  
ATOM   2666  C4'   U    83     -13.303  13.197  72.023  1.00  0.00           C  
ATOM   2667  O4'   U    83     -13.024  13.358  73.451  1.00  0.00           O  
ATOM   2668  C3'   U    83     -14.130  14.429  71.690  1.00  0.00           C  
ATOM   2669  O3'   U    83     -14.851  14.301  70.478  1.00  0.00           O  
ATOM   2670  C1'   U    83     -13.996  14.182  74.032  1.00  0.00           C  
ATOM   2671  C2'   U    83     -14.998  14.566  72.937  1.00  0.00           C  
ATOM   2672  O2'   U    83     -16.064  13.626  72.927  1.00  0.00           O  
ATOM   2673  N1    U    83     -13.334  15.367  74.629  1.00  0.00           N  
ATOM   2674  C2    U    83     -14.060  16.097  75.552  1.00  0.00           C  
ATOM   2675  O2    U    83     -15.196  15.807  75.885  1.00  0.00           O  
ATOM   2676  N3    U    83     -13.407  17.184  76.079  1.00  0.00           N  
ATOM   2677  C4    U    83     -12.129  17.610  75.783  1.00  0.00           C  
ATOM   2678  O4    U    83     -11.682  18.612  76.343  1.00  0.00           O  
ATOM   2679  C5    U    83     -11.439  16.807  74.821  1.00  0.00           C  
ATOM   2680  C6    U    83     -12.051  15.742  74.293  1.00  0.00           C  
ATOM   2681  H5'   U    83     -11.555  12.227  71.572  1.00  0.00           H  
ATOM   2682 H5''   U    83     -12.218  12.935  70.305  1.00  0.00           H  
ATOM   2683  H4'   U    83     -13.857  12.399  71.892  1.00  0.00           H  
ATOM   2684  H3'   U    83     -13.544  15.212  71.633  1.00  0.00           H  
ATOM   2685  H1'   U    83     -14.463  13.682  74.735  1.00  0.00           H  
ATOM   2686  H2'   U    83     -15.325  15.482  73.048  1.00  0.00           H  
ATOM   2687 HO2'   U    83     -16.548  13.684  73.777  1.00  0.00           H  
ATOM   2688  H3    U    83     -13.903  17.715  76.735  1.00  0.00           H  
ATOM   2689  H5    U    83     -10.525  17.037  74.551  1.00  0.00           H  
ATOM   2690  H6    U    83     -11.557  15.210  73.636  1.00  0.00           H  
ATOM   2691  P     U    84     -14.891  15.516  69.427  1.00  0.00           P  
ATOM   2692  OP2   U    84     -13.503  16.010  69.243  1.00  0.00           O  
ATOM   2693  OP1   U    84     -15.678  15.078  68.246  1.00  0.00           O  
ATOM   2694  O5'   U    84     -15.722  16.648  70.180  1.00  0.00           O  
ATOM   2695  C5'   U    84     -17.074  16.433  70.555  1.00  0.00           C  
ATOM   2696  C4'   U    84     -17.578  17.522  71.470  1.00  0.00           C  
ATOM   2697  O4'   U    84     -16.861  17.511  72.721  1.00  0.00           O  
ATOM   2698  C3'   U    84     -17.440  18.947  70.956  1.00  0.00           C  
ATOM   2699  O3'   U    84     -18.504  19.334  70.105  1.00  0.00           O  
ATOM   2700  C1'   U    84     -16.586  18.829  73.194  1.00  0.00           C  
ATOM   2701  C2'   U    84     -17.333  19.783  72.240  1.00  0.00           C  
ATOM   2702  O2'   U    84     -18.617  20.055  72.785  1.00  0.00           O  
ATOM   2703  N1    U    84     -15.118  19.031  73.155  1.00  0.00           N  
ATOM   2704  C2    U    84     -14.591  19.998  73.991  1.00  0.00           C  
ATOM   2705  O2    U    84     -15.274  20.674  74.740  1.00  0.00           O  
ATOM   2706  N3    U    84     -13.228  20.148  73.921  1.00  0.00           N  
ATOM   2707  C4    U    84     -12.353  19.447  73.117  1.00  0.00           C  
ATOM   2708  O4    U    84     -11.149  19.701  73.169  1.00  0.00           O  
ATOM   2709  C5    U    84     -12.969  18.463  72.280  1.00  0.00           C  
ATOM   2710  C6    U    84     -14.294  18.295  72.329  1.00  0.00           C  
ATOM   2711  H5'   U    84     -17.144  15.571  71.016  1.00  0.00           H  
ATOM   2712 H5''   U    84     -17.630  16.412  69.749  1.00  0.00           H  
ATOM   2713  H4'   U    84     -18.523  17.342  71.653  1.00  0.00           H  
ATOM   2714  H3'   U    84     -16.596  19.013  70.464  1.00  0.00           H  
ATOM   2715  H1'   U    84     -16.909  18.971  74.110  1.00  0.00           H  
ATOM   2716  H2'   U    84     -16.821  20.605  72.092  1.00  0.00           H  
ATOM   2717 HO2'   U    84     -18.514  20.632  73.571  1.00  0.00           H  
ATOM   2718  H3    U    84     -12.833  20.829  74.505  1.00  0.00           H  
ATOM   2719  H5    U    84     -12.422  17.917  71.677  1.00  0.00           H  
ATOM   2720  H6    U    84     -14.691  17.616  71.746  1.00  0.00           H  
ATOM   2721  P     U    85     -18.227  20.296  68.849  1.00  0.00           P  
ATOM   2722  OP2   U    85     -18.906  21.591  69.104  1.00  0.00           O  
ATOM   2723  OP1   U    85     -16.770  20.274  68.565  1.00  0.00           O  
ATOM   2724  O5'   U    85     -18.976  19.576  67.641  1.00  0.00           O  
ATOM   2725  C5'   U    85     -18.458  18.385  67.067  1.00  0.00           C  
ATOM   2726  C4'   U    85     -19.364  17.847  65.994  1.00  0.00           C  
ATOM   2727  O4'   U    85     -20.510  17.197  66.601  1.00  0.00           O  
ATOM   2728  C3'   U    85     -19.990  18.864  65.058  1.00  0.00           C  
ATOM   2729  O3'   U    85     -19.062  19.276  64.067  1.00  0.00           O  
ATOM   2730  C1'   U    85     -21.593  17.267  65.696  1.00  0.00           C  
ATOM   2731  C2'   U    85     -21.139  18.061  64.473  1.00  0.00           C  
ATOM   2732  O2'   U    85     -20.697  17.141  63.506  1.00  0.00           O  
ATOM   2733  N1    U    85     -22.754  17.879  66.357  1.00  0.00           N  
ATOM   2734  C2    U    85     -24.012  17.531  65.893  1.00  0.00           C  
ATOM   2735  O2    U    85     -24.184  16.739  64.977  1.00  0.00           O  
ATOM   2736  N3    U    85     -25.057  18.151  66.535  1.00  0.00           N  
ATOM   2737  C4    U    85     -24.970  19.070  67.565  1.00  0.00           C  
ATOM   2738  O4    U    85     -25.991  19.626  67.972  1.00  0.00           O  
ATOM   2739  C5    U    85     -23.638  19.362  67.994  1.00  0.00           C  
ATOM   2740  C6    U    85     -22.605  18.772  67.394  1.00  0.00           C  
ATOM   2741  H5'   U    85     -18.360  17.709  67.770  1.00  0.00           H  
ATOM   2742 H5''   U    85     -17.579  18.573  66.678  1.00  0.00           H  
ATOM   2743  H4'   U    85     -18.716  17.183  65.403  1.00  0.00           H  
ATOM   2744  H3'   U    85     -20.292  19.797  65.558  1.00  0.00           H  
ATOM   2745  H1'   U    85     -21.913  16.279  65.334  1.00  0.00           H  
ATOM   2746  H2'   U    85     -21.876  18.691  63.955  1.00  0.00           H  
ATOM   2747 HO2'   U    85     -19.933  17.535  62.993  1.00  0.00           H  
ATOM   2748  H3    U    85     -25.978  17.914  66.223  1.00  0.00           H  
ATOM   2749  H5    U    85     -23.465  20.074  68.816  1.00  0.00           H  
ATOM   2750  H6    U    85     -21.588  19.009  67.739  1.00  0.00           H  
ATOM   2751  P     G    86     -19.163  20.748  63.441  1.00  0.00           P  
ATOM   2752  OP2   G    86     -19.158  21.733  64.537  1.00  0.00           O  
ATOM   2753  OP1   G    86     -18.130  20.837  62.378  1.00  0.00           O  
ATOM   2754  O5'   G    86     -20.596  20.765  62.741  1.00  0.00           O  
ATOM   2755  C5'   G    86     -20.814  21.528  61.548  1.00  0.00           C  
ATOM   2756  C4'   G    86     -22.069  21.077  60.844  1.00  0.00           C  
ATOM   2757  O4'   G    86     -22.809  20.167  61.709  1.00  0.00           O  
ATOM   2758  C3'   G    86     -23.085  22.162  60.542  1.00  0.00           C  
ATOM   2759  O3'   G    86     -22.757  22.926  59.393  1.00  0.00           O  
ATOM   2760  C1'   G    86     -24.192  20.321  61.491  1.00  0.00           C  
ATOM   2761  C2'   G    86     -24.362  21.353  60.374  1.00  0.00           C  
ATOM   2762  O2'   G    86     -24.404  20.687  59.124  1.00  0.00           O  
ATOM   2763  N1    G    86     -28.559  21.301  63.918  1.00  0.00           N  
ATOM   2764  C2    G    86     -28.355  20.916  62.620  1.00  0.00           C  
ATOM   2765  N2    G    86     -29.459  20.755  61.876  1.00  0.00           N  
ATOM   2766  N3    G    86     -27.157  20.698  62.087  1.00  0.00           N  
ATOM   2767  C4    G    86     -26.168  20.893  62.979  1.00  0.00           C  
ATOM   2768  C5    G    86     -26.268  21.278  64.299  1.00  0.00           C  
ATOM   2769  C6    G    86     -27.557  21.514  64.852  1.00  0.00           C  
ATOM   2770  O6    G    86     -27.851  21.869  66.001  1.00  0.00           O  
ATOM   2771  N7    G    86     -25.011  21.374  64.880  1.00  0.00           N  
ATOM   2772  C8    G    86     -24.185  21.051  63.921  1.00  0.00           C  
ATOM   2773  N9    G    86     -24.820  20.739  62.744  1.00  0.00           N  
ATOM   2774  H5'   G    86     -19.956  21.421  60.870  1.00  0.00           H  
ATOM   2775 H5''   G    86     -20.897  22.597  61.795  1.00  0.00           H  
ATOM   2776  H4'   G    86     -21.706  20.635  59.905  1.00  0.00           H  
ATOM   2777  H3'   G    86     -23.170  22.922  61.334  1.00  0.00           H  
ATOM   2778  H1'   G    86     -24.711  19.408  61.165  1.00  0.00           H  
ATOM   2779  H2'   G    86     -25.266  21.978  60.398  1.00  0.00           H  
ATOM   2780 HO2'   G    86     -23.862  21.197  58.455  1.00  0.00           H  
ATOM   2781  H1    G    86     -29.503  21.439  64.215  1.00  0.00           H  
ATOM   2782  H22   G    86     -29.380  20.471  60.920  1.00  0.00           H  
ATOM   2783  H21   G    86     -30.360  20.919  62.275  1.00  0.00           H  
ATOM   2784  H8    G    86     -23.091  21.026  64.046  1.00  0.00           H  
ATOM   2785  P     C    87     -23.136  24.490  59.354  1.00  0.00           P  
ATOM   2786  OP2   C    87     -22.873  25.061  60.702  1.00  0.00           O  
ATOM   2787  OP1   C    87     -22.457  25.074  58.175  1.00  0.00           O  
ATOM   2788  O5'   C    87     -24.710  24.486  59.089  1.00  0.00           O  
ATOM   2789  C5'   C    87     -25.251  23.974  57.856  1.00  0.00           C  
ATOM   2790  C4'   C    87     -26.762  23.945  57.898  1.00  0.00           C  
ATOM   2791  O4'   C    87     -27.197  23.129  59.018  1.00  0.00           O  
ATOM   2792  C3'   C    87     -27.454  25.278  58.136  1.00  0.00           C  
ATOM   2793  O3'   C    87     -27.573  26.047  56.943  1.00  0.00           O  
ATOM   2794  C1'   C    87     -28.401  23.658  59.557  1.00  0.00           C  
ATOM   2795  C2'   C    87     -28.806  24.841  58.681  1.00  0.00           C  
ATOM   2796  O2'   C    87     -29.683  24.375  57.675  1.00  0.00           O  
ATOM   2797  N1    C    87     -28.181  24.026  60.969  1.00  0.00           N  
ATOM   2798  C2    C    87     -29.289  24.148  61.811  1.00  0.00           C  
ATOM   2799  O2    C    87     -30.423  23.974  61.340  1.00  0.00           O  
ATOM   2800  N3    C    87     -29.097  24.455  63.117  1.00  0.00           N  
ATOM   2801  C4    C    87     -27.862  24.646  63.581  1.00  0.00           C  
ATOM   2802  N4    C    87     -27.714  24.933  64.877  1.00  0.00           N  
ATOM   2803  C5    C    87     -26.719  24.547  62.741  1.00  0.00           C  
ATOM   2804  C6    C    87     -26.921  24.238  61.455  1.00  0.00           C  
ATOM   2805  H5'   C    87     -24.872  22.959  57.669  1.00  0.00           H  
ATOM   2806 H5''   C    87     -24.923  24.600  57.012  1.00  0.00           H  
ATOM   2807  H4'   C    87     -27.051  23.567  56.906  1.00  0.00           H  
ATOM   2808  H3'   C    87     -26.906  25.944  58.820  1.00  0.00           H  
ATOM   2809  H1'   C    87     -29.243  22.951  59.546  1.00  0.00           H  
ATOM   2810  H2'   C    87     -29.352  25.662  59.166  1.00  0.00           H  
ATOM   2811 HO2'   C    87     -29.492  24.853  56.817  1.00  0.00           H  
ATOM   2812  H42   C    87     -26.800  25.083  65.256  1.00  0.00           H  
ATOM   2813  H41   C    87     -28.517  24.998  65.469  1.00  0.00           H  
ATOM   2814  H5    C    87     -25.706  24.720  63.134  1.00  0.00           H  
ATOM   2815  H6    C    87     -26.060  24.153  60.776  1.00  0.00           H  
ATOM   2816  P     C    88     -27.471  27.652  57.018  1.00  0.00           P  
ATOM   2817  OP2   C    88     -26.471  28.021  58.063  1.00  0.00           O  
ATOM   2818  OP1   C    88     -27.283  28.142  55.628  1.00  0.00           O  
ATOM   2819  O5'   C    88     -28.914  28.101  57.525  1.00  0.00           O  
ATOM   2820  C5'   C    88     -30.084  27.897  56.710  1.00  0.00           C  
ATOM   2821  C4'   C    88     -31.343  28.215  57.493  1.00  0.00           C  
ATOM   2822  O4'   C    88     -31.451  27.324  58.635  1.00  0.00           O  
ATOM   2823  C3'   C    88     -31.423  29.601  58.112  1.00  0.00           C  
ATOM   2824  O3'   C    88     -31.847  30.579  57.175  1.00  0.00           O  
ATOM   2825  C1'   C    88     -32.101  27.997  59.706  1.00  0.00           C  
ATOM   2826  C2'   C    88     -32.457  29.399  59.214  1.00  0.00           C  
ATOM   2827  O2'   C    88     -33.788  29.395  58.747  1.00  0.00           O  
ATOM   2828  N1    C    88     -31.199  28.021  60.876  1.00  0.00           N  
ATOM   2829  C2    C    88     -31.767  28.101  62.159  1.00  0.00           C  
ATOM   2830  O2    C    88     -32.999  28.152  62.271  1.00  0.00           O  
ATOM   2831  N3    C    88     -30.957  28.127  63.239  1.00  0.00           N  
ATOM   2832  C4    C    88     -29.634  28.081  63.080  1.00  0.00           C  
ATOM   2833  N4    C    88     -28.875  28.122  64.175  1.00  0.00           N  
ATOM   2834  C5    C    88     -29.029  27.996  61.793  1.00  0.00           C  
ATOM   2835  C6    C    88     -29.842  27.968  60.728  1.00  0.00           C  
ATOM   2836  H5'   C    88     -30.124  26.855  56.360  1.00  0.00           H  
ATOM   2837 H5''   C    88     -30.038  28.535  55.816  1.00  0.00           H  
ATOM   2838  H4'   C    88     -32.151  28.120  56.753  1.00  0.00           H  
ATOM   2839  H3'   C    88     -30.454  29.982  58.469  1.00  0.00           H  
ATOM   2840  H1'   C    88     -33.038  27.527  60.035  1.00  0.00           H  
ATOM   2841  H2'   C    88     -32.436  30.200  59.967  1.00  0.00           H  
ATOM   2842 HO2'   C    88     -33.868  30.007  57.960  1.00  0.00           H  
ATOM   2843  H42   C    88     -27.878  28.091  64.095  1.00  0.00           H  
ATOM   2844  H41   C    88     -29.302  28.183  65.076  1.00  0.00           H  
ATOM   2845  H5    C    88     -27.936  27.958  61.679  1.00  0.00           H  
ATOM   2846  H6    C    88     -29.410  27.903  59.718  1.00  0.00           H  
ATOM   2847  P     A    89     -31.170  32.037  57.167  1.00  0.00           P  
ATOM   2848  OP2   A    89     -29.729  31.876  57.485  1.00  0.00           O  
ATOM   2849  OP1   A    89     -31.573  32.724  55.914  1.00  0.00           O  
ATOM   2850  O5'   A    89     -31.863  32.790  58.388  1.00  0.00           O  
ATOM   2851  C5'   A    89     -33.261  33.035  58.395  1.00  0.00           C  
ATOM   2852  C4'   A    89     -33.728  33.548  59.734  1.00  0.00           C  
ATOM   2853  O4'   A    89     -33.506  32.542  60.754  1.00  0.00           O  
ATOM   2854  C3'   A    89     -33.004  34.775  60.266  1.00  0.00           C  
ATOM   2855  O3'   A    89     -33.462  35.985  59.686  1.00  0.00           O  
ATOM   2856  C1'   A    89     -33.197  33.177  61.995  1.00  0.00           C  
ATOM   2857  C2'   A    89     -33.261  34.687  61.762  1.00  0.00           C  
ATOM   2858  O2'   A    89     -34.563  35.149  62.089  1.00  0.00           O  
ATOM   2859  N1    A    89     -29.820  33.114  65.887  1.00  0.00           N  
ATOM   2860  C2    A    89     -31.050  33.632  65.770  1.00  0.00           C  
ATOM   2861  N3    A    89     -31.875  33.612  64.725  1.00  0.00           N  
ATOM   2862  C4    A    89     -31.315  32.963  63.690  1.00  0.00           C  
ATOM   2863  C5    A    89     -30.062  32.378  63.658  1.00  0.00           C  
ATOM   2864  C6    A    89     -29.287  32.468  64.828  1.00  0.00           C  
ATOM   2865  N6    A    89     -28.061  31.952  64.946  1.00  0.00           N  
ATOM   2866  N7    A    89     -29.823  31.797  62.420  1.00  0.00           N  
ATOM   2867  C8    A    89     -30.917  32.040  61.743  1.00  0.00           C  
ATOM   2868  N9    A    89     -31.863  32.741  62.450  1.00  0.00           N  
ATOM   2869  H5'   A    89     -33.733  32.200  58.191  1.00  0.00           H  
ATOM   2870 H5''   A    89     -33.474  33.698  57.706  1.00  0.00           H  
ATOM   2871  H4'   A    89     -34.687  33.741  59.683  1.00  0.00           H  
ATOM   2872  H3'   A    89     -32.043  34.679  60.100  1.00  0.00           H  
ATOM   2873  H1'   A    89     -33.869  32.921  62.661  1.00  0.00           H  
ATOM   2874  H2'   A    89     -32.569  35.158  62.274  1.00  0.00           H  
ATOM   2875 HO2'   A    89     -34.838  35.820  61.430  1.00  0.00           H  
ATOM   2876  H2    A    89     -31.391  34.091  66.566  1.00  0.00           H  
ATOM   2877  H61   A    89     -27.569  32.047  65.788  1.00  0.00           H  
ATOM   2878  H62   A    89     -27.654  31.478  64.191  1.00  0.00           H  
ATOM   2879  H8    A    89     -31.049  31.747  60.816  1.00  0.00           H  
ATOM   2880  P     A    90     -32.444  37.207  59.459  1.00  0.00           P  
ATOM   2881  OP2   A    90     -31.135  36.645  59.042  1.00  0.00           O  
ATOM   2882  OP1   A    90     -33.117  38.214  58.601  1.00  0.00           O  
ATOM   2883  O5'   A    90     -32.268  37.837  60.912  1.00  0.00           O  
ATOM   2884  C5'   A    90     -33.359  38.460  61.574  1.00  0.00           C  
ATOM   2885  C4'   A    90     -33.053  38.712  63.029  1.00  0.00           C  
ATOM   2886  O4'   A    90     -32.693  37.459  63.664  1.00  0.00           O  
ATOM   2887  C3'   A    90     -31.857  39.606  63.315  1.00  0.00           C  
ATOM   2888  O3'   A    90     -32.141  40.984  63.148  1.00  0.00           O  
ATOM   2889  C1'   A    90     -31.786  37.728  64.717  1.00  0.00           C  
ATOM   2890  C2'   A    90     -31.546  39.233  64.755  1.00  0.00           C  
ATOM   2891  O2'   A    90     -32.468  39.834  65.653  1.00  0.00           O  
ATOM   2892  N1    A    90     -27.407  36.085  66.879  1.00  0.00           N  
ATOM   2893  C2    A    90     -28.426  36.815  67.352  1.00  0.00           C  
ATOM   2894  N3    A    90     -29.537  37.207  66.733  1.00  0.00           N  
ATOM   2895  C4    A    90     -29.555  36.765  65.463  1.00  0.00           C  
ATOM   2896  C5    A    90     -28.584  36.006  64.836  1.00  0.00           C  
ATOM   2897  C6    A    90     -27.457  35.656  65.600  1.00  0.00           C  
ATOM   2898  N6    A    90     -26.441  34.929  65.129  1.00  0.00           N  
ATOM   2899  N7    A    90     -28.944  35.737  63.522  1.00  0.00           N  
ATOM   2900  C8    A    90     -30.106  36.328  63.387  1.00  0.00           C  
ATOM   2901  N9    A    90     -30.536  36.970  64.523  1.00  0.00           N  
ATOM   2902  H5'   A    90     -34.146  37.879  61.509  1.00  0.00           H  
ATOM   2903 H5''   A    90     -33.554  39.313  61.136  1.00  0.00           H  
ATOM   2904  H4'   A    90     -33.854  39.075  63.463  1.00  0.00           H  
ATOM   2905  H3'   A    90     -31.111  39.339  62.737  1.00  0.00           H  
ATOM   2906  H1'   A    90     -32.213  37.445  65.554  1.00  0.00           H  
ATOM   2907  H2'   A    90     -30.618  39.448  64.990  1.00  0.00           H  
ATOM   2908 HO2'   A    90     -32.742  40.703  65.294  1.00  0.00           H  
ATOM   2909  H2    A    90     -28.341  37.101  68.286  1.00  0.00           H  
ATOM   2910  H61   A    90     -25.680  34.717  65.710  1.00  0.00           H  
ATOM   2911  H62   A    90     -26.455  34.607  64.204  1.00  0.00           H  
ATOM   2912  H8    A    90     -30.619  36.314  62.553  1.00  0.00           H  
ATOM   2913  P     G    91     -31.009  41.982  62.597  1.00  0.00           P  
ATOM   2914  OP2   G    91     -30.365  41.343  61.422  1.00  0.00           O  
ATOM   2915  OP1   G    91     -31.612  43.333  62.460  1.00  0.00           O  
ATOM   2916  O5'   G    91     -29.938  42.040  63.776  1.00  0.00           O  
ATOM   2917  C5'   G    91     -30.284  42.560  65.051  1.00  0.00           C  
ATOM   2918  C4'   G    91     -29.197  42.309  66.066  1.00  0.00           C  
ATOM   2919  O4'   G    91     -28.915  40.898  66.264  1.00  0.00           O  
ATOM   2920  C3'   G    91     -27.827  42.882  65.733  1.00  0.00           C  
ATOM   2921  O3'   G    91     -27.738  44.276  65.975  1.00  0.00           O  
ATOM   2922  C1'   G    91     -27.580  40.729  66.692  1.00  0.00           C  
ATOM   2923  C2'   G    91     -26.939  42.114  66.705  1.00  0.00           C  
ATOM   2924  O2'   G    91     -27.031  42.647  68.018  1.00  0.00           O  
ATOM   2925  N1    G    91     -23.354  38.070  65.699  1.00  0.00           N  
ATOM   2926  C2    G    91     -23.643  38.885  66.767  1.00  0.00           C  
ATOM   2927  N2    G    91     -22.685  39.011  67.697  1.00  0.00           N  
ATOM   2928  N3    G    91     -24.790  39.528  66.915  1.00  0.00           N  
ATOM   2929  C4    G    91     -25.638  39.291  65.893  1.00  0.00           C  
ATOM   2930  C5    G    91     -25.447  38.497  64.782  1.00  0.00           C  
ATOM   2931  C6    G    91     -24.213  37.812  64.635  1.00  0.00           C  
ATOM   2932  O6    G    91     -23.852  37.062  63.721  1.00  0.00           O  
ATOM   2933  N7    G    91     -26.567  38.518  63.963  1.00  0.00           N  
ATOM   2934  C8    G    91     -27.403  39.309  64.578  1.00  0.00           C  
ATOM   2935  N9    G    91     -26.903  39.813  65.755  1.00  0.00           N  
ATOM   2936  H5'   G    91     -31.112  42.135  65.356  1.00  0.00           H  
ATOM   2937 H5''   G    91     -30.431  43.526  64.972  1.00  0.00           H  
ATOM   2938  H4'   G    91     -29.480  42.672  66.931  1.00  0.00           H  
ATOM   2939  H3'   G    91     -27.593  42.643  64.813  1.00  0.00           H  
ATOM   2940  H1'   G    91     -27.554  40.350  67.596  1.00  0.00           H  
ATOM   2941  H2'   G    91     -26.011  42.078  66.391  1.00  0.00           H  
ATOM   2942 HO2'   G    91     -27.238  43.603  67.961  1.00  0.00           H  
ATOM   2943  H1    G    91     -22.474  37.638  65.683  1.00  0.00           H  
ATOM   2944  H22   G    91     -22.836  39.579  68.482  1.00  0.00           H  
ATOM   2945  H21   G    91     -21.833  38.537  67.594  1.00  0.00           H  
ATOM   2946  H8    G    91     -28.295  39.522  64.235  1.00  0.00           H  
ATOM   2947  P     A    92     -26.895  45.215  64.979  1.00  0.00           P  
ATOM   2948  OP2   A    92     -27.093  44.715  63.596  1.00  0.00           O  
ATOM   2949  OP1   A    92     -27.212  46.629  65.301  1.00  0.00           O  
ATOM   2950  O5'   A    92     -25.378  44.945  65.387  1.00  0.00           O  
ATOM   2951  C5'   A    92     -24.901  45.281  66.682  1.00  0.00           C  
ATOM   2952  C4'   A    92     -23.623  44.549  67.008  1.00  0.00           C  
ATOM   2953  O4'   A    92     -23.836  43.123  66.866  1.00  0.00           O  
ATOM   2954  C3'   A    92     -22.439  44.836  66.098  1.00  0.00           C  
ATOM   2955  O3'   A    92     -21.759  46.033  66.433  1.00  0.00           O  
ATOM   2956  C1'   A    92     -22.682  42.498  66.340  1.00  0.00           C  
ATOM   2957  C2'   A    92     -21.598  43.567  66.228  1.00  0.00           C  
ATOM   2958  O2'   A    92     -20.833  43.577  67.424  1.00  0.00           O  
ATOM   2959  N1    A    92     -21.214  39.171  62.689  1.00  0.00           N  
ATOM   2960  C2    A    92     -20.662  39.528  63.856  1.00  0.00           C  
ATOM   2961  N3    A    92     -21.099  40.403  64.760  1.00  0.00           N  
ATOM   2962  C4    A    92     -22.259  40.956  64.364  1.00  0.00           C  
ATOM   2963  C5    A    92     -22.947  40.691  63.195  1.00  0.00           C  
ATOM   2964  C6    A    92     -22.380  39.745  62.322  1.00  0.00           C  
ATOM   2965  N6    A    92     -22.928  39.389  61.159  1.00  0.00           N  
ATOM   2966  N7    A    92     -24.107  41.449  63.125  1.00  0.00           N  
ATOM   2967  C8    A    92     -24.096  42.144  64.236  1.00  0.00           C  
ATOM   2968  N9    A    92     -23.006  41.895  65.033  1.00  0.00           N  
ATOM   2969  H5'   A    92     -25.582  45.046  67.346  1.00  0.00           H  
ATOM   2970 H5''   A    92     -24.736  46.246  66.722  1.00  0.00           H  
ATOM   2971  H4'   A    92     -23.373  44.746  67.935  1.00  0.00           H  
ATOM   2972  H3'   A    92     -22.755  44.916  65.174  1.00  0.00           H  
ATOM   2973  H1'   A    92     -22.386  41.797  66.959  1.00  0.00           H  
ATOM   2974  H2'   A    92     -21.036  43.426  65.437  1.00  0.00           H  
ATOM   2975 HO2'   A    92     -20.622  44.504  67.660  1.00  0.00           H  
ATOM   2976  H2    A    92     -19.817  39.083  64.076  1.00  0.00           H  
ATOM   2977  H61   A    92     -22.486  38.723  60.592  1.00  0.00           H  
ATOM   2978  H62   A    92     -23.774  39.792  60.871  1.00  0.00           H  
ATOM   2979  H8    A    92     -24.800  42.783  64.475  1.00  0.00           H  
ATOM   2980  P     A    93     -21.382  47.096  65.288  1.00  0.00           P  
ATOM   2981  OP2   A    93     -22.624  47.436  64.550  1.00  0.00           O  
ATOM   2982  OP1   A    93     -20.578  48.177  65.910  1.00  0.00           O  
ATOM   2983  O5'   A    93     -20.432  46.279  64.303  1.00  0.00           O  
ATOM   2984  C5'   A    93     -19.167  45.804  64.737  1.00  0.00           C  
ATOM   2985  C4'   A    93     -18.571  44.833  63.749  1.00  0.00           C  
ATOM   2986  O4'   A    93     -19.451  43.696  63.598  1.00  0.00           O  
ATOM   2987  C3'   A    93     -18.438  45.333  62.319  1.00  0.00           C  
ATOM   2988  O3'   A    93     -17.310  46.169  62.126  1.00  0.00           O  
ATOM   2989  C1'   A    93     -19.354  43.161  62.310  1.00  0.00           C  
ATOM   2990  C2'   A    93     -18.312  44.001  61.575  1.00  0.00           C  
ATOM   2991  O2'   A    93     -17.028  43.425  61.765  1.00  0.00           O  
ATOM   2992  N1    A    93     -22.510  41.433  58.621  1.00  0.00           N  
ATOM   2993  C2    A    93     -21.253  41.113  58.953  1.00  0.00           C  
ATOM   2994  N3    A    93     -20.489  41.603  59.927  1.00  0.00           N  
ATOM   2995  C4    A    93     -21.152  42.545  60.622  1.00  0.00           C  
ATOM   2996  C5    A    93     -22.445  42.981  60.401  1.00  0.00           C  
ATOM   2997  C6    A    93     -23.147  42.382  59.340  1.00  0.00           C  
ATOM   2998  N6    A    93     -24.400  42.701  59.008  1.00  0.00           N  
ATOM   2999  N7    A    93     -22.794  43.964  61.317  1.00  0.00           N  
ATOM   3000  C8    A    93     -21.723  44.097  62.059  1.00  0.00           C  
ATOM   3001  N9    A    93     -20.690  43.269  61.695  1.00  0.00           N  
ATOM   3002  H5'   A    93     -19.273  45.356  65.602  1.00  0.00           H  
ATOM   3003 H5''   A    93     -18.559  46.565  64.845  1.00  0.00           H  
ATOM   3004  H4'   A    93     -17.705  44.524  64.091  1.00  0.00           H  
ATOM   3005  H3'   A    93     -19.267  45.787  62.059  1.00  0.00           H  
ATOM   3006  H1'   A    93     -19.071  42.222  62.314  1.00  0.00           H  
ATOM   3007  H2'   A    93     -18.531  44.099  60.625  1.00  0.00           H  
ATOM   3008 HO2'   A    93     -16.533  43.466  60.921  1.00  0.00           H  
ATOM   3009  H2    A    93     -20.835  40.419  58.401  1.00  0.00           H  
ATOM   3010  H61   A    93     -24.838  42.248  58.257  1.00  0.00           H  
ATOM   3011  H62   A    93     -24.882  43.386  59.516  1.00  0.00           H  
ATOM   3012  H8    A    93     -21.664  44.731  62.805  1.00  0.00           H  
ATOM   3013  P     U    94     -17.267  47.195  60.889  1.00  0.00           P  
ATOM   3014  OP2   U    94     -18.665  47.483  60.483  1.00  0.00           O  
ATOM   3015  OP1   U    94     -16.362  48.315  61.252  1.00  0.00           O  
ATOM   3016  O5'   U    94     -16.576  46.360  59.722  1.00  0.00           O  
ATOM   3017  C5'   U    94     -15.234  45.913  59.840  1.00  0.00           C  
ATOM   3018  C4'   U    94     -14.980  44.697  59.004  1.00  0.00           C  
ATOM   3019  O4'   U    94     -16.031  43.730  59.255  1.00  0.00           O  
ATOM   3020  C3'   U    94     -15.058  44.887  57.504  1.00  0.00           C  
ATOM   3021  O3'   U    94     -13.882  45.463  56.955  1.00  0.00           O  
ATOM   3022  C1'   U    94     -16.226  42.945  58.110  1.00  0.00           C  
ATOM   3023  C2'   U    94     -15.254  43.453  57.044  1.00  0.00           C  
ATOM   3024  O2'   U    94     -14.046  42.720  57.120  1.00  0.00           O  
ATOM   3025  N1    U    94     -17.624  43.054  57.672  1.00  0.00           N  
ATOM   3026  C2    U    94     -18.181  41.959  57.022  1.00  0.00           C  
ATOM   3027  O2    U    94     -17.582  40.898  56.863  1.00  0.00           O  
ATOM   3028  N3    U    94     -19.463  42.145  56.576  1.00  0.00           N  
ATOM   3029  C4    U    94     -20.228  43.277  56.730  1.00  0.00           C  
ATOM   3030  O4    U    94     -21.342  43.325  56.206  1.00  0.00           O  
ATOM   3031  C5    U    94     -19.594  44.342  57.445  1.00  0.00           C  
ATOM   3032  C6    U    94     -18.343  44.195  57.879  1.00  0.00           C  
ATOM   3033  H5'   U    94     -15.050  45.699  60.779  1.00  0.00           H  
ATOM   3034 H5''   U    94     -14.631  46.630  59.551  1.00  0.00           H  
ATOM   3035  H4'   U    94     -13.968  44.377  59.294  1.00  0.00           H  
ATOM   3036  H3'   U    94     -15.851  45.580  57.187  1.00  0.00           H  
ATOM   3037  H1'   U    94     -16.014  41.876  58.253  1.00  0.00           H  
ATOM   3038  H2'   U    94     -15.575  43.384  55.995  1.00  0.00           H  
ATOM   3039 HO2'   U    94     -13.814  42.363  56.214  1.00  0.00           H  
ATOM   3040  H3    U    94     -19.883  41.379  56.089  1.00  0.00           H  
ATOM   3041  H5    U    94     -20.137  45.280  57.636  1.00  0.00           H  
ATOM   3042  H6    U    94     -17.874  45.026  58.428  1.00  0.00           H  
ATOM   3043  P     G    95     -13.989  46.309  55.592  1.00  0.00           P  
ATOM   3044  OP2   G    95     -15.291  47.018  55.544  1.00  0.00           O  
ATOM   3045  OP1   G    95     -12.735  47.082  55.443  1.00  0.00           O  
ATOM   3046  O5'   G    95     -14.064  45.175  54.478  1.00  0.00           O  
ATOM   3047  C5'   G    95     -12.941  44.354  54.216  1.00  0.00           C  
ATOM   3048  C4'   G    95     -13.326  43.207  53.323  1.00  0.00           C  
ATOM   3049  O4'   G    95     -14.398  42.459  53.949  1.00  0.00           O  
ATOM   3050  C3'   G    95     -13.911  43.560  51.970  1.00  0.00           C  
ATOM   3051  O3'   G    95     -12.913  43.895  51.025  1.00  0.00           O  
ATOM   3052  C1'   G    95     -15.175  41.837  52.943  1.00  0.00           C  
ATOM   3053  C2'   G    95     -14.573  42.251  51.601  1.00  0.00           C  
ATOM   3054  O2'   G    95     -13.572  41.330  51.249  1.00  0.00           O  
ATOM   3055  N1    G    95     -19.998  40.558  52.023  1.00  0.00           N  
ATOM   3056  C2    G    95     -18.848  39.872  51.742  1.00  0.00           C  
ATOM   3057  N2    G    95     -18.998  38.691  51.143  1.00  0.00           N  
ATOM   3058  N3    G    95     -17.637  40.310  52.031  1.00  0.00           N  
ATOM   3059  C4    G    95     -17.668  41.502  52.655  1.00  0.00           C  
ATOM   3060  C5    G    95     -18.764  42.267  52.990  1.00  0.00           C  
ATOM   3061  C6    G    95     -20.053  41.801  52.648  1.00  0.00           C  
ATOM   3062  O6    G    95     -21.153  42.360  52.828  1.00  0.00           O  
ATOM   3063  N7    G    95     -18.373  43.428  53.640  1.00  0.00           N  
ATOM   3064  C8    G    95     -17.069  43.351  53.682  1.00  0.00           C  
ATOM   3065  N9    G    95     -16.577  42.212  53.093  1.00  0.00           N  
ATOM   3066  H5'   G    95     -12.529  43.966  55.159  1.00  0.00           H  
ATOM   3067 H5''   G    95     -12.146  44.945  53.737  1.00  0.00           H  
ATOM   3068  H4'   G    95     -12.389  42.651  53.180  1.00  0.00           H  
ATOM   3069  H3'   G    95     -14.560  44.449  51.987  1.00  0.00           H  
ATOM   3070  H1'   G    95     -15.142  40.739  52.983  1.00  0.00           H  
ATOM   3071  H2'   G    95     -15.244  42.344  50.735  1.00  0.00           H  
ATOM   3072 HO2'   G    95     -12.775  41.821  50.895  1.00  0.00           H  
ATOM   3073  H1    G    95     -20.864  40.136  51.758  1.00  0.00           H  
ATOM   3074  H22   G    95     -18.193  38.142  50.914  1.00  0.00           H  
ATOM   3075  H21   G    95     -19.912  38.355  50.921  1.00  0.00           H  
ATOM   3076  H8    G    95     -16.430  44.123  54.137  1.00  0.00           H  
ATOM   3077  P     U    96     -13.265  44.920  49.839  1.00  0.00           P  
ATOM   3078  OP2   U    96     -14.047  46.045  50.423  1.00  0.00           O  
ATOM   3079  OP1   U    96     -12.007  45.201  49.096  1.00  0.00           O  
ATOM   3080  O5'   U    96     -14.225  44.078  48.890  1.00  0.00           O  
ATOM   3081  C5'   U    96     -13.711  42.976  48.130  1.00  0.00           C  
ATOM   3082  C4'   U    96     -14.822  42.303  47.367  1.00  0.00           C  
ATOM   3083  O4'   U    96     -15.785  41.761  48.305  1.00  0.00           O  
ATOM   3084  C3'   U    96     -15.655  43.197  46.467  1.00  0.00           C  
ATOM   3085  O3'   U    96     -15.001  43.429  45.221  1.00  0.00           O  
ATOM   3086  C1'   U    96     -17.077  41.793  47.721  1.00  0.00           C  
ATOM   3087  C2'   U    96     -16.935  42.383  46.316  1.00  0.00           C  
ATOM   3088  O2'   U    96     -16.829  41.320  45.388  1.00  0.00           O  
ATOM   3089  N1    U    96     -17.982  42.566  48.586  1.00  0.00           N  
ATOM   3090  C2    U    96     -19.322  42.209  48.588  1.00  0.00           C  
ATOM   3091  O2    U    96     -19.773  41.288  47.908  1.00  0.00           O  
ATOM   3092  N3    U    96     -20.119  42.967  49.409  1.00  0.00           N  
ATOM   3093  C4    U    96     -19.727  44.017  50.208  1.00  0.00           C  
ATOM   3094  O4    U    96     -20.560  44.573  50.917  1.00  0.00           O  
ATOM   3095  C5    U    96     -18.331  44.327  50.149  1.00  0.00           C  
ATOM   3096  C6    U    96     -17.525  43.608  49.362  1.00  0.00           C  
ATOM   3097  H5'   U    96     -13.228  42.248  48.797  1.00  0.00           H  
ATOM   3098 H5''   U    96     -12.941  43.328  47.427  1.00  0.00           H  
ATOM   3099  H4'   U    96     -14.307  41.557  46.743  1.00  0.00           H  
ATOM   3100  H3'   U    96     -15.823  44.203  46.878  1.00  0.00           H  
ATOM   3101  H1'   U    96     -17.530  40.798  47.606  1.00  0.00           H  
ATOM   3102  H2'   U    96     -17.777  42.983  45.943  1.00  0.00           H  
ATOM   3103 HO2'   U    96     -17.720  40.878  45.283  1.00  0.00           H  
ATOM   3104  H3    U    96     -21.092  42.734  49.427  1.00  0.00           H  
ATOM   3105  H5    U    96     -17.923  45.155  50.749  1.00  0.00           H  
ATOM   3106  H6    U    96     -16.455  43.861  49.330  1.00  0.00           H  
ATOM   3107  P     U    97     -15.225  42.593  43.974  1.00  0.00           P  
ATOM   3108  OP2   U    97     -14.669  41.238  44.216  1.00  0.00           O  
ATOM   3109  OP1   U    97     -16.645  42.740  43.562  1.00  0.00           O  
ATOM   3110  O5'   U    97     -14.317  43.310  42.879  1.00  0.00           O  
ATOM   3111  C5'   U    97     -14.682  44.573  42.343  1.00  0.00           C  
ATOM   3112  C4'   U    97     -14.075  45.709  43.129  1.00  0.00           C  
ATOM   3113  O4'   U    97     -12.822  46.099  42.539  1.00  0.00           O  
ATOM   3114  C3'   U    97     -14.889  46.992  43.190  1.00  0.00           C  
ATOM   3115  O3'   U    97     -15.810  47.014  44.265  1.00  0.00           O  
ATOM   3116  C1'   U    97     -12.610  47.510  42.694  1.00  0.00           C  
ATOM   3117  C2'   U    97     -13.835  48.072  43.428  1.00  0.00           C  
ATOM   3118  O2'   U    97     -13.519  48.188  44.808  1.00  0.00           O  
ATOM   3119  N1    U    97     -12.432  48.116  41.352  1.00  0.00           N  
ATOM   3120  C2    U    97     -11.545  49.171  41.249  1.00  0.00           C  
ATOM   3121  O2    U    97     -10.919  49.610  42.199  1.00  0.00           O  
ATOM   3122  N3    U    97     -11.411  49.699  39.988  1.00  0.00           N  
ATOM   3123  C4    U    97     -12.060  49.291  38.843  1.00  0.00           C  
ATOM   3124  O4    U    97     -11.833  49.871  37.780  1.00  0.00           O  
ATOM   3125  C5    U    97     -12.962  48.195  39.024  1.00  0.00           C  
ATOM   3126  C6    U    97     -13.110  47.660  40.241  1.00  0.00           C  
ATOM   3127  H5'   U    97     -15.658  44.658  42.361  1.00  0.00           H  
ATOM   3128 H5''   U    97     -14.374  44.628  41.414  1.00  0.00           H  
ATOM   3129  H4'   U    97     -13.906  45.398  44.042  1.00  0.00           H  
ATOM   3130  H3'   U    97     -15.372  47.139  42.350  1.00  0.00           H  
ATOM   3131  H1'   U    97     -11.808  47.674  43.233  1.00  0.00           H  
ATOM   3132  H2'   U    97     -14.108  48.932  43.046  1.00  0.00           H  
ATOM   3133 HO2'   U    97     -14.296  47.909  45.338  1.00  0.00           H  
ATOM   3134  H3    U    97     -10.788  50.449  39.893  1.00  0.00           H  
ATOM   3135  H5    U    97     -13.465  47.838  38.263  1.00  0.00           H  
ATOM   3136  H6    U    97     -13.733  46.912  40.340  1.00  0.00           H  
ATOM   3137  P     U    98     -17.139  47.913  44.175  1.00  0.00           P  
ATOM   3138  OP2   U    98     -17.156  48.824  45.348  1.00  0.00           O  
ATOM   3139  OP1   U    98     -17.219  48.480  42.805  1.00  0.00           O  
ATOM   3140  O5'   U    98     -18.326  46.865  44.346  1.00  0.00           O  
ATOM   3141  C5'   U    98     -18.403  45.710  43.525  1.00  0.00           C  
ATOM   3142  C4'   U    98     -19.666  44.939  43.772  1.00  0.00           C  
ATOM   3143  O4'   U    98     -19.694  44.479  45.144  1.00  0.00           O  
ATOM   3144  C3'   U    98     -20.949  45.734  43.672  1.00  0.00           C  
ATOM   3145  O3'   U    98     -21.327  45.870  42.312  1.00  0.00           O  
ATOM   3146  C1'   U    98     -21.024  44.374  45.590  1.00  0.00           C  
ATOM   3147  C2'   U    98     -21.915  44.846  44.447  1.00  0.00           C  
ATOM   3148  O2'   U    98     -22.344  43.719  43.708  1.00  0.00           O  
ATOM   3149  N1    U    98     -21.154  45.235  46.767  1.00  0.00           N  
ATOM   3150  C2    U    98     -22.342  45.159  47.464  1.00  0.00           C  
ATOM   3151  O2    U    98     -23.253  44.402  47.131  1.00  0.00           O  
ATOM   3152  N3    U    98     -22.428  45.991  48.545  1.00  0.00           N  
ATOM   3153  C4    U    98     -21.477  46.869  48.977  1.00  0.00           C  
ATOM   3154  O4    U    98     -21.747  47.636  49.902  1.00  0.00           O  
ATOM   3155  C5    U    98     -20.271  46.875  48.213  1.00  0.00           C  
ATOM   3156  C6    U    98     -20.156  46.078  47.160  1.00  0.00           C  
ATOM   3157  H5'   U    98     -17.635  45.132  43.714  1.00  0.00           H  
ATOM   3158 H5''   U    98     -18.375  45.984  42.585  1.00  0.00           H  
ATOM   3159  H4'   U    98     -19.645  44.140  43.016  1.00  0.00           H  
ATOM   3160  H3'   U    98     -20.861  46.764  44.049  1.00  0.00           H  
ATOM   3161  H1'   U    98     -21.376  43.373  45.878  1.00  0.00           H  
ATOM   3162  H2'   U    98     -22.843  45.367  44.721  1.00  0.00           H  
ATOM   3163 HO2'   U    98     -22.430  43.965  42.742  1.00  0.00           H  
ATOM   3164  H3    U    98     -23.279  45.954  49.071  1.00  0.00           H  
ATOM   3165  H5    U    98     -19.440  47.540  48.497  1.00  0.00           H  
ATOM   3166  H6    U    98     -19.219  46.096  46.584  1.00  0.00           H  
ATOM   3167  P     U    99     -21.895  47.269  41.777  1.00  0.00           P  
ATOM   3168  OP2   U    99     -21.167  48.399  42.403  1.00  0.00           O  
ATOM   3169  OP1   U    99     -21.861  47.107  40.306  1.00  0.00           O  
ATOM   3170  O5'   U    99     -23.404  47.278  42.291  1.00  0.00           O  
ATOM   3171  C5'   U    99     -24.330  46.337  41.772  1.00  0.00           C  
ATOM   3172  C4'   U    99     -25.609  46.359  42.563  1.00  0.00           C  
ATOM   3173  O4'   U    99     -25.342  45.887  43.903  1.00  0.00           O  
ATOM   3174  C3'   U    99     -26.256  47.717  42.758  1.00  0.00           C  
ATOM   3175  O3'   U    99     -27.113  47.990  41.651  1.00  0.00           O  
ATOM   3176  C1'   U    99     -26.131  46.590  44.846  1.00  0.00           C  
ATOM   3177  C2'   U    99     -27.058  47.507  44.037  1.00  0.00           C  
ATOM   3178  O2'   U    99     -28.290  46.863  43.813  1.00  0.00           O  
ATOM   3179  N1    U    99     -25.239  47.361  45.720  1.00  0.00           N  
ATOM   3180  C2    U    99     -25.704  47.662  46.976  1.00  0.00           C  
ATOM   3181  O2    U    99     -26.749  47.224  47.410  1.00  0.00           O  
ATOM   3182  N3    U    99     -24.898  48.483  47.706  1.00  0.00           N  
ATOM   3183  C4    U    99     -23.682  49.007  47.322  1.00  0.00           C  
ATOM   3184  O4    U    99     -23.114  49.809  48.058  1.00  0.00           O  
ATOM   3185  C5    U    99     -23.231  48.595  46.025  1.00  0.00           C  
ATOM   3186  C6    U    99     -24.010  47.800  45.286  1.00  0.00           C  
ATOM   3187  H5'   U    99     -23.899  45.326  41.802  1.00  0.00           H  
ATOM   3188 H5''   U    99     -24.549  46.563  40.717  1.00  0.00           H  
ATOM   3189  H4'   U    99     -26.300  45.736  41.976  1.00  0.00           H  
ATOM   3190  H3'   U    99     -25.537  48.549  42.783  1.00  0.00           H  
ATOM   3191  H1'   U    99     -26.773  45.977  45.494  1.00  0.00           H  
ATOM   3192  H2'   U    99     -27.325  48.451  44.531  1.00  0.00           H  
ATOM   3193 HO2'   U    99     -29.039  47.489  44.029  1.00  0.00           H  
ATOM   3194  H3    U    99     -25.225  48.736  48.618  1.00  0.00           H  
ATOM   3195  H5    U    99     -22.255  48.934  45.646  1.00  0.00           H  
ATOM   3196  H6    U    99     -23.655  47.489  44.292  1.00  0.00           H  
ATOM   3197  P     C   100     -27.357  49.507  41.163  1.00  0.00           P  
ATOM   3198  OP2   C   100     -26.114  50.315  41.303  1.00  0.00           O  
ATOM   3199  OP1   C   100     -27.982  49.357  39.829  1.00  0.00           O  
ATOM   3200  O5'   C   100     -28.458  50.084  42.166  1.00  0.00           O  
ATOM   3201  C5'   C   100     -29.775  49.543  42.171  1.00  0.00           C  
ATOM   3202  C4'   C   100     -30.564  50.057  43.353  1.00  0.00           C  
ATOM   3203  O4'   C   100     -30.000  49.555  44.598  1.00  0.00           O  
ATOM   3204  C3'   C   100     -30.589  51.561  43.543  1.00  0.00           C  
ATOM   3205  O3'   C   100     -31.574  52.135  42.697  1.00  0.00           O  
ATOM   3206  C1'   C   100     -30.247  50.501  45.637  1.00  0.00           C  
ATOM   3207  C2'   C   100     -30.998  51.682  45.006  1.00  0.00           C  
ATOM   3208  O2'   C   100     -32.391  51.524  45.175  1.00  0.00           O  
ATOM   3209  N1    C   100     -28.972  50.905  46.248  1.00  0.00           N  
ATOM   3210  C2    C   100     -28.958  51.296  47.592  1.00  0.00           C  
ATOM   3211  O2    C   100     -30.014  51.271  48.236  1.00  0.00           O  
ATOM   3212  N3    C   100     -27.797  51.693  48.152  1.00  0.00           N  
ATOM   3213  C4    C   100     -26.681  51.711  47.425  1.00  0.00           C  
ATOM   3214  N4    C   100     -25.560  52.118  48.014  1.00  0.00           N  
ATOM   3215  C5    C   100     -26.663  51.313  46.056  1.00  0.00           C  
ATOM   3216  C6    C   100     -27.820  50.915  45.515  1.00  0.00           C  
ATOM   3217  H5'   C   100     -29.733  48.445  42.210  1.00  0.00           H  
ATOM   3218 H5''   C   100     -30.296  49.812  41.240  1.00  0.00           H  
ATOM   3219  H4'   C   100     -31.594  49.728  43.151  1.00  0.00           H  
ATOM   3220  H3'   C   100     -29.648  52.058  43.263  1.00  0.00           H  
ATOM   3221  H1'   C   100     -30.881  50.116  46.448  1.00  0.00           H  
ATOM   3222  H2'   C   100     -30.765  52.668  45.432  1.00  0.00           H  
ATOM   3223 HO2'   C   100     -32.793  52.391  45.471  1.00  0.00           H  
ATOM   3224  H42   C   100     -24.704  52.145  47.497  1.00  0.00           H  
ATOM   3225  H41   C   100     -25.573  52.397  48.973  1.00  0.00           H  
ATOM   3226  H5    C   100     -25.734  51.335  45.468  1.00  0.00           H  
ATOM   3227  H6    C   100     -27.846  50.600  44.461  1.00  0.00           H  
ATOM   3228  P     A   101     -31.431  53.660  42.209  1.00  0.00           P  
ATOM   3229  OP2   A   101     -29.984  53.964  42.070  1.00  0.00           O  
ATOM   3230  OP1   A   101     -32.338  53.860  41.051  1.00  0.00           O  
ATOM   3231  O5'   A   101     -31.997  54.511  43.432  1.00  0.00           O  
ATOM   3232  C5'   A   101     -33.375  54.473  43.769  1.00  0.00           C  
ATOM   3233  C4'   A   101     -33.613  54.944  45.182  1.00  0.00           C  
ATOM   3234  O4'   A   101     -32.727  54.227  46.073  1.00  0.00           O  
ATOM   3235  C3'   A   101     -33.300  56.406  45.460  1.00  0.00           C  
ATOM   3236  O3'   A   101     -34.360  57.277  45.103  1.00  0.00           O  
ATOM   3237  C1'   A   101     -32.403  55.060  47.180  1.00  0.00           C  
ATOM   3238  C2'   A   101     -33.124  56.392  46.970  1.00  0.00           C  
ATOM   3239  O2'   A   101     -34.379  56.346  47.634  1.00  0.00           O  
ATOM   3240  N1    A   101     -28.398  55.998  50.283  1.00  0.00           N  
ATOM   3241  C2    A   101     -29.713  55.899  50.515  1.00  0.00           C  
ATOM   3242  N3    A   101     -30.702  55.653  49.659  1.00  0.00           N  
ATOM   3243  C4    A   101     -30.223  55.495  48.412  1.00  0.00           C  
ATOM   3244  C5    A   101     -28.900  55.567  48.018  1.00  0.00           C  
ATOM   3245  C6    A   101     -27.950  55.833  49.020  1.00  0.00           C  
ATOM   3246  N6    A   101     -26.639  55.932  48.789  1.00  0.00           N  
ATOM   3247  N7    A   101     -28.783  55.350  46.652  1.00  0.00           N  
ATOM   3248  C8    A   101     -30.017  55.155  46.258  1.00  0.00           C  
ATOM   3249  N9    A   101     -30.941  55.228  47.271  1.00  0.00           N  
ATOM   3250  H5'   A   101     -33.702  53.553  43.680  1.00  0.00           H  
ATOM   3251 H5''   A   101     -33.872  55.049  43.153  1.00  0.00           H  
ATOM   3252  H4'   A   101     -34.543  54.754  45.428  1.00  0.00           H  
ATOM   3253  H3'   A   101     -32.450  56.640  45.032  1.00  0.00           H  
ATOM   3254  H1'   A   101     -32.735  54.635  47.999  1.00  0.00           H  
ATOM   3255  H2'   A   101     -32.579  57.146  47.276  1.00  0.00           H  
ATOM   3256 HO2'   A   101     -34.699  57.261  47.773  1.00  0.00           H  
ATOM   3257  H2    A   101     -29.986  56.027  51.448  1.00  0.00           H  
ATOM   3258  H61   A   101     -26.024  56.119  49.529  1.00  0.00           H  
ATOM   3259  H62   A   101     -26.291  55.815  47.881  1.00  0.00           H  
ATOM   3260  H8    A   101     -30.259  54.974  45.325  1.00  0.00           H  
ATOM   3261  P     U   102     -34.079  58.845  44.889  1.00  0.00           P  
ATOM   3262  OP2   U   102     -32.612  59.062  44.954  1.00  0.00           O  
ATOM   3263  OP1   U   102     -34.834  59.288  43.689  1.00  0.00           O  
ATOM   3264  O5'   U   102     -34.737  59.532  46.167  1.00  0.00           O  
ATOM   3265  C5'   U   102     -36.146  59.636  46.295  1.00  0.00           C  
ATOM   3266  C4'   U   102     -36.560  59.862  47.728  1.00  0.00           C  
ATOM   3267  O4'   U   102     -36.107  58.763  48.587  1.00  0.00           O  
ATOM   3268  C3'   U   102     -35.976  61.091  48.408  1.00  0.00           C  
ATOM   3269  O3'   U   102     -36.566  62.301  47.967  1.00  0.00           O  
ATOM   3270  C1'   U   102     -35.911  59.277  49.871  1.00  0.00           C  
ATOM   3271  C2'   U   102     -36.268  60.749  49.862  1.00  0.00           C  
ATOM   3272  O2'   U   102     -37.649  60.905  50.160  1.00  0.00           O  
ATOM   3273  N1    U   102     -34.512  59.040  50.303  1.00  0.00           N  
ATOM   3274  C2    U   102     -34.274  58.975  51.663  1.00  0.00           C  
ATOM   3275  O2    U   102     -35.152  59.101  52.499  1.00  0.00           O  
ATOM   3276  N3    U   102     -32.965  58.753  52.015  1.00  0.00           N  
ATOM   3277  C4    U   102     -31.891  58.595  51.166  1.00  0.00           C  
ATOM   3278  O4    U   102     -30.770  58.403  51.640  1.00  0.00           O  
ATOM   3279  C5    U   102     -32.212  58.674  49.774  1.00  0.00           C  
ATOM   3280  C6    U   102     -33.478  58.888  49.403  1.00  0.00           C  
ATOM   3281  H5'   U   102     -36.558  58.807  45.971  1.00  0.00           H  
ATOM   3282 H5''   U   102     -36.463  60.385  45.749  1.00  0.00           H  
ATOM   3283  H4'   U   102     -37.538  59.903  47.772  1.00  0.00           H  
ATOM   3284  H3'   U   102     -35.009  61.115  48.255  1.00  0.00           H  
ATOM   3285  H1'   U   102     -36.521  58.800  50.473  1.00  0.00           H  
ATOM   3286  H2'   U   102     -35.705  61.268  50.473  1.00  0.00           H  
ATOM   3287 HO2'   U   102     -37.997  61.676  49.664  1.00  0.00           H  
ATOM   3288  H3    U   102     -32.775  58.704  52.975  1.00  0.00           H  
ATOM   3289  H5    U   102     -31.509  58.572  49.099  1.00  0.00           H  
ATOM   3290  H6    U   102     -33.672  58.939  48.445  1.00  0.00           H  
ATOM   3291  P     U   103     -35.651  63.592  47.686  1.00  0.00           P  
ATOM   3292  OP2   U   103     -34.465  63.153  46.908  1.00  0.00           O  
ATOM   3293  OP1   U   103     -36.524  64.667  47.151  1.00  0.00           O  
ATOM   3294  O5'   U   103     -35.155  64.035  49.134  1.00  0.00           O  
ATOM   3295  C5'   U   103     -36.076  64.491  50.112  1.00  0.00           C  
ATOM   3296  C4'   U   103     -35.468  64.489  51.493  1.00  0.00           C  
ATOM   3297  O4'   U   103     -35.046  63.152  51.870  1.00  0.00           O  
ATOM   3298  C3'   U   103     -34.203  65.315  51.670  1.00  0.00           C  
ATOM   3299  O3'   U   103     -34.461  66.699  51.819  1.00  0.00           O  
ATOM   3300  C1'   U   103     -33.851  63.189  52.606  1.00  0.00           C  
ATOM   3301  C2'   U   103     -33.572  64.664  52.893  1.00  0.00           C  
ATOM   3302  O2'   U   103     -34.244  65.046  54.084  1.00  0.00           O  
ATOM   3303  N1    U   103     -32.788  62.566  51.781  1.00  0.00           N  
ATOM   3304  C2    U   103     -31.698  62.039  52.449  1.00  0.00           C  
ATOM   3305  O2    U   103     -31.583  62.067  53.662  1.00  0.00           O  
ATOM   3306  N3    U   103     -30.741  61.471  51.644  1.00  0.00           N  
ATOM   3307  C4    U   103     -30.758  61.379  50.269  1.00  0.00           C  
ATOM   3308  O4    U   103     -29.816  60.838  49.688  1.00  0.00           O  
ATOM   3309  C5    U   103     -31.916  61.945  49.646  1.00  0.00           C  
ATOM   3310  C6    U   103     -32.864  62.502  50.406  1.00  0.00           C  
ATOM   3311  H5'   U   103     -36.862  63.906  50.109  1.00  0.00           H  
ATOM   3312 H5''   U   103     -36.355  65.404  49.888  1.00  0.00           H  
ATOM   3313  H4'   U   103     -36.142  64.792  52.136  1.00  0.00           H  
ATOM   3314  H3'   U   103     -33.619  65.181  50.895  1.00  0.00           H  
ATOM   3315  H1'   U   103     -33.929  62.704  53.455  1.00  0.00           H  
ATOM   3316  H2'   U   103     -32.611  64.850  52.944  1.00  0.00           H  
ATOM   3317 HO2'   U   103     -34.524  65.983  54.006  1.00  0.00           H  
ATOM   3318  H3    U   103     -29.959  61.092  52.098  1.00  0.00           H  
ATOM   3319  H5    U   103     -32.012  61.923  48.671  1.00  0.00           H  
ATOM   3320  H6    U   103     -33.646  62.883  49.956  1.00  0.00           H  
ATOM   3321  P     A   104     -33.551  67.779  51.053  1.00  0.00           P  
ATOM   3322  OP2   A   104     -33.190  67.219  49.727  1.00  0.00           O  
ATOM   3323  OP1   A   104     -34.232  69.096  51.134  1.00  0.00           O  
ATOM   3324  O5'   A   104     -32.224  67.856  51.932  1.00  0.00           O  
ATOM   3325  C5'   A   104     -32.245  68.416  53.237  1.00  0.00           C  
ATOM   3326  C4'   A   104     -30.975  68.110  53.991  1.00  0.00           C  
ATOM   3327  O4'   A   104     -30.860  66.672  54.134  1.00  0.00           O  
ATOM   3328  C3'   A   104     -29.678  68.504  53.302  1.00  0.00           C  
ATOM   3329  O3'   A   104     -29.339  69.866  53.493  1.00  0.00           O  
ATOM   3330  C1'   A   104     -29.497  66.286  54.080  1.00  0.00           C  
ATOM   3331  C2'   A   104     -28.677  67.571  53.968  1.00  0.00           C  
ATOM   3332  O2'   A   104     -28.342  68.022  55.272  1.00  0.00           O  
ATOM   3333  N1    A   104     -26.544  62.673  51.894  1.00  0.00           N  
ATOM   3334  C2    A   104     -26.446  63.336  53.053  1.00  0.00           C  
ATOM   3335  N3    A   104     -27.252  64.266  53.561  1.00  0.00           N  
ATOM   3336  C4    A   104     -28.279  64.511  52.729  1.00  0.00           C  
ATOM   3337  C5    A   104     -28.515  63.911  51.506  1.00  0.00           C  
ATOM   3338  C6    A   104     -27.588  62.942  51.081  1.00  0.00           C  
ATOM   3339  N6    A   104     -27.685  62.282  49.925  1.00  0.00           N  
ATOM   3340  N7    A   104     -29.672  64.415  50.927  1.00  0.00           N  
ATOM   3341  C8    A   104     -30.102  65.293  51.799  1.00  0.00           C  
ATOM   3342  N9    A   104     -29.307  65.403  52.914  1.00  0.00           N  
ATOM   3343  H5'   A   104     -33.007  68.047  53.731  1.00  0.00           H  
ATOM   3344 H5''   A   104     -32.350  69.387  53.167  1.00  0.00           H  
ATOM   3345  H4'   A   104     -31.025  68.526  54.878  1.00  0.00           H  
ATOM   3346  H3'   A   104     -29.742  68.286  52.348  1.00  0.00           H  
ATOM   3347  H1'   A   104     -29.243  65.808  54.897  1.00  0.00           H  
ATOM   3348  H2'   A   104     -27.880  67.443  53.412  1.00  0.00           H  
ATOM   3349 HO2'   A   104     -28.329  69.002  55.277  1.00  0.00           H  
ATOM   3350  H2    A   104     -25.670  63.104  53.607  1.00  0.00           H  
ATOM   3351  H61   A   104     -27.007  61.616  49.683  1.00  0.00           H  
ATOM   3352  H62   A   104     -28.434  62.460  49.319  1.00  0.00           H  
ATOM   3353  H8    A   104     -30.916  65.823  51.668  1.00  0.00           H  
ATOM   3354  P     A   105     -28.611  70.691  52.320  1.00  0.00           P  
ATOM   3355  OP2   A   105     -29.229  70.295  51.030  1.00  0.00           O  
ATOM   3356  OP1   A   105     -28.582  72.122  52.713  1.00  0.00           O  
ATOM   3357  O5'   A   105     -27.114  70.144  52.338  1.00  0.00           O  
ATOM   3358  C5'   A   105     -26.263  70.385  53.448  1.00  0.00           C  
ATOM   3359  C4'   A   105     -24.995  69.573  53.360  1.00  0.00           C  
ATOM   3360  O4'   A   105     -25.318  68.157  53.352  1.00  0.00           O  
ATOM   3361  C3'   A   105     -24.160  69.774  52.105  1.00  0.00           C  
ATOM   3362  O3'   A   105     -23.344  70.931  52.160  1.00  0.00           O  
ATOM   3363  C1'   A   105     -24.383  67.463  52.534  1.00  0.00           C  
ATOM   3364  C2'   A   105     -23.358  68.482  52.029  1.00  0.00           C  
ATOM   3365  O2'   A   105     -22.253  68.508  52.920  1.00  0.00           O  
ATOM   3366  N1    A   105     -24.187  63.807  48.907  1.00  0.00           N  
ATOM   3367  C2    A   105     -23.307  64.203  49.836  1.00  0.00           C  
ATOM   3368  N3    A   105     -23.423  65.163  50.750  1.00  0.00           N  
ATOM   3369  C4    A   105     -24.621  65.767  50.655  1.00  0.00           C  
ATOM   3370  C5    A   105     -25.628  65.473  49.755  1.00  0.00           C  
ATOM   3371  C6    A   105     -25.381  64.434  48.839  1.00  0.00           C  
ATOM   3372  N6    A   105     -26.258  64.040  47.913  1.00  0.00           N  
ATOM   3373  N7    A   105     -26.722  66.303  49.955  1.00  0.00           N  
ATOM   3374  C8    A   105     -26.358  67.068  50.954  1.00  0.00           C  
ATOM   3375  N9    A   105     -25.098  66.798  51.428  1.00  0.00           N  
ATOM   3376  H5'   A   105     -26.738  70.148  54.272  1.00  0.00           H  
ATOM   3377 H5''   A   105     -26.033  71.337  53.475  1.00  0.00           H  
ATOM   3378  H4'   A   105     -24.439  69.768  54.144  1.00  0.00           H  
ATOM   3379  H3'   A   105     -24.756  69.827  51.328  1.00  0.00           H  
ATOM   3380  H1'   A   105     -23.929  66.788  53.082  1.00  0.00           H  
ATOM   3381  H2'   A   105     -23.080  68.286  51.110  1.00  0.00           H  
ATOM   3382 HO2'   A   105     -21.898  69.420  52.960  1.00  0.00           H  
ATOM   3383  H2    A   105     -22.456  63.716  49.843  1.00  0.00           H  
ATOM   3384  H61   A   105     -26.029  63.309  47.302  1.00  0.00           H  
ATOM   3385  H62   A   105     -27.131  64.480  47.846  1.00  0.00           H  
ATOM   3386  H8    A   105     -26.933  67.768  51.329  1.00  0.00           H  
ATOM   3387  P     U   106     -23.136  71.837  50.849  1.00  0.00           P  
ATOM   3388  OP2   U   106     -24.473  72.116  50.268  1.00  0.00           O  
ATOM   3389  OP1   U   106     -22.240  72.966  51.207  1.00  0.00           O  
ATOM   3390  O5'   U   106     -22.350  70.883  49.844  1.00  0.00           O  
ATOM   3391  C5'   U   106     -21.027  70.455  50.128  1.00  0.00           C  
ATOM   3392  C4'   U   106     -20.550  69.422  49.137  1.00  0.00           C  
ATOM   3393  O4'   U   106     -21.346  68.210  49.254  1.00  0.00           O  
ATOM   3394  C3'   U   106     -20.672  69.798  47.668  1.00  0.00           C  
ATOM   3395  O3'   U   106     -19.615  70.627  47.218  1.00  0.00           O  
ATOM   3396  C1'   U   106     -21.500  67.610  47.981  1.00  0.00           C  
ATOM   3397  C2'   U   106     -20.690  68.439  46.984  1.00  0.00           C  
ATOM   3398  O2'   U   106     -19.382  67.896  46.884  1.00  0.00           O  
ATOM   3399  N1    U   106     -22.941  67.566  47.636  1.00  0.00           N  
ATOM   3400  C2    U   106     -23.344  66.599  46.733  1.00  0.00           C  
ATOM   3401  O2    U   106     -22.576  65.801  46.225  1.00  0.00           O  
ATOM   3402  N3    U   106     -24.687  66.595  46.444  1.00  0.00           N  
ATOM   3403  C4    U   106     -25.650  67.441  46.952  1.00  0.00           C  
ATOM   3404  O4    U   106     -26.820  67.310  46.592  1.00  0.00           O  
ATOM   3405  C5    U   106     -25.160  68.415  47.880  1.00  0.00           C  
ATOM   3406  C6    U   106     -23.858  68.440  48.180  1.00  0.00           C  
ATOM   3407  H5'   U   106     -21.003  70.067  51.028  1.00  0.00           H  
ATOM   3408 H5''   U   106     -20.426  71.228  50.097  1.00  0.00           H  
ATOM   3409  H4'   U   106     -19.615  69.205  49.332  1.00  0.00           H  
ATOM   3410  H3'   U   106     -21.532  70.243  47.518  1.00  0.00           H  
ATOM   3411  H1'   U   106     -21.144  66.697  48.006  1.00  0.00           H  
ATOM   3412  H2'   U   106     -21.131  68.483  46.110  1.00  0.00           H  
ATOM   3413 HO2'   U   106     -18.733  68.630  46.846  1.00  0.00           H  
ATOM   3414  H3    U   106     -24.993  65.917  45.806  1.00  0.00           H  
ATOM   3415  H5    U   106     -25.776  69.057  48.292  1.00  0.00           H  
ATOM   3416  H6    U   106     -23.548  69.117  48.816  1.00  0.00           H  
ATOM   3417  P     C   107     -19.882  71.737  46.088  1.00  0.00           P  
ATOM   3418  OP2   C   107     -21.291  72.187  46.208  1.00  0.00           O  
ATOM   3419  OP1   C   107     -18.784  72.736  46.158  1.00  0.00           O  
ATOM   3420  O5'   C   107     -19.733  70.938  44.719  1.00  0.00           O  
ATOM   3421  C5'   C   107     -19.696  71.622  43.475  1.00  0.00           C  
ATOM   3422  C4'   C   107     -19.212  70.726  42.361  1.00  0.00           C  
ATOM   3423  O4'   C   107     -17.797  70.434  42.565  1.00  0.00           O  
ATOM   3424  C3'   C   107     -19.921  69.388  42.220  1.00  0.00           C  
ATOM   3425  O3'   C   107     -20.079  68.986  40.870  1.00  0.00           O  
ATOM   3426  C1'   C   107     -17.589  69.033  42.516  1.00  0.00           C  
ATOM   3427  C2'   C   107     -18.944  68.416  42.877  1.00  0.00           C  
ATOM   3428  O2'   C   107     -19.030  67.125  42.290  1.00  0.00           O  
ATOM   3429  N1    C   107     -16.528  68.671  43.489  1.00  0.00           N  
ATOM   3430  C2    C   107     -15.289  68.245  42.994  1.00  0.00           C  
ATOM   3431  O2    C   107     -15.116  68.182  41.767  1.00  0.00           O  
ATOM   3432  N3    C   107     -14.305  67.911  43.860  1.00  0.00           N  
ATOM   3433  C4    C   107     -14.517  67.987  45.174  1.00  0.00           C  
ATOM   3434  N4    C   107     -13.517  67.647  45.991  1.00  0.00           N  
ATOM   3435  C5    C   107     -15.764  68.416  45.708  1.00  0.00           C  
ATOM   3436  C6    C   107     -16.730  68.745  44.842  1.00  0.00           C  
ATOM   3437  H5'   C   107     -19.094  72.391  43.552  1.00  0.00           H  
ATOM   3438 H5''   C   107     -20.597  71.941  43.259  1.00  0.00           H  
ATOM   3439  H4'   C   107     -19.325  71.195  41.508  1.00  0.00           H  
ATOM   3440  H3'   C   107     -20.751  69.406  42.741  1.00  0.00           H  
ATOM   3441  H1'   C   107     -17.327  68.732  41.621  1.00  0.00           H  
ATOM   3442  H2'   C   107     -19.071  68.381  43.848  1.00  0.00           H  
ATOM   3443 HO2'   C   107     -18.386  66.531  42.728  1.00  0.00           H  
ATOM   3444  H42   C   107     -13.641  67.692  46.961  1.00  0.00           H  
ATOM   3445  H41   C   107     -12.659  67.351  45.619  1.00  0.00           H  
ATOM   3446  H5    C   107     -15.910  68.469  46.676  1.00  0.00           H  
ATOM   3447  H6    C   107     -17.596  69.043  45.190  1.00  0.00           H  
ATOM   3448  P     A   108     -21.187  69.689  39.942  1.00  0.00           P  
ATOM   3449  OP2   A   108     -22.034  68.623  39.350  1.00  0.00           O  
ATOM   3450  OP1   A   108     -21.819  70.780  40.725  1.00  0.00           O  
ATOM   3451  O5'   A   108     -20.339  70.353  38.767  1.00  0.00           O  
ATOM   3452  C5'   A   108     -20.983  70.939  37.645  1.00  0.00           C  
ATOM   3453  C4'   A   108     -20.028  71.124  36.493  1.00  0.00           C  
ATOM   3454  O4'   A   108     -18.951  72.012  36.901  1.00  0.00           O  
ATOM   3455  C3'   A   108     -19.325  69.869  36.000  1.00  0.00           C  
ATOM   3456  O3'   A   108     -20.061  69.174  35.009  1.00  0.00           O  
ATOM   3457  C1'   A   108     -17.698  71.556  36.402  1.00  0.00           C  
ATOM   3458  C2'   A   108     -18.003  70.392  35.454  1.00  0.00           C  
ATOM   3459  O2'   A   108     -18.157  70.907  34.140  1.00  0.00           O  
ATOM   3460  N1    A   108     -13.135  69.742  37.965  1.00  0.00           N  
ATOM   3461  C2    A   108     -13.616  70.047  36.752  1.00  0.00           C  
ATOM   3462  N3    A   108     -14.816  70.516  36.417  1.00  0.00           N  
ATOM   3463  C4    A   108     -15.586  70.674  37.508  1.00  0.00           C  
ATOM   3464  C5    A   108     -15.234  70.404  38.817  1.00  0.00           C  
ATOM   3465  C6    A   108     -13.935  69.913  39.039  1.00  0.00           C  
ATOM   3466  N6    A   108     -13.456  69.608  40.247  1.00  0.00           N  
ATOM   3467  N7    A   108     -16.286  70.690  39.677  1.00  0.00           N  
ATOM   3468  C8    A   108     -17.234  71.118  38.881  1.00  0.00           C  
ATOM   3469  N9    A   108     -16.880  71.135  37.555  1.00  0.00           N  
ATOM   3470  H5'   A   108     -21.345  71.813  37.904  1.00  0.00           H  
ATOM   3471 H5''   A   108     -21.720  70.361  37.360  1.00  0.00           H  
ATOM   3472  H4'   A   108     -20.512  71.528  35.742  1.00  0.00           H  
ATOM   3473  H3'   A   108     -19.139  69.284  36.765  1.00  0.00           H  
ATOM   3474  H1'   A   108     -17.230  72.264  35.910  1.00  0.00           H  
ATOM   3475  H2'   A   108     -17.301  69.709  35.498  1.00  0.00           H  
ATOM   3476 HO2'   A   108     -18.831  70.376  33.667  1.00  0.00           H  
ATOM   3477  H2    A   108     -12.996  69.905  36.006  1.00  0.00           H  
ATOM   3478  H61   A   108     -12.541  69.269  40.340  1.00  0.00           H  
ATOM   3479  H62   A   108     -14.018  69.724  41.041  1.00  0.00           H  
ATOM   3480  H8    A   108     -18.116  71.401  39.204  1.00  0.00           H  
ATOM   3481  P     A   109     -20.174  67.571  35.061  1.00  0.00           P  
ATOM   3482  OP2   A   109     -20.439  67.175  36.467  1.00  0.00           O  
ATOM   3483  OP1   A   109     -21.105  67.140  33.989  1.00  0.00           O  
ATOM   3484  O5'   A   109     -18.711  67.069  34.676  1.00  0.00           O  
ATOM   3485  C5'   A   109     -18.161  67.343  33.396  1.00  0.00           C  
ATOM   3486  C4'   A   109     -16.698  66.982  33.334  1.00  0.00           C  
ATOM   3487  O4'   A   109     -15.978  67.801  34.285  1.00  0.00           O  
ATOM   3488  C3'   A   109     -16.341  65.565  33.755  1.00  0.00           C  
ATOM   3489  O3'   A   109     -16.524  64.615  32.719  1.00  0.00           O  
ATOM   3490  C1'   A   109     -14.875  67.080  34.780  1.00  0.00           C  
ATOM   3491  C2'   A   109     -14.879  65.711  34.117  1.00  0.00           C  
ATOM   3492  O2'   A   109     -14.063  65.756  32.955  1.00  0.00           O  
ATOM   3493  N1    A   109     -12.450  65.861  39.161  1.00  0.00           N  
ATOM   3494  C2    A   109     -12.061  65.838  37.880  1.00  0.00           C  
ATOM   3495  N3    A   109     -12.744  66.170  36.787  1.00  0.00           N  
ATOM   3496  C4    A   109     -13.988  66.570  37.107  1.00  0.00           C  
ATOM   3497  C5    A   109     -14.532  66.647  38.376  1.00  0.00           C  
ATOM   3498  C6    A   109     -13.705  66.269  39.448  1.00  0.00           C  
ATOM   3499  N6    A   109     -14.093  66.290  40.725  1.00  0.00           N  
ATOM   3500  N7    A   109     -15.842  67.104  38.320  1.00  0.00           N  
ATOM   3501  C8    A   109     -16.056  67.290  37.042  1.00  0.00           C  
ATOM   3502  N9    A   109     -14.976  66.987  36.249  1.00  0.00           N  
ATOM   3503  H5'   A   109     -18.263  68.298  33.201  1.00  0.00           H  
ATOM   3504 H5''   A   109     -18.646  66.825  32.721  1.00  0.00           H  
ATOM   3505  H4'   A   109     -16.364  67.162  32.430  1.00  0.00           H  
ATOM   3506  H3'   A   109     -16.854  65.329  34.557  1.00  0.00           H  
ATOM   3507  H1'   A   109     -14.052  67.557  34.539  1.00  0.00           H  
ATOM   3508  H2'   A   109     -14.590  65.009  34.737  1.00  0.00           H  
ATOM   3509 HO2'   A   109     -14.521  65.287  32.226  1.00  0.00           H  
ATOM   3510  H2    A   109     -11.141  65.534  37.725  1.00  0.00           H  
ATOM   3511  H61   A   109     -13.471  66.014  41.431  1.00  0.00           H  
ATOM   3512  H62   A   109     -14.999  66.583  40.958  1.00  0.00           H  
ATOM   3513  H8    A   109     -16.909  67.615  36.683  1.00  0.00           H  
ATOM   3514  P     G   110     -16.978  63.114  33.070  1.00  0.00           P  
ATOM   3515  OP2   G   110     -17.999  63.182  34.145  1.00  0.00           O  
ATOM   3516  OP1   G   110     -17.298  62.420  31.796  1.00  0.00           O  
ATOM   3517  O5'   G   110     -15.665  62.446  33.678  1.00  0.00           O  
ATOM   3518  C5'   G   110     -14.485  62.317  32.900  1.00  0.00           C  
ATOM   3519  C4'   G   110     -13.304  61.912  33.746  1.00  0.00           C  
ATOM   3520  O4'   G   110     -13.312  62.714  34.973  1.00  0.00           O  
ATOM   3521  C3'   G   110     -13.272  60.459  34.196  1.00  0.00           C  
ATOM   3522  O3'   G   110     -11.963  59.994  34.475  1.00  0.00           O  
ATOM   3523  C1'   G   110     -13.466  61.843  36.082  1.00  0.00           C  
ATOM   3524  C2'   G   110     -14.003  60.527  35.528  1.00  0.00           C  
ATOM   3525  O2'   G   110     -13.612  59.464  36.386  1.00  0.00           O  
ATOM   3526  N1    G   110     -14.283  63.176  40.927  1.00  0.00           N  
ATOM   3527  C2    G   110     -13.194  62.558  40.362  1.00  0.00           C  
ATOM   3528  N2    G   110     -12.186  62.252  41.193  1.00  0.00           N  
ATOM   3529  N3    G   110     -13.098  62.261  39.077  1.00  0.00           N  
ATOM   3530  C4    G   110     -14.196  62.636  38.388  1.00  0.00           C  
ATOM   3531  C5    G   110     -15.334  63.259  38.855  1.00  0.00           C  
ATOM   3532  C6    G   110     -15.425  63.571  40.237  1.00  0.00           C  
ATOM   3533  O6    G   110     -16.351  64.122  40.843  1.00  0.00           O  
ATOM   3534  N7    G   110     -16.236  63.476  37.824  1.00  0.00           N  
ATOM   3535  C8    G   110     -15.642  62.990  36.768  1.00  0.00           C  
ATOM   3536  N9    G   110     -14.401  62.466  37.039  1.00  0.00           N  
ATOM   3537  H5'   G   110     -14.290  63.176  32.469  1.00  0.00           H  
ATOM   3538 H5''   G   110     -14.631  61.639  32.208  1.00  0.00           H  
ATOM   3539  H4'   G   110     -12.480  62.088  33.246  1.00  0.00           H  
ATOM   3540  H3'   G   110     -13.792  59.917  33.567  1.00  0.00           H  
ATOM   3541  H1'   G   110     -12.605  61.685  36.523  1.00  0.00           H  
ATOM   3542  H2'   G   110     -14.975  60.555  35.404  1.00  0.00           H  
ATOM   3543 HO2'   G   110     -13.321  58.705  35.839  1.00  0.00           H  
ATOM   3544  H1    G   110     -14.256  63.353  41.891  1.00  0.00           H  
ATOM   3545  H22   G   110     -11.382  61.810  40.846  1.00  0.00           H  
ATOM   3546  H21   G   110     -12.249  62.469  42.146  1.00  0.00           H  
ATOM   3547  H8    G   110     -16.041  63.000  35.873  1.00  0.00           H  
ATOM   3548  P     A   111     -11.196  59.056  33.419  1.00  0.00           P  
ATOM   3549  OP2   A   111     -11.788  57.697  33.498  1.00  0.00           O  
ATOM   3550  OP1   A   111     -11.158  59.765  32.116  1.00  0.00           O  
ATOM   3551  O5'   A   111      -9.708  58.977  33.983  1.00  0.00           O  
ATOM   3552  C5'   A   111      -8.935  60.154  34.166  1.00  0.00           C  
ATOM   3553  C4'   A   111      -8.242  60.159  35.505  1.00  0.00           C  
ATOM   3554  O4'   A   111      -9.238  60.240  36.559  1.00  0.00           O  
ATOM   3555  C3'   A   111      -7.456  58.904  35.854  1.00  0.00           C  
ATOM   3556  O3'   A   111      -6.184  58.854  35.231  1.00  0.00           O  
ATOM   3557  C1'   A   111      -8.793  59.520  37.690  1.00  0.00           C  
ATOM   3558  C2'   A   111      -7.404  58.960  37.374  1.00  0.00           C  
ATOM   3559  O2'   A   111      -6.416  59.877  37.822  1.00  0.00           O  
ATOM   3560  N1    A   111     -10.339  55.990  41.111  1.00  0.00           N  
ATOM   3561  C2    A   111      -9.339  56.881  41.126  1.00  0.00           C  
ATOM   3562  N3    A   111      -8.992  57.772  40.200  1.00  0.00           N  
ATOM   3563  C4    A   111      -9.813  57.696  39.137  1.00  0.00           C  
ATOM   3564  C5    A   111     -10.882  56.834  38.976  1.00  0.00           C  
ATOM   3565  C6    A   111     -11.145  55.941  40.029  1.00  0.00           C  
ATOM   3566  N6    A   111     -12.141  55.052  40.015  1.00  0.00           N  
ATOM   3567  N7    A   111     -11.500  57.043  37.750  1.00  0.00           N  
ATOM   3568  C8    A   111     -10.803  58.011  37.208  1.00  0.00           C  
ATOM   3569  N9    A   111      -9.767  58.454  37.992  1.00  0.00           N  
ATOM   3570  H5'   A   111      -9.524  60.936  34.109  1.00  0.00           H  
ATOM   3571 H5''   A   111      -8.262  60.210  33.457  1.00  0.00           H  
ATOM   3572  H4'   A   111      -7.654  60.942  35.556  1.00  0.00           H  
ATOM   3573  H3'   A   111      -7.971  58.116  35.579  1.00  0.00           H  
ATOM   3574  H1'   A   111      -8.731  60.132  38.454  1.00  0.00           H  
ATOM   3575  H2'   A   111      -7.275  58.069  37.762  1.00  0.00           H  
ATOM   3576 HO2'   A   111      -5.663  59.866  37.195  1.00  0.00           H  
ATOM   3577  H2    A   111      -8.784  56.876  41.934  1.00  0.00           H  
ATOM   3578  H61   A   111     -12.275  54.454  40.780  1.00  0.00           H  
ATOM   3579  H62   A   111     -12.739  54.998  39.240  1.00  0.00           H  
ATOM   3580  H8    A   111     -11.003  58.383  36.323  1.00  0.00           H  
ATOM   3581  P     A   112      -5.652  57.481  34.588  1.00  0.00           P  
ATOM   3582  OP2   A   112      -6.774  56.857  33.843  1.00  0.00           O  
ATOM   3583  OP1   A   112      -4.374  57.764  33.890  1.00  0.00           O  
ATOM   3584  O5'   A   112      -5.331  56.564  35.852  1.00  0.00           O  
ATOM   3585  C5'   A   112      -4.376  56.968  36.822  1.00  0.00           C  
ATOM   3586  C4'   A   112      -4.453  56.115  38.063  1.00  0.00           C  
ATOM   3587  O4'   A   112      -5.746  56.288  38.692  1.00  0.00           O  
ATOM   3588  C3'   A   112      -4.371  54.612  37.846  1.00  0.00           C  
ATOM   3589  O3'   A   112      -3.043  54.145  37.689  1.00  0.00           O  
ATOM   3590  C1'   A   112      -6.131  55.099  39.323  1.00  0.00           C  
ATOM   3591  C2'   A   112      -4.992  54.096  39.133  1.00  0.00           C  
ATOM   3592  O2'   A   112      -4.086  54.205  40.221  1.00  0.00           O  
ATOM   3593  N1    A   112     -10.365  52.226  39.936  1.00  0.00           N  
ATOM   3594  C2    A   112      -9.319  52.471  40.736  1.00  0.00           C  
ATOM   3595  N3    A   112      -8.248  53.230  40.513  1.00  0.00           N  
ATOM   3596  C4    A   112      -8.310  53.790  39.292  1.00  0.00           C  
ATOM   3597  C5    A   112      -9.318  53.634  38.359  1.00  0.00           C  
ATOM   3598  C6    A   112     -10.395  52.805  38.717  1.00  0.00           C  
ATOM   3599  N6    A   112     -11.438  52.561  37.920  1.00  0.00           N  
ATOM   3600  N7    A   112      -9.041  54.364  37.211  1.00  0.00           N  
ATOM   3601  C8    A   112      -7.891  54.936  37.471  1.00  0.00           C  
ATOM   3602  N9    A   112      -7.390  54.632  38.714  1.00  0.00           N  
ATOM   3603  H5'   A   112      -4.544  57.903  37.066  1.00  0.00           H  
ATOM   3604 H5''   A   112      -3.478  56.894  36.438  1.00  0.00           H  
ATOM   3605  H4'   A   112      -3.753  56.400  38.687  1.00  0.00           H  
ATOM   3606  H3'   A   112      -4.938  54.366  37.084  1.00  0.00           H  
ATOM   3607  H1'   A   112      -6.270  55.257  40.281  1.00  0.00           H  
ATOM   3608  H2'   A   112      -5.327  53.181  39.029  1.00  0.00           H  
ATOM   3609 HO2'   A   112      -3.862  53.306  40.540  1.00  0.00           H  
ATOM   3610  H2    A   112      -9.345  52.027  41.610  1.00  0.00           H  
ATOM   3611  H61   A   112     -12.161  51.973  38.225  1.00  0.00           H  
ATOM   3612  H62   A   112     -11.482  52.970  37.030  1.00  0.00           H  
ATOM   3613  H8    A   112      -7.430  55.525  36.838  1.00  0.00           H  
ATOM   3614  P     C   113      -2.740  52.863  36.768  1.00  0.00           P  
ATOM   3615  OP2   C   113      -3.795  52.785  35.726  1.00  0.00           O  
ATOM   3616  OP1   C   113      -1.312  52.914  36.364  1.00  0.00           O  
ATOM   3617  O5'   C   113      -2.928  51.626  37.755  1.00  0.00           O  
ATOM   3618  C5'   C   113      -2.168  51.524  38.949  1.00  0.00           C  
ATOM   3619  C4'   C   113      -2.830  50.613  39.955  1.00  0.00           C  
ATOM   3620  O4'   C   113      -4.147  51.122  40.307  1.00  0.00           O  
ATOM   3621  C3'   C   113      -3.116  49.194  39.488  1.00  0.00           C  
ATOM   3622  O3'   C   113      -1.964  48.370  39.491  1.00  0.00           O  
ATOM   3623  C1'   C   113      -5.034  50.048  40.553  1.00  0.00           C  
ATOM   3624  C2'   C   113      -4.215  48.760  40.444  1.00  0.00           C  
ATOM   3625  O2'   C   113      -3.687  48.432  41.721  1.00  0.00           O  
ATOM   3626  N1    C   113      -6.138  50.099  39.564  1.00  0.00           N  
ATOM   3627  C2    C   113      -7.396  49.618  39.946  1.00  0.00           C  
ATOM   3628  O2    C   113      -7.550  49.165  41.091  1.00  0.00           O  
ATOM   3629  N3    C   113      -8.420  49.653  39.063  1.00  0.00           N  
ATOM   3630  C4    C   113      -8.229  50.144  37.838  1.00  0.00           C  
ATOM   3631  N4    C   113      -9.269  50.159  37.000  1.00  0.00           N  
ATOM   3632  C5    C   113      -6.963  50.640  37.419  1.00  0.00           C  
ATOM   3633  C6    C   113      -5.958  50.601  38.301  1.00  0.00           C  
ATOM   3634  H5'   C   113      -2.070  52.416  39.342  1.00  0.00           H  
ATOM   3635 H5''   C   113      -1.281  51.170  38.734  1.00  0.00           H  
ATOM   3636  H4'   C   113      -2.279  50.584  40.764  1.00  0.00           H  
ATOM   3637  H3'   C   113      -3.472  49.220  38.575  1.00  0.00           H  
ATOM   3638  H1'   C   113      -5.403  50.119  41.458  1.00  0.00           H  
ATOM   3639  H2'   C   113      -4.744  48.025  40.071  1.00  0.00           H  
ATOM   3640 HO2'   C   113      -3.721  47.461  41.842  1.00  0.00           H  
ATOM   3641  H42   C   113      -9.161  50.513  36.093  1.00  0.00           H  
ATOM   3642  H41   C   113     -10.139  49.816  37.292  1.00  0.00           H  
ATOM   3643  H5    C   113      -6.832  50.999  36.516  1.00  0.00           H  
ATOM   3644  H6    C   113      -5.079  50.937  38.032  1.00  0.00           H  
ATOM   3645  P     G   114      -1.754  47.269  38.337  1.00  0.00           P  
ATOM   3646  OP2   G   114      -2.429  47.758  37.108  1.00  0.00           O  
ATOM   3647  OP1   G   114      -0.312  46.918  38.293  1.00  0.00           O  
ATOM   3648  O5'   G   114      -2.555  45.997  38.867  1.00  0.00           O  
ATOM   3649  C5'   G   114      -2.111  45.281  40.009  1.00  0.00           C  
ATOM   3650  C4'   G   114      -3.268  44.683  40.772  1.00  0.00           C  
ATOM   3651  O4'   G   114      -4.316  45.666  40.967  1.00  0.00           O  
ATOM   3652  C3'   G   114      -3.996  43.535  40.088  1.00  0.00           C  
ATOM   3653  O3'   G   114      -3.278  42.314  40.143  1.00  0.00           O  
ATOM   3654  C1'   G   114      -5.573  45.019  41.018  1.00  0.00           C  
ATOM   3655  C2'   G   114      -5.322  43.518  40.839  1.00  0.00           C  
ATOM   3656  O2'   G   114      -5.184  42.912  42.116  1.00  0.00           O  
ATOM   3657  N1    G   114     -10.390  45.902  39.628  1.00  0.00           N  
ATOM   3658  C2    G   114      -9.903  45.326  40.776  1.00  0.00           C  
ATOM   3659  N2    G   114     -10.815  44.931  41.677  1.00  0.00           N  
ATOM   3660  N3    G   114      -8.616  45.149  41.025  1.00  0.00           N  
ATOM   3661  C4    G   114      -7.840  45.601  40.018  1.00  0.00           C  
ATOM   3662  C5    G   114      -8.224  46.192  38.833  1.00  0.00           C  
ATOM   3663  C6    G   114      -9.608  46.375  38.578  1.00  0.00           C  
ATOM   3664  O6    G   114     -10.149  46.878  37.587  1.00  0.00           O  
ATOM   3665  N7    G   114      -7.118  46.516  38.061  1.00  0.00           N  
ATOM   3666  C8    G   114      -6.099  46.124  38.778  1.00  0.00           C  
ATOM   3667  N9    G   114      -6.465  45.561  39.976  1.00  0.00           N  
ATOM   3668  H5'   G   114      -1.620  45.890  40.599  1.00  0.00           H  
ATOM   3669 H5''   G   114      -1.511  44.561  39.722  1.00  0.00           H  
ATOM   3670  H4'   G   114      -2.950  44.390  41.651  1.00  0.00           H  
ATOM   3671  H3'   G   114      -4.155  43.769  39.150  1.00  0.00           H  
ATOM   3672  H1'   G   114      -5.965  45.181  41.901  1.00  0.00           H  
ATOM   3673  H2'   G   114      -6.030  43.093  40.310  1.00  0.00           H  
ATOM   3674 HO2'   G   114      -5.756  42.117  42.155  1.00  0.00           H  
ATOM   3675  H1    G   114     -11.362  45.988  39.540  1.00  0.00           H  
ATOM   3676  H22   G   114     -10.526  44.513  42.516  1.00  0.00           H  
ATOM   3677  H21   G   114     -11.770  45.058  41.500  1.00  0.00           H  
ATOM   3678  H8    G   114      -5.168  46.223  38.489  1.00  0.00           H  
ATOM   3679  P     A   115      -3.611  41.135  39.102  1.00  0.00           P  
ATOM   3680  OP2   A   115      -3.886  41.752  37.781  1.00  0.00           O  
ATOM   3681  OP1   A   115      -2.552  40.101  39.224  1.00  0.00           O  
ATOM   3682  O5'   A   115      -4.973  40.513  39.648  1.00  0.00           O  
ATOM   3683  C5'   A   115      -4.995  39.741  40.840  1.00  0.00           C  
ATOM   3684  C4'   A   115      -6.407  39.439  41.278  1.00  0.00           C  
ATOM   3685  O4'   A   115      -7.182  40.636  41.539  1.00  0.00           O  
ATOM   3686  C3'   A   115      -7.310  38.807  40.230  1.00  0.00           C  
ATOM   3687  O3'   A   115      -7.047  37.429  40.029  1.00  0.00           O  
ATOM   3688  C1'   A   115      -8.542  40.327  41.344  1.00  0.00           C  
ATOM   3689  C2'   A   115      -8.675  38.893  40.906  1.00  0.00           C  
ATOM   3690  O2'   A   115      -8.754  38.016  42.019  1.00  0.00           O  
ATOM   3691  N1    A   115     -12.905  42.532  39.716  1.00  0.00           N  
ATOM   3692  C2    A   115     -12.652  41.652  40.693  1.00  0.00           C  
ATOM   3693  N3    A   115     -11.489  41.119  41.063  1.00  0.00           N  
ATOM   3694  C4    A   115     -10.487  41.583  40.296  1.00  0.00           C  
ATOM   3695  C5    A   115     -10.591  42.489  39.257  1.00  0.00           C  
ATOM   3696  C6    A   115     -11.876  42.980  38.965  1.00  0.00           C  
ATOM   3697  N6    A   115     -12.130  43.856  37.990  1.00  0.00           N  
ATOM   3698  N7    A   115      -9.346  42.735  38.694  1.00  0.00           N  
ATOM   3699  C8    A   115      -8.531  41.985  39.394  1.00  0.00           C  
ATOM   3700  N9    A   115      -9.154  41.262  40.381  1.00  0.00           N  
ATOM   3701  H5'   A   115      -4.540  40.238  41.552  1.00  0.00           H  
ATOM   3702 H5''   A   115      -4.521  38.898  40.686  1.00  0.00           H  
ATOM   3703  H4'   A   115      -6.377  38.921  42.109  1.00  0.00           H  
ATOM   3704  H3'   A   115      -7.308  39.367  39.425  1.00  0.00           H  
ATOM   3705  H1'   A   115      -8.964  40.439  42.222  1.00  0.00           H  
ATOM   3706  H2'   A   115      -9.402  38.737  40.267  1.00  0.00           H  
ATOM   3707 HO2'   A   115      -8.248  37.201  41.819  1.00  0.00           H  
ATOM   3708  H2    A   115     -13.432  41.359  41.209  1.00  0.00           H  
ATOM   3709  H61   A   115     -13.048  44.162  37.834  1.00  0.00           H  
ATOM   3710  H62   A   115     -11.399  44.195  37.432  1.00  0.00           H  
ATOM   3711  H8    A   115      -7.566  41.945  39.229  1.00  0.00           H  
ATOM   3712  P     A   116      -7.294  36.761  38.588  1.00  0.00           P  
ATOM   3713  OP2   A   116      -6.906  37.749  37.551  1.00  0.00           O  
ATOM   3714  OP1   A   116      -6.668  35.416  38.591  1.00  0.00           O  
ATOM   3715  O5'   A   116      -8.875  36.570  38.519  1.00  0.00           O  
ATOM   3716  C5'   A   116      -9.548  35.731  39.445  1.00  0.00           C  
ATOM   3717  C4'   A   116     -11.046  35.838  39.302  1.00  0.00           C  
ATOM   3718  O4'   A   116     -11.470  37.193  39.602  1.00  0.00           O  
ATOM   3719  C3'   A   116     -11.604  35.579  37.911  1.00  0.00           C  
ATOM   3720  O3'   A   116     -11.761  34.200  37.625  1.00  0.00           O  
ATOM   3721  C1'   A   116     -12.584  37.532  38.790  1.00  0.00           C  
ATOM   3722  C2'   A   116     -12.935  36.307  37.948  1.00  0.00           C  
ATOM   3723  O2'   A   116     -13.920  35.544  38.629  1.00  0.00           O  
ATOM   3724  N1    A   116     -14.387  41.480  36.012  1.00  0.00           N  
ATOM   3725  C2    A   116     -15.001  40.512  36.706  1.00  0.00           C  
ATOM   3726  N3    A   116     -14.469  39.514  37.408  1.00  0.00           N  
ATOM   3727  C4    A   116     -13.126  39.560  37.357  1.00  0.00           C  
ATOM   3728  C5    A   116     -12.354  40.491  36.687  1.00  0.00           C  
ATOM   3729  C6    A   116     -13.037  41.498  35.982  1.00  0.00           C  
ATOM   3730  N6    A   116     -12.426  42.461  35.290  1.00  0.00           N  
ATOM   3731  N7    A   116     -11.002  40.223  36.860  1.00  0.00           N  
ATOM   3732  C8    A   116     -10.989  39.155  37.618  1.00  0.00           C  
ATOM   3733  N9    A   116     -12.239  38.699  37.957  1.00  0.00           N  
ATOM   3734  H5'   A   116      -9.295  35.991  40.356  1.00  0.00           H  
ATOM   3735 H5''   A   116      -9.278  34.802  39.291  1.00  0.00           H  
ATOM   3736  H4'   A   116     -11.470  35.224  39.937  1.00  0.00           H  
ATOM   3737  H3'   A   116     -11.023  36.006  37.247  1.00  0.00           H  
ATOM   3738  H1'   A   116     -13.343  37.757  39.370  1.00  0.00           H  
ATOM   3739  H2'   A   116     -13.230  36.562  37.049  1.00  0.00           H  
ATOM   3740 HO2'   A   116     -13.770  34.593  38.445  1.00  0.00           H  
ATOM   3741  H2    A   116     -15.980  40.544  36.696  1.00  0.00           H  
ATOM   3742  H61   A   116     -12.957  43.137  34.818  1.00  0.00           H  
ATOM   3743  H62   A   116     -11.447  42.495  35.254  1.00  0.00           H  
ATOM   3744  H8    A   116     -10.161  38.720  37.916  1.00  0.00           H  
ATOM   3745  P     A   117     -11.658  33.672  36.110  1.00  0.00           P  
ATOM   3746  OP2   A   117     -10.448  34.272  35.495  1.00  0.00           O  
ATOM   3747  OP1   A   117     -11.821  32.197  36.124  1.00  0.00           O  
ATOM   3748  O5'   A   117     -12.936  34.302  35.396  1.00  0.00           O  
ATOM   3749  C5'   A   117     -12.926  34.591  34.006  1.00  0.00           C  
ATOM   3750  C4'   A   117     -14.094  35.460  33.612  1.00  0.00           C  
ATOM   3751  O4'   A   117     -13.926  36.617  34.470  1.00  0.00           O  
ATOM   3752  C3'   A   117     -14.094  35.968  32.179  1.00  0.00           C  
ATOM   3753  O3'   A   117     -14.902  35.189  31.314  1.00  0.00           O  
ATOM   3754  C1'   A   117     -14.006  37.792  33.672  1.00  0.00           C  
ATOM   3755  C2'   A   117     -14.556  37.405  32.299  1.00  0.00           C  
ATOM   3756  O2'   A   117     -15.974  37.489  32.331  1.00  0.00           O  
ATOM   3757  N1    A   117     -11.281  41.887  32.135  1.00  0.00           N  
ATOM   3758  C2    A   117     -12.588  41.601  32.074  1.00  0.00           C  
ATOM   3759  N3    A   117     -13.231  40.513  32.494  1.00  0.00           N  
ATOM   3760  C4    A   117     -12.372  39.635  33.041  1.00  0.00           C  
ATOM   3761  C5    A   117     -11.005  39.787  33.176  1.00  0.00           C  
ATOM   3762  C6    A   117     -10.446  40.983  32.692  1.00  0.00           C  
ATOM   3763  N6    A   117      -9.143  41.269  32.752  1.00  0.00           N  
ATOM   3764  N7    A   117     -10.445  38.675  33.790  1.00  0.00           N  
ATOM   3765  C8    A   117     -11.470  37.889  34.009  1.00  0.00           C  
ATOM   3766  N9    A   117     -12.668  38.407  33.582  1.00  0.00           N  
ATOM   3767  H5'   A   117     -12.971  33.750  33.504  1.00  0.00           H  
ATOM   3768 H5''   A   117     -12.093  35.053  33.780  1.00  0.00           H  
ATOM   3769  H4'   A   117     -14.926  34.976  33.797  1.00  0.00           H  
ATOM   3770  H3'   A   117     -13.175  35.966  31.837  1.00  0.00           H  
ATOM   3771  H1'   A   117     -14.624  38.418  34.107  1.00  0.00           H  
ATOM   3772  H2'   A   117     -14.175  37.966  31.590  1.00  0.00           H  
ATOM   3773 HO2'   A   117     -16.347  36.791  31.754  1.00  0.00           H  
ATOM   3774  H2    A   117     -13.150  42.289  31.661  1.00  0.00           H  
ATOM   3775  H61   A   117      -8.812  42.121  32.397  1.00  0.00           H  
ATOM   3776  H62   A   117      -8.519  40.629  33.152  1.00  0.00           H  
ATOM   3777  H8    A   117     -11.389  37.011  34.439  1.00  0.00           H  
ATOM   3778  P     G   118     -14.391  34.834  29.832  1.00  0.00           P  
ATOM   3779  OP2   G   118     -12.982  34.373  29.930  1.00  0.00           O  
ATOM   3780  OP1   G   118     -15.406  33.960  29.191  1.00  0.00           O  
ATOM   3781  O5'   G   118     -14.399  36.236  29.074  1.00  0.00           O  
ATOM   3782  C5'   G   118     -13.604  36.443  27.916  1.00  0.00           C  
ATOM   3783  C4'   G   118     -13.545  37.907  27.537  1.00  0.00           C  
ATOM   3784  O4'   G   118     -13.180  38.698  28.697  1.00  0.00           O  
ATOM   3785  C3'   G   118     -12.495  38.283  26.505  1.00  0.00           C  
ATOM   3786  O3'   G   118     -12.931  38.025  25.176  1.00  0.00           O  
ATOM   3787  C1'   G   118     -12.371  39.787  28.311  1.00  0.00           C  
ATOM   3788  C2'   G   118     -12.287  39.765  26.786  1.00  0.00           C  
ATOM   3789  O2'   G   118     -13.315  40.587  26.268  1.00  0.00           O  
ATOM   3790  N1    G   118      -7.774  41.824  29.069  1.00  0.00           N  
ATOM   3791  C2    G   118      -8.809  42.278  28.286  1.00  0.00           C  
ATOM   3792  N2    G   118      -8.587  43.424  27.614  1.00  0.00           N  
ATOM   3793  N3    G   118      -9.976  41.651  28.166  1.00  0.00           N  
ATOM   3794  C4    G   118     -10.015  40.508  28.890  1.00  0.00           C  
ATOM   3795  C5    G   118      -9.033  39.964  29.692  1.00  0.00           C  
ATOM   3796  C6    G   118      -7.795  40.654  29.826  1.00  0.00           C  
ATOM   3797  O6    G   118      -6.807  40.341  30.500  1.00  0.00           O  
ATOM   3798  N7    G   118      -9.461  38.767  30.250  1.00  0.00           N  
ATOM   3799  C8    G   118     -10.675  38.611  29.793  1.00  0.00           C  
ATOM   3800  N9    G   118     -11.076  39.634  28.968  1.00  0.00           N  
ATOM   3801  H5'   G   118     -13.986  35.935  27.170  1.00  0.00           H  
ATOM   3802 H5''   G   118     -12.695  36.120  28.090  1.00  0.00           H  
ATOM   3803  H4'   G   118     -14.543  38.119  27.127  1.00  0.00           H  
ATOM   3804  H3'   G   118     -11.564  37.703  26.590  1.00  0.00           H  
ATOM   3805  H1'   G   118     -12.748  40.780  28.596  1.00  0.00           H  
ATOM   3806  H2'   G   118     -11.368  40.158  26.329  1.00  0.00           H  
ATOM   3807 HO2'   G   118     -13.631  40.216  25.394  1.00  0.00           H  
ATOM   3808  H1    G   118      -6.941  42.376  29.097  1.00  0.00           H  
ATOM   3809  H22   G   118      -9.301  43.803  27.024  1.00  0.00           H  
ATOM   3810  H21   G   118      -7.710  43.895  27.704  1.00  0.00           H  
ATOM   3811  H8    G   118     -11.311  37.748  30.045  1.00  0.00           H  
ATOM   3812  P     U   119     -11.927  37.322  24.135  1.00  0.00           P  
ATOM   3813  OP2   U   119     -11.015  36.420  24.889  1.00  0.00           O  
ATOM   3814  OP1   U   119     -12.752  36.773  23.026  1.00  0.00           O  
ATOM   3815  O5'   U   119     -11.040  38.525  23.577  1.00  0.00           O  
ATOM   3816  C5'   U   119     -11.629  39.608  22.823  1.00  0.00           C  
ATOM   3817  C4'   U   119     -10.616  40.706  22.613  1.00  0.00           C  
ATOM   3818  O4'   U   119     -10.238  41.281  23.892  1.00  0.00           O  
ATOM   3819  C3'   U   119      -9.293  40.287  21.991  1.00  0.00           C  
ATOM   3820  O3'   U   119      -9.360  40.157  20.581  1.00  0.00           O  
ATOM   3821  C1'   U   119      -8.852  41.639  23.879  1.00  0.00           C  
ATOM   3822  C2'   U   119      -8.344  41.382  22.459  1.00  0.00           C  
ATOM   3823  O2'   U   119      -8.505  42.566  21.690  1.00  0.00           O  
ATOM   3824  N1    U   119      -8.104  40.858  24.893  1.00  0.00           N  
ATOM   3825  C2    U   119      -6.844  41.313  25.237  1.00  0.00           C  
ATOM   3826  O2    U   119      -6.339  42.308  24.746  1.00  0.00           O  
ATOM   3827  N3    U   119      -6.190  40.560  26.179  1.00  0.00           N  
ATOM   3828  C4    U   119      -6.654  39.420  26.803  1.00  0.00           C  
ATOM   3829  O4    U   119      -5.943  38.853  27.633  1.00  0.00           O  
ATOM   3830  C5    U   119      -7.965  39.010  26.399  1.00  0.00           C  
ATOM   3831  C6    U   119      -8.625  39.726  25.483  1.00  0.00           C  
ATOM   3832  H5'   U   119     -12.504  40.007  23.355  1.00  0.00           H  
ATOM   3833 H5''   U   119     -11.985  39.240  21.848  1.00  0.00           H  
ATOM   3834  H4'   U   119     -11.019  41.407  22.058  1.00  0.00           H  
ATOM   3835  H3'   U   119      -9.011  39.432  22.380  1.00  0.00           H  
ATOM   3836  H1'   U   119      -8.775  42.595  24.085  1.00  0.00           H  
ATOM   3837  H2'   U   119      -7.414  41.075  22.462  1.00  0.00           H  
ATOM   3838 HO2'   U   119      -8.942  42.339  20.843  1.00  0.00           H  
ATOM   3839  H3    U   119      -5.295  40.864  26.436  1.00  0.00           H  
ATOM   3840  H5    U   119      -8.373  38.210  26.792  1.00  0.00           H  
ATOM   3841  H6    U   119      -9.519  39.423  25.223  1.00  0.00           H  
ATOM   3842  P     C   120      -8.363  39.159  19.812  1.00  0.00           P  
ATOM   3843  OP2   C   120      -8.336  37.873  20.554  1.00  0.00           O  
ATOM   3844  OP1   C   120      -8.724  39.168  18.372  1.00  0.00           O  
ATOM   3845  O5'   C   120      -6.934  39.847  19.965  1.00  0.00           O  
ATOM   3846  C5'   C   120      -6.577  40.970  19.175  1.00  0.00           C  
ATOM   3847  C4'   C   120      -5.173  41.440  19.474  1.00  0.00           C  
ATOM   3848  O4'   C   120      -5.056  41.784  20.879  1.00  0.00           O  
ATOM   3849  C3'   C   120      -4.065  40.421  19.251  1.00  0.00           C  
ATOM   3850  O3'   C   120      -3.694  40.297  17.888  1.00  0.00           O  
ATOM   3851  C1'   C   120      -3.735  41.450  21.353  1.00  0.00           C  
ATOM   3852  C2'   C   120      -2.948  40.945  20.142  1.00  0.00           C  
ATOM   3853  O2'   C   120      -2.279  42.043  19.538  1.00  0.00           O  
ATOM   3854  N1    C   120      -3.800  40.444  22.442  1.00  0.00           N  
ATOM   3855  C2    C   120      -2.670  40.266  23.250  1.00  0.00           C  
ATOM   3856  O2    C   120      -1.657  40.948  23.034  1.00  0.00           O  
ATOM   3857  N3    C   120      -2.703  39.356  24.250  1.00  0.00           N  
ATOM   3858  C4    C   120      -3.803  38.635  24.462  1.00  0.00           C  
ATOM   3859  N4    C   120      -3.790  37.748  25.461  1.00  0.00           N  
ATOM   3860  C5    C   120      -4.968  38.791  23.658  1.00  0.00           C  
ATOM   3861  C6    C   120      -4.924  39.696  22.672  1.00  0.00           C  
ATOM   3862  H5'   C   120      -7.203  41.702  19.358  1.00  0.00           H  
ATOM   3863 H5''   C   120      -6.637  40.727  18.227  1.00  0.00           H  
ATOM   3864  H4'   C   120      -4.986  42.236  18.935  1.00  0.00           H  
ATOM   3865  H3'   C   120      -4.359  39.548  19.585  1.00  0.00           H  
ATOM   3866  H1'   C   120      -3.321  42.270  21.693  1.00  0.00           H  
ATOM   3867  H2'   C   120      -2.323  40.233  20.392  1.00  0.00           H  
ATOM   3868 HO2'   C   120      -2.451  42.030  18.574  1.00  0.00           H  
ATOM   3869  H42   C   120      -4.584  37.204  25.641  1.00  0.00           H  
ATOM   3870  H41   C   120      -2.987  37.643  26.012  1.00  0.00           H  
ATOM   3871  H5    C   120      -5.773  38.257  23.822  1.00  0.00           H  
ATOM   3872  H6    C   120      -5.716  39.818  22.108  1.00  0.00           H  
ATOM   3873  P     G   121      -3.027  38.934  17.354  1.00  0.00           P  
ATOM   3874  OP2   G   121      -3.787  37.795  17.927  1.00  0.00           O  
ATOM   3875  OP1   G   121      -2.871  39.045  15.880  1.00  0.00           O  
ATOM   3876  O5'   G   121      -1.573  38.934  18.004  1.00  0.00           O  
ATOM   3877  C5'   G   121      -0.601  39.894  17.617  1.00  0.00           C  
ATOM   3878  C4'   G   121       0.642  39.800  18.467  1.00  0.00           C  
ATOM   3879  O4'   G   121       0.305  40.043  19.857  1.00  0.00           O  
ATOM   3880  C3'   G   121       1.336  38.446  18.486  1.00  0.00           C  
ATOM   3881  O3'   G   121       2.139  38.219  17.339  1.00  0.00           O  
ATOM   3882  C1'   G   121       1.155  39.234  20.706  1.00  0.00           C  
ATOM   3883  C2'   G   121       2.127  38.496  19.784  1.00  0.00           C  
ATOM   3884  O2'   G   121       3.306  39.275  19.640  1.00  0.00           O  
ATOM   3885  N1    G   121       1.157  36.125  24.736  1.00  0.00           N  
ATOM   3886  C2    G   121       2.175  36.891  24.222  1.00  0.00           C  
ATOM   3887  N2    G   121       3.352  36.825  24.863  1.00  0.00           N  
ATOM   3888  N3    G   121       2.051  37.667  23.158  1.00  0.00           N  
ATOM   3889  C4    G   121       0.807  37.616  22.638  1.00  0.00           C  
ATOM   3890  C5    G   121      -0.280  36.886  23.075  1.00  0.00           C  
ATOM   3891  C6    G   121      -0.132  36.057  24.216  1.00  0.00           C  
ATOM   3892  O6    G   121      -0.976  35.333  24.757  1.00  0.00           O  
ATOM   3893  N7    G   121      -1.382  37.112  22.264  1.00  0.00           N  
ATOM   3894  C8    G   121      -0.956  37.958  21.366  1.00  0.00           C  
ATOM   3895  N9    G   121       0.362  38.307  21.534  1.00  0.00           N  
ATOM   3896  H5'   G   121      -0.983  40.791  17.706  1.00  0.00           H  
ATOM   3897 H5''   G   121      -0.359  39.743  16.678  1.00  0.00           H  
ATOM   3898  H4'   G   121       1.281  40.481  18.171  1.00  0.00           H  
ATOM   3899  H3'   G   121       0.660  37.739  18.549  1.00  0.00           H  
ATOM   3900  H1'   G   121       1.655  39.845  21.286  1.00  0.00           H  
ATOM   3901  H2'   G   121       2.326  37.597  20.120  1.00  0.00           H  
ATOM   3902 HO2'   G   121       3.527  39.347  18.688  1.00  0.00           H  
ATOM   3903  H1    G   121       1.352  35.583  25.530  1.00  0.00           H  
ATOM   3904  H22   G   121       4.115  37.349  24.542  1.00  0.00           H  
ATOM   3905  H21   G   121       3.452  36.251  25.651  1.00  0.00           H  
ATOM   3906  H8    G   121      -1.519  38.310  20.646  1.00  0.00           H  
ATOM   3907  P     G   122       2.440  36.718  16.850  1.00  0.00           P  
ATOM   3908  OP2   G   122       1.168  35.954  16.898  1.00  0.00           O  
ATOM   3909  OP1   G   122       3.204  36.794  15.577  1.00  0.00           O  
ATOM   3910  O5'   G   122       3.410  36.134  17.970  1.00  0.00           O  
ATOM   3911  C5'   G   122       4.726  36.641  18.133  1.00  0.00           C  
ATOM   3912  C4'   G   122       5.408  36.037  19.336  1.00  0.00           C  
ATOM   3913  O4'   G   122       4.659  36.355  20.537  1.00  0.00           O  
ATOM   3914  C3'   G   122       5.509  34.520  19.354  1.00  0.00           C  
ATOM   3915  O3'   G   122       6.564  34.025  18.545  1.00  0.00           O  
ATOM   3916  C1'   G   122       4.752  35.253  21.468  1.00  0.00           C  
ATOM   3917  C2'   G   122       5.681  34.215  20.835  1.00  0.00           C  
ATOM   3918  O2'   G   122       7.012  34.465  21.262  1.00  0.00           O  
ATOM   3919  N1    G   122       2.054  32.275  24.592  1.00  0.00           N  
ATOM   3920  C2    G   122       3.392  32.585  24.619  1.00  0.00           C  
ATOM   3921  N2    G   122       4.111  32.031  25.607  1.00  0.00           N  
ATOM   3922  N3    G   122       3.984  33.380  23.744  1.00  0.00           N  
ATOM   3923  C4    G   122       3.118  33.849  22.820  1.00  0.00           C  
ATOM   3924  C5    G   122       1.765  33.601  22.704  1.00  0.00           C  
ATOM   3925  C6    G   122       1.143  32.746  23.650  1.00  0.00           C  
ATOM   3926  O6    G   122      -0.043  32.404  23.717  1.00  0.00           O  
ATOM   3927  N7    G   122       1.232  34.276  21.616  1.00  0.00           N  
ATOM   3928  C8    G   122       2.251  34.909  21.098  1.00  0.00           C  
ATOM   3929  N9    G   122       3.424  34.695  21.780  1.00  0.00           N  
ATOM   3930  H5'   G   122       4.682  37.614  18.245  1.00  0.00           H  
ATOM   3931 H5''   G   122       5.250  36.435  17.330  1.00  0.00           H  
ATOM   3932  H4'   G   122       6.308  36.417  19.414  1.00  0.00           H  
ATOM   3933  H3'   G   122       4.661  34.137  19.043  1.00  0.00           H  
ATOM   3934  H1'   G   122       5.163  35.599  22.289  1.00  0.00           H  
ATOM   3935  H2'   G   122       5.396  33.302  21.049  1.00  0.00           H  
ATOM   3936 HO2'   G   122       7.602  34.469  20.481  1.00  0.00           H  
ATOM   3937  H1    G   122       1.712  31.675  25.288  1.00  0.00           H  
ATOM   3938  H22   G   122       5.071  32.217  25.677  1.00  0.00           H  
ATOM   3939  H21   G   122       3.680  31.441  26.260  1.00  0.00           H  
ATOM   3940  H8    G   122       2.183  35.480  20.305  1.00  0.00           H  
ATOM   3941  P     A   123       6.397  32.622  17.790  1.00  0.00           P  
ATOM   3942  OP2   A   123       5.039  32.548  17.195  1.00  0.00           O  
ATOM   3943  OP1   A   123       7.594  32.475  16.925  1.00  0.00           O  
ATOM   3944  O5'   A   123       6.507  31.530  18.944  1.00  0.00           O  
ATOM   3945  C5'   A   123       7.765  31.299  19.616  1.00  0.00           C  
ATOM   3946  C4'   A   123       7.570  30.421  20.831  1.00  0.00           C  
ATOM   3947  O4'   A   123       6.637  31.041  21.754  1.00  0.00           O  
ATOM   3948  C3'   A   123       6.986  29.032  20.603  1.00  0.00           C  
ATOM   3949  O3'   A   123       7.960  28.130  20.095  1.00  0.00           O  
ATOM   3950  C1'   A   123       5.951  30.026  22.471  1.00  0.00           C  
ATOM   3951  C2'   A   123       6.509  28.680  22.006  1.00  0.00           C  
ATOM   3952  O2'   A   123       7.564  28.322  22.880  1.00  0.00           O  
ATOM   3953  N1    A   123       1.257  28.650  24.027  1.00  0.00           N  
ATOM   3954  C2    A   123       2.467  28.431  24.539  1.00  0.00           C  
ATOM   3955  N3    A   123       3.648  28.838  24.102  1.00  0.00           N  
ATOM   3956  C4    A   123       3.514  29.564  22.980  1.00  0.00           C  
ATOM   3957  C5    A   123       2.332  29.880  22.338  1.00  0.00           C  
ATOM   3958  C6    A   123       1.155  29.390  22.905  1.00  0.00           C  
ATOM   3959  N6    A   123      -0.053  29.617  22.403  1.00  0.00           N  
ATOM   3960  N7    A   123       2.573  30.656  21.214  1.00  0.00           N  
ATOM   3961  C8    A   123       3.877  30.779  21.192  1.00  0.00           C  
ATOM   3962  N9    A   123       4.514  30.131  22.225  1.00  0.00           N  
ATOM   3963  H5'   A   123       8.210  32.256  19.925  1.00  0.00           H  
ATOM   3964 H5''   A   123       8.477  30.819  18.929  1.00  0.00           H  
ATOM   3965  H4'   A   123       8.587  30.284  21.229  1.00  0.00           H  
ATOM   3966  H3'   A   123       6.183  29.009  19.851  1.00  0.00           H  
ATOM   3967  H1'   A   123       6.098  30.075  23.560  1.00  0.00           H  
ATOM   3968  H2'   A   123       5.834  27.811  22.019  1.00  0.00           H  
ATOM   3969 HO2'   A   123       7.408  27.400  23.234  1.00  0.00           H  
ATOM   3970  H2    A   123       2.488  27.825  25.455  1.00  0.00           H  
ATOM   3971  H61   A   123      -0.863  29.242  22.856  1.00  0.00           H  
ATOM   3972  H62   A   123      -0.154  30.162  21.572  1.00  0.00           H  
ATOM   3973  H8    A   123       4.415  31.345  20.416  1.00  0.00           H  
ATOM   3974  P     G   124       7.522  26.940  19.108  1.00  0.00           P  
ATOM   3975  OP2   G   124       6.665  27.518  18.043  1.00  0.00           O  
ATOM   3976  OP1   G   124       8.742  26.178  18.736  1.00  0.00           O  
ATOM   3977  O5'   G   124       6.613  25.999  20.018  1.00  0.00           O  
ATOM   3978  C5'   G   124       7.175  25.255  21.087  1.00  0.00           C  
ATOM   3979  C4'   G   124       6.114  24.527  21.875  1.00  0.00           C  
ATOM   3980  O4'   G   124       5.194  25.468  22.484  1.00  0.00           O  
ATOM   3981  C3'   G   124       5.187  23.627  21.072  1.00  0.00           C  
ATOM   3982  O3'   G   124       5.801  22.411  20.677  1.00  0.00           O  
ATOM   3983  C1'   G   124       3.932  24.854  22.622  1.00  0.00           C  
ATOM   3984  C2'   G   124       4.053  23.439  22.063  1.00  0.00           C  
ATOM   3985  O2'   G   124       4.423  22.550  23.107  1.00  0.00           O  
ATOM   3986  N1    G   124      -1.029  25.782  21.957  1.00  0.00           N  
ATOM   3987  C2    G   124      -0.412  24.883  22.792  1.00  0.00           C  
ATOM   3988  N2    G   124      -1.218  24.128  23.554  1.00  0.00           N  
ATOM   3989  N3    G   124       0.899  24.733  22.877  1.00  0.00           N  
ATOM   3990  C4    G   124       1.558  25.567  22.045  1.00  0.00           C  
ATOM   3991  C5    G   124       1.039  26.500  21.173  1.00  0.00           C  
ATOM   3992  C6    G   124      -0.370  26.651  21.092  1.00  0.00           C  
ATOM   3993  O6    G   124      -1.022  27.423  20.380  1.00  0.00           O  
ATOM   3994  N7    G   124       2.054  27.159  20.494  1.00  0.00           N  
ATOM   3995  C8    G   124       3.152  26.624  20.957  1.00  0.00           C  
ATOM   3996  N9    G   124       2.923  25.652  21.901  1.00  0.00           N  
ATOM   3997  H5'   G   124       7.655  25.865  21.685  1.00  0.00           H  
ATOM   3998 H5''   G   124       7.809  24.601  20.724  1.00  0.00           H  
ATOM   3999  H4'   G   124       6.546  24.009  22.586  1.00  0.00           H  
ATOM   4000  H3'   G   124       4.866  24.115  20.286  1.00  0.00           H  
ATOM   4001  H1'   G   124       3.695  24.810  23.572  1.00  0.00           H  
ATOM   4002  H2'   G   124       3.229  23.151  21.616  1.00  0.00           H  
ATOM   4003 HO2'   G   124       5.067  21.899  22.758  1.00  0.00           H  
ATOM   4004  H1    G   124      -2.008  25.816  21.969  1.00  0.00           H  
ATOM   4005  H22   G   124      -0.834  23.469  24.170  1.00  0.00           H  
ATOM   4006  H21   G   124      -2.191  24.234  23.497  1.00  0.00           H  
ATOM   4007  H8    G   124       4.047  26.890  20.661  1.00  0.00           H  
ATOM   4008  P     G   125       5.304  21.648  19.353  1.00  0.00           P  
ATOM   4009  OP2   G   125       5.011  22.671  18.316  1.00  0.00           O  
ATOM   4010  OP1   G   125       6.271  20.560  19.058  1.00  0.00           O  
ATOM   4011  O5'   G   125       3.926  20.978  19.788  1.00  0.00           O  
ATOM   4012  C5'   G   125       3.890  19.959  20.776  1.00  0.00           C  
ATOM   4013  C4'   G   125       2.479  19.504  21.053  1.00  0.00           C  
ATOM   4014  O4'   G   125       1.697  20.520  21.738  1.00  0.00           O  
ATOM   4015  C3'   G   125       1.636  19.165  19.832  1.00  0.00           C  
ATOM   4016  O3'   G   125       1.964  17.908  19.264  1.00  0.00           O  
ATOM   4017  C1'   G   125       0.349  20.322  21.423  1.00  0.00           C  
ATOM   4018  C2'   G   125       0.268  19.112  20.499  1.00  0.00           C  
ATOM   4019  O2'   G   125       0.121  17.936  21.282  1.00  0.00           O  
ATOM   4020  N1    G   125      -3.814  23.062  20.384  1.00  0.00           N  
ATOM   4021  C2    G   125      -3.697  21.869  21.056  1.00  0.00           C  
ATOM   4022  N2    G   125      -4.837  21.330  21.515  1.00  0.00           N  
ATOM   4023  N3    G   125      -2.548  21.248  21.265  1.00  0.00           N  
ATOM   4024  C4    G   125      -1.505  21.925  20.739  1.00  0.00           C  
ATOM   4025  C5    G   125      -1.513  23.121  20.052  1.00  0.00           C  
ATOM   4026  C6    G   125      -2.753  23.776  19.835  1.00  0.00           C  
ATOM   4027  O6    G   125      -2.968  24.843  19.248  1.00  0.00           O  
ATOM   4028  N7    G   125      -0.227  23.482  19.677  1.00  0.00           N  
ATOM   4029  C8    G   125       0.525  22.518  20.134  1.00  0.00           C  
ATOM   4030  N9    G   125      -0.185  21.542  20.789  1.00  0.00           N  
ATOM   4031  H5'   G   125       4.284  20.304  21.605  1.00  0.00           H  
ATOM   4032 H5''   G   125       4.419  19.194  20.466  1.00  0.00           H  
ATOM   4033  H4'   G   125       2.509  18.711  21.629  1.00  0.00           H  
ATOM   4034  H3'   G   125       1.681  19.907  19.195  1.00  0.00           H  
ATOM   4035  H1'   G   125      -0.148  20.137  22.247  1.00  0.00           H  
ATOM   4036  H2'   G   125      -0.455  19.205  19.844  1.00  0.00           H  
ATOM   4037 HO2'   G   125       0.745  17.255  20.954  1.00  0.00           H  
ATOM   4038  H1    G   125      -4.712  23.440  20.283  1.00  0.00           H  
ATOM   4039  H22   G   125      -4.815  20.480  22.002  1.00  0.00           H  
ATOM   4040  H21   G   125      -5.692  21.784  21.364  1.00  0.00           H  
ATOM   4041  H8    G   125       1.498  22.495  20.021  1.00  0.00           H  
ATOM   4042  P     U   126       1.631  17.608  17.721  1.00  0.00           P  
ATOM   4043  OP2   U   126       1.729  18.887  16.973  1.00  0.00           O  
ATOM   4044  OP1   U   126       2.445  16.443  17.293  1.00  0.00           O  
ATOM   4045  O5'   U   126       0.101  17.162  17.737  1.00  0.00           O  
ATOM   4046  C5'   U   126      -0.318  16.020  18.467  1.00  0.00           C  
ATOM   4047  C4'   U   126      -1.819  15.867  18.449  1.00  0.00           C  
ATOM   4048  O4'   U   126      -2.432  17.149  18.766  1.00  0.00           O  
ATOM   4049  C3'   U   126      -2.431  15.412  17.134  1.00  0.00           C  
ATOM   4050  O3'   U   126      -3.566  14.583  17.308  1.00  0.00           O  
ATOM   4051  C1'   U   126      -3.343  17.497  17.738  1.00  0.00           C  
ATOM   4052  C2'   U   126      -2.886  16.726  16.507  1.00  0.00           C  
ATOM   4053  O2'   U   126      -3.996  16.527  15.643  1.00  0.00           O  
ATOM   4054  N1    U   126      -3.296  18.965  17.533  1.00  0.00           N  
ATOM   4055  C2    U   126      -4.506  19.632  17.469  1.00  0.00           C  
ATOM   4056  O2    U   126      -5.582  19.070  17.574  1.00  0.00           O  
ATOM   4057  N3    U   126      -4.413  20.988  17.279  1.00  0.00           N  
ATOM   4058  C4    U   126      -3.261  21.733  17.148  1.00  0.00           C  
ATOM   4059  O4    U   126      -3.344  22.951  16.980  1.00  0.00           O  
ATOM   4060  C5    U   126      -2.048  20.977  17.224  1.00  0.00           C  
ATOM   4061  C6    U   126      -2.109  19.655  17.410  1.00  0.00           C  
ATOM   4062  H5'   U   126      -0.017  16.106  19.396  1.00  0.00           H  
ATOM   4063 H5''   U   126       0.089  15.221  18.072  1.00  0.00           H  
ATOM   4064  H4'   U   126      -2.077  15.210  19.128  1.00  0.00           H  
ATOM   4065  H3'   U   126      -1.732  15.016  16.573  1.00  0.00           H  
ATOM   4066  H1'   U   126      -4.259  17.229  17.964  1.00  0.00           H  
ATOM   4067  H2'   U   126      -2.148  17.181  16.050  1.00  0.00           H  
ATOM   4068 HO2'   U   126      -4.261  17.390  15.260  1.00  0.00           H  
ATOM   4069  H3    U   126      -5.259  21.481  17.230  1.00  0.00           H  
ATOM   4070  H5    U   126      -1.181  21.426  17.142  1.00  0.00           H  
ATOM   4071  H6    U   126      -1.265  19.160  17.458  1.00  0.00           H  
ATOM   4072  P     U   127      -3.390  13.061  17.792  1.00  0.00           P  
ATOM   4073  OP2   U   127      -4.256  12.206  16.942  1.00  0.00           O  
ATOM   4074  OP1   U   127      -1.936  12.772  17.884  1.00  0.00           O  
ATOM   4075  O5'   U   127      -3.988  13.055  19.269  1.00  0.00           O  
ATOM   4076  C5'   U   127      -4.087  11.849  20.011  1.00  0.00           C  
ATOM   4077  C4'   U   127      -4.959  12.016  21.231  1.00  0.00           C  
ATOM   4078  O4'   U   127      -4.352  12.945  22.158  1.00  0.00           O  
ATOM   4079  C3'   U   127      -6.335  12.621  20.994  1.00  0.00           C  
ATOM   4080  O3'   U   127      -7.250  11.706  20.417  1.00  0.00           O  
ATOM   4081  C1'   U   127      -5.371  13.543  22.939  1.00  0.00           C  
ATOM   4082  C2'   U   127      -6.721  13.071  22.392  1.00  0.00           C  
ATOM   4083  O2'   U   127      -7.183  11.980  23.175  1.00  0.00           O  
ATOM   4084  N1    U   127      -5.236  15.019  22.906  1.00  0.00           N  
ATOM   4085  C2    U   127      -5.917  15.737  23.872  1.00  0.00           C  
ATOM   4086  O2    U   127      -6.607  15.211  24.728  1.00  0.00           O  
ATOM   4087  N3    U   127      -5.762  17.099  23.803  1.00  0.00           N  
ATOM   4088  C4    U   127      -5.013  17.806  22.887  1.00  0.00           C  
ATOM   4089  O4    U   127      -4.974  19.035  22.957  1.00  0.00           O  
ATOM   4090  C5    U   127      -4.336  16.999  21.918  1.00  0.00           C  
ATOM   4091  C6    U   127      -4.469  15.669  21.962  1.00  0.00           C  
ATOM   4092  H5'   U   127      -3.190  11.575  20.296  1.00  0.00           H  
ATOM   4093 H5''   U   127      -4.468  11.152  19.439  1.00  0.00           H  
ATOM   4094  H4'   U   127      -5.053  11.147  21.674  1.00  0.00           H  
ATOM   4095  H3'   U   127      -6.246  13.405  20.413  1.00  0.00           H  
ATOM   4096  H1'   U   127      -5.269  13.228  23.861  1.00  0.00           H  
ATOM   4097  H2'   U   127      -7.374  13.801  22.367  1.00  0.00           H  
ATOM   4098 HO2'   U   127      -7.585  11.310  22.583  1.00  0.00           H  
ATOM   4099  H3    U   127      -6.237  17.627  24.479  1.00  0.00           H  
ATOM   4100  H5    U   127      -3.779  17.418  21.228  1.00  0.00           H  
ATOM   4101  H6    U   127      -3.996  15.139  21.288  1.00  0.00           H  
ATOM   4102  P     C   128      -8.356  12.220  19.371  1.00  0.00           P  
ATOM   4103  OP2   C   128      -7.665  13.002  18.315  1.00  0.00           O  
ATOM   4104  OP1   C   128      -9.201  11.059  18.989  1.00  0.00           O  
ATOM   4105  O5'   C   128      -9.255  13.224  20.221  1.00  0.00           O  
ATOM   4106  C5'   C   128     -10.072  12.752  21.281  1.00  0.00           C  
ATOM   4107  C4'   C   128     -10.690  13.890  22.057  1.00  0.00           C  
ATOM   4108  O4'   C   128      -9.646  14.693  22.663  1.00  0.00           O  
ATOM   4109  C3'   C   128     -11.499  14.891  21.246  1.00  0.00           C  
ATOM   4110  O3'   C   128     -12.816  14.446  20.974  1.00  0.00           O  
ATOM   4111  C1'   C   128     -10.078  16.026  22.731  1.00  0.00           C  
ATOM   4112  C2'   C   128     -11.506  16.079  22.200  1.00  0.00           C  
ATOM   4113  O2'   C   128     -12.415  15.873  23.272  1.00  0.00           O  
ATOM   4114  N1    C   128      -9.154  16.883  21.948  1.00  0.00           N  
ATOM   4115  C2    C   128      -9.057  18.239  22.286  1.00  0.00           C  
ATOM   4116  O2    C   128      -9.742  18.680  23.222  1.00  0.00           O  
ATOM   4117  N3    C   128      -8.222  19.042  21.588  1.00  0.00           N  
ATOM   4118  C4    C   128      -7.497  18.544  20.587  1.00  0.00           C  
ATOM   4119  N4    C   128      -6.686  19.374  19.926  1.00  0.00           N  
ATOM   4120  C5    C   128      -7.573  17.171  20.218  1.00  0.00           C  
ATOM   4121  C6    C   128      -8.402  16.386  20.916  1.00  0.00           C  
ATOM   4122  H5'   C   128      -9.525  12.211  21.889  1.00  0.00           H  
ATOM   4123 H5''   C   128     -10.786  12.193  20.910  1.00  0.00           H  
ATOM   4124  H4'   C   128     -11.257  13.518  22.764  1.00  0.00           H  
ATOM   4125  H3'   C   128     -11.006  15.120  20.431  1.00  0.00           H  
ATOM   4126  H1'   C   128     -10.072  16.311  23.668  1.00  0.00           H  
ATOM   4127  H2'   C   128     -11.689  16.917  21.726  1.00  0.00           H  
ATOM   4128 HO2'   C   128     -13.204  15.400  22.936  1.00  0.00           H  
ATOM   4129  H42   C   128      -6.141  19.038  19.185  1.00  0.00           H  
ATOM   4130  H41   C   128      -6.637  20.319  20.183  1.00  0.00           H  
ATOM   4131  H5    C   128      -7.036  16.814  19.480  1.00  0.00           H  
ATOM   4132  H6    C   128      -8.468  15.438  20.677  1.00  0.00           H  
ATOM   4133  P     G   129     -13.490  14.742  19.545  1.00  0.00           P  
ATOM   4134  OP2   G   129     -12.460  14.526  18.497  1.00  0.00           O  
ATOM   4135  OP1   G   129     -14.773  13.997  19.477  1.00  0.00           O  
ATOM   4136  O5'   G   129     -13.827  16.299  19.592  1.00  0.00           O  
ATOM   4137  C5'   G   129     -14.733  16.820  20.553  1.00  0.00           C  
ATOM   4138  C4'   G   129     -14.831  18.323  20.464  1.00  0.00           C  
ATOM   4139  O4'   G   129     -13.596  18.947  20.894  1.00  0.00           O  
ATOM   4140  C3'   G   129     -15.051  18.896  19.072  1.00  0.00           C  
ATOM   4141  O3'   G   129     -16.388  18.762  18.622  1.00  0.00           O  
ATOM   4142  C1'   G   129     -13.416  20.167  20.200  1.00  0.00           C  
ATOM   4143  C2'   G   129     -14.600  20.340  19.249  1.00  0.00           C  
ATOM   4144  O2'   G   129     -15.601  21.117  19.890  1.00  0.00           O  
ATOM   4145  N1    G   129      -9.948  22.838  17.602  1.00  0.00           N  
ATOM   4146  C2    G   129     -11.128  23.255  18.167  1.00  0.00           C  
ATOM   4147  N2    G   129     -11.430  24.554  18.026  1.00  0.00           N  
ATOM   4148  N3    G   129     -11.954  22.458  18.826  1.00  0.00           N  
ATOM   4149  C4    G   129     -11.499  21.188  18.873  1.00  0.00           C  
ATOM   4150  C5    G   129     -10.337  20.669  18.343  1.00  0.00           C  
ATOM   4151  C6    G   129      -9.460  21.535  17.639  1.00  0.00           C  
ATOM   4152  O6    G   129      -8.383  21.266  17.096  1.00  0.00           O  
ATOM   4153  N7    G   129     -10.235  19.312  18.612  1.00  0.00           N  
ATOM   4154  C8    G   129     -11.317  19.035  19.288  1.00  0.00           C  
ATOM   4155  N9    G   129     -12.128  20.127  19.483  1.00  0.00           N  
ATOM   4156  H5'   G   129     -14.426  16.572  21.449  1.00  0.00           H  
ATOM   4157 H5''   G   129     -15.620  16.432  20.400  1.00  0.00           H  
ATOM   4158  H4'   G   129     -15.553  18.629  21.052  1.00  0.00           H  
ATOM   4159  H3'   G   129     -14.453  18.445  18.441  1.00  0.00           H  
ATOM   4160  H1'   G   129     -13.406  20.903  20.847  1.00  0.00           H  
ATOM   4161  H2'   G   129     -14.322  20.737  18.397  1.00  0.00           H  
ATOM   4162 HO2'   G   129     -16.483  20.795  19.610  1.00  0.00           H  
ATOM   4163  H1    G   129      -9.406  23.508  17.135  1.00  0.00           H  
ATOM   4164  H22   G   129     -12.260  24.909  18.409  1.00  0.00           H  
ATOM   4165  H21   G   129     -10.824  25.151  17.540  1.00  0.00           H  
ATOM   4166  H8    G   129     -11.528  18.139  19.623  1.00  0.00           H  
ATOM   4167  P     A   130     -16.706  18.662  17.050  1.00  0.00           P  
ATOM   4168  OP2   A   130     -15.555  17.997  16.390  1.00  0.00           O  
ATOM   4169  OP1   A   130     -18.070  18.099  16.891  1.00  0.00           O  
ATOM   4170  O5'   A   130     -16.740  20.180  16.567  1.00  0.00           O  
ATOM   4171  C5'   A   130     -16.575  20.513  15.197  1.00  0.00           C  
ATOM   4172  C4'   A   130     -17.372  21.737  14.823  1.00  0.00           C  
ATOM   4173  O4'   A   130     -18.780  21.401  14.869  1.00  0.00           O  
ATOM   4174  C3'   A   130     -17.215  22.941  15.740  1.00  0.00           C  
ATOM   4175  O3'   A   130     -16.171  23.811  15.338  1.00  0.00           O  
ATOM   4176  C1'   A   130     -19.526  22.501  15.399  1.00  0.00           C  
ATOM   4177  C2'   A   130     -18.548  23.658  15.591  1.00  0.00           C  
ATOM   4178  O2'   A   130     -18.571  24.465  14.422  1.00  0.00           O  
ATOM   4179  N1    A   130     -22.884  23.702  19.118  1.00  0.00           N  
ATOM   4180  C2    A   130     -22.511  24.341  18.002  1.00  0.00           C  
ATOM   4181  N3    A   130     -21.629  23.970  17.076  1.00  0.00           N  
ATOM   4182  C4    A   130     -21.088  22.778  17.385  1.00  0.00           C  
ATOM   4183  C5    A   130     -21.370  22.003  18.495  1.00  0.00           C  
ATOM   4184  C6    A   130     -22.322  22.507  19.399  1.00  0.00           C  
ATOM   4185  N6    A   130     -22.694  21.871  20.512  1.00  0.00           N  
ATOM   4186  N7    A   130     -20.619  20.835  18.481  1.00  0.00           N  
ATOM   4187  C8    A   130     -19.912  20.929  17.382  1.00  0.00           C  
ATOM   4188  N9    A   130     -20.146  22.080  16.670  1.00  0.00           N  
ATOM   4189  H5'   A   130     -16.871  19.758  14.646  1.00  0.00           H  
ATOM   4190 H5''   A   130     -15.626  20.683  15.020  1.00  0.00           H  
ATOM   4191  H4'   A   130     -17.130  22.009  13.913  1.00  0.00           H  
ATOM   4192  H3'   A   130     -17.122  22.631  16.665  1.00  0.00           H  
ATOM   4193  H1'   A   130     -20.227  22.768  14.767  1.00  0.00           H  
ATOM   4194  H2'   A   130     -18.770  24.174  16.394  1.00  0.00           H  
ATOM   4195 HO2'   A   130     -17.653  24.718  14.192  1.00  0.00           H  
ATOM   4196  H2    A   130     -22.948  25.204  17.845  1.00  0.00           H  
ATOM   4197  H61   A   130     -23.363  22.273  21.105  1.00  0.00           H  
ATOM   4198  H62   A   130     -22.300  21.003  20.736  1.00  0.00           H  
ATOM   4199  H8    A   130     -19.275  20.242  17.095  1.00  0.00           H  
ATOM   4200  P     A   131     -15.295  24.564  16.447  1.00  0.00           P  
ATOM   4201  OP2   A   131     -15.332  23.697  17.651  1.00  0.00           O  
ATOM   4202  OP1   A   131     -13.994  24.867  15.800  1.00  0.00           O  
ATOM   4203  O5'   A   131     -15.997  25.946  16.815  1.00  0.00           O  
ATOM   4204  C5'   A   131     -16.647  26.721  15.818  1.00  0.00           C  
ATOM   4205  C4'   A   131     -16.100  28.126  15.764  1.00  0.00           C  
ATOM   4206  O4'   A   131     -14.653  28.078  15.698  1.00  0.00           O  
ATOM   4207  C3'   A   131     -16.513  28.957  14.559  1.00  0.00           C  
ATOM   4208  O3'   A   131     -17.763  29.601  14.732  1.00  0.00           O  
ATOM   4209  C1'   A   131     -14.169  29.044  14.795  1.00  0.00           C  
ATOM   4210  C2'   A   131     -15.349  29.926  14.399  1.00  0.00           C  
ATOM   4211  O2'   A   131     -15.449  31.006  15.316  1.00  0.00           O  
ATOM   4212  N1    A   131     -12.087  29.515  10.105  1.00  0.00           N  
ATOM   4213  C2    A   131     -12.552  30.418  10.978  1.00  0.00           C  
ATOM   4214  N3    A   131     -13.082  30.225  12.184  1.00  0.00           N  
ATOM   4215  C4    A   131     -13.116  28.915  12.485  1.00  0.00           C  
ATOM   4216  C5    A   131     -12.676  27.872  11.692  1.00  0.00           C  
ATOM   4217  C6    A   131     -12.135  28.207  10.439  1.00  0.00           C  
ATOM   4218  N6    A   131     -11.671  27.308   9.568  1.00  0.00           N  
ATOM   4219  N7    A   131     -12.869  26.654  12.332  1.00  0.00           N  
ATOM   4220  C8    A   131     -13.412  26.984  13.478  1.00  0.00           C  
ATOM   4221  N9    A   131     -13.591  28.336  13.637  1.00  0.00           N  
ATOM   4222  H5'   A   131     -17.606  26.759  16.017  1.00  0.00           H  
ATOM   4223 H5''   A   131     -16.519  26.295  14.946  1.00  0.00           H  
ATOM   4224  H4'   A   131     -16.362  28.600  16.581  1.00  0.00           H  
ATOM   4225  H3'   A   131     -16.557  28.375  13.772  1.00  0.00           H  
ATOM   4226  H1'   A   131     -13.478  29.596  15.219  1.00  0.00           H  
ATOM   4227  H2'   A   131     -15.269  30.241  13.474  1.00  0.00           H  
ATOM   4228 HO2'   A   131     -16.395  31.224  15.449  1.00  0.00           H  
ATOM   4229  H2    A   131     -12.495  31.352  10.688  1.00  0.00           H  
ATOM   4230  H61   A   131     -11.305  27.603   8.707  1.00  0.00           H  
ATOM   4231  H62   A   131     -11.696  26.354   9.788  1.00  0.00           H  
ATOM   4232  H8    A   131     -13.668  26.326  14.158  1.00  0.00           H  
ATOM   4233  P     G   132     -18.842  29.604  13.540  1.00  0.00           P  
ATOM   4234  OP2   G   132     -18.982  28.211  13.043  1.00  0.00           O  
ATOM   4235  OP1   G   132     -20.044  30.340  14.008  1.00  0.00           O  
ATOM   4236  O5'   G   132     -18.149  30.468  12.394  1.00  0.00           O  
ATOM   4237  C5'   G   132     -18.532  30.319  11.036  1.00  0.00           C  
ATOM   4238  C4'   G   132     -17.338  30.122  10.143  1.00  0.00           C  
ATOM   4239  O4'   G   132     -16.384  29.220  10.770  1.00  0.00           O  
ATOM   4240  C3'   G   132     -17.708  29.435   8.849  1.00  0.00           C  
ATOM   4241  O3'   G   132     -18.182  30.402   7.933  1.00  0.00           O  
ATOM   4242  C1'   G   132     -15.879  28.329   9.804  1.00  0.00           C  
ATOM   4243  C2'   G   132     -16.400  28.777   8.442  1.00  0.00           C  
ATOM   4244  O2'   G   132     -15.504  29.695   7.851  1.00  0.00           O  
ATOM   4245  N1    G   132     -15.299  23.349   8.919  1.00  0.00           N  
ATOM   4246  C2    G   132     -14.674  24.411   8.319  1.00  0.00           C  
ATOM   4247  N2    G   132     -13.786  24.109   7.362  1.00  0.00           N  
ATOM   4248  N3    G   132     -14.901  25.678   8.630  1.00  0.00           N  
ATOM   4249  C4    G   132     -15.821  25.795   9.604  1.00  0.00           C  
ATOM   4250  C5    G   132     -16.496  24.797  10.265  1.00  0.00           C  
ATOM   4251  C6    G   132     -16.246  23.460   9.923  1.00  0.00           C  
ATOM   4252  O6    G   132     -16.755  22.449  10.395  1.00  0.00           O  
ATOM   4253  N7    G   132     -17.368  25.327  11.202  1.00  0.00           N  
ATOM   4254  C8    G   132     -17.213  26.619  11.093  1.00  0.00           C  
ATOM   4255  N9    G   132     -16.286  26.972  10.147  1.00  0.00           N  
ATOM   4256  H5'   G   132     -19.017  31.120  10.749  1.00  0.00           H  
ATOM   4257 H5''   G   132     -19.124  29.541  10.954  1.00  0.00           H  
ATOM   4258  H4'   G   132     -16.962  31.140   9.970  1.00  0.00           H  
ATOM   4259  H3'   G   132     -18.525  28.705   8.953  1.00  0.00           H  
ATOM   4260  H1'   G   132     -14.782  28.324   9.740  1.00  0.00           H  
ATOM   4261  H2'   G   132     -16.539  27.989   7.688  1.00  0.00           H  
ATOM   4262 HO2'   G   132     -14.654  29.225   7.612  1.00  0.00           H  
ATOM   4263  H1    G   132     -15.053  22.432   8.607  1.00  0.00           H  
ATOM   4264  H22   G   132     -13.297  24.840   6.885  1.00  0.00           H  
ATOM   4265  H21   G   132     -13.611  23.154   7.124  1.00  0.00           H  
ATOM   4266  H8    G   132     -17.767  27.350  11.703  1.00  0.00           H  
ATOM   4267  P     A   133     -19.407  30.027   6.981  1.00  0.00           P  
ATOM   4268  OP2   A   133     -20.472  29.432   7.830  1.00  0.00           O  
ATOM   4269  OP1   A   133     -19.703  31.221   6.145  1.00  0.00           O  
ATOM   4270  O5'   A   133     -18.806  28.881   6.056  1.00  0.00           O  
ATOM   4271  C5'   A   133     -17.790  29.186   5.113  1.00  0.00           C  
ATOM   4272  C4'   A   133     -17.354  27.927   4.393  1.00  0.00           C  
ATOM   4273  O4'   A   133     -16.686  27.023   5.314  1.00  0.00           O  
ATOM   4274  C3'   A   133     -18.411  27.039   3.757  1.00  0.00           C  
ATOM   4275  O3'   A   133     -18.881  27.562   2.519  1.00  0.00           O  
ATOM   4276  C1'   A   133     -16.771  25.715   4.819  1.00  0.00           C  
ATOM   4277  C2'   A   133     -17.618  25.754   3.546  1.00  0.00           C  
ATOM   4278  O2'   A   133     -16.735  25.852   2.449  1.00  0.00           O  
ATOM   4279  N1    A   133     -17.489  20.867   6.282  1.00  0.00           N  
ATOM   4280  C2    A   133     -16.814  21.416   5.268  1.00  0.00           C  
ATOM   4281  N3    A   133     -16.652  22.701   4.961  1.00  0.00           N  
ATOM   4282  C4    A   133     -17.296  23.484   5.845  1.00  0.00           C  
ATOM   4283  C5    A   133     -18.030  23.069   6.940  1.00  0.00           C  
ATOM   4284  C6    A   133     -18.120  21.681   7.158  1.00  0.00           C  
ATOM   4285  N6    A   133     -18.783  21.128   8.173  1.00  0.00           N  
ATOM   4286  N7    A   133     -18.546  24.160   7.624  1.00  0.00           N  
ATOM   4287  C8    A   133     -18.126  25.193   6.932  1.00  0.00           C  
ATOM   4288  N9    A   133     -17.373  24.855   5.837  1.00  0.00           N  
ATOM   4289  H5'   A   133     -16.927  29.641   5.621  1.00  0.00           H  
ATOM   4290 H5''   A   133     -18.160  29.922   4.384  1.00  0.00           H  
ATOM   4291  H4'   A   133     -16.721  28.293   3.571  1.00  0.00           H  
ATOM   4292  H3'   A   133     -19.325  26.937   4.360  1.00  0.00           H  
ATOM   4293  H1'   A   133     -15.804  25.270   4.546  1.00  0.00           H  
ATOM   4294  H2'   A   133     -18.260  24.891   3.322  1.00  0.00           H  
ATOM   4295 HO2'   A   133     -17.020  25.215   1.732  1.00  0.00           H  
ATOM   4296  H2    A   133     -16.322  20.706   4.589  1.00  0.00           H  
ATOM   4297  H61   A   133     -18.806  20.132   8.273  1.00  0.00           H  
ATOM   4298  H62   A   133     -19.259  21.706   8.834  1.00  0.00           H  
ATOM   4299  H8    A   133     -18.360  26.234   7.203  1.00  0.00           H  
ATOM   4300  P     C   134     -20.393  27.261   2.046  1.00  0.00           P  
ATOM   4301  OP2   C   134     -21.222  27.090   3.258  1.00  0.00           O  
ATOM   4302  OP1   C   134     -20.765  28.290   1.043  1.00  0.00           O  
ATOM   4303  O5'   C   134     -20.314  25.859   1.296  1.00  0.00           O  
ATOM   4304  C5'   C   134     -19.464  25.673   0.142  1.00  0.00           C  
ATOM   4305  C4'   C   134     -19.247  24.197  -0.117  1.00  0.00           C  
ATOM   4306  O4'   C   134     -18.614  23.604   1.048  1.00  0.00           O  
ATOM   4307  C3'   C   134     -20.512  23.371  -0.306  1.00  0.00           C  
ATOM   4308  O3'   C   134     -20.962  23.412  -1.653  1.00  0.00           O  
ATOM   4309  C1'   C   134     -19.114  22.295   1.252  1.00  0.00           C  
ATOM   4310  C2'   C   134     -20.062  21.974   0.097  1.00  0.00           C  
ATOM   4311  O2'   C   134     -19.338  21.311  -0.915  1.00  0.00           O  
ATOM   4312  N1    C   134     -19.762  22.216   2.576  1.00  0.00           N  
ATOM   4313  C2    C   134     -19.740  20.993   3.255  1.00  0.00           C  
ATOM   4314  O2    C   134     -19.200  20.009   2.711  1.00  0.00           O  
ATOM   4315  N3    C   134     -20.307  20.907   4.479  1.00  0.00           N  
ATOM   4316  C4    C   134     -20.886  21.978   5.023  1.00  0.00           C  
ATOM   4317  N4    C   134     -21.422  21.846   6.237  1.00  0.00           N  
ATOM   4318  C5    C   134     -20.937  23.231   4.350  1.00  0.00           C  
ATOM   4319  C6    C   134     -20.369  23.305   3.139  1.00  0.00           C  
ATOM   4320  H5'   C   134     -18.495  26.167   0.302  1.00  0.00           H  
ATOM   4321 H5''   C   134     -19.921  26.141  -0.742  1.00  0.00           H  
ATOM   4322  H4'   C   134     -18.651  24.171  -1.041  1.00  0.00           H  
ATOM   4323  H3'   C   134     -21.371  23.739   0.275  1.00  0.00           H  
ATOM   4324  H1'   C   134     -18.328  21.526   1.243  1.00  0.00           H  
ATOM   4325  H2'   C   134     -20.904  21.304   0.318  1.00  0.00           H  
ATOM   4326 HO2'   C   134     -19.703  21.568  -1.810  1.00  0.00           H  
ATOM   4327  H42   C   134     -21.866  22.627   6.677  1.00  0.00           H  
ATOM   4328  H41   C   134     -21.381  20.965   6.708  1.00  0.00           H  
ATOM   4329  H5    C   134     -21.428  24.103   4.807  1.00  0.00           H  
ATOM   4330  H6    C   134     -20.388  24.257   2.588  1.00  0.00           H  
ATOM   4331  P     G   135     -22.536  23.490  -1.958  1.00  0.00           P  
ATOM   4332  OP2   G   135     -23.170  24.322  -0.910  1.00  0.00           O  
ATOM   4333  OP1   G   135     -22.682  23.866  -3.384  1.00  0.00           O  
ATOM   4334  O5'   G   135     -23.034  21.990  -1.754  1.00  0.00           O  
ATOM   4335  C5'   G   135     -24.278  21.702  -1.091  1.00  0.00           C  
ATOM   4336  C4'   G   135     -24.316  20.251  -0.648  1.00  0.00           C  
ATOM   4337  O4'   G   135     -23.291  20.012   0.359  1.00  0.00           O  
ATOM   4338  C3'   G   135     -25.578  19.789   0.060  1.00  0.00           C  
ATOM   4339  O3'   G   135     -26.664  19.531  -0.815  1.00  0.00           O  
ATOM   4340  C1'   G   135     -23.709  19.023   1.265  1.00  0.00           C  
ATOM   4341  C2'   G   135     -25.080  18.547   0.786  1.00  0.00           C  
ATOM   4342  O2'   G   135     -24.917  17.417  -0.051  1.00  0.00           O  
ATOM   4343  N1    G   135     -24.389  18.206   6.225  1.00  0.00           N  
ATOM   4344  C2    G   135     -24.316  17.310   5.191  1.00  0.00           C  
ATOM   4345  N2    G   135     -24.449  16.016   5.517  1.00  0.00           N  
ATOM   4346  N3    G   135     -24.123  17.652   3.930  1.00  0.00           N  
ATOM   4347  C4    G   135     -23.993  18.985   3.780  1.00  0.00           C  
ATOM   4348  C5    G   135     -24.043  19.968   4.745  1.00  0.00           C  
ATOM   4349  C6    G   135     -24.270  19.583   6.099  1.00  0.00           C  
ATOM   4350  O6    G   135     -24.370  20.297   7.103  1.00  0.00           O  
ATOM   4351  N7    G   135     -23.859  21.225   4.178  1.00  0.00           N  
ATOM   4352  C8    G   135     -23.708  20.987   2.899  1.00  0.00           C  
ATOM   4353  N9    G   135     -23.790  19.649   2.586  1.00  0.00           N  
ATOM   4354  H5'   G   135     -25.122  21.904  -1.766  1.00  0.00           H  
ATOM   4355 H5''   G   135     -24.401  22.359  -0.217  1.00  0.00           H  
ATOM   4356  H4'   G   135     -24.188  19.682  -1.580  1.00  0.00           H  
ATOM   4357  H3'   G   135     -25.995  20.536   0.752  1.00  0.00           H  
ATOM   4358  H1'   G   135     -23.077  18.128   1.364  1.00  0.00           H  
ATOM   4359  H2'   G   135     -25.775  18.203   1.565  1.00  0.00           H  
ATOM   4360 HO2'   G   135     -25.638  17.408  -0.745  1.00  0.00           H  
ATOM   4361  H1    G   135     -24.542  17.841   7.142  1.00  0.00           H  
ATOM   4362  H22   G   135     -24.401  15.315   4.805  1.00  0.00           H  
ATOM   4363  H21   G   135     -24.595  15.753   6.470  1.00  0.00           H  
ATOM   4364  H8    G   135     -23.541  21.778   2.151  1.00  0.00           H  
ATOM   4365  P     A   136     -28.153  19.982  -0.409  1.00  0.00           P  
ATOM   4366  OP2   A   136     -28.048  21.157   0.492  1.00  0.00           O  
ATOM   4367  OP1   A   136     -28.959  20.079  -1.651  1.00  0.00           O  
ATOM   4368  O5'   A   136     -28.707  18.756   0.444  1.00  0.00           O  
ATOM   4369  C5'   A   136     -28.865  17.472  -0.142  1.00  0.00           C  
ATOM   4370  C4'   A   136     -29.194  16.427   0.894  1.00  0.00           C  
ATOM   4371  O4'   A   136     -28.091  16.334   1.823  1.00  0.00           O  
ATOM   4372  C3'   A   136     -30.390  16.724   1.785  1.00  0.00           C  
ATOM   4373  O3'   A   136     -31.623  16.327   1.210  1.00  0.00           O  
ATOM   4374  C1'   A   136     -28.592  15.995   3.110  1.00  0.00           C  
ATOM   4375  C2'   A   136     -30.105  15.862   3.003  1.00  0.00           C  
ATOM   4376  O2'   A   136     -30.436  14.502   2.761  1.00  0.00           O  
ATOM   4377  N1    A   136     -28.013  17.199   8.087  1.00  0.00           N  
ATOM   4378  C2    A   136     -28.429  16.084   7.473  1.00  0.00           C  
ATOM   4379  N3    A   136     -28.556  15.839   6.171  1.00  0.00           N  
ATOM   4380  C4    A   136     -28.195  16.913   5.447  1.00  0.00           C  
ATOM   4381  C5    A   136     -27.747  18.127   5.934  1.00  0.00           C  
ATOM   4382  C6    A   136     -27.657  18.260   7.331  1.00  0.00           C  
ATOM   4383  N6    A   136     -27.242  19.371   7.944  1.00  0.00           N  
ATOM   4384  N7    A   136     -27.466  19.000   4.892  1.00  0.00           N  
ATOM   4385  C8    A   136     -27.746  18.306   3.816  1.00  0.00           C  
ATOM   4386  N9    A   136     -28.192  17.034   4.079  1.00  0.00           N  
ATOM   4387  H5'   A   136     -28.032  17.222  -0.594  1.00  0.00           H  
ATOM   4388 H5''   A   136     -29.588  17.508  -0.802  1.00  0.00           H  
ATOM   4389  H4'   A   136     -29.318  15.564   0.445  1.00  0.00           H  
ATOM   4390  H3'   A   136     -30.369  17.669   2.046  1.00  0.00           H  
ATOM   4391  H1'   A   136     -28.207  15.134   3.378  1.00  0.00           H  
ATOM   4392  H2'   A   136     -30.555  16.209   3.802  1.00  0.00           H  
ATOM   4393 HO2'   A   136     -31.250  14.465   2.217  1.00  0.00           H  
ATOM   4394  H2    A   136     -28.676  15.344   8.067  1.00  0.00           H  
ATOM   4395  H61   A   136     -27.201  19.404   8.923  1.00  0.00           H  
ATOM   4396  H62   A   136     -26.978  20.153   7.416  1.00  0.00           H  
ATOM   4397  H8    A   136     -27.646  18.662   2.908  1.00  0.00           H  
ATOM   4398  P     U   137     -32.904  17.293   1.300  1.00  0.00           P  
ATOM   4399  OP2   U   137     -32.437  18.692   1.130  1.00  0.00           O  
ATOM   4400  OP1   U   137     -33.951  16.754   0.395  1.00  0.00           O  
ATOM   4401  O5'   U   137     -33.412  17.121   2.799  1.00  0.00           O  
ATOM   4402  C5'   U   137     -33.999  15.904   3.235  1.00  0.00           C  
ATOM   4403  C4'   U   137     -33.997  15.792   4.740  1.00  0.00           C  
ATOM   4404  O4'   U   137     -32.638  15.867   5.261  1.00  0.00           O  
ATOM   4405  C3'   U   137     -34.700  16.909   5.496  1.00  0.00           C  
ATOM   4406  O3'   U   137     -36.112  16.801   5.458  1.00  0.00           O  
ATOM   4407  C1'   U   137     -32.651  16.465   6.528  1.00  0.00           C  
ATOM   4408  C2'   U   137     -34.115  16.721   6.885  1.00  0.00           C  
ATOM   4409  O2'   U   137     -34.659  15.574   7.522  1.00  0.00           O  
ATOM   4410  N1    U   137     -31.858  17.716   6.474  1.00  0.00           N  
ATOM   4411  C2    U   137     -31.315  18.171   7.661  1.00  0.00           C  
ATOM   4412  O2    U   137     -31.462  17.594   8.725  1.00  0.00           O  
ATOM   4413  N3    U   137     -30.588  19.332   7.563  1.00  0.00           N  
ATOM   4414  C4    U   137     -30.353  20.072   6.423  1.00  0.00           C  
ATOM   4415  O4    U   137     -29.677  21.099   6.498  1.00  0.00           O  
ATOM   4416  C5    U   137     -30.944  19.541   5.233  1.00  0.00           C  
ATOM   4417  C6    U   137     -31.656  18.412   5.300  1.00  0.00           C  
ATOM   4418  H5'   U   137     -33.495  15.153   2.859  1.00  0.00           H  
ATOM   4419 H5''   U   137     -34.924  15.862   2.914  1.00  0.00           H  
ATOM   4420  H4'   U   137     -34.378  14.926   4.993  1.00  0.00           H  
ATOM   4421  H3'   U   137     -34.418  17.773   5.132  1.00  0.00           H  
ATOM   4422  H1'   U   137     -32.258  15.860   7.192  1.00  0.00           H  
ATOM   4423  H2'   U   137     -34.226  17.526   7.433  1.00  0.00           H  
ATOM   4424 HO2'   U   137     -35.607  15.496   7.285  1.00  0.00           H  
ATOM   4425  H3    U   137     -30.195  19.673   8.393  1.00  0.00           H  
ATOM   4426  H5    U   137     -30.827  20.002   4.376  1.00  0.00           H  
ATOM   4427  H6    U   137     -32.051  18.070   4.472  1.00  0.00           H  
ATOM   4428  P     C   138     -37.023  18.121   5.364  1.00  0.00           P  
ATOM   4429  OP2   C   138     -36.329  19.099   4.489  1.00  0.00           O  
ATOM   4430  OP1   C   138     -38.409  17.701   5.039  1.00  0.00           O  
ATOM   4431  O5'   C   138     -37.020  18.698   6.849  1.00  0.00           O  
ATOM   4432  C5'   C   138     -37.617  17.975   7.914  1.00  0.00           C  
ATOM   4433  C4'   C   138     -37.298  18.591   9.255  1.00  0.00           C  
ATOM   4434  O4'   C   138     -35.857  18.565   9.477  1.00  0.00           O  
ATOM   4435  C3'   C   138     -37.643  20.063   9.415  1.00  0.00           C  
ATOM   4436  O3'   C   138     -39.024  20.285   9.641  1.00  0.00           O  
ATOM   4437  C1'   C   138     -35.478  19.705  10.230  1.00  0.00           C  
ATOM   4438  C2'   C   138     -36.751  20.476  10.568  1.00  0.00           C  
ATOM   4439  O2'   C   138     -37.267  20.015  11.808  1.00  0.00           O  
ATOM   4440  N1    C   138     -34.521  20.516   9.438  1.00  0.00           N  
ATOM   4441  C2    C   138     -33.715  21.441  10.113  1.00  0.00           C  
ATOM   4442  O2    C   138     -33.824  21.554  11.344  1.00  0.00           O  
ATOM   4443  N3    C   138     -32.834  22.193   9.415  1.00  0.00           N  
ATOM   4444  C4    C   138     -32.736  22.052   8.093  1.00  0.00           C  
ATOM   4445  N4    C   138     -31.853  22.816   7.445  1.00  0.00           N  
ATOM   4446  C5    C   138     -33.541  21.122   7.377  1.00  0.00           C  
ATOM   4447  C6    C   138     -34.409  20.383   8.079  1.00  0.00           C  
ATOM   4448  H5'   C   138     -37.285  17.053   7.899  1.00  0.00           H  
ATOM   4449 H5''   C   138     -38.589  17.967   7.790  1.00  0.00           H  
ATOM   4450  H4'   C   138     -37.737  18.066   9.955  1.00  0.00           H  
ATOM   4451  H3'   C   138     -37.373  20.548   8.607  1.00  0.00           H  
ATOM   4452  H1'   C   138     -35.049  19.412  11.060  1.00  0.00           H  
ATOM   4453  H2'   C   138     -36.601  21.444  10.576  1.00  0.00           H  
ATOM   4454 HO2'   C   138     -38.242  19.952  11.745  1.00  0.00           H  
ATOM   4455  H42   C   138     -31.757  22.736   6.473  1.00  0.00           H  
ATOM   4456  H41   C   138     -31.301  23.456   7.942  1.00  0.00           H  
ATOM   4457  H5    C   138     -33.462  21.026   6.405  1.00  0.00           H  
ATOM   4458  H6    C   138     -34.972  19.737   7.604  1.00  0.00           H  
ATOM   4459  P     A   139     -39.726  21.628   9.103  1.00  0.00           P  
ATOM   4460  OP2   A   139     -39.290  21.844   7.701  1.00  0.00           O  
ATOM   4461  OP1   A   139     -41.174  21.549   9.418  1.00  0.00           O  
ATOM   4462  O5'   A   139     -39.089  22.781  10.000  1.00  0.00           O  
ATOM   4463  C5'   A   139     -39.342  22.843  11.395  1.00  0.00           C  
ATOM   4464  C4'   A   139     -38.540  23.936  12.056  1.00  0.00           C  
ATOM   4465  O4'   A   139     -37.123  23.696  11.855  1.00  0.00           O  
ATOM   4466  C3'   A   139     -38.748  25.340  11.510  1.00  0.00           C  
ATOM   4467  O3'   A   139     -39.946  25.942  11.968  1.00  0.00           O  
ATOM   4468  C1'   A   139     -36.442  24.940  11.764  1.00  0.00           C  
ATOM   4469  C2'   A   139     -37.473  26.052  11.942  1.00  0.00           C  
ATOM   4470  O2'   A   139     -37.529  26.419  13.313  1.00  0.00           O  
ATOM   4471  N1    A   139     -33.031  27.554   8.921  1.00  0.00           N  
ATOM   4472  C2    A   139     -33.491  27.734  10.165  1.00  0.00           C  
ATOM   4473  N3    A   139     -34.381  27.014  10.845  1.00  0.00           N  
ATOM   4474  C4    A   139     -34.826  25.985  10.103  1.00  0.00           C  
ATOM   4475  C5    A   139     -34.448  25.670   8.811  1.00  0.00           C  
ATOM   4476  C6    A   139     -33.498  26.510   8.202  1.00  0.00           C  
ATOM   4477  N6    A   139     -33.039  26.332   6.962  1.00  0.00           N  
ATOM   4478  N7    A   139     -35.116  24.538   8.366  1.00  0.00           N  
ATOM   4479  C8    A   139     -35.871  24.199   9.382  1.00  0.00           C  
ATOM   4480  N9    A   139     -35.746  25.031  10.467  1.00  0.00           N  
ATOM   4481  H5'   A   139     -39.105  21.983  11.802  1.00  0.00           H  
ATOM   4482 H5''   A   139     -40.295  23.013  11.541  1.00  0.00           H  
ATOM   4483  H4'   A   139     -38.729  23.931  13.018  1.00  0.00           H  
ATOM   4484  H3'   A   139     -38.779  25.302  10.530  1.00  0.00           H  
ATOM   4485  H1'   A   139     -35.785  24.985  12.491  1.00  0.00           H  
ATOM   4486  H2'   A   139     -37.278  26.821  11.367  1.00  0.00           H  
ATOM   4487 HO2'   A   139     -38.467  26.498  13.584  1.00  0.00           H  
ATOM   4488  H2    A   139     -33.120  28.505  10.644  1.00  0.00           H  
ATOM   4489  H61   A   139     -32.376  26.951   6.591  1.00  0.00           H  
ATOM   4490  H62   A   139     -33.364  25.581   6.422  1.00  0.00           H  
ATOM   4491  H8    A   139     -36.470  23.423   9.368  1.00  0.00           H  
ATOM   4492  P     G   140     -40.527  27.248  11.234  1.00  0.00           P  
ATOM   4493  OP2   G   140     -40.076  27.218   9.819  1.00  0.00           O  
ATOM   4494  OP1   G   140     -41.977  27.342  11.540  1.00  0.00           O  
ATOM   4495  O5'   G   140     -39.791  28.459  11.961  1.00  0.00           O  
ATOM   4496  C5'   G   140     -40.086  28.788  13.310  1.00  0.00           C  
ATOM   4497  C4'   G   140     -39.298  29.988  13.774  1.00  0.00           C  
ATOM   4498  O4'   G   140     -39.563  30.194  15.190  1.00  0.00           O  
ATOM   4499  C3'   G   140     -37.787  29.890  13.631  1.00  0.00           C  
ATOM   4500  O3'   G   140     -37.164  31.151  13.459  1.00  0.00           O  
ATOM   4501  C1'   G   140     -38.335  30.174  15.892  1.00  0.00           C  
ATOM   4502  C2'   G   140     -37.373  29.389  15.014  1.00  0.00           C  
ATOM   4503  O2'   G   140     -36.039  29.768  15.321  1.00  0.00           O  
ATOM   4504  N1    G   140     -37.870  30.611  20.942  1.00  0.00           N  
ATOM   4505  C2    G   140     -37.532  31.502  19.953  1.00  0.00           C  
ATOM   4506  N2    G   140     -37.000  32.666  20.356  1.00  0.00           N  
ATOM   4507  N3    G   140     -37.704  31.272  18.661  1.00  0.00           N  
ATOM   4508  C4    G   140     -38.248  30.058  18.432  1.00  0.00           C  
ATOM   4509  C5    G   140     -38.621  29.096  19.346  1.00  0.00           C  
ATOM   4510  C6    G   140     -38.431  29.355  20.729  1.00  0.00           C  
ATOM   4511  O6    G   140     -38.698  28.628  21.693  1.00  0.00           O  
ATOM   4512  N7    G   140     -39.144  27.982  18.704  1.00  0.00           N  
ATOM   4513  C8    G   140     -39.080  28.282  17.435  1.00  0.00           C  
ATOM   4514  N9    G   140     -38.548  29.527  17.200  1.00  0.00           N  
ATOM   4515  H5'   G   140     -39.869  28.022  13.881  1.00  0.00           H  
ATOM   4516 H5''   G   140     -41.044  28.984  13.389  1.00  0.00           H  
ATOM   4517  H4'   G   140     -39.592  30.775  13.268  1.00  0.00           H  
ATOM   4518  H3'   G   140     -37.571  29.209  12.961  1.00  0.00           H  
ATOM   4519  H1'   G   140     -37.988  31.080  16.028  1.00  0.00           H  
ATOM   4520  H2'   G   140     -37.505  28.422  15.100  1.00  0.00           H  
ATOM   4521 HO2'   G   140     -35.516  29.793  14.493  1.00  0.00           H  
ATOM   4522  H1    G   140     -37.702  30.877  21.870  1.00  0.00           H  
ATOM   4523  H22   G   140     -36.741  33.341  19.694  1.00  0.00           H  
ATOM   4524  H21   G   140     -36.870  32.843  21.311  1.00  0.00           H  
ATOM   4525  H8    G   140     -39.383  27.680  16.724  1.00  0.00           H  
ATOM   4526  P     A   141     -36.158  31.394  12.229  1.00  0.00           P  
ATOM   4527  OP2   A   141     -35.710  30.068  11.733  1.00  0.00           O  
ATOM   4528  OP1   A   141     -36.798  32.350  11.292  1.00  0.00           O  
ATOM   4529  O5'   A   141     -34.905  32.119  12.894  1.00  0.00           O  
ATOM   4530  C5'   A   141     -34.410  33.344  12.373  1.00  0.00           C  
ATOM   4531  C4'   A   141     -33.325  33.920  13.248  1.00  0.00           C  
ATOM   4532  O4'   A   141     -33.892  34.324  14.518  1.00  0.00           O  
ATOM   4533  C3'   A   141     -32.202  32.968  13.632  1.00  0.00           C  
ATOM   4534  O3'   A   141     -31.239  32.804  12.605  1.00  0.00           O  
ATOM   4535  C1'   A   141     -32.897  34.215  15.520  1.00  0.00           C  
ATOM   4536  C2'   A   141     -31.632  33.663  14.861  1.00  0.00           C  
ATOM   4537  O2'   A   141     -30.794  34.750  14.496  1.00  0.00           O  
ATOM   4538  N1    A   141     -32.147  32.505  20.323  1.00  0.00           N  
ATOM   4539  C2    A   141     -31.469  33.373  19.559  1.00  0.00           C  
ATOM   4540  N3    A   141     -31.721  33.773  18.315  1.00  0.00           N  
ATOM   4541  C4    A   141     -32.825  33.172  17.837  1.00  0.00           C  
ATOM   4542  C5    A   141     -33.625  32.261  18.500  1.00  0.00           C  
ATOM   4543  C6    A   141     -33.252  31.921  19.813  1.00  0.00           C  
ATOM   4544  N6    A   141     -33.926  31.056  20.574  1.00  0.00           N  
ATOM   4545  N7    A   141     -34.679  31.855  17.693  1.00  0.00           N  
ATOM   4546  C8    A   141     -34.496  32.519  16.579  1.00  0.00           C  
ATOM   4547  N9    A   141     -33.392  33.336  16.596  1.00  0.00           N  
ATOM   4548  H5'   A   141     -35.147  33.987  12.313  1.00  0.00           H  
ATOM   4549 H5''   A   141     -34.049  33.188  11.476  1.00  0.00           H  
ATOM   4550  H4'   A   141     -32.942  34.705  12.803  1.00  0.00           H  
ATOM   4551  H3'   A   141     -32.586  32.104  13.890  1.00  0.00           H  
ATOM   4552  H1'   A   141     -32.712  35.106  15.885  1.00  0.00           H  
ATOM   4553  H2'   A   141     -31.171  33.030  15.450  1.00  0.00           H  
ATOM   4554 HO2'   A   141     -30.413  34.574  13.610  1.00  0.00           H  
ATOM   4555  H2    A   141     -30.675  33.769  19.976  1.00  0.00           H  
ATOM   4556  H61   A   141     -33.617  30.858  21.483  1.00  0.00           H  
ATOM   4557  H62   A   141     -34.731  30.620  20.225  1.00  0.00           H  
ATOM   4558  H8    A   141     -35.091  32.440  15.804  1.00  0.00           H  
ATOM   4559  P     U   142     -30.072  31.722  12.776  1.00  0.00           P  
ATOM   4560  OP2   U   142     -29.481  31.546  11.426  1.00  0.00           O  
ATOM   4561  OP1   U   142     -29.223  32.213  13.892  1.00  0.00           O  
ATOM   4562  O5'   U   142     -30.713  30.332  13.218  1.00  0.00           O  
ATOM   4563  C5'   U   142     -30.408  29.756  14.480  1.00  0.00           C  
ATOM   4564  C4'   U   142     -31.124  28.444  14.681  1.00  0.00           C  
ATOM   4565  O4'   U   142     -31.895  28.053  13.521  1.00  0.00           O  
ATOM   4566  C3'   U   142     -30.242  27.226  14.905  1.00  0.00           C  
ATOM   4567  O3'   U   142     -29.713  27.159  16.218  1.00  0.00           O  
ATOM   4568  C1'   U   142     -32.046  26.657  13.507  1.00  0.00           C  
ATOM   4569  C2'   U   142     -31.264  26.116  14.696  1.00  0.00           C  
ATOM   4570  O2'   U   142     -32.135  26.002  15.813  1.00  0.00           O  
ATOM   4571  N1    U   142     -31.530  26.145  12.214  1.00  0.00           N  
ATOM   4572  C2    U   142     -32.058  24.954  11.751  1.00  0.00           C  
ATOM   4573  O2    U   142     -32.912  24.327  12.352  1.00  0.00           O  
ATOM   4574  N3    U   142     -31.551  24.520  10.551  1.00  0.00           N  
ATOM   4575  C4    U   142     -30.589  25.139   9.781  1.00  0.00           C  
ATOM   4576  O4    U   142     -30.236  24.619   8.722  1.00  0.00           O  
ATOM   4577  C5    U   142     -30.088  26.366  10.323  1.00  0.00           C  
ATOM   4578  C6    U   142     -30.566  26.813  11.489  1.00  0.00           C  
ATOM   4579  H5'   U   142     -30.676  30.378  15.188  1.00  0.00           H  
ATOM   4580 H5''   U   142     -29.442  29.604  14.536  1.00  0.00           H  
ATOM   4581  H4'   U   142     -31.720  28.549  15.452  1.00  0.00           H  
ATOM   4582  H3'   U   142     -29.509  27.151  14.260  1.00  0.00           H  
ATOM   4583  H1'   U   142     -32.990  26.408  13.601  1.00  0.00           H  
ATOM   4584  H2'   U   142     -30.831  25.263  14.486  1.00  0.00           H  
ATOM   4585 HO2'   U   142     -31.655  26.279  16.622  1.00  0.00           H  
ATOM   4586  H3    U   142     -31.911  23.677  10.205  1.00  0.00           H  
ATOM   4587  H5    U   142     -29.402  26.874   9.841  1.00  0.00           H  
ATOM   4588  H6    U   142     -30.207  27.654  11.838  1.00  0.00           H  
ATOM   4589  P     A   143     -28.273  26.494  16.477  1.00  0.00           P  
ATOM   4590  OP2   A   143     -27.381  26.876  15.354  1.00  0.00           O  
ATOM   4591  OP1   A   143     -27.870  26.800  17.872  1.00  0.00           O  
ATOM   4592  O5'   A   143     -28.549  24.928  16.376  1.00  0.00           O  
ATOM   4593  C5'   A   143     -29.314  24.257  17.367  1.00  0.00           C  
ATOM   4594  C4'   A   143     -29.698  22.868  16.923  1.00  0.00           C  
ATOM   4595  O4'   A   143     -30.542  22.915  15.746  1.00  0.00           O  
ATOM   4596  C3'   A   143     -28.554  21.966  16.487  1.00  0.00           C  
ATOM   4597  O3'   A   143     -27.803  21.456  17.576  1.00  0.00           O  
ATOM   4598  C1'   A   143     -30.333  21.756  14.977  1.00  0.00           C  
ATOM   4599  C2'   A   143     -29.299  20.905  15.697  1.00  0.00           C  
ATOM   4600  O2'   A   143     -29.964  19.992  16.559  1.00  0.00           O  
ATOM   4601  N1    A   143     -30.242  20.429   9.998  1.00  0.00           N  
ATOM   4602  C2    A   143     -30.757  19.831  11.080  1.00  0.00           C  
ATOM   4603  N3    A   143     -30.745  20.233  12.349  1.00  0.00           N  
ATOM   4604  C4    A   143     -30.106  21.410  12.469  1.00  0.00           C  
ATOM   4605  C5    A   143     -29.526  22.145  11.452  1.00  0.00           C  
ATOM   4606  C6    A   143     -29.608  21.611  10.153  1.00  0.00           C  
ATOM   4607  N6    A   143     -29.094  22.207   9.075  1.00  0.00           N  
ATOM   4608  N7    A   143     -28.958  23.310  11.950  1.00  0.00           N  
ATOM   4609  C8    A   143     -29.205  23.254  13.236  1.00  0.00           C  
ATOM   4610  N9    A   143     -29.896  22.132  13.619  1.00  0.00           N  
ATOM   4611  H5'   A   143     -30.128  24.772  17.546  1.00  0.00           H  
ATOM   4612 H5''   A   143     -28.788  24.195  18.191  1.00  0.00           H  
ATOM   4613  H4'   A   143     -30.184  22.432  17.655  1.00  0.00           H  
ATOM   4614  H3'   A   143     -27.953  22.448  15.881  1.00  0.00           H  
ATOM   4615  H1'   A   143     -31.180  21.264  14.923  1.00  0.00           H  
ATOM   4616  H2'   A   143     -28.707  20.444  15.066  1.00  0.00           H  
ATOM   4617 HO2'   A   143     -29.551  19.108  16.466  1.00  0.00           H  
ATOM   4618  H2    A   143     -31.207  18.976  10.914  1.00  0.00           H  
ATOM   4619  H61   A   143     -29.183  21.786   8.194  1.00  0.00           H  
ATOM   4620  H62   A   143     -28.630  23.065   9.162  1.00  0.00           H  
ATOM   4621  H8    A   143     -28.921  23.950  13.865  1.00  0.00           H  
ATOM   4622  P     C   144     -26.246  21.104  17.389  1.00  0.00           P  
ATOM   4623  OP2   C   144     -25.646  22.126  16.495  1.00  0.00           O  
ATOM   4624  OP1   C   144     -25.662  20.873  18.735  1.00  0.00           O  
ATOM   4625  O5'   C   144     -26.256  19.713  16.613  1.00  0.00           O  
ATOM   4626  C5'   C   144     -26.625  18.511  17.272  1.00  0.00           C  
ATOM   4627  C4'   C   144     -27.170  17.489  16.305  1.00  0.00           C  
ATOM   4628  O4'   C   144     -28.069  18.134  15.365  1.00  0.00           O  
ATOM   4629  C3'   C   144     -26.150  16.805  15.408  1.00  0.00           C  
ATOM   4630  O3'   C   144     -25.475  15.739  16.052  1.00  0.00           O  
ATOM   4631  C1'   C   144     -27.941  17.560  14.080  1.00  0.00           C  
ATOM   4632  C2'   C   144     -27.005  16.364  14.228  1.00  0.00           C  
ATOM   4633  O2'   C   144     -27.769  15.211  14.549  1.00  0.00           O  
ATOM   4634  N1    C   144     -27.410  18.577  13.139  1.00  0.00           N  
ATOM   4635  C2    C   144     -27.699  18.437  11.776  1.00  0.00           C  
ATOM   4636  O2    C   144     -28.384  17.474  11.397  1.00  0.00           O  
ATOM   4637  N3    C   144     -27.228  19.351  10.897  1.00  0.00           N  
ATOM   4638  C4    C   144     -26.494  20.376  11.329  1.00  0.00           C  
ATOM   4639  N4    C   144     -26.050  21.254  10.425  1.00  0.00           N  
ATOM   4640  C5    C   144     -26.183  20.547  12.707  1.00  0.00           C  
ATOM   4641  C6    C   144     -26.655  19.637  13.567  1.00  0.00           C  
ATOM   4642  H5'   C   144     -27.309  18.713  17.944  1.00  0.00           H  
ATOM   4643 H5''   C   144     -25.837  18.139  17.721  1.00  0.00           H  
ATOM   4644  H4'   C   144     -27.664  16.805  16.803  1.00  0.00           H  
ATOM   4645  H3'   C   144     -25.491  17.461  15.098  1.00  0.00           H  
ATOM   4646  H1'   C   144     -28.814  17.248  13.765  1.00  0.00           H  
ATOM   4647  H2'   C   144     -26.463  16.227  13.424  1.00  0.00           H  
ATOM   4648 HO2'   C   144     -27.268  14.663  15.188  1.00  0.00           H  
ATOM   4649  H42   C   144     -25.509  22.019  10.711  1.00  0.00           H  
ATOM   4650  H41   C   144     -26.266  21.133   9.477  1.00  0.00           H  
ATOM   4651  H5    C   144     -25.643  21.305  13.015  1.00  0.00           H  
ATOM   4652  H6    C   144     -26.452  19.738  14.520  1.00  0.00           H  
ATOM   4653  P     C   145     -23.962  15.376  15.646  1.00  0.00           P  
ATOM   4654  OP2   C   145     -23.222  16.647  15.446  1.00  0.00           O  
ATOM   4655  OP1   C   145     -23.452  14.376  16.618  1.00  0.00           O  
ATOM   4656  O5'   C   145     -24.103  14.660  14.230  1.00  0.00           O  
ATOM   4657  C5'   C   145     -24.719  13.386  14.116  1.00  0.00           C  
ATOM   4658  C4'   C   145     -24.962  13.011  12.671  1.00  0.00           C  
ATOM   4659  O4'   C   145     -25.783  14.016  12.024  1.00  0.00           O  
ATOM   4660  C3'   C   145     -23.733  12.940  11.785  1.00  0.00           C  
ATOM   4661  O3'   C   145     -23.045  11.716  11.968  1.00  0.00           O  
ATOM   4662  C1'   C   145     -25.415  14.131  10.661  1.00  0.00           C  
ATOM   4663  C2'   C   145     -24.346  13.077  10.398  1.00  0.00           C  
ATOM   4664  O2'   C   145     -25.010  11.905   9.979  1.00  0.00           O  
ATOM   4665  N1    C   145     -24.941  15.501  10.409  1.00  0.00           N  
ATOM   4666  C2    C   145     -24.983  15.997   9.103  1.00  0.00           C  
ATOM   4667  O2    C   145     -25.370  15.251   8.186  1.00  0.00           O  
ATOM   4668  N3    C   145     -24.590  17.267   8.866  1.00  0.00           N  
ATOM   4669  C4    C   145     -24.147  18.025   9.870  1.00  0.00           C  
ATOM   4670  N4    C   145     -23.769  19.282   9.590  1.00  0.00           N  
ATOM   4671  C5    C   145     -24.072  17.537  11.206  1.00  0.00           C  
ATOM   4672  C6    C   145     -24.477  16.285  11.429  1.00  0.00           C  
ATOM   4673  H5'   C   145     -25.577  13.402  14.590  1.00  0.00           H  
ATOM   4674 H5''   C   145     -24.139  12.712  14.528  1.00  0.00           H  
ATOM   4675  H4'   C   145     -25.416  12.010  12.726  1.00  0.00           H  
ATOM   4676  H3'   C   145     -22.981  13.712  12.010  1.00  0.00           H  
ATOM   4677  H1'   C   145     -26.231  13.943   9.948  1.00  0.00           H  
ATOM   4678  H2'   C   145     -23.595  13.267   9.619  1.00  0.00           H  
ATOM   4679 HO2'   C   145     -24.587  11.108  10.411  1.00  0.00           H  
ATOM   4680  H42   C   145     -23.431  19.878  10.320  1.00  0.00           H  
ATOM   4681  H41   C   145     -23.825  19.624   8.653  1.00  0.00           H  
ATOM   4682  H5    C   145     -23.692  18.169  12.022  1.00  0.00           H  
ATOM   4683  H6    C   145     -24.433  15.874  12.448  1.00  0.00           H  
ATOM   4684  P     G   146     -21.443  11.681  11.877  1.00  0.00           P  
ATOM   4685  OP2   G   146     -20.885  12.816  12.648  1.00  0.00           O  
ATOM   4686  OP1   G   146     -21.053  10.285  12.238  1.00  0.00           O  
ATOM   4687  O5'   G   146     -21.156  11.953  10.335  1.00  0.00           O  
ATOM   4688  C5'   G   146     -21.536  10.986   9.337  1.00  0.00           C  
ATOM   4689  C4'   G   146     -21.267  11.530   7.946  1.00  0.00           C  
ATOM   4690  O4'   G   146     -22.138  12.665   7.673  1.00  0.00           O  
ATOM   4691  C3'   G   146     -19.885  12.087   7.632  1.00  0.00           C  
ATOM   4692  O3'   G   146     -18.918  11.074   7.382  1.00  0.00           O  
ATOM   4693  C1'   G   146     -21.529  13.492   6.706  1.00  0.00           C  
ATOM   4694  C2'   G   146     -20.169  12.882   6.366  1.00  0.00           C  
ATOM   4695  O2'   G   146     -20.314  12.043   5.236  1.00  0.00           O  
ATOM   4696  N1    G   146     -20.661  18.367   5.570  1.00  0.00           N  
ATOM   4697  C2    G   146     -20.701  17.268   4.747  1.00  0.00           C  
ATOM   4698  N2    G   146     -20.471  17.493   3.446  1.00  0.00           N  
ATOM   4699  N3    G   146     -20.943  16.037   5.168  1.00  0.00           N  
ATOM   4700  C4    G   146     -21.133  15.985   6.504  1.00  0.00           C  
ATOM   4701  C5    G   146     -21.106  17.017   7.418  1.00  0.00           C  
ATOM   4702  C6    G   146     -20.857  18.343   6.947  1.00  0.00           C  
ATOM   4703  O6    G   146     -20.805  19.398   7.592  1.00  0.00           O  
ATOM   4704  N7    G   146     -21.340  16.543   8.703  1.00  0.00           N  
ATOM   4705  C8    G   146     -21.505  15.255   8.551  1.00  0.00           C  
ATOM   4706  N9    G   146     -21.397  14.848   7.241  1.00  0.00           N  
ATOM   4707  H5'   G   146     -22.602  10.739   9.437  1.00  0.00           H  
ATOM   4708 H5''   G   146     -20.974  10.052   9.484  1.00  0.00           H  
ATOM   4709  H4'   G   146     -21.419  10.664   7.285  1.00  0.00           H  
ATOM   4710  H3'   G   146     -19.440  12.659   8.459  1.00  0.00           H  
ATOM   4711  H1'   G   146     -22.090  13.568   5.764  1.00  0.00           H  
ATOM   4712  H2'   G   146     -19.355  13.574   6.109  1.00  0.00           H  
ATOM   4713 HO2'   G   146     -19.749  11.226   5.352  1.00  0.00           H  
ATOM   4714  H1    G   146     -20.476  19.254   5.148  1.00  0.00           H  
ATOM   4715  H22   G   146     -20.483  16.731   2.797  1.00  0.00           H  
ATOM   4716  H21   G   146     -20.287  18.421   3.123  1.00  0.00           H  
ATOM   4717  H8    G   146     -21.711  14.567   9.386  1.00  0.00           H  
ATOM   4718  P     U   147     -17.395  11.295   7.858  1.00  0.00           P  
ATOM   4719  OP2   U   147     -17.423  12.071   9.136  1.00  0.00           O  
ATOM   4720  OP1   U   147     -16.706   9.986   7.811  1.00  0.00           O  
ATOM   4721  O5'   U   147     -16.767  12.242   6.741  1.00  0.00           O  
ATOM   4722  C5'   U   147     -16.531  11.767   5.405  1.00  0.00           C  
ATOM   4723  C4'   U   147     -16.174  12.922   4.496  1.00  0.00           C  
ATOM   4724  O4'   U   147     -17.244  13.907   4.528  1.00  0.00           O  
ATOM   4725  C3'   U   147     -14.931  13.713   4.882  1.00  0.00           C  
ATOM   4726  O3'   U   147     -13.743  13.087   4.414  1.00  0.00           O  
ATOM   4727  C1'   U   147     -16.694  15.198   4.414  1.00  0.00           C  
ATOM   4728  C2'   U   147     -15.186  15.050   4.204  1.00  0.00           C  
ATOM   4729  O2'   U   147     -14.904  15.008   2.816  1.00  0.00           O  
ATOM   4730  N1    U   147     -17.054  15.992   5.604  1.00  0.00           N  
ATOM   4731  C2    U   147     -17.128  17.370   5.456  1.00  0.00           C  
ATOM   4732  O2    U   147     -16.861  17.940   4.405  1.00  0.00           O  
ATOM   4733  N3    U   147     -17.518  18.055   6.581  1.00  0.00           N  
ATOM   4734  C4    U   147     -17.820  17.527   7.813  1.00  0.00           C  
ATOM   4735  O4    U   147     -18.188  18.281   8.722  1.00  0.00           O  
ATOM   4736  C5    U   147     -17.691  16.102   7.899  1.00  0.00           C  
ATOM   4737  C6    U   147     -17.323  15.400   6.822  1.00  0.00           C  
ATOM   4738  H5'   U   147     -17.426  11.256   5.021  1.00  0.00           H  
ATOM   4739 H5''   U   147     -15.714  11.029   5.404  1.00  0.00           H  
ATOM   4740  H4'   U   147     -16.004  12.451   3.516  1.00  0.00           H  
ATOM   4741  H3'   U   147     -14.780  13.795   5.968  1.00  0.00           H  
ATOM   4742  H1'   U   147     -17.085  15.749   3.547  1.00  0.00           H  
ATOM   4743  H2'   U   147     -14.550  15.854   4.601  1.00  0.00           H  
ATOM   4744 HO2'   U   147     -14.198  14.322   2.639  1.00  0.00           H  
ATOM   4745  H3    U   147     -17.589  19.050   6.497  1.00  0.00           H  
ATOM   4746  H5    U   147     -17.892  15.585   8.850  1.00  0.00           H  
ATOM   4747  H6    U   147     -17.231  14.308   6.911  1.00  0.00           H  
ATOM   4748  P     C   148     -12.339  13.404   5.135  1.00  0.00           P  
ATOM   4749  OP2   C   148     -12.313  12.713   6.444  1.00  0.00           O  
ATOM   4750  OP1   C   148     -11.281  13.127   4.144  1.00  0.00           O  
ATOM   4751  O5'   C   148     -12.372  14.971   5.416  1.00  0.00           O  
ATOM   4752  C5'   C   148     -11.269  15.631   6.023  1.00  0.00           C  
ATOM   4753  C4'   C   148     -11.130  17.026   5.464  1.00  0.00           C  
ATOM   4754  O4'   C   148     -12.450  17.600   5.266  1.00  0.00           O  
ATOM   4755  C3'   C   148     -10.436  18.011   6.387  1.00  0.00           C  
ATOM   4756  O3'   C   148      -9.017  17.907   6.265  1.00  0.00           O  
ATOM   4757  C1'   C   148     -12.442  18.974   5.587  1.00  0.00           C  
ATOM   4758  C2'   C   148     -10.992  19.348   5.911  1.00  0.00           C  
ATOM   4759  O2'   C   148     -10.355  19.801   4.734  1.00  0.00           O  
ATOM   4760  N1    C   148     -13.408  19.197   6.674  1.00  0.00           N  
ATOM   4761  C2    C   148     -13.856  20.500   6.955  1.00  0.00           C  
ATOM   4762  O2    C   148     -13.443  21.441   6.275  1.00  0.00           O  
ATOM   4763  N3    C   148     -14.736  20.694   7.962  1.00  0.00           N  
ATOM   4764  C4    C   148     -15.181  19.650   8.669  1.00  0.00           C  
ATOM   4765  N4    C   148     -16.053  19.882   9.659  1.00  0.00           N  
ATOM   4766  C5    C   148     -14.754  18.318   8.394  1.00  0.00           C  
ATOM   4767  C6    C   148     -13.872  18.140   7.401  1.00  0.00           C  
ATOM   4768  H5'   C   148     -10.344  15.063   5.845  1.00  0.00           H  
ATOM   4769 H5''   C   148     -11.412  15.678   7.113  1.00  0.00           H  
ATOM   4770  H4'   C   148     -10.539  16.890   4.546  1.00  0.00           H  
ATOM   4771  H3'   C   148     -10.633  17.830   7.455  1.00  0.00           H  
ATOM   4772  H1'   C   148     -12.766  19.631   4.766  1.00  0.00           H  
ATOM   4773  H2'   C   148     -10.845  20.154   6.643  1.00  0.00           H  
ATOM   4774 HO2'   C   148      -9.386  19.554   4.762  1.00  0.00           H  
ATOM   4775  H42   C   148     -16.404  19.121  10.206  1.00  0.00           H  
ATOM   4776  H41   C   148     -16.354  20.815   9.851  1.00  0.00           H  
ATOM   4777  H5    C   148     -15.134  17.466   8.978  1.00  0.00           H  
ATOM   4778  H6    C   148     -13.521  17.126   7.162  1.00  0.00           H  
ATOM   4779  P     G   149      -8.085  17.978   7.573  1.00  0.00           P  
ATOM   4780  OP2   G   149      -8.606  17.001   8.562  1.00  0.00           O  
ATOM   4781  OP1   G   149      -6.668  17.895   7.135  1.00  0.00           O  
ATOM   4782  O5'   G   149      -8.337  19.443   8.148  1.00  0.00           O  
ATOM   4783  C5'   G   149      -7.890  20.590   7.442  1.00  0.00           C  
ATOM   4784  C4'   G   149      -8.316  21.865   8.127  1.00  0.00           C  
ATOM   4785  O4'   G   149      -9.748  22.041   7.974  1.00  0.00           O  
ATOM   4786  C3'   G   149      -8.088  21.922   9.630  1.00  0.00           C  
ATOM   4787  O3'   G   149      -6.820  22.453   9.978  1.00  0.00           O  
ATOM   4788  C1'   G   149     -10.280  22.591   9.165  1.00  0.00           C  
ATOM   4789  C2'   G   149      -9.114  22.947  10.071  1.00  0.00           C  
ATOM   4790  O2'   G   149      -8.680  24.268   9.781  1.00  0.00           O  
ATOM   4791  N1    G   149     -14.294  21.885  12.215  1.00  0.00           N  
ATOM   4792  C2    G   149     -13.679  23.054  11.835  1.00  0.00           C  
ATOM   4793  N2    G   149     -14.197  24.188  12.330  1.00  0.00           N  
ATOM   4794  N3    G   149     -12.632  23.109  11.028  1.00  0.00           N  
ATOM   4795  C4    G   149     -12.240  21.882  10.625  1.00  0.00           C  
ATOM   4796  C5    G   149     -12.784  20.656  10.944  1.00  0.00           C  
ATOM   4797  C6    G   149     -13.907  20.611  11.811  1.00  0.00           C  
ATOM   4798  O6    G   149     -14.531  19.622  12.213  1.00  0.00           O  
ATOM   4799  N7    G   149     -12.088  19.630  10.321  1.00  0.00           N  
ATOM   4800  C8    G   149     -11.151  20.240   9.646  1.00  0.00           C  
ATOM   4801  N9    G   149     -11.186  21.606   9.786  1.00  0.00           N  
ATOM   4802  H5'   G   149      -8.263  20.574   6.536  1.00  0.00           H  
ATOM   4803 H5''   G   149      -6.911  20.569   7.384  1.00  0.00           H  
ATOM   4804  H4'   G   149      -7.858  22.623   7.707  1.00  0.00           H  
ATOM   4805  H3'   G   149      -8.203  21.055  10.069  1.00  0.00           H  
ATOM   4806  H1'   G   149     -10.782  23.403   8.944  1.00  0.00           H  
ATOM   4807  H2'   G   149      -9.343  22.841  11.018  1.00  0.00           H  
ATOM   4808 HO2'   G   149      -8.920  24.855  10.528  1.00  0.00           H  
ATOM   4809  H1    G   149     -15.064  21.952  12.817  1.00  0.00           H  
ATOM   4810  H22   G   149     -13.800  25.052  12.094  1.00  0.00           H  
ATOM   4811  H21   G   149     -14.972  24.155  12.928  1.00  0.00           H  
ATOM   4812  H8    G   149     -10.491  19.769   9.096  1.00  0.00           H  
ATOM   4813  P     U   150      -6.094  21.987  11.334  1.00  0.00           P  
ATOM   4814  OP2   U   150      -6.691  20.694  11.753  1.00  0.00           O  
ATOM   4815  OP1   U   150      -4.626  22.085  11.127  1.00  0.00           O  
ATOM   4816  O5'   U   150      -6.517  23.095  12.397  1.00  0.00           O  
ATOM   4817  C5'   U   150      -6.183  24.460  12.201  1.00  0.00           C  
ATOM   4818  C4'   U   150      -6.926  25.359  13.158  1.00  0.00           C  
ATOM   4819  O4'   U   150      -8.341  25.017  13.123  1.00  0.00           O  
ATOM   4820  C3'   U   150      -6.500  25.283  14.616  1.00  0.00           C  
ATOM   4821  O3'   U   150      -6.577  26.532  15.281  1.00  0.00           O  
ATOM   4822  C1'   U   150      -8.798  24.807  14.443  1.00  0.00           C  
ATOM   4823  C2'   U   150      -7.563  24.373  15.228  1.00  0.00           C  
ATOM   4824  O2'   U   150      -7.757  24.662  16.605  1.00  0.00           O  
ATOM   4825  N1    U   150      -9.864  23.776  14.457  1.00  0.00           N  
ATOM   4826  C2    U   150     -11.081  24.135  15.006  1.00  0.00           C  
ATOM   4827  O2    U   150     -11.304  25.241  15.466  1.00  0.00           O  
ATOM   4828  N3    U   150     -12.038  23.149  14.996  1.00  0.00           N  
ATOM   4829  C4    U   150     -11.906  21.867  14.507  1.00  0.00           C  
ATOM   4830  O4    U   150     -12.863  21.094  14.572  1.00  0.00           O  
ATOM   4831  C5    U   150     -10.620  21.567  13.955  1.00  0.00           C  
ATOM   4832  C6    U   150      -9.671  22.508  13.950  1.00  0.00           C  
ATOM   4833  H5'   U   150      -6.411  24.716  11.282  1.00  0.00           H  
ATOM   4834 H5''   U   150      -5.220  24.577  12.336  1.00  0.00           H  
ATOM   4835  H4'   U   150      -6.836  26.284  12.850  1.00  0.00           H  
ATOM   4836  H3'   U   150      -5.597  24.919  14.720  1.00  0.00           H  
ATOM   4837  H1'   U   150      -9.147  25.640  14.825  1.00  0.00           H  
ATOM   4838  H2'   U   150      -7.353  23.427  15.082  1.00  0.00           H  
ATOM   4839 HO2'   U   150      -7.790  23.820  17.106  1.00  0.00           H  
ATOM   4840  H3    U   150     -12.908  23.383  15.381  1.00  0.00           H  
ATOM   4841  H5    U   150     -10.438  20.678  13.583  1.00  0.00           H  
ATOM   4842  H6    U   150      -8.799  22.278  13.568  1.00  0.00           H  
ATOM   4843  P     A   151      -5.236  27.330  15.662  1.00  0.00           P  
ATOM   4844  OP2   A   151      -4.542  26.578  16.738  1.00  0.00           O  
ATOM   4845  OP1   A   151      -4.514  27.644  14.403  1.00  0.00           O  
ATOM   4846  O5'   A   151      -5.765  28.699  16.281  1.00  0.00           O  
ATOM   4847  C5'   A   151      -6.666  28.702  17.378  1.00  0.00           C  
ATOM   4848  C4'   A   151      -7.016  30.106  17.804  1.00  0.00           C  
ATOM   4849  O4'   A   151      -6.970  30.972  16.634  1.00  0.00           O  
ATOM   4850  C3'   A   151      -8.383  30.288  18.446  1.00  0.00           C  
ATOM   4851  O3'   A   151      -8.395  31.282  19.456  1.00  0.00           O  
ATOM   4852  C1'   A   151      -8.221  31.635  16.504  1.00  0.00           C  
ATOM   4853  C2'   A   151      -9.233  30.787  17.280  1.00  0.00           C  
ATOM   4854  O2'   A   151     -10.286  31.627  17.733  1.00  0.00           O  
ATOM   4855  N1    A   151      -9.342  29.009  12.214  1.00  0.00           N  
ATOM   4856  C2    A   151      -9.068  28.616  13.464  1.00  0.00           C  
ATOM   4857  N3    A   151      -8.784  29.354  14.535  1.00  0.00           N  
ATOM   4858  C4    A   151      -8.796  30.663  14.226  1.00  0.00           C  
ATOM   4859  C5    A   151      -9.061  31.220  12.989  1.00  0.00           C  
ATOM   4860  C6    A   151      -9.347  30.331  11.938  1.00  0.00           C  
ATOM   4861  N6    A   151      -9.620  30.722  10.691  1.00  0.00           N  
ATOM   4862  N7    A   151      -8.985  32.605  13.048  1.00  0.00           N  
ATOM   4863  C8    A   151      -8.682  32.850  14.299  1.00  0.00           C  
ATOM   4864  N9    A   151      -8.552  31.721  15.069  1.00  0.00           N  
ATOM   4865  H5'   A   151      -6.253  28.234  18.133  1.00  0.00           H  
ATOM   4866 H5''   A   151      -7.486  28.232  17.121  1.00  0.00           H  
ATOM   4867  H4'   A   151      -6.329  30.418  18.429  1.00  0.00           H  
ATOM   4868  H3'   A   151      -8.728  29.449  18.817  1.00  0.00           H  
ATOM   4869  H1'   A   151      -8.190  32.537  16.887  1.00  0.00           H  
ATOM   4870  H2'   A   151      -9.569  30.044  16.736  1.00  0.00           H  
ATOM   4871 HO2'   A   151     -10.815  31.918  16.961  1.00  0.00           H  
ATOM   4872  H2    A   151      -9.077  27.647  13.612  1.00  0.00           H  
ATOM   4873  H61   A   151      -9.813  30.055   9.999  1.00  0.00           H  
ATOM   4874  H62   A   151      -9.630  31.676  10.467  1.00  0.00           H  
ATOM   4875  H8    A   151      -8.558  33.756  14.652  1.00  0.00           H  
ATOM   4876  P     G   152      -8.109  30.882  20.986  1.00  0.00           P  
ATOM   4877  OP2   G   152      -6.717  30.375  21.077  1.00  0.00           O  
ATOM   4878  OP1   G   152      -8.535  32.017  21.845  1.00  0.00           O  
ATOM   4879  O5'   G   152      -9.097  29.662  21.257  1.00  0.00           O  
ATOM   4880  C5'   G   152     -10.503  29.857  21.296  1.00  0.00           C  
ATOM   4881  C4'   G   152     -11.236  28.562  21.546  1.00  0.00           C  
ATOM   4882  O4'   G   152     -11.038  27.649  20.435  1.00  0.00           O  
ATOM   4883  C3'   G   152     -10.781  27.760  22.756  1.00  0.00           C  
ATOM   4884  O3'   G   152     -11.316  28.248  23.975  1.00  0.00           O  
ATOM   4885  C1'   G   152     -11.171  26.329  20.912  1.00  0.00           C  
ATOM   4886  C2'   G   152     -11.389  26.408  22.424  1.00  0.00           C  
ATOM   4887  O2'   G   152     -12.784  26.395  22.690  1.00  0.00           O  
ATOM   4888  N1    G   152      -8.778  21.857  21.351  1.00  0.00           N  
ATOM   4889  C2    G   152      -9.992  22.253  21.860  1.00  0.00           C  
ATOM   4890  N2    G   152     -10.661  21.342  22.581  1.00  0.00           N  
ATOM   4891  N3    G   152     -10.513  23.455  21.675  1.00  0.00           N  
ATOM   4892  C4    G   152      -9.712  24.244  20.929  1.00  0.00           C  
ATOM   4893  C5    G   152      -8.485  23.947  20.375  1.00  0.00           C  
ATOM   4894  C6    G   152      -7.937  22.654  20.581  1.00  0.00           C  
ATOM   4895  O6    G   152      -6.863  22.199  20.172  1.00  0.00           O  
ATOM   4896  N7    G   152      -7.983  25.035  19.675  1.00  0.00           N  
ATOM   4897  C8    G   152      -8.896  25.957  19.815  1.00  0.00           C  
ATOM   4898  N9    G   152      -9.972  25.544  20.564  1.00  0.00           N  
ATOM   4899  H5'   G   152     -10.798  30.231  20.440  1.00  0.00           H  
ATOM   4900 H5''   G   152     -10.718  30.489  22.013  1.00  0.00           H  
ATOM   4901  H4'   G   152     -12.193  28.756  21.634  1.00  0.00           H  
ATOM   4902  H3'   G   152      -9.808  27.669  22.811  1.00  0.00           H  
ATOM   4903  H1'   G   152     -11.959  25.926  20.489  1.00  0.00           H  
ATOM   4904  H2'   G   152     -10.923  25.683  22.891  1.00  0.00           H  
ATOM   4905 HO2'   G   152     -12.965  26.959  23.471  1.00  0.00           H  
ATOM   4906  H1    G   152      -8.481  20.944  21.545  1.00  0.00           H  
ATOM   4907  H22   G   152     -11.533  21.568  22.969  1.00  0.00           H  
ATOM   4908  H21   G   152     -10.281  20.450  22.723  1.00  0.00           H  
ATOM   4909  H8    G   152      -8.822  26.853  19.424  1.00  0.00           H  
ATOM   4910  P     U   153     -10.385  28.327  25.275  1.00  0.00           P  
ATOM   4911  OP2   U   153      -9.536  29.531  25.093  1.00  0.00           O  
ATOM   4912  OP1   U   153     -11.305  28.246  26.439  1.00  0.00           O  
ATOM   4913  O5'   U   153      -9.432  27.052  25.309  1.00  0.00           O  
ATOM   4914  C5'   U   153      -9.888  25.814  25.834  1.00  0.00           C  
ATOM   4915  C4'   U   153      -8.764  24.815  25.961  1.00  0.00           C  
ATOM   4916  O4'   U   153      -8.362  24.363  24.641  1.00  0.00           O  
ATOM   4917  C3'   U   153      -7.479  25.329  26.592  1.00  0.00           C  
ATOM   4918  O3'   U   153      -7.510  25.310  28.008  1.00  0.00           O  
ATOM   4919  C1'   U   153      -6.959  24.143  24.606  1.00  0.00           C  
ATOM   4920  C2'   U   153      -6.417  24.403  26.011  1.00  0.00           C  
ATOM   4921  O2'   U   153      -6.366  23.172  26.717  1.00  0.00           O  
ATOM   4922  N1    U   153      -6.379  25.066  23.600  1.00  0.00           N  
ATOM   4923  C2    U   153      -5.062  24.856  23.237  1.00  0.00           C  
ATOM   4924  O2    U   153      -4.377  23.961  23.702  1.00  0.00           O  
ATOM   4925  N3    U   153      -4.568  25.733  22.303  1.00  0.00           N  
ATOM   4926  C4    U   153      -5.240  26.779  21.706  1.00  0.00           C  
ATOM   4927  O4    U   153      -4.655  27.482  20.881  1.00  0.00           O  
ATOM   4928  C5    U   153      -6.598  26.936  22.130  1.00  0.00           C  
ATOM   4929  C6    U   153      -7.105  26.094  23.038  1.00  0.00           C
[truncated: 21,642 more chars]
