# Supplementary material for: Chemical reversible crosslinking enables measurement of RNA 3D distances and alternative conformations in cells
Source: Nat Commun. 2022 Feb 17;13:911. doi: 10.1038/s41467-022-28602-3 (PMC8854666; doi:10.1038/s41467-022-28602-3)
Supplement: Supplementary file 3 — Source Data [file 41467_2022_28602_MOESM3_ESM.zip › Source Data/Source Data SI/sfig10d/S10d Cluster 3 SHARC Source Data.pdb]

HEADER                                            21-MAR-21   XXXX              
EXPDTA    THEORETICAL MODEL                                                     
REMARK 220                                                                      
REMARK 220 EXPERIMENTAL DETAILS                                                 
REMARK 220  EXPERIMENT TYPE                : THEORETICAL MODELLING              
REMARK 220  DATE OF DATA COLLECTION        : 21-MAR-21                          
REMARK 220                                                                      
REMARK 220 REMARK: MODEL GENERATED BY ROSETTA                                   
REMARK 220  VERSION 2020.08+release.cb1caba                                     
ATOM      1  C5'   A     1       0.344  57.677  60.660  1.00  0.00           C  
ATOM      2  C4'   A     1       0.892  58.011  59.295  1.00  0.00           C  
ATOM      3  O4'   A     1       1.941  57.076  58.915  1.00  0.00           O  
ATOM      4  C3'   A     1      -0.096  57.930  58.141  1.00  0.00           C  
ATOM      5  O3'   A     1      -0.972  59.043  58.082  1.00  0.00           O  
ATOM      6  C1'   A     1       1.946  56.938  57.514  1.00  0.00           C  
ATOM      7  C2'   A     1       0.821  57.795  56.932  1.00  0.00           C  
ATOM      8  O2'   A     1       1.349  59.054  56.542  1.00  0.00           O  
ATOM      9  N1    A     1       2.051  53.474  53.700  1.00  0.00           N  
ATOM     10  C2    A     1       2.231  54.801  53.716  1.00  0.00           C  
ATOM     11  N3    A     1       2.189  55.643  54.747  1.00  0.00           N  
ATOM     12  C4    A     1       1.924  54.984  55.888  1.00  0.00           C  
ATOM     13  C5    A     1       1.716  53.624  56.031  1.00  0.00           C  
ATOM     14  C6    A     1       1.788  52.843  54.864  1.00  0.00           C  
ATOM     15  N6    A     1       1.608  51.520  54.847  1.00  0.00           N  
ATOM     16  N7    A     1       1.470  53.302  57.358  1.00  0.00           N  
ATOM     17  C8    A     1       1.534  54.455  57.978  1.00  0.00           C  
ATOM     18  N9    A     1       1.806  55.515  57.150  1.00  0.00           N  
ATOM     19  H4'   A     1       1.266  58.916  59.329  1.00  0.00           H  
ATOM     20  H3'   A     1      -0.626  57.110  58.230  1.00  0.00           H  
ATOM     21  H1'   A     1       2.810  57.274  57.194  1.00  0.00           H  
ATOM     22  H2'   A     1       0.370  57.343  56.188  1.00  0.00           H  
ATOM     23 HO2'   A     1       0.671  59.745  56.698  1.00  0.00           H  
ATOM     24  H2    A     1       2.420  55.211  52.846  1.00  0.00           H  
ATOM     25  H61   A     1       1.670  51.028  54.001  1.00  0.00           H  
ATOM     26  H62   A     1       1.416  51.041  55.679  1.00  0.00           H  
ATOM     27  H8    A     1       1.399  54.551  58.945  1.00  0.00           H  
ATOM     28  P     G     2      -2.546  58.847  58.339  1.00  0.00           P  
ATOM     29  OP2   G     2      -2.725  57.666  59.220  1.00  0.00           O  
ATOM     30  OP1   G     2      -3.113  60.159  58.745  1.00  0.00           O  
ATOM     31  O5'   G     2      -3.129  58.483  56.901  1.00  0.00           O  
ATOM     32  C5'   G     2      -3.102  59.428  55.843  1.00  0.00           C  
ATOM     33  C4'   G     2      -3.076  58.751  54.495  1.00  0.00           C  
ATOM     34  O4'   G     2      -1.885  57.972  54.226  1.00  0.00           O  
ATOM     35  C3'   G     2      -4.211  57.777  54.216  1.00  0.00           C  
ATOM     36  O3'   G     2      -5.418  58.424  53.850  1.00  0.00           O  
ATOM     37  C1'   G     2      -2.180  56.884  53.381  1.00  0.00           C  
ATOM     38  C2'   G     2      -3.656  57.020  53.019  1.00  0.00           C  
ATOM     39  O2'   G     2      -3.763  57.789  51.829  1.00  0.00           O  
ATOM     40  N1    G     2      -1.411  51.859  53.118  1.00  0.00           N  
ATOM     41  C2    G     2      -1.659  52.759  52.110  1.00  0.00           C  
ATOM     42  N2    G     2      -1.711  52.261  50.866  1.00  0.00           N  
ATOM     43  N3    G     2      -1.844  54.054  52.306  1.00  0.00           N  
ATOM     44  C4    G     2      -1.760  54.385  53.612  1.00  0.00           C  
ATOM     45  C5    G     2      -1.516  53.565  54.694  1.00  0.00           C  
ATOM     46  C6    G     2      -1.320  52.177  54.470  1.00  0.00           C  
ATOM     47  O6    G     2      -1.092  51.288  55.297  1.00  0.00           O  
ATOM     48  N7    G     2      -1.508  54.295  55.874  1.00  0.00           N  
ATOM     49  C8    G     2      -1.743  55.522  55.496  1.00  0.00           C  
ATOM     50  N9    G     2      -1.905  55.648  54.137  1.00  0.00           N  
ATOM     51  H5'   G     2      -2.304  59.989  55.934  1.00  0.00           H  
ATOM     52 H5''   G     2      -3.900  59.996  55.901  1.00  0.00           H  
ATOM     53  H4'   G     2      -3.127  59.491  53.854  1.00  0.00           H  
ATOM     54  H3'   G     2      -4.386  57.174  54.967  1.00  0.00           H  
ATOM     55  H1'   G     2      -1.640  56.893  52.563  1.00  0.00           H  
ATOM     56  H2'   G     2      -4.079  56.141  52.922  1.00  0.00           H  
ATOM     57 HO2'   G     2      -4.496  58.431  51.928  1.00  0.00           H  
ATOM     58  H1    G     2      -1.289  50.919  52.868  1.00  0.00           H  
ATOM     59  H22   G     2      -1.885  52.856  50.107  1.00  0.00           H  
ATOM     60  H21   G     2      -1.575  51.303  50.713  1.00  0.00           H  
ATOM     61  H8    G     2      -1.797  56.277  56.118  1.00  0.00           H  
ATOM     62  P     A     3      -6.826  57.879  54.401  1.00  0.00           P  
ATOM     63  OP2   A     3      -6.649  57.513  55.829  1.00  0.00           O  
ATOM     64  OP1   A     3      -7.879  58.852  54.018  1.00  0.00           O  
ATOM     65  O5'   A     3      -7.070  56.538  53.576  1.00  0.00           O  
ATOM     66  C5'   A     3      -7.336  56.578  52.182  1.00  0.00           C  
ATOM     67  C4'   A     3      -7.448  55.192  51.599  1.00  0.00           C  
ATOM     68  O4'   A     3      -6.190  54.493  51.754  1.00  0.00           O  
ATOM     69  C3'   A     3      -8.441  54.260  52.278  1.00  0.00           C  
ATOM     70  O3'   A     3      -9.786  54.527  51.919  1.00  0.00           O  
ATOM     71  C1'   A     3      -6.443  53.109  51.870  1.00  0.00           C  
ATOM     72  C2'   A     3      -7.946  52.892  51.852  1.00  0.00           C  
ATOM     73  O2'   A     3      -8.357  52.585  50.528  1.00  0.00           O  
ATOM     74  N1    A     3      -5.458  48.940  54.735  1.00  0.00           N  
ATOM     75  C2    A     3      -6.096  49.100  53.568  1.00  0.00           C  
ATOM     76  N3    A     3      -6.317  50.217  52.877  1.00  0.00           N  
ATOM     77  C4    A     3      -5.793  51.280  53.512  1.00  0.00           C  
ATOM     78  C5    A     3      -5.111  51.274  54.715  1.00  0.00           C  
ATOM     79  C6    A     3      -4.943  50.028  55.346  1.00  0.00           C  
ATOM     80  N6    A     3      -4.308  49.868  56.509  1.00  0.00           N  
ATOM     81  N7    A     3      -4.716  52.559  55.061  1.00  0.00           N  
ATOM     82  C8    A     3      -5.160  53.300  54.077  1.00  0.00           C  
ATOM     83  N9    A     3      -5.822  52.592  53.105  1.00  0.00           N  
ATOM     84  H5'   A     3      -6.609  57.057  51.731  1.00  0.00           H  
ATOM     85 H5''   A     3      -8.177  57.058  52.030  1.00  0.00           H  
ATOM     86  H4'   A     3      -7.671  55.254  50.647  1.00  0.00           H  
ATOM     87  H3'   A     3      -8.346  54.343  53.250  1.00  0.00           H  
ATOM     88  H1'   A     3      -6.041  52.667  51.093  1.00  0.00           H  
ATOM     89  H2'   A     3      -8.219  52.197  52.487  1.00  0.00           H  
ATOM     90 HO2'   A     3      -9.255  52.948  50.381  1.00  0.00           H  
ATOM     91  H2    A     3      -6.451  48.280  53.166  1.00  0.00           H  
ATOM     92  H61   A     3      -4.223  48.973  56.901  1.00  0.00           H  
ATOM     93  H62   A     3      -3.926  50.643  56.971  1.00  0.00           H  
ATOM     94  H8    A     3      -5.033  54.272  54.039  1.00  0.00           H  
ATOM     95  P     G     4     -10.944  54.478  53.032  1.00  0.00           P  
ATOM     96  OP2   G     4     -10.673  55.548  54.025  1.00  0.00           O  
ATOM     97  OP1   G     4     -12.254  54.440  52.332  1.00  0.00           O  
ATOM     98  O5'   G     4     -10.729  53.072  53.751  1.00  0.00           O  
ATOM     99  C5'   G     4     -11.151  51.865  53.133  1.00  0.00           C  
ATOM    100  C4'   G     4     -10.772  50.657  53.957  1.00  0.00           C  
ATOM    101  O4'   G     4      -9.329  50.642  54.147  1.00  0.00           O  
ATOM    102  C3'   G     4     -11.317  50.605  55.377  1.00  0.00           C  
ATOM    103  O3'   G     4     -12.648  50.096  55.434  1.00  0.00           O  
ATOM    104  C1'   G     4      -9.002  50.180  55.432  1.00  0.00           C  
ATOM    105  C2'   G     4     -10.307  49.697  56.068  1.00  0.00           C  
ATOM    106  O2'   G     4     -10.500  48.321  55.789  1.00  0.00           O  
ATOM    107  N1    G     4      -6.233  51.561  59.463  1.00  0.00           N  
ATOM    108  C2    G     4      -6.533  50.302  58.998  1.00  0.00           C  
ATOM    109  N2    G     4      -6.061  49.275  59.722  1.00  0.00           N  
ATOM    110  N3    G     4      -7.247  50.067  57.908  1.00  0.00           N  
ATOM    111  C4    G     4      -7.649  51.208  57.311  1.00  0.00           C  
ATOM    112  C5    G     4      -7.401  52.512  57.690  1.00  0.00           C  
ATOM    113  C6    G     4      -6.629  52.751  58.863  1.00  0.00           C  
ATOM    114  O6    G     4      -6.301  53.834  59.366  1.00  0.00           O  
ATOM    115  N7    G     4      -7.989  53.404  56.805  1.00  0.00           N  
ATOM    116  C8    G     4      -8.582  52.644  55.927  1.00  0.00           C  
ATOM    117  N9    G     4      -8.428  51.299  56.183  1.00  0.00           N  
ATOM    118  H5'   G     4     -10.732  51.794  52.250  1.00  0.00           H  
ATOM    119 H5''   G     4     -12.125  51.886  53.023  1.00  0.00           H  
ATOM    120  H4'   G     4     -11.178  49.807  53.391  1.00  0.00           H  
ATOM    121  H3'   G     4     -11.399  51.593  55.856  1.00  0.00           H  
ATOM    122  H1'   G     4      -8.289  49.345  55.490  1.00  0.00           H  
ATOM    123  H2'   G     4     -10.358  49.762  57.164  1.00  0.00           H  
ATOM    124 HO2'   G     4     -11.479  48.130  55.710  1.00  0.00           H  
ATOM    125  H1    G     4      -5.687  51.628  60.297  1.00  0.00           H  
ATOM    126  H22   G     4      -6.248  48.335  59.437  1.00  0.00           H  
ATOM    127  H21   G     4      -5.522  49.449  60.546  1.00  0.00           H  
ATOM    128  H8    G     4      -9.154  53.037  55.073  1.00  0.00           H  
ATOM    129  P     G     5     -13.614  50.508  56.658  1.00  0.00           P  
ATOM    130  OP2   G     5     -13.654  51.989  56.707  1.00  0.00           O  
ATOM    131  OP1   G     5     -14.877  49.752  56.525  1.00  0.00           O  
ATOM    132  O5'   G     5     -12.834  50.018  57.959  1.00  0.00           O  
ATOM    133  C5'   G     5     -13.474  49.169  58.931  1.00  0.00           C  
ATOM    134  C4'   G     5     -12.451  48.561  59.855  1.00  0.00           C  
ATOM    135  O4'   G     5     -11.140  49.084  59.515  1.00  0.00           O  
ATOM    136  C3'   G     5     -12.553  48.914  61.327  1.00  0.00           C  
ATOM    137  O3'   G     5     -13.524  48.142  62.014  1.00  0.00           O  
ATOM    138  C1'   G     5     -10.320  49.059  60.653  1.00  0.00           C  
ATOM    139  C2'   G     5     -11.167  48.534  61.806  1.00  0.00           C  
ATOM    140  O2'   G     5     -11.039  47.128  61.880  1.00  0.00           O  
ATOM    141  N1    G     5      -7.514  52.022  63.660  1.00  0.00           N  
ATOM    142  C2    G     5      -7.732  50.674  63.727  1.00  0.00           C  
ATOM    143  N2    G     5      -7.115  50.033  64.746  1.00  0.00           N  
ATOM    144  N3    G     5      -8.492  50.000  62.871  1.00  0.00           N  
ATOM    145  C4    G     5      -9.015  50.804  61.926  1.00  0.00           C  
ATOM    146  C5    G     5      -8.853  52.163  61.770  1.00  0.00           C  
ATOM    147  C6    G     5      -8.044  52.869  62.706  1.00  0.00           C  
ATOM    148  O6    G     5      -7.787  54.079  62.753  1.00  0.00           O  
ATOM    149  N7    G     5      -9.555  52.618  60.659  1.00  0.00           N  
ATOM    150  C8    G     5     -10.129  51.548  60.181  1.00  0.00           C  
ATOM    151  N9    G     5      -9.844  50.415  60.904  1.00  0.00           N  
ATOM    152  H5'   G     5     -14.034  48.370  58.425  1.00  0.00           H  
ATOM    153 H5''   G     5     -14.201  49.749  59.517  1.00  0.00           H  
ATOM    154  H4'   G     5     -12.574  47.478  59.716  1.00  0.00           H  
ATOM    155  H3'   G     5     -12.877  49.949  61.513  1.00  0.00           H  
ATOM    156  H1'   G     5      -9.434  48.411  60.586  1.00  0.00           H  
ATOM    157  H2'   G     5     -10.948  48.912  62.815  1.00  0.00           H  
ATOM    158 HO2'   G     5     -11.922  46.723  62.118  1.00  0.00           H  
ATOM    159  H1    G     5      -6.925  52.430  64.356  1.00  0.00           H  
ATOM    160  H22   G     5      -7.230  49.045  64.857  1.00  0.00           H  
ATOM    161  H21   G     5      -6.545  50.545  65.387  1.00  0.00           H  
ATOM    162  H8    G     5     -10.773  51.553  59.288  1.00  0.00           H  
ATOM    163  P     G     6     -14.391  48.819  63.189  1.00  0.00           P  
ATOM    164  OP2   G     6     -14.768  50.197  62.741  1.00  0.00           O  
ATOM    165  OP1   G     6     -15.451  47.842  63.556  1.00  0.00           O  
ATOM    166  O5'   G     6     -13.378  48.928  64.415  1.00  0.00           O  
ATOM    167  C5'   G     6     -12.849  47.760  65.018  1.00  0.00           C  
ATOM    168  C4'   G     6     -11.832  48.128  66.067  1.00  0.00           C  
ATOM    169  O4'   G     6     -10.797  48.943  65.461  1.00  0.00           O  
ATOM    170  C3'   G     6     -12.331  49.016  67.185  1.00  0.00           C  
ATOM    171  O3'   G     6     -13.033  48.276  68.167  1.00  0.00           O  
ATOM    172  C1'   G     6     -10.256  49.814  66.432  1.00  0.00           C  
ATOM    173  C2'   G     6     -11.025  49.578  67.729  1.00  0.00           C  
ATOM    174  O2'   G     6     -10.329  48.621  68.499  1.00  0.00           O  
ATOM    175  N1    G     6      -8.860  54.626  67.228  1.00  0.00           N  
ATOM    176  C2    G     6      -8.685  53.516  68.015  1.00  0.00           C  
ATOM    177  N2    G     6      -8.061  53.716  69.183  1.00  0.00           N  
ATOM    178  N3    G     6      -9.102  52.300  67.691  1.00  0.00           N  
ATOM    179  C4    G     6      -9.757  52.288  66.515  1.00  0.00           C  
ATOM    180  C5    G     6     -10.012  53.341  65.657  1.00  0.00           C  
ATOM    181  C6    G     6      -9.515  54.642  65.997  1.00  0.00           C  
ATOM    182  O6    G     6      -9.592  55.708  65.347  1.00  0.00           O  
ATOM    183  N7    G     6     -10.743  52.915  64.558  1.00  0.00           N  
ATOM    184  C8    G     6     -10.903  51.632  64.759  1.00  0.00           C  
ATOM    185  N9    G     6     -10.315  51.187  65.922  1.00  0.00           N  
ATOM    186  H5'   G     6     -12.381  47.121  64.256  1.00  0.00           H  
ATOM    187 H5''   G     6     -13.659  47.173  65.476  1.00  0.00           H  
ATOM    188  H4'   G     6     -11.493  47.161  66.464  1.00  0.00           H  
ATOM    189  H3'   G     6     -13.056  49.776  66.857  1.00  0.00           H  
ATOM    190  H1'   G     6      -9.196  49.621  66.649  1.00  0.00           H  
ATOM    191  H2'   G     6     -11.179  50.436  68.399  1.00  0.00           H  
ATOM    192 HO2'   G     6     -10.984  48.046  68.990  1.00  0.00           H  
ATOM    193  H1    G     6      -8.489  55.492  67.563  1.00  0.00           H  
ATOM    194  H22   G     6      -7.912  52.948  69.807  1.00  0.00           H  
ATOM    195  H21   G     6      -7.745  54.631  69.432  1.00  0.00           H  
ATOM    196  H8    G     6     -11.450  50.974  64.066  1.00  0.00           H  
ATOM    197  P     A     7     -14.318  48.913  68.892  1.00  0.00           P  
ATOM    198  OP2   A     7     -15.148  49.577  67.855  1.00  0.00           O  
ATOM    199  OP1   A     7     -14.922  47.870  69.758  1.00  0.00           O  
ATOM    200  O5'   A     7     -13.708  50.044  69.833  1.00  0.00           O  
ATOM    201  C5'   A     7     -12.900  49.705  70.950  1.00  0.00           C  
ATOM    202  C4'   A     7     -12.259  50.922  71.559  1.00  0.00           C  
ATOM    203  O4'   A     7     -11.398  51.557  70.582  1.00  0.00           O  
ATOM    204  C3'   A     7     -13.211  52.028  71.952  1.00  0.00           C  
ATOM    205  O3'   A     7     -13.756  51.719  73.228  1.00  0.00           O  
ATOM    206  C1'   A     7     -11.389  52.949  70.782  1.00  0.00           C  
ATOM    207  C2'   A     7     -12.275  53.227  71.995  1.00  0.00           C  
ATOM    208  O2'   A     7     -11.459  53.204  73.144  1.00  0.00           O  
ATOM    209  N1    A     7     -11.411  57.267  68.008  1.00  0.00           N  
ATOM    210  C2    A     7     -10.838  56.947  69.171  1.00  0.00           C  
ATOM    211  N3    A     7     -10.864  55.801  69.835  1.00  0.00           N  
ATOM    212  C4    A     7     -11.595  54.888  69.174  1.00  0.00           C  
ATOM    213  C5    A     7     -12.246  55.066  67.966  1.00  0.00           C  
ATOM    214  C6    A     7     -12.139  56.322  67.367  1.00  0.00           C  
ATOM    215  N6    A     7     -12.714  56.643  66.202  1.00  0.00           N  
ATOM    216  N7    A     7     -12.912  53.900  67.592  1.00  0.00           N  
ATOM    217  C8    A     7     -12.645  53.055  68.565  1.00  0.00           C  
ATOM    218  N9    A     7     -11.858  53.592  69.560  1.00  0.00           N  
ATOM    219  H5'   A     7     -12.198  49.086  70.661  1.00  0.00           H  
ATOM    220 H5''   A     7     -13.455  49.265  71.626  1.00  0.00           H  
ATOM    221  H4'   A     7     -11.744  50.537  72.451  1.00  0.00           H  
ATOM    222  H3'   A     7     -14.073  52.131  71.276  1.00  0.00           H  
ATOM    223  H1'   A     7     -10.403  53.382  71.002  1.00  0.00           H  
ATOM    224  H2'   A     7     -12.814  54.184  72.037  1.00  0.00           H  
ATOM    225 HO2'   A     7     -11.973  52.818  73.911  1.00  0.00           H  
ATOM    226  H2    A     7     -10.261  57.753  69.645  1.00  0.00           H  
ATOM    227  H61   A     7     -12.601  57.563  65.825  1.00  0.00           H  
ATOM    228  H62   A     7     -13.256  55.964  65.709  1.00  0.00           H  
ATOM    229  H8    A     7     -13.023  52.022  68.586  1.00  0.00           H  
ATOM    230  P     C     8     -15.322  51.949  73.502  1.00  0.00           P  
ATOM    231  OP2   C     8     -16.117  51.519  72.317  1.00  0.00           O  
ATOM    232  OP1   C     8     -15.591  51.349  74.828  1.00  0.00           O  
ATOM    233  O5'   C     8     -15.436  53.524  73.654  1.00  0.00           O  
ATOM    234  C5'   C     8     -14.837  54.170  74.766  1.00  0.00           C  
ATOM    235  C4'   C     8     -14.873  55.664  74.580  1.00  0.00           C  
ATOM    236  O4'   C     8     -14.007  56.037  73.479  1.00  0.00           O  
ATOM    237  C3'   C     8     -16.220  56.226  74.189  1.00  0.00           C  
ATOM    238  O3'   C     8     -17.031  56.413  75.332  1.00  0.00           O  
ATOM    239  C1'   C     8     -14.553  57.158  72.810  1.00  0.00           C  
ATOM    240  C2'   C     8     -15.836  57.546  73.544  1.00  0.00           C  
ATOM    241  O2'   C     8     -15.555  58.530  74.510  1.00  0.00           O  
ATOM    242  N1    C     8     -14.797  56.804  71.408  1.00  0.00           N  
ATOM    243  C2    C     8     -14.729  57.800  70.450  1.00  0.00           C  
ATOM    244  O2    C     8     -14.412  58.943  70.813  1.00  0.00           O  
ATOM    245  N3    C     8     -15.003  57.502  69.154  1.00  0.00           N  
ATOM    246  C4    C     8     -15.318  56.251  68.819  1.00  0.00           C  
ATOM    247  N4    C     8     -15.603  55.993  67.546  1.00  0.00           N  
ATOM    248  C5    C     8     -15.360  55.201  69.782  1.00  0.00           C  
ATOM    249  C6    C     8     -15.098  55.522  71.052  1.00  0.00           C  
ATOM    250  H5'   C     8     -13.796  53.835  74.882  1.00  0.00           H  
ATOM    251 H5''   C     8     -15.368  53.899  75.690  1.00  0.00           H  
ATOM    252  H4'   C     8     -14.575  56.063  75.561  1.00  0.00           H  
ATOM    253  H3'   C     8     -16.806  55.558  73.540  1.00  0.00           H  
ATOM    254  H1'   C     8     -13.904  58.046  72.807  1.00  0.00           H  
ATOM    255  H2'   C     8     -16.641  57.966  72.925  1.00  0.00           H  
ATOM    256 HO2'   C     8     -15.815  59.429  74.157  1.00  0.00           H  
ATOM    257  H42   C     8     -15.844  55.064  67.265  1.00  0.00           H  
ATOM    258  H41   C     8     -15.576  56.728  66.869  1.00  0.00           H  
ATOM    259  H5    C     8     -15.602  54.169  69.489  1.00  0.00           H  
ATOM    260  H6    C     8     -15.121  54.739  71.825  1.00  0.00           H  
ATOM    261  P     G     9     -18.622  56.253  75.203  1.00  0.00           P  
ATOM    262  OP2   G     9     -18.869  55.108  74.299  1.00  0.00           O  
ATOM    263  OP1   G     9     -19.166  56.235  76.589  1.00  0.00           O  
ATOM    264  O5'   G     9     -19.077  57.595  74.483  1.00  0.00           O  
ATOM    265  C5'   G     9     -18.976  58.831  75.179  1.00  0.00           C  
ATOM    266  C4'   G     9     -19.574  59.953  74.373  1.00  0.00           C  
ATOM    267  O4'   G     9     -18.779  60.196  73.188  1.00  0.00           O  
ATOM    268  C3'   G     9     -20.950  59.693  73.799  1.00  0.00           C  
ATOM    269  O3'   G     9     -21.950  59.837  74.787  1.00  0.00           O  
ATOM    270  C1'   G     9     -19.609  60.755  72.194  1.00  0.00           C  
ATOM    271  C2'   G     9     -21.038  60.771  72.730  1.00  0.00           C  
ATOM    272  O2'   G     9     -21.341  62.057  73.239  1.00  0.00           O  
ATOM    273  N1    G     9     -20.195  60.821  67.213  1.00  0.00           N  
ATOM    274  C2    G     9     -20.457  61.797  68.143  1.00  0.00           C  
ATOM    275  N2    G     9     -20.929  62.958  67.681  1.00  0.00           N  
ATOM    276  N3    G     9     -20.270  61.641  69.434  1.00  0.00           N  
ATOM    277  C4    G     9     -19.806  60.412  69.728  1.00  0.00           C  
ATOM    278  C5    G     9     -19.526  59.366  68.879  1.00  0.00           C  
ATOM    279  C6    G     9     -19.713  59.549  67.500  1.00  0.00           C  
ATOM    280  O6    G     9     -19.495  58.748  66.584  1.00  0.00           O  
ATOM    281  N7    G     9     -19.083  58.261  69.587  1.00  0.00           N  
ATOM    282  C8    G     9     -19.086  58.659  70.832  1.00  0.00           C  
ATOM    283  N9    G     9     -19.503  59.962  70.977  1.00  0.00           N  
ATOM    284  H5'   G     9     -17.923  59.059  75.393  1.00  0.00           H  
ATOM    285 H5''   G     9     -19.494  58.762  76.147  1.00  0.00           H  
ATOM    286  H4'   G     9     -19.618  60.796  75.078  1.00  0.00           H  
ATOM    287  H3'   G     9     -21.086  58.668  73.423  1.00  0.00           H  
ATOM    288  H1'   G     9     -19.354  61.792  71.931  1.00  0.00           H  
ATOM    289  H2'   G     9     -21.834  60.577  71.997  1.00  0.00           H  
ATOM    290 HO2'   G     9     -21.955  61.970  74.024  1.00  0.00           H  
ATOM    291  H1    G     9     -20.365  61.042  66.253  1.00  0.00           H  
ATOM    292  H22   G     9     -21.137  63.701  68.317  1.00  0.00           H  
ATOM    293  H21   G     9     -21.074  63.085  66.700  1.00  0.00           H  
ATOM    294  H8    G     9     -18.785  58.017  71.675  1.00  0.00           H  
ATOM    295  P     G    10     -23.400  59.197  74.545  1.00  0.00           P  
ATOM    296  OP2   G    10     -23.223  58.182  73.476  1.00  0.00           O  
ATOM    297  OP1   G    10     -23.887  58.776  75.884  1.00  0.00           O  
ATOM    298  O5'   G    10     -24.383  60.325  73.996  1.00  0.00           O  
ATOM    299  C5'   G    10     -25.416  60.007  73.075  1.00  0.00           C  
ATOM    300  C4'   G    10     -25.424  60.956  71.902  1.00  0.00           C  
ATOM    301  O4'   G    10     -24.146  60.922  71.219  1.00  0.00           O  
ATOM    302  C3'   G    10     -26.418  60.639  70.795  1.00  0.00           C  
ATOM    303  O3'   G    10     -27.736  61.065  71.096  1.00  0.00           O  
ATOM    304  C1'   G    10     -24.334  61.253  69.867  1.00  0.00           C  
ATOM    305  C2'   G    10     -25.831  61.462  69.656  1.00  0.00           C  
ATOM    306  O2'   G    10     -26.130  62.843  69.810  1.00  0.00           O  
ATOM    307  N1    G    10     -22.929  59.811  65.191  1.00  0.00           N  
ATOM    308  C2    G    10     -23.419  61.019  65.623  1.00  0.00           C  
ATOM    309  N2    G    10     -23.555  61.974  64.691  1.00  0.00           N  
ATOM    310  N3    G    10     -23.752  61.276  66.878  1.00  0.00           N  
ATOM    311  C4    G    10     -23.554  60.210  67.681  1.00  0.00           C  
ATOM    312  C5    G    10     -23.070  58.961  67.351  1.00  0.00           C  
ATOM    313  C6    G    10     -22.717  58.699  66.001  1.00  0.00           C  
ATOM    314  O6    G    10     -22.270  57.656  65.511  1.00  0.00           O  
ATOM    315  N7    G    10     -23.016  58.142  68.469  1.00  0.00           N  
ATOM    316  C8    G    10     -23.460  58.892  69.441  1.00  0.00           C  
ATOM    317  N9    G    10     -23.803  60.158  69.032  1.00  0.00           N  
ATOM    318  H5'   G    10     -26.280  60.057  73.533  1.00  0.00           H  
ATOM    319 H5''   G    10     -25.281  59.093  72.746  1.00  0.00           H  
ATOM    320  H4'   G    10     -25.592  61.864  72.230  1.00  0.00           H  
ATOM    321  H3'   G    10     -26.433  59.689  70.561  1.00  0.00           H  
ATOM    322  H1'   G    10     -23.856  62.083  69.660  1.00  0.00           H  
ATOM    323  H2'   G    10     -26.121  61.124  68.782  1.00  0.00           H  
ATOM    324 HO2'   G    10     -26.990  62.933  70.272  1.00  0.00           H  
ATOM    325  H1    G    10     -22.711  59.723  64.240  1.00  0.00           H  
ATOM    326  H22   G    10     -23.900  62.857  64.941  1.00  0.00           H  
ATOM    327  H21   G    10     -23.310  61.792  63.760  1.00  0.00           H  
ATOM    328  H8    G    10     -23.539  58.583  70.367  1.00  0.00           H  
ATOM    329  P     C    11     -28.995  60.177  70.637  1.00  0.00           P  
ATOM    330  OP2   C    11     -28.684  58.754  70.922  1.00  0.00           O  
ATOM    331  OP1   C    11     -30.221  60.789  71.210  1.00  0.00           O  
ATOM    332  O5'   C    11     -29.044  60.365  69.056  1.00  0.00           O  
ATOM    333  C5'   C    11     -29.290  61.639  68.480  1.00  0.00           C  
ATOM    334  C4'   C    11     -29.226  61.590  66.973  1.00  0.00           C  
ATOM    335  O4'   C    11     -27.852  61.329  66.575  1.00  0.00           O  
ATOM    336  C3'   C    11     -29.984  60.453  66.306  1.00  0.00           C  
ATOM    337  O3'   C    11     -31.370  60.717  66.171  1.00  0.00           O  
ATOM    338  C1'   C    11     -27.843  60.639  65.351  1.00  0.00           C  
ATOM    339  C2'   C    11     -29.298  60.391  64.951  1.00  0.00           C  
ATOM    340  O2'   C    11     -29.737  61.442  64.103  1.00  0.00           O  
ATOM    341  N1    C    11     -27.083  59.377  65.524  1.00  0.00           N  
ATOM    342  C2    C    11     -26.585  58.739  64.381  1.00  0.00           C  
ATOM    343  O2    C    11     -26.792  59.243  63.266  1.00  0.00           O  
ATOM    344  N3    C    11     -25.888  57.587  64.511  1.00  0.00           N  
ATOM    345  C4    C    11     -25.679  57.066  65.720  1.00  0.00           C  
ATOM    346  N4    C    11     -24.985  55.927  65.800  1.00  0.00           N  
ATOM    347  C5    C    11     -26.172  57.689  66.901  1.00  0.00           C  
ATOM    348  C6    C    11     -26.859  58.829  66.760  1.00  0.00           C  
ATOM    349  H5'   C    11     -28.619  62.272  68.808  1.00  0.00           H  
ATOM    350 H5''   C    11     -30.180  61.946  68.752  1.00  0.00           H  
ATOM    351  H4'   C    11     -29.523  62.440  66.585  1.00  0.00           H  
ATOM    352  H3'   C    11     -29.864  59.608  66.786  1.00  0.00           H  
ATOM    353  H1'   C    11     -27.411  61.189  64.665  1.00  0.00           H  
ATOM    354  H2'   C    11     -29.415  59.514  64.530  1.00  0.00           H  
ATOM    355 HO2'   C    11     -30.682  61.626  64.284  1.00  0.00           H  
ATOM    356  H42   C    11     -24.815  55.519  66.674  1.00  0.00           H  
ATOM    357  H41   C    11     -24.648  55.500  64.985  1.00  0.00           H  
ATOM    358  H5    C    11     -26.013  57.298  67.785  1.00  0.00           H  
ATOM    359  H6    C    11     -27.207  59.273  67.560  1.00  0.00           H  
ATOM    360  P     C    12     -32.413  59.503  66.021  1.00  0.00           P  
ATOM    361  OP2   C    12     -31.928  58.373  66.853  1.00  0.00           O  
ATOM    362  OP1   C    12     -33.780  60.042  66.240  1.00  0.00           O  
ATOM    363  O5'   C    12     -32.292  59.077  64.490  1.00  0.00           O  
ATOM    364  C5'   C    12     -32.663  57.775  64.064  1.00  0.00           C  
ATOM    365  C4'   C    12     -32.254  57.518  62.634  1.00  0.00           C  
ATOM    366  O4'   C    12     -30.835  57.791  62.485  1.00  0.00           O  
ATOM    367  C3'   C    12     -32.422  56.092  62.134  1.00  0.00           C  
ATOM    368  O3'   C    12     -33.731  55.821  61.666  1.00  0.00           O  
ATOM    369  C1'   C    12     -30.264  56.871  61.578  1.00  0.00           C  
ATOM    370  C2'   C    12     -31.401  56.015  61.011  1.00  0.00           C  
ATOM    371  O2'   C    12     -31.890  56.624  59.825  1.00  0.00           O  
ATOM    372  N1    C    12     -29.253  56.058  62.300  1.00  0.00           N  
ATOM    373  C2    C    12     -28.383  55.258  61.548  1.00  0.00           C  
ATOM    374  O2    C    12     -28.483  55.251  60.311  1.00  0.00           O  
ATOM    375  N3    C    12     -27.452  54.508  62.181  1.00  0.00           N  
ATOM    376  C4    C    12     -27.366  54.533  63.511  1.00  0.00           C  
ATOM    377  N4    C    12     -26.432  53.776  64.093  1.00  0.00           N  
ATOM    378  C5    C    12     -28.236  55.334  64.304  1.00  0.00           C  
ATOM    379  C6    C    12     -29.152  56.073  63.666  1.00  0.00           C  
ATOM    380  H5'   C    12     -33.635  57.679  64.141  1.00  0.00           H  
ATOM    381 H5''   C    12     -32.230  57.114  64.643  1.00  0.00           H  
ATOM    382  H4'   C    12     -32.752  58.122  62.045  1.00  0.00           H  
ATOM    383  H3'   C    12     -32.174  55.455  62.836  1.00  0.00           H  
ATOM    384  H1'   C    12     -29.830  57.356  60.846  1.00  0.00           H  
ATOM    385  H2'   C    12     -31.110  55.093  60.851  1.00  0.00           H  
ATOM    386 HO2'   C    12     -32.849  56.441  59.744  1.00  0.00           H  
ATOM    387  H42   C    12     -26.344  53.772  65.068  1.00  0.00           H  
ATOM    388  H41   C    12     -25.836  53.225  63.544  1.00  0.00           H  
ATOM    389  H5    C    12     -28.164  55.346  65.281  1.00  0.00           H  
ATOM    390  H6    C    12     -29.759  56.631  64.194  1.00  0.00           H  
ATOM    391  P     G    13     -34.483  54.469  62.103  1.00  0.00           P  
ATOM    392  OP2   G    13     -34.335  54.315  63.573  1.00  0.00           O  
ATOM    393  OP1   G    13     -35.840  54.480  61.499  1.00  0.00           O  
ATOM    394  O5'   G    13     -33.640  53.314  61.400  1.00  0.00           O  
ATOM    395  C5'   G    13     -33.598  53.200  59.985  1.00  0.00           C  
ATOM    396  C4'   G    13     -32.612  52.149  59.542  1.00  0.00           C  
ATOM    397  O4'   G    13     -31.262  52.561  59.871  1.00  0.00           O  
ATOM    398  C3'   G    13     -32.718  50.799  60.236  1.00  0.00           C  
ATOM    399  O3'   G    13     -33.775  50.000  59.731  1.00  0.00           O  
ATOM    400  C1'   G    13     -30.448  51.428  60.095  1.00  0.00           C  
ATOM    401  C2'   G    13     -31.348  50.199  59.933  1.00  0.00           C  
ATOM    402  O2'   G    13     -31.272  49.738  58.592  1.00  0.00           O  
ATOM    403  N1    G    13     -26.830  49.816  63.292  1.00  0.00           N  
ATOM    404  C2    G    13     -27.060  49.465  61.984  1.00  0.00           C  
ATOM    405  N2    G    13     -26.219  48.566  61.452  1.00  0.00           N  
ATOM    406  N3    G    13     -28.043  49.959  61.249  1.00  0.00           N  
ATOM    407  C4    G    13     -28.792  50.845  61.937  1.00  0.00           C  
ATOM    408  C5    G    13     -28.648  51.265  63.243  1.00  0.00           C  
ATOM    409  C6    G    13     -27.589  50.727  64.020  1.00  0.00           C  
ATOM    410  O6    G    13     -27.295  50.972  65.196  1.00  0.00           O  
ATOM    411  N7    G    13     -29.626  52.191  63.575  1.00  0.00           N  
ATOM    412  C8    G    13     -30.335  52.316  62.485  1.00  0.00           C  
ATOM    413  N9    G    13     -29.884  51.529  61.454  1.00  0.00           N  
ATOM    414  H5'   G    13     -33.340  54.064  59.602  1.00  0.00           H  
ATOM    415 H5''   G    13     -34.491  52.960  59.657  1.00  0.00           H  
ATOM    416  H4'   G    13     -32.679  52.040  58.570  1.00  0.00           H  
ATOM    417  H3'   G    13     -32.811  50.939  61.200  1.00  0.00           H  
ATOM    418  H1'   G    13     -29.719  51.387  59.441  1.00  0.00           H  
ATOM    419  H2'   G    13     -31.116  49.494  60.573  1.00  0.00           H  
ATOM    420 HO2'   G    13     -32.150  49.398  58.321  1.00  0.00           H  
ATOM    421  H1    G    13     -26.074  49.392  63.750  1.00  0.00           H  
ATOM    422  H22   G    13     -26.334  48.278  60.521  1.00  0.00           H  
ATOM    423  H21   G    13     -25.488  48.196  61.989  1.00  0.00           H  
ATOM    424  H8    G    13     -31.109  52.912  62.412  1.00  0.00           H  
ATOM    425  P     G    14     -34.540  48.992  60.707  1.00  0.00           P  
ATOM    426  OP2   G    14     -34.725  49.726  61.985  1.00  0.00           O  
ATOM    427  OP1   G    14     -35.728  48.517  59.955  1.00  0.00           O  
ATOM    428  O5'   G    14     -33.602  47.736  60.992  1.00  0.00           O  
ATOM    429  C5'   G    14     -33.947  46.445  60.511  1.00  0.00           C  
ATOM    430  C4'   G    14     -33.744  46.337  59.020  1.00  0.00           C  
ATOM    431  O4'   G    14     -32.382  46.692  58.681  1.00  0.00           O  
ATOM    432  C3'   G    14     -33.952  44.955  58.417  1.00  0.00           C  
ATOM    433  O3'   G    14     -35.306  44.691  58.094  1.00  0.00           O  
ATOM    434  C1'   G    14     -31.918  45.879  57.611  1.00  0.00           C  
ATOM    435  C2'   G    14     -33.087  44.994  57.165  1.00  0.00           C  
ATOM    436  O2'   G    14     -33.761  45.636  56.093  1.00  0.00           O  
ATOM    437  N1    G    14     -28.009  42.884  56.319  1.00  0.00           N  
ATOM    438  C2    G    14     -28.945  43.494  55.519  1.00  0.00           C  
ATOM    439  N2    G    14     -28.829  43.282  54.199  1.00  0.00           N  
ATOM    440  N3    G    14     -29.923  44.257  55.977  1.00  0.00           N  
ATOM    441  C4    G    14     -29.893  44.364  57.322  1.00  0.00           C  
ATOM    442  C5    G    14     -29.004  43.797  58.211  1.00  0.00           C  
ATOM    443  C6    G    14     -27.959  42.980  57.706  1.00  0.00           C  
ATOM    444  O6    G    14     -27.072  42.390  58.332  1.00  0.00           O  
ATOM    445  N7    G    14     -29.317  44.153  59.515  1.00  0.00           N  
ATOM    446  C8    G    14     -30.371  44.914  59.398  1.00  0.00           C  
ATOM    447  N9    G    14     -30.773  45.084  58.096  1.00  0.00           N  
ATOM    448  H5'   G    14     -34.887  46.266  60.720  1.00  0.00           H  
ATOM    449 H5''   G    14     -33.387  45.777  60.960  1.00  0.00           H  
ATOM    450  H4'   G    14     -34.350  46.970  58.581  1.00  0.00           H  
ATOM    451  H3'   G    14     -33.629  44.268  59.035  1.00  0.00           H  
ATOM    452  H1'   G    14     -31.630  46.442  56.862  1.00  0.00           H  
ATOM    453  H2'   G    14     -32.778  44.098  56.915  1.00  0.00           H  
ATOM    454 HO2'   G    14     -34.719  45.435  56.151  1.00  0.00           H  
ATOM    455  H1    G    14     -27.323  42.338  55.880  1.00  0.00           H  
ATOM    456  H22   G    14     -29.469  43.692  53.580  1.00  0.00           H  
ATOM    457  H21   G    14     -28.107  42.718  53.852  1.00  0.00           H  
ATOM    458  H8    G    14     -30.827  45.323  60.163  1.00  0.00           H  
ATOM    459  P     G    15     -35.876  43.190  58.168  1.00  0.00           P  
ATOM    460  OP2   G    15     -35.091  42.450  59.190  1.00  0.00           O  
ATOM    461  OP1   G    15     -37.354  43.263  58.289  1.00  0.00           O  
ATOM    462  O5'   G    15     -35.528  42.574  56.740  1.00  0.00           O  
ATOM    463  C5'   G    15     -35.202  41.200  56.598  1.00  0.00           C  
ATOM    464  C4'   G    15     -34.168  40.984  55.521  1.00  0.00           C  
ATOM    465  O4'   G    15     -32.973  41.762  55.829  1.00  0.00           O  
ATOM    466  C3'   G    15     -33.660  39.559  55.359  1.00  0.00           C  
ATOM    467  O3'   G    15     -34.524  38.750  54.578  1.00  0.00           O  
ATOM    468  C1'   G    15     -31.826  40.999  55.527  1.00  0.00           C  
ATOM    469  C2'   G    15     -32.280  39.758  54.762  1.00  0.00           C  
ATOM    470  O2'   G    15     -32.356  40.059  53.376  1.00  0.00           O  
ATOM    471  N1    G    15     -27.489  39.447  57.695  1.00  0.00           N  
ATOM    472  C2    G    15     -27.771  39.676  56.370  1.00  0.00           C  
ATOM    473  N2    G    15     -26.769  39.465  55.503  1.00  0.00           N  
ATOM    474  N3    G    15     -28.949  40.082  55.925  1.00  0.00           N  
ATOM    475  C4    G    15     -29.839  40.243  56.926  1.00  0.00           C  
ATOM    476  C5    G    15     -29.659  40.043  58.279  1.00  0.00           C  
ATOM    477  C6    G    15     -28.391  39.606  58.743  1.00  0.00           C  
ATOM    478  O6    G    15     -28.034  39.373  59.903  1.00  0.00           O  
ATOM    479  N7    G    15     -30.825  40.321  58.978  1.00  0.00           N  
ATOM    480  C8    G    15     -31.677  40.679  58.055  1.00  0.00           C  
ATOM    481  N9    G    15     -31.144  40.654  56.789  1.00  0.00           N  
ATOM    482  H5'   G    15     -36.013  40.700  56.368  1.00  0.00           H  
ATOM    483 H5''   G    15     -34.851  40.865  57.450  1.00  0.00           H  
ATOM    484  H4'   G    15     -34.532  41.292  54.664  1.00  0.00           H  
ATOM    485  H3'   G    15     -33.564  39.160  56.248  1.00  0.00           H  
ATOM    486  H1'   G    15     -31.223  41.527  54.963  1.00  0.00           H  
ATOM    487  H2'   G    15     -31.699  38.988  54.935  1.00  0.00           H  
ATOM    488 HO2'   G    15     -33.124  39.588  52.989  1.00  0.00           H  
ATOM    489  H1    G    15     -26.584  39.147  57.921  1.00  0.00           H  
ATOM    490  H22   G    15     -26.912  39.613  54.544  1.00  0.00           H  
ATOM    491  H21   G    15     -25.894  39.165  55.825  1.00  0.00           H  
ATOM    492  H8    G    15     -32.602  40.939  58.248  1.00  0.00           H  
ATOM    493  P     G    16     -34.487  37.150  54.730  1.00  0.00           P  
ATOM    494  OP2   G    16     -34.560  36.823  56.176  1.00  0.00           O  
ATOM    495  OP1   G    16     -35.489  36.576  53.795  1.00  0.00           O  
ATOM    496  O5'   G    16     -33.037  36.746  54.206  1.00  0.00           O  
ATOM    497  C5'   G    16     -32.376  35.593  54.705  1.00  0.00           C  
ATOM    498  C4'   G    16     -30.925  35.886  55.049  1.00  0.00           C  
ATOM    499  O4'   G    16     -30.894  36.671  56.276  1.00  0.00           O  
ATOM    500  C3'   G    16     -30.028  34.697  55.370  1.00  0.00           C  
ATOM    501  O3'   G    16     -29.519  34.023  54.226  1.00  0.00           O  
ATOM    502  C1'   G    16     -29.714  36.372  56.991  1.00  0.00           C  
ATOM    503  C2'   G    16     -28.917  35.352  56.178  1.00  0.00           C  
ATOM    504  O2'   G    16     -27.965  36.025  55.385  1.00  0.00           O  
ATOM    505  N1    G    16     -28.059  34.989  61.594  1.00  0.00           N  
ATOM    506  C2    G    16     -27.374  35.575  60.560  1.00  0.00           C  
ATOM    507  N2    G    16     -26.085  35.813  60.766  1.00  0.00           N  
ATOM    508  N3    G    16     -27.919  35.904  59.404  1.00  0.00           N  
ATOM    509  C4    G    16     -29.228  35.600  59.359  1.00  0.00           C  
ATOM    510  C5    G    16     -30.004  35.013  60.328  1.00  0.00           C  
ATOM    511  C6    G    16     -29.409  34.658  61.562  1.00  0.00           C  
ATOM    512  O6    G    16     -29.934  34.119  62.534  1.00  0.00           O  
ATOM    513  N7    G    16     -31.313  34.863  59.889  1.00  0.00           N  
ATOM    514  C8    G    16     -31.306  35.354  58.684  1.00  0.00           C  
ATOM    515  N9    G    16     -30.070  35.810  58.293  1.00  0.00           N  
ATOM    516  H5'   G    16     -32.408  34.887  54.027  1.00  0.00           H  
ATOM    517 H5''   G    16     -32.840  35.283  55.511  1.00  0.00           H  
ATOM    518  H4'   G    16     -30.534  36.390  54.154  1.00  0.00           H  
ATOM    519  H3'   G    16     -30.540  33.889  55.914  1.00  0.00           H  
ATOM    520  H1'   G    16     -29.050  37.231  57.164  1.00  0.00           H  
ATOM    521  H2'   G    16     -28.326  34.626  56.754  1.00  0.00           H  
ATOM    522 HO2'   G    16     -27.925  35.602  54.479  1.00  0.00           H  
ATOM    523  H1    G    16     -27.549  34.785  62.429  1.00  0.00           H  
ATOM    524  H22   G    16     -25.535  36.238  60.047  1.00  0.00           H  
ATOM    525  H21   G    16     -25.664  35.567  61.638  1.00  0.00           H  
ATOM    526  H8    G    16     -32.198  35.391  58.039  1.00  0.00           H  
ATOM    527  P     G    17     -29.264  32.423  54.280  1.00  0.00           P  
ATOM    528  OP2   G    17     -30.403  31.782  54.990  1.00  0.00           O  
ATOM    529  OP1   G    17     -28.940  32.010  52.894  1.00  0.00           O  
ATOM    530  O5'   G    17     -27.978  32.216  55.207  1.00  0.00           O  
ATOM    531  C5'   G    17     -26.694  32.738  54.837  1.00  0.00           C  
ATOM    532  C4'   G    17     -25.673  32.524  55.948  1.00  0.00           C  
ATOM    533  O4'   G    17     -26.064  33.282  57.135  1.00  0.00           O  
ATOM    534  C3'   G    17     -25.460  31.119  56.495  1.00  0.00           C  
ATOM    535  O3'   G    17     -24.629  30.315  55.655  1.00  0.00           O  
ATOM    536  C1'   G    17     -25.510  32.672  58.274  1.00  0.00           C  
ATOM    537  C2'   G    17     -24.754  31.426  57.813  1.00  0.00           C  
ATOM    538  O2'   G    17     -23.393  31.765  57.658  1.00  0.00           O  
ATOM    539  N1    G    17     -26.675  31.256  63.012  1.00  0.00           N  
ATOM    540  C2    G    17     -25.463  31.622  62.484  1.00  0.00           C  
ATOM    541  N2    G    17     -24.425  31.545  63.302  1.00  0.00           N  
ATOM    542  N3    G    17     -25.287  32.021  61.234  1.00  0.00           N  
ATOM    543  C4    G    17     -26.443  32.000  60.532  1.00  0.00           C  
ATOM    544  C5    G    17     -27.701  31.651  60.965  1.00  0.00           C  
ATOM    545  C6    G    17     -27.875  31.239  62.311  1.00  0.00           C  
ATOM    546  O6    G    17     -28.907  30.886  62.872  1.00  0.00           O  
ATOM    547  N7    G    17     -28.626  31.764  59.935  1.00  0.00           N  
ATOM    548  C8    G    17     -27.924  32.163  58.911  1.00  0.00           C  
ATOM    549  N9    G    17     -26.587  32.305  59.196  1.00  0.00           N  
ATOM    550  H5'   G    17     -26.771  33.813  54.619  1.00  0.00           H  
ATOM    551 H5''   G    17     -26.338  32.248  53.919  1.00  0.00           H  
ATOM    552  H4'   G    17     -24.718  32.830  55.498  1.00  0.00           H  
ATOM    553  H3'   G    17     -26.385  30.529  56.574  1.00  0.00           H  
ATOM    554  H1'   G    17     -24.792  33.294  58.828  1.00  0.00           H  
ATOM    555  H2'   G    17     -24.743  30.567  58.498  1.00  0.00           H  
ATOM    556 HO2'   G    17     -23.004  31.244  56.898  1.00  0.00           H  
ATOM    557  H1    G    17     -26.695  30.981  63.973  1.00  0.00           H  
ATOM    558  H22   G    17     -23.512  31.790  62.974  1.00  0.00           H  
ATOM    559  H21   G    17     -24.552  31.244  64.246  1.00  0.00           H  
ATOM    560  H8    G    17     -28.356  32.352  57.916  1.00  0.00           H  
ATOM    561  P     C    18     -24.636  28.717  55.830  1.00  0.00           P  
ATOM    562  OP2   C    18     -25.688  28.330  56.804  1.00  0.00           O  
ATOM    563  OP1   C    18     -24.677  28.170  54.446  1.00  0.00           O  
ATOM    564  O5'   C    18     -23.219  28.392  56.481  1.00  0.00           O  
ATOM    565  C5'   C    18     -22.965  27.103  57.068  1.00  0.00           C  
ATOM    566  C4'   C    18     -22.417  27.255  58.457  1.00  0.00           C  
ATOM    567  O4'   C    18     -23.115  28.341  59.123  1.00  0.00           O  
ATOM    568  C3'   C    18     -22.658  26.084  59.390  1.00  0.00           C  
ATOM    569  O3'   C    18     -21.734  25.029  59.217  1.00  0.00           O  
ATOM    570  C1'   C    18     -23.222  28.063  60.493  1.00  0.00           C  
ATOM    571  C2'   C    18     -22.511  26.740  60.747  1.00  0.00           C  
ATOM    572  O2'   C    18     -21.162  27.010  61.068  1.00  0.00           O  
ATOM    573  N1    C    18     -24.657  27.991  60.834  1.00  0.00           N  
ATOM    574  C2    C    18     -25.023  28.007  62.188  1.00  0.00           C  
ATOM    575  O2    C    18     -24.131  28.017  63.054  1.00  0.00           O  
ATOM    576  N3    C    18     -26.336  28.003  62.519  1.00  0.00           N  
ATOM    577  C4    C    18     -27.268  27.970  61.562  1.00  0.00           C  
ATOM    578  N4    C    18     -28.554  28.002  61.940  1.00  0.00           N  
ATOM    579  C5    C    18     -26.925  27.911  60.178  1.00  0.00           C  
ATOM    580  C6    C    18     -25.621  27.924  59.862  1.00  0.00           C  
ATOM    581  H5'   C    18     -22.250  26.540  56.450  1.00  0.00           H  
ATOM    582 H5''   C    18     -23.893  26.514  57.101  1.00  0.00           H  
ATOM    583  H4'   C    18     -21.339  27.413  58.304  1.00  0.00           H  
ATOM    584  H3'   C    18     -23.630  25.590  59.237  1.00  0.00           H  
ATOM    585  H1'   C    18     -22.766  28.804  61.165  1.00  0.00           H  
ATOM    586  H2'   C    18     -22.877  26.106  61.567  1.00  0.00           H  
ATOM    587 HO2'   C    18     -20.581  26.279  60.710  1.00  0.00           H  
ATOM    588  H42   C    18     -29.279  27.977  61.250  1.00  0.00           H  
ATOM    589  H41   C    18     -28.789  28.051  62.910  1.00  0.00           H  
ATOM    590  H5    C    18     -27.702  27.855  59.400  1.00  0.00           H  
ATOM    591  H6    C    18     -25.318  27.881  58.806  1.00  0.00           H  
ATOM    592  P     A    19     -22.280  23.530  59.059  1.00  0.00           P  
ATOM    593  OP2   A    19     -23.617  23.558  58.442  1.00  0.00           O  
ATOM    594  OP1   A    19     -21.194  22.762  58.414  1.00  0.00           O  
ATOM    595  O5'   A    19     -22.483  23.034  60.559  1.00  0.00           O  
ATOM    596  C5'   A    19     -21.362  22.894  61.433  1.00  0.00           C  
ATOM    597  C4'   A    19     -21.810  22.849  62.869  1.00  0.00           C  
ATOM    598  O4'   A    19     -22.562  24.046  63.184  1.00  0.00           O  
ATOM    599  C3'   A    19     -22.748  21.723  63.271  1.00  0.00           C  
ATOM    600  O3'   A    19     -22.048  20.503  63.483  1.00  0.00           O  
ATOM    601  C1'   A    19     -23.530  23.757  64.174  1.00  0.00           C  
ATOM    602  C2'   A    19     -23.354  22.283  64.551  1.00  0.00           C  
ATOM    603  O2'   A    19     -22.476  22.216  65.655  1.00  0.00           O  
ATOM    604  N1    A    19     -28.544  24.208  65.235  1.00  0.00           N  
ATOM    605  C2    A    19     -27.491  23.886  65.996  1.00  0.00           C  
ATOM    606  N3    A    19     -26.207  23.782  65.658  1.00  0.00           N  
ATOM    607  C4    A    19     -26.038  24.048  64.351  1.00  0.00           C  
ATOM    608  C5    A    19     -27.022  24.386  63.441  1.00  0.00           C  
ATOM    609  C6    A    19     -28.339  24.470  63.926  1.00  0.00           C  
ATOM    610  N6    A    19     -29.386  24.795  63.165  1.00  0.00           N  
ATOM    611  N7    A    19     -26.478  24.586  62.181  1.00  0.00           N  
ATOM    612  C8    A    19     -25.200  24.372  62.352  1.00  0.00           C  
ATOM    613  N9    A    19     -24.861  24.046  63.642  1.00  0.00           N  
ATOM    614  H5'   A    19     -20.666  23.735  61.293  1.00  0.00           H  
ATOM    615 H5''   A    19     -20.808  21.975  61.192  1.00  0.00           H  
ATOM    616  H4'   A    19     -20.877  22.725  63.438  1.00  0.00           H  
ATOM    617  H3'   A    19     -23.492  21.471  62.500  1.00  0.00           H  
ATOM    618  H1'   A    19     -23.425  24.338  65.101  1.00  0.00           H  
ATOM    619  H2'   A    19     -24.248  21.731  64.875  1.00  0.00           H  
ATOM    620 HO2'   A    19     -21.932  21.378  65.599  1.00  0.00           H  
ATOM    621  H2    A    19     -27.719  23.675  67.050  1.00  0.00           H  
ATOM    622  H61   A    19     -30.302  24.842  63.567  1.00  0.00           H  
ATOM    623  H62   A    19     -29.257  24.992  62.194  1.00  0.00           H  
ATOM    624  H8    A    19     -24.463  24.447  61.539  1.00  0.00           H  
ATOM    625  P     U    20     -22.702  19.107  63.029  1.00  0.00           P  
ATOM    626  OP2   U    20     -23.095  19.226  61.603  1.00  0.00           O  
ATOM    627  OP1   U    20     -21.790  18.012  63.450  1.00  0.00           O  
ATOM    628  O5'   U    20     -24.032  19.003  63.900  1.00  0.00           O  
ATOM    629  C5'   U    20     -23.971  18.810  65.305  1.00  0.00           C  
ATOM    630  C4'   U    20     -25.337  18.898  65.940  1.00  0.00           C  
ATOM    631  O4'   U    20     -25.922  20.211  65.722  1.00  0.00           O  
ATOM    632  C3'   U    20     -26.406  17.985  65.358  1.00  0.00           C  
ATOM    633  O3'   U    20     -26.234  16.628  65.723  1.00  0.00           O  
ATOM    634  C1'   U    20     -27.318  20.106  65.739  1.00  0.00           C  
ATOM    635  C2'   U    20     -27.647  18.626  65.967  1.00  0.00           C  
ATOM    636  O2'   U    20     -27.730  18.363  67.361  1.00  0.00           O  
ATOM    637  N1    U    20     -27.839  20.605  64.444  1.00  0.00           N  
ATOM    638  C2    U    20     -29.201  20.823  64.354  1.00  0.00           C  
ATOM    639  O2    U    20     -29.970  20.625  65.280  1.00  0.00           O  
ATOM    640  N3    U    20     -29.639  21.286  63.138  1.00  0.00           N  
ATOM    641  C4    U    20     -28.871  21.547  62.022  1.00  0.00           C  
ATOM    642  O4    U    20     -29.415  21.960  60.997  1.00  0.00           O  
ATOM    643  C5    U    20     -27.471  21.299  62.188  1.00  0.00           C  
ATOM    644  C6    U    20     -27.018  20.849  63.363  1.00  0.00           C  
ATOM    645  H5'   U    20     -23.393  19.498  65.697  1.00  0.00           H  
ATOM    646 H5''   U    20     -23.589  17.927  65.491  1.00  0.00           H  
ATOM    647  H4'   U    20     -25.261  18.723  66.900  1.00  0.00           H  
ATOM    648  H3'   U    20     -26.458  18.051  64.382  1.00  0.00           H  
ATOM    649  H1'   U    20     -27.699  20.638  66.470  1.00  0.00           H  
ATOM    650  H2'   U    20     -28.461  18.351  65.498  1.00  0.00           H  
ATOM    651 HO2'   U    20     -27.242  17.536  67.559  1.00  0.00           H  
ATOM    652  H3    U    20     -30.601  21.447  63.052  1.00  0.00           H  
ATOM    653  H5    U    20     -26.851  21.458  61.447  1.00  0.00           H  
ATOM    654  H6    U    20     -26.057  20.686  63.451  1.00  0.00           H  
ATOM    655  P     U    21     -26.881  15.461  64.828  1.00  0.00           P  
ATOM    656  OP2   U    21     -26.884  15.915  63.414  1.00  0.00           O  
ATOM    657  OP1   U    21     -26.215  14.182  65.187  1.00  0.00           O  
ATOM    658  O5'   U    21     -28.392  15.387  65.326  1.00  0.00           O  
ATOM    659  C5'   U    21     -28.701  15.057  66.672  1.00  0.00           C  
ATOM    660  C4'   U    21     -30.183  15.146  66.941  1.00  0.00           C  
ATOM    661  O4'   U    21     -30.642  16.515  66.752  1.00  0.00           O  
ATOM    662  C3'   U    21     -31.084  14.357  66.002  1.00  0.00           C  
ATOM    663  O3'   U    21     -31.067  12.964  66.260  1.00  0.00           O  
ATOM    664  C1'   U    21     -31.977  16.489  66.288  1.00  0.00           C  
ATOM    665  C2'   U    21     -32.417  15.033  66.244  1.00  0.00           C  
ATOM    666  O2'   U    21     -32.962  14.661  67.502  1.00  0.00           O  
ATOM    667  N1    U    21     -32.044  17.138  64.956  1.00  0.00           N  
ATOM    668  C2    U    21     -33.289  17.546  64.515  1.00  0.00           C  
ATOM    669  O2    U    21     -34.308  17.396  65.166  1.00  0.00           O  
ATOM    670  N3    U    21     -33.302  18.142  63.278  1.00  0.00           N  
ATOM    671  C4    U    21     -32.222  18.367  62.451  1.00  0.00           C  
ATOM    672  O4    U    21     -32.398  18.916  61.362  1.00  0.00           O  
ATOM    673  C5    U    21     -30.967  17.919  62.972  1.00  0.00           C  
ATOM    674  C6    U    21     -30.925  17.337  64.175  1.00  0.00           C  
ATOM    675  H5'   U    21     -28.231  15.676  67.268  1.00  0.00           H  
ATOM    676 H5''   U    21     -28.398  14.143  66.855  1.00  0.00           H  
ATOM    677  H4'   U    21     -30.365  14.867  67.862  1.00  0.00           H  
ATOM    678  H3'   U    21     -30.822  14.515  65.072  1.00  0.00           H  
ATOM    679  H1'   U    21     -32.547  16.980  66.917  1.00  0.00           H  
ATOM    680  H2'   U    21     -33.045  14.859  65.512  1.00  0.00           H  
ATOM    681 HO2'   U    21     -32.599  13.788  67.762  1.00  0.00           H  
ATOM    682  H3    U    21     -34.175  18.438  62.946  1.00  0.00           H  
ATOM    683  H5    U    21     -30.145  18.039  62.452  1.00  0.00           H  
ATOM    684  H6    U    21     -30.054  17.038  64.509  1.00  0.00           H  
ATOM    685  P     C    22     -31.344  11.918  65.072  1.00  0.00           P  
ATOM    686  OP2   C    22     -30.812  12.499  63.813  1.00  0.00           O  
ATOM    687  OP1   C    22     -30.874  10.582  65.518  1.00  0.00           O  
ATOM    688  O5'   C    22     -32.932  11.870  64.961  1.00  0.00           O  
ATOM    689  C5'   C    22     -33.723  11.370  66.028  1.00  0.00           C  
ATOM    690  C4'   C    22     -35.186  11.582  65.780  1.00  0.00           C  
ATOM    691  O4'   C    22     -35.465  13.000  65.652  1.00  0.00           O  
ATOM    692  C3'   C    22     -35.632  10.971  64.473  1.00  0.00           C  
ATOM    693  O3'   C    22     -35.871   9.593  64.685  1.00  0.00           O  
ATOM    694  C1'   C    22     -36.415  13.188  64.604  1.00  0.00           C  
ATOM    695  C2'   C    22     -36.861  11.797  64.134  1.00  0.00           C  
ATOM    696  O2'   C    22     -37.990  11.405  64.878  1.00  0.00           O  
ATOM    697  N1    C    22     -35.806  14.007  63.533  1.00  0.00           N  
ATOM    698  C2    C    22     -36.637  14.813  62.737  1.00  0.00           C  
ATOM    699  O2    C    22     -37.855  14.830  62.961  1.00  0.00           O  
ATOM    700  N3    C    22     -36.090  15.551  61.746  1.00  0.00           N  
ATOM    701  C4    C    22     -34.775  15.514  61.534  1.00  0.00           C  
ATOM    702  N4    C    22     -34.286  16.256  60.542  1.00  0.00           N  
ATOM    703  C5    C    22     -33.903  14.713  62.331  1.00  0.00           C  
ATOM    704  C6    C    22     -34.456  13.982  63.308  1.00  0.00           C  
ATOM    705  H5'   C    22     -33.469  11.829  66.856  1.00  0.00           H  
ATOM    706 H5''   C    22     -33.552  10.410  66.129  1.00  0.00           H  
ATOM    707  H4'   C    22     -35.677  11.089  66.633  1.00  0.00           H  
ATOM    708  H3'   C    22     -34.872  11.025  63.679  1.00  0.00           H  
ATOM    709  H1'   C    22     -37.321  13.723  64.925  1.00  0.00           H  
ATOM    710  H2'   C    22     -37.164  11.695  63.083  1.00  0.00           H  
ATOM    711 HO2'   C    22     -37.955  10.420  65.045  1.00  0.00           H  
ATOM    712  H42   C    22     -33.304  16.253  60.352  1.00  0.00           H  
ATOM    713  H41   C    22     -34.900  16.816  59.988  1.00  0.00           H  
ATOM    714  H5    C    22     -32.818  14.696  62.147  1.00  0.00           H  
ATOM    715  H6    C    22     -33.816  13.352  63.944  1.00  0.00           H  
ATOM    716  P     G    23     -35.369   8.519  63.608  1.00  0.00           P  
ATOM    717  OP2   G    23     -34.069   8.908  63.018  1.00  0.00           O  
ATOM    718  OP1   G    23     -35.495   7.196  64.283  1.00  0.00           O  
ATOM    719  O5'   G    23     -36.471   8.632  62.468  1.00  0.00           O  
ATOM    720  C5'   G    23     -37.827   8.218  62.720  1.00  0.00           C  
ATOM    721  C4'   G    23     -38.716   8.609  61.572  1.00  0.00           C  
ATOM    722  O4'   G    23     -38.720  10.050  61.451  1.00  0.00           O  
ATOM    723  C3'   G    23     -38.257   8.126  60.210  1.00  0.00           C  
ATOM    724  O3'   G    23     -38.619   6.770  59.985  1.00  0.00           O  
ATOM    725  C1'   G    23     -38.858  10.397  60.071  1.00  0.00           C  
ATOM    726  C2'   G    23     -38.948   9.100  59.267  1.00  0.00           C  
ATOM    727  O2'   G    23     -40.307   8.798  59.021  1.00  0.00           O  
ATOM    728  N1    G    23     -37.214  13.719  56.604  1.00  0.00           N  
ATOM    729  C2    G    23     -38.418  13.061  56.682  1.00  0.00           C  
ATOM    730  N2    G    23     -39.309  13.323  55.720  1.00  0.00           N  
ATOM    731  N3    G    23     -38.729  12.209  57.639  1.00  0.00           N  
ATOM    732  C4    G    23     -37.732  12.071  58.539  1.00  0.00           C  
ATOM    733  C5    G    23     -36.500  12.685  58.559  1.00  0.00           C  
ATOM    734  C6    G    23     -36.170  13.590  57.518  1.00  0.00           C  
ATOM    735  O6    G    23     -35.121  14.229  57.356  1.00  0.00           O  
ATOM    736  N7    G    23     -35.761  12.275  59.659  1.00  0.00           N  
ATOM    737  C8    G    23     -36.542  11.432  60.280  1.00  0.00           C  
ATOM    738  N9    G    23     -37.756  11.262  59.652  1.00  0.00           N  
ATOM    739  H5'   G    23     -38.196   8.679  63.647  1.00  0.00           H  
ATOM    740 H5''   G    23     -37.868   7.128  62.865  1.00  0.00           H  
ATOM    741  H4'   G    23     -39.687   8.156  61.817  1.00  0.00           H  
ATOM    742  H3'   G    23     -37.164   8.133  60.082  1.00  0.00           H  
ATOM    743  H1'   G    23     -39.784  10.958  59.878  1.00  0.00           H  
ATOM    744  H2'   G    23     -38.494   9.117  58.266  1.00  0.00           H  
ATOM    745 HO2'   G    23     -40.474   7.830  59.211  1.00  0.00           H  
ATOM    746  H1    G    23     -37.075  14.338  55.832  1.00  0.00           H  
ATOM    747  H22   G    23     -40.202  12.874  55.731  1.00  0.00           H  
ATOM    748  H21   G    23     -39.082  13.967  54.990  1.00  0.00           H  
ATOM    749  H8    G    23     -36.258  10.912  61.207  1.00  0.00           H  
ATOM    750  P     U    24     -37.658   5.828  59.115  1.00  0.00           P  
ATOM    751  OP2   U    24     -36.245   6.161  59.440  1.00  0.00           O  
ATOM    752  OP1   U    24     -38.137   4.427  59.274  1.00  0.00           O  
ATOM    753  O5'   U    24     -37.969   6.270  57.618  1.00  0.00           O  
ATOM    754  C5'   U    24     -39.236   5.955  57.016  1.00  0.00           C  
ATOM    755  C4'   U    24     -39.323   6.552  55.634  1.00  0.00           C  
ATOM    756  O4'   U    24     -39.289   8.000  55.712  1.00  0.00           O  
ATOM    757  C3'   U    24     -38.165   6.219  54.710  1.00  0.00           C  
ATOM    758  O3'   U    24     -38.291   4.929  54.139  1.00  0.00           O  
ATOM    759  C1'   U    24     -38.626   8.518  54.563  1.00  0.00           C  
ATOM    760  C2'   U    24     -38.247   7.332  53.677  1.00  0.00           C  
ATOM    761  O2'   U    24     -39.256   7.124  52.713  1.00  0.00           O  
ATOM    762  N1    U    24     -37.459   9.309  54.976  1.00  0.00           N  
ATOM    763  C2    U    24     -37.097  10.375  54.169  1.00  0.00           C  
ATOM    764  O2    U    24     -37.698  10.667  53.148  1.00  0.00           O  
ATOM    765  N3    U    24     -36.010  11.085  54.601  1.00  0.00           N  
ATOM    766  C4    U    24     -35.262  10.852  55.730  1.00  0.00           C  
ATOM    767  O4    U    24     -34.341  11.618  56.006  1.00  0.00           O  
ATOM    768  C5    U    24     -35.688   9.729  56.514  1.00  0.00           C  
ATOM    769  C6    U    24     -36.746   9.013  56.119  1.00  0.00           C  
ATOM    770  H5'   U    24     -40.057   6.342  57.637  1.00  0.00           H  
ATOM    771 H5''   U    24     -39.365   4.864  56.955  1.00  0.00           H  
ATOM    772  H4'   U    24     -40.254   6.137  55.219  1.00  0.00           H  
ATOM    773  H3'   U    24     -37.190   6.186  55.219  1.00  0.00           H  
ATOM    774  H1'   U    24     -39.261   9.180  53.957  1.00  0.00           H  
ATOM    775  H2'   U    24     -37.323   7.436  53.091  1.00  0.00           H  
ATOM    776 HO2'   U    24     -38.847   7.107  51.800  1.00  0.00           H  
ATOM    777  H3    U    24     -35.725  11.857  54.032  1.00  0.00           H  
ATOM    778  H5    U    24     -35.146   9.459  57.433  1.00  0.00           H  
ATOM    779  H6    U    24     -37.061   8.155  56.731  1.00  0.00           H  
ATOM    780  P     A    25     -36.985   4.124  53.662  1.00  0.00           P  
ATOM    781  OP2   A    25     -35.909   4.363  54.656  1.00  0.00           O  
ATOM    782  OP1   A    25     -37.394   2.733  53.342  1.00  0.00           O  
ATOM    783  O5'   A    25     -36.567   4.840  52.302  1.00  0.00           O  
ATOM    784  C5'   A    25     -37.366   4.712  51.135  1.00  0.00           C  
ATOM    785  C4'   A    25     -36.975   5.720  50.083  1.00  0.00           C  
ATOM    786  O4'   A    25     -37.016   7.060  50.635  1.00  0.00           O  
ATOM    787  C3'   A    25     -35.560   5.600  49.537  1.00  0.00           C  
ATOM    788  O3'   A    25     -35.428   4.586  48.555  1.00  0.00           O  
ATOM    789  C1'   A    25     -36.035   7.852  49.984  1.00  0.00           C  
ATOM    790  C2'   A    25     -35.389   6.978  48.914  1.00  0.00           C  
ATOM    791  O2'   A    25     -36.127   7.093  47.706  1.00  0.00           O  
ATOM    792  N1    A    25     -32.428  11.401  50.957  1.00  0.00           N  
ATOM    793  C2    A    25     -33.214  11.184  49.895  1.00  0.00           C  
ATOM    794  N3    A    25     -34.133  10.240  49.708  1.00  0.00           N  
ATOM    795  C4    A    25     -34.216   9.438  50.784  1.00  0.00           C  
ATOM    796  C5    A    25     -33.476   9.534  51.948  1.00  0.00           C  
ATOM    797  C6    A    25     -32.537  10.578  52.022  1.00  0.00           C  
ATOM    798  N6    A    25     -31.752  10.795  53.080  1.00  0.00           N  
ATOM    799  N7    A    25     -33.834   8.534  52.841  1.00  0.00           N  
ATOM    800  C8    A    25     -34.767   7.866  52.208  1.00  0.00           C  
ATOM    801  N9    A    25     -35.049   8.359  50.958  1.00  0.00           N  
ATOM    802  H5'   A    25     -38.306   4.849  51.374  1.00  0.00           H  
ATOM    803 H5''   A    25     -37.257   3.810  50.770  1.00  0.00           H  
ATOM    804  H4'   A    25     -37.608   5.660  49.337  1.00  0.00           H  
ATOM    805  H3'   A    25     -34.892   5.454  50.240  1.00  0.00           H  
ATOM    806  H1'   A    25     -36.490   8.608  49.557  1.00  0.00           H  
ATOM    807  H2'   A    25     -34.443   7.199  48.785  1.00  0.00           H  
ATOM    808 HO2'   A    25     -36.180   6.211  47.281  1.00  0.00           H  
ATOM    809  H2    A    25     -33.096  11.810  49.149  1.00  0.00           H  
ATOM    810  H61   A    25     -31.115  11.540  53.073  1.00  0.00           H  
ATOM    811  H62   A    25     -31.814  10.210  53.864  1.00  0.00           H  
ATOM    812  H8    A    25     -35.222   7.087  52.592  1.00  0.00           H  
ATOM    813  P     U    26     -34.016   3.850  48.338  1.00  0.00           P  
ATOM    814  OP2   U    26     -33.440   3.560  49.675  1.00  0.00           O  
ATOM    815  OP1   U    26     -34.219   2.742  47.370  1.00  0.00           O  
ATOM    816  O5'   U    26     -33.109   4.956  47.638  1.00  0.00           O  
ATOM    817  C5'   U    26     -33.390   5.404  46.321  1.00  0.00           C  
ATOM    818  C4'   U    26     -32.568   6.619  45.958  1.00  0.00           C  
ATOM    819  O4'   U    26     -32.824   7.691  46.904  1.00  0.00           O  
ATOM    820  C3'   U    26     -31.057   6.456  46.007  1.00  0.00           C  
ATOM    821  O3'   U    26     -30.537   5.795  44.868  1.00  0.00           O  
ATOM    822  C1'   U    26     -31.646   8.489  47.033  1.00  0.00           C  
ATOM    823  C2'   U    26     -30.590   7.899  46.096  1.00  0.00           C  
ATOM    824  O2'   U    26     -30.626   8.577  44.857  1.00  0.00           O  
ATOM    825  N1    U    26     -31.173   8.462  48.425  1.00  0.00           N  
ATOM    826  C2    U    26     -30.320   9.477  48.830  1.00  0.00           C  
ATOM    827  O2    U    26     -29.975  10.394  48.096  1.00  0.00           O  
ATOM    828  N3    U    26     -29.882   9.374  50.125  1.00  0.00           N  
ATOM    829  C4    U    26     -30.194   8.391  51.033  1.00  0.00           C  
ATOM    830  O4    U    26     -29.678   8.418  52.149  1.00  0.00           O  
ATOM    831  C5    U    26     -31.087   7.387  50.547  1.00  0.00           C  
ATOM    832  C6    U    26     -31.538   7.454  49.295  1.00  0.00           C  
ATOM    833  H5'   U    26     -34.341   5.631  46.257  1.00  0.00           H  
ATOM    834 H5''   U    26     -33.189   4.683  45.688  1.00  0.00           H  
ATOM    835  H4'   U    26     -32.860   6.840  44.921  1.00  0.00           H  
ATOM    836  H3'   U    26     -30.708   5.835  46.845  1.00  0.00           H  
ATOM    837  H1'   U    26     -31.777   9.542  46.744  1.00  0.00           H  
ATOM    838  H2'   U    26     -29.545   7.987  46.426  1.00  0.00           H  
ATOM    839 HO2'   U    26     -30.558   7.913  44.112  1.00  0.00           H  
ATOM    840  H3    U    26     -29.263  10.093  50.446  1.00  0.00           H  
ATOM    841  H5    U    26     -31.400   6.561  51.204  1.00  0.00           H  
ATOM    842  H6    U    26     -32.226   6.673  48.939  1.00  0.00           H  
ATOM    843  P     U    27     -29.294   4.789  45.034  1.00  0.00           P  
ATOM    844  OP2   U    27     -29.327   4.192  46.389  1.00  0.00           O  
ATOM    845  OP1   U    27     -29.307   3.900  43.846  1.00  0.00           O  
ATOM    846  O5'   U    27     -28.006   5.721  44.997  1.00  0.00           O  
ATOM    847  C5'   U    27     -27.650   6.450  43.816  1.00  0.00           C  
ATOM    848  C4'   U    27     -26.518   7.402  44.115  1.00  0.00           C  
ATOM    849  O4'   U    27     -26.925   8.350  45.137  1.00  0.00           O  
ATOM    850  C3'   U    27     -25.248   6.780  44.674  1.00  0.00           C  
ATOM    851  O3'   U    27     -24.424   6.206  43.671  1.00  0.00           O  
ATOM    852  C1'   U    27     -25.818   8.657  45.991  1.00  0.00           C  
ATOM    853  C2'   U    27     -24.598   7.948  45.401  1.00  0.00           C  
ATOM    854  O2'   U    27     -23.949   8.826  44.493  1.00  0.00           O  
ATOM    855  N1    U    27     -26.102   8.225  47.381  1.00  0.00           N  
ATOM    856  C2    U    27     -25.297   8.743  48.378  1.00  0.00           C  
ATOM    857  O2    U    27     -24.385   9.521  48.162  1.00  0.00           O  
ATOM    858  N3    U    27     -25.597   8.316  49.649  1.00  0.00           N  
ATOM    859  C4    U    27     -26.599   7.443  50.019  1.00  0.00           C  
ATOM    860  O4    U    27     -26.741   7.156  51.208  1.00  0.00           O  
ATOM    861  C5    U    27     -27.391   6.949  48.935  1.00  0.00           C  
ATOM    862  C6    U    27     -27.122   7.349  47.688  1.00  0.00           C  
ATOM    863  H5'   U    27     -28.518   7.012  43.443  1.00  0.00           H  
ATOM    864 H5''   U    27     -27.348   5.755  43.018  1.00  0.00           H  
ATOM    865  H4'   U    27     -26.296   7.896  43.297  1.00  0.00           H  
ATOM    866  H3'   U    27     -25.488   6.089  45.326  1.00  0.00           H  
ATOM    867  H1'   U    27     -25.670   9.626  45.978  1.00  0.00           H  
ATOM    868  H2'   U    27     -23.988   7.639  46.105  1.00  0.00           H  
ATOM    869 HO2'   U    27     -23.778   8.350  43.654  1.00  0.00           H  
ATOM    870  H3    U    27     -25.038   8.669  50.372  1.00  0.00           H  
ATOM    871  H5    U    27     -28.126   6.324  49.106  1.00  0.00           H  
ATOM    872  H6    U    27     -27.678   6.996  46.964  1.00  0.00           H  
ATOM    873  P     G    28     -23.430   4.997  44.035  1.00  0.00           P  
ATOM    874  OP2   G    28     -24.174   4.030  44.882  1.00  0.00           O  
ATOM    875  OP1   G    28     -22.791   4.533  42.777  1.00  0.00           O  
ATOM    876  O5'   G    28     -22.307   5.680  44.935  1.00  0.00           O  
ATOM    877  C5'   G    28     -21.298   6.491  44.351  1.00  0.00           C  
ATOM    878  C4'   G    28     -20.371   7.060  45.397  1.00  0.00           C  
ATOM    879  O4'   G    28     -21.133   7.826  46.365  1.00  0.00           O  
ATOM    880  C3'   G    28     -19.613   6.046  46.240  1.00  0.00           C  
ATOM    881  O3'   G    28     -18.477   5.514  45.579  1.00  0.00           O  
ATOM    882  C1'   G    28     -20.540   7.681  47.673  1.00  0.00           C  
ATOM    883  C2'   G    28     -19.274   6.842  47.492  1.00  0.00           C  
ATOM    884  O2'   G    28     -18.174   7.711  47.268  1.00  0.00           O  
ATOM    885  N1    G    28     -21.568   6.707  52.562  1.00  0.00           N  
ATOM    886  C2    G    28     -20.497   7.365  52.009  1.00  0.00           C  
ATOM    887  N2    G    28     -19.575   7.827  52.865  1.00  0.00           N  
ATOM    888  N3    G    28     -20.340   7.557  50.709  1.00  0.00           N  
ATOM    889  C4    G    28     -21.356   7.030  49.994  1.00  0.00           C  
ATOM    890  C5    G    28     -22.470   6.355  50.448  1.00  0.00           C  
ATOM    891  C6    G    28     -22.625   6.156  51.845  1.00  0.00           C  
ATOM    892  O6    G    28     -23.543   5.583  52.443  1.00  0.00           O  
ATOM    893  N7    G    28     -23.280   5.974  49.389  1.00  0.00           N  
ATOM    894  C8    G    28     -22.657   6.414  48.330  1.00  0.00           C  
ATOM    895  N9    G    28     -21.483   7.064  48.625  1.00  0.00           N  
ATOM    896  H5'   G    28     -21.721   7.228  43.865  1.00  0.00           H  
ATOM    897 H5''   G    28     -20.777   5.949  43.722  1.00  0.00           H  
ATOM    898  H4'   G    28     -19.726   7.655  44.958  1.00  0.00           H  
ATOM    899  H3'   G    28     -20.218   5.312  46.481  1.00  0.00           H  
ATOM    900  H1'   G    28     -20.297   8.576  47.987  1.00  0.00           H  
ATOM    901  H2'   G    28     -19.120   6.254  48.262  1.00  0.00           H  
ATOM    902 HO2'   G    28     -17.673   7.397  46.486  1.00  0.00           H  
ATOM    903  H1    G    28     -21.592   6.617  53.539  1.00  0.00           H  
ATOM    904  H22   G    28     -18.788   8.305  52.527  1.00  0.00           H  
ATOM    905  H21   G    28     -19.684   7.688  53.829  1.00  0.00           H  
ATOM    906  H8    G    28     -22.994   6.292  47.418  1.00  0.00           H  
ATOM    907  P     C    29     -17.940   4.045  45.954  1.00  0.00           P  
ATOM    908  OP2   C    29     -19.110   3.135  46.037  1.00  0.00           O  
ATOM    909  OP1   C    29     -16.820   3.718  45.035  1.00  0.00           O  
ATOM    910  O5'   C    29     -17.340   4.215  47.419  1.00  0.00           O  
ATOM    911  C5'   C    29     -16.165   4.978  47.642  1.00  0.00           C  
ATOM    912  C4'   C    29     -15.847   5.097  49.114  1.00  0.00           C  
ATOM    913  O4'   C    29     -16.939   5.759  49.803  1.00  0.00           O  
ATOM    914  C3'   C    29     -15.674   3.788  49.869  1.00  0.00           C  
ATOM    915  O3'   C    29     -14.398   3.201  49.675  1.00  0.00           O  
ATOM    916  C1'   C    29     -17.077   5.211  51.130  1.00  0.00           C  
ATOM    917  C2'   C    29     -15.945   4.198  51.310  1.00  0.00           C  
ATOM    918  O2'   C    29     -14.822   4.857  51.878  1.00  0.00           O  
ATOM    919  N1    C    29     -18.415   4.600  51.322  1.00  0.00           N  
ATOM    920  C2    C    29     -18.862   4.375  52.630  1.00  0.00           C  
ATOM    921  O2    C    29     -18.132   4.690  53.582  1.00  0.00           O  
ATOM    922  N3    C    29     -20.080   3.820  52.832  1.00  0.00           N  
ATOM    923  C4    C    29     -20.844   3.490  51.791  1.00  0.00           C  
ATOM    924  N4    C    29     -22.038   2.943  52.038  1.00  0.00           N  
ATOM    925  C5    C    29     -20.418   3.704  50.450  1.00  0.00           C  
ATOM    926  C6    C    29     -19.213   4.256  50.263  1.00  0.00           C  
ATOM    927  H5'   C    29     -16.290   5.876  47.269  1.00  0.00           H  
ATOM    928 H5''   C    29     -15.411   4.545  47.187  1.00  0.00           H  
ATOM    929  H4'   C    29     -15.034   5.634  49.218  1.00  0.00           H  
ATOM    930  H3'   C    29     -16.365   3.156  49.580  1.00  0.00           H  
ATOM    931  H1'   C    29     -16.961   5.945  51.769  1.00  0.00           H  
ATOM    932  H2'   C    29     -16.231   3.434  51.854  1.00  0.00           H  
ATOM    933 HO2'   C    29     -14.023   4.632  51.358  1.00  0.00           H  
ATOM    934  H42   C    29     -22.624   2.691  51.295  1.00  0.00           H  
ATOM    935  H41   C    29     -22.327   2.797  52.963  1.00  0.00           H  
ATOM    936  H5    C    29     -20.988   3.458  49.691  1.00  0.00           H  
ATOM    937  H6    C    29     -18.902   4.411  49.347  1.00  0.00           H  
ATOM    938  P     G    30     -14.203   1.615  49.848  1.00  0.00           P  
ATOM    939  OP2   G    30     -15.337   0.936  49.170  1.00  0.00           O  
ATOM    940  OP1   G    30     -12.809   1.276  49.462  1.00  0.00           O  
ATOM    941  O5'   G    30     -14.353   1.376  51.416  1.00  0.00           O  
ATOM    942  C5'   G    30     -13.382   1.874  52.325  1.00  0.00           C  
ATOM    943  C4'   G    30     -13.800   1.657  53.757  1.00  0.00           C  
ATOM    944  O4'   G    30     -15.045   2.356  54.016  1.00  0.00           O  
ATOM    945  C3'   G    30     -14.093   0.219  54.157  1.00  0.00           C  
ATOM    946  O3'   G    30     -12.920  -0.535  54.415  1.00  0.00           O  
ATOM    947  C1'   G    30     -15.831   1.599  54.968  1.00  0.00           C  
ATOM    948  C2'   G    30     -14.990   0.388  55.375  1.00  0.00           C  
ATOM    949  O2'   G    30     -14.233   0.720  56.530  1.00  0.00           O  
ATOM    950  N1    G    30     -20.503  -0.164  55.952  1.00  0.00           N  
ATOM    951  C2    G    30     -19.469   0.099  56.816  1.00  0.00           C  
ATOM    952  N2    G    30     -19.704  -0.136  58.116  1.00  0.00           N  
ATOM    953  N3    G    30     -18.288   0.561  56.437  1.00  0.00           N  
ATOM    954  C4    G    30     -18.223   0.740  55.101  1.00  0.00           C  
ATOM    955  C5    G    30     -19.196   0.508  54.151  1.00  0.00           C  
ATOM    956  C6    G    30     -20.457   0.013  54.573  1.00  0.00           C  
ATOM    957  O6    G    30     -21.448  -0.256  53.883  1.00  0.00           O  
ATOM    958  N7    G    30     -18.731   0.821  52.882  1.00  0.00           N  
ATOM    959  C8    G    30     -17.506   1.229  53.078  1.00  0.00           C  
ATOM    960  N9    G    30     -17.134   1.205  54.400  1.00  0.00           N  
ATOM    961  H5'   G    30     -13.260   2.834  52.168  1.00  0.00           H  
ATOM    962 H5''   G    30     -12.530   1.415  52.166  1.00  0.00           H  
ATOM    963  H4'   G    30     -13.105   2.017  54.349  1.00  0.00           H  
ATOM    964  H3'   G    30     -14.603  -0.216  53.442  1.00  0.00           H  
ATOM    965  H1'   G    30     -15.975   2.174  55.749  1.00  0.00           H  
ATOM    966  H2'   G    30     -15.549  -0.403  55.522  1.00  0.00           H  
ATOM    967 HO2'   G    30     -13.300   0.462  56.385  1.00  0.00           H  
ATOM    968  H1    G    30     -21.339  -0.504  56.334  1.00  0.00           H  
ATOM    969  H22   G    30     -19.002   0.034  58.779  1.00  0.00           H  
ATOM    970  H21   G    30     -20.575  -0.478  58.405  1.00  0.00           H  
ATOM    971  H8    G    30     -16.914   1.523  52.355  1.00  0.00           H  
ATOM    972  P     C    31     -12.920  -2.127  54.201  1.00  0.00           P  
ATOM    973  OP2   C    31     -13.599  -2.419  52.913  1.00  0.00           O  
ATOM    974  OP1   C    31     -11.538  -2.621  54.429  1.00  0.00           O  
ATOM    975  O5'   C    31     -13.839  -2.674  55.380  1.00  0.00           O  
ATOM    976  C5'   C    31     -13.414  -2.600  56.733  1.00  0.00           C  
ATOM    977  C4'   C    31     -14.495  -3.050  57.684  1.00  0.00           C  
ATOM    978  O4'   C    31     -15.666  -2.206  57.536  1.00  0.00           O  
ATOM    979  C3'   C    31     -15.028  -4.459  57.474  1.00  0.00           C  
ATOM    980  O3'   C    31     -14.180  -5.459  58.016  1.00  0.00           O  
ATOM    981  C1'   C    31     -16.859  -2.991  57.749  1.00  0.00           C  
ATOM    982  C2'   C    31     -16.397  -4.398  58.133  1.00  0.00           C  
ATOM    983  O2'   C    31     -16.294  -4.479  59.547  1.00  0.00           O  
ATOM    984  N1    C    31     -17.724  -2.992  56.544  1.00  0.00           N  
ATOM    985  C2    C    31     -19.066  -3.368  56.689  1.00  0.00           C  
ATOM    986  O2    C    31     -19.487  -3.688  57.811  1.00  0.00           O  
ATOM    987  N3    C    31     -19.877  -3.375  55.606  1.00  0.00           N  
ATOM    988  C4    C    31     -19.398  -3.028  54.411  1.00  0.00           C  
ATOM    989  N4    C    31     -20.235  -3.051  53.370  1.00  0.00           N  
ATOM    990  C5    C    31     -18.040  -2.641  54.231  1.00  0.00           C  
ATOM    991  C6    C    31     -17.248  -2.636  55.309  1.00  0.00           C  
ATOM    992  H5'   C    31     -13.170  -1.674  56.940  1.00  0.00           H  
ATOM    993 H5''   C    31     -12.626  -3.171  56.851  1.00  0.00           H  
ATOM    994  H4'   C    31     -14.161  -2.970  58.602  1.00  0.00           H  
ATOM    995  H3'   C    31     -15.141  -4.621  56.514  1.00  0.00           H  
ATOM    996  H1'   C    31     -17.347  -2.592  58.500  1.00  0.00           H  
ATOM    997  H2'   C    31     -17.002  -5.083  57.775  1.00  0.00           H  
ATOM    998 HO2'   C    31     -15.428  -4.869  59.784  1.00  0.00           H  
ATOM    999  H42   C    31     -19.914  -2.800  52.479  1.00  0.00           H  
ATOM   1000  H41   C    31     -21.169  -3.318  53.498  1.00  0.00           H  
ATOM   1001  H5    C    31     -17.698  -2.387  53.348  1.00  0.00           H  
ATOM   1002  H6    C    31     -16.310  -2.373  55.205  1.00  0.00           H  
ATOM   1003  P     C    32     -14.184  -6.944  57.399  1.00  0.00           P  
ATOM   1004  OP2   C    32     -14.159  -6.828  55.919  1.00  0.00           O  
ATOM   1005  OP1   C    32     -13.132  -7.731  58.090  1.00  0.00           O  
ATOM   1006  O5'   C    32     -15.601  -7.535  57.824  1.00  0.00           O  
ATOM   1007  C5'   C    32     -15.894  -7.819  59.183  1.00  0.00           C  
ATOM   1008  C4'   C    32     -17.325  -8.264  59.365  1.00  0.00           C  
ATOM   1009  O4'   C    32     -18.228  -7.207  58.948  1.00  0.00           O  
ATOM   1010  C3'   C    32     -17.761  -9.467  58.541  1.00  0.00           C  
ATOM   1011  O3'   C    32     -17.332 -10.701  59.093  1.00  0.00           O  
ATOM   1012  C1'   C    32     -19.420  -7.793  58.373  1.00  0.00           C  
ATOM   1013  C2'   C    32     -19.275  -9.310  58.500  1.00  0.00           C  
ATOM   1014  O2'   C    32     -19.870  -9.729  59.719  1.00  0.00           O  
ATOM   1015  N1    C    32     -19.605  -7.360  56.966  1.00  0.00           N  
ATOM   1016  C2    C    32     -20.869  -7.513  56.383  1.00  0.00           C  
ATOM   1017  O2    C    32     -21.790  -8.002  57.056  1.00  0.00           O  
ATOM   1018  N3    C    32     -21.065  -7.126  55.102  1.00  0.00           N  
ATOM   1019  C4    C    32     -20.059  -6.603  54.402  1.00  0.00           C  
ATOM   1020  N4    C    32     -20.298  -6.236  53.140  1.00  0.00           N  
ATOM   1021  C5    C    32     -18.761  -6.435  54.964  1.00  0.00           C  
ATOM   1022  C6    C    32     -18.580  -6.820  56.232  1.00  0.00           C  
ATOM   1023  H5'   C    32     -15.740  -7.013  59.718  1.00  0.00           H  
ATOM   1024 H5''   C    32     -15.296  -8.529  59.498  1.00  0.00           H  
ATOM   1025  H4'   C    32     -17.478  -8.456  60.313  1.00  0.00           H  
ATOM   1026  H3'   C    32     -17.405  -9.380  57.632  1.00  0.00           H  
ATOM   1027  H1'   C    32     -20.185  -7.493  58.908  1.00  0.00           H  
ATOM   1028  H2'   C    32     -19.663  -9.772  57.728  1.00  0.00           H  
ATOM   1029 HO2'   C    32     -19.244 -10.314  60.195  1.00  0.00           H  
ATOM   1030  H42   C    32     -19.579  -5.848  52.599  1.00  0.00           H  
ATOM   1031  H41   C    32     -21.192  -6.353  52.756  1.00  0.00           H  
ATOM   1032  H5    C    32     -18.028  -6.049  54.441  1.00  0.00           H  
ATOM   1033  H6    C    32     -17.695  -6.713  56.638  1.00  0.00           H  
ATOM   1034  P     G    33     -17.049 -11.943  58.114  1.00  0.00           P  
ATOM   1035  OP2   G    33     -16.175 -11.475  57.007  1.00  0.00           O  
ATOM   1036  OP1   G    33     -16.597 -13.061  58.991  1.00  0.00           O  
ATOM   1037  O5'   G    33     -18.483 -12.299  57.500  1.00  0.00           O  
ATOM   1038  C5'   G    33     -19.500 -12.851  58.347  1.00  0.00           C  
ATOM   1039  C4'   G    33     -20.829 -12.939  57.633  1.00  0.00           C  
ATOM   1040  O4'   G    33     -21.212 -11.650  57.099  1.00  0.00           O  
ATOM   1041  C3'   G    33     -20.945 -13.831  56.412  1.00  0.00           C  
ATOM   1042  O3'   G    33     -21.053 -15.203  56.779  1.00  0.00           O  
ATOM   1043  C1'   G    33     -22.130 -11.822  56.039  1.00  0.00           C  
ATOM   1044  C2'   G    33     -22.259 -13.330  55.822  1.00  0.00           C  
ATOM   1045  O2'   G    33     -23.378 -13.777  56.564  1.00  0.00           O  
ATOM   1046  N1    G    33     -23.113 -10.207  51.312  1.00  0.00           N  
ATOM   1047  C2    G    33     -23.919 -10.914  52.173  1.00  0.00           C  
ATOM   1048  N2    G    33     -25.147 -11.238  51.703  1.00  0.00           N  
ATOM   1049  N3    G    33     -23.552 -11.282  53.394  1.00  0.00           N  
ATOM   1050  C4    G    33     -22.292 -10.884  53.686  1.00  0.00           C  
ATOM   1051  C5    G    33     -21.409 -10.180  52.895  1.00  0.00           C  
ATOM   1052  C6    G    33     -21.817  -9.791  51.590  1.00  0.00           C  
ATOM   1053  O6    G    33     -21.179  -9.165  50.738  1.00  0.00           O  
ATOM   1054  N7    G    33     -20.207  -9.972  53.561  1.00  0.00           N  
ATOM   1055  C8    G    33     -20.376 -10.542  54.723  1.00  0.00           C  
ATOM   1056  N9    G    33     -21.617 -11.114  54.868  1.00  0.00           N  
ATOM   1057  H5'   G    33     -19.618 -12.233  59.248  1.00  0.00           H  
ATOM   1058 H5''   G    33     -19.206 -13.856  58.683  1.00  0.00           H  
ATOM   1059  H4'   G    33     -21.516 -13.339  58.393  1.00  0.00           H  
ATOM   1060  H3'   G    33     -20.063 -13.797  55.755  1.00  0.00           H  
ATOM   1061  H1'   G    33     -23.144 -11.437  56.219  1.00  0.00           H  
ATOM   1062  H2'   G    33     -22.430 -13.693  54.799  1.00  0.00           H  
ATOM   1063 HO2'   G    33     -23.203 -14.698  56.912  1.00  0.00           H  
ATOM   1064  H1    G    33     -23.488  -9.974  50.415  1.00  0.00           H  
ATOM   1065  H22   G    33     -25.781 -11.757  52.277  1.00  0.00           H  
ATOM   1066  H21   G    33     -25.420 -10.960  50.783  1.00  0.00           H  
ATOM   1067  H8    G    33     -19.603 -10.563  55.506  1.00  0.00           H  
ATOM   1068  P     C    34     -20.303 -16.331  55.913  1.00  0.00           P  
ATOM   1069  OP2   C    34     -19.004 -15.775  55.458  1.00  0.00           O  
ATOM   1070  OP1   C    34     -20.327 -17.597  56.690  1.00  0.00           O  
ATOM   1071  O5'   C    34     -21.235 -16.520  54.635  1.00  0.00           O  
ATOM   1072  C5'   C    34     -22.537 -17.073  54.757  1.00  0.00           C  
ATOM   1073  C4'   C    34     -23.335 -16.904  53.487  1.00  0.00           C  
ATOM   1074  O4'   C    34     -23.502 -15.487  53.237  1.00  0.00           O  
ATOM   1075  C3'   C    34     -22.687 -17.424  52.214  1.00  0.00           C  
ATOM   1076  O3'   C    34     -22.867 -18.817  52.031  1.00  0.00           O  
ATOM   1077  C1'   C    34     -23.554 -15.267  51.851  1.00  0.00           C  
ATOM   1078  C2'   C    34     -23.451 -16.625  51.165  1.00  0.00           C  
ATOM   1079  O2'   C    34     -24.755 -17.150  50.968  1.00  0.00           O  
ATOM   1080  N1    C    34     -22.452 -14.353  51.459  1.00  0.00           N  
ATOM   1081  C2    C    34     -22.603 -13.589  50.295  1.00  0.00           C  
ATOM   1082  O2    C    34     -23.644 -13.698  49.630  1.00  0.00           O  
ATOM   1083  N3    C    34     -21.613 -12.748  49.917  1.00  0.00           N  
ATOM   1084  C4    C    34     -20.504 -12.649  50.649  1.00  0.00           C  
ATOM   1085  N4    C    34     -19.554 -11.806  50.237  1.00  0.00           N  
ATOM   1086  C5    C    34     -20.320 -13.412  51.836  1.00  0.00           C  
ATOM   1087  C6    C    34     -21.306 -14.240  52.202  1.00  0.00           C  
ATOM   1088  H5'   C    34     -23.006 -16.626  55.492  1.00  0.00           H  
ATOM   1089 H5''   C    34     -22.460 -18.029  54.961  1.00  0.00           H  
ATOM   1090  H4'   C    34     -24.213 -17.321  53.609  1.00  0.00           H  
ATOM   1091  H3'   C    34     -21.741 -17.168  52.205  1.00  0.00           H  
ATOM   1092  H1'   C    34     -24.414 -14.856  51.624  1.00  0.00           H  
ATOM   1093  H2'   C    34     -22.952 -16.570  50.324  1.00  0.00           H  
ATOM   1094 HO2'   C    34     -24.731 -18.121  51.091  1.00  0.00           H  
ATOM   1095  H42   C    34     -18.727 -11.711  50.753  1.00  0.00           H  
ATOM   1096  H41   C    34     -19.684 -11.283  49.418  1.00  0.00           H  
ATOM   1097  H5    C    34     -19.500 -13.332  52.369  1.00  0.00           H  
ATOM   1098  H6    C    34     -21.198 -14.773  53.016  1.00  0.00           H  
ATOM   1099  P     U    35     -21.661 -19.723  51.474  1.00  0.00           P  
ATOM   1100  OP2   U    35     -20.406 -19.262  52.118  1.00  0.00           O  
ATOM   1101  OP1   U    35     -22.065 -21.147  51.587  1.00  0.00           O  
ATOM   1102  O5'   U    35     -21.586 -19.353  49.926  1.00  0.00           O  
ATOM   1103  C5'   U    35     -22.640 -19.701  49.041  1.00  0.00           C  
ATOM   1104  C4'   U    35     -22.537 -18.956  47.733  1.00  0.00           C  
ATOM   1105  O4'   U    35     -22.593 -17.529  47.983  1.00  0.00           O  
ATOM   1106  C3'   U    35     -21.236 -19.128  46.964  1.00  0.00           C  
ATOM   1107  O3'   U    35     -21.174 -20.348  46.245  1.00  0.00           O  
ATOM   1108  C1'   U    35     -21.860 -16.879  46.993  1.00  0.00           C  
ATOM   1109  C2'   U    35     -21.348 -17.938  46.024  1.00  0.00           C  
ATOM   1110  O2'   U    35     -22.319 -18.169  45.013  1.00  0.00           O  
ATOM   1111  N1    U    35     -20.758 -16.108  47.617  1.00  0.00           N  
ATOM   1112  C2    U    35     -20.208 -15.079  46.874  1.00  0.00           C  
ATOM   1113  O2    U    35     -20.588 -14.791  45.752  1.00  0.00           O  
ATOM   1114  N3    U    35     -19.193 -14.392  47.492  1.00  0.00           N  
ATOM   1115  C4    U    35     -18.678 -14.622  48.750  1.00  0.00           C  
ATOM   1116  O4    U    35     -17.759 -13.915  49.166  1.00  0.00           O  
ATOM   1117  C5    U    35     -19.295 -15.701  49.461  1.00  0.00           C  
ATOM   1118  C6    U    35     -20.287 -16.386  48.883  1.00  0.00           C  
ATOM   1119  H5'   U    35     -23.497 -19.485  49.464  1.00  0.00           H  
ATOM   1120 H5''   U    35     -22.604 -20.663  48.863  1.00  0.00           H  
ATOM   1121  H4'   U    35     -23.292 -19.211  47.164  1.00  0.00           H  
ATOM   1122  H3'   U    35     -20.481 -19.010  47.577  1.00  0.00           H  
ATOM   1123  H1'   U    35     -22.456 -16.265  46.514  1.00  0.00           H  
ATOM   1124  H2'   U    35     -20.478 -17.699  45.642  1.00  0.00           H  
ATOM   1125 HO2'   U    35     -22.282 -19.112  44.745  1.00  0.00           H  
ATOM   1126  H3    U    35     -18.789 -13.660  46.983  1.00  0.00           H  
ATOM   1127  H5    U    35     -18.993 -15.934  50.363  1.00  0.00           H  
ATOM   1128  H6    U    35     -20.692 -17.119  49.389  1.00  0.00           H  
ATOM   1129  P     A    36     -19.823 -21.217  46.240  1.00  0.00           P  
ATOM   1130  OP2   A    36     -19.384 -21.392  47.647  1.00  0.00           O  
ATOM   1131  OP1   A    36     -20.047 -22.410  45.387  1.00  0.00           O  
ATOM   1132  O5'   A    36     -18.764 -20.278  45.508  1.00  0.00           O  
ATOM   1133  C5'   A    36     -18.883 -19.987  44.123  1.00  0.00           C  
ATOM   1134  C4'   A    36     -17.808 -19.035  43.662  1.00  0.00           C  
ATOM   1135  O4'   A    36     -17.944 -17.793  44.376  1.00  0.00           O  
ATOM   1136  C3'   A    36     -16.375 -19.458  43.947  1.00  0.00           C  
ATOM   1137  O3'   A    36     -15.867 -20.375  42.993  1.00  0.00           O  
ATOM   1138  C1'   A    36     -16.669 -17.230  44.597  1.00  0.00           C  
ATOM   1139  C2'   A    36     -15.644 -18.139  43.936  1.00  0.00           C  
ATOM   1140  O2'   A    36     -15.412 -17.690  42.609  1.00  0.00           O  
ATOM   1141  N1    A    36     -13.541 -15.530  48.323  1.00  0.00           N  
ATOM   1142  C2    A    36     -13.457 -15.485  46.987  1.00  0.00           C  
ATOM   1143  N3    A    36     -14.309 -15.949  46.075  1.00  0.00           N  
ATOM   1144  C4    A    36     -15.371 -16.525  46.666  1.00  0.00           C  
ATOM   1145  C5    A    36     -15.598 -16.648  48.024  1.00  0.00           C  
ATOM   1146  C6    A    36     -14.621 -16.116  48.884  1.00  0.00           C  
ATOM   1147  N6    A    36     -14.703 -16.161  50.216  1.00  0.00           N  
ATOM   1148  N7    A    36     -16.800 -17.300  48.264  1.00  0.00           N  
ATOM   1149  C8    A    36     -17.264 -17.553  47.065  1.00  0.00           C  
ATOM   1150  N9    A    36     -16.451 -17.111  46.051  1.00  0.00           N  
ATOM   1151  H5'   A    36     -19.761 -19.584  43.955  1.00  0.00           H  
ATOM   1152 H5''   A    36     -18.812 -20.820  43.613  1.00  0.00           H  
ATOM   1153  H4'   A    36     -17.920 -18.871  42.702  1.00  0.00           H  
ATOM   1154  H3'   A    36     -16.327 -19.846  44.847  1.00  0.00           H  
ATOM   1155  H1'   A    36     -16.627 -16.340  44.187  1.00  0.00           H  
ATOM   1156  H2'   A    36     -14.814 -18.184  44.455  1.00  0.00           H  
ATOM   1157 HO2'   A    36     -15.244 -18.466  42.035  1.00  0.00           H  
ATOM   1158  H2    A    36     -12.655 -15.050  46.630  1.00  0.00           H  
ATOM   1159  H61   A    36     -13.989 -15.773  50.764  1.00  0.00           H  
ATOM   1160  H62   A    36     -15.477 -16.581  50.646  1.00  0.00           H  
ATOM   1161  H8    A    36     -18.115 -18.015  46.908  1.00  0.00           H  
ATOM   1162  P     G    37     -15.109 -21.707  43.477  1.00  0.00           P  
ATOM   1163  OP2   G    37     -15.972 -22.391  44.473  1.00  0.00           O  
ATOM   1164  OP1   G    37     -14.657 -22.443  42.269  1.00  0.00           O  
ATOM   1165  O5'   G    37     -13.817 -21.163  44.234  1.00  0.00           O  
ATOM   1166  C5'   G    37     -12.719 -20.629  43.510  1.00  0.00           C  
ATOM   1167  C4'   G    37     -11.564 -20.306  44.417  1.00  0.00           C  
ATOM   1168  O4'   G    37     -11.914 -19.212  45.308  1.00  0.00           O  
ATOM   1169  C3'   G    37     -11.155 -21.417  45.360  1.00  0.00           C  
ATOM   1170  O3'   G    37     -10.333 -22.352  44.690  1.00  0.00           O  
ATOM   1171  C1'   G    37     -11.285 -19.394  46.550  1.00  0.00           C  
ATOM   1172  C2'   G    37     -10.416 -20.649  46.444  1.00  0.00           C  
ATOM   1173  O2'   G    37      -9.115 -20.283  46.046  1.00  0.00           O  
ATOM   1174  N1    G    37     -12.270 -20.148  51.470  1.00  0.00           N  
ATOM   1175  C2    G    37     -11.066 -19.937  50.846  1.00  0.00           C  
ATOM   1176  N2    G    37      -9.980 -19.952  51.635  1.00  0.00           N  
ATOM   1177  N3    G    37     -10.934 -19.729  49.545  1.00  0.00           N  
ATOM   1178  C4    G    37     -12.122 -19.749  48.910  1.00  0.00           C  
ATOM   1179  C5    G    37     -13.375 -19.952  49.440  1.00  0.00           C  
ATOM   1180  C6    G    37     -13.503 -20.180  50.831  1.00  0.00           C  
ATOM   1181  O6    G    37     -14.528 -20.393  51.484  1.00  0.00           O  
ATOM   1182  N7    G    37     -14.343 -19.895  48.449  1.00  0.00           N  
ATOM   1183  C8    G    37     -13.673 -19.670  47.355  1.00  0.00           C  
ATOM   1184  N9    G    37     -12.320 -19.584  47.560  1.00  0.00           N  
ATOM   1185  H5'   G    37     -13.004 -19.811  43.052  1.00  0.00           H  
ATOM   1186 H5''   G    37     -12.427 -21.284  42.842  1.00  0.00           H  
ATOM   1187  H4'   G    37     -10.735 -20.089  43.729  1.00  0.00           H  
ATOM   1188  H3'   G    37     -12.000 -22.010  45.738  1.00  0.00           H  
ATOM   1189  H1'   G    37     -10.629 -18.579  46.888  1.00  0.00           H  
ATOM   1190  H2'   G    37     -10.278 -21.238  47.362  1.00  0.00           H  
ATOM   1191 HO2'   G    37      -8.796 -20.906  45.331  1.00  0.00           H  
ATOM   1192  H1    G    37     -12.258 -20.290  52.460  1.00  0.00           H  
ATOM   1193  H22   G    37      -9.073 -19.805  51.239  1.00  0.00           H  
ATOM   1194  H21   G    37     -10.077 -20.109  52.617  1.00  0.00           H  
ATOM   1195  H8    G    37     -14.145 -19.568  46.365  1.00  0.00           H  
ATOM   1196  P     A    38     -10.499 -23.906  45.015  1.00  0.00           P  
ATOM   1197  OP2   A    38     -11.944 -24.182  45.234  1.00  0.00           O  
ATOM   1198  OP1   A    38      -9.753 -24.658  43.973  1.00  0.00           O  
ATOM   1199  O5'   A    38      -9.758 -24.075  46.414  1.00  0.00           O  
ATOM   1200  C5'   A    38      -8.339 -23.894  46.516  1.00  0.00           C  
ATOM   1201  C4'   A    38      -7.911 -23.934  47.959  1.00  0.00           C  
ATOM   1202  O4'   A    38      -8.544 -22.851  48.696  1.00  0.00           O  
ATOM   1203  C3'   A    38      -8.316 -25.172  48.736  1.00  0.00           C  
ATOM   1204  O3'   A    38      -7.478 -26.293  48.479  1.00  0.00           O  
ATOM   1205  C1'   A    38      -8.808 -23.259  50.020  1.00  0.00           C  
ATOM   1206  C2'   A    38      -8.243 -24.673  50.173  1.00  0.00           C  
ATOM   1207  O2'   A    38      -6.928 -24.598  50.686  1.00  0.00           O  
ATOM   1208  N1    A    38     -12.541 -23.226  53.526  1.00  0.00           N  
ATOM   1209  C2    A    38     -11.212 -23.140  53.623  1.00  0.00           C  
ATOM   1210  N3    A    38     -10.296 -23.132  52.658  1.00  0.00           N  
ATOM   1211  C4    A    38     -10.879 -23.221  51.449  1.00  0.00           C  
ATOM   1212  C5    A    38     -12.232 -23.311  51.185  1.00  0.00           C  
ATOM   1213  C6    A    38     -13.097 -23.318  52.297  1.00  0.00           C  
ATOM   1214  N6    A    38     -14.424 -23.414  52.204  1.00  0.00           N  
ATOM   1215  N7    A    38     -12.461 -23.383  49.815  1.00  0.00           N  
ATOM   1216  C8    A    38     -11.261 -23.347  49.292  1.00  0.00           C  
ATOM   1217  N9    A    38     -10.254 -23.264  50.226  1.00  0.00           N  
ATOM   1218  H5'   A    38      -8.047 -22.933  46.070  1.00  0.00           H  
ATOM   1219 H5''   A    38      -7.816 -24.682  45.954  1.00  0.00           H  
ATOM   1220  H4'   A    38      -6.813 -23.880  47.915  1.00  0.00           H  
ATOM   1221  H3'   A    38      -9.319 -25.545  48.482  1.00  0.00           H  
ATOM   1222  H1'   A    38      -8.358 -22.646  50.814  1.00  0.00           H  
ATOM   1223  H2'   A    38      -8.769 -25.332  50.878  1.00  0.00           H  
ATOM   1224 HO2'   A    38      -6.370 -25.323  50.281  1.00  0.00           H  
ATOM   1225  H2    A    38     -10.818 -23.067  54.646  1.00  0.00           H  
ATOM   1226  H61   A    38     -14.985 -23.416  53.033  1.00  0.00           H  
ATOM   1227  H62   A    38     -14.858 -23.484  51.307  1.00  0.00           H  
ATOM   1228  H8    A    38     -11.076 -23.386  48.208  1.00  0.00           H  
ATOM   1229  P     G    39      -8.096 -27.776  48.457  1.00  0.00           P  
ATOM   1230  OP2   G    39      -9.456 -27.698  47.865  1.00  0.00           O  
ATOM   1231  OP1   G    39      -7.087 -28.687  47.859  1.00  0.00           O  
ATOM   1232  O5'   G    39      -8.250 -28.154  49.997  1.00  0.00           O  
ATOM   1233  C5'   G    39      -7.108 -28.332  50.822  1.00  0.00           C  
ATOM   1234  C4'   G    39      -7.489 -28.467  52.275  1.00  0.00           C  
ATOM   1235  O4'   G    39      -8.172 -27.281  52.766  1.00  0.00           O  
ATOM   1236  C3'   G    39      -8.491 -29.564  52.603  1.00  0.00           C  
ATOM   1237  O3'   G    39      -7.936 -30.865  52.512  1.00  0.00           O  
ATOM   1238  C1'   G    39      -9.025 -27.644  53.824  1.00  0.00           C  
ATOM   1239  C2'   G    39      -8.920 -29.156  54.004  1.00  0.00           C  
ATOM   1240  O2'   G    39      -7.910 -29.452  54.959  1.00  0.00           O  
ATOM   1241  N1    G    39     -13.631 -26.548  55.694  1.00  0.00           N  
ATOM   1242  C2    G    39     -12.493 -26.949  56.352  1.00  0.00           C  
ATOM   1243  N2    G    39     -12.588 -27.076  57.684  1.00  0.00           N  
ATOM   1244  N3    G    39     -11.343 -27.206  55.749  1.00  0.00           N  
ATOM   1245  C4    G    39     -11.423 -27.029  54.413  1.00  0.00           C  
ATOM   1246  C5    G    39     -12.507 -26.633  53.660  1.00  0.00           C  
ATOM   1247  C6    G    39     -13.735 -26.360  54.319  1.00  0.00           C  
ATOM   1248  O6    G    39     -14.809 -25.997  53.827  1.00  0.00           O  
ATOM   1249  N7    G    39     -12.177 -26.571  52.314  1.00  0.00           N  
ATOM   1250  C8    G    39     -10.921 -26.925  52.273  1.00  0.00           C  
ATOM   1251  N9    G    39     -10.401 -27.216  53.511  1.00  0.00           N  
ATOM   1252  H5'   G    39      -6.514 -27.559  50.717  1.00  0.00           H  
ATOM   1253 H5''   G    39      -6.632 -29.141  50.539  1.00  0.00           H  
ATOM   1254  H4'   G    39      -6.674 -28.588  52.807  1.00  0.00           H  
ATOM   1255  H3'   G    39      -9.252 -29.497  51.991  1.00  0.00           H  
ATOM   1256  H1'   G    39      -8.721 -27.196  54.641  1.00  0.00           H  
ATOM   1257  H2'   G    39      -9.779 -29.559  54.249  1.00  0.00           H  
ATOM   1258 HO2'   G    39      -7.449 -30.274  54.691  1.00  0.00           H  
ATOM   1259  H1    G    39     -14.432 -26.383  56.233  1.00  0.00           H  
ATOM   1260  H22   G    39     -11.808 -27.358  58.206  1.00  0.00           H  
ATOM   1261  H21   G    39     -13.436 -26.887  58.137  1.00  0.00           H  
ATOM   1262  H8    G    39     -10.403 -26.977  51.444  1.00  0.00           H  
ATOM   1263  P     G    40      -8.854 -32.105  52.061  1.00  0.00           P  
ATOM   1264  OP2   G    40      -9.743 -31.643  50.964  1.00  0.00           O  
ATOM   1265  OP1   G    40      -7.970 -33.278  51.844  1.00  0.00           O  
ATOM   1266  O5'   G    40      -9.760 -32.400  53.339  1.00  0.00           O  
ATOM   1267  C5'   G    40      -9.179 -32.839  54.557  1.00  0.00           C  
ATOM   1268  C4'   G    40     -10.215 -32.985  55.644  1.00  0.00           C  
ATOM   1269  O4'   G    40     -10.724 -31.674  56.010  1.00  0.00           O  
ATOM   1270  C3'   G    40     -11.467 -33.766  55.273  1.00  0.00           C  
ATOM   1271  O3'   G    40     -11.271 -35.170  55.301  1.00  0.00           O  
ATOM   1272  C1'   G    40     -12.073 -31.795  56.418  1.00  0.00           C  
ATOM   1273  C2'   G    40     -12.464 -33.270  56.317  1.00  0.00           C  
ATOM   1274  O2'   G    40     -12.249 -33.896  57.574  1.00  0.00           O  
ATOM   1275  N1    G    40     -16.450 -29.223  56.055  1.00  0.00           N  
ATOM   1276  C2    G    40     -15.962 -29.975  57.096  1.00  0.00           C  
ATOM   1277  N2    G    40     -16.738 -30.056  58.187  1.00  0.00           N  
ATOM   1278  N3    G    40     -14.798 -30.602  57.071  1.00  0.00           N  
ATOM   1279  C4    G    40     -14.148 -30.416  55.903  1.00  0.00           C  
ATOM   1280  C5    G    40     -14.546 -29.685  54.803  1.00  0.00           C  
ATOM   1281  C6    G    40     -15.798 -29.018  54.843  1.00  0.00           C  
ATOM   1282  O6    G    40     -16.327 -28.321  53.970  1.00  0.00           O  
ATOM   1283  N7    G    40     -13.590 -29.744  53.800  1.00  0.00           N  
ATOM   1284  C8    G    40     -12.645 -30.495  54.298  1.00  0.00           C  
ATOM   1285  N9    G    40     -12.919 -30.936  55.570  1.00  0.00           N  
ATOM   1286  H5'   G    40      -8.504 -32.189  54.843  1.00  0.00           H  
ATOM   1287 H5''   G    40      -8.745 -33.706  54.410  1.00  0.00           H  
ATOM   1288  H4'   G    40      -9.796 -33.395  56.430  1.00  0.00           H  
ATOM   1289  H3'   G    40     -11.764 -33.492  54.381  1.00  0.00           H  
ATOM   1290  H1'   G    40     -12.142 -31.503  57.351  1.00  0.00           H  
ATOM   1291  H2'   G    40     -13.389 -33.378  56.011  1.00  0.00           H  
ATOM   1292 HO2'   G    40     -13.061 -34.381  57.831  1.00  0.00           H  
ATOM   1293  H1    G    40     -17.325 -28.797  56.173  1.00  0.00           H  
ATOM   1294  H22   G    40     -16.441 -30.579  58.961  1.00  0.00           H  
ATOM   1295  H21   G    40     -17.602 -29.594  58.213  1.00  0.00           H  
ATOM   1296  H8    G    40     -11.824 -30.720  53.813  1.00  0.00           H  
ATOM   1297  P     U    41     -12.184 -36.131  54.392  1.00  0.00           P  
ATOM   1298  OP2   U    41     -12.467 -35.424  53.118  1.00  0.00           O  
ATOM   1299  OP1   U    41     -11.551 -37.474  54.362  1.00  0.00           O  
ATOM   1300  O5'   U    41     -13.549 -36.247  55.206  1.00  0.00           O  
ATOM   1301  C5'   U    41     -13.581 -36.835  56.497  1.00  0.00           C  
ATOM   1302  C4'   U    41     -14.865 -36.517  57.223  1.00  0.00           C  
ATOM   1303  O4'   U    41     -15.014 -35.074  57.234  1.00  0.00           O  
ATOM   1304  C3'   U    41     -16.147 -36.979  56.549  1.00  0.00           C  
ATOM   1305  O3'   U    41     -16.410 -38.357  56.745  1.00  0.00           O  
ATOM   1306  C1'   U    41     -16.365 -34.766  57.410  1.00  0.00           C  
ATOM   1307  C2'   U    41     -17.102 -36.103  57.333  1.00  0.00           C  
ATOM   1308  O2'   U    41     -17.278 -36.590  58.656  1.00  0.00           O  
ATOM   1309  N1    U    41     -16.787 -33.829  56.342  1.00  0.00           N  
ATOM   1310  C2    U    41     -17.912 -33.062  56.584  1.00  0.00           C  
ATOM   1311  O2    U    41     -18.552 -33.127  57.619  1.00  0.00           O  
ATOM   1312  N3    U    41     -18.265 -32.208  55.567  1.00  0.00           N  
ATOM   1313  C4    U    41     -17.624 -32.046  54.358  1.00  0.00           C  
ATOM   1314  O4    U    41     -18.067 -31.234  53.543  1.00  0.00           O  
ATOM   1315  C5    U    41     -16.469 -32.871  54.177  1.00  0.00           C  
ATOM   1316  C6    U    41     -16.102 -33.710  55.151  1.00  0.00           C  
ATOM   1317  H5'   U    41     -12.825 -36.495  57.021  1.00  0.00           H  
ATOM   1318 H5''   U    41     -13.497 -37.807  56.409  1.00  0.00           H  
ATOM   1319  H4'   U    41     -14.801 -36.854  58.140  1.00  0.00           H  
ATOM   1320  H3'   U    41     -16.126 -36.723  55.604  1.00  0.00           H  
ATOM   1321  H1'   U    41     -16.531 -34.357  58.286  1.00  0.00           H  
ATOM   1322  H2'   U    41     -17.958 -36.000  56.869  1.00  0.00           H  
ATOM   1323 HO2'   U    41     -18.233 -36.741  58.816  1.00  0.00           H  
ATOM   1324  H3    U    41     -19.060 -31.656  55.718  1.00  0.00           H  
ATOM   1325  H5    U    41     -15.951 -32.821  53.346  1.00  0.00           H  
ATOM   1326  H6    U    41     -15.309 -34.265  55.003  1.00  0.00           H  
ATOM   1327  P     G    42     -17.402 -39.141  55.753  1.00  0.00           P  
ATOM   1328  OP2   G    42     -17.221 -38.586  54.388  1.00  0.00           O  
ATOM   1329  OP1   G    42     -17.227 -40.598  55.983  1.00  0.00           O  
ATOM   1330  O5'   G    42     -18.857 -38.734  56.262  1.00  0.00           O  
ATOM   1331  C5'   G    42     -19.309 -39.111  57.554  1.00  0.00           C  
ATOM   1332  C4'   G    42     -20.461 -38.250  58.010  1.00  0.00           C  
ATOM   1333  O4'   G    42     -20.095 -36.845  57.934  1.00  0.00           O  
ATOM   1334  C3'   G    42     -21.708 -38.286  57.140  1.00  0.00           C  
ATOM   1335  O3'   G    42     -22.441 -39.492  57.273  1.00  0.00           O  
ATOM   1336  C1'   G    42     -21.262 -36.080  57.812  1.00  0.00           C  
ATOM   1337  C2'   G    42     -22.436 -37.063  57.692  1.00  0.00           C  
ATOM   1338  O2'   G    42     -22.974 -37.322  58.981  1.00  0.00           O  
ATOM   1339  N1    G    42     -22.901 -31.799  55.598  1.00  0.00           N  
ATOM   1340  C2    G    42     -23.261 -32.354  56.803  1.00  0.00           C  
ATOM   1341  N2    G    42     -24.177 -31.683  57.517  1.00  0.00           N  
ATOM   1342  N3    G    42     -22.758 -33.483  57.276  1.00  0.00           N  
ATOM   1343  C4    G    42     -21.853 -34.024  56.434  1.00  0.00           C  
ATOM   1344  C5    G    42     -21.424 -33.553  55.211  1.00  0.00           C  
ATOM   1345  C6    G    42     -21.971 -32.341  54.716  1.00  0.00           C  
ATOM   1346  O6    G    42     -21.720 -31.759  53.654  1.00  0.00           O  
ATOM   1347  N7    G    42     -20.479 -34.405  54.658  1.00  0.00           N  
ATOM   1348  C8    G    42     -20.353 -35.361  55.537  1.00  0.00           C  
ATOM   1349  N9    G    42     -21.157 -35.193  56.639  1.00  0.00           N  
ATOM   1350  H5'   G    42     -18.570 -39.021  58.190  1.00  0.00           H  
ATOM   1351 H5''   G    42     -19.599 -40.047  57.530  1.00  0.00           H  
ATOM   1352  H4'   G    42     -20.671 -38.470  58.942  1.00  0.00           H  
ATOM   1353  H3'   G    42     -21.452 -38.138  56.206  1.00  0.00           H  
ATOM   1354  H1'   G    42     -21.370 -35.539  58.622  1.00  0.00           H  
ATOM   1355  H2'   G    42     -23.123 -36.742  57.070  1.00  0.00           H  
ATOM   1356 HO2'   G    42     -23.744 -36.735  59.129  1.00  0.00           H  
ATOM   1357  H1    G    42     -23.332 -30.959  55.338  1.00  0.00           H  
ATOM   1358  H22   G    42     -24.472 -32.031  58.385  1.00  0.00           H  
ATOM   1359  H21   G    42     -24.554 -30.847  57.173  1.00  0.00           H  
ATOM   1360  H8    G    42     -19.746 -36.122  55.423  1.00  0.00           H  
ATOM   1361  P     A    43     -23.222 -40.106  56.010  1.00  0.00           P  
ATOM   1362  OP2   A    43     -22.340 -39.985  54.822  1.00  0.00           O  
ATOM   1363  OP1   A    43     -23.753 -41.436  56.399  1.00  0.00           O  
ATOM   1364  O5'   A    43     -24.459 -39.122  55.806  1.00  0.00           O  
ATOM   1365  C5'   A    43     -25.476 -39.415  54.860  1.00  0.00           C  
ATOM   1366  C4'   A    43     -26.836 -39.000  55.362  1.00  0.00           C  
ATOM   1367  O4'   A    43     -27.154 -39.728  56.577  1.00  0.00           O  
ATOM   1368  C3'   A    43     -26.985 -37.538  55.754  1.00  0.00           C  
ATOM   1369  O3'   A    43     -27.217 -36.687  54.645  1.00  0.00           O  
ATOM   1370  C1'   A    43     -27.908 -38.900  57.445  1.00  0.00           C  
ATOM   1371  C2'   A    43     -28.155 -37.575  56.721  1.00  0.00           C  
ATOM   1372  O2'   A    43     -29.393 -37.651  56.028  1.00  0.00           O  
ATOM   1373  N1    A    43     -27.901 -36.799  62.151  1.00  0.00           N  
ATOM   1374  C2    A    43     -28.804 -36.789  61.161  1.00  0.00           C  
ATOM   1375  N3    A    43     -28.741 -37.358  59.959  1.00  0.00           N  
ATOM   1376  C4    A    43     -27.576 -38.011  59.803  1.00  0.00           C  
ATOM   1377  C5    A    43     -26.552 -38.111  60.727  1.00  0.00           C  
ATOM   1378  C6    A    43     -26.741 -37.465  61.962  1.00  0.00           C  
ATOM   1379  N6    A    43     -25.842 -37.475  62.948  1.00  0.00           N  
ATOM   1380  N7    A    43     -25.504 -38.865  60.217  1.00  0.00           N  
ATOM   1381  C8    A    43     -25.910 -39.198  59.017  1.00  0.00           C  
ATOM   1382  N9    A    43     -27.156 -38.715  58.701  1.00  0.00           N  
ATOM   1383  H5'   A    43     -25.481 -40.380  54.684  1.00  0.00           H  
ATOM   1384 H5''   A    43     -25.284 -38.940  54.025  1.00  0.00           H  
ATOM   1385  H4'   A    43     -27.505 -39.214  54.678  1.00  0.00           H  
ATOM   1386  H3'   A    43     -26.180 -37.251  56.235  1.00  0.00           H  
ATOM   1387  H1'   A    43     -28.768 -39.330  57.639  1.00  0.00           H  
ATOM   1388  H2'   A    43     -28.132 -36.817  57.342  1.00  0.00           H  
ATOM   1389 HO2'   A    43     -29.335 -37.112  55.213  1.00  0.00           H  
ATOM   1390  H2    A    43     -29.628 -36.292  61.349  1.00  0.00           H  
ATOM   1391  H61   A    43     -26.030 -37.005  63.787  1.00  0.00           H  
ATOM   1392  H62   A    43     -24.994 -37.952  62.833  1.00  0.00           H  
ATOM   1393  H8    A    43     -25.374 -39.742  58.402  1.00  0.00           H  
ATOM   1394  P     A    44     -26.450 -35.279  54.532  1.00  0.00           P  
ATOM   1395  OP2   A    44     -25.022 -35.506  54.870  1.00  0.00           O  
ATOM   1396  OP1   A    44     -26.807 -34.662  53.231  1.00  0.00           O  
ATOM   1397  O5'   A    44     -27.095 -34.395  55.691  1.00  0.00           O  
ATOM   1398  C5'   A    44     -28.458 -34.001  55.634  1.00  0.00           C  
ATOM   1399  C4'   A    44     -28.877 -33.274  56.887  1.00  0.00           C  
ATOM   1400  O4'   A    44     -28.829 -34.195  58.007  1.00  0.00           O  
ATOM   1401  C3'   A    44     -27.982 -32.124  57.322  1.00  0.00           C  
ATOM   1402  O3'   A    44     -28.317 -30.895  56.701  1.00  0.00           O  
ATOM   1403  C1'   A    44     -28.307 -33.569  59.153  1.00  0.00           C  
ATOM   1404  C2'   A    44     -28.187 -32.088  58.831  1.00  0.00           C  
ATOM   1405  O2'   A    44     -29.406 -31.442  59.170  1.00  0.00           O  
ATOM   1406  N1    A    44     -24.600 -34.237  62.670  1.00  0.00           N  
ATOM   1407  C2    A    44     -25.764 -33.575  62.703  1.00  0.00           C  
ATOM   1408  N3    A    44     -26.683 -33.442  61.749  1.00  0.00           N  
ATOM   1409  C4    A    44     -26.308 -34.093  60.634  1.00  0.00           C  
ATOM   1410  C5    A    44     -25.144 -34.816  60.448  1.00  0.00           C  
ATOM   1411  C6    A    44     -24.254 -34.881  61.535  1.00  0.00           C  
ATOM   1412  N6    A    44     -23.094 -35.540  61.502  1.00  0.00           N  
ATOM   1413  N7    A    44     -25.098 -35.350  59.168  1.00  0.00           N  
ATOM   1414  C8    A    44     -26.216 -34.946  58.618  1.00  0.00           C  
ATOM   1415  N9    A    44     -26.997 -34.181  59.448  1.00  0.00           N  
ATOM   1416  H5'   A    44     -29.017 -34.798  55.525  1.00  0.00           H  
ATOM   1417 H5''   A    44     -28.589 -33.412  54.863  1.00  0.00           H  
ATOM   1418  H4'   A    44     -29.795 -32.949  56.773  1.00  0.00           H  
ATOM   1419  H3'   A    44     -27.048 -32.354  57.133  1.00  0.00           H  
ATOM   1420  H1'   A    44     -28.904 -33.688  59.922  1.00  0.00           H  
ATOM   1421  H2'   A    44     -27.421 -31.683  59.288  1.00  0.00           H  
ATOM   1422 HO2'   A    44     -29.577 -30.726  58.523  1.00  0.00           H  
ATOM   1423  H2    A    44     -25.968 -33.125  63.550  1.00  0.00           H  
ATOM   1424  H61   A    44     -22.514 -35.550  62.292  1.00  0.00           H  
ATOM   1425  H62   A    44     -22.822 -36.015  60.689  1.00  0.00           H  
ATOM   1426  H8    A    44     -26.472 -35.169  57.698  1.00  0.00           H  
ATOM   1427  P     A    45     -27.215 -29.743  56.582  1.00  0.00           P  
ATOM   1428  OP2   A    45     -25.964 -30.418  56.155  1.00  0.00           O  
ATOM   1429  OP1   A    45     -27.815 -28.694  55.719  1.00  0.00           O  
ATOM   1430  O5'   A    45     -26.967 -29.112  58.024  1.00  0.00           O  
ATOM   1431  C5'   A    45     -26.202 -27.926  58.179  1.00  0.00           C  
ATOM   1432  C4'   A    45     -24.739 -28.233  58.379  1.00  0.00           C  
ATOM   1433  O4'   A    45     -24.255 -29.054  57.293  1.00  0.00           O  
ATOM   1434  C3'   A    45     -23.799 -27.037  58.368  1.00  0.00           C  
ATOM   1435  O3'   A    45     -23.769 -26.343  59.603  1.00  0.00           O  
ATOM   1436  C1'   A    45     -22.898 -28.759  57.029  1.00  0.00           C  
ATOM   1437  C2'   A    45     -22.463 -27.674  58.015  1.00  0.00           C  
ATOM   1438  O2'   A    45     -21.871 -28.290  59.150  1.00  0.00           O  
ATOM   1439  N1    A    45     -19.753 -28.217  52.983  1.00  0.00           N  
ATOM   1440  C2    A    45     -19.554 -28.687  54.221  1.00  0.00           C  
ATOM   1441  N3    A    45     -20.419 -28.800  55.226  1.00  0.00           N  
ATOM   1442  C4    A    45     -21.635 -28.357  54.860  1.00  0.00           C  
ATOM   1443  C5    A    45     -21.993 -27.847  53.626  1.00  0.00           C  
ATOM   1444  C6    A    45     -20.986 -27.781  52.646  1.00  0.00           C  
ATOM   1445  N6    A    45     -21.184 -27.312  51.412  1.00  0.00           N  
ATOM   1446  N7    A    45     -23.335 -27.491  53.613  1.00  0.00           N  
ATOM   1447  C8    A    45     -23.751 -27.790  54.819  1.00  0.00           C  
ATOM   1448  N9    A    45     -22.774 -28.318  55.627  1.00  0.00           N  
ATOM   1449  H5'   A    45     -26.533 -27.431  58.957  1.00  0.00           H  
ATOM   1450 H5''   A    45     -26.306 -27.371  57.379  1.00  0.00           H  
ATOM   1451  H4'   A    45     -24.626 -28.717  59.224  1.00  0.00           H  
ATOM   1452  H3'   A    45     -24.062 -26.415  57.657  1.00  0.00           H  
ATOM   1453  H1'   A    45     -22.353 -29.563  57.167  1.00  0.00           H  
ATOM   1454  H2'   A    45     -21.857 -27.029  57.595  1.00  0.00           H  
ATOM   1455 HO2'   A    45     -21.007 -27.864  59.329  1.00  0.00           H  
ATOM   1456  H2    A    45     -18.642 -28.991  54.414  1.00  0.00           H  
ATOM   1457  H61   A    45     -20.442 -27.290  50.772  1.00  0.00           H  
ATOM   1458  H62   A    45     -22.070 -26.990  51.146  1.00  0.00           H  
ATOM   1459  H8    A    45     -24.674 -27.648  55.117  1.00  0.00           H  
ATOM   1460  P     U    46     -23.183 -24.848  59.676  1.00  0.00           P  
ATOM   1461  OP2   U    46     -23.485 -24.173  58.389  1.00  0.00           O  
ATOM   1462  OP1   U    46     -23.638 -24.237  60.951  1.00  0.00           O  
ATOM   1463  O5'   U    46     -21.606 -25.058  59.766  1.00  0.00           O  
ATOM   1464  C5'   U    46     -21.014 -25.666  60.903  1.00  0.00           C  
ATOM   1465  C4'   U    46     -19.523 -25.825  60.738  1.00  0.00           C  
ATOM   1466  O4'   U    46     -19.268 -26.663  59.587  1.00  0.00           O  
ATOM   1467  C3'   U    46     -18.749 -24.563  60.388  1.00  0.00           C  
ATOM   1468  O3'   U    46     -18.486 -23.745  61.514  1.00  0.00           O  
ATOM   1469  C1'   U    46     -18.003 -26.333  59.052  1.00  0.00           C  
ATOM   1470  C2'   U    46     -17.461 -25.149  59.844  1.00  0.00           C  
ATOM   1471  O2'   U    46     -16.629 -25.624  60.893  1.00  0.00           O  
ATOM   1472  N1    U    46     -18.140 -26.029  57.607  1.00  0.00           N  
ATOM   1473  C2    U    46     -17.018 -26.198  56.818  1.00  0.00           C  
ATOM   1474  O2    U    46     -15.947 -26.579  57.257  1.00  0.00           O  
ATOM   1475  N3    U    46     -17.192 -25.905  55.488  1.00  0.00           N  
ATOM   1476  C4    U    46     -18.348 -25.468  54.876  1.00  0.00           C  
ATOM   1477  O4    U    46     -18.344 -25.246  53.664  1.00  0.00           O  
ATOM   1478  C5    U    46     -19.468 -25.317  55.754  1.00  0.00           C  
ATOM   1479  C6    U    46     -19.327 -25.596  57.054  1.00  0.00           C  
ATOM   1480  H5'   U    46     -21.416 -26.550  61.038  1.00  0.00           H  
ATOM   1481 H5''   U    46     -21.190 -25.111  61.691  1.00  0.00           H  
ATOM   1482  H4'   U    46     -19.124 -26.230  61.535  1.00  0.00           H  
ATOM   1483  H3'   U    46     -19.202 -24.030  59.703  1.00  0.00           H  
ATOM   1484  H1'   U    46     -17.403 -27.100  59.167  1.00  0.00           H  
ATOM   1485  H2'   U    46     -16.991 -24.510  59.270  1.00  0.00           H  
ATOM   1486 HO2'   U    46     -15.798 -25.103  60.902  1.00  0.00           H  
ATOM   1487  H3    U    46     -16.408 -26.017  54.910  1.00  0.00           H  
ATOM   1488  H5    U    46     -20.331 -25.011  55.404  1.00  0.00           H  
ATOM   1489  H6    U    46     -20.108 -25.483  57.634  1.00  0.00           H  
ATOM   1490  P     U    47     -18.258 -22.165  61.331  1.00  0.00           P  
ATOM   1491  OP2   U    47     -19.007 -21.730  60.126  1.00  0.00           O  
ATOM   1492  OP1   U    47     -18.522 -21.508  62.637  1.00  0.00           O  
ATOM   1493  O5'   U    47     -16.701 -22.034  61.020  1.00  0.00           O  
ATOM   1494  C5'   U    47     -15.730 -22.446  61.969  1.00  0.00           C  
ATOM   1495  C4'   U    47     -14.351 -22.527  61.357  1.00  0.00           C  
ATOM   1496  O4'   U    47     -14.332 -23.552  60.328  1.00  0.00           O  
ATOM   1497  C3'   U    47     -13.864 -21.283  60.633  1.00  0.00           C  
ATOM   1498  O3'   U    47     -13.351 -20.309  61.535  1.00  0.00           O  
ATOM   1499  C1'   U    47     -13.433 -23.183  59.299  1.00  0.00           C  
ATOM   1500  C2'   U    47     -12.793 -21.854  59.713  1.00  0.00           C  
ATOM   1501  O2'   U    47     -11.574 -22.113  60.384  1.00  0.00           O  
ATOM   1502  N1    U    47     -14.165 -23.106  58.022  1.00  0.00           N  
ATOM   1503  C2    U    47     -13.482 -23.455  56.862  1.00  0.00           C  
ATOM   1504  O2    U    47     -12.324 -23.832  56.860  1.00  0.00           O  
ATOM   1505  N3    U    47     -14.209 -23.345  55.704  1.00  0.00           N  
ATOM   1506  C4    U    47     -15.521 -22.937  55.576  1.00  0.00           C  
ATOM   1507  O4    U    47     -16.011 -22.823  54.450  1.00  0.00           O  
ATOM   1508  C5    U    47     -16.170 -22.610  56.815  1.00  0.00           C  
ATOM   1509  C6    U    47     -15.487 -22.700  57.965  1.00  0.00           C  
ATOM   1510  H5'   U    47     -15.977 -23.328  62.317  1.00  0.00           H  
ATOM   1511 H5''   U    47     -15.713 -21.804  62.709  1.00  0.00           H  
ATOM   1512  H4'   U    47     -13.687 -22.719  62.213  1.00  0.00           H  
ATOM   1513  H3'   U    47     -14.658 -20.749  60.091  1.00  0.00           H  
ATOM   1514  H1'   U    47     -12.612 -23.898  59.144  1.00  0.00           H  
ATOM   1515  H2'   U    47     -12.523 -21.167  58.899  1.00  0.00           H  
ATOM   1516 HO2'   U    47     -10.858 -21.518  60.018  1.00  0.00           H  
ATOM   1517  H3    U    47     -13.736 -23.585  54.855  1.00  0.00           H  
ATOM   1518  H5    U    47     -17.222 -22.287  56.820  1.00  0.00           H  
ATOM   1519  H6    U    47     -16.001 -22.447  58.904  1.00  0.00           H  
ATOM   1520  P     C    48     -13.450 -18.745  61.164  1.00  0.00           P  
ATOM   1521  OP2   C    48     -14.704 -18.496  60.404  1.00  0.00           O  
ATOM   1522  OP1   C    48     -13.198 -17.990  62.412  1.00  0.00           O  
ATOM   1523  O5'   C    48     -12.226 -18.501  60.173  1.00  0.00           O  
ATOM   1524  C5'   C    48     -10.866 -18.694  60.603  1.00  0.00           C  
ATOM   1525  C4'   C    48      -9.937 -18.695  59.410  1.00  0.00           C  
ATOM   1526  O4'   C    48     -10.248 -19.820  58.543  1.00  0.00           O  
ATOM   1527  C3'   C    48     -10.047 -17.492  58.488  1.00  0.00           C  
ATOM   1528  O3'   C    48      -9.346 -16.360  58.962  1.00  0.00           O  
ATOM   1529  C1'   C    48     -10.013 -19.452  57.191  1.00  0.00           C  
ATOM   1530  C2'   C    48      -9.451 -18.029  57.199  1.00  0.00           C  
ATOM   1531  O2'   C    48      -8.037 -18.072  57.236  1.00  0.00           O  
ATOM   1532  N1    C    48     -11.272 -19.552  56.419  1.00  0.00           N  
ATOM   1533  C2    C    48     -11.205 -19.904  55.067  1.00  0.00           C  
ATOM   1534  O2    C    48     -10.094 -20.109  54.559  1.00  0.00           O  
ATOM   1535  N3    C    48     -12.350 -20.008  54.346  1.00  0.00           N  
ATOM   1536  C4    C    48     -13.528 -19.768  54.929  1.00  0.00           C  
ATOM   1537  N4    C    48     -14.630 -19.890  54.185  1.00  0.00           N  
ATOM   1538  C5    C    48     -13.629 -19.394  56.301  1.00  0.00           C  
ATOM   1539  C6    C    48     -12.488 -19.303  57.004  1.00  0.00           C  
ATOM   1540  H5'   C    48     -10.773 -19.646  61.146  1.00  0.00           H  
ATOM   1541 H5''   C    48     -10.574 -17.896  61.300  1.00  0.00           H  
ATOM   1542  H4'   C    48      -8.931 -18.718  59.855  1.00  0.00           H  
ATOM   1543  H3'   C    48     -11.076 -17.118  58.371  1.00  0.00           H  
ATOM   1544  H1'   C    48      -9.273 -20.085  56.680  1.00  0.00           H  
ATOM   1545  H2'   C    48      -9.692 -17.403  56.327  1.00  0.00           H  
ATOM   1546 HO2'   C    48      -7.665 -17.468  56.531  1.00  0.00           H  
ATOM   1547  H42   C    48     -15.529 -19.716  54.590  1.00  0.00           H  
ATOM   1548  H41   C    48     -14.558 -20.155  53.225  1.00  0.00           H  
ATOM   1549  H5    C    48     -14.606 -19.187  56.765  1.00  0.00           H  
ATOM   1550  H6    C    48     -12.526 -19.018  58.066  1.00  0.00           H  
ATOM   1551  P     U    49      -9.802 -14.883  58.521  1.00  0.00           P  
ATOM   1552  OP2   U    49     -11.278 -14.888  58.358  1.00  0.00           O  
ATOM   1553  OP1   U    49      -9.169 -13.910  59.446  1.00  0.00           O  
ATOM   1554  O5'   U    49      -9.148 -14.693  57.081  1.00  0.00           O  
ATOM   1555  C5'   U    49      -7.766 -14.398  56.941  1.00  0.00           C  
ATOM   1556  C4'   U    49      -7.247 -14.794  55.581  1.00  0.00           C  
ATOM   1557  O4'   U    49      -7.832 -16.052  55.153  1.00  0.00           O  
ATOM   1558  C3'   U    49      -7.537 -13.826  54.444  1.00  0.00           C  
ATOM   1559  O3'   U    49      -6.605 -12.761  54.372  1.00  0.00           O  
ATOM   1560  C1'   U    49      -7.957 -16.056  53.729  1.00  0.00           C  
ATOM   1561  C2'   U    49      -7.422 -14.713  53.213  1.00  0.00           C  
ATOM   1562  O2'   U    49      -6.066 -14.883  52.826  1.00  0.00           O  
ATOM   1563  N1    U    49      -9.368 -16.288  53.334  1.00  0.00           N  
ATOM   1564  C2    U    49      -9.591 -16.833  52.083  1.00  0.00           C  
ATOM   1565  O2    U    49      -8.693 -17.122  51.313  1.00  0.00           O  
ATOM   1566  N3    U    49     -10.912 -17.031  51.761  1.00  0.00           N  
ATOM   1567  C4    U    49     -12.010 -16.746  52.544  1.00  0.00           C  
ATOM   1568  O4    U    49     -13.139 -16.982  52.111  1.00  0.00           O  
ATOM   1569  C5    U    49     -11.703 -16.185  53.824  1.00  0.00           C  
ATOM   1570  C6    U    49     -10.426 -15.983  54.164  1.00  0.00           C  
ATOM   1571  H5'   U    49      -7.264 -14.884  57.628  1.00  0.00           H  
ATOM   1572 H5''   U    49      -7.630 -13.435  57.066  1.00  0.00           H  
ATOM   1573  H4'   U    49      -6.275 -14.907  55.635  1.00  0.00           H  
ATOM   1574  H3'   U    49      -8.460 -13.506  54.521  1.00  0.00           H  
ATOM   1575  H1'   U    49      -7.398 -16.782  53.379  1.00  0.00           H  
ATOM   1576  H2'   U    49      -7.970 -14.375  52.474  1.00  0.00           H  
ATOM   1577 HO2'   U    49      -5.964 -14.605  51.891  1.00  0.00           H  
ATOM   1578  H3    U    49     -11.092 -17.416  50.879  1.00  0.00           H  
ATOM   1579  H5    U    49     -12.424 -15.953  54.447  1.00  0.00           H  
ATOM   1580  H6    U    49     -10.242 -15.597  55.045  1.00  0.00           H  
ATOM   1581  P     U    50      -7.042 -11.344  53.754  1.00  0.00           P  
ATOM   1582  OP2   U    50      -8.411 -11.035  54.238  1.00  0.00           O  
ATOM   1583  OP1   U    50      -5.941 -10.377  53.997  1.00  0.00           O  
ATOM   1584  O5'   U    50      -7.123 -11.616  52.186  1.00  0.00           O  
ATOM   1585  C5'   U    50      -5.944 -11.783  51.413  1.00  0.00           C  
ATOM   1586  C4'   U    50      -6.234 -12.450  50.091  1.00  0.00           C  
ATOM   1587  O4'   U    50      -6.973 -13.663  50.367  1.00  0.00           O  
ATOM   1588  C3'   U    50      -7.149 -11.689  49.144  1.00  0.00           C  
ATOM   1589  O3'   U    50      -6.461 -10.731  48.360  1.00  0.00           O  
ATOM   1590  C1'   U    50      -7.908 -13.897  49.330  1.00  0.00           C  
ATOM   1591  C2'   U    50      -7.716 -12.803  48.285  1.00  0.00           C  
ATOM   1592  O2'   U    50      -6.771 -13.239  47.317  1.00  0.00           O  
ATOM   1593  N1    U    50      -9.282 -13.905  49.889  1.00  0.00           N  
ATOM   1594  C2    U    50     -10.199 -14.753  49.296  1.00  0.00           C  
ATOM   1595  O2    U    50      -9.925 -15.476  48.354  1.00  0.00           O  
ATOM   1596  N3    U    50     -11.457 -14.728  49.847  1.00  0.00           N  
ATOM   1597  C4    U    50     -11.886 -13.958  50.907  1.00  0.00           C  
ATOM   1598  O4    U    50     -13.054 -14.048  51.287  1.00  0.00           O  
ATOM   1599  C5    U    50     -10.883 -13.106  51.471  1.00  0.00           C  
ATOM   1600  C6    U    50      -9.650 -13.111  50.955  1.00  0.00           C  
ATOM   1601  H5'   U    50      -5.308 -12.334  51.916  1.00  0.00           H  
ATOM   1602 H5''   U    50      -5.543 -10.905  51.246  1.00  0.00           H  
ATOM   1603  H4'   U    50      -5.385 -12.667  49.654  1.00  0.00           H  
ATOM   1604  H3'   U    50      -7.875 -11.278  49.657  1.00  0.00           H  
ATOM   1605  H1'   U    50      -7.718 -14.769  48.924  1.00  0.00           H  
ATOM   1606  H2'   U    50      -8.564 -12.542  47.870  1.00  0.00           H  
ATOM   1607 HO2'   U    50      -6.144 -12.508  47.133  1.00  0.00           H  
ATOM   1608  H3    U    50     -12.123 -15.321  49.441  1.00  0.00           H  
ATOM   1609  H5    U    50     -11.100 -12.524  52.229  1.00  0.00           H  
ATOM   1610  H6    U    50      -8.983 -12.518  51.357  1.00  0.00           H  
ATOM   1611  P     G    51      -7.082  -9.264  48.145  1.00  0.00           P  
ATOM   1612  OP2   G    51      -7.683  -8.827  49.431  1.00  0.00           O  
ATOM   1613  OP1   G    51      -6.051  -8.419  47.492  1.00  0.00           O  
ATOM   1614  O5'   G    51      -8.264  -9.494  47.102  1.00  0.00           O  
ATOM   1615  C5'   G    51      -7.988  -9.831  45.750  1.00  0.00           C  
ATOM   1616  C4'   G    51      -9.137 -10.578  45.119  1.00  0.00           C  
ATOM   1617  O4'   G    51      -9.546 -11.695  45.958  1.00  0.00           O  
ATOM   1618  C3'   G    51     -10.419  -9.785  44.918  1.00  0.00           C  
ATOM   1619  O3'   G    51     -10.417  -9.024  43.723  1.00  0.00           O  
ATOM   1620  C1'   G    51     -10.941 -11.813  45.963  1.00  0.00           C  
ATOM   1621  C2'   G    51     -11.455 -10.879  44.874  1.00  0.00           C  
ATOM   1622  O2'   G    51     -11.431 -11.561  43.628  1.00  0.00           O  
ATOM   1623  N1    G    51     -14.903 -11.991  49.155  1.00  0.00           N  
ATOM   1624  C2    G    51     -14.786 -12.486  47.879  1.00  0.00           C  
ATOM   1625  N2    G    51     -15.862 -13.113  47.382  1.00  0.00           N  
ATOM   1626  N3    G    51     -13.692 -12.377  47.142  1.00  0.00           N  
ATOM   1627  C4    G    51     -12.709 -11.720  47.792  1.00  0.00           C  
ATOM   1628  C5    G    51     -12.723 -11.187  49.064  1.00  0.00           C  
ATOM   1629  C6    G    51     -13.903 -11.312  49.844  1.00  0.00           C  
ATOM   1630  O6    G    51     -14.113 -10.906  50.993  1.00  0.00           O  
ATOM   1631  N7    G    51     -11.507 -10.591  49.363  1.00  0.00           N  
ATOM   1632  C8    G    51     -10.788 -10.768  48.288  1.00  0.00           C  
ATOM   1633  N9    G    51     -11.455 -11.446  47.297  1.00  0.00           N  
ATOM   1634  H5'   G    51      -7.185 -10.391  45.717  1.00  0.00           H  
ATOM   1635 H5''   G    51      -7.825  -9.008  45.243  1.00  0.00           H  
ATOM   1636  H4'   G    51      -8.847 -10.932  44.252  1.00  0.00           H  
ATOM   1637  H3'   G    51     -10.575  -9.222  45.704  1.00  0.00           H  
ATOM   1638  H1'   G    51     -11.203 -12.734  45.755  1.00  0.00           H  
ATOM   1639  H2'   G    51     -12.349 -10.537  45.083  1.00  0.00           H  
ATOM   1640 HO2'   G    51     -10.927 -11.025  42.980  1.00  0.00           H  
ATOM   1641  H1    G    51     -15.757 -12.125  49.618  1.00  0.00           H  
ATOM   1642  H22   G    51     -15.837 -13.487  46.476  1.00  0.00           H  
ATOM   1643  H21   G    51     -16.676 -13.198  47.922  1.00  0.00           H  
ATOM   1644  H8    G    51      -9.865 -10.450  48.198  1.00  0.00           H  
ATOM   1645  P     G    52     -11.414  -7.780  43.574  1.00  0.00           P  
ATOM   1646  OP2   G    52     -12.478  -7.988  44.588  1.00  0.00           O  
ATOM   1647  OP1   G    52     -10.562  -6.565  43.642  1.00  0.00           O  
ATOM   1648  O5'   G    52     -12.092  -7.825  42.132  1.00  0.00           O  
ATOM   1649  C5'   G    52     -11.819  -8.888  41.231  1.00  0.00           C  
ATOM   1650  C4'   G    52     -13.021  -9.217  40.381  1.00  0.00           C  
ATOM   1651  O4'   G    52     -13.315 -10.623  40.519  1.00  0.00           O  
ATOM   1652  C3'   G    52     -14.322  -8.531  40.770  1.00  0.00           C  
ATOM   1653  O3'   G    52     -14.436  -7.221  40.240  1.00  0.00           O  
ATOM   1654  C1'   G    52     -14.719 -10.836  40.505  1.00  0.00           C  
ATOM   1655  C2'   G    52     -15.373  -9.485  40.233  1.00  0.00           C  
ATOM   1656  O2'   G    52     -15.544  -9.327  38.831  1.00  0.00           O  
ATOM   1657  N1    G    52     -17.846 -14.031  42.941  1.00  0.00           N  
ATOM   1658  C2    G    52     -17.756 -13.748  41.599  1.00  0.00           C  
ATOM   1659  N2    G    52     -18.609 -14.400  40.795  1.00  0.00           N  
ATOM   1660  N3    G    52     -16.893 -12.890  41.081  1.00  0.00           N  
ATOM   1661  C4    G    52     -16.113 -12.325  42.027  1.00  0.00           C  
ATOM   1662  C5    G    52     -16.122 -12.537  43.390  1.00  0.00           C  
ATOM   1663  C6    G    52     -17.054 -13.460  43.932  1.00  0.00           C  
ATOM   1664  O6    G    52     -17.217 -13.785  45.113  1.00  0.00           O  
ATOM   1665  N7    G    52     -15.159 -11.759  44.016  1.00  0.00           N  
ATOM   1666  C8    G    52     -14.593 -11.100  43.041  1.00  0.00           C  
ATOM   1667  N9    G    52     -15.123 -11.396  41.809  1.00  0.00           N  
ATOM   1668  H5'   G    52     -11.561  -9.683  41.743  1.00  0.00           H  
ATOM   1669 H5''   G    52     -11.075  -8.629  40.648  1.00  0.00           H  
ATOM   1670  H4'   G    52     -12.828  -9.023  39.440  1.00  0.00           H  
ATOM   1671  H3'   G    52     -14.389  -8.488  41.746  1.00  0.00           H  
ATOM   1672  H1'   G    52     -14.958 -11.464  39.792  1.00  0.00           H  
ATOM   1673  H2'   G    52     -16.222  -9.392  40.714  1.00  0.00           H  
ATOM   1674 HO2'   G    52     -15.336  -8.401  38.587  1.00  0.00           H  
ATOM   1675  H1    G    52     -18.521 -14.683  43.223  1.00  0.00           H  
ATOM   1676  H22   G    52     -18.591 -14.239  39.828  1.00  0.00           H  
ATOM   1677  H21   G    52     -19.251 -15.037  41.171  1.00  0.00           H  
ATOM   1678  H8    G    52     -13.863 -10.460  43.177  1.00  0.00           H  
ATOM   1679  P     A    53     -15.563  -6.220  40.798  1.00  0.00           P  
ATOM   1680  OP2   A    53     -15.516  -6.255  42.281  1.00  0.00           O  
ATOM   1681  OP1   A    53     -15.419  -4.924  40.089  1.00  0.00           O  
ATOM   1682  O5'   A    53     -16.934  -6.887  40.334  1.00  0.00           O  
ATOM   1683  C5'   A    53     -17.511  -6.567  39.076  1.00  0.00           C  
ATOM   1684  C4'   A    53     -18.764  -7.367  38.822  1.00  0.00           C  
ATOM   1685  O4'   A    53     -18.585  -8.764  39.160  1.00  0.00           O  
ATOM   1686  C3'   A    53     -19.982  -6.981  39.647  1.00  0.00           C  
ATOM   1687  O3'   A    53     -20.592  -5.780  39.207  1.00  0.00           O  
ATOM   1688  C1'   A    53     -19.811  -9.342  39.547  1.00  0.00           C  
ATOM   1689  C2'   A    53     -20.860  -8.221  39.494  1.00  0.00           C  
ATOM   1690  O2'   A    53     -21.499  -8.246  38.226  1.00  0.00           O  
ATOM   1691  N1    A    53     -21.432 -12.872  42.933  1.00  0.00           N  
ATOM   1692  C2    A    53     -21.797 -12.598  41.673  1.00  0.00           C  
ATOM   1693  N3    A    53     -21.332 -11.663  40.848  1.00  0.00           N  
ATOM   1694  C4    A    53     -20.367 -10.940  41.444  1.00  0.00           C  
ATOM   1695  C5    A    53     -19.885 -11.103  42.730  1.00  0.00           C  
ATOM   1696  C6    A    53     -20.459 -12.128  43.501  1.00  0.00           C  
ATOM   1697  N6    A    53     -20.097 -12.402  44.756  1.00  0.00           N  
ATOM   1698  N7    A    53     -18.888 -10.175  43.000  1.00  0.00           N  
ATOM   1699  C8    A    53     -18.791  -9.485  41.891  1.00  0.00           C  
ATOM   1700  N9    A    53     -19.656  -9.894  40.907  1.00  0.00           N  
ATOM   1701  H5'   A    53     -16.861  -6.758  38.368  1.00  0.00           H  
ATOM   1702 H5''   A    53     -17.732  -5.613  39.058  1.00  0.00           H  
ATOM   1703  H4'   A    53     -18.986  -7.285  37.871  1.00  0.00           H  
ATOM   1704  H3'   A    53     -19.730  -6.886  40.590  1.00  0.00           H  
ATOM   1705  H1'   A    53     -20.068 -10.059  38.930  1.00  0.00           H  
ATOM   1706  H2'   A    53     -21.505  -8.298  40.228  1.00  0.00           H  
ATOM   1707 HO2'   A    53     -21.715  -7.328  37.960  1.00  0.00           H  
ATOM   1708  H2    A    53     -22.507 -13.167  41.308  1.00  0.00           H  
ATOM   1709  H61   A    53     -20.534 -13.131  45.245  1.00  0.00           H  
ATOM   1710  H62   A    53     -19.393 -11.876  45.189  1.00  0.00           H  
ATOM   1711  H8    A    53     -18.159  -8.745  41.775  1.00  0.00           H  
ATOM   1712  P     C    54     -21.467  -4.897  40.226  1.00  0.00           P  
ATOM   1713  OP2   C    54     -20.660  -4.675  41.452  1.00  0.00           O  
ATOM   1714  OP1   C    54     -22.004  -3.731  39.480  1.00  0.00           O  
ATOM   1715  O5'   C    54     -22.690  -5.845  40.605  1.00  0.00           O  
ATOM   1716  C5'   C    54     -22.887  -6.282  41.941  1.00  0.00           C  
ATOM   1717  C4'   C    54     -23.827  -7.462  42.008  1.00  0.00           C  
ATOM   1718  O4'   C    54     -23.044  -8.643  42.275  1.00  0.00           O  
ATOM   1719  C3'   C    54     -24.853  -7.439  43.130  1.00  0.00           C  
ATOM   1720  O3'   C    54     -26.004  -6.677  42.810  1.00  0.00           O  
ATOM   1721  C1'   C    54     -23.822  -9.576  43.001  1.00  0.00           C  
ATOM   1722  C2'   C    54     -25.183  -8.932  43.255  1.00  0.00           C  
ATOM   1723  O2'   C    54     -26.084  -9.346  42.239  1.00  0.00           O  
ATOM   1724  N1    C    54     -23.105  -9.895  44.260  1.00  0.00           N  
ATOM   1725  C2    C    54     -23.529 -11.004  45.003  1.00  0.00           C  
ATOM   1726  O2    C    54     -24.484 -11.681  44.591  1.00  0.00           O  
ATOM   1727  N3    C    54     -22.893 -11.318  46.155  1.00  0.00           N  
ATOM   1728  C4    C    54     -21.870 -10.574  46.577  1.00  0.00           C  
ATOM   1729  N4    C    54     -21.272 -10.921  47.720  1.00  0.00           N  
ATOM   1730  C5    C    54     -21.415  -9.441  45.845  1.00  0.00           C  
ATOM   1731  C6    C    54     -22.052  -9.141  44.707  1.00  0.00           C  
ATOM   1732  H5'   C    54     -23.262  -5.545  42.467  1.00  0.00           H  
ATOM   1733 H5''   C    54     -22.023  -6.541  42.323  1.00  0.00           H  
ATOM   1734  H4'   C    54     -24.293  -7.578  41.154  1.00  0.00           H  
ATOM   1735  H3'   C    54     -24.470  -7.106  43.969  1.00  0.00           H  
ATOM   1736  H1'   C    54     -23.946 -10.395  42.479  1.00  0.00           H  
ATOM   1737  H2'   C    54     -25.519  -9.150  44.149  1.00  0.00           H  
ATOM   1738 HO2'   C    54     -26.712  -8.618  42.052  1.00  0.00           H  
ATOM   1739  H42   C    54     -20.517 -10.395  48.056  1.00  0.00           H  
ATOM   1740  H41   C    54     -21.588 -11.702  48.221  1.00  0.00           H  
ATOM   1741  H5    C    54     -20.662  -8.901  46.163  1.00  0.00           H  
ATOM   1742  H6    C    54     -21.754  -8.365  44.189  1.00  0.00           H  
ATOM   1743  P     C    55     -26.547  -5.563  43.835  1.00  0.00           P  
ATOM   1744  OP2   C    55     -25.375  -4.903  44.462  1.00  0.00           O  
ATOM   1745  OP1   C    55     -27.559  -4.741  43.125  1.00  0.00           O  
ATOM   1746  O5'   C    55     -27.299  -6.406  44.958  1.00  0.00           O  
ATOM   1747  C5'   C    55     -28.484  -7.128  44.658  1.00  0.00           C  
ATOM   1748  C4'   C    55     -28.746  -8.220  45.676  1.00  0.00           C  
ATOM   1749  O4'   C    55     -27.666  -9.186  45.655  1.00  0.00           O  
ATOM   1750  C3'   C    55     -28.795  -7.797  47.136  1.00  0.00           C  
ATOM   1751  O3'   C    55     -30.052  -7.262  47.506  1.00  0.00           O  
ATOM   1752  C1'   C    55     -27.412  -9.678  46.953  1.00  0.00           C  
ATOM   1753  C2'   C    55     -28.512  -9.107  47.846  1.00  0.00           C  
ATOM   1754  O2'   C    55     -29.631  -9.965  47.808  1.00  0.00           O  
ATOM   1755  N1    C    55     -26.089  -9.182  47.366  1.00  0.00           N  
ATOM   1756  C2    C    55     -25.425  -9.848  48.401  1.00  0.00           C  
ATOM   1757  O2    C    55     -25.958 -10.850  48.905  1.00  0.00           O  
ATOM   1758  N3    C    55     -24.230  -9.387  48.828  1.00  0.00           N  
ATOM   1759  C4    C    55     -23.692  -8.308  48.256  1.00  0.00           C  
ATOM   1760  N4    C    55     -22.512  -7.878  48.720  1.00  0.00           N  
ATOM   1761  C5    C    55     -24.338  -7.620  47.188  1.00  0.00           C  
ATOM   1762  C6    C    55     -25.520  -8.089  46.775  1.00  0.00           C  
ATOM   1763  H5'   C    55     -28.394  -7.534  43.771  1.00  0.00           H  
ATOM   1764 H5''   C    55     -29.242  -6.508  44.652  1.00  0.00           H  
ATOM   1765  H4'   C    55     -29.730  -8.622  45.391  1.00  0.00           H  
ATOM   1766  H3'   C    55     -28.090  -6.989  47.385  1.00  0.00           H  
ATOM   1767  H1'   C    55     -27.417 -10.768  47.098  1.00  0.00           H  
ATOM   1768  H2'   C    55     -28.283  -8.970  48.912  1.00  0.00           H  
ATOM   1769 HO2'   C    55     -30.470  -9.423  47.870  1.00  0.00           H  
ATOM   1770  H42   C    55     -22.079  -7.071  48.316  1.00  0.00           H  
ATOM   1771  H41   C    55     -22.063  -8.363  49.469  1.00  0.00           H  
ATOM   1772  H5    C    55     -23.880  -6.734  46.722  1.00  0.00           H  
ATOM   1773  H6    C    55     -26.047  -7.583  45.952  1.00  0.00           H  
ATOM   1774  P     G    56     -30.116  -5.953  48.436  1.00  0.00           P  
ATOM   1775  OP2   G    56     -28.954  -5.058  48.178  1.00  0.00           O  
ATOM   1776  OP1   G    56     -31.500  -5.443  48.240  1.00  0.00           O  
ATOM   1777  O5'   G    56     -29.984  -6.522  49.915  1.00  0.00           O  
ATOM   1778  C5'   G    56     -31.023  -7.345  50.472  1.00  0.00           C  
ATOM   1779  C4'   G    56     -30.597  -7.886  51.815  1.00  0.00           C  
ATOM   1780  O4'   G    56     -29.445  -8.754  51.652  1.00  0.00           O  
ATOM   1781  C3'   G    56     -30.142  -6.855  52.835  1.00  0.00           C  
ATOM   1782  O3'   G    56     -31.220  -6.229  53.510  1.00  0.00           O  
ATOM   1783  C1'   G    56     -28.539  -8.589  52.751  1.00  0.00           C  
ATOM   1784  C2'   G    56     -29.239  -7.669  53.753  1.00  0.00           C  
ATOM   1785  O2'   G    56     -30.000  -8.462  54.652  1.00  0.00           O  
ATOM   1786  N1    G    56     -23.696  -7.562  53.940  1.00  0.00           N  
ATOM   1787  C2    G    56     -24.680  -8.142  54.703  1.00  0.00           C  
ATOM   1788  N2    G    56     -24.334  -8.499  55.949  1.00  0.00           N  
ATOM   1789  N3    G    56     -25.914  -8.359  54.278  1.00  0.00           N  
ATOM   1790  C4    G    56     -26.090  -7.943  53.007  1.00  0.00           C  
ATOM   1791  C5    G    56     -25.177  -7.353  52.159  1.00  0.00           C  
ATOM   1792  C6    G    56     -23.857  -7.125  52.629  1.00  0.00           C  
ATOM   1793  O6    G    56     -22.903  -6.616  52.029  1.00  0.00           O  
ATOM   1794  N7    G    56     -25.755  -7.073  50.930  1.00  0.00           N  
ATOM   1795  C8    G    56     -26.986  -7.489  51.049  1.00  0.00           C  
ATOM   1796  N9    G    56     -27.258  -8.028  52.283  1.00  0.00           N  
ATOM   1797  H5'   G    56     -31.250  -8.179  49.793  1.00  0.00           H  
ATOM   1798 H5''   G    56     -31.948  -6.761  50.585  1.00  0.00           H  
ATOM   1799  H4'   G    56     -31.335  -8.405  52.197  1.00  0.00           H  
ATOM   1800  H3'   G    56     -29.605  -6.169  52.384  1.00  0.00           H  
ATOM   1801  H1'   G    56     -28.381  -9.463  53.166  1.00  0.00           H  
ATOM   1802  H2'   G    56     -28.597  -7.099  54.225  1.00  0.00           H  
ATOM   1803 HO2'   G    56     -30.905  -8.091  54.716  1.00  0.00           H  
ATOM   1804  H1    G    56     -22.814  -7.446  54.348  1.00  0.00           H  
ATOM   1805  H22   G    56     -24.995  -8.918  56.541  1.00  0.00           H  
ATOM   1806  H21   G    56     -23.422  -8.341  56.271  1.00  0.00           H  
ATOM   1807  H8    G    56     -27.649  -7.424  50.329  1.00  0.00           H  
ATOM   1808  P     G    57     -31.077  -4.716  54.032  1.00  0.00           P  
ATOM   1809  OP2   G    57     -30.324  -3.947  53.009  1.00  0.00           O  
ATOM   1810  OP1   G    57     -32.421  -4.248  54.460  1.00  0.00           O  
ATOM   1811  O5'   G    57     -30.162  -4.839  55.329  1.00  0.00           O  
ATOM   1812  C5'   G    57     -30.638  -5.486  56.499  1.00  0.00           C  
ATOM   1813  C4'   G    57     -29.557  -5.612  57.544  1.00  0.00           C  
ATOM   1814  O4'   G    57     -28.459  -6.403  57.020  1.00  0.00           O  
ATOM   1815  C3'   G    57     -28.901  -4.312  57.984  1.00  0.00           C  
ATOM   1816  O3'   G    57     -29.659  -3.609  58.955  1.00  0.00           O  
ATOM   1817  C1'   G    57     -27.208  -5.885  57.486  1.00  0.00           C  
ATOM   1818  C2'   G    57     -27.544  -4.780  58.490  1.00  0.00           C  
ATOM   1819  O2'   G    57     -27.647  -5.352  59.787  1.00  0.00           O  
ATOM   1820  N1    G    57     -22.631  -4.250  55.972  1.00  0.00           N  
ATOM   1821  C2    G    57     -23.043  -4.670  57.214  1.00  0.00           C  
ATOM   1822  N2    G    57     -22.118  -4.655  58.184  1.00  0.00           N  
ATOM   1823  N3    G    57     -24.272  -5.076  57.486  1.00  0.00           N  
ATOM   1824  C4    G    57     -25.072  -5.028  56.400  1.00  0.00           C  
ATOM   1825  C5    G    57     -24.761  -4.627  55.118  1.00  0.00           C  
ATOM   1826  C6    G    57     -23.440  -4.193  54.840  1.00  0.00           C  
ATOM   1827  O6    G    57     -22.967  -3.798  53.767  1.00  0.00           O  
ATOM   1828  N7    G    57     -25.869  -4.726  54.288  1.00  0.00           N  
ATOM   1829  C8    G    57     -26.815  -5.178  55.065  1.00  0.00           C  
ATOM   1830  N9    G    57     -26.401  -5.383  56.359  1.00  0.00           N  
ATOM   1831  H5'   G    57     -30.961  -6.380  56.262  1.00  0.00           H  
ATOM   1832 H5''   G    57     -31.383  -4.967  56.871  1.00  0.00           H  
ATOM   1833  H4'   G    57     -29.928  -6.062  58.331  1.00  0.00           H  
ATOM   1834  H3'   G    57     -28.769  -3.737  57.201  1.00  0.00           H  
ATOM   1835  H1'   G    57     -26.723  -6.603  57.943  1.00  0.00           H  
ATOM   1836  H2'   G    57     -26.881  -4.059  58.463  1.00  0.00           H  
ATOM   1837 HO2'   G    57     -28.477  -5.046  60.207  1.00  0.00           H  
ATOM   1838  H1    G    57     -21.698  -3.969  55.873  1.00  0.00           H  
ATOM   1839  H22   G    57     -22.353  -4.944  59.091  1.00  0.00           H  
ATOM   1840  H21   G    57     -21.205  -4.355  57.990  1.00  0.00           H  
ATOM   1841  H8    G    57     -27.728  -5.353  54.756  1.00  0.00           H  
ATOM   1842  P     C    58     -29.591  -2.006  59.024  1.00  0.00           P  
ATOM   1843  OP2   C    58     -29.529  -1.486  57.635  1.00  0.00           O  
ATOM   1844  OP1   C    58     -30.669  -1.540  59.935  1.00  0.00           O  
ATOM   1845  O5'   C    58     -28.192  -1.708  59.727  1.00  0.00           O  
ATOM   1846  C5'   C    58     -27.973  -2.042  61.088  1.00  0.00           C  
ATOM   1847  C4'   C    58     -26.545  -1.785  61.502  1.00  0.00           C  
ATOM   1848  O4'   C    58     -25.647  -2.615  60.719  1.00  0.00           O  
ATOM   1849  C3'   C    58     -26.028  -0.371  61.285  1.00  0.00           C  
ATOM   1850  O3'   C    58     -26.403   0.522  62.320  1.00  0.00           O  
ATOM   1851  C1'   C    58     -24.457  -1.896  60.397  1.00  0.00           C  
ATOM   1852  C2'   C    58     -24.525  -0.581  61.174  1.00  0.00           C  
ATOM   1853  O2'   C    58     -23.934  -0.770  62.452  1.00  0.00           O  
ATOM   1854  N1    C    58     -24.370  -1.681  58.931  1.00  0.00           N  
ATOM   1855  C2    C    58     -23.133  -1.319  58.385  1.00  0.00           C  
ATOM   1856  O2    C    58     -22.153  -1.189  59.135  1.00  0.00           O  
ATOM   1857  N3    C    58     -23.026  -1.117  57.051  1.00  0.00           N  
ATOM   1858  C4    C    58     -24.093  -1.263  56.266  1.00  0.00           C  
ATOM   1859  N4    C    58     -23.941  -1.053  54.956  1.00  0.00           N  
ATOM   1860  C5    C    58     -25.365  -1.630  56.791  1.00  0.00           C  
ATOM   1861  C6    C    58     -25.458  -1.828  58.112  1.00  0.00           C  
ATOM   1862  H5'   C    58     -28.179  -2.991  61.221  1.00  0.00           H  
ATOM   1863 H5''   C    58     -28.570  -1.504  61.649  1.00  0.00           H  
ATOM   1864  H4'   C    58     -26.446  -2.017  62.451  1.00  0.00           H  
ATOM   1865  H3'   C    58     -26.369  -0.032  60.430  1.00  0.00           H  
ATOM   1866  H1'   C    58     -23.678  -2.412  60.696  1.00  0.00           H  
ATOM   1867  H2'   C    58     -24.094   0.149  60.680  1.00  0.00           H  
ATOM   1868 HO2'   C    58     -24.538  -0.416  63.137  1.00  0.00           H  
ATOM   1869  H42   C    58     -24.707  -1.153  54.353  1.00  0.00           H  
ATOM   1870  H41   C    58     -23.064  -0.800  54.598  1.00  0.00           H  
ATOM   1871  H5    C    58     -26.144  -1.735  56.205  1.00  0.00           H  
ATOM   1872  H6    C    58     -26.324  -2.081  58.491  1.00  0.00           H  
ATOM   1873  P     G    59     -26.645   2.076  61.998  1.00  0.00           P  
ATOM   1874  OP2   G    59     -27.327   2.173  60.683  1.00  0.00           O  
ATOM   1875  OP1   G    59     -27.263   2.705  63.194  1.00  0.00           O  
ATOM   1876  O5'   G    59     -25.175   2.671  61.836  1.00  0.00           O  
ATOM   1877  C5'   G    59     -24.300   2.766  62.950  1.00  0.00           C  
ATOM   1878  C4'   G    59     -22.917   3.202  62.533  1.00  0.00           C  
ATOM   1879  O4'   G    59     -22.353   2.232  61.613  1.00  0.00           O  
ATOM   1880  C3'   G    59     -22.832   4.521  61.781  1.00  0.00           C  
ATOM   1881  O3'   G    59     -22.857   5.651  62.637  1.00  0.00           O  
ATOM   1882  C1'   G    59     -21.580   2.898  60.604  1.00  0.00           C  
ATOM   1883  C2'   G    59     -21.533   4.375  61.000  1.00  0.00           C  
ATOM   1884  O2'   G    59     -20.405   4.594  61.833  1.00  0.00           O  
ATOM   1885  N1    G    59     -20.918   3.340  55.577  1.00  0.00           N  
ATOM   1886  C2    G    59     -20.061   3.657  56.602  1.00  0.00           C  
ATOM   1887  N2    G    59     -18.869   4.160  56.248  1.00  0.00           N  
ATOM   1888  N3    G    59     -20.350   3.495  57.883  1.00  0.00           N  
ATOM   1889  C4    G    59     -21.586   2.982  58.061  1.00  0.00           C  
ATOM   1890  C5    G    59     -22.518   2.630  57.107  1.00  0.00           C  
ATOM   1891  C6    G    59     -22.195   2.810  55.737  1.00  0.00           C  
ATOM   1892  O6    G    59     -22.887   2.559  54.744  1.00  0.00           O  
ATOM   1893  N7    G    59     -23.670   2.137  57.703  1.00  0.00           N  
ATOM   1894  C8    G    59     -23.423   2.196  58.983  1.00  0.00           C  
ATOM   1895  N9    G    59     -22.176   2.699  59.271  1.00  0.00           N  
ATOM   1896  H5'   G    59     -24.241   1.891  63.386  1.00  0.00           H  
ATOM   1897 H5''   G    59     -24.663   3.417  63.586  1.00  0.00           H  
ATOM   1898  H4'   G    59     -22.347   3.255  63.330  1.00  0.00           H  
ATOM   1899  H3'   G    59     -23.580   4.579  61.149  1.00  0.00           H  
ATOM   1900  H1'   G    59     -20.672   2.530  60.615  1.00  0.00           H  
ATOM   1901  H2'   G    59     -21.521   4.957  60.211  1.00  0.00           H  
ATOM   1902 HO2'   G    59     -20.686   5.094  62.626  1.00  0.00           H  
ATOM   1903  H1    G    59     -20.608   3.498  54.660  1.00  0.00           H  
ATOM   1904  H22   G    59     -18.216   4.405  56.937  1.00  0.00           H  
ATOM   1905  H21   G    59     -18.647   4.283  55.302  1.00  0.00           H  
ATOM   1906  H8    G    59     -24.061   1.909  59.668  1.00  0.00           H  
ATOM   1907  P     C    60     -23.479   7.040  62.121  1.00  0.00           P  
ATOM   1908  OP2   C    60     -24.669   6.731  61.288  1.00  0.00           O  
ATOM   1909  OP1   C    60     -23.619   7.943  63.292  1.00  0.00           O  
ATOM   1910  O5'   C    60     -22.352   7.638  61.169  1.00  0.00           O  
ATOM   1911  C5'   C    60     -21.109   8.078  61.696  1.00  0.00           C  
ATOM   1912  C4'   C    60     -20.140   8.451  60.601  1.00  0.00           C  
ATOM   1913  O4'   C    60     -19.872   7.297  59.764  1.00  0.00           O  
ATOM   1914  C3'   C    60     -20.612   9.517  59.623  1.00  0.00           C  
ATOM   1915  O3'   C    60     -20.438  10.835  60.113  1.00  0.00           O  
ATOM   1916  C1'   C    60     -19.765   7.684  58.395  1.00  0.00           C  
ATOM   1917  C2'   C    60     -19.789   9.213  58.379  1.00  0.00           C  
ATOM   1918  O2'   C    60     -18.460   9.697  58.510  1.00  0.00           O  
ATOM   1919  N1    C    60     -20.871   7.095  57.599  1.00  0.00           N  
ATOM   1920  C2    C    60     -20.739   7.056  56.205  1.00  0.00           C  
ATOM   1921  O2    C    60     -19.712   7.512  55.681  1.00  0.00           O  
ATOM   1922  N3    C    60     -21.733   6.524  55.458  1.00  0.00           N  
ATOM   1923  C4    C    60     -22.827   6.042  56.045  1.00  0.00           C  
ATOM   1924  N4    C    60     -23.782   5.525  55.267  1.00  0.00           N  
ATOM   1925  C5    C    60     -22.992   6.067  57.460  1.00  0.00           C  
ATOM   1926  C6    C    60     -22.001   6.594  58.189  1.00  0.00           C  
ATOM   1927  H5'   C    60     -20.720   7.359  62.236  1.00  0.00           H  
ATOM   1928 H5''   C    60     -21.263   8.859  62.267  1.00  0.00           H  
ATOM   1929  H4'   C    60     -19.301   8.749  61.012  1.00  0.00           H  
ATOM   1930  H3'   C    60     -21.561   9.371  59.423  1.00  0.00           H  
ATOM   1931  H1'   C    60     -18.907   7.368  58.041  1.00  0.00           H  
ATOM   1932  H2'   C    60     -20.221   9.557  57.568  1.00  0.00           H  
ATOM   1933 HO2'   C    60     -18.437  10.384  59.207  1.00  0.00           H  
ATOM   1934  H42   C    60     -24.598   5.163  55.669  1.00  0.00           H  
ATOM   1935  H41   C    60     -23.666   5.511  54.294  1.00  0.00           H  
ATOM   1936  H5    C    60     -23.799   5.708  57.883  1.00  0.00           H  
ATOM   1937  H6    C    60     -22.095   6.621  59.164  1.00  0.00           H  
ATOM   1938  P     A    61     -21.447  12.004  59.665  1.00  0.00           P  
ATOM   1939  OP2   A    61     -22.824  11.450  59.671  1.00  0.00           O  
ATOM   1940  OP1   A    61     -21.138  13.212  60.469  1.00  0.00           O  
ATOM   1941  O5'   A    61     -21.043  12.302  58.152  1.00  0.00           O  
ATOM   1942  C5'   A    61     -19.787  12.879  57.833  1.00  0.00           C  
ATOM   1943  C4'   A    61     -19.567  12.940  56.342  1.00  0.00           C  
ATOM   1944  O4'   A    61     -19.558  11.596  55.792  1.00  0.00           O  
ATOM   1945  C3'   A    61     -20.637  13.663  55.539  1.00  0.00           C  
ATOM   1946  O3'   A    61     -20.482  15.072  55.553  1.00  0.00           O  
ATOM   1947  C1'   A    61     -20.185  11.588  54.503  1.00  0.00           C  
ATOM   1948  C2'   A    61     -20.488  13.046  54.156  1.00  0.00           C  
ATOM   1949  O2'   A    61     -19.375  13.595  53.464  1.00  0.00           O  
ATOM   1950  N1    A    61     -23.779   9.234  51.657  1.00  0.00           N  
ATOM   1951  C2    A    61     -22.713   9.975  51.329  1.00  0.00           C  
ATOM   1952  N3    A    61     -21.817  10.559  52.122  1.00  0.00           N  
ATOM   1953  C4    A    61     -22.100  10.319  53.414  1.00  0.00           C  
ATOM   1954  C5    A    61     -23.158   9.578  53.907  1.00  0.00           C  
ATOM   1955  C6    A    61     -24.035   9.012  52.964  1.00  0.00           C  
ATOM   1956  N6    A    61     -25.098   8.275  53.292  1.00  0.00           N  
ATOM   1957  N7    A    61     -23.131   9.547  55.295  1.00  0.00           N  
ATOM   1958  C8    A    61     -22.074  10.257  55.605  1.00  0.00           C  
ATOM   1959  N9    A    61     -21.403  10.756  54.515  1.00  0.00           N  
ATOM   1960  H5'   A    61     -19.074  12.341  58.240  1.00  0.00           H  
ATOM   1961 H5''   A    61     -19.748  13.786  58.199  1.00  0.00           H  
ATOM   1962  H4'   A    61     -18.699  13.361  56.167  1.00  0.00           H  
ATOM   1963  H3'   A    61     -21.519  13.432  55.899  1.00  0.00           H  
ATOM   1964  H1'   A    61     -19.547  11.223  53.854  1.00  0.00           H  
ATOM   1965  H2'   A    61     -21.313  13.126  53.635  1.00  0.00           H  
ATOM   1966 HO2'   A    61     -19.138  14.454  53.872  1.00  0.00           H  
ATOM   1967  H2    A    61     -22.571  10.105  50.367  1.00  0.00           H  
ATOM   1968  H61   A    61     -25.673   7.906  52.589  1.00  0.00           H  
ATOM   1969  H62   A    61     -25.303   8.100  54.234  1.00  0.00           H  
ATOM   1970  H8    A    61     -21.789  10.419  56.529  1.00  0.00           H  
ATOM   1971  P     A    62     -21.789  16.006  55.585  1.00  0.00           P  
ATOM   1972  OP2   A    62     -22.747  15.438  56.553  1.00  0.00           O  
ATOM   1973  OP1   A    62     -21.343  17.405  55.736  1.00  0.00           O  
ATOM   1974  O5'   A    62     -22.411  15.854  54.123  1.00  0.00           O  
ATOM   1975  C5'   A    62     -21.720  16.389  52.976  1.00  0.00           C  
ATOM   1976  C4'   A    62     -22.424  16.010  51.694  1.00  0.00           C  
ATOM   1977  O4'   A    62     -22.417  14.567  51.512  1.00  0.00           O  
ATOM   1978  C3'   A    62     -23.895  16.366  51.585  1.00  0.00           C  
ATOM   1979  O3'   A    62     -24.124  17.732  51.303  1.00  0.00           O  
ATOM   1980  C1'   A    62     -23.543  14.196  50.760  1.00  0.00           C  
ATOM   1981  C2'   A    62     -24.341  15.466  50.450  1.00  0.00           C  
ATOM   1982  O2'   A    62     -23.983  15.972  49.180  1.00  0.00           O  
ATOM   1983  N1    A    62     -27.405  10.818  50.590  1.00  0.00           N  
ATOM   1984  C2    A    62     -26.745  11.483  49.632  1.00  0.00           C  
ATOM   1985  N3    A    62     -25.720  12.323  49.743  1.00  0.00           N  
ATOM   1986  C4    A    62     -25.361  12.464  51.032  1.00  0.00           C  
ATOM   1987  C5    A    62     -25.938  11.842  52.126  1.00  0.00           C  
ATOM   1988  C6    A    62     -27.023  10.981  51.872  1.00  0.00           C  
ATOM   1989  N6    A    62     -27.693  10.330  52.821  1.00  0.00           N  
ATOM   1990  N7    A    62     -25.302  12.228  53.299  1.00  0.00           N  
ATOM   1991  C8    A    62     -24.379  13.069  52.897  1.00  0.00           C  
ATOM   1992  N9    A    62     -24.372  13.276  51.540  1.00  0.00           N  
ATOM   1993  H5'   A    62     -20.687  16.014  52.948  1.00  0.00           H  
ATOM   1994 H5''   A    62     -21.663  17.486  53.048  1.00  0.00           H  
ATOM   1995  H4'   A    62     -21.884  16.569  50.916  1.00  0.00           H  
ATOM   1996  H3'   A    62     -24.459  16.208  52.516  1.00  0.00           H  
ATOM   1997  H1'   A    62     -23.314  13.718  49.796  1.00  0.00           H  
ATOM   1998  H2'   A    62     -25.433  15.347  50.406  1.00  0.00           H  
ATOM   1999 HO2'   A    62     -24.026  16.971  49.194  1.00  0.00           H  
ATOM   2000  H2    A    62     -27.102  11.309  48.608  1.00  0.00           H  
ATOM   2001  H61   A    62     -28.460   9.736  52.574  1.00  0.00           H  
ATOM   2002  H62   A    62     -27.431  10.434  53.779  1.00  0.00           H  
ATOM   2003  H8    A    62     -23.683  13.571  53.586  1.00  0.00           H  
ATOM   2004  P     G    63     -24.664  18.923  52.385  1.00  0.00           P  
ATOM   2005  OP2   G    63     -24.278  18.397  53.719  1.00  0.00           O  
ATOM   2006  OP1   G    63     -24.042  20.174  51.881  1.00  0.00           O  
ATOM   2007  O5'   G    63     -26.245  19.119  52.370  1.00  0.00           O  
ATOM   2008  C5'   G    63     -26.858  20.033  51.473  1.00  0.00           C  
ATOM   2009  C4'   G    63     -27.341  19.342  50.222  1.00  0.00           C  
ATOM   2010  O4'   G    63     -26.759  18.015  50.115  1.00  0.00           O  
ATOM   2011  C3'   G    63     -28.839  19.095  50.132  1.00  0.00           C  
ATOM   2012  O3'   G    63     -29.564  20.238  49.709  1.00  0.00           O  
ATOM   2013  C1'   G    63     -27.697  17.107  49.590  1.00  0.00           C  
ATOM   2014  C2'   G    63     -28.909  17.938  49.153  1.00  0.00           C  
ATOM   2015  O2'   G    63     -28.712  18.380  47.817  1.00  0.00           O  
ATOM   2016  N1    G    63     -30.085  12.750  50.700  1.00  0.00           N  
ATOM   2017  C2    G    63     -29.970  13.402  49.497  1.00  0.00           C  
ATOM   2018  N2    G    63     -30.568  12.821  48.446  1.00  0.00           N  
ATOM   2019  N3    G    63     -29.316  14.540  49.332  1.00  0.00           N  
ATOM   2020  C4    G    63     -28.777  14.984  50.487  1.00  0.00           C  
ATOM   2021  C5    G    63     -28.833  14.411  51.740  1.00  0.00           C  
ATOM   2022  C6    G    63     -29.538  13.190  51.902  1.00  0.00           C  
ATOM   2023  O6    G    63     -29.701  12.525  52.932  1.00  0.00           O  
ATOM   2024  N7    G    63     -28.148  15.183  52.667  1.00  0.00           N  
ATOM   2025  C8    G    63     -27.696  16.193  51.974  1.00  0.00           C  
ATOM   2026  N9    G    63     -28.041  16.135  50.646  1.00  0.00           N  
ATOM   2027  H5'   G    63     -26.209  20.724  51.227  1.00  0.00           H  
ATOM   2028 H5''   G    63     -27.622  20.456  51.920  1.00  0.00           H  
ATOM   2029  H4'   G    63     -27.059  19.876  49.449  1.00  0.00           H  
ATOM   2030  H3'   G    63     -29.181  18.801  51.001  1.00  0.00           H  
ATOM   2031  H1'   G    63     -27.330  16.631  48.816  1.00  0.00           H  
ATOM   2032  H2'   G    63     -29.745  17.436  49.249  1.00  0.00           H  
ATOM   2033 HO2'   G    63     -29.079  19.284  47.723  1.00  0.00           H  
ATOM   2034  H1    G    63     -30.591  11.911  50.716  1.00  0.00           H  
ATOM   2035  H22   G    63     -30.519  13.240  47.561  1.00  0.00           H  
ATOM   2036  H21   G    63     -31.054  11.978  48.559  1.00  0.00           H  
ATOM   2037  H8    G    63     -27.165  16.919  52.364  1.00  0.00           H  
ATOM   2038  P     A    64     -31.048  20.503  50.266  1.00  0.00           P  
ATOM   2039  OP2   A    64     -31.023  20.339  51.741  1.00  0.00           O  
ATOM   2040  OP1   A    64     -31.541  21.773  49.676  1.00  0.00           O  
ATOM   2041  O5'   A    64     -31.908  19.309  49.653  1.00  0.00           O  
ATOM   2042  C5'   A    64     -32.118  19.206  48.253  1.00  0.00           C  
ATOM   2043  C4'   A    64     -33.078  18.092  47.917  1.00  0.00           C  
ATOM   2044  O4'   A    64     -32.481  16.825  48.288  1.00  0.00           O  
ATOM   2045  C3'   A    64     -34.401  18.119  48.665  1.00  0.00           C  
ATOM   2046  O3'   A    64     -35.320  19.026  48.058  1.00  0.00           O  
ATOM   2047  C1'   A    64     -33.506  15.946  48.722  1.00  0.00           C  
ATOM   2048  C2'   A    64     -34.843  16.671  48.560  1.00  0.00           C  
ATOM   2049  O2'   A    64     -35.358  16.371  47.281  1.00  0.00           O  
ATOM   2050  N1    A    64     -34.848  12.881  52.658  1.00  0.00           N  
ATOM   2051  C2    A    64     -35.337  13.010  51.417  1.00  0.00           C  
ATOM   2052  N3    A    64     -34.947  13.823  50.434  1.00  0.00           N  
ATOM   2053  C4    A    64     -33.907  14.579  50.831  1.00  0.00           C  
ATOM   2054  C5    A    64     -33.296  14.560  52.072  1.00  0.00           C  
ATOM   2055  C6    A    64     -33.809  13.661  53.028  1.00  0.00           C  
ATOM   2056  N6    A    64     -33.326  13.548  54.271  1.00  0.00           N  
ATOM   2057  N7    A    64     -32.256  15.475  52.123  1.00  0.00           N  
ATOM   2058  C8    A    64     -32.263  16.022  50.935  1.00  0.00           C  
ATOM   2059  N9    A    64     -33.237  15.531  50.100  1.00  0.00           N  
ATOM   2060  H5'   A    64     -31.260  19.032  47.812  1.00  0.00           H  
ATOM   2061 H5''   A    64     -32.482  20.053  47.920  1.00  0.00           H  
ATOM   2062  H4'   A    64     -33.273  18.220  46.842  1.00  0.00           H  
ATOM   2063  H3'   A    64     -34.315  18.475  49.702  1.00  0.00           H  
ATOM   2064  H1'   A    64     -33.567  15.026  48.124  1.00  0.00           H  
ATOM   2065  H2'   A    64     -35.651  16.422  49.262  1.00  0.00           H  
ATOM   2066 HO2'   A    64     -35.777  17.191  46.889  1.00  0.00           H  
ATOM   2067  H2    A    64     -36.182  12.350  51.174  1.00  0.00           H  
ATOM   2068  H61   A    64     -33.733  12.893  54.909  1.00  0.00           H  
ATOM   2069  H62   A    64     -32.558  14.117  54.563  1.00  0.00           H  
ATOM   2070  H8    A    64     -31.553  16.805  50.628  1.00  0.00           H  
ATOM   2071  P     C    65     -36.293  19.927  48.977  1.00  0.00           P  
ATOM   2072  OP2   C    65     -35.547  20.420  50.161  1.00  0.00           O  
ATOM   2073  OP1   C    65     -36.955  20.898  48.073  1.00  0.00           O  
ATOM   2074  O5'   C    65     -37.384  18.898  49.515  1.00  0.00           O  
ATOM   2075  C5'   C    65     -38.263  18.199  48.619  1.00  0.00           C  
ATOM   2076  C4'   C    65     -39.044  17.149  49.375  1.00  0.00           C  
ATOM   2077  O4'   C    65     -38.126  16.144  49.878  1.00  0.00           O  
ATOM   2078  C3'   C    65     -39.774  17.609  50.633  1.00  0.00           C  
ATOM   2079  O3'   C    65     -41.021  18.234  50.376  1.00  0.00           O  
ATOM   2080  C1'   C    65     -38.619  15.616  51.091  1.00  0.00           C  
ATOM   2081  C2'   C    65     -39.948  16.304  51.392  1.00  0.00           C  
ATOM   2082  O2'   C    65     -41.003  15.510  50.887  1.00  0.00           O  
ATOM   2083  N1    C    65     -37.618  15.831  52.151  1.00  0.00           N  
ATOM   2084  C2    C    65     -37.633  14.976  53.257  1.00  0.00           C  
ATOM   2085  O2    C    65     -38.493  14.084  53.310  1.00  0.00           O  
ATOM   2086  N3    C    65     -36.720  15.141  54.237  1.00  0.00           N  
ATOM   2087  C4    C    65     -35.819  16.118  54.149  1.00  0.00           C  
ATOM   2088  N4    C    65     -34.929  16.238  55.140  1.00  0.00           N  
ATOM   2089  C5    C    65     -35.785  17.013  53.038  1.00  0.00           C  
ATOM   2090  C6    C    65     -36.693  16.834  52.070  1.00  0.00           C  
ATOM   2091  H5'   C    65     -37.683  17.724  47.814  1.00  0.00           H  
ATOM   2092 H5''   C    65     -38.956  18.907  48.141  1.00  0.00           H  
ATOM   2093  H4'   C    65     -39.782  16.786  48.645  1.00  0.00           H  
ATOM   2094  H3'   C    65     -39.229  18.376  51.204  1.00  0.00           H  
ATOM   2095  H1'   C    65     -38.819  14.535  51.057  1.00  0.00           H  
ATOM   2096  H2'   C    65     -40.200  16.460  52.451  1.00  0.00           H  
ATOM   2097 HO2'   C    65     -41.743  16.102  50.566  1.00  0.00           H  
ATOM   2098  H42   C    65     -34.238  16.961  55.109  1.00  0.00           H  
ATOM   2099  H41   C    65     -34.954  15.605  55.913  1.00  0.00           H  
ATOM   2100  H5    C    65     -35.041  17.822  52.981  1.00  0.00           H  
ATOM   2101  H6    C    65     -36.696  17.506  51.198  1.00  0.00           H  
ATOM   2102  P     G    66     -41.607  19.314  51.422  1.00  0.00           P  
ATOM   2103  OP2   G    66     -40.507  20.121  52.026  1.00  0.00           O  
ATOM   2104  OP1   G    66     -42.741  20.000  50.755  1.00  0.00           O  
ATOM   2105  O5'   G    66     -42.224  18.398  52.562  1.00  0.00           O  
ATOM   2106  C5'   G    66     -42.389  18.891  53.877  1.00  0.00           C  
ATOM   2107  C4'   G    66     -42.710  17.759  54.807  1.00  0.00           C  
ATOM   2108  O4'   G    66     -41.670  16.749  54.732  1.00  0.00           O  
ATOM   2109  C3'   G    66     -42.712  18.176  56.258  1.00  0.00           C  
ATOM   2110  O3'   G    66     -43.930  18.798  56.611  1.00  0.00           O  
ATOM   2111  C1'   G    66     -41.393  16.257  56.019  1.00  0.00           C  
ATOM   2112  C2'   G    66     -42.415  16.873  56.975  1.00  0.00           C  
ATOM   2113  O2'   G    66     -43.540  16.028  57.098  1.00  0.00           O  
ATOM   2114  N1    G    66     -37.725  15.942  59.520  1.00  0.00           N  
ATOM   2115  C2    G    66     -38.979  15.381  59.524  1.00  0.00           C  
ATOM   2116  N2    G    66     -39.301  14.666  60.612  1.00  0.00           N  
ATOM   2117  N3    G    66     -39.850  15.517  58.535  1.00  0.00           N  
ATOM   2118  C4    G    66     -39.361  16.282  57.536  1.00  0.00           C  
ATOM   2119  C5    G    66     -38.127  16.891  57.441  1.00  0.00           C  
ATOM   2120  C6    G    66     -37.202  16.729  58.496  1.00  0.00           C  
ATOM   2121  O6    G    66     -36.058  17.184  58.590  1.00  0.00           O  
ATOM   2122  N7    G    66     -38.014  17.595  56.250  1.00  0.00           N  
ATOM   2123  C8    G    66     -39.160  17.411  55.657  1.00  0.00           C  
ATOM   2124  N9    G    66     -40.028  16.631  56.384  1.00  0.00           N  
ATOM   2125  H5'   G    66     -43.196  19.638  53.903  1.00  0.00           H  
ATOM   2126 H5''   G    66     -41.471  19.399  54.207  1.00  0.00           H  
ATOM   2127  H4'   G    66     -43.706  17.421  54.486  1.00  0.00           H  
ATOM   2128  H3'   G    66     -41.945  18.927  56.503  1.00  0.00           H  
ATOM   2129  H1'   G    66     -41.473  15.166  56.125  1.00  0.00           H  
ATOM   2130  H2'   G    66     -42.076  17.026  58.009  1.00  0.00           H  
ATOM   2131 HO2'   G    66     -44.371  16.582  57.145  1.00  0.00           H  
ATOM   2132  H1    G    66     -37.142  15.774  60.314  1.00  0.00           H  
ATOM   2133  H22   G    66     -40.201  14.235  60.677  1.00  0.00           H  
ATOM   2134  H21   G    66     -38.643  14.565  61.357  1.00  0.00           H  
ATOM   2135  H8    G    66     -39.410  17.841  54.675  1.00  0.00           H  
ATOM   2136  P     G    67     -43.941  20.020  57.655  1.00  0.00           P  
ATOM   2137  OP2   G    67     -42.867  20.968  57.264  1.00  0.00           O  
ATOM   2138  OP1   G    67     -45.339  20.506  57.782  1.00  0.00           O  
ATOM   2139  O5'   G    67     -43.525  19.348  59.039  1.00  0.00           O  
ATOM   2140  C5'   G    67     -44.364  18.389  59.664  1.00  0.00           C  
ATOM   2141  C4'   G    67     -43.844  18.002  61.026  1.00  0.00           C  
ATOM   2142  O4'   G    67     -42.430  17.684  60.915  1.00  0.00           O  
ATOM   2143  C3'   G    67     -43.934  19.072  62.104  1.00  0.00           C  
ATOM   2144  O3'   G    67     -44.084  18.533  63.407  1.00  0.00           O  
ATOM   2145  C1'   G    67     -41.692  18.468  61.812  1.00  0.00           C  
ATOM   2146  C2'   G    67     -42.554  19.706  62.044  1.00  0.00           C  
ATOM   2147  O2'   G    67     -42.205  20.300  63.286  1.00  0.00           O  
ATOM   2148  N1    G    67     -36.636  18.607  62.390  1.00  0.00           N  
ATOM   2149  C2    G    67     -37.606  18.200  63.273  1.00  0.00           C  
ATOM   2150  N2    G    67     -37.179  17.771  64.470  1.00  0.00           N  
ATOM   2151  N3    G    67     -38.902  18.210  63.004  1.00  0.00           N  
ATOM   2152  C4    G    67     -39.156  18.669  61.761  1.00  0.00           C  
ATOM   2153  C5    G    67     -38.263  19.099  60.803  1.00  0.00           C  
ATOM   2154  C6    G    67     -36.876  19.083  61.104  1.00  0.00           C  
ATOM   2155  O6    G    67     -35.928  19.424  60.388  1.00  0.00           O  
ATOM   2156  N7    G    67     -38.928  19.493  59.650  1.00  0.00           N  
ATOM   2157  C8    G    67     -40.189  19.299  59.924  1.00  0.00           C  
ATOM   2158  N9    G    67     -40.399  18.800  61.187  1.00  0.00           N  
ATOM   2159  H5'   G    67     -44.411  17.589  59.101  1.00  0.00           H  
ATOM   2160 H5''   G    67     -45.264  18.765  59.760  1.00  0.00           H  
ATOM   2161  H4'   G    67     -44.331  17.210  61.339  1.00  0.00           H  
ATOM   2162  H3'   G    67     -44.605  19.735  61.843  1.00  0.00           H  
ATOM   2163  H1'   G    67     -41.535  18.016  62.668  1.00  0.00           H  
ATOM   2164  H2'   G    67     -42.484  20.345  61.304  1.00  0.00           H  
ATOM   2165 HO2'   G    67     -41.319  20.712  63.205  1.00  0.00           H  
ATOM   2166  H1    G    67     -35.703  18.560  62.686  1.00  0.00           H  
ATOM   2167  H22   G    67     -37.826  17.468  65.142  1.00  0.00           H  
ATOM   2168  H21   G    67     -36.221  17.761  64.677  1.00  0.00           H  
ATOM   2169  H8    G    67     -40.913  19.490  59.291  1.00  0.00           H  
ATOM   2170  P     A    68     -45.297  19.015  64.344  1.00  0.00           P  
ATOM   2171  OP2   A    68     -44.727  19.473  65.636  1.00  0.00           O  
ATOM   2172  OP1   A    68     -46.154  19.933  63.553  1.00  0.00           O  
ATOM   2173  O5'   A    68     -46.125  17.681  64.618  1.00  0.00           O  
ATOM   2174  C5'   A    68     -46.763  16.988  63.555  1.00  0.00           C  
ATOM   2175  C4'   A    68     -46.921  15.521  63.866  1.00  0.00           C  
ATOM   2176  O4'   A    68     -45.611  14.938  64.091  1.00  0.00           O  
ATOM   2177  C3'   A    68     -47.706  15.186  65.126  1.00  0.00           C  
ATOM   2178  O3'   A    68     -49.104  15.119  64.906  1.00  0.00           O  
ATOM   2179  C1'   A    68     -45.629  14.047  65.190  1.00  0.00           C  
ATOM   2180  C2'   A    68     -47.101  13.856  65.562  1.00  0.00           C  
ATOM   2181  O2'   A    68     -47.630  12.777  64.806  1.00  0.00           O  
ATOM   2182  N1    A    68     -43.727  13.391  69.934  1.00  0.00           N  
ATOM   2183  C2    A    68     -44.453  12.596  69.137  1.00  0.00           C  
ATOM   2184  N3    A    68     -44.916  12.831  67.911  1.00  0.00           N  
ATOM   2185  C4    A    68     -44.558  14.058  67.495  1.00  0.00           C  
ATOM   2186  C5    A    68     -43.815  14.988  68.199  1.00  0.00           C  
ATOM   2187  C6    A    68     -43.384  14.617  69.485  1.00  0.00           C  
ATOM   2188  N6    A    68     -42.662  15.409  70.280  1.00  0.00           N  
ATOM   2189  N7    A    68     -43.641  16.145  67.451  1.00  0.00           N  
ATOM   2190  C8    A    68     -44.273  15.893  66.331  1.00  0.00           C  
ATOM   2191  N9    A    68     -44.851  14.648  66.289  1.00  0.00           N  
ATOM   2192  H5'   A    68     -46.225  17.086  62.741  1.00  0.00           H  
ATOM   2193 H5''   A    68     -47.647  17.380  63.403  1.00  0.00           H  
ATOM   2194  H4'   A    68     -47.345  15.078  63.101  1.00  0.00           H  
ATOM   2195  H3'   A    68     -47.517  15.862  65.811  1.00  0.00           H  
ATOM   2196  H1'   A    68     -45.239  13.180  64.949  1.00  0.00           H  
ATOM   2197  H2'   A    68     -47.209  13.712  66.526  1.00  0.00           H  
ATOM   2198 HO2'   A    68     -48.577  12.949  64.626  1.00  0.00           H  
ATOM   2199  H2    A    68     -44.675  11.717  69.509  1.00  0.00           H  
ATOM   2200  H61   A    68     -42.390  15.096  71.169  1.00  0.00           H  
ATOM   2201  H62   A    68     -42.401  16.303  69.976  1.00  0.00           H  
ATOM   2202  H8    A    68     -44.327  16.535  65.592  1.00  0.00           H  
ATOM   2203  P     C    69     -50.111  15.937  65.856  1.00  0.00           P  
ATOM   2204  OP2   C    69     -49.735  17.372  65.799  1.00  0.00           O  
ATOM   2205  OP1   C    69     -51.497  15.527  65.516  1.00  0.00           O  
ATOM   2206  O5'   C    69     -49.784  15.398  67.319  1.00  0.00           O  
ATOM   2207  C5'   C    69     -50.120  14.073  67.701  1.00  0.00           C  
ATOM   2208  C4'   C    69     -49.533  13.714  69.044  1.00  0.00           C  
ATOM   2209  O4'   C    69     -48.107  13.872  68.985  1.00  0.00           O  
ATOM   2210  C3'   C    69     -49.957  14.587  70.215  1.00  0.00           C  
ATOM   2211  O3'   C    69     -51.156  14.145  70.828  1.00  0.00           O  
ATOM   2212  C1'   C    69     -47.589  14.385  70.211  1.00  0.00           C  
ATOM   2213  C2'   C    69     -48.761  14.527  71.163  1.00  0.00           C  
ATOM   2214  O2'   C    69     -48.813  13.371  71.986  1.00  0.00           O  
ATOM   2215  N1    C    69     -46.954  15.690  69.900  1.00  0.00           N  
ATOM   2216  C2    C    69     -46.066  16.236  70.835  1.00  0.00           C  
ATOM   2217  O2    C    69     -45.838  15.620  71.887  1.00  0.00           O  
ATOM   2218  N3    C    69     -45.473  17.424  70.576  1.00  0.00           N  
ATOM   2219  C4    C    69     -45.735  18.067  69.438  1.00  0.00           C  
ATOM   2220  N4    C    69     -45.127  19.237  69.225  1.00  0.00           N  
ATOM   2221  C5    C    69     -46.634  17.539  68.468  1.00  0.00           C  
ATOM   2222  C6    C    69     -47.213  16.363  68.735  1.00  0.00           C  
ATOM   2223  H5'   C    69     -49.778  13.450  67.026  1.00  0.00           H  
ATOM   2224 H5''   C    69     -51.095  13.991  67.746  1.00  0.00           H  
ATOM   2225  H4'   C    69     -49.748  12.779  69.243  1.00  0.00           H  
ATOM   2226  H3'   C    69     -50.066  15.510  69.907  1.00  0.00           H  
ATOM   2227  H1'   C    69     -46.924  13.785  70.607  1.00  0.00           H  
ATOM   2228  H2'   C    69     -48.683  15.347  71.693  1.00  0.00           H  
ATOM   2229 HO2'   C    69     -49.750  13.158  72.178  1.00  0.00           H  
ATOM   2230  H42   C    69     -45.299  19.734  68.398  1.00  0.00           H  
ATOM   2231  H41   C    69     -44.510  19.598  69.895  1.00  0.00           H  
ATOM   2232  H5    C    69     -46.820  18.019  67.634  1.00  0.00           H  
ATOM   2233  H6    C    69     -47.834  15.983  68.080  1.00  0.00           H  
ATOM   2234  P     C    70     -52.217  15.213  71.391  1.00  0.00           P  
ATOM   2235  OP2   C    70     -52.087  16.457  70.592  1.00  0.00           O  
ATOM   2236  OP1   C    70     -53.538  14.540  71.491  1.00  0.00           O  
ATOM   2237  O5'   C    70     -51.709  15.520  72.869  1.00  0.00           O  
ATOM   2238  C5'   C    70     -52.088  16.713  73.538  1.00  0.00           C  
ATOM   2239  C4'   C    70     -50.886  17.493  74.012  1.00  0.00           C  
ATOM   2240  O4'   C    70     -49.922  17.617  72.928  1.00  0.00           O  
ATOM   2241  C3'   C    70     -51.156  18.906  74.507  1.00  0.00           C  
ATOM   2242  O3'   C    70     -50.279  19.304  75.547  1.00  0.00           O  
ATOM   2243  C1'   C    70     -49.648  19.000  72.690  1.00  0.00           C  
ATOM   2244  C2'   C    70     -50.809  19.779  73.305  1.00  0.00           C  
ATOM   2245  O2'   C    70     -50.344  21.056  73.715  1.00  0.00           O  
ATOM   2246  N1    C    70     -49.555  19.195  71.222  1.00  0.00           N  
ATOM   2247  C2    C    70     -48.473  19.926  70.715  1.00  0.00           C  
ATOM   2248  O2    C    70     -47.632  20.387  71.502  1.00  0.00           O  
ATOM   2249  N3    C    70     -48.364  20.117  69.381  1.00  0.00           N  
ATOM   2250  C4    C    70     -49.282  19.612  68.556  1.00  0.00           C  
ATOM   2251  N4    C    70     -49.133  19.826  67.246  1.00  0.00           N  
ATOM   2252  C5    C    70     -50.393  18.865  69.039  1.00  0.00           C  
ATOM   2253  C6    C    70     -50.489  18.681  70.362  1.00  0.00           C  
ATOM   2254  H5'   C    70     -52.644  16.483  74.312  1.00  0.00           H  
ATOM   2255 H5''   C    70     -52.609  17.271  72.925  1.00  0.00           H  
ATOM   2256  H4'   C    70     -50.468  17.010  74.754  1.00  0.00           H  
ATOM   2257  H3'   C    70     -52.112  19.003  74.700  1.00  0.00           H  
ATOM   2258  H1'   C    70     -48.810  19.285  73.111  1.00  0.00           H  
ATOM   2259  H2'   C    70     -51.563  19.849  72.684  1.00  0.00           H  
ATOM   2260 HO2'   C    70     -50.099  21.577  72.922  1.00  0.00           H  
ATOM   2261  H42   C    70     -49.791  19.468  66.615  1.00  0.00           H  
ATOM   2262  H41   C    70     -48.368  20.342  66.918  1.00  0.00           H  
ATOM   2263  H5    C    70     -51.062  18.497  68.425  1.00  0.00           H  
ATOM   2264  H6    C    70     -51.247  18.169  70.713  1.00  0.00           H  
ATOM   2265  P     A    71     -50.765  19.254  77.078  1.00  0.00           P  
ATOM   2266  OP2   A    71     -51.851  20.251  77.248  1.00  0.00           O  
ATOM   2267  OP1   A    71     -51.008  17.834  77.438  1.00  0.00           O  
ATOM   2268  O5'   A    71     -49.498  19.761  77.901  1.00  0.00           O  
ATOM   2269  C5'   A    71     -49.172  19.193  79.161  1.00  0.00           C  
ATOM   2270  C4'   A    71     -47.680  19.132  79.372  1.00  0.00           C  
ATOM   2271  O4'   A    71     -47.086  18.129  78.503  1.00  0.00           O  
ATOM   2272  C3'   A    71     -46.905  20.396  79.029  1.00  0.00           C  
ATOM   2273  O3'   A    71     -46.973  21.382  80.044  1.00  0.00           O  
ATOM   2274  C1'   A    71     -45.786  18.529  78.118  1.00  0.00           C  
ATOM   2275  C2'   A    71     -45.496  19.866  78.794  1.00  0.00           C  
ATOM   2276  O2'   A    71     -44.825  19.627  80.022  1.00  0.00           O  
ATOM   2277  N1    A    71     -42.857  19.311  73.950  1.00  0.00           N  
ATOM   2278  C2    A    71     -42.571  19.274  75.258  1.00  0.00           C  
ATOM   2279  N3    A    71     -43.383  19.066  76.292  1.00  0.00           N  
ATOM   2280  C4    A    71     -44.647  18.875  75.872  1.00  0.00           C  
ATOM   2281  C5    A    71     -45.095  18.883  74.564  1.00  0.00           C  
ATOM   2282  C6    A    71     -44.135  19.115  73.562  1.00  0.00           C  
ATOM   2283  N6    A    71     -44.420  19.152  72.259  1.00  0.00           N  
ATOM   2284  N7    A    71     -46.463  18.650  74.513  1.00  0.00           N  
ATOM   2285  C8    A    71     -46.804  18.507  75.769  1.00  0.00           C  
ATOM   2286  N9    A    71     -45.755  18.631  76.646  1.00  0.00           N  
ATOM   2287  H5'   A    71     -49.538  18.285  79.207  1.00  0.00           H  
ATOM   2288 H5''   A    71     -49.574  19.735  79.870  1.00  0.00           H  
ATOM   2289  H4'   A    71     -47.501  18.886  80.304  1.00  0.00           H  
ATOM   2290  H3'   A    71     -47.252  20.767  78.190  1.00  0.00           H  
ATOM   2291  H1'   A    71     -45.126  17.865  78.413  1.00  0.00           H  
ATOM   2292  H2'   A    71     -44.982  20.460  78.208  1.00  0.00           H  
ATOM   2293 HO2'   A    71     -45.152  20.262  80.692  1.00  0.00           H  
ATOM   2294  H2    A    71     -41.629  19.423  75.487  1.00  0.00           H  
ATOM   2295  H61   A    71     -43.708  19.318  71.606  1.00  0.00           H  
ATOM   2296  H62   A    71     -45.341  19.012  71.954  1.00  0.00           H  
ATOM   2297  H8    A    71     -47.725  18.329  76.057  1.00  0.00           H  
ATOM   2298  P     G    72     -47.125  22.934  79.655  1.00  0.00           P  
ATOM   2299  OP2   G    72     -48.029  23.027  78.481  1.00  0.00           O  
ATOM   2300  OP1   G    72     -47.448  23.689  80.892  1.00  0.00           O  
ATOM   2301  O5'   G    72     -45.662  23.358  79.186  1.00  0.00           O  
ATOM   2302  C5'   G    72     -44.562  23.294  80.081  1.00  0.00           C  
ATOM   2303  C4'   G    72     -43.250  23.474  79.360  1.00  0.00           C  
ATOM   2304  O4'   G    72     -43.054  22.391  78.413  1.00  0.00           O  
ATOM   2305  C3'   G    72     -43.128  24.720  78.496  1.00  0.00           C  
ATOM   2306  O3'   G    72     -42.811  25.883  79.243  1.00  0.00           O  
ATOM   2307  C1'   G    72     -42.338  22.858  77.290  1.00  0.00           C  
ATOM   2308  C2'   G    72     -41.998  24.327  77.557  1.00  0.00           C  
ATOM   2309  O2'   G    72     -40.737  24.403  78.208  1.00  0.00           O  
ATOM   2310  N1    G    72     -42.474  22.636  72.206  1.00  0.00           N  
ATOM   2311  C2    G    72     -41.402  22.818  73.045  1.00  0.00           C  
ATOM   2312  N2    G    72     -40.204  22.961  72.457  1.00  0.00           N  
ATOM   2313  N3    G    72     -41.493  22.858  74.364  1.00  0.00           N  
ATOM   2314  C4    G    72     -42.765  22.699  74.786  1.00  0.00           C  
ATOM   2315  C5    G    72     -43.905  22.510  74.034  1.00  0.00           C  
ATOM   2316  C6    G    72     -43.792  22.470  72.620  1.00  0.00           C  
ATOM   2317  O6    G    72     -44.686  22.312  71.780  1.00  0.00           O  
ATOM   2318  N7    G    72     -45.020  22.387  74.851  1.00  0.00           N  
ATOM   2319  C8    G    72     -44.547  22.502  76.062  1.00  0.00           C  
ATOM   2320  N9    G    72     -43.187  22.692  76.096  1.00  0.00           N  
ATOM   2321  H5'   G    72     -44.565  22.423  80.529  1.00  0.00           H  
ATOM   2322 H5''   G    72     -44.657  24.000  80.755  1.00  0.00           H  
ATOM   2323  H4'   G    72     -42.522  23.456  80.017  1.00  0.00           H  
ATOM   2324  H3'   G    72     -43.954  24.838  77.984  1.00  0.00           H  
ATOM   2325  H1'   G    72     -41.509  22.347  77.175  1.00  0.00           H  
ATOM   2326  H2'   G    72     -42.013  24.858  76.734  1.00  0.00           H  
ATOM   2327 HO2'   G    72     -40.757  25.139  78.855  1.00  0.00           H  
ATOM   2328  H1    G    72     -42.300  22.622  71.242  1.00  0.00           H  
ATOM   2329  H22   G    72     -39.402  23.094  73.005  1.00  0.00           H  
ATOM   2330  H21   G    72     -40.128  22.933  71.481  1.00  0.00           H  
ATOM   2331  H8    G    72     -45.107  22.456  76.865  1.00  0.00           H  
ATOM   2332  P     A    73     -43.477  27.295  78.861  1.00  0.00           P  
ATOM   2333  OP2   A    73     -44.816  27.029  78.279  1.00  0.00           O  
ATOM   2334  OP1   A    73     -43.352  28.195  80.034  1.00  0.00           O  
ATOM   2335  O5'   A    73     -42.541  27.861  77.703  1.00  0.00           O  
ATOM   2336  C5'   A    73     -41.175  28.163  77.951  1.00  0.00           C  
ATOM   2337  C4'   A    73     -40.417  28.394  76.668  1.00  0.00           C  
ATOM   2338  O4'   A    73     -40.440  27.171  75.893  1.00  0.00           O  
ATOM   2339  C3'   A    73     -40.989  29.453  75.737  1.00  0.00           C  
ATOM   2340  O3'   A    73     -40.583  30.768  76.076  1.00  0.00           O  
ATOM   2341  C1'   A    73     -40.571  27.475  74.502  1.00  0.00           C  
ATOM   2342  C2'   A    73     -40.507  28.996  74.362  1.00  0.00           C  
ATOM   2343  O2'   A    73     -39.159  29.379  74.135  1.00  0.00           O  
ATOM   2344  N1    A    73     -43.210  25.845  70.387  1.00  0.00           N  
ATOM   2345  C2    A    73     -41.968  26.326  70.527  1.00  0.00           C  
ATOM   2346  N3    A    73     -41.343  26.733  71.630  1.00  0.00           N  
ATOM   2347  C4    A    73     -42.145  26.608  72.703  1.00  0.00           C  
ATOM   2348  C5    A    73     -43.442  26.130  72.717  1.00  0.00           C  
ATOM   2349  C6    A    73     -43.988  25.731  71.484  1.00  0.00           C  
ATOM   2350  N6    A    73     -45.226  25.252  71.343  1.00  0.00           N  
ATOM   2351  N7    A    73     -43.956  26.145  74.007  1.00  0.00           N  
ATOM   2352  C8    A    73     -42.974  26.623  74.731  1.00  0.00           C  
ATOM   2353  N9    A    73     -41.847  26.925  74.007  1.00  0.00           N  
ATOM   2354  H5'   A    73     -40.765  27.415  78.433  1.00  0.00           H  
ATOM   2355 H5''   A    73     -41.121  28.968  78.505  1.00  0.00           H  
ATOM   2356  H4'   A    73     -39.491  28.628  76.885  1.00  0.00           H  
ATOM   2357  H3'   A    73     -41.968  29.408  75.761  1.00  0.00           H  
ATOM   2358  H1'   A    73     -39.827  27.071  74.007  1.00  0.00           H  
ATOM   2359  H2'   A    73     -41.101  29.314  73.650  1.00  0.00           H  
ATOM   2360 HO2'   A    73     -39.002  30.253  74.550  1.00  0.00           H  
ATOM   2361  H2    A    73     -41.445  26.388  69.700  1.00  0.00           H  
ATOM   2362  H61   A    73     -45.551  24.990  70.457  1.00  0.00           H  
ATOM   2363  H62   A    73     -45.808  25.160  72.126  1.00  0.00           H  
ATOM   2364  H8    A    73     -43.039  26.754  75.701  1.00  0.00           H  
ATOM   2365  P     G    74     -41.635  31.980  76.011  1.00  0.00           P  
ATOM   2366  OP2   G    74     -42.881  31.545  76.691  1.00  0.00           O  
ATOM   2367  OP1   G    74     -40.945  33.215  76.464  1.00  0.00           O  
ATOM   2368  O5'   G    74     -41.950  32.135  74.456  1.00  0.00           O  
ATOM   2369  C5'   G    74     -40.962  32.614  73.557  1.00  0.00           C  
ATOM   2370  C4'   G    74     -41.512  32.765  72.158  1.00  0.00           C  
ATOM   2371  O4'   G    74     -41.823  31.456  71.626  1.00  0.00           O  
ATOM   2372  C3'   G    74     -42.818  33.534  72.036  1.00  0.00           C  
ATOM   2373  O3'   G    74     -42.630  34.938  72.039  1.00  0.00           O  
ATOM   2374  C1'   G    74     -42.937  31.569  70.755  1.00  0.00           C  
ATOM   2375  C2'   G    74     -43.369  33.037  70.712  1.00  0.00           C  
ATOM   2376  O2'   G    74     -42.807  33.695  69.595  1.00  0.00           O  
ATOM   2377  N1    G    74     -47.432  29.547  69.630  1.00  0.00           N  
ATOM   2378  C2    G    74     -46.654  30.416  68.903  1.00  0.00           C  
ATOM   2379  N2    G    74     -47.143  30.813  67.719  1.00  0.00           N  
ATOM   2380  N3    G    74     -45.486  30.870  69.308  1.00  0.00           N  
ATOM   2381  C4    G    74     -45.157  30.397  70.524  1.00  0.00           C  
ATOM   2382  C5    G    74     -45.865  29.538  71.339  1.00  0.00           C  
ATOM   2383  C6    G    74     -47.110  29.044  70.886  1.00  0.00           C  
ATOM   2384  O6    G    74     -47.882  28.269  71.455  1.00  0.00           O  
ATOM   2385  N7    G    74     -45.184  29.311  72.527  1.00  0.00           N  
ATOM   2386  C8    G    74     -44.094  30.016  72.411  1.00  0.00           C  
ATOM   2387  N9    G    74     -44.014  30.696  71.216  1.00  0.00           N  
ATOM   2388  H5'   G    74     -40.212  31.984  73.539  1.00  0.00           H  
ATOM   2389 H5''   G    74     -40.640  33.485  73.870  1.00  0.00           H  
ATOM   2390  H4'   G    74     -40.727  33.314  71.619  1.00  0.00           H  
ATOM   2391  H3'   G    74     -43.509  33.369  72.876  1.00  0.00           H  
ATOM   2392  H1'   G    74     -42.703  31.275  69.721  1.00  0.00           H  
ATOM   2393  H2'   G    74     -44.451  33.203  70.614  1.00  0.00           H  
ATOM   2394 HO2'   G    74     -42.644  34.656  69.820  1.00  0.00           H  
ATOM   2395  H1    G    74     -48.297  29.254  69.226  1.00  0.00           H  
ATOM   2396  H22   G    74     -46.620  31.450  67.151  1.00  0.00           H  
ATOM   2397  H21   G    74     -48.028  30.474  67.404  1.00  0.00           H  
ATOM   2398  H8    G    74     -43.317  30.064  73.189  1.00  0.00           H  
ATOM   2399  P     C    75     -43.595  35.865  72.920  1.00  0.00           P  
ATOM   2400  OP2   C    75     -44.049  35.116  74.114  1.00  0.00           O  
ATOM   2401  OP1   C    75     -42.907  37.170  73.090  1.00  0.00           O  
ATOM   2402  O5'   C    75     -44.867  36.088  71.993  1.00  0.00           O  
ATOM   2403  C5'   C    75     -44.800  36.942  70.852  1.00  0.00           C  
ATOM   2404  C4'   C    75     -46.035  36.774  70.014  1.00  0.00           C  
ATOM   2405  O4'   C    75     -46.154  35.381  69.618  1.00  0.00           O  
ATOM   2406  C3'   C    75     -47.351  37.051  70.716  1.00  0.00           C  
ATOM   2407  O3'   C    75     -47.650  38.433  70.804  1.00  0.00           O  
ATOM   2408  C1'   C    75     -47.517  35.055  69.485  1.00  0.00           C  
ATOM   2409  C2'   C    75     -48.334  36.299  69.836  1.00  0.00           C  
ATOM   2410  O2'   C    75     -48.677  36.986  68.652  1.00  0.00           O  
ATOM   2411  N1    C    75     -47.837  33.921  70.374  1.00  0.00           N  
ATOM   2412  C2    C    75     -48.911  33.098  70.028  1.00  0.00           C  
ATOM   2413  O2    C    75     -49.552  33.356  68.999  1.00  0.00           O  
ATOM   2414  N3    C    75     -49.229  32.048  70.824  1.00  0.00           N  
ATOM   2415  C4    C    75     -48.523  31.815  71.934  1.00  0.00           C  
ATOM   2416  N4    C    75     -48.872  30.768  72.687  1.00  0.00           N  
ATOM   2417  C5    C    75     -47.428  32.645  72.320  1.00  0.00           C  
ATOM   2418  C6    C    75     -47.119  33.676  71.516  1.00  0.00           C  
ATOM   2419  H5'   C    75     -43.907  36.706  70.255  1.00  0.00           H  
ATOM   2420 H5''   C    75     -44.705  37.991  71.171  1.00  0.00           H  
ATOM   2421  H4'   C    75     -45.897  37.486  69.187  1.00  0.00           H  
ATOM   2422  H3'   C    75     -47.370  36.721  71.766  1.00  0.00           H  
ATOM   2423  H1'   C    75     -47.805  34.761  68.466  1.00  0.00           H  
ATOM   2424  H2'   C    75     -49.299  36.121  70.333  1.00  0.00           H  
ATOM   2425 HO2'   C    75     -48.730  37.967  68.838  1.00  0.00           H  
ATOM   2426  H42   C    75     -48.366  30.564  73.526  1.00  0.00           H  
ATOM   2427  H41   C    75     -49.638  30.188  72.412  1.00  0.00           H  
ATOM   2428  H5    C    75     -46.860  32.447  73.241  1.00  0.00           H  
ATOM   2429  H6    C    75     -46.280  34.337  71.780  1.00  0.00           H  
ATOM   2430  P     G    76     -48.237  39.049  72.168  1.00  0.00           P  
ATOM   2431  OP2   G    76     -47.432  38.516  73.296  1.00  0.00           O  
ATOM   2432  OP1   G    76     -48.369  40.518  71.991  1.00  0.00           O  
ATOM   2433  O5'   G    76     -49.702  38.431  72.272  1.00  0.00           O  
ATOM   2434  C5'   G    76     -50.729  38.837  71.380  1.00  0.00           C  
ATOM   2435  C4'   G    76     -51.970  37.995  71.543  1.00  0.00           C  
ATOM   2436  O4'   G    76     -51.695  36.616  71.182  1.00  0.00           O  
ATOM   2437  C3'   G    76     -52.528  37.895  72.955  1.00  0.00           C  
ATOM   2438  O3'   G    76     -53.257  39.047  73.344  1.00  0.00           O  
ATOM   2439  C1'   G    76     -52.501  35.768  71.952  1.00  0.00           C  
ATOM   2440  C2'   G    76     -53.405  36.663  72.808  1.00  0.00           C  
ATOM   2441  O2'   G    76     -54.592  36.959  72.086  1.00  0.00           O  
ATOM   2442  N1    G    76     -52.029  31.292  74.331  1.00  0.00           N  
ATOM   2443  C2    G    76     -53.081  31.787  73.599  1.00  0.00           C  
ATOM   2444  N2    G    76     -54.152  30.988  73.482  1.00  0.00           N  
ATOM   2445  N3    G    76     -53.085  32.977  73.022  1.00  0.00           N  
ATOM   2446  C4    G    76     -51.934  33.648  73.240  1.00  0.00           C  
ATOM   2447  C5    G    76     -50.825  33.245  73.954  1.00  0.00           C  
ATOM   2448  C6    G    76     -50.834  31.966  74.567  1.00  0.00           C  
ATOM   2449  O6    G    76     -49.948  31.429  75.241  1.00  0.00           O  
ATOM   2450  N7    G    76     -49.846  34.228  73.939  1.00  0.00           N  
ATOM   2451  C8    G    76     -50.367  35.193  73.230  1.00  0.00           C  
ATOM   2452  N9    G    76     -51.632  34.906  72.775  1.00  0.00           N  
ATOM   2453  H5'   G    76     -50.405  38.754  70.459  1.00  0.00           H  
ATOM   2454 H5''   G    76     -50.953  39.775  71.556  1.00  0.00           H  
ATOM   2455  H4'   G    76     -52.669  38.341  70.949  1.00  0.00           H  
ATOM   2456  H3'   G    76     -51.794  37.715  73.578  1.00  0.00           H  
ATOM   2457  H1'   G    76     -53.054  35.210  71.366  1.00  0.00           H  
ATOM   2458  H2'   G    76     -53.602  36.256  73.678  1.00  0.00           H  
ATOM   2459 HO2'   G    76     -55.337  36.455  72.476  1.00  0.00           H  
ATOM   2460  H1    G    76     -52.125  30.397  74.717  1.00  0.00           H  
ATOM   2461  H22   G    76     -54.933  31.288  72.971  1.00  0.00           H  
ATOM   2462  H21   G    76     -54.157  30.105  73.906  1.00  0.00           H  
ATOM   2463  H8    G    76     -49.903  36.035  73.042  1.00  0.00           H  
ATOM   2464  P     A    77     -53.126  39.619  74.840  1.00  0.00           P  
ATOM   2465  OP2   A    77     -51.688  39.608  75.212  1.00  0.00           O  
ATOM   2466  OP1   A    77     -53.895  40.885  74.919  1.00  0.00           O  
ATOM   2467  O5'   A    77     -53.873  38.532  75.735  1.00  0.00           O  
ATOM   2468  C5'   A    77     -53.847  38.612  77.152  1.00  0.00           C  
ATOM   2469  C4'   A    77     -55.190  38.276  77.751  1.00  0.00           C  
ATOM   2470  O4'   A    77     -56.203  39.237  77.288  1.00  0.00           O  
ATOM   2471  C3'   A    77     -55.748  36.903  77.411  1.00  0.00           C  
ATOM   2472  O3'   A    77     -55.288  35.886  78.284  1.00  0.00           O  
ATOM   2473  C1'   A    77     -57.398  38.553  76.996  1.00  0.00           C  
ATOM   2474  C2'   A    77     -57.249  37.124  77.526  1.00  0.00           C  
ATOM   2475  O2'   A    77     -57.672  37.093  78.881  1.00  0.00           O  
ATOM   2476  N1    A    77     -60.714  37.561  73.179  1.00  0.00           N  
ATOM   2477  C2    A    77     -60.800  37.413  74.507  1.00  0.00           C  
ATOM   2478  N3    A    77     -59.897  37.692  75.444  1.00  0.00           N  
ATOM   2479  C4    A    77     -58.774  38.185  74.891  1.00  0.00           C  
ATOM   2480  C5    A    77     -58.537  38.394  73.545  1.00  0.00           C  
ATOM   2481  C6    A    77     -59.573  38.059  72.655  1.00  0.00           C  
ATOM   2482  N6    A    77     -59.488  38.205  71.331  1.00  0.00           N  
ATOM   2483  N7    A    77     -57.266  38.916  73.346  1.00  0.00           N  
ATOM   2484  C8    A    77     -56.772  39.009  74.556  1.00  0.00           C  
ATOM   2485  N9    A    77     -57.631  38.584  75.540  1.00  0.00           N  
ATOM   2486  H5'   A    77     -53.598  39.522  77.417  1.00  0.00           H  
ATOM   2487 H5''   A    77     -53.178  37.985  77.497  1.00  0.00           H  
ATOM   2488  H4'   A    77     -55.125  38.332  78.727  1.00  0.00           H  
ATOM   2489  H3'   A    77     -55.524  36.686  76.481  1.00  0.00           H  
ATOM   2490  H1'   A    77     -58.143  38.995  77.456  1.00  0.00           H  
ATOM   2491  H2'   A    77     -57.749  36.487  76.974  1.00  0.00           H  
ATOM   2492 HO2'   A    77     -57.149  36.419  79.362  1.00  0.00           H  
ATOM   2493  H2    A    77     -61.649  37.048  74.836  1.00  0.00           H  
ATOM   2494  H61   A    77     -60.245  37.954  70.761  1.00  0.00           H  
ATOM   2495  H62   A    77     -58.670  38.565  70.929  1.00  0.00           H  
ATOM   2496  H8    A    77     -55.872  39.351  74.742  1.00  0.00           H  
ATOM   2497  P     A    78     -54.677  34.524  77.687  1.00  0.00           P  
ATOM   2498  OP2   A    78     -53.887  34.866  76.478  1.00  0.00           O  
ATOM   2499  OP1   A    78     -54.033  33.783  78.800  1.00  0.00           O  
ATOM   2500  O5'   A    78     -55.958  33.699  77.221  1.00  0.00           O  
ATOM   2501  C5'   A    78     -56.938  33.283  78.160  1.00  0.00           C  
ATOM   2502  C4'   A    78     -58.246  32.953  77.486  1.00  0.00           C  
ATOM   2503  O4'   A    78     -58.761  34.151  76.826  1.00  0.00           O  
ATOM   2504  C3'   A    78     -58.181  31.916  76.375  1.00  0.00           C  
ATOM   2505  O3'   A    78     -58.260  30.584  76.853  1.00  0.00           O  
ATOM   2506  C1'   A    78     -59.348  33.810  75.604  1.00  0.00           C  
ATOM   2507  C2'   A    78     -59.413  32.283  75.557  1.00  0.00           C  
ATOM   2508  O2'   A    78     -60.604  31.847  76.197  1.00  0.00           O  
ATOM   2509  N1    A    78     -59.132  35.060  70.610  1.00  0.00           N  
ATOM   2510  C2    A    78     -60.104  34.531  71.364  1.00  0.00           C  
ATOM   2511  N3    A    78     -60.092  34.231  72.661  1.00  0.00           N  
ATOM   2512  C4    A    78     -58.902  34.533  73.209  1.00  0.00           C  
ATOM   2513  C5    A    78     -57.808  35.080  72.563  1.00  0.00           C  
ATOM   2514  C6    A    78     -57.948  35.352  71.191  1.00  0.00           C  
ATOM   2515  N6    A    78     -56.979  35.878  70.438  1.00  0.00           N  
ATOM   2516  N7    A    78     -56.753  35.254  73.449  1.00  0.00           N  
ATOM   2517  C8    A    78     -57.224  34.816  74.590  1.00  0.00           C  
ATOM   2518  N9    A    78     -58.519  34.364  74.517  1.00  0.00           N  
ATOM   2519  H5'   A    78     -57.086  34.002  78.809  1.00  0.00           H  
ATOM   2520 H5''   A    78     -56.613  32.489  78.632  1.00  0.00           H  
ATOM   2521  H4'   A    78     -58.888  32.657  78.165  1.00  0.00           H  
ATOM   2522  H3'   A    78     -57.373  32.067  75.840  1.00  0.00           H  
ATOM   2523  H1'   A    78     -60.255  34.177  75.543  1.00  0.00           H  
ATOM   2524  H2'   A    78     -59.349  31.946  74.639  1.00  0.00           H  
ATOM   2525 HO2'   A    78     -60.393  31.088  76.779  1.00  0.00           H  
ATOM   2526  H2    A    78     -60.942  34.338  70.895  1.00  0.00           H  
ATOM   2527  H61   A    78     -57.136  36.046  69.485  1.00  0.00           H  
ATOM   2528  H62   A    78     -56.112  36.099  70.838  1.00  0.00           H  
ATOM   2529  H8    A    78     -56.701  34.811  75.419  1.00  0.00           H  
ATOM   2530  P     A    79     -57.403  29.434  76.142  1.00  0.00           P  
ATOM   2531  OP2   A    79     -56.089  30.047  75.821  1.00  0.00           O  
ATOM   2532  OP1   A    79     -57.464  28.262  77.050  1.00  0.00           O  
ATOM   2533  O5'   A    79     -58.107  29.034  74.770  1.00  0.00           O  
ATOM   2534  C5'   A    79     -59.418  28.489  74.756  1.00  0.00           C  
ATOM   2535  C4'   A    79     -60.075  28.660  73.409  1.00  0.00           C  
ATOM   2536  O4'   A    79     -60.148  30.071  73.080  1.00  0.00           O  
ATOM   2537  C3'   A    79     -59.352  28.029  72.229  1.00  0.00           C  
ATOM   2538  O3'   A    79     -59.690  26.666  72.035  1.00  0.00           O  
ATOM   2539  C1'   A    79     -59.798  30.288  71.734  1.00  0.00           C  
ATOM   2540  C2'   A    79     -59.774  28.915  71.067  1.00  0.00           C  
ATOM   2541  O2'   A    79     -61.083  28.592  70.622  1.00  0.00           O  
ATOM   2542  N1    A    79     -56.489  33.083  68.942  1.00  0.00           N  
ATOM   2543  C2    A    79     -57.710  32.601  68.675  1.00  0.00           C  
ATOM   2544  N3    A    79     -58.517  31.879  69.449  1.00  0.00           N  
ATOM   2545  C4    A    79     -57.948  31.650  70.646  1.00  0.00           C  
ATOM   2546  C5    A    79     -56.703  32.080  71.067  1.00  0.00           C  
ATOM   2547  C6    A    79     -55.947  32.836  70.154  1.00  0.00           C  
ATOM   2548  N6    A    79     -54.730  33.317  70.420  1.00  0.00           N  
ATOM   2549  N7    A    79     -56.451  31.655  72.364  1.00  0.00           N  
ATOM   2550  C8    A    79     -57.531  30.989  72.693  1.00  0.00           C  
ATOM   2551  N9    A    79     -58.478  30.946  71.700  1.00  0.00           N  
ATOM   2552  H5'   A    79     -59.961  28.942  75.435  1.00  0.00           H  
ATOM   2553 H5''   A    79     -59.371  27.534  74.970  1.00  0.00           H  
ATOM   2554  H4'   A    79     -60.985  28.299  73.452  1.00  0.00           H  
ATOM   2555  H3'   A    79     -58.383  28.104  72.362  1.00  0.00           H  
ATOM   2556  H1'   A    79     -60.458  30.857  71.284  1.00  0.00           H  
ATOM   2557  H2'   A    79     -59.122  28.882  70.335  1.00  0.00           H  
ATOM   2558 HO2'   A    79     -61.222  27.627  70.716  1.00  0.00           H  
ATOM   2559  H2    A    79     -58.058  32.809  67.782  1.00  0.00           H  
ATOM   2560  H61   A    79     -54.251  33.838  69.742  1.00  0.00           H  
ATOM   2561  H62   A    79     -54.317  33.150  71.292  1.00  0.00           H  
ATOM   2562  H8    A    79     -57.650  30.561  73.567  1.00  0.00           H  
ATOM   2563  P     G    80     -58.647  25.668  71.329  1.00  0.00           P  
ATOM   2564  OP2   G    80     -57.275  26.089  71.712  1.00  0.00           O  
ATOM   2565  OP1   G    80     -59.089  24.275  71.596  1.00  0.00           O  
ATOM   2566  O5'   G    80     -58.833  25.954  69.772  1.00  0.00           O  
ATOM   2567  C5'   G    80     -57.757  25.773  68.864  1.00  0.00           C  
ATOM   2568  C4'   G    80     -57.445  27.043  68.114  1.00  0.00           C  
ATOM   2569  O4'   G    80     -57.266  28.129  69.061  1.00  0.00           O  
ATOM   2570  C3'   G    80     -56.147  27.004  67.330  1.00  0.00           C  
ATOM   2571  O3'   G    80     -56.355  26.436  66.046  1.00  0.00           O  
ATOM   2572  C1'   G    80     -56.196  28.951  68.656  1.00  0.00           C  
ATOM   2573  C2'   G    80     -55.765  28.473  67.266  1.00  0.00           C  
ATOM   2574  O2'   G    80     -56.522  29.162  66.297  1.00  0.00           O  
ATOM   2575  N1    G    80     -51.787  30.829  70.356  1.00  0.00           N  
ATOM   2576  C2    G    80     -52.539  31.214  69.274  1.00  0.00           C  
ATOM   2577  N2    G    80     -52.061  32.232  68.557  1.00  0.00           N  
ATOM   2578  N3    G    80     -53.677  30.644  68.925  1.00  0.00           N  
ATOM   2579  C4    G    80     -54.014  29.640  69.757  1.00  0.00           C  
ATOM   2580  C5    G    80     -53.333  29.174  70.863  1.00  0.00           C  
ATOM   2581  C6    G    80     -52.111  29.797  71.227  1.00  0.00           C  
ATOM   2582  O6    G    80     -51.365  29.534  72.176  1.00  0.00           O  
ATOM   2583  N7    G    80     -54.014  28.117  71.452  1.00  0.00           N  
ATOM   2584  C8    G    80     -55.076  27.964  70.711  1.00  0.00           C  
ATOM   2585  N9    G    80     -55.142  28.855  69.664  1.00  0.00           N  
ATOM   2586  H5'   G    80     -57.994  25.072  68.222  1.00  0.00           H  
ATOM   2587 H5''   G    80     -56.961  25.492  69.363  1.00  0.00           H  
ATOM   2588  H4'   G    80     -58.292  27.162  67.424  1.00  0.00           H  
ATOM   2589  H3'   G    80     -55.371  26.372  67.788  1.00  0.00           H  
ATOM   2590  H1'   G    80     -56.439  30.020  68.565  1.00  0.00           H  
ATOM   2591  H2'   G    80     -54.715  28.626  66.979  1.00  0.00           H  
ATOM   2592 HO2'   G    80     -56.192  30.103  66.222  1.00  0.00           H  
ATOM   2593  H1    G    80     -50.940  31.329  70.530  1.00  0.00           H  
ATOM   2594  H22   G    80     -52.566  32.560  67.758  1.00  0.00           H  
ATOM   2595  H21   G    80     -51.200  32.667  68.817  1.00  0.00           H  
ATOM   2596  H8    G    80     -55.844  27.198  70.901  1.00  0.00           H  
ATOM   2597  P     C    81     -55.211  25.524  65.384  1.00  0.00           P  
ATOM   2598  OP2   C    81     -54.627  24.653  66.433  1.00  0.00           O  
ATOM   2599  OP1   C    81     -55.801  24.906  64.169  1.00  0.00           O  
ATOM   2600  O5'   C    81     -54.098  26.574  64.936  1.00  0.00           O  
ATOM   2601  C5'   C    81     -54.344  27.505  63.867  1.00  0.00           C  
ATOM   2602  C4'   C    81     -53.279  28.578  63.850  1.00  0.00           C  
ATOM   2603  O4'   C    81     -53.214  29.226  65.147  1.00  0.00           O  
ATOM   2604  C3'   C    81     -51.856  28.100  63.607  1.00  0.00           C  
ATOM   2605  O3'   C    81     -51.593  27.893  62.226  1.00  0.00           O  
ATOM   2606  C1'   C    81     -51.875  29.584  65.437  1.00  0.00           C  
ATOM   2607  C2'   C    81     -51.031  29.229  64.212  1.00  0.00           C  
ATOM   2608  O2'   C    81     -50.944  30.375  63.388  1.00  0.00           O  
ATOM   2609  N1    C    81     -51.434  28.893  66.663  1.00  0.00           N  
ATOM   2610  C2    C    81     -50.374  29.442  67.395  1.00  0.00           C  
ATOM   2611  O2    C    81     -49.824  30.471  66.975  1.00  0.00           O  
ATOM   2612  N3    C    81     -49.973  28.835  68.539  1.00  0.00           N  
ATOM   2613  C4    C    81     -50.584  27.726  68.954  1.00  0.00           C  
ATOM   2614  N4    C    81     -50.167  27.176  70.091  1.00  0.00           N  
ATOM   2615  C5    C    81     -51.655  27.133  68.220  1.00  0.00           C  
ATOM   2616  C6    C    81     -52.043  27.744  67.090  1.00  0.00           C  
ATOM   2617  H5'   C    81     -55.334  27.969  63.990  1.00  0.00           H  
ATOM   2618 H5''   C    81     -54.353  26.978  62.902  1.00  0.00           H  
ATOM   2619  H4'   C    81     -53.575  29.235  63.018  1.00  0.00           H  
ATOM   2620  H3'   C    81     -51.634  27.125  64.066  1.00  0.00           H  
ATOM   2621  H1'   C    81     -51.739  30.660  65.618  1.00  0.00           H  
ATOM   2622  H2'   C    81     -49.984  28.943  64.386  1.00  0.00           H  
ATOM   2623 HO2'   C    81     -50.911  30.095  62.429  1.00  0.00           H  
ATOM   2624  H42   C    81     -50.601  26.342  70.433  1.00  0.00           H  
ATOM   2625  H41   C    81     -49.419  27.597  70.604  1.00  0.00           H  
ATOM   2626  H5    C    81     -52.140  26.209  68.567  1.00  0.00           H  
ATOM   2627  H6    C    81     -52.866  27.317  66.497  1.00  0.00           H  
ATOM   2628  P     A    82     -50.735  26.619  61.749  1.00  0.00           P  
ATOM   2629  OP2   A    82     -51.192  25.440  62.526  1.00  0.00           O  
ATOM   2630  OP1   A    82     -50.762  26.576  60.265  1.00  0.00           O  
ATOM   2631  O5'   A    82     -49.248  26.964  62.205  1.00  0.00           O  
ATOM   2632  C5'   A    82     -48.512  27.998  61.570  1.00  0.00           C  
ATOM   2633  C4'   A    82     -47.284  28.371  62.362  1.00  0.00           C  
ATOM   2634  O4'   A    82     -47.768  28.744  63.665  1.00  0.00           O  
ATOM   2635  C3'   A    82     -46.322  27.235  62.676  1.00  0.00           C  
ATOM   2636  O3'   A    82     -45.366  27.019  61.652  1.00  0.00           O  
ATOM   2637  C1'   A    82     -46.833  28.375  64.638  1.00  0.00           C  
ATOM   2638  C2'   A    82     -45.641  27.789  63.907  1.00  0.00           C  
ATOM   2639  O2'   A    82     -44.735  28.829  63.570  1.00  0.00           O  
ATOM   2640  N1    A    82     -46.551  26.077  69.242  1.00  0.00           N  
ATOM   2641  C2    A    82     -45.775  26.990  68.642  1.00  0.00           C  
ATOM   2642  N3    A    82     -45.907  27.546  67.440  1.00  0.00           N  
ATOM   2643  C4    A    82     -46.995  27.066  66.811  1.00  0.00           C  
ATOM   2644  C5    A    82     -47.886  26.128  67.297  1.00  0.00           C  
ATOM   2645  C6    A    82     -47.636  25.617  68.583  1.00  0.00           C  
ATOM   2646  N6    A    82     -48.408  24.707  69.181  1.00  0.00           N  
ATOM   2647  N7    A    82     -48.889  25.877  66.370  1.00  0.00           N  
ATOM   2648  C8    A    82     -48.586  26.656  65.361  1.00  0.00           C  
ATOM   2649  N9    A    82     -47.452  27.404  65.560  1.00  0.00           N  
ATOM   2650  H5'   A    82     -49.084  28.789  61.478  1.00  0.00           H  
ATOM   2651 H5''   A    82     -48.238  27.697  60.679  1.00  0.00           H  
ATOM   2652  H4'   A    82     -46.840  29.127  61.922  1.00  0.00           H  
ATOM   2653  H3'   A    82     -46.836  26.434  62.908  1.00  0.00           H  
ATOM   2654  H1'   A    82     -46.549  29.168  65.141  1.00  0.00           H  
ATOM   2655  H2'   A    82     -45.205  27.081  64.425  1.00  0.00           H  
ATOM   2656 HO2'   A    82     -44.302  28.611  62.718  1.00  0.00           H  
ATOM   2657  H2    A    82     -45.001  27.292  69.162  1.00  0.00           H  
ATOM   2658  H61   A    82     -48.182  24.388  70.080  1.00  0.00           H  
ATOM   2659  H62   A    82     -49.200  24.358  68.723  1.00  0.00           H  
ATOM   2660  H8    A    82     -49.120  26.700  64.540  1.00  0.00           H  
ATOM   2661  P     U    83     -44.926  25.523  61.262  1.00  0.00           P  
ATOM   2662  OP2   U    83     -46.155  24.702  61.129  1.00  0.00           O  
ATOM   2663  OP1   U    83     -43.972  25.606  60.126  1.00  0.00           O  
ATOM   2664  O5'   U    83     -44.126  25.011  62.540  1.00  0.00           O  
ATOM   2665  C5'   U    83     -42.893  25.606  62.916  1.00  0.00           C  
ATOM   2666  C4'   U    83     -42.514  25.255  64.334  1.00  0.00           C  
ATOM   2667  O4'   U    83     -43.623  25.569  65.197  1.00  0.00           O  
ATOM   2668  C3'   U    83     -42.266  23.782  64.617  1.00  0.00           C  
ATOM   2669  O3'   U    83     -40.975  23.352  64.221  1.00  0.00           O  
ATOM   2670  C1'   U    83     -43.678  24.670  66.282  1.00  0.00           C  
ATOM   2671  C2'   U    83     -42.520  23.700  66.125  1.00  0.00           C  
ATOM   2672  O2'   U    83     -41.406  24.182  66.862  1.00  0.00           O  
ATOM   2673  N1    U    83     -44.993  23.984  66.264  1.00  0.00           N  
ATOM   2674  C2    U    83     -45.398  23.365  67.432  1.00  0.00           C  
ATOM   2675  O2    U    83     -44.730  23.364  68.451  1.00  0.00           O  
ATOM   2676  N3    U    83     -46.621  22.744  67.368  1.00  0.00           N  
ATOM   2677  C4    U    83     -47.465  22.677  66.280  1.00  0.00           C  
ATOM   2678  O4    U    83     -48.536  22.078  66.381  1.00  0.00           O  
ATOM   2679  C5    U    83     -46.981  23.339  65.107  1.00  0.00           C  
ATOM   2680  C6    U    83     -45.793  23.953  65.141  1.00  0.00           C  
ATOM   2681  H5'   U    83     -42.971  26.580  62.839  1.00  0.00           H  
ATOM   2682 H5''   U    83     -42.189  25.292  62.312  1.00  0.00           H  
ATOM   2683  H4'   U    83     -41.736  25.790  64.595  1.00  0.00           H  
ATOM   2684  H3'   U    83     -42.937  23.245  64.146  1.00  0.00           H  
ATOM   2685  H1'   U    83     -43.578  25.157  67.127  1.00  0.00           H  
ATOM   2686  H2'   U    83     -42.770  22.793  66.398  1.00  0.00           H  
ATOM   2687 HO2'   U    83     -41.574  24.049  67.818  1.00  0.00           H  
ATOM   2688  H3    U    83     -46.927  22.298  68.186  1.00  0.00           H  
ATOM   2689  H5    U    83     -47.516  23.343  64.286  1.00  0.00           H  
ATOM   2690  H6    U    83     -45.484  24.398  64.326  1.00  0.00           H  
ATOM   2691  P     U    84     -39.639  24.043  64.856  1.00  0.00           P  
ATOM   2692  OP2   U    84     -38.945  24.684  63.711  1.00  0.00           O  
ATOM   2693  OP1   U    84     -40.124  24.879  65.983  1.00  0.00           O  
ATOM   2694  O5'   U    84     -38.677  22.922  65.452  1.00  0.00           O  
ATOM   2695  C5'   U    84     -39.185  21.890  66.283  1.00  0.00           C  
ATOM   2696  C4'   U    84     -38.085  21.199  67.050  1.00  0.00           C  
ATOM   2697  O4'   U    84     -37.302  20.379  66.141  1.00  0.00           O  
ATOM   2698  C3'   U    84     -37.035  22.102  67.677  1.00  0.00           C  
ATOM   2699  O3'   U    84     -37.475  22.713  68.877  1.00  0.00           O  
ATOM   2700  C1'   U    84     -35.984  20.276  66.635  1.00  0.00           C  
ATOM   2701  C2'   U    84     -35.890  21.122  67.900  1.00  0.00           C  
ATOM   2702  O2'   U    84     -36.130  20.298  69.033  1.00  0.00           O  
ATOM   2703  N1    U    84     -35.038  20.727  65.585  1.00  0.00           N  
ATOM   2704  C2    U    84     -33.693  20.497  65.808  1.00  0.00           C  
ATOM   2705  O2    U    84     -33.268  19.951  66.811  1.00  0.00           O  
ATOM   2706  N3    U    84     -32.855  20.931  64.810  1.00  0.00           N  
ATOM   2707  C4    U    84     -33.214  21.558  63.636  1.00  0.00           C  
ATOM   2708  O4    U    84     -32.339  21.889  62.835  1.00  0.00           O  
ATOM   2709  C5    U    84     -34.621  21.762  63.474  1.00  0.00           C  
ATOM   2710  C6    U    84     -35.460  21.349  64.429  1.00  0.00           C  
ATOM   2711  H5'   U    84     -39.649  21.231  65.726  1.00  0.00           H  
ATOM   2712 H5''   U    84     -39.822  22.277  66.920  1.00  0.00           H  
ATOM   2713  H4'   U    84     -38.471  20.631  67.748  1.00  0.00           H  
ATOM   2714  H3'   U    84     -36.751  22.798  67.049  1.00  0.00           H  
ATOM   2715  H1'   U    84     -35.799  19.339  66.858  1.00  0.00           H  
ATOM   2716  H2'   U    84     -35.028  21.584  67.965  1.00  0.00           H  
ATOM   2717 HO2'   U    84     -36.737  20.767  69.645  1.00  0.00           H  
ATOM   2718  H3    U    84     -31.897  20.778  64.948  1.00  0.00           H  
ATOM   2719  H5    U    84     -34.967  22.201  62.668  1.00  0.00           H  
ATOM   2720  H6    U    84     -36.418  21.501  64.295  1.00  0.00           H  
ATOM   2721  P     U    85     -36.964  24.184  69.271  1.00  0.00           P  
ATOM   2722  OP2   U    85     -36.965  25.016  68.042  1.00  0.00           O  
ATOM   2723  OP1   U    85     -37.730  24.634  70.462  1.00  0.00           O  
ATOM   2724  O5'   U    85     -35.451  23.960  69.714  1.00  0.00           O  
ATOM   2725  C5'   U    85     -35.136  23.261  70.909  1.00  0.00           C  
ATOM   2726  C4'   U    85     -33.664  22.968  71.009  1.00  0.00           C  
ATOM   2727  O4'   U    85     -33.251  22.146  69.888  1.00  0.00           O  
ATOM   2728  C3'   U    85     -32.726  24.159  70.938  1.00  0.00           C  
ATOM   2729  O3'   U    85     -32.626  24.798  72.200  1.00  0.00           O  
ATOM   2730  C1'   U    85     -31.932  22.468  69.510  1.00  0.00           C  
ATOM   2731  C2'   U    85     -31.426  23.489  70.528  1.00  0.00           C  
ATOM   2732  O2'   U    85     -30.843  22.777  71.592  1.00  0.00           O  
ATOM   2733  N1    U    85     -31.958  23.009  68.144  1.00  0.00           N  
ATOM   2734  C2    U    85     -30.802  22.896  67.389  1.00  0.00           C  
ATOM   2735  O2    U    85     -29.786  22.361  67.810  1.00  0.00           O  
ATOM   2736  N3    U    85     -30.880  23.439  66.129  1.00  0.00           N  
ATOM   2737  C4    U    85     -31.970  24.078  65.566  1.00  0.00           C  
ATOM   2738  O4    U    85     -31.858  24.613  64.462  1.00  0.00           O  
ATOM   2739  C5    U    85     -33.125  24.139  66.406  1.00  0.00           C  
ATOM   2740  C6    U    85     -33.081  23.616  67.630  1.00  0.00           C  
ATOM   2741  H5'   U    85     -35.631  22.416  70.924  1.00  0.00           H  
ATOM   2742 H5''   U    85     -35.406  23.804  71.678  1.00  0.00           H  
ATOM   2743  H4'   U    85     -33.550  22.494  71.996  1.00  0.00           H  
ATOM   2744  H3'   U    85     -33.068  24.950  70.254  1.00  0.00           H  
ATOM   2745  H1'   U    85     -31.216  21.633  69.512  1.00  0.00           H  
ATOM   2746  H2'   U    85     -30.660  24.209  70.209  1.00  0.00           H  
ATOM   2747 HO2'   U    85     -31.145  23.170  72.461  1.00  0.00           H  
ATOM   2748  H3    U    85     -30.060  23.367  65.560  1.00  0.00           H  
ATOM   2749  H5    U    85     -34.047  24.619  66.043  1.00  0.00           H  
ATOM   2750  H6    U    85     -33.981  23.672  68.260  1.00  0.00           H  
ATOM   2751  P     G    86     -32.483  26.394  72.277  1.00  0.00           P  
ATOM   2752  OP2   G    86     -33.311  26.998  71.218  1.00  0.00           O  
ATOM   2753  OP1   G    86     -32.717  26.779  73.692  1.00  0.00           O  
ATOM   2754  O5'   G    86     -30.946  26.653  71.941  1.00  0.00           O  
ATOM   2755  C5'   G    86     -29.925  26.288  72.876  1.00  0.00           C  
ATOM   2756  C4'   G    86     -28.567  26.270  72.212  1.00  0.00           C  
ATOM   2757  O4'   G    86     -28.613  25.454  71.006  1.00  0.00           O  
ATOM   2758  C3'   G    86     -28.019  27.602  71.720  1.00  0.00           C  
ATOM   2759  O3'   G    86     -27.455  28.379  72.763  1.00  0.00           O  
ATOM   2760  C1'   G    86     -27.685  25.965  70.068  1.00  0.00           C  
ATOM   2761  C2'   G    86     -26.970  27.148  70.723  1.00  0.00           C  
ATOM   2762  O2'   G    86     -25.806  26.676  71.350  1.00  0.00           O  
ATOM   2763  N1    G    86     -27.188  27.391  65.233  1.00  0.00           N  
ATOM   2764  C2    G    86     -26.224  27.014  66.139  1.00  0.00           C  
ATOM   2765  N2    G    86     -24.958  27.017  65.701  1.00  0.00           N  
ATOM   2766  N3    G    86     -26.484  26.658  67.386  1.00  0.00           N  
ATOM   2767  C4    G    86     -27.805  26.709  67.661  1.00  0.00           C  
ATOM   2768  C5    G    86     -28.846  27.075  66.833  1.00  0.00           C  
ATOM   2769  C6    G    86     -28.556  27.462  65.497  1.00  0.00           C  
ATOM   2770  O6    G    86     -29.343  27.838  64.611  1.00  0.00           O  
ATOM   2771  N7    G    86     -30.059  26.997  67.503  1.00  0.00           N  
ATOM   2772  C8    G    86     -29.739  26.590  68.701  1.00  0.00           C  
ATOM   2773  N9    G    86     -28.387  26.398  68.862  1.00  0.00           N  
ATOM   2774  H5'   G    86     -30.137  25.296  73.299  1.00  0.00           H  
ATOM   2775 H5''   G    86     -29.911  26.999  73.716  1.00  0.00           H  
ATOM   2776  H4'   G    86     -27.890  25.899  72.994  1.00  0.00           H  
ATOM   2777  H3'   G    86     -28.785  28.267  71.293  1.00  0.00           H  
ATOM   2778  H1'   G    86     -26.907  25.249  69.764  1.00  0.00           H  
ATOM   2779  H2'   G    86     -26.629  27.960  70.066  1.00  0.00           H  
ATOM   2780 HO2'   G    86     -25.735  27.073  72.265  1.00  0.00           H  
ATOM   2781  H1    G    86     -26.887  27.634  64.312  1.00  0.00           H  
ATOM   2782  H22   G    86     -24.216  26.752  66.317  1.00  0.00           H  
ATOM   2783  H21   G    86     -24.755  27.285  64.760  1.00  0.00           H  
ATOM   2784  H8    G    86     -30.476  26.421  69.501  1.00  0.00           H  
ATOM   2785  P     C    87     -27.471  29.987  72.666  1.00  0.00           P  
ATOM   2786  OP2   C    87     -28.773  30.419  72.098  1.00  0.00           O  
ATOM   2787  OP1   C    87     -27.043  30.504  73.992  1.00  0.00           O  
ATOM   2788  O5'   C    87     -26.315  30.328  71.626  1.00  0.00           O  
ATOM   2789  C5'   C    87     -24.939  30.072  71.952  1.00  0.00           C  
ATOM   2790  C4'   C    87     -24.058  30.328  70.750  1.00  0.00           C  
ATOM   2791  O4'   C    87     -24.449  29.414  69.689  1.00  0.00           O  
ATOM   2792  C3'   C    87     -24.118  31.715  70.110  1.00  0.00           C  
ATOM   2793  O3'   C    87     -23.281  32.672  70.767  1.00  0.00           O  
ATOM   2794  C1'   C    87     -24.287  30.068  68.438  1.00  0.00           C  
ATOM   2795  C2'   C    87     -23.618  31.416  68.703  1.00  0.00           C  
ATOM   2796  O2'   C    87     -22.215  31.222  68.669  1.00  0.00           O  
ATOM   2797  N1    C    87     -25.603  30.218  67.776  1.00  0.00           N  
ATOM   2798  C2    C    87     -25.628  30.315  66.389  1.00  0.00           C  
ATOM   2799  O2    C    87     -24.558  30.249  65.775  1.00  0.00           O  
ATOM   2800  N3    C    87     -26.803  30.481  65.751  1.00  0.00           N  
ATOM   2801  C4    C    87     -27.934  30.557  66.450  1.00  0.00           C  
ATOM   2802  N4    C    87     -29.067  30.752  65.776  1.00  0.00           N  
ATOM   2803  C5    C    87     -27.949  30.445  67.878  1.00  0.00           C  
ATOM   2804  C6    C    87     -26.770  30.276  68.494  1.00  0.00           C  
ATOM   2805  H5'   C    87     -24.816  29.031  72.285  1.00  0.00           H  
ATOM   2806 H5''   C    87     -24.623  30.716  72.786  1.00  0.00           H  
ATOM   2807  H4'   C    87     -23.035  30.198  71.135  1.00  0.00           H  
ATOM   2808  H3'   C    87     -25.115  32.179  70.155  1.00  0.00           H  
ATOM   2809  H1'   C    87     -23.637  29.520  67.740  1.00  0.00           H  
ATOM   2810  H2'   C    87     -23.811  32.239  68.001  1.00  0.00           H  
ATOM   2811 HO2'   C    87     -21.784  31.769  69.387  1.00  0.00           H  
ATOM   2812  H42   C    87     -29.937  30.816  66.267  1.00  0.00           H  
ATOM   2813  H41   C    87     -29.048  30.834  64.781  1.00  0.00           H  
ATOM   2814  H5    C    87     -28.892  30.497  68.443  1.00  0.00           H  
ATOM   2815  H6    C    87     -26.738  30.185  69.590  1.00  0.00           H  
ATOM   2816  P     C    88     -23.717  34.227  70.818  1.00  0.00           P  
ATOM   2817  OP2   C    88     -25.181  34.371  71.027  1.00  0.00           O  
ATOM   2818  OP1   C    88     -22.774  34.853  71.770  1.00  0.00           O  
ATOM   2819  O5'   C    88     -23.412  34.792  69.362  1.00  0.00           O  
ATOM   2820  C5'   C    88     -22.068  34.841  68.850  1.00  0.00           C  
ATOM   2821  C4'   C    88     -22.079  35.302  67.410  1.00  0.00           C  
ATOM   2822  O4'   C    88     -22.699  34.277  66.576  1.00  0.00           O  
ATOM   2823  C3'   C    88     -22.900  36.551  67.105  1.00  0.00           C  
ATOM   2824  O3'   C    88     -22.234  37.759  67.447  1.00  0.00           O  
ATOM   2825  C1'   C    88     -23.296  34.922  65.468  1.00  0.00           C  
ATOM   2826  C2'   C    88     -23.072  36.429  65.605  1.00  0.00           C  
ATOM   2827  O2'   C    88     -21.880  36.800  64.942  1.00  0.00           O  
ATOM   2828  N1    C    88     -24.736  34.603  65.404  1.00  0.00           N  
ATOM   2829  C2    C    88     -25.376  34.695  64.169  1.00  0.00           C  
ATOM   2830  O2    C    88     -24.721  35.067  63.197  1.00  0.00           O  
ATOM   2831  N3    C    88     -26.694  34.388  64.071  1.00  0.00           N  
ATOM   2832  C4    C    88     -27.374  34.019  65.162  1.00  0.00           C  
ATOM   2833  N4    C    88     -28.673  33.742  65.024  1.00  0.00           N  
ATOM   2834  C5    C    88     -26.750  33.927  66.443  1.00  0.00           C  
ATOM   2835  C6    C    88     -25.441  34.223  66.518  1.00  0.00           C  
ATOM   2836  H5'   C    88     -21.600  33.849  68.919  1.00  0.00           H  
ATOM   2837 H5''   C    88     -21.458  35.528  69.455  1.00  0.00           H  
ATOM   2838  H4'   C    88     -21.021  35.507  67.187  1.00  0.00           H  
ATOM   2839  H3'   C    88     -23.838  36.613  67.678  1.00  0.00           H  
ATOM   2840  H1'   C    88     -22.847  34.618  64.511  1.00  0.00           H  
ATOM   2841  H2'   C    88     -23.856  37.092  65.212  1.00  0.00           H  
ATOM   2842 HO2'   C    88     -21.345  37.406  65.531  1.00  0.00           H  
ATOM   2843  H42   C    88     -29.213  33.464  65.819  1.00  0.00           H  
ATOM   2844  H41   C    88     -29.105  33.812  64.126  1.00  0.00           H  
ATOM   2845  H5    C    88     -27.320  33.627  67.335  1.00  0.00           H  
ATOM   2846  H6    C    88     -24.926  34.163  67.488  1.00  0.00           H  
ATOM   2847  P     A    89     -23.083  39.076  67.805  1.00  0.00           P  
ATOM   2848  OP2   A    89     -24.242  38.665  68.636  1.00  0.00           O  
ATOM   2849  OP1   A    89     -22.142  40.105  68.313  1.00  0.00           O  
ATOM   2850  O5'   A    89     -23.640  39.570  66.396  1.00  0.00           O  
ATOM   2851  C5'   A    89     -22.754  39.999  65.372  1.00  0.00           C  
ATOM   2852  C4'   A    89     -23.495  40.326  64.100  1.00  0.00           C  
ATOM   2853  O4'   A    89     -24.442  39.261  63.819  1.00  0.00           O  
ATOM   2854  C3'   A    89     -24.283  41.627  64.102  1.00  0.00           C  
ATOM   2855  O3'   A    89     -24.216  42.319  62.867  1.00  0.00           O  
ATOM   2856  C1'   A    89     -25.760  39.804  63.656  1.00  0.00           C  
ATOM   2857  C2'   A    89     -25.724  41.177  64.327  1.00  0.00           C  
ATOM   2858  O2'   A    89     -26.641  42.027  63.654  1.00  0.00           O  
ATOM   2859  N1    A    89     -30.248  37.319  63.168  1.00  0.00           N  
ATOM   2860  C2    A    89     -29.576  38.135  62.345  1.00  0.00           C  
ATOM   2861  N3    A    89     -28.410  38.748  62.536  1.00  0.00           N  
ATOM   2862  C4    A    89     -27.911  38.452  63.750  1.00  0.00           C  
ATOM   2863  C5    A    89     -28.484  37.632  64.704  1.00  0.00           C  
ATOM   2864  C6    A    89     -29.718  37.042  64.379  1.00  0.00           C  
ATOM   2865  N6    A    89     -30.389  36.230  65.199  1.00  0.00           N  
ATOM   2866  N7    A    89     -27.681  37.561  65.834  1.00  0.00           N  
ATOM   2867  C8    A    89     -26.659  38.326  65.543  1.00  0.00           C  
ATOM   2868  N9    A    89     -26.732  38.897  64.297  1.00  0.00           N  
ATOM   2869  H5'   A    89     -22.106  39.287  65.190  1.00  0.00           H  
ATOM   2870 H5''   A    89     -22.274  40.797  65.677  1.00  0.00           H  
ATOM   2871  H4'   A    89     -22.850  40.390  63.364  1.00  0.00           H  
ATOM   2872  H3'   A    89     -24.002  42.172  64.868  1.00  0.00           H  
ATOM   2873  H1'   A    89     -25.988  39.910  62.709  1.00  0.00           H  
ATOM   2874  H2'   A    89     -25.932  41.103  65.283  1.00  0.00           H  
ATOM   2875 HO2'   A    89     -26.215  42.896  63.500  1.00  0.00           H  
ATOM   2876  H2    A    89     -30.003  38.303  61.479  1.00  0.00           H  
ATOM   2877  H61   A    89     -31.246  35.848  64.917  1.00  0.00           H  
ATOM   2878  H62   A    89     -30.024  36.015  66.083  1.00  0.00           H  
ATOM   2879  H8    A    89     -25.910  38.476  66.158  1.00  0.00           H  
ATOM   2880  P     A    90     -23.154  43.508  62.663  1.00  0.00           P  
ATOM   2881  OP2   A    90     -23.682  44.717  63.343  1.00  0.00           O  
ATOM   2882  OP1   A    90     -21.810  42.991  63.023  1.00  0.00           O  
ATOM   2883  O5'   A    90     -23.175  43.778  61.093  1.00  0.00           O  
ATOM   2884  C5'   A    90     -22.871  42.742  60.171  1.00  0.00           C  
ATOM   2885  C4'   A    90     -23.155  43.163  58.751  1.00  0.00           C  
ATOM   2886  O4'   A    90     -24.587  43.321  58.579  1.00  0.00           O  
ATOM   2887  C3'   A    90     -22.616  44.524  58.338  1.00  0.00           C  
ATOM   2888  O3'   A    90     -21.240  44.497  57.999  1.00  0.00           O  
ATOM   2889  C1'   A    90     -24.831  44.277  57.581  1.00  0.00           C  
ATOM   2890  C2'   A    90     -23.479  44.805  57.117  1.00  0.00           C  
ATOM   2891  O2'   A    90     -23.046  44.050  55.996  1.00  0.00           O  
ATOM   2892  N1    A    90     -28.351  47.912  56.603  1.00  0.00           N  
ATOM   2893  C2    A    90     -27.720  47.034  55.813  1.00  0.00           C  
ATOM   2894  N3    A    90     -26.813  46.114  56.134  1.00  0.00           N  
ATOM   2895  C4    A    90     -26.555  46.141  57.454  1.00  0.00           C  
ATOM   2896  C5    A    90     -27.122  46.985  58.391  1.00  0.00           C  
ATOM   2897  C6    A    90     -28.069  47.913  57.924  1.00  0.00           C  
ATOM   2898  N6    A    90     -28.697  48.790  58.711  1.00  0.00           N  
ATOM   2899  N7    A    90     -26.613  46.724  59.656  1.00  0.00           N  
ATOM   2900  C8    A    90     -25.765  45.745  59.459  1.00  0.00           C  
ATOM   2901  N9    A    90     -25.679  45.343  58.149  1.00  0.00           N  
ATOM   2902  H5'   A    90     -23.414  41.954  60.385  1.00  0.00           H  
ATOM   2903 H5''   A    90     -21.924  42.508  60.252  1.00  0.00           H  
ATOM   2904  H4'   A    90     -22.831  42.466  58.143  1.00  0.00           H  
ATOM   2905  H3'   A    90     -22.812  45.175  59.045  1.00  0.00           H  
ATOM   2906  H1'   A    90     -25.295  43.860  56.824  1.00  0.00           H  
ATOM   2907  H2'   A    90     -23.517  45.764  56.917  1.00  0.00           H  
ATOM   2908 HO2'   A    90     -22.070  43.969  56.024  1.00  0.00           H  
ATOM   2909  H2    A    90     -27.961  47.074  54.864  1.00  0.00           H  
ATOM   2910  H61   A    90     -29.348  49.414  58.327  1.00  0.00           H  
ATOM   2911  H62   A    90     -28.508  48.809  59.672  1.00  0.00           H  
ATOM   2912  H8    A    90     -25.239  45.339  60.179  1.00  0.00           H  
ATOM   2913  P     G    91     -20.377  45.852  58.015  1.00  0.00           P  
ATOM   2914  OP2   G    91     -20.713  46.597  59.255  1.00  0.00           O  
ATOM   2915  OP1   G    91     -18.962  45.500  57.731  1.00  0.00           O  
ATOM   2916  O5'   G    91     -20.936  46.681  56.774  1.00  0.00           O  
ATOM   2917  C5'   G    91     -20.815  48.095  56.728  1.00  0.00           C  
ATOM   2918  C4'   G    91     -22.066  48.741  56.187  1.00  0.00           C  
ATOM   2919  O4'   G    91     -23.189  48.376  57.031  1.00  0.00           O  
ATOM   2920  C3'   G    91     -22.081  50.262  56.180  1.00  0.00           C  
ATOM   2921  O3'   G    91     -21.421  50.817  55.055  1.00  0.00           O  
ATOM   2922  C1'   G    91     -24.029  49.491  57.165  1.00  0.00           C  
ATOM   2923  C2'   G    91     -23.576  50.550  56.167  1.00  0.00           C  
ATOM   2924  O2'   G    91     -24.140  50.290  54.890  1.00  0.00           O  
ATOM   2925  N1    G    91     -26.056  52.592  60.656  1.00  0.00           N  
ATOM   2926  C2    G    91     -26.418  52.395  59.346  1.00  0.00           C  
ATOM   2927  N2    G    91     -27.458  53.117  58.901  1.00  0.00           N  
ATOM   2928  N3    G    91     -25.808  51.552  58.530  1.00  0.00           N  
ATOM   2929  C4    G    91     -24.788  50.910  59.136  1.00  0.00           C  
ATOM   2930  C5    G    91     -24.345  51.033  60.436  1.00  0.00           C  
ATOM   2931  C6    G    91     -25.008  51.942  61.302  1.00  0.00           C  
ATOM   2932  O6    G    91     -24.765  52.193  62.488  1.00  0.00           O  
ATOM   2933  N7    G    91     -23.265  50.195  60.671  1.00  0.00           N  
ATOM   2934  C8    G    91     -23.074  49.588  59.531  1.00  0.00           C  
ATOM   2935  N9    G    91     -23.962  49.975  58.557  1.00  0.00           N  
ATOM   2936  H5'   G    91     -20.058  48.332  56.153  1.00  0.00           H  
ATOM   2937 H5''   G    91     -20.646  48.431  57.633  1.00  0.00           H  
ATOM   2938  H4'   G    91     -22.224  48.413  55.277  1.00  0.00           H  
ATOM   2939  H3'   G    91     -21.691  50.592  57.015  1.00  0.00           H  
ATOM   2940  H1'   G    91     -24.947  49.218  56.958  1.00  0.00           H  
ATOM   2941  H2'   G    91     -23.770  51.462  56.470  1.00  0.00           H  
ATOM   2942 HO2'   G    91     -25.100  50.484  54.919  1.00  0.00           H  
ATOM   2943  H1    G    91     -26.573  53.240  61.179  1.00  0.00           H  
ATOM   2944  H22   G    91     -27.761  53.019  57.974  1.00  0.00           H  
ATOM   2945  H21   G    91     -27.915  53.744  59.500  1.00  0.00           H  
ATOM   2946  H8    G    91     -22.368  48.924  59.385  1.00  0.00           H  
ATOM   2947  P     A    92     -20.463  52.095  55.231  1.00  0.00           P  
ATOM   2948  OP2   A    92     -19.877  52.047  56.594  1.00  0.00           O  
ATOM   2949  OP1   A    92     -19.567  52.165  54.049  1.00  0.00           O  
ATOM   2950  O5'   A    92     -21.461  53.336  55.168  1.00  0.00           O  
ATOM   2951  C5'   A    92     -22.284  53.552  54.031  1.00  0.00           C  
ATOM   2952  C4'   A    92     -23.323  54.614  54.294  1.00  0.00           C  
ATOM   2953  O4'   A    92     -24.258  54.168  55.313  1.00  0.00           O  
ATOM   2954  C3'   A    92     -22.804  55.933  54.844  1.00  0.00           C  
ATOM   2955  O3'   A    92     -22.216  56.755  53.851  1.00  0.00           O  
ATOM   2956  C1'   A    92     -24.694  55.281  56.059  1.00  0.00           C  
ATOM   2957  C2'   A    92     -24.052  56.530  55.467  1.00  0.00           C  
ATOM   2958  O2'   A    92     -24.911  57.078  54.478  1.00  0.00           O  
ATOM   2959  N1    A    92     -25.466  56.856  60.905  1.00  0.00           N  
ATOM   2960  C2    A    92     -25.980  57.257  59.735  1.00  0.00           C  
ATOM   2961  N3    A    92     -25.734  56.803  58.508  1.00  0.00           N  
ATOM   2962  C4    A    92     -24.834  55.804  58.543  1.00  0.00           C  
ATOM   2963  C5    A    92     -24.219  55.282  59.666  1.00  0.00           C  
ATOM   2964  C6    A    92     -24.566  55.849  60.905  1.00  0.00           C  
ATOM   2965  N6    A    92     -24.054  55.450  62.071  1.00  0.00           N  
ATOM   2966  N7    A    92     -23.349  54.258  59.317  1.00  0.00           N  
ATOM   2967  C8    A    92     -23.455  54.186  58.013  1.00  0.00           C  
ATOM   2968  N9    A    92     -24.337  55.092  57.478  1.00  0.00           N  
ATOM   2969  H5'   A    92     -22.736  52.714  53.799  1.00  0.00           H  
ATOM   2970 H5''   A    92     -21.724  53.832  53.278  1.00  0.00           H  
ATOM   2971  H4'   A    92     -23.820  54.783  53.466  1.00  0.00           H  
ATOM   2972  H3'   A    92     -22.146  55.752  55.547  1.00  0.00           H  
ATOM   2973  H1'   A    92     -25.669  55.344  55.973  1.00  0.00           H  
ATOM   2974  H2'   A    92     -23.828  57.188  56.159  1.00  0.00           H  
ATOM   2975 HO2'   A    92     -24.368  57.401  53.729  1.00  0.00           H  
ATOM   2976  H2    A    92     -26.629  57.990  59.790  1.00  0.00           H  
ATOM   2977  H61   A    92     -24.335  55.885  62.904  1.00  0.00           H  
ATOM   2978  H62   A    92     -23.399  54.722  62.095  1.00  0.00           H  
ATOM   2979  H8    A    92     -22.951  53.544  57.470  1.00  0.00           H  
ATOM   2980  P     A    93     -20.927  57.650  54.202  1.00  0.00           P  
ATOM   2981  OP2   A    93     -20.082  56.885  55.152  1.00  0.00           O  
ATOM   2982  OP1   A    93     -20.343  58.136  52.927  1.00  0.00           O  
ATOM   2983  O5'   A    93     -21.530  58.904  54.978  1.00  0.00           O  
ATOM   2984  C5'   A    93     -22.502  59.741  54.369  1.00  0.00           C  
ATOM   2985  C4'   A    93     -23.235  60.574  55.390  1.00  0.00           C  
ATOM   2986  O4'   A    93     -23.945  59.758  56.356  1.00  0.00           O  
ATOM   2987  C3'   A    93     -22.372  61.479  56.257  1.00  0.00           C  
ATOM   2988  O3'   A    93     -21.936  62.644  55.579  1.00  0.00           O  
ATOM   2989  C1'   A    93     -23.987  60.414  57.613  1.00  0.00           C  
ATOM   2990  C2'   A    93     -23.293  61.766  57.441  1.00  0.00           C  
ATOM   2991  O2'   A    93     -24.265  62.748  57.110  1.00  0.00           O  
ATOM   2992  N1    A    93     -23.496  59.341  62.629  1.00  0.00           N  
ATOM   2993  C2    A    93     -24.243  60.234  61.969  1.00  0.00           C  
ATOM   2994  N3    A    93     -24.322  60.460  60.659  1.00  0.00           N  
ATOM   2995  C4    A    93     -23.505  59.633  59.984  1.00  0.00           C  
ATOM   2996  C5    A    93     -22.678  58.664  60.521  1.00  0.00           C  
ATOM   2997  C6    A    93     -22.686  58.524  61.921  1.00  0.00           C  
ATOM   2998  N6    A    93     -21.941  57.634  62.580  1.00  0.00           N  
ATOM   2999  N7    A    93     -21.981  58.003  59.519  1.00  0.00           N  
ATOM   3000  C8    A    93     -22.396  58.576  58.417  1.00  0.00           C  
ATOM   3001  N9    A    93     -23.319  59.571  58.624  1.00  0.00           N  
ATOM   3002  H5'   A    93     -23.149  59.183  53.888  1.00  0.00           H  
ATOM   3003 H5''   A    93     -22.057  60.336  53.730  1.00  0.00           H  
ATOM   3004  H4'   A    93     -23.894  61.133  54.929  1.00  0.00           H  
ATOM   3005  H3'   A    93     -21.591  60.975  56.570  1.00  0.00           H  
ATOM   3006  H1'   A    93     -24.921  60.557  57.873  1.00  0.00           H  
ATOM   3007  H2'   A    93     -22.783  62.014  58.240  1.00  0.00           H  
ATOM   3008 HO2'   A    93     -23.924  63.298  56.375  1.00  0.00           H  
ATOM   3009  H2    A    93     -24.813  60.802  62.529  1.00  0.00           H  
ATOM   3010  H61   A    93     -21.990  57.583  63.558  1.00  0.00           H  
ATOM   3011  H62   A    93     -21.347  57.031  62.087  1.00  0.00           H  
ATOM   3012  H8    A    93     -22.076  58.319  57.527  1.00  0.00           H  
ATOM   3013  P     U    94     -20.467  63.236  55.853  1.00  0.00           P  
ATOM   3014  OP2   U    94     -19.497  62.116  55.763  1.00  0.00           O  
ATOM   3015  OP1   U    94     -20.286  64.435  54.995  1.00  0.00           O  
ATOM   3016  O5'   U    94     -20.523  63.719  57.370  1.00  0.00           O  
ATOM   3017  C5'   U    94     -19.837  63.008  58.388  1.00  0.00           C  
ATOM   3018  C4'   U    94     -20.330  63.382  59.753  1.00  0.00           C  
ATOM   3019  O4'   U    94     -21.042  62.251  60.317  1.00  0.00           O  
ATOM   3020  C3'   U    94     -19.269  63.658  60.796  1.00  0.00           C  
ATOM   3021  O3'   U    94     -18.706  64.957  60.685  1.00  0.00           O  
ATOM   3022  C1'   U    94     -20.927  62.279  61.717  1.00  0.00           C  
ATOM   3023  C2'   U    94     -20.075  63.499  62.072  1.00  0.00           C  
ATOM   3024  O2'   U    94     -20.917  64.615  62.292  1.00  0.00           O  
ATOM   3025  N1    U    94     -20.293  61.025  62.144  1.00  0.00           N  
ATOM   3026  C2    U    94     -20.288  60.737  63.503  1.00  0.00           C  
ATOM   3027  O2    U    94     -20.844  61.444  64.340  1.00  0.00           O  
ATOM   3028  N3    U    94     -19.623  59.589  63.846  1.00  0.00           N  
ATOM   3029  C4    U    94     -18.997  58.717  62.987  1.00  0.00           C  
ATOM   3030  O4    U    94     -18.370  57.763  63.451  1.00  0.00           O  
ATOM   3031  C5    U    94     -19.084  59.067  61.602  1.00  0.00           C  
ATOM   3032  C6    U    94     -19.713  60.183  61.239  1.00  0.00           C  
ATOM   3033  H5'   U    94     -18.880  63.210  58.329  1.00  0.00           H  
ATOM   3034 H5''   U    94     -19.970  62.047  58.253  1.00  0.00           H  
ATOM   3035  H4'   U    94     -20.938  64.282  59.582  1.00  0.00           H  
ATOM   3036  H3'   U    94     -18.394  62.996  60.723  1.00  0.00           H  
ATOM   3037  H1'   U    94     -21.869  62.373  62.278  1.00  0.00           H  
ATOM   3038  H2'   U    94     -19.442  63.427  62.968  1.00  0.00           H  
ATOM   3039 HO2'   U    94     -20.537  65.416  61.827  1.00  0.00           H  
ATOM   3040  H3    U    94     -19.588  59.366  64.821  1.00  0.00           H  
ATOM   3041  H5    U    94     -18.631  58.416  60.838  1.00  0.00           H  
ATOM   3042  H6    U    94     -19.770  60.434  60.169  1.00  0.00           H  
ATOM   3043  P     G    95     -17.120  65.140  60.880  1.00  0.00           P  
ATOM   3044  OP2   G    95     -16.416  63.913  60.437  1.00  0.00           O  
ATOM   3045  OP1   G    95     -16.743  66.447  60.294  1.00  0.00           O  
ATOM   3046  O5'   G    95     -16.964  65.190  62.463  1.00  0.00           O  
ATOM   3047  C5'   G    95     -17.578  66.224  63.211  1.00  0.00           C  
ATOM   3048  C4'   G    95     -17.525  65.910  64.681  1.00  0.00           C  
ATOM   3049  O4'   G    95     -18.227  64.667  64.926  1.00  0.00           O  
ATOM   3050  C3'   G    95     -16.155  65.643  65.274  1.00  0.00           C  
ATOM   3051  O3'   G    95     -15.452  66.837  65.560  1.00  0.00           O  
ATOM   3052  C1'   G    95     -17.682  64.045  66.067  1.00  0.00           C  
ATOM   3053  C2'   G    95     -16.539  64.934  66.555  1.00  0.00           C  
ATOM   3054  O2'   G    95     -17.054  65.885  67.453  1.00  0.00           O  
ATOM   3055  N1    G    95     -16.151  59.534  67.815  1.00  0.00           N  
ATOM   3056  C2    G    95     -16.531  60.651  68.508  1.00  0.00           C  
ATOM   3057  N2    G    95     -16.506  60.558  69.837  1.00  0.00           N  
ATOM   3058  N3    G    95     -16.912  61.780  67.938  1.00  0.00           N  
ATOM   3059  C4    G    95     -16.906  61.693  66.596  1.00  0.00           C  
ATOM   3060  C5    G    95     -16.551  60.622  65.806  1.00  0.00           C  
ATOM   3061  C6    G    95     -16.115  59.429  66.428  1.00  0.00           C  
ATOM   3062  O6    G    95     -15.719  58.376  65.892  1.00  0.00           O  
ATOM   3063  N7    G    95     -16.695  60.931  64.462  1.00  0.00           N  
ATOM   3064  C8    G    95     -17.120  62.167  64.460  1.00  0.00           C  
ATOM   3065  N9    G    95     -17.260  62.692  65.721  1.00  0.00           N  
ATOM   3066  H5'   G    95     -18.624  66.347  62.897  1.00  0.00           H  
ATOM   3067 H5''   G    95     -17.070  67.180  63.018  1.00  0.00           H  
ATOM   3068  H4'   G    95     -17.962  66.797  65.161  1.00  0.00           H  
ATOM   3069  H3'   G    95     -15.479  65.099  64.598  1.00  0.00           H  
ATOM   3070  H1'   G    95     -18.388  63.945  66.904  1.00  0.00           H  
ATOM   3071  H2'   G    95     -15.680  64.457  67.049  1.00  0.00           H  
ATOM   3072 HO2'   G    95     -16.614  66.769  67.291  1.00  0.00           H  
ATOM   3073  H1    G    95     -15.878  58.733  68.346  1.00  0.00           H  
ATOM   3074  H22   G    95     -16.775  61.341  70.397  1.00  0.00           H  
ATOM   3075  H21   G    95     -16.218  59.707  70.273  1.00  0.00           H  
ATOM   3076  H8    G    95     -17.339  62.732  63.541  1.00  0.00           H  
ATOM   3077  P     U    96     -13.847  66.830  65.501  1.00  0.00           P  
ATOM   3078  OP2   U    96     -13.472  66.147  64.236  1.00  0.00           O  
ATOM   3079  OP1   U    96     -13.427  68.234  65.737  1.00  0.00           O  
ATOM   3080  O5'   U    96     -13.414  65.903  66.727  1.00  0.00           O  
ATOM   3081  C5'   U    96     -13.594  66.350  68.063  1.00  0.00           C  
ATOM   3082  C4'   U    96     -13.087  65.317  69.051  1.00  0.00           C  
ATOM   3083  O4'   U    96     -13.823  64.077  68.888  1.00  0.00           O  
ATOM   3084  C3'   U    96     -11.647  64.861  68.895  1.00  0.00           C  
ATOM   3085  O3'   U    96     -10.702  65.797  69.394  1.00  0.00           O  
ATOM   3086  C1'   U    96     -13.006  62.996  69.288  1.00  0.00           C  
ATOM   3087  C2'   U    96     -11.645  63.559  69.685  1.00  0.00           C  
ATOM   3088  O2'   U    96     -11.578  63.755  71.089  1.00  0.00           O  
ATOM   3089  N1    U    96     -12.903  62.038  68.184  1.00  0.00           N  
ATOM   3090  C2    U    96     -12.497  60.754  68.488  1.00  0.00           C  
ATOM   3091  O2    U    96     -12.235  60.390  69.641  1.00  0.00           O  
ATOM   3092  N3    U    96     -12.412  59.907  67.405  1.00  0.00           N  
ATOM   3093  C4    U    96     -12.688  60.215  66.096  1.00  0.00           C  
ATOM   3094  O4    U    96     -12.582  59.344  65.246  1.00  0.00           O  
ATOM   3095  C5    U    96     -13.104  61.554  65.864  1.00  0.00           C  
ATOM   3096  C6    U    96     -13.197  62.402  66.888  1.00  0.00           C  
ATOM   3097  H5'   U    96     -14.658  66.547  68.256  1.00  0.00           H  
ATOM   3098 H5''   U    96     -13.058  67.299  68.220  1.00  0.00           H  
ATOM   3099  H4'   U    96     -13.208  65.800  70.032  1.00  0.00           H  
ATOM   3100  H3'   U    96     -11.337  64.727  67.849  1.00  0.00           H  
ATOM   3101  H1'   U    96     -13.390  62.445  70.158  1.00  0.00           H  
ATOM   3102  H2'   U    96     -10.777  62.925  69.455  1.00  0.00           H  
ATOM   3103 HO2'   U    96     -11.013  64.556  71.288  1.00  0.00           H  
ATOM   3104  H3    U    96     -12.115  58.970  67.592  1.00  0.00           H  
ATOM   3105  H5    U    96     -13.347  61.888  64.843  1.00  0.00           H  
ATOM   3106  H6    U    96     -13.522  63.435  66.690  1.00  0.00           H  
ATOM   3107  P     U    97      -9.149  65.667  69.003  1.00  0.00           P  
ATOM   3108  OP2   U    97      -9.004  64.516  68.077  1.00  0.00           O  
ATOM   3109  OP1   U    97      -8.665  67.008  68.589  1.00  0.00           O  
ATOM   3110  O5'   U    97      -8.437  65.287  70.377  1.00  0.00           O  
ATOM   3111  C5'   U    97      -7.103  64.804  70.398  1.00  0.00           C  
ATOM   3112  C4'   U    97      -6.110  65.918  70.617  1.00  0.00           C  
ATOM   3113  O4'   U    97      -6.284  66.438  71.961  1.00  0.00           O  
ATOM   3114  C3'   U    97      -4.641  65.525  70.575  1.00  0.00           C  
ATOM   3115  O3'   U    97      -4.122  65.462  69.258  1.00  0.00           O  
ATOM   3116  C1'   U    97      -5.044  66.891  72.481  1.00  0.00           C  
ATOM   3117  C2'   U    97      -3.986  66.629  71.411  1.00  0.00           C  
ATOM   3118  O2'   U    97      -3.807  67.814  70.648  1.00  0.00           O  
ATOM   3119  N1    U    97      -4.768  66.153  73.737  1.00  0.00           N  
ATOM   3120  C2    U    97      -3.794  66.669  74.572  1.00  0.00           C  
ATOM   3121  O2    U    97      -3.171  67.685  74.318  1.00  0.00           O  
ATOM   3122  N3    U    97      -3.574  65.953  75.723  1.00  0.00           N  
ATOM   3123  C4    U    97      -4.212  64.797  76.118  1.00  0.00           C  
ATOM   3124  O4    U    97      -3.899  64.269  77.186  1.00  0.00           O  
ATOM   3125  C5    U    97      -5.207  64.321  75.206  1.00  0.00           C  
ATOM   3126  C6    U    97      -5.443  65.000  74.078  1.00  0.00           C  
ATOM   3127  H5'   U    97      -6.908  64.367  69.542  1.00  0.00           H  
ATOM   3128 H5''   U    97      -7.011  64.148  71.120  1.00  0.00           H  
ATOM   3129  H4'   U    97      -6.285  66.630  69.967  1.00  0.00           H  
ATOM   3130  H3'   U    97      -4.524  64.665  71.030  1.00  0.00           H  
ATOM   3131  H1'   U    97      -5.080  67.853  72.671  1.00  0.00           H  
ATOM   3132  H2'   U    97      -3.145  66.326  71.811  1.00  0.00           H  
ATOM   3133 HO2'   U    97      -3.621  67.570  69.717  1.00  0.00           H  
ATOM   3134  H3    U    97      -2.887  66.302  76.328  1.00  0.00           H  
ATOM   3135  H5    U    97      -5.711  63.505  75.407  1.00  0.00           H  
ATOM   3136  H6    U    97      -6.128  64.653  73.470  1.00  0.00           H  
ATOM   3137  P     U    98      -3.204  64.223  68.828  1.00  0.00           P  
ATOM   3138  OP2   U    98      -3.130  64.271  67.346  1.00  0.00           O  
ATOM   3139  OP1   U    98      -1.959  64.343  69.630  1.00  0.00           O  
ATOM   3140  O5'   U    98      -3.929  62.867  69.243  1.00  0.00           O  
ATOM   3141  C5'   U    98      -3.484  61.618  68.737  1.00  0.00           C  
ATOM   3142  C4'   U    98      -4.214  60.462  69.382  1.00  0.00           C  
ATOM   3143  O4'   U    98      -5.644  60.581  69.155  1.00  0.00           O  
ATOM   3144  C3'   U    98      -3.870  59.077  68.876  1.00  0.00           C  
ATOM   3145  O3'   U    98      -2.671  58.606  69.491  1.00  0.00           O  
ATOM   3146  C1'   U    98      -6.207  59.295  69.046  1.00  0.00           C  
ATOM   3147  C2'   U    98      -5.100  58.279  69.303  1.00  0.00           C  
ATOM   3148  O2'   U    98      -5.110  57.954  70.678  1.00  0.00           O  
ATOM   3149  N1    U    98      -6.807  59.153  67.714  1.00  0.00           N  
ATOM   3150  C2    U    98      -7.624  58.062  67.481  1.00  0.00           C  
ATOM   3151  O2    U    98      -7.839  57.200  68.324  1.00  0.00           O  
ATOM   3152  N3    U    98      -8.170  58.013  66.225  1.00  0.00           N  
ATOM   3153  C4    U    98      -7.978  58.921  65.210  1.00  0.00           C  
ATOM   3154  O4    U    98      -8.517  58.731  64.127  1.00  0.00           O  
ATOM   3155  C5    U    98      -7.117  60.012  65.528  1.00  0.00           C  
ATOM   3156  C6    U    98      -6.571  60.087  66.735  1.00  0.00           C  
ATOM   3157  H5'   U    98      -2.524  61.526  68.911  1.00  0.00           H  
ATOM   3158 H5''   U    98      -3.638  61.591  67.769  1.00  0.00           H  
ATOM   3159  H4'   U    98      -3.913  60.511  70.439  1.00  0.00           H  
ATOM   3160  H3'   U    98      -3.664  59.040  67.796  1.00  0.00           H  
ATOM   3161  H1'   U    98      -7.003  59.090  69.776  1.00  0.00           H  
ATOM   3162  H2'   U    98      -5.174  57.309  68.793  1.00  0.00           H  
ATOM   3163 HO2'   U    98      -4.172  57.943  71.026  1.00  0.00           H  
ATOM   3164  H3    U    98      -8.768  57.235  66.028  1.00  0.00           H  
ATOM   3165  H5    U    98      -6.906  60.787  64.776  1.00  0.00           H  
ATOM   3166  H6    U    98      -5.910  60.937  66.963  1.00  0.00           H  
ATOM   3167  P     U    99      -1.514  57.955  68.585  1.00  0.00           P  
ATOM   3168  OP2   U    99      -1.573  58.564  67.226  1.00  0.00           O  
ATOM   3169  OP1   U    99      -0.256  58.016  69.371  1.00  0.00           O  
ATOM   3170  O5'   U    99      -1.956  56.435  68.472  1.00  0.00           O  
ATOM   3171  C5'   U    99      -2.033  55.640  69.636  1.00  0.00           C  
ATOM   3172  C4'   U    99      -2.845  54.415  69.356  1.00  0.00           C  
ATOM   3173  O4'   U    99      -4.156  54.833  68.918  1.00  0.00           O  
ATOM   3174  C3'   U    99      -2.355  53.559  68.209  1.00  0.00           C  
ATOM   3175  O3'   U    99      -1.347  52.681  68.676  1.00  0.00           O  
ATOM   3176  C1'   U    99      -4.651  53.944  67.942  1.00  0.00           C  
ATOM   3177  C2'   U    99      -3.626  52.819  67.831  1.00  0.00           C  
ATOM   3178  O2'   U    99      -3.953  51.858  68.814  1.00  0.00           O  
ATOM   3179  N1    U    99      -4.893  54.711  66.717  1.00  0.00           N  
ATOM   3180  C2    U    99      -5.792  54.207  65.790  1.00  0.00           C  
ATOM   3181  O2    U    99      -6.313  53.113  65.899  1.00  0.00           O  
ATOM   3182  N3    U    99      -6.049  55.029  64.731  1.00  0.00           N  
ATOM   3183  C4    U    99      -5.498  56.268  64.499  1.00  0.00           C  
ATOM   3184  O4    U    99      -5.934  56.958  63.576  1.00  0.00           O  
ATOM   3185  C5    U    99      -4.533  56.689  65.471  1.00  0.00           C  
ATOM   3186  C6    U    99      -4.271  55.912  66.521  1.00  0.00           C  
ATOM   3187  H5'   U    99      -2.488  56.212  70.456  1.00  0.00           H  
ATOM   3188 H5''   U    99      -1.023  55.353  69.965  1.00  0.00           H  
ATOM   3189  H4'   U    99      -2.818  53.852  70.301  1.00  0.00           H  
ATOM   3190  H3'   U    99      -1.885  54.135  67.398  1.00  0.00           H  
ATOM   3191  H1'   U    99      -5.615  53.475  68.187  1.00  0.00           H  
ATOM   3192  H2'   U    99      -3.529  52.263  66.887  1.00  0.00           H  
ATOM   3193 HO2'   U    99      -3.113  51.456  69.180  1.00  0.00           H  
ATOM   3194  H3    U    99      -6.704  54.692  64.053  1.00  0.00           H  
ATOM   3195  H5    U    99      -4.009  57.650  65.350  1.00  0.00           H  
ATOM   3196  H6    U    99      -3.527  56.252  67.258  1.00  0.00           H  
ATOM   3197  P     C   100      -0.075  52.385  67.754  1.00  0.00           P  
ATOM   3198  OP2   C   100       0.259  53.618  67.001  1.00  0.00           O  
ATOM   3199  OP1   C   100       0.952  51.760  68.624  1.00  0.00           O  
ATOM   3200  O5'   C   100      -0.616  51.315  66.700  1.00  0.00           O  
ATOM   3201  C5'   C   100      -0.927  49.964  67.105  1.00  0.00           C  
ATOM   3202  C4'   C   100      -1.686  49.235  66.014  1.00  0.00           C  
ATOM   3203  O4'   C   100      -2.948  49.896  65.741  1.00  0.00           O  
ATOM   3204  C3'   C   100      -1.042  49.202  64.638  1.00  0.00           C  
ATOM   3205  O3'   C   100       0.002  48.241  64.566  1.00  0.00           O  
ATOM   3206  C1'   C   100      -3.359  49.601  64.418  1.00  0.00           C  
ATOM   3207  C2'   C   100      -2.222  48.818  63.756  1.00  0.00           C  
ATOM   3208  O2'   C   100      -2.531  47.441  63.833  1.00  0.00           O  
ATOM   3209  N1    C   100      -3.672  50.855  63.713  1.00  0.00           N  
ATOM   3210  C2    C   100      -4.559  50.809  62.622  1.00  0.00           C  
ATOM   3211  O2    C   100      -5.044  49.728  62.286  1.00  0.00           O  
ATOM   3212  N3    C   100      -4.860  51.947  61.964  1.00  0.00           N  
ATOM   3213  C4    C   100      -4.321  53.104  62.352  1.00  0.00           C  
ATOM   3214  N4    C   100      -4.665  54.201  61.676  1.00  0.00           N  
ATOM   3215  C5    C   100      -3.408  53.184  63.452  1.00  0.00           C  
ATOM   3216  C6    C   100      -3.116  52.047  64.098  1.00  0.00           C  
ATOM   3217  H5'   C   100      -1.530  49.974  68.025  1.00  0.00           H  
ATOM   3218 H5''   C   100      -0.001  49.416  67.333  1.00  0.00           H  
ATOM   3219  H4'   C   100      -1.782  48.208  66.395  1.00  0.00           H  
ATOM   3220  H3'   C   100      -0.551  50.146  64.357  1.00  0.00           H  
ATOM   3221  H1'   C   100      -4.259  48.971  64.359  1.00  0.00           H  
ATOM   3222  H2'   C   100      -2.033  49.005  62.689  1.00  0.00           H  
ATOM   3223 HO2'   C   100      -1.715  46.931  64.106  1.00  0.00           H  
ATOM   3224  H42   C   100      -4.283  55.089  61.933  1.00  0.00           H  
ATOM   3225  H41   C   100      -5.306  54.136  60.912  1.00  0.00           H  
ATOM   3226  H5    C   100      -2.962  54.143  63.753  1.00  0.00           H  
ATOM   3227  H6    C   100      -2.419  52.070  64.949  1.00  0.00           H  
ATOM   3228  P     A   101       1.266  48.491  63.605  1.00  0.00           P  
ATOM   3229  OP2   A   101       1.823  49.832  63.917  1.00  0.00           O  
ATOM   3230  OP1   A   101       2.143  47.297  63.677  1.00  0.00           O  
ATOM   3231  O5'   A   101       0.632  48.550  62.143  1.00  0.00           O  
ATOM   3232  C5'   A   101       0.175  47.370  61.500  1.00  0.00           C  
ATOM   3233  C4'   A   101      -0.498  47.681  60.186  1.00  0.00           C  
ATOM   3234  O4'   A   101      -1.638  48.550  60.416  1.00  0.00           O  
ATOM   3235  C3'   A   101       0.342  48.439  59.169  1.00  0.00           C  
ATOM   3236  O3'   A   101       1.176  47.593  58.397  1.00  0.00           O  
ATOM   3237  C1'   A   101      -1.781  49.453  59.348  1.00  0.00           C  
ATOM   3238  C2'   A   101      -0.727  49.086  58.300  1.00  0.00           C  
ATOM   3239  O2'   A   101      -1.285  48.152  57.388  1.00  0.00           O  
ATOM   3240  N1    A   101      -3.025  54.422  58.791  1.00  0.00           N  
ATOM   3241  C2    A   101      -3.379  53.324  58.111  1.00  0.00           C  
ATOM   3242  N3    A   101      -3.017  52.058  58.311  1.00  0.00           N  
ATOM   3243  C4    A   101      -2.180  51.963  59.359  1.00  0.00           C  
ATOM   3244  C5    A   101      -1.726  52.999  60.154  1.00  0.00           C  
ATOM   3245  C6    A   101      -2.184  54.291  59.839  1.00  0.00           C  
ATOM   3246  N6    A   101      -1.831  55.386  60.516  1.00  0.00           N  
ATOM   3247  N7    A   101      -0.875  52.523  61.142  1.00  0.00           N  
ATOM   3248  C8    A   101      -0.835  51.232  60.926  1.00  0.00           C  
ATOM   3249  N9    A   101      -1.601  50.823  59.862  1.00  0.00           N  
ATOM   3250  H5'   A   101      -0.464  46.913  62.085  1.00  0.00           H  
ATOM   3251 H5''   A   101       0.938  46.778  61.336  1.00  0.00           H  
ATOM   3252  H4'   A   101      -0.810  46.844  59.784  1.00  0.00           H  
ATOM   3253  H3'   A   101       0.852  49.138  59.631  1.00  0.00           H  
ATOM   3254  H1'   A   101      -2.675  49.366  58.954  1.00  0.00           H  
ATOM   3255  H2'   A   101      -0.384  49.882  57.842  1.00  0.00           H  
ATOM   3256 HO2'   A   101      -0.644  47.424  57.247  1.00  0.00           H  
ATOM   3257  H2    A   101      -3.991  53.473  57.360  1.00  0.00           H  
ATOM   3258  H61   A   101      -2.183  56.262  60.250  1.00  0.00           H  
ATOM   3259  H62   A   101      -1.222  55.316  61.280  1.00  0.00           H  
ATOM   3260  H8    A   101      -0.305  50.614  61.473  1.00  0.00           H  
ATOM   3261  P     U   102       2.261  48.225  57.394  1.00  0.00           P  
ATOM   3262  OP2   U   102       1.902  49.647  57.167  1.00  0.00           O  
ATOM   3263  OP1   U   102       3.613  47.881  57.904  1.00  0.00           O  
ATOM   3264  O5'   U   102       2.032  47.434  56.031  1.00  0.00           O  
ATOM   3265  C5'   U   102       2.021  46.014  56.004  1.00  0.00           C  
ATOM   3266  C4'   U   102       0.763  45.479  55.365  1.00  0.00           C  
ATOM   3267  O4'   U   102       0.900  45.678  53.949  1.00  0.00           O  
ATOM   3268  C3'   U   102       0.534  43.980  55.489  1.00  0.00           C  
ATOM   3269  O3'   U   102      -0.808  43.602  55.239  1.00  0.00           O  
ATOM   3270  C1'   U   102       1.226  44.484  53.254  1.00  0.00           C  
ATOM   3271  C2'   U   102       1.380  43.429  54.351  1.00  0.00           C  
ATOM   3272  O2'   U   102       0.851  42.204  53.863  1.00  0.00           O  
ATOM   3273  N1    U   102       2.474  44.671  52.475  1.00  0.00           N  
ATOM   3274  C2    U   102       2.452  44.290  51.146  1.00  0.00           C  
ATOM   3275  O2    U   102       1.467  43.818  50.605  1.00  0.00           O  
ATOM   3276  N3    U   102       3.629  44.483  50.464  1.00  0.00           N  
ATOM   3277  C4    U   102       4.803  45.006  50.963  1.00  0.00           C  
ATOM   3278  O4    U   102       5.780  45.115  50.221  1.00  0.00           O  
ATOM   3279  C5    U   102       4.752  45.378  52.345  1.00  0.00           C  
ATOM   3280  C6    U   102       3.619  45.202  53.031  1.00  0.00           C  
ATOM   3281  H5'   U   102       2.081  45.677  56.922  1.00  0.00           H  
ATOM   3282 H5''   U   102       2.796  45.698  55.495  1.00  0.00           H  
ATOM   3283  H4'   U   102      -0.004  45.983  55.708  1.00  0.00           H  
ATOM   3284  H3'   U   102       0.901  43.667  56.341  1.00  0.00           H  
ATOM   3285  H1'   U   102       0.503  44.217  52.648  1.00  0.00           H  
ATOM   3286  H2'   U   102       2.320  43.338  54.612  1.00  0.00           H  
ATOM   3287 HO2'   U   102       0.314  41.784  54.569  1.00  0.00           H  
ATOM   3288  H3    U   102       3.634  44.219  49.521  1.00  0.00           H  
ATOM   3289  H5    U   102       5.542  45.759  52.782  1.00  0.00           H  
ATOM   3290  H6    U   102       3.610  45.464  53.975  1.00  0.00           H  
ATOM   3291  P     U   103      -1.572  42.652  56.280  1.00  0.00           P  
ATOM   3292  OP2   U   103      -0.904  42.864  57.588  1.00  0.00           O  
ATOM   3293  OP1   U   103      -3.016  42.968  56.133  1.00  0.00           O  
ATOM   3294  O5'   U   103      -1.355  41.132  55.855  1.00  0.00           O  
ATOM   3295  C5'   U   103      -2.330  40.145  56.153  1.00  0.00           C  
ATOM   3296  C4'   U   103      -3.696  40.540  55.647  1.00  0.00           C  
ATOM   3297  O4'   U   103      -4.302  41.452  56.593  1.00  0.00           O  
ATOM   3298  C3'   U   103      -3.729  41.290  54.325  1.00  0.00           C  
ATOM   3299  O3'   U   103      -3.669  40.433  53.199  1.00  0.00           O  
ATOM   3300  C1'   U   103      -5.114  42.388  55.909  1.00  0.00           C  
ATOM   3301  C2'   U   103      -5.027  42.087  54.412  1.00  0.00           C  
ATOM   3302  O2'   U   103      -6.142  41.291  54.036  1.00  0.00           O  
ATOM   3303  N1    U   103      -4.614  43.744  56.241  1.00  0.00           N  
ATOM   3304  C2    U   103      -5.186  44.808  55.569  1.00  0.00           C  
ATOM   3305  O2    U   103      -6.065  44.675  54.735  1.00  0.00           O  
ATOM   3306  N3    U   103      -4.693  46.044  55.908  1.00  0.00           N  
ATOM   3307  C4    U   103      -3.707  46.322  56.831  1.00  0.00           C  
ATOM   3308  O4    U   103      -3.371  47.491  57.024  1.00  0.00           O  
ATOM   3309  C5    U   103      -3.161  45.172  57.486  1.00  0.00           C  
ATOM   3310  C6    U   103      -3.624  43.957  57.176  1.00  0.00           C  
ATOM   3311  H5'   U   103      -2.374  40.021  57.124  1.00  0.00           H  
ATOM   3312 H5''   U   103      -2.068  39.299  55.734  1.00  0.00           H  
ATOM   3313  H4'   U   103      -4.262  39.744  55.573  1.00  0.00           H  
ATOM   3314  H3'   U   103      -2.974  41.914  54.296  1.00  0.00           H  
ATOM   3315  H1'   U   103      -6.047  42.305  56.201  1.00  0.00           H  
ATOM   3316  H2'   U   103      -4.976  42.911  53.884  1.00  0.00           H  
ATOM   3317 HO2'   U   103      -5.875  40.691  53.308  1.00  0.00           H  
ATOM   3318  H3    U   103      -5.085  46.813  55.444  1.00  0.00           H  
ATOM   3319  H5    U   103      -2.455  45.276  58.158  1.00  0.00           H  
ATOM   3320  H6    U   103      -3.234  43.187  57.638  1.00  0.00           H  
ATOM   3321  P     A   104      -2.650  40.746  51.997  1.00  0.00           P  
ATOM   3322  OP2   A   104      -1.342  41.122  52.589  1.00  0.00           O  
ATOM   3323  OP1   A   104      -2.722  39.623  51.029  1.00  0.00           O  
ATOM   3324  O5'   A   104      -3.264  42.039  51.298  1.00  0.00           O  
ATOM   3325  C5'   A   104      -4.450  41.955  50.522  1.00  0.00           C  
ATOM   3326  C4'   A   104      -4.902  43.314  50.050  1.00  0.00           C  
ATOM   3327  O4'   A   104      -5.226  44.112  51.188  1.00  0.00           O  
ATOM   3328  C3'   A   104      -3.848  44.164  49.357  1.00  0.00           C  
ATOM   3329  O3'   A   104      -3.651  43.807  48.000  1.00  0.00           O  
ATOM   3330  C1'   A   104      -4.957  45.476  50.913  1.00  0.00           C  
ATOM   3331  C2'   A   104      -4.402  45.552  49.513  1.00  0.00           C  
ATOM   3332  O2'   A   104      -5.463  45.788  48.600  1.00  0.00           O  
ATOM   3333  N1    A   104      -2.561  49.634  52.790  1.00  0.00           N  
ATOM   3334  C2    A   104      -3.438  49.475  51.790  1.00  0.00           C  
ATOM   3335  N3    A   104      -4.023  48.362  51.354  1.00  0.00           N  
ATOM   3336  C4    A   104      -3.619  47.300  52.074  1.00  0.00           C  
ATOM   3337  C5    A   104      -2.725  47.305  53.128  1.00  0.00           C  
ATOM   3338  C6    A   104      -2.177  48.547  53.493  1.00  0.00           C  
ATOM   3339  N6    A   104      -1.302  48.706  54.488  1.00  0.00           N  
ATOM   3340  N7    A   104      -2.550  46.022  53.629  1.00  0.00           N  
ATOM   3341  C8    A   104      -3.329  45.283  52.879  1.00  0.00           C  
ATOM   3342  N9    A   104      -4.007  45.991  51.917  1.00  0.00           N  
ATOM   3343  H5'   A   104      -5.160  41.553  51.065  1.00  0.00           H  
ATOM   3344 H5''   A   104      -4.283  41.385  49.742  1.00  0.00           H  
ATOM   3345  H4'   A   104      -5.699  43.207  49.490  1.00  0.00           H  
ATOM   3346  H3'   A   104      -3.004  44.097  49.852  1.00  0.00           H  
ATOM   3347  H1'   A   104      -5.792  45.989  50.960  1.00  0.00           H  
ATOM   3348  H2'   A   104      -3.699  46.231  49.437  1.00  0.00           H  
ATOM   3349 HO2'   A   104      -5.293  45.284  47.777  1.00  0.00           H  
ATOM   3350  H2    A   104      -3.684  50.295  51.312  1.00  0.00           H  
ATOM   3351  H61   A   104      -0.953  49.599  54.696  1.00  0.00           H  
ATOM   3352  H62   A   104      -1.008  47.932  55.012  1.00  0.00           H  
ATOM   3353  H8    A   104      -3.420  44.313  52.993  1.00  0.00           H  
ATOM   3354  P     A   105      -2.194  43.938  47.334  1.00  0.00           P  
ATOM   3355  OP2   A   105      -1.203  43.369  48.281  1.00  0.00           O  
ATOM   3356  OP1   A   105      -2.273  43.411  45.949  1.00  0.00           O  
ATOM   3357  O5'   A   105      -1.949  45.510  47.250  1.00  0.00           O  
ATOM   3358  C5'   A   105      -2.760  46.331  46.424  1.00  0.00           C  
ATOM   3359  C4'   A   105      -2.404  47.789  46.572  1.00  0.00           C  
ATOM   3360  O4'   A   105      -2.641  48.173  47.944  1.00  0.00           O  
ATOM   3361  C3'   A   105      -0.948  48.150  46.320  1.00  0.00           C  
ATOM   3362  O3'   A   105      -0.654  48.344  44.947  1.00  0.00           O  
ATOM   3363  C1'   A   105      -1.643  49.123  48.352  1.00  0.00           C  
ATOM   3364  C2'   A   105      -0.750  49.408  47.153  1.00  0.00           C  
ATOM   3365  O2'   A   105      -1.241  50.556  46.477  1.00  0.00           O  
ATOM   3366  N1    A   105       1.637  50.192  52.180  1.00  0.00           N  
ATOM   3367  C2    A   105       1.085  50.955  51.227  1.00  0.00           C  
ATOM   3368  N3    A   105       0.238  50.611  50.260  1.00  0.00           N  
ATOM   3369  C4    A   105      -0.049  49.299  50.324  1.00  0.00           C  
ATOM   3370  C5    A   105       0.439  48.388  51.243  1.00  0.00           C  
ATOM   3371  C6    A   105       1.327  48.878  52.216  1.00  0.00           C  
ATOM   3372  N6    A   105       1.878  48.119  53.166  1.00  0.00           N  
ATOM   3373  N7    A   105      -0.077  47.122  51.001  1.00  0.00           N  
ATOM   3374  C8    A   105      -0.852  47.293  49.958  1.00  0.00           C  
ATOM   3375  N9    A   105      -0.882  48.586  49.496  1.00  0.00           N  
ATOM   3376  H5'   A   105      -3.700  46.205  46.671  1.00  0.00           H  
ATOM   3377 H5''   A   105      -2.637  46.066  45.489  1.00  0.00           H  
ATOM   3378  H4'   A   105      -2.976  48.318  45.977  1.00  0.00           H  
ATOM   3379  H3'   A   105      -0.374  47.440  46.678  1.00  0.00           H  
ATOM   3380  H1'   A   105      -2.100  49.948  48.621  1.00  0.00           H  
ATOM   3381  H2'   A   105       0.186  49.517  47.423  1.00  0.00           H  
ATOM   3382 HO2'   A   105      -1.145  50.422  45.511  1.00  0.00           H  
ATOM   3383  H2    A   105       1.342  51.901  51.244  1.00  0.00           H  
ATOM   3384  H61   A   105       2.492  48.517  53.818  1.00  0.00           H  
ATOM   3385  H62   A   105       1.668  47.163  53.212  1.00  0.00           H  
ATOM   3386  H8    A   105      -1.363  46.565  49.546  1.00  0.00           H  
ATOM   3387  P     U   106       0.757  47.864  44.347  1.00  0.00           P  
ATOM   3388  OP2   U   106       1.248  46.734  45.176  1.00  0.00           O  
ATOM   3389  OP1   U   106       0.597  47.683  42.881  1.00  0.00           O  
ATOM   3390  O5'   U   106       1.722  49.108  44.588  1.00  0.00           O  
ATOM   3391  C5'   U   106       1.482  50.352  43.947  1.00  0.00           C  
ATOM   3392  C4'   U   106       2.457  51.410  44.402  1.00  0.00           C  
ATOM   3393  O4'   U   106       2.244  51.729  45.780  1.00  0.00           O  
ATOM   3394  C3'   U   106       3.932  51.061  44.278  1.00  0.00           C  
ATOM   3395  O3'   U   106       4.501  51.488  43.053  1.00  0.00           O  
ATOM   3396  C1'   U   106       3.515  51.873  46.496  1.00  0.00           C  
ATOM   3397  C2'   U   106       4.604  51.758  45.451  1.00  0.00           C  
ATOM   3398  O2'   U   106       5.008  53.074  45.105  1.00  0.00           O  
ATOM   3399  N1    U   106       3.599  50.801  47.517  1.00  0.00           N  
ATOM   3400  C2    U   106       4.400  51.040  48.619  1.00  0.00           C  
ATOM   3401  O2    U   106       5.024  52.075  48.776  1.00  0.00           O  
ATOM   3402  N3    U   106       4.447  50.020  49.537  1.00  0.00           N  
ATOM   3403  C4    U   106       3.790  48.810  49.471  1.00  0.00           C  
ATOM   3404  O4    U   106       3.935  47.992  50.381  1.00  0.00           O  
ATOM   3405  C5    U   106       2.979  48.633  48.304  1.00  0.00           C  
ATOM   3406  C6    U   106       2.915  49.610  47.394  1.00  0.00           C  
ATOM   3407  H5'   U   106       0.571  50.648  44.154  1.00  0.00           H  
ATOM   3408 H5''   U   106       1.568  50.234  42.978  1.00  0.00           H  
ATOM   3409  H4'   U   106       2.315  52.220  43.869  1.00  0.00           H  
ATOM   3410  H3'   U   106       4.045  50.095  44.396  1.00  0.00           H  
ATOM   3411  H1'   U   106       3.582  52.747  46.937  1.00  0.00           H  
ATOM   3412  H2'   U   106       5.351  51.230  45.802  1.00  0.00           H  
ATOM   3413 HO2'   U   106       5.242  53.096  44.153  1.00  0.00           H  
ATOM   3414  H3    U   106       5.009  50.169  50.326  1.00  0.00           H  
ATOM   3415  H5    U   106       2.476  47.802  48.175  1.00  0.00           H  
ATOM   3416  H6    U   106       2.355  49.464  46.605  1.00  0.00           H  
ATOM   3417  P     C   107       5.435  50.493  42.204  1.00  0.00           P  
ATOM   3418  OP2   C   107       4.841  49.134  42.272  1.00  0.00           O  
ATOM   3419  OP1   C   107       5.688  51.118  40.881  1.00  0.00           O  
ATOM   3420  O5'   C   107       6.809  50.472  43.010  1.00  0.00           O  
ATOM   3421  C5'   C   107       7.641  51.620  43.063  1.00  0.00           C  
ATOM   3422  C4'   C   107       8.710  51.486  44.120  1.00  0.00           C  
ATOM   3423  O4'   C   107       8.063  51.456  45.425  1.00  0.00           O  
ATOM   3424  C3'   C   107       9.532  50.206  44.083  1.00  0.00           C  
ATOM   3425  O3'   C   107      10.605  50.265  43.160  1.00  0.00           O  
ATOM   3426  C1'   C   107       8.754  50.563  46.283  1.00  0.00           C  
ATOM   3427  C2'   C   107       9.984  50.060  45.528  1.00  0.00           C  
ATOM   3428  O2'   C   107      11.082  50.914  45.812  1.00  0.00           O  
ATOM   3429  N1    C   107       7.837  49.460  46.664  1.00  0.00           N  
ATOM   3430  C2    C   107       7.931  48.933  47.958  1.00  0.00           C  
ATOM   3431  O2    C   107       8.772  49.399  48.742  1.00  0.00           O  
ATOM   3432  N3    C   107       7.106  47.928  48.330  1.00  0.00           N  
ATOM   3433  C4    C   107       6.212  47.444  47.469  1.00  0.00           C  
ATOM   3434  N4    C   107       5.418  46.452  47.880  1.00  0.00           N  
ATOM   3435  C5    C   107       6.091  47.957  46.147  1.00  0.00           C  
ATOM   3436  C6    C   107       6.911  48.953  45.790  1.00  0.00           C  
ATOM   3437  H5'   C   107       7.090  52.405  43.263  1.00  0.00           H  
ATOM   3438 H5''   C   107       8.069  51.745  42.190  1.00  0.00           H  
ATOM   3439  H4'   C   107       9.306  52.261  44.066  1.00  0.00           H  
ATOM   3440  H3'   C   107       8.948  49.453  43.853  1.00  0.00           H  
ATOM   3441  H1'   C   107       9.043  51.039  47.089  1.00  0.00           H  
ATOM   3442  H2'   C   107      10.184  49.127  45.748  1.00  0.00           H  
ATOM   3443 HO2'   C   107      11.619  51.025  45.001  1.00  0.00           H  
ATOM   3444  H42   C   107       4.750  46.075  47.271  1.00  0.00           H  
ATOM   3445  H41   C   107       5.505  46.101  48.791  1.00  0.00           H  
ATOM   3446  H5    C   107       5.429  47.595  45.520  1.00  0.00           H  
ATOM   3447  H6    C   107       6.844  49.319  44.884  1.00  0.00           H  
ATOM   3448  P     A   108      11.053  48.947  42.356  1.00  0.00           P  
ATOM   3449  OP2   A   108       9.834  48.153  42.059  1.00  0.00           O  
ATOM   3450  OP1   A   108      11.946  49.365  41.247  1.00  0.00           O  
ATOM   3451  O5'   A   108      11.926  48.131  43.411  1.00  0.00           O  
ATOM   3452  C5'   A   108      13.168  48.637  43.876  1.00  0.00           C  
ATOM   3453  C4'   A   108      13.617  47.936  45.134  1.00  0.00           C  
ATOM   3454  O4'   A   108      12.699  48.180  46.235  1.00  0.00           O  
ATOM   3455  C3'   A   108      13.683  46.418  45.063  1.00  0.00           C  
ATOM   3456  O3'   A   108      14.782  45.945  44.304  1.00  0.00           O  
ATOM   3457  C1'   A   108      12.734  47.079  47.100  1.00  0.00           C  
ATOM   3458  C2'   A   108      13.754  46.085  46.542  1.00  0.00           C  
ATOM   3459  O2'   A   108      15.038  46.377  47.074  1.00  0.00           O  
ATOM   3460  N1    A   108       9.300  44.813  50.202  1.00  0.00           N  
ATOM   3461  C2    A   108      10.541  45.269  50.414  1.00  0.00           C  
ATOM   3462  N3    A   108      11.381  45.849  49.559  1.00  0.00           N  
ATOM   3463  C4    A   108      10.824  45.949  48.339  1.00  0.00           C  
ATOM   3464  C5    A   108       9.561  45.527  47.968  1.00  0.00           C  
ATOM   3465  C6    A   108       8.770  44.929  48.965  1.00  0.00           C  
ATOM   3466  N6    A   108       7.533  44.473  48.754  1.00  0.00           N  
ATOM   3467  N7    A   108       9.329  45.796  46.626  1.00  0.00           N  
ATOM   3468  C8    A   108      10.438  46.365  46.223  1.00  0.00           C  
ATOM   3469  N9    A   108      11.386  46.490  47.208  1.00  0.00           N  
ATOM   3470  H5'   A   108      13.074  49.595  44.062  1.00  0.00           H  
ATOM   3471 H5''   A   108      13.846  48.512  43.181  1.00  0.00           H  
ATOM   3472  H4'   A   108      14.499  48.277  45.390  1.00  0.00           H  
ATOM   3473  H3'   A   108      12.847  46.077  44.681  1.00  0.00           H  
ATOM   3474  H1'   A   108      13.029  47.386  47.983  1.00  0.00           H  
ATOM   3475  H2'   A   108      13.492  45.156  46.714  1.00  0.00           H  
ATOM   3476 HO2'   A   108      15.715  46.191  46.391  1.00  0.00           H  
ATOM   3477  H2    A   108      10.879  45.161  51.328  1.00  0.00           H  
ATOM   3478  H61   A   108       7.030  44.065  49.490  1.00  0.00           H  
ATOM   3479  H62   A   108       7.128  44.547  47.865  1.00  0.00           H  
ATOM   3480  H8    A   108      10.578  46.673  45.302  1.00  0.00           H  
ATOM   3481  P     A   109      14.837  44.410  43.831  1.00  0.00           P  
ATOM   3482  OP2   A   109      13.453  43.975  43.519  1.00  0.00           O  
ATOM   3483  OP1   A   109      15.896  44.284  42.799  1.00  0.00           O  
ATOM   3484  O5'   A   109      15.319  43.624  45.131  1.00  0.00           O  
ATOM   3485  C5'   A   109      14.887  42.294  45.380  1.00  0.00           C  
ATOM   3486  C4'   A   109      14.929  41.964  46.851  1.00  0.00           C  
ATOM   3487  O4'   A   109      13.984  42.783  47.565  1.00  0.00           O  
ATOM   3488  C3'   A   109      14.499  40.556  47.231  1.00  0.00           C  
ATOM   3489  O3'   A   109      15.485  39.579  46.948  1.00  0.00           O  
ATOM   3490  C1'   A   109      13.514  42.101  48.709  1.00  0.00           C  
ATOM   3491  C2'   A   109      14.152  40.717  48.704  1.00  0.00           C  
ATOM   3492  O2'   A   109      15.322  40.744  49.509  1.00  0.00           O  
ATOM   3493  N1    A   109       9.146  41.376  51.345  1.00  0.00           N  
ATOM   3494  C2    A   109      10.433  41.376  51.717  1.00  0.00           C  
ATOM   3495  N3    A   109      11.522  41.572  50.977  1.00  0.00           N  
ATOM   3496  C4    A   109      11.190  41.793  49.692  1.00  0.00           C  
ATOM   3497  C5    A   109       9.915  41.823  49.160  1.00  0.00           C  
ATOM   3498  C6    A   109       8.847  41.602  50.048  1.00  0.00           C  
ATOM   3499  N6    A   109       7.565  41.601  49.678  1.00  0.00           N  
ATOM   3500  N7    A   109       9.959  42.080  47.796  1.00  0.00           N  
ATOM   3501  C8    A   109      11.239  42.197  47.539  1.00  0.00           C  
ATOM   3502  N9    A   109      12.042  42.035  48.642  1.00  0.00           N  
ATOM   3503  H5'   A   109      15.470  41.672  44.896  1.00  0.00           H  
ATOM   3504 H5''   A   109      13.969  42.189  45.055  1.00  0.00           H  
ATOM   3505  H4'   A   109      15.830  42.149  47.192  1.00  0.00           H  
ATOM   3506  H3'   A   109      13.689  40.321  46.732  1.00  0.00           H  
ATOM   3507  H1'   A   109      13.782  42.581  49.521  1.00  0.00           H  
ATOM   3508  H2'   A   109      13.522  40.029  49.002  1.00  0.00           H  
ATOM   3509 HO2'   A   109      15.993  40.148  49.115  1.00  0.00           H  
ATOM   3510  H2    A   109      10.595  41.207  52.669  1.00  0.00           H  
ATOM   3511  H61   A   109       6.863  41.440  50.343  1.00  0.00           H  
ATOM   3512  H62   A   109       7.324  41.763  48.742  1.00  0.00           H  
ATOM   3513  H8    A   109      11.590  42.382  46.643  1.00  0.00           H  
ATOM   3514  P     G   110      15.070  38.034  46.788  1.00  0.00           P  
ATOM   3515  OP2   G   110      13.862  37.970  45.927  1.00  0.00           O  
ATOM   3516  OP1   G   110      16.284  37.268  46.408  1.00  0.00           O  
ATOM   3517  O5'   G   110      14.650  37.593  48.260  1.00  0.00           O  
ATOM   3518  C5'   G   110      13.742  36.522  48.469  1.00  0.00           C  
ATOM   3519  C4'   G   110      13.260  36.473  49.898  1.00  0.00           C  
ATOM   3520  O4'   G   110      12.557  37.694  50.235  1.00  0.00           O  
ATOM   3521  C3'   G   110      12.233  35.398  50.220  1.00  0.00           C  
ATOM   3522  O3'   G   110      12.812  34.118  50.404  1.00  0.00           O  
ATOM   3523  C1'   G   110      11.581  37.404  51.199  1.00  0.00           C  
ATOM   3524  C2'   G   110      11.678  35.926  51.508  1.00  0.00           C  
ATOM   3525  O2'   G   110      12.590  35.734  52.580  1.00  0.00           O  
ATOM   3526  N1    G   110       8.948  38.946  47.124  1.00  0.00           N  
ATOM   3527  C2    G   110      10.290  38.683  47.249  1.00  0.00           C  
ATOM   3528  N2    G   110      11.035  38.850  46.146  1.00  0.00           N  
ATOM   3529  N3    G   110      10.863  38.283  48.373  1.00  0.00           N  
ATOM   3530  C4    G   110       9.973  38.167  49.380  1.00  0.00           C  
ATOM   3531  C5    G   110       8.614  38.405  49.361  1.00  0.00           C  
ATOM   3532  C6    G   110       8.013  38.834  48.149  1.00  0.00           C  
ATOM   3533  O6    G   110       6.825  39.096  47.929  1.00  0.00           O  
ATOM   3534  N7    G   110       8.054  38.168  50.607  1.00  0.00           N  
ATOM   3535  C8    G   110       9.063  37.797  51.349  1.00  0.00           C  
ATOM   3536  N9    G   110      10.255  37.774  50.668  1.00  0.00           N  
ATOM   3537  H5'   G   110      14.189  35.677  48.253  1.00  0.00           H  
ATOM   3538 H5''   G   110      12.971  36.636  47.875  1.00  0.00           H  
ATOM   3539  H4'   G   110      14.036  36.385  50.491  1.00  0.00           H  
ATOM   3540  H3'   G   110      11.538  35.401  49.531  1.00  0.00           H  
ATOM   3541  H1'   G   110      11.762  37.920  52.012  1.00  0.00           H  
ATOM   3542  H2'   G   110      10.799  35.540  51.706  1.00  0.00           H  
ATOM   3543 HO2'   G   110      13.051  34.878  52.457  1.00  0.00           H  
ATOM   3544  H1    G   110       8.622  39.237  46.247  1.00  0.00           H  
ATOM   3545  H22   G   110      12.000  38.676  46.175  1.00  0.00           H  
ATOM   3546  H21   G   110      10.618  39.145  45.310  1.00  0.00           H  
ATOM   3547  H8    G   110       8.976  37.558  52.295  1.00  0.00           H  
ATOM   3548  P     A   111      12.127  32.820  49.747  1.00  0.00           P  
ATOM   3549  OP2   A   111      12.048  33.036  48.280  1.00  0.00           O  
ATOM   3550  OP1   A   111      12.817  31.618  50.276  1.00  0.00           O  
ATOM   3551  O5'   A   111      10.643  32.833  50.327  1.00  0.00           O  
ATOM   3552  C5'   A   111      10.395  32.566  51.699  1.00  0.00           C  
ATOM   3553  C4'   A   111       8.975  32.901  52.081  1.00  0.00           C  
ATOM   3554  O4'   A   111       8.703  34.300  51.771  1.00  0.00           O  
ATOM   3555  C3'   A   111       7.887  32.145  51.332  1.00  0.00           C  
ATOM   3556  O3'   A   111       7.665  30.842  51.842  1.00  0.00           O  
ATOM   3557  C1'   A   111       7.375  34.436  51.320  1.00  0.00           C  
ATOM   3558  C2'   A   111       6.701  33.081  51.477  1.00  0.00           C  
ATOM   3559  O2'   A   111       6.131  32.993  52.775  1.00  0.00           O  
ATOM   3560  N1    A   111       4.616  36.419  47.446  1.00  0.00           N  
ATOM   3561  C2    A   111       4.295  36.091  48.704  1.00  0.00           C  
ATOM   3562  N3    A   111       5.065  35.578  49.662  1.00  0.00           N  
ATOM   3563  C4    A   111       6.320  35.397  49.216  1.00  0.00           C  
ATOM   3564  C5    A   111       6.800  35.685  47.952  1.00  0.00           C  
ATOM   3565  C6    A   111       5.886  36.225  47.031  1.00  0.00           C  
ATOM   3566  N6    A   111       6.204  36.552  45.776  1.00  0.00           N  
ATOM   3567  N7    A   111       8.148  35.367  47.855  1.00  0.00           N  
ATOM   3568  C8    A   111       8.448  34.902  49.042  1.00  0.00           C  
ATOM   3569  N9    A   111       7.389  34.891  49.916  1.00  0.00           N  
ATOM   3570  H5'   A   111      11.007  33.103  52.246  1.00  0.00           H  
ATOM   3571 H5''   A   111      10.559  31.617  51.876  1.00  0.00           H  
ATOM   3572  H4'   A   111       8.863  32.758  53.044  1.00  0.00           H  
ATOM   3573  H3'   A   111       8.135  32.079  50.385  1.00  0.00           H  
ATOM   3574  H1'   A   111       6.910  35.098  51.873  1.00  0.00           H  
ATOM   3575  H2'   A   111       6.033  32.927  50.776  1.00  0.00           H  
ATOM   3576 HO2'   A   111       6.218  32.072  53.099  1.00  0.00           H  
ATOM   3577  H2    A   111       3.361  36.251  48.956  1.00  0.00           H  
ATOM   3578  H61   A   111       5.522  36.925  45.179  1.00  0.00           H  
ATOM   3579  H62   A   111       7.120  36.420  45.452  1.00  0.00           H  
ATOM   3580  H8    A   111       9.345  34.589  49.284  1.00  0.00           H  
ATOM   3581  P     A   112       7.258  29.645  50.850  1.00  0.00           P  
ATOM   3582  OP2   A   112       8.095  29.755  49.629  1.00  0.00           O  
ATOM   3583  OP1   A   112       7.260  28.381  51.630  1.00  0.00           O  
ATOM   3584  O5'   A   112       5.752  29.973  50.447  1.00  0.00           O  
ATOM   3585  C5'   A   112       4.724  29.997  51.425  1.00  0.00           C  
ATOM   3586  C4'   A   112       3.472  30.654  50.898  1.00  0.00           C  
ATOM   3587  O4'   A   112       3.738  32.004  50.431  1.00  0.00           O  
ATOM   3588  C3'   A   112       2.814  29.975  49.707  1.00  0.00           C  
ATOM   3589  O3'   A   112       2.003  28.873  50.075  1.00  0.00           O  
ATOM   3590  C1'   A   112       2.930  32.307  49.317  1.00  0.00           C  
ATOM   3591  C2'   A   112       2.003  31.116  49.100  1.00  0.00           C  
ATOM   3592  O2'   A   112       0.801  31.334  49.823  1.00  0.00           O  
ATOM   3593  N1    A   112       3.310  34.392  44.620  1.00  0.00           N  
ATOM   3594  C2    A   112       2.301  34.330  45.498  1.00  0.00           C  
ATOM   3595  N3    A   112       2.271  33.770  46.706  1.00  0.00           N  
ATOM   3596  C4    A   112       3.459  33.214  47.002  1.00  0.00           C  
ATOM   3597  C5    A   112       4.587  33.197  46.203  1.00  0.00           C  
ATOM   3598  C6    A   112       4.490  33.824  44.949  1.00  0.00           C  
ATOM   3599  N6    A   112       5.495  33.886  44.072  1.00  0.00           N  
ATOM   3600  N7    A   112       5.628  32.534  46.839  1.00  0.00           N  
ATOM   3601  C8    A   112       5.114  32.171  47.988  1.00  0.00           C  
ATOM   3602  N9    A   112       3.805  32.550  48.154  1.00  0.00           N  
ATOM   3603  H5'   A   112       5.039  30.495  52.209  1.00  0.00           H  
ATOM   3604 H5''   A   112       4.515  29.079  51.693  1.00  0.00           H  
ATOM   3605  H4'   A   112       2.812  30.705  51.621  1.00  0.00           H  
ATOM   3606  H3'   A   112       3.508  29.696  49.072  1.00  0.00           H  
ATOM   3607  H1'   A   112       2.394  33.109  49.496  1.00  0.00           H  
ATOM   3608  H2'   A   112       1.832  30.968  48.146  1.00  0.00           H  
ATOM   3609 HO2'   A   112       0.490  30.481  50.189  1.00  0.00           H  
ATOM   3610  H2    A   112       1.466  34.757  45.211  1.00  0.00           H  
ATOM   3611  H61   A   112       5.368  34.338  43.211  1.00  0.00           H  
ATOM   3612  H62   A   112       6.361  33.482  44.289  1.00  0.00           H  
ATOM   3613  H8    A   112       5.618  31.674  48.667  1.00  0.00           H  
ATOM   3614  P     C   113       1.409  27.894  48.947  1.00  0.00           P  
ATOM   3615  OP2   C   113      -0.071  27.915  49.050  1.00  0.00           O  
ATOM   3616  OP1   C   113       2.059  28.234  47.655  1.00  0.00           O  
ATOM   3617  O5'   C   113       1.915  26.448  49.385  1.00  0.00           O  
ATOM   3618  C5'   C   113       3.266  26.058  49.194  1.00  0.00           C  
ATOM   3619  C4'   C   113       3.682  24.988  50.174  1.00  0.00           C  
ATOM   3620  O4'   C   113       3.808  25.487  51.526  1.00  0.00           O  
ATOM   3621  C3'   C   113       2.719  23.824  50.344  1.00  0.00           C  
ATOM   3622  O3'   C   113       2.745  22.922  49.251  1.00  0.00           O  
ATOM   3623  C1'   C   113       3.590  24.441  52.439  1.00  0.00           C  
ATOM   3624  C2'   C   113       3.230  23.198  51.627  1.00  0.00           C  
ATOM   3625  O2'   C   113       4.406  22.437  51.396  1.00  0.00           O  
ATOM   3626  N1    C   113       2.507  24.837  53.373  1.00  0.00           N  
ATOM   3627  C2    C   113       2.364  24.122  54.568  1.00  0.00           C  
ATOM   3628  O2    C   113       3.141  23.186  54.811  1.00  0.00           O  
ATOM   3629  N3    C   113       1.385  24.464  55.437  1.00  0.00           N  
ATOM   3630  C4    C   113       0.563  25.474  55.153  1.00  0.00           C  
ATOM   3631  N4    C   113      -0.390  25.775  56.039  1.00  0.00           N  
ATOM   3632  C5    C   113       0.680  26.220  53.946  1.00  0.00           C  
ATOM   3633  C6    C   113       1.654  25.873  53.095  1.00  0.00           C  
ATOM   3634  H5'   C   113       3.844  26.841  49.311  1.00  0.00           H  
ATOM   3635 H5''   C   113       3.373  25.715  48.282  1.00  0.00           H  
ATOM   3636  H4'   C   113       4.557  24.639  49.907  1.00  0.00           H  
ATOM   3637  H3'   C   113       1.813  24.171  50.485  1.00  0.00           H  
ATOM   3638  H1'   C   113       4.410  24.267  52.947  1.00  0.00           H  
ATOM   3639  H2'   C   113       2.536  22.667  52.068  1.00  0.00           H  
ATOM   3640 HO2'   C   113       4.417  22.141  50.462  1.00  0.00           H  
ATOM   3641  H42   C   113      -1.009  26.512  55.860  1.00  0.00           H  
ATOM   3642  H41   C   113      -0.468  25.259  56.869  1.00  0.00           H  
ATOM   3643  H5    C   113       0.071  26.961  53.746  1.00  0.00           H  
ATOM   3644  H6    C   113       1.751  26.374  52.259  1.00  0.00           H  
ATOM   3645  P     G   114       1.379  22.267  48.710  1.00  0.00           P  
ATOM   3646  OP2   G   114       0.383  23.356  48.544  1.00  0.00           O  
ATOM   3647  OP1   G   114       1.713  21.394  47.556  1.00  0.00           O  
ATOM   3648  O5'   G   114       0.896  21.335  49.909  1.00  0.00           O  
ATOM   3649  C5'   G   114       1.655  20.202  50.302  1.00  0.00           C  
ATOM   3650  C4'   G   114       1.183  19.651  51.625  1.00  0.00           C  
ATOM   3651  O4'   G   114       1.348  20.642  52.680  1.00  0.00           O  
ATOM   3652  C3'   G   114      -0.289  19.274  51.704  1.00  0.00           C  
ATOM   3653  O3'   G   114      -0.561  17.990  51.169  1.00  0.00           O  
ATOM   3654  C1'   G   114       0.301  20.534  53.624  1.00  0.00           C  
ATOM   3655  C2'   G   114      -0.518  19.311  53.213  1.00  0.00           C  
ATOM   3656  O2'   G   114       0.027  18.161  53.845  1.00  0.00           O  
ATOM   3657  N1    G   114      -3.043  23.493  56.069  1.00  0.00           N  
ATOM   3658  C2    G   114      -2.480  22.303  56.460  1.00  0.00           C  
ATOM   3659  N2    G   114      -2.853  21.834  57.660  1.00  0.00           N  
ATOM   3660  N3    G   114      -1.613  21.620  55.729  1.00  0.00           N  
ATOM   3661  C4    G   114      -1.351  22.232  54.555  1.00  0.00           C  
ATOM   3662  C5    G   114      -1.858  23.419  54.070  1.00  0.00           C  
ATOM   3663  C6    G   114      -2.787  24.141  54.864  1.00  0.00           C  
ATOM   3664  O6    G   114      -3.349  25.212  54.609  1.00  0.00           O  
ATOM   3665  N7    G   114      -1.333  23.704  52.818  1.00  0.00           N  
ATOM   3666  C8    G   114      -0.532  22.704  52.568  1.00  0.00           C  
ATOM   3667  N9    G   114      -0.495  21.775  53.580  1.00  0.00           N  
ATOM   3668  H5'   G   114       2.597  20.459  50.381  1.00  0.00           H  
ATOM   3669 H5''   G   114       1.570  19.506  49.617  1.00  0.00           H  
ATOM   3670  H4'   G   114       1.721  18.863  51.850  1.00  0.00           H  
ATOM   3671  H3'   G   114      -0.823  19.972  51.271  1.00  0.00           H  
ATOM   3672  H1'   G   114       0.651  20.402  54.530  1.00  0.00           H  
ATOM   3673  H2'   G   114      -1.467  19.429  53.430  1.00  0.00           H  
ATOM   3674 HO2'   G   114      -0.063  17.394  53.243  1.00  0.00           H  
ATOM   3675  H1    G   114      -3.675  23.920  56.684  1.00  0.00           H  
ATOM   3676  H22   G   114      -2.483  20.988  57.992  1.00  0.00           H  
ATOM   3677  H21   G   114      -3.494  22.333  58.207  1.00  0.00           H  
ATOM   3678  H8    G   114      -0.010  22.625  51.743  1.00  0.00           H  
ATOM   3679  P     A   115      -1.963  17.701  50.437  1.00  0.00           P  
ATOM   3680  OP2   A   115      -2.446  18.976  49.850  1.00  0.00           O  
ATOM   3681  OP1   A   115      -1.790  16.511  49.566  1.00  0.00           O  
ATOM   3682  O5'   A   115      -2.944  17.303  51.627  1.00  0.00           O  
ATOM   3683  C5'   A   115      -2.739  16.114  52.375  1.00  0.00           C  
ATOM   3684  C4'   A   115      -3.733  15.990  53.502  1.00  0.00           C  
ATOM   3685  O4'   A   115      -3.430  16.985  54.504  1.00  0.00           O  
ATOM   3686  C3'   A   115      -5.184  16.273  53.147  1.00  0.00           C  
ATOM   3687  O3'   A   115      -5.830  15.172  52.532  1.00  0.00           O  
ATOM   3688  C1'   A   115      -4.645  17.387  55.142  1.00  0.00           C  
ATOM   3689  C2'   A   115      -5.794  16.642  54.490  1.00  0.00           C  
ATOM   3690  O2'   A   115      -6.090  15.483  55.256  1.00  0.00           O  
ATOM   3691  N1    A   115      -6.731  21.588  57.275  1.00  0.00           N  
ATOM   3692  C2    A   115      -6.764  20.294  57.617  1.00  0.00           C  
ATOM   3693  N3    A   115      -6.198  19.250  57.015  1.00  0.00           N  
ATOM   3694  C4    A   115      -5.519  19.643  55.922  1.00  0.00           C  
ATOM   3695  C5    A   115      -5.394  20.934  55.444  1.00  0.00           C  
ATOM   3696  C6    A   115      -6.040  21.949  56.172  1.00  0.00           C  
ATOM   3697  N6    A   115      -6.008  23.239  55.831  1.00  0.00           N  
ATOM   3698  N7    A   115      -4.618  20.957  54.293  1.00  0.00           N  
ATOM   3699  C8    A   115      -4.298  19.701  54.104  1.00  0.00           C  
ATOM   3700  N9    A   115      -4.809  18.850  55.053  1.00  0.00           N  
ATOM   3701  H5'   A   115      -1.832  16.123  52.748  1.00  0.00           H  
ATOM   3702 H5''   A   115      -2.831  15.341  51.780  1.00  0.00           H  
ATOM   3703  H4'   A   115      -3.654  15.096  53.898  1.00  0.00           H  
ATOM   3704  H3'   A   115      -5.223  17.053  52.554  1.00  0.00           H  
ATOM   3705  H1'   A   115      -4.578  17.122  56.084  1.00  0.00           H  
ATOM   3706  H2'   A   115      -6.581  17.217  54.381  1.00  0.00           H  
ATOM   3707 HO2'   A   115      -7.045  15.481  55.474  1.00  0.00           H  
ATOM   3708  H2    A   115      -7.279  20.085  58.425  1.00  0.00           H  
ATOM   3709  H61   A   115      -6.479  23.902  56.378  1.00  0.00           H  
ATOM   3710  H62   A   115      -5.513  23.524  55.035  1.00  0.00           H  
ATOM   3711  H8    A   115      -3.745  19.397  53.354  1.00  0.00           H  
ATOM   3712  P     A   116      -7.021  15.418  51.481  1.00  0.00           P  
ATOM   3713  OP2   A   116      -6.685  16.621  50.678  1.00  0.00           O  
ATOM   3714  OP1   A   116      -7.303  14.132  50.795  1.00  0.00           O  
ATOM   3715  O5'   A   116      -8.275  15.774  52.398  1.00  0.00           O  
ATOM   3716  C5'   A   116      -8.815  14.817  53.297  1.00  0.00           C  
ATOM   3717  C4'   A   116      -9.682  15.469  54.345  1.00  0.00           C  
ATOM   3718  O4'   A   116      -8.888  16.466  55.035  1.00  0.00           O  
ATOM   3719  C3'   A   116     -10.862  16.276  53.827  1.00  0.00           C  
ATOM   3720  O3'   A   116     -11.989  15.476  53.517  1.00  0.00           O  
ATOM   3721  C1'   A   116      -9.741  17.520  55.427  1.00  0.00           C  
ATOM   3722  C2'   A   116     -11.150  17.178  55.018  1.00  0.00           C  
ATOM   3723  O2'   A   116     -11.792  16.460  56.063  1.00  0.00           O  
ATOM   3724  N1    A   116      -9.762  22.653  55.888  1.00  0.00           N  
ATOM   3725  C2    A   116     -10.306  21.680  56.631  1.00  0.00           C  
ATOM   3726  N3    A   116     -10.261  20.361  56.453  1.00  0.00           N  
ATOM   3727  C4    A   116      -9.553  20.054  55.352  1.00  0.00           C  
ATOM   3728  C5    A   116      -8.936  20.941  54.490  1.00  0.00           C  
ATOM   3729  C6    A   116      -9.057  22.310  54.789  1.00  0.00           C  
ATOM   3730  N6    A   116      -8.516  23.280  54.048  1.00  0.00           N  
ATOM   3731  N7    A   116      -8.295  20.262  53.462  1.00  0.00           N  
ATOM   3732  C8    A   116      -8.536  19.000  53.722  1.00  0.00           C  
ATOM   3733  N9    A   116      -9.291  18.802  54.851  1.00  0.00           N  
ATOM   3734  H5'   A   116      -8.080  14.343  53.740  1.00  0.00           H  
ATOM   3735 H5''   A   116      -9.353  14.171  52.793  1.00  0.00           H  
ATOM   3736  H4'   A   116      -9.978  14.785  54.982  1.00  0.00           H  
ATOM   3737  H3'   A   116     -10.570  16.821  53.066  1.00  0.00           H  
ATOM   3738  H1'   A   116      -9.688  17.565  56.406  1.00  0.00           H  
ATOM   3739  H2'   A   116     -11.663  17.970  54.753  1.00  0.00           H  
ATOM   3740 HO2'   A   116     -12.413  15.813  55.670  1.00  0.00           H  
ATOM   3741  H2    A   116     -10.808  21.982  57.417  1.00  0.00           H  
ATOM   3742  H61   A   116      -8.635  24.218  54.308  1.00  0.00           H  
ATOM   3743  H62   A   116      -7.999  23.055  53.247  1.00  0.00           H  
ATOM   3744  H8    A   116      -8.207  18.266  53.161  1.00  0.00           H  
ATOM   3745  P     A   117     -12.849  15.769  52.191  1.00  0.00           P  
ATOM   3746  OP2   A   117     -11.903  16.071  51.088  1.00  0.00           O  
ATOM   3747  OP1   A   117     -13.838  14.674  52.032  1.00  0.00           O  
ATOM   3748  O5'   A   117     -13.644  17.106  52.537  1.00  0.00           O  
ATOM   3749  C5'   A   117     -14.611  17.131  53.577  1.00  0.00           C  
ATOM   3750  C4'   A   117     -14.948  18.543  53.986  1.00  0.00           C  
ATOM   3751  O4'   A   117     -13.740  19.224  54.417  1.00  0.00           O  
ATOM   3752  C3'   A   117     -15.477  19.449  52.885  1.00  0.00           C  
ATOM   3753  O3'   A   117     -16.851  19.240  52.607  1.00  0.00           O  
ATOM   3754  C1'   A   117     -13.849  20.592  54.133  1.00  0.00           C  
ATOM   3755  C2'   A   117     -15.229  20.817  53.503  1.00  0.00           C  
ATOM   3756  O2'   A   117     -16.174  21.099  54.525  1.00  0.00           O  
ATOM   3757  N1    A   117     -11.266  24.475  51.941  1.00  0.00           N  
ATOM   3758  C2    A   117     -12.298  24.449  52.795  1.00  0.00           C  
ATOM   3759  N3    A   117     -12.922  23.400  53.326  1.00  0.00           N  
ATOM   3760  C4    A   117     -12.376  22.251  52.891  1.00  0.00           C  
ATOM   3761  C5    A   117     -11.315  22.117  52.016  1.00  0.00           C  
ATOM   3762  C6    A   117     -10.740  23.303  51.525  1.00  0.00           C  
ATOM   3763  N6    A   117      -9.712  23.331  50.674  1.00  0.00           N  
ATOM   3764  N7    A   117     -11.025  20.777  51.796  1.00  0.00           N  
ATOM   3765  C8    A   117     -11.904  20.142  52.532  1.00  0.00           C  
ATOM   3766  N9    A   117     -12.753  20.971  53.221  1.00  0.00           N  
ATOM   3767  H5'   A   117     -14.257  16.649  54.353  1.00  0.00           H  
ATOM   3768 H5''   A   117     -15.426  16.684  53.268  1.00  0.00           H  
ATOM   3769  H4'   A   117     -15.583  18.514  54.732  1.00  0.00           H  
ATOM   3770  H3'   A   117     -14.922  19.339  52.084  1.00  0.00           H  
ATOM   3771  H1'   A   117     -13.780  21.114  54.961  1.00  0.00           H  
ATOM   3772  H2'   A   117     -15.209  21.521  52.821  1.00  0.00           H  
ATOM   3773 HO2'   A   117     -17.045  20.737  54.261  1.00  0.00           H  
ATOM   3774  H2    A   117     -12.642  25.326  53.066  1.00  0.00           H  
ATOM   3775  H61   A   117      -9.354  24.190  50.366  1.00  0.00           H  
ATOM   3776  H62   A   117      -9.315  22.493  50.358  1.00  0.00           H  
ATOM   3777  H8    A   117     -11.950  19.164  52.584  1.00  0.00           H  
ATOM   3778  P     G   118     -17.380  19.260  51.090  1.00  0.00           P  
ATOM   3779  OP2   G   118     -16.475  18.409  50.276  1.00  0.00           O  
ATOM   3780  OP1   G   118     -18.838  18.974  51.107  1.00  0.00           O  
ATOM   3781  O5'   G   118     -17.180  20.772  50.630  1.00  0.00           O  
ATOM   3782  C5'   G   118     -17.937  21.819  51.220  1.00  0.00           C  
ATOM   3783  C4'   G   118     -17.450  23.176  50.771  1.00  0.00           C  
ATOM   3784  O4'   G   118     -16.067  23.354  51.179  1.00  0.00           O  
ATOM   3785  C3'   G   118     -17.386  23.417  49.273  1.00  0.00           C  
ATOM   3786  O3'   G   118     -18.643  23.734  48.696  1.00  0.00           O  
ATOM   3787  C1'   G   118     -15.396  24.167  50.257  1.00  0.00           C  
ATOM   3788  C2'   G   118     -16.411  24.578  49.193  1.00  0.00           C  
ATOM   3789  O2'   G   118     -16.991  25.814  49.556  1.00  0.00           O  
ATOM   3790  N1    G   118     -11.326  24.293  47.263  1.00  0.00           N  
ATOM   3791  C2    G   118     -12.171  25.312  47.642  1.00  0.00           C  
ATOM   3792  N2    G   118     -11.899  26.530  47.146  1.00  0.00           N  
ATOM   3793  N3    G   118     -13.208  25.148  48.444  1.00  0.00           N  
ATOM   3794  C4    G   118     -13.342  23.864  48.838  1.00  0.00           C  
ATOM   3795  C5    G   118     -12.560  22.773  48.512  1.00  0.00           C  
ATOM   3796  C6    G   118     -11.445  22.963  47.659  1.00  0.00           C  
ATOM   3797  O6    G   118     -10.626  22.128  47.265  1.00  0.00           O  
ATOM   3798  N7    G   118     -13.044  21.622  49.119  1.00  0.00           N  
ATOM   3799  C8    G   118     -14.088  22.027  49.795  1.00  0.00           C  
ATOM   3800  N9    G   118     -14.323  23.377  49.665  1.00  0.00           N  
ATOM   3801  H5'   G   118     -17.861  21.759  52.195  1.00  0.00           H  
ATOM   3802 H5''   G   118     -18.878  21.716  50.966  1.00  0.00           H  
ATOM   3803  H4'   G   118     -18.163  23.880  51.223  1.00  0.00           H  
ATOM   3804  H3'   G   118     -17.065  22.537  48.696  1.00  0.00           H  
ATOM   3805  H1'   G   118     -14.952  25.093  50.650  1.00  0.00           H  
ATOM   3806  H2'   G   118     -16.026  24.741  48.177  1.00  0.00           H  
ATOM   3807 HO2'   G   118     -17.980  25.773  49.413  1.00  0.00           H  
ATOM   3808  H1    G   118     -10.567  24.525  46.655  1.00  0.00           H  
ATOM   3809  H22   G   118     -12.481  27.308  47.386  1.00  0.00           H  
ATOM   3810  H21   G   118     -11.117  26.660  46.538  1.00  0.00           H  
ATOM   3811  H8    G   118     -14.716  21.356  50.402  1.00  0.00           H  
ATOM   3812  P     U   119     -19.022  23.145  47.249  1.00  0.00           P  
ATOM   3813  OP2   U   119     -18.350  21.827  47.084  1.00  0.00           O  
ATOM   3814  OP1   U   119     -20.496  23.246  47.100  1.00  0.00           O  
ATOM   3815  O5'   U   119     -18.321  24.141  46.224  1.00  0.00           O  
ATOM   3816  C5'   U   119     -18.701  25.527  46.159  1.00  0.00           C  
ATOM   3817  C4'   U   119     -17.721  26.298  45.309  1.00  0.00           C  
ATOM   3818  O4'   U   119     -16.387  26.191  45.873  1.00  0.00           O  
ATOM   3819  C3'   U   119     -17.554  25.819  43.876  1.00  0.00           C  
ATOM   3820  O3'   U   119     -18.579  26.283  43.014  1.00  0.00           O  
ATOM   3821  C1'   U   119     -15.413  26.135  44.826  1.00  0.00           C  
ATOM   3822  C2'   U   119     -16.169  26.336  43.511  1.00  0.00           C  
ATOM   3823  O2'   U   119     -16.201  27.723  43.205  1.00  0.00           O  
ATOM   3824  N1    U   119     -14.684  24.845  44.863  1.00  0.00           N  
ATOM   3825  C2    U   119     -13.505  24.765  44.146  1.00  0.00           C  
ATOM   3826  O2    U   119     -13.055  25.696  43.499  1.00  0.00           O  
ATOM   3827  N3    U   119     -12.865  23.553  44.210  1.00  0.00           N  
ATOM   3828  C4    U   119     -13.272  22.432  44.903  1.00  0.00           C  
ATOM   3829  O4    U   119     -12.583  21.412  44.862  1.00  0.00           O  
ATOM   3830  C5    U   119     -14.499  22.588  45.623  1.00  0.00           C  
ATOM   3831  C6    U   119     -15.144  23.759  45.578  1.00  0.00           C  
ATOM   3832  H5'   U   119     -18.734  25.958  47.169  1.00  0.00           H  
ATOM   3833 H5''   U   119     -19.712  25.622  45.734  1.00  0.00           H  
ATOM   3834  H4'   U   119     -17.985  27.242  45.300  1.00  0.00           H  
ATOM   3835  H3'   U   119     -17.542  24.838  43.863  1.00  0.00           H  
ATOM   3836  H1'   U   119     -14.776  26.870  44.951  1.00  0.00           H  
ATOM   3837  H2'   U   119     -15.769  25.814  42.785  1.00  0.00           H  
ATOM   3838 HO2'   U   119     -17.120  27.979  42.982  1.00  0.00           H  
ATOM   3839  H3    U   119     -12.027  23.474  43.708  1.00  0.00           H  
ATOM   3840  H5    U   119     -14.863  21.842  46.144  1.00  0.00           H  
ATOM   3841  H6    U   119     -15.981  23.839  46.078  1.00  0.00           H  
ATOM   3842  P     C   120     -18.977  25.443  41.703  1.00  0.00           P  
ATOM   3843  OP2   C   120     -19.090  24.014  42.088  1.00  0.00           O  
ATOM   3844  OP1   C   120     -20.127  26.122  41.054  1.00  0.00           O  
ATOM   3845  O5'   C   120     -17.712  25.598  40.747  1.00  0.00           O  
ATOM   3846  C5'   C   120     -17.483  26.800  40.027  1.00  0.00           C  
ATOM   3847  C4'   C   120     -16.242  26.712  39.173  1.00  0.00           C  
ATOM   3848  O4'   C   120     -15.088  26.424  40.005  1.00  0.00           O  
ATOM   3849  C3'   C   120     -16.226  25.607  38.127  1.00  0.00           C  
ATOM   3850  O3'   C   120     -16.961  25.939  36.961  1.00  0.00           O  
ATOM   3851  C1'   C   120     -14.165  25.585  39.282  1.00  0.00           C  
ATOM   3852  C2'   C   120     -14.739  25.410  37.874  1.00  0.00           C  
ATOM   3853  O2'   C   120     -14.218  26.430  37.035  1.00  0.00           O  
ATOM   3854  N1    C   120     -13.970  24.287  39.976  1.00  0.00           N  
ATOM   3855  C2    C   120     -12.864  23.504  39.622  1.00  0.00           C  
ATOM   3856  O2    C   120     -12.087  23.913  38.746  1.00  0.00           O  
ATOM   3857  N3    C   120     -12.663  22.318  40.240  1.00  0.00           N  
ATOM   3858  C4    C   120     -13.512  21.900  41.178  1.00  0.00           C  
ATOM   3859  N4    C   120     -13.274  20.722  41.761  1.00  0.00           N  
ATOM   3860  C5    C   120     -14.647  22.672  41.560  1.00  0.00           C  
ATOM   3861  C6    C   120     -14.834  23.845  40.942  1.00  0.00           C  
ATOM   3862  H5'   C   120     -17.381  27.539  40.664  1.00  0.00           H  
ATOM   3863 H5''   C   120     -18.256  26.979  39.451  1.00  0.00           H  
ATOM   3864  H4'   C   120     -16.104  27.574  38.727  1.00  0.00           H  
ATOM   3865  H3'   C   120     -16.597  24.788  38.518  1.00  0.00           H  
ATOM   3866  H1'   C   120     -13.308  26.056  39.229  1.00  0.00           H  
ATOM   3867  H2'   C   120     -14.549  24.516  37.519  1.00  0.00           H  
ATOM   3868 HO2'   C   120     -14.956  26.849  36.546  1.00  0.00           H  
ATOM   3869  H42   C   120     -13.881  20.388  42.454  1.00  0.00           H  
ATOM   3870  H41   C   120     -12.494  20.194  41.495  1.00  0.00           H  
ATOM   3871  H5    C   120     -15.265  22.358  42.251  1.00  0.00           H  
ATOM   3872  H6    C   120     -15.609  24.391  41.191  1.00  0.00           H  
ATOM   3873  P     G   121     -17.572  24.776  36.033  1.00  0.00           P  
ATOM   3874  OP2   G   121     -18.186  23.755  36.920  1.00  0.00           O  
ATOM   3875  OP1   G   121     -18.394  25.416  34.973  1.00  0.00           O  
ATOM   3876  O5'   G   121     -16.296  24.123  35.340  1.00  0.00           O  
ATOM   3877  C5'   G   121     -15.522  24.854  34.400  1.00  0.00           C  
ATOM   3878  C4'   G   121     -14.283  24.097  33.992  1.00  0.00           C  
ATOM   3879  O4'   G   121     -13.453  23.850  35.156  1.00  0.00           O  
ATOM   3880  C3'   G   121     -14.512  22.715  33.399  1.00  0.00           C  
ATOM   3881  O3'   G   121     -14.901  22.753  32.037  1.00  0.00           O  
ATOM   3882  C1'   G   121     -12.786  22.573  35.008  1.00  0.00           C  
ATOM   3883  C2'   G   121     -13.174  22.028  33.632  1.00  0.00           C  
ATOM   3884  O2'   G   121     -12.206  22.449  32.681  1.00  0.00           O  
ATOM   3885  N1    G   121     -11.630  18.245  37.426  1.00  0.00           N  
ATOM   3886  C2    G   121     -11.005  18.844  36.359  1.00  0.00           C  
ATOM   3887  N2    G   121      -9.928  18.213  35.867  1.00  0.00           N  
ATOM   3888  N3    G   121     -11.404  19.982  35.813  1.00  0.00           N  
ATOM   3889  C4    G   121     -12.497  20.481  36.427  1.00  0.00           C  
ATOM   3890  C5    G   121     -13.196  19.962  37.497  1.00  0.00           C  
ATOM   3891  C6    G   121     -12.758  18.742  38.073  1.00  0.00           C  
ATOM   3892  O6    G   121     -13.243  18.121  39.026  1.00  0.00           O  
ATOM   3893  N7    G   121     -14.265  20.781  37.832  1.00  0.00           N  
ATOM   3894  C8    G   121     -14.199  21.764  36.975  1.00  0.00           C  
ATOM   3895  N9    G   121     -13.150  21.645  36.095  1.00  0.00           N  
ATOM   3896  H5'   G   121     -15.258  25.709  34.799  1.00  0.00           H  
ATOM   3897 H5''   G   121     -16.068  25.029  33.604  1.00  0.00           H  
ATOM   3898  H4'   G   121     -13.778  24.638  33.350  1.00  0.00           H  
ATOM   3899  H3'   G   121     -15.204  22.253  33.918  1.00  0.00           H  
ATOM   3900  H1'   G   121     -11.821  22.742  35.032  1.00  0.00           H  
ATOM   3901  H2'   G   121     -13.267  21.052  33.647  1.00  0.00           H  
ATOM   3902 HO2'   G   121     -12.666  22.830  31.904  1.00  0.00           H  
ATOM   3903  H1    G   121     -11.255  17.402  37.757  1.00  0.00           H  
ATOM   3904  H22   G   121      -9.442  18.593  35.107  1.00  0.00           H  
ATOM   3905  H21   G   121      -9.628  17.370  36.266  1.00  0.00           H  
ATOM   3906  H8    G   121     -14.832  22.511  36.962  1.00  0.00           H  
ATOM   3907  P     G   122     -15.763  21.550  31.409  1.00  0.00           P  
ATOM   3908  OP2   G   122     -16.841  21.206  32.371  1.00  0.00           O  
ATOM   3909  OP1   G   122     -16.114  21.914  30.012  1.00  0.00           O  
ATOM   3910  O5'   G   122     -14.741  20.330  31.356  1.00  0.00           O  
ATOM   3911  C5'   G   122     -13.622  20.353  30.483  1.00  0.00           C  
ATOM   3912  C4'   G   122     -12.724  19.160  30.702  1.00  0.00           C  
ATOM   3913  O4'   G   122     -12.223  19.166  32.064  1.00  0.00           O  
ATOM   3914  C3'   G   122     -13.377  17.796  30.553  1.00  0.00           C  
ATOM   3915  O3'   G   122     -13.526  17.397  29.200  1.00  0.00           O  
ATOM   3916  C1'   G   122     -12.084  17.804  32.530  1.00  0.00           C  
ATOM   3917  C2'   G   122     -12.452  16.893  31.357  1.00  0.00           C  
ATOM   3918  O2'   G   122     -11.274  16.582  30.628  1.00  0.00           O  
ATOM   3919  N1    G   122     -13.040  14.684  36.437  1.00  0.00           N  
ATOM   3920  C2    G   122     -12.091  14.582  35.449  1.00  0.00           C  
ATOM   3921  N2    G   122     -11.288  13.509  35.504  1.00  0.00           N  
ATOM   3922  N3    G   122     -11.938  15.466  34.477  1.00  0.00           N  
ATOM   3923  C4    G   122     -12.826  16.479  34.571  1.00  0.00           C  
ATOM   3924  C5    G   122     -13.812  16.674  35.517  1.00  0.00           C  
ATOM   3925  C6    G   122     -13.964  15.718  36.554  1.00  0.00           C  
ATOM   3926  O6    G   122     -14.778  15.713  37.484  1.00  0.00           O  
ATOM   3927  N7    G   122     -14.514  17.843  35.262  1.00  0.00           N  
ATOM   3928  C8    G   122     -13.955  18.327  34.185  1.00  0.00           C  
ATOM   3929  N9    G   122     -12.924  17.550  33.715  1.00  0.00           N  
ATOM   3930  H5'   G   122     -13.109  21.173  30.642  1.00  0.00           H  
ATOM   3931 H5''   G   122     -13.940  20.348  29.555  1.00  0.00           H  
ATOM   3932  H4'   G   122     -11.964  19.218  30.084  1.00  0.00           H  
ATOM   3933  H3'   G   122     -14.260  17.813  30.980  1.00  0.00           H  
ATOM   3934  H1'   G   122     -11.141  17.669  32.763  1.00  0.00           H  
ATOM   3935  H2'   G   122     -12.914  16.085  31.662  1.00  0.00           H  
ATOM   3936 HO2'   G   122     -11.439  16.736  29.675  1.00  0.00           H  
ATOM   3937  H1    G   122     -13.071  13.974  37.112  1.00  0.00           H  
ATOM   3938  H22   G   122     -10.591  13.383  34.825  1.00  0.00           H  
ATOM   3939  H21   G   122     -11.394  12.849  36.221  1.00  0.00           H  
ATOM   3940  H8    G   122     -14.241  19.161  33.759  1.00  0.00           H  
ATOM   3941  P     A   123     -14.508  16.176  28.823  1.00  0.00           P  
ATOM   3942  OP2   A   123     -15.891  16.437  29.305  1.00  0.00           O  
ATOM   3943  OP1   A   123     -14.280  15.916  27.382  1.00  0.00           O  
ATOM   3944  O5'   A   123     -13.951  14.939  29.662  1.00  0.00           O  
ATOM   3945  C5'   A   123     -13.470  13.754  29.006  1.00  0.00           C  
ATOM   3946  C4'   A   123     -12.832  12.824  30.010  1.00  0.00           C  
ATOM   3947  O4'   A   123     -12.726  13.487  31.299  1.00  0.00           O  
ATOM   3948  C3'   A   123     -13.603  11.549  30.306  1.00  0.00           C  
ATOM   3949  O3'   A   123     -13.312  10.538  29.351  1.00  0.00           O  
ATOM   3950  C1'   A   123     -12.958  12.563  32.328  1.00  0.00           C  
ATOM   3951  C2'   A   123     -13.095  11.182  31.688  1.00  0.00           C  
ATOM   3952  O2'   A   123     -11.823  10.577  31.639  1.00  0.00           O  
ATOM   3953  N1    A   123     -15.877  11.758  36.472  1.00  0.00           N  
ATOM   3954  C2    A   123     -14.797  11.132  36.000  1.00  0.00           C  
ATOM   3955  N3    A   123     -14.099  11.377  34.900  1.00  0.00           N  
ATOM   3956  C4    A   123     -14.622  12.416  34.228  1.00  0.00           C  
ATOM   3957  C5    A   123     -15.731  13.155  34.582  1.00  0.00           C  
ATOM   3958  C6    A   123     -16.380  12.798  35.773  1.00  0.00           C  
ATOM   3959  N6    A   123     -17.459  13.425  36.247  1.00  0.00           N  
ATOM   3960  N7    A   123     -15.982  14.144  33.645  1.00  0.00           N  
ATOM   3961  C8    A   123     -15.028  13.989  32.764  1.00  0.00           C  
ATOM   3962  N9    A   123     -14.156  12.973  33.064  1.00  0.00           N  
ATOM   3963  H5'   A   123     -12.738  14.021  28.231  1.00  0.00           H  
ATOM   3964 H5''   A   123     -14.301  13.239  28.500  1.00  0.00           H  
ATOM   3965  H4'   A   123     -11.871  12.552  29.551  1.00  0.00           H  
ATOM   3966  H3'   A   123     -14.695  11.669  30.247  1.00  0.00           H  
ATOM   3967  H1'   A   123     -12.144  12.495  33.064  1.00  0.00           H  
ATOM   3968  H2'   A   123     -13.741  10.453  32.197  1.00  0.00           H  
ATOM   3969 HO2'   A   123     -11.750  10.020  30.811  1.00  0.00           H  
ATOM   3970  H2    A   123     -14.436  10.292  36.608  1.00  0.00           H  
ATOM   3971  H61   A   123     -17.877  13.121  37.104  1.00  0.00           H  
ATOM   3972  H62   A   123     -17.849  14.197  35.748  1.00  0.00           H  
ATOM   3973  H8    A   123     -14.926  14.622  31.869  1.00  0.00           H  
ATOM   3974  P     G   124     -14.489   9.606  28.777  1.00  0.00           P  
ATOM   3975  OP2   G   124     -15.630  10.481  28.409  1.00  0.00           O  
ATOM   3976  OP1   G   124     -13.902   8.698  27.758  1.00  0.00           O  
ATOM   3977  O5'   G   124     -14.928   8.723  30.028  1.00  0.00           O  
ATOM   3978  C5'   G   124     -14.041   7.770  30.596  1.00  0.00           C  
ATOM   3979  C4'   G   124     -14.609   7.166  31.856  1.00  0.00           C  
ATOM   3980  O4'   G   124     -14.713   8.177  32.864  1.00  0.00           O  
ATOM   3981  C3'   G   124     -16.019   6.606  31.751  1.00  0.00           C  
ATOM   3982  O3'   G   124     -16.047   5.253  31.332  1.00  0.00           O  
ATOM   3983  C1'   G   124     -15.883   7.993  33.650  1.00  0.00           C  
ATOM   3984  C2'   G   124     -16.553   6.732  33.164  1.00  0.00           C  
ATOM   3985  O2'   G   124     -16.122   5.649  33.976  1.00  0.00           O  
ATOM   3986  N1    G   124     -19.705  10.744  35.587  1.00  0.00           N  
ATOM   3987  C2    G   124     -19.123   9.595  36.067  1.00  0.00           C  
ATOM   3988  N2    G   124     -19.621   9.111  37.215  1.00  0.00           N  
ATOM   3989  N3    G   124     -18.125   8.966  35.468  1.00  0.00           N  
ATOM   3990  C4    G   124     -17.749   9.586  34.329  1.00  0.00           C  
ATOM   3991  C5    G   124     -18.262  10.734  33.763  1.00  0.00           C  
ATOM   3992  C6    G   124     -19.332  11.398  34.416  1.00  0.00           C  
ATOM   3993  O6    G   124     -19.923  12.429  34.073  1.00  0.00           O  
ATOM   3994  N7    G   124     -17.596  11.044  32.587  1.00  0.00           N  
ATOM   3995  C8    G   124     -16.706  10.097  32.460  1.00  0.00           C  
ATOM   3996  N9    G   124     -16.744   9.180  33.483  1.00  0.00           N  
ATOM   3997  H5'   G   124     -13.191   8.210  30.807  1.00  0.00           H  
ATOM   3998 H5''   G   124     -13.878   7.057  29.944  1.00  0.00           H  
ATOM   3999  H4'   G   124     -14.004   6.462  32.171  1.00  0.00           H  
ATOM   4000  H3'   G   124     -16.550   7.181  31.162  1.00  0.00           H  
ATOM   4001  H1'   G   124     -15.646   7.893  34.596  1.00  0.00           H  
ATOM   4002  H2'   G   124     -17.529   6.826  33.172  1.00  0.00           H  
ATOM   4003 HO2'   G   124     -16.069   4.840  33.426  1.00  0.00           H  
ATOM   4004  H1    G   124     -20.439  11.133  36.106  1.00  0.00           H  
ATOM   4005  H22   G   124     -19.245   8.294  37.605  1.00  0.00           H  
ATOM   4006  H21   G   124     -20.359   9.571  37.664  1.00  0.00           H  
ATOM   4007  H8    G   124     -16.075  10.046  31.712  1.00  0.00           H  
ATOM   4008  P     G   125     -17.211   4.735  30.351  1.00  0.00           P  
ATOM   4009  OP2   G   125     -17.271   5.652  29.185  1.00  0.00           O  
ATOM   4010  OP1   G   125     -17.015   3.279  30.132  1.00  0.00           O  
ATOM   4011  O5'   G   125     -18.546   4.930  31.200  1.00  0.00           O  
ATOM   4012  C5'   G   125     -19.781   5.216  30.561  1.00  0.00           C  
ATOM   4013  C4'   G   125     -20.795   5.763  31.535  1.00  0.00           C  
ATOM   4014  O4'   G   125     -20.299   7.020  32.075  1.00  0.00           O  
ATOM   4015  C3'   G   125     -22.148   6.139  30.949  1.00  0.00           C  
ATOM   4016  O3'   G   125     -22.996   5.020  30.754  1.00  0.00           O  
ATOM   4017  C1'   G   125     -21.400   7.811  32.418  1.00  0.00           C  
ATOM   4018  C2'   G   125     -22.680   7.080  32.018  1.00  0.00           C  
ATOM   4019  O2'   G   125     -23.178   6.360  33.137  1.00  0.00           O  
ATOM   4020  N1    G   125     -22.561  12.762  32.654  1.00  0.00           N  
ATOM   4021  C2    G   125     -22.870  11.749  33.529  1.00  0.00           C  
ATOM   4022  N2    G   125     -23.582  12.095  34.612  1.00  0.00           N  
ATOM   4023  N3    G   125     -22.507  10.489  33.357  1.00  0.00           N  
ATOM   4024  C4    G   125     -21.800  10.317  32.221  1.00  0.00           C  
ATOM   4025  C5    G   125     -21.438  11.259  31.281  1.00  0.00           C  
ATOM   4026  C6    G   125     -21.834  12.607  31.477  1.00  0.00           C  
ATOM   4027  O6    G   125     -21.611  13.588  30.759  1.00  0.00           O  
ATOM   4028  N7    G   125     -20.710  10.676  30.254  1.00  0.00           N  
ATOM   4029  C8    G   125     -20.644   9.414  30.581  1.00  0.00           C  
ATOM   4030  N9    G   125     -21.284   9.127  31.762  1.00  0.00           N  
ATOM   4031  H5'   G   125     -20.133   4.393  30.161  1.00  0.00           H  
ATOM   4032 H5''   G   125     -19.629   5.876  29.852  1.00  0.00           H  
ATOM   4033  H4'   G   125     -20.913   5.120  32.265  1.00  0.00           H  
ATOM   4034  H3'   G   125     -22.011   6.631  30.114  1.00  0.00           H  
ATOM   4035  H1'   G   125     -21.382   7.929  33.391  1.00  0.00           H  
ATOM   4036  H2'   G   125     -23.352   7.694  31.654  1.00  0.00           H  
ATOM   4037 HO2'   G   125     -23.966   6.823  33.490  1.00  0.00           H  
ATOM   4038  H1    G   125     -22.877  13.664  32.873  1.00  0.00           H  
ATOM   4039  H22   G   125     -23.831  11.414  35.272  1.00  0.00           H  
ATOM   4040  H21   G   125     -23.854  13.026  34.746  1.00  0.00           H  
ATOM   4041  H8    G   125     -20.184   8.740  30.038  1.00  0.00           H  
ATOM   4042  P     U   126     -23.947   4.944  29.460  1.00  0.00           P  
ATOM   4043  OP2   U   126     -24.451   6.311  29.180  1.00  0.00           O  
ATOM   4044  OP1   U   126     -23.223   4.196  28.400  1.00  0.00           O  
ATOM   4045  O5'   U   126     -25.178   4.052  29.939  1.00  0.00           O  
ATOM   4046  C5'   U   126     -25.000   3.017  30.893  1.00  0.00           C  
ATOM   4047  C4'   U   126     -26.037   1.932  30.737  1.00  0.00           C  
ATOM   4048  O4'   U   126     -27.339   2.536  30.871  1.00  0.00           O  
ATOM   4049  C3'   U   126     -26.042   1.196  29.406  1.00  0.00           C  
ATOM   4050  O3'   U   126     -26.436  -0.159  29.524  1.00  0.00           O  
ATOM   4051  C1'   U   126     -28.121   2.303  29.680  1.00  0.00           C  
ATOM   4052  C2'   U   126     -27.153   1.859  28.581  1.00  0.00           C  
ATOM   4053  O2'   U   126     -27.804   0.916  27.743  1.00  0.00           O  
ATOM   4054  N1    U   126     -28.812   3.570  29.343  1.00  0.00           N  
ATOM   4055  C2    U   126     -30.142   3.485  28.972  1.00  0.00           C  
ATOM   4056  O2    U   126     -30.750   2.430  28.915  1.00  0.00           O  
ATOM   4057  N3    U   126     -30.740   4.683  28.669  1.00  0.00           N  
ATOM   4058  C4    U   126     -30.160   5.933  28.697  1.00  0.00           C  
ATOM   4059  O4    U   126     -30.834   6.919  28.395  1.00  0.00           O  
ATOM   4060  C5    U   126     -28.784   5.945  29.089  1.00  0.00           C  
ATOM   4061  C6    U   126     -28.177   4.793  29.391  1.00  0.00           C  
ATOM   4062  H5'   U   126     -25.070   3.397  31.794  1.00  0.00           H  
ATOM   4063 H5''   U   126     -24.110   2.625  30.779  1.00  0.00           H  
ATOM   4064  H4'   U   126     -25.907   1.266  31.444  1.00  0.00           H  
ATOM   4065  H3'   U   126     -25.192   1.356  28.946  1.00  0.00           H  
ATOM   4066  H1'   U   126     -28.787   1.598  29.826  1.00  0.00           H  
ATOM   4067  H2'   U   126     -26.813   2.624  28.071  1.00  0.00           H  
ATOM   4068 HO2'   U   126     -28.495   1.376  27.221  1.00  0.00           H  
ATOM   4069  H3    U   126     -31.683   4.645  28.403  1.00  0.00           H  
ATOM   4070  H5    U   126     -28.292   6.792  29.138  1.00  0.00           H  
ATOM   4071  H6    U   126     -27.235   4.828  29.656  1.00  0.00           H  
ATOM   4072  P     U   127     -25.343  -1.332  29.411  1.00  0.00           P  
ATOM   4073  OP2   U   127     -26.033  -2.626  29.646  1.00  0.00           O  
ATOM   4074  OP1   U   127     -24.574  -1.126  28.158  1.00  0.00           O  
ATOM   4075  O5'   U   127     -24.365  -1.065  30.640  1.00  0.00           O  
ATOM   4076  C5'   U   127     -24.567  -1.711  31.887  1.00  0.00           C  
ATOM   4077  C4'   U   127     -23.315  -1.699  32.730  1.00  0.00           C  
ATOM   4078  O4'   U   127     -22.225  -1.843  31.784  1.00  0.00           O  
ATOM   4079  C3'   U   127     -23.043  -0.420  33.508  1.00  0.00           C  
ATOM   4080  O3'   U   127     -23.350  -0.534  34.886  1.00  0.00           O  
ATOM   4081  C1'   U   127     -21.132  -0.993  32.163  1.00  0.00           C  
ATOM   4082  C2'   U   127     -21.514  -0.320  33.485  1.00  0.00           C  
ATOM   4083  O2'   U   127     -20.933  -1.068  34.544  1.00  0.00           O  
ATOM   4084  N1    U   127     -20.895  -0.010  31.078  1.00  0.00           N  
ATOM   4085  C2    U   127     -19.692   0.671  31.096  1.00  0.00           C  
ATOM   4086  O2    U   127     -18.840   0.496  31.950  1.00  0.00           O  
ATOM   4087  N3    U   127     -19.516   1.570  30.073  1.00  0.00           N  
ATOM   4088  C4    U   127     -20.401   1.855  29.055  1.00  0.00           C  
ATOM   4089  O4    U   127     -20.096   2.694  28.206  1.00  0.00           O  
ATOM   4090  C5    U   127     -21.624   1.113  29.100  1.00  0.00           C  
ATOM   4091  C6    U   127     -21.820   0.230  30.085  1.00  0.00           C  
ATOM   4092  H5'   U   127     -24.834  -2.640  31.726  1.00  0.00           H  
ATOM   4093 H5''   U   127     -25.283  -1.252  32.373  1.00  0.00           H  
ATOM   4094  H4'   U   127     -23.346  -2.454  33.353  1.00  0.00           H  
ATOM   4095  H3'   U   127     -23.417   0.341  33.018  1.00  0.00           H  
ATOM   4096  H1'   U   127     -20.323  -1.531  32.296  1.00  0.00           H  
ATOM   4097  H2'   U   127     -21.215   0.613  33.494  1.00  0.00           H  
ATOM   4098 HO2'   U   127     -21.536  -1.048  35.316  1.00  0.00           H  
ATOM   4099  H3    U   127     -18.670   2.064  30.067  1.00  0.00           H  
ATOM   4100  H5    U   127     -22.310   1.251  28.414  1.00  0.00           H  
ATOM   4101  H6    U   127     -22.665  -0.264  30.094  1.00  0.00           H  
ATOM   4102  P     C   128     -24.646   0.204  35.477  1.00  0.00           P  
ATOM   4103  OP2   C   128     -24.913   1.347  34.568  1.00  0.00           O  
ATOM   4104  OP1   C   128     -25.674  -0.855  35.646  1.00  0.00           O  
ATOM   4105  O5'   C   128     -24.302   0.790  36.918  1.00  0.00           O  
ATOM   4106  C5'   C   128     -23.444   1.911  37.064  1.00  0.00           C  
ATOM   4107  C4'   C   128     -23.701   2.646  38.357  1.00  0.00           C  
ATOM   4108  O4'   C   128     -22.655   3.615  38.607  1.00  0.00           O  
ATOM   4109  C3'   C   128     -24.975   3.475  38.414  1.00  0.00           C  
ATOM   4110  O3'   C   128     -26.129   2.697  38.679  1.00  0.00           O  
ATOM   4111  C1'   C   128     -23.192   4.746  39.242  1.00  0.00           C  
ATOM   4112  C2'   C   128     -24.659   4.442  39.528  1.00  0.00           C  
ATOM   4113  O2'   C   128     -24.761   3.822  40.801  1.00  0.00           O  
ATOM   4114  N1    C   128     -23.023   5.915  38.343  1.00  0.00           N  
ATOM   4115  C2    C   128     -23.305   7.190  38.850  1.00  0.00           C  
ATOM   4116  O2    C   128     -23.685   7.304  40.026  1.00  0.00           O  
ATOM   4117  N3    C   128     -23.160   8.272  38.052  1.00  0.00           N  
ATOM   4118  C4    C   128     -22.750   8.122  36.792  1.00  0.00           C  
ATOM   4119  N4    C   128     -22.621   9.219  36.041  1.00  0.00           N  
ATOM   4120  C5    C   128     -22.456   6.841  36.247  1.00  0.00           C  
ATOM   4121  C6    C   128     -22.603   5.778  37.046  1.00  0.00           C  
ATOM   4122  H5'   C   128     -23.589   2.524  36.313  1.00  0.00           H  
ATOM   4123 H5''   C   128     -22.513   1.604  37.051  1.00  0.00           H  
ATOM   4124  H4'   C   128     -23.714   1.993  39.088  1.00  0.00           H  
ATOM   4125  H3'   C   128     -25.099   3.976  37.581  1.00  0.00           H  
ATOM   4126  H1'   C   128     -22.727   4.915  40.088  1.00  0.00           H  
ATOM   4127  H2'   C   128     -25.209   5.251  39.474  1.00  0.00           H  
ATOM   4128 HO2'   C   128     -25.513   3.194  40.791  1.00  0.00           H  
ATOM   4129  H42   C   128     -22.322   9.142  35.111  1.00  0.00           H  
ATOM   4130  H41   C   128     -22.825  10.100  36.420  1.00  0.00           H  
ATOM   4131  H5    C   128     -22.155   6.741  35.319  1.00  0.00           H  
ATOM   4132  H6    C   128     -22.406   4.887  36.690  1.00  0.00           H  
ATOM   4133  P     G   129     -27.563   3.163  38.121  1.00  0.00           P  
ATOM   4134  OP2   G   129     -27.517   3.115  36.637  1.00  0.00           O  
ATOM   4135  OP1   G   129     -28.610   2.400  38.848  1.00  0.00           O  
ATOM   4136  O5'   G   129     -27.671   4.690  38.562  1.00  0.00           O  
ATOM   4137  C5'   G   129     -28.262   5.051  39.801  1.00  0.00           C  
ATOM   4138  C4'   G   129     -28.429   6.546  39.921  1.00  0.00           C  
ATOM   4139  O4'   G   129     -27.156   7.188  39.655  1.00  0.00           O  
ATOM   4140  C3'   G   129     -29.391   7.191  38.934  1.00  0.00           C  
ATOM   4141  O3'   G   129     -30.738   7.158  39.373  1.00  0.00           O  
ATOM   4142  C1'   G   129     -27.318   8.325  38.841  1.00  0.00           C  
ATOM   4143  C2'   G   129     -28.819   8.598  38.779  1.00  0.00           C  
ATOM   4144  O2'   G   129     -29.182   9.425  39.875  1.00  0.00           O  
ATOM   4145  N1    G   129     -25.997  10.195  34.294  1.00  0.00           N  
ATOM   4146  C2    G   129     -26.542  10.837  35.379  1.00  0.00           C  
ATOM   4147  N2    G   129     -26.767  12.153  35.240  1.00  0.00           N  
ATOM   4148  N3    G   129     -26.844  10.237  36.518  1.00  0.00           N  
ATOM   4149  C4    G   129     -26.555   8.919  36.486  1.00  0.00           C  
ATOM   4150  C5    G   129     -26.010   8.181  35.457  1.00  0.00           C  
ATOM   4151  C6    G   129     -25.691   8.838  34.240  1.00  0.00           C  
ATOM   4152  O6    G   129     -25.201   8.358  33.211  1.00  0.00           O  
ATOM   4153  N7    G   129     -25.868   6.851  35.825  1.00  0.00           N  
ATOM   4154  C8    G   129     -26.321   6.805  37.048  1.00  0.00           C  
ATOM   4155  N9    G   129     -26.753   8.024  37.512  1.00  0.00           N  
ATOM   4156  H5'   G   129     -27.693   4.733  40.532  1.00  0.00           H  
ATOM   4157 H5''   G   129     -29.142   4.624  39.872  1.00  0.00           H  
ATOM   4158  H4'   G   129     -28.715   6.761  40.834  1.00  0.00           H  
ATOM   4159  H3'   G   129     -29.330   6.725  38.075  1.00  0.00           H  
ATOM   4160  H1'   G   129     -26.860   9.103  39.221  1.00  0.00           H  
ATOM   4161  H2'   G   129     -29.075   8.997  37.922  1.00  0.00           H  
ATOM   4162 HO2'   G   129     -30.076   9.171  40.185  1.00  0.00           H  
ATOM   4163  H1    G   129     -25.809  10.731  33.495  1.00  0.00           H  
ATOM   4164  H22   G   129     -27.155  12.664  35.981  1.00  0.00           H  
ATOM   4165  H21   G   129     -26.546  12.604  34.399  1.00  0.00           H  
ATOM   4166  H8    G   129     -26.348   5.983  37.581  1.00  0.00           H  
ATOM   4167  P     A   130     -31.937   7.196  38.302  1.00  0.00           P  
ATOM   4168  OP2   A   130     -31.339   7.260  36.945  1.00  0.00           O  
ATOM   4169  OP1   A   130     -32.887   6.107  38.636  1.00  0.00           O  
ATOM   4170  O5'   A   130     -32.661   8.587  38.586  1.00  0.00           O  
ATOM   4171  C5'   A   130     -33.278   8.846  39.838  1.00  0.00           C  
ATOM   4172  C4'   A   130     -33.512  10.321  40.047  1.00  0.00           C  
ATOM   4173  O4'   A   130     -32.250  11.031  40.046  1.00  0.00           O  
ATOM   4174  C3'   A   130     -34.328  11.025  38.974  1.00  0.00           C  
ATOM   4175  O3'   A   130     -35.723  10.827  39.118  1.00  0.00           O  
ATOM   4176  C1'   A   130     -32.421  12.324  39.485  1.00  0.00           C  
ATOM   4177  C2'   A   130     -33.899  12.482  39.132  1.00  0.00           C  
ATOM   4178  O2'   A   130     -34.570  13.101  40.220  1.00  0.00           O  
ATOM   4179  N1    A   130     -30.272  15.563  36.103  1.00  0.00           N  
ATOM   4180  C2    A   130     -31.082  15.763  37.151  1.00  0.00           C  
ATOM   4181  N3    A   130     -31.605  14.872  37.990  1.00  0.00           N  
ATOM   4182  C4    A   130     -31.214  13.626  37.667  1.00  0.00           C  
ATOM   4183  C5    A   130     -30.386  13.264  36.621  1.00  0.00           C  
ATOM   4184  C6    A   130     -29.897  14.300  35.806  1.00  0.00           C  
ATOM   4185  N6    A   130     -29.090  14.102  34.761  1.00  0.00           N  
ATOM   4186  N7    A   130     -30.201  11.888  36.595  1.00  0.00           N  
ATOM   4187  C8    A   130     -30.910  11.457  37.609  1.00  0.00           C  
ATOM   4188  N9    A   130     -31.550  12.456  38.302  1.00  0.00           N  
ATOM   4189  H5'   A   130     -32.700   8.509  40.555  1.00  0.00           H  
ATOM   4190 H5''   A   130     -34.137   8.377  39.875  1.00  0.00           H  
ATOM   4191  H4'   A   130     -33.947  10.453  40.915  1.00  0.00           H  
ATOM   4192  H3'   A   130     -34.046  10.703  38.092  1.00  0.00           H  
ATOM   4193  H1'   A   130     -32.171  12.999  40.152  1.00  0.00           H  
ATOM   4194  H2'   A   130     -34.017  12.984  38.299  1.00  0.00           H  
ATOM   4195 HO2'   A   130     -35.486  12.757  40.266  1.00  0.00           H  
ATOM   4196  H2    A   130     -31.323  16.697  37.324  1.00  0.00           H  
ATOM   4197  H61   A   130     -28.782  14.866  34.229  1.00  0.00           H  
ATOM   4198  H62   A   130     -28.805  13.195  34.526  1.00  0.00           H  
ATOM   4199  H8    A   130     -30.978  10.509  37.851  1.00  0.00           H  
ATOM   4200  P     A   131     -36.627  10.483  37.834  1.00  0.00           P  
ATOM   4201  OP2   A   131     -35.924   9.443  37.042  1.00  0.00           O  
ATOM   4202  OP1   A   131     -38.015  10.237  38.301  1.00  0.00           O  
ATOM   4203  O5'   A   131     -36.623  11.833  36.988  1.00  0.00           O  
ATOM   4204  C5'   A   131     -37.283  12.996  37.467  1.00  0.00           C  
ATOM   4205  C4'   A   131     -36.925  14.212  36.650  1.00  0.00           C  
ATOM   4206  O4'   A   131     -35.510  14.442  36.786  1.00  0.00           O  
ATOM   4207  C3'   A   131     -37.140  14.094  35.149  1.00  0.00           C  
ATOM   4208  O3'   A   131     -38.460  14.419  34.750  1.00  0.00           O  
ATOM   4209  C1'   A   131     -34.960  14.864  35.549  1.00  0.00           C  
ATOM   4210  C2'   A   131     -36.135  15.091  34.607  1.00  0.00           C  
ATOM   4211  O2'   A   131     -36.601  16.424  34.756  1.00  0.00           O  
ATOM   4212  N1    A   131     -31.059  13.720  32.383  1.00  0.00           N  
ATOM   4213  C2    A   131     -31.721  14.859  32.620  1.00  0.00           C  
ATOM   4214  N3    A   131     -32.729  15.087  33.460  1.00  0.00           N  
ATOM   4215  C4    A   131     -33.063  13.962  34.117  1.00  0.00           C  
ATOM   4216  C5    A   131     -32.476  12.718  33.981  1.00  0.00           C  
ATOM   4217  C6    A   131     -31.419  12.609  33.061  1.00  0.00           C  
ATOM   4218  N6    A   131     -30.759  11.473  32.823  1.00  0.00           N  
ATOM   4219  N7    A   131     -33.083  11.795  34.823  1.00  0.00           N  
ATOM   4220  C8    A   131     -34.007  12.491  35.438  1.00  0.00           C  
ATOM   4221  N9    A   131     -34.051  13.810  35.060  1.00  0.00           N  
ATOM   4222  H5'   A   131     -37.024  13.150  38.400  1.00  0.00           H  
ATOM   4223 H5''   A   131     -38.251  12.855  37.424  1.00  0.00           H  
ATOM   4224  H4'   A   131     -37.421  14.983  36.996  1.00  0.00           H  
ATOM   4225  H3'   A   131     -36.890  13.192  34.858  1.00  0.00           H  
ATOM   4226  H1'   A   131     -34.462  15.702  35.656  1.00  0.00           H  
ATOM   4227  H2'   A   131     -35.896  14.891  33.677  1.00  0.00           H  
ATOM   4228 HO2'   A   131     -37.580  16.421  34.759  1.00  0.00           H  
ATOM   4229  H2    A   131     -31.421  15.636  32.103  1.00  0.00           H  
ATOM   4230  H61   A   131     -30.029  11.458  32.168  1.00  0.00           H  
ATOM   4231  H62   A   131     -31.003  10.654  33.303  1.00  0.00           H  
ATOM   4232  H8    A   131     -34.611  12.105  36.107  1.00  0.00           H  
ATOM   4233  P     G   132     -39.135  13.666  33.501  1.00  0.00           P  
ATOM   4234  OP2   G   132     -38.800  12.223  33.598  1.00  0.00           O  
ATOM   4235  OP1   G   132     -40.557  14.086  33.423  1.00  0.00           O  
ATOM   4236  O5'   G   132     -38.375  14.264  32.234  1.00  0.00           O  
ATOM   4237  C5'   G   132     -38.461  15.645  31.917  1.00  0.00           C  
ATOM   4238  C4'   G   132     -37.531  16.014  30.789  1.00  0.00           C  
ATOM   4239  O4'   G   132     -36.159  15.732  31.173  1.00  0.00           O  
ATOM   4240  C3'   G   132     -37.684  15.263  29.476  1.00  0.00           C  
ATOM   4241  O3'   G   132     -38.794  15.714  28.705  1.00  0.00           O  
ATOM   4242  C1'   G   132     -35.404  15.489  29.995  1.00  0.00           C  
ATOM   4243  C2'   G   132     -36.357  15.578  28.804  1.00  0.00           C  
ATOM   4244  O2'   G   132     -36.323  16.902  28.313  1.00  0.00           O  
ATOM   4245  N1    G   132     -32.156  12.283  27.790  1.00  0.00           N  
ATOM   4246  C2    G   132     -32.581  13.516  27.374  1.00  0.00           C  
ATOM   4247  N2    G   132     -32.070  13.965  26.218  1.00  0.00           N  
ATOM   4248  N3    G   132     -33.445  14.260  28.039  1.00  0.00           N  
ATOM   4249  C4    G   132     -33.856  13.664  29.173  1.00  0.00           C  
ATOM   4250  C5    G   132     -33.493  12.434  29.681  1.00  0.00           C  
ATOM   4251  C6    G   132     -32.565  11.647  28.955  1.00  0.00           C  
ATOM   4252  O6    G   132     -32.112  10.530  29.238  1.00  0.00           O  
ATOM   4253  N7    G   132     -34.145  12.182  30.880  1.00  0.00           N  
ATOM   4254  C8    G   132     -34.879  13.245  31.080  1.00  0.00           C  
ATOM   4255  N9    G   132     -34.746  14.186  30.082  1.00  0.00           N  
ATOM   4256  H5'   G   132     -38.227  16.171  32.710  1.00  0.00           H  
ATOM   4257 H5''   G   132     -39.382  15.856  31.655  1.00  0.00           H  
ATOM   4258  H4'   G   132     -37.749  17.074  30.596  1.00  0.00           H  
ATOM   4259  H3'   G   132     -37.883  14.188  29.601  1.00  0.00           H  
ATOM   4260  H1'   G   132     -34.614  16.235  29.828  1.00  0.00           H  
ATOM   4261  H2'   G   132     -36.161  14.940  27.931  1.00  0.00           H  
ATOM   4262 HO2'   G   132     -37.247  17.187  28.055  1.00  0.00           H  
ATOM   4263  H1    G   132     -31.500  11.801  27.211  1.00  0.00           H  
ATOM   4264  H22   G   132     -32.343  14.860  25.865  1.00  0.00           H  
ATOM   4265  H21   G   132     -31.416  13.406  25.709  1.00  0.00           H  
ATOM   4266  H8    G   132     -35.533  13.375  31.955  1.00  0.00           H  
ATOM   4267  P     A   133     -39.627  14.659  27.813  1.00  0.00           P  
ATOM   4268  OP2   A   133     -39.803  13.397  28.568  1.00  0.00           O  
ATOM   4269  OP1   A   133     -40.820  15.391  27.327  1.00  0.00           O  
ATOM   4270  O5'   A   133     -38.681  14.360  26.567  1.00  0.00           O  
ATOM   4271  C5'   A   133     -38.303  15.414  25.669  1.00  0.00           C  
ATOM   4272  C4'   A   133     -37.265  14.930  24.680  1.00  0.00           C  
ATOM   4273  O4'   A   133     -36.065  14.505  25.380  1.00  0.00           O  
ATOM   4274  C3'   A   133     -37.630  13.729  23.824  1.00  0.00           C  
ATOM   4275  O3'   A   133     -38.452  14.129  22.733  1.00  0.00           O  
ATOM   4276  C1'   A   133     -35.429  13.476  24.634  1.00  0.00           C  
ATOM   4277  C2'   A   133     -36.259  13.242  23.371  1.00  0.00           C  
ATOM   4278  O2'   A   133     -35.695  14.021  22.333  1.00  0.00           O  
ATOM   4279  N1    A   133     -33.239   8.861  25.087  1.00  0.00           N  
ATOM   4280  C2    A   133     -33.217   9.774  24.112  1.00  0.00           C  
ATOM   4281  N3    A   133     -33.820  10.956  24.054  1.00  0.00           N  
ATOM   4282  C4    A   133     -34.540  11.175  25.168  1.00  0.00           C  
ATOM   4283  C5    A   133     -34.667  10.330  26.251  1.00  0.00           C  
ATOM   4284  C6    A   133     -33.966   9.115  26.195  1.00  0.00           C  
ATOM   4285  N6    A   133     -33.979   8.209  27.176  1.00  0.00           N  
ATOM   4286  N7    A   133     -35.505  10.885  27.212  1.00  0.00           N  
ATOM   4287  C8    A   133     -35.851  12.038  26.699  1.00  0.00           C  
ATOM   4288  N9    A   133     -35.292  12.286  25.469  1.00  0.00           N  
ATOM   4289  H5'   A   133     -37.900  16.267  26.235  1.00  0.00           H  
ATOM   4290 H5''   A   133     -39.186  15.779  25.123  1.00  0.00           H  
ATOM   4291  H4'   A   133     -37.122  15.784  24.002  1.00  0.00           H  
ATOM   4292  H3'   A   133     -38.223  12.971  24.356  1.00  0.00           H  
ATOM   4293  H1'   A   133     -34.414  13.743  24.305  1.00  0.00           H  
ATOM   4294  H2'   A   133     -36.286  12.223  22.961  1.00  0.00           H  
ATOM   4295 HO2'   A   133     -34.843  13.599  22.024  1.00  0.00           H  
ATOM   4296  H2    A   133     -32.614   9.509  23.233  1.00  0.00           H  
ATOM   4297  H61   A   133     -33.455   7.361  27.080  1.00  0.00           H  
ATOM   4298  H62   A   133     -34.510   8.376  28.005  1.00  0.00           H  
ATOM   4299  H8    A   133     -36.522  12.747  27.209  1.00  0.00           H  
ATOM   4300  P     C   134     -39.674  13.191  22.272  1.00  0.00           P  
ATOM   4301  OP2   C   134     -40.187  12.451  23.444  1.00  0.00           O  
ATOM   4302  OP1   C   134     -40.602  14.009  21.462  1.00  0.00           O  
ATOM   4303  O5'   C   134     -38.994  12.140  21.298  1.00  0.00           O  
ATOM   4304  C5'   C   134     -38.457  12.546  20.035  1.00  0.00           C  
ATOM   4305  C4'   C   134     -37.567  11.463  19.486  1.00  0.00           C  
ATOM   4306  O4'   C   134     -36.476  11.190  20.409  1.00  0.00           O  
ATOM   4307  C3'   C   134     -38.218  10.102  19.327  1.00  0.00           C  
ATOM   4308  O3'   C   134     -39.023  10.046  18.165  1.00  0.00           O  
ATOM   4309  C1'   C   134     -36.110   9.831  20.319  1.00  0.00           C  
ATOM   4310  C2'   C   134     -37.001   9.195  19.256  1.00  0.00           C  
ATOM   4311  O2'   C   134     -36.329   9.276  18.019  1.00  0.00           O  
ATOM   4312  N1    C   134     -36.301   9.199  21.634  1.00  0.00           N  
ATOM   4313  C2    C   134     -35.523   8.082  21.953  1.00  0.00           C  
ATOM   4314  O2    C   134     -34.683   7.682  21.132  1.00  0.00           O  
ATOM   4315  N3    C   134     -35.706   7.462  23.140  1.00  0.00           N  
ATOM   4316  C4    C   134     -36.624   7.918  23.994  1.00  0.00           C  
ATOM   4317  N4    C   134     -36.792   7.256  25.144  1.00  0.00           N  
ATOM   4318  C5    C   134     -37.418   9.069  23.705  1.00  0.00           C  
ATOM   4319  C6    C   134     -37.225   9.672  22.526  1.00  0.00           C  
ATOM   4320  H5'   C   134     -37.886  13.478  20.150  1.00  0.00           H  
ATOM   4321 H5''   C   134     -39.273  12.754  19.328  1.00  0.00           H  
ATOM   4322  H4'   C   134     -37.252  11.846  18.504  1.00  0.00           H  
ATOM   4323  H3'   C   134     -38.909   9.845  20.144  1.00  0.00           H  
ATOM   4324  H1'   C   134     -35.069   9.646  20.015  1.00  0.00           H  
ATOM   4325  H2'   C   134     -37.258   8.132  19.364  1.00  0.00           H  
ATOM   4326 HO2'   C   134     -36.988   9.473  17.292  1.00  0.00           H  
ATOM   4327  H42   C   134     -37.473   7.569  25.807  1.00  0.00           H  
ATOM   4328  H41   C   134     -36.238   6.449  25.341  1.00  0.00           H  
ATOM   4329  H5    C   134     -38.162   9.443  24.424  1.00  0.00           H  
ATOM   4330  H6    C   134     -37.819  10.562  22.269  1.00  0.00           H  
ATOM   4331  P     G   135     -40.405   9.214  18.186  1.00  0.00           P  
ATOM   4332  OP2   G   135     -41.109   9.373  19.487  1.00  0.00           O  
ATOM   4333  OP1   G   135     -41.089   9.609  16.933  1.00  0.00           O  
ATOM   4334  O5'   G   135     -39.955   7.686  18.097  1.00  0.00           O  
ATOM   4335  C5'   G   135     -39.290   7.171  16.921  1.00  0.00           C  
ATOM   4336  C4'   G   135     -38.817   5.755  17.156  1.00  0.00           C  
ATOM   4337  O4'   G   135     -37.801   5.744  18.194  1.00  0.00           O  
ATOM   4338  C3'   G   135     -39.859   4.763  17.660  1.00  0.00           C  
ATOM   4339  O3'   G   135     -40.718   4.280  16.630  1.00  0.00           O  
ATOM   4340  C1'   G   135     -37.850   4.500  18.861  1.00  0.00           C  
ATOM   4341  C2'   G   135     -38.975   3.670  18.242  1.00  0.00           C  
ATOM   4342  O2'   G   135     -38.407   2.835  17.260  1.00  0.00           O  
ATOM   4343  N1    G   135     -37.784   2.374  23.463  1.00  0.00           N  
ATOM   4344  C2    G   135     -37.408   1.848  22.249  1.00  0.00           C  
ATOM   4345  N2    G   135     -36.970   0.582  22.261  1.00  0.00           N  
ATOM   4346  N3    G   135     -37.456   2.514  21.110  1.00  0.00           N  
ATOM   4347  C4    G   135     -37.912   3.774  21.280  1.00  0.00           C  
ATOM   4348  C5    G   135     -38.308   4.395  22.445  1.00  0.00           C  
ATOM   4349  C6    G   135     -38.255   3.668  23.662  1.00  0.00           C  
ATOM   4350  O6    G   135     -38.566   4.041  24.796  1.00  0.00           O  
ATOM   4351  N7    G   135     -38.710   5.699  22.193  1.00  0.00           N  
ATOM   4352  C8    G   135     -38.558   5.844  20.904  1.00  0.00           C  
ATOM   4353  N9    G   135     -38.088   4.709  20.287  1.00  0.00           N  
ATOM   4354  H5'   G   135     -38.431   7.807  16.664  1.00  0.00           H  
ATOM   4355 H5''   G   135     -39.975   7.192  16.061  1.00  0.00           H  
ATOM   4356  H4'   G   135     -38.474   5.419  16.167  1.00  0.00           H  
ATOM   4357  H3'   G   135     -40.561   5.191  18.390  1.00  0.00           H  
ATOM   4358  H1'   G   135     -36.926   3.911  18.760  1.00  0.00           H  
ATOM   4359  H2'   G   135     -39.527   2.985  18.901  1.00  0.00           H  
ATOM   4360 HO2'   G   135     -39.045   2.735  16.496  1.00  0.00           H  
ATOM   4361  H1    G   135     -37.714   1.782  24.265  1.00  0.00           H  
ATOM   4362  H22   G   135     -36.681   0.147  21.408  1.00  0.00           H  
ATOM   4363  H21   G   135     -36.932   0.074  23.120  1.00  0.00           H  
ATOM   4364  H8    G   135     -38.790   6.776  20.367  1.00  0.00           H  
ATOM   4365  P     A   136     -42.263   3.972  16.947  1.00  0.00           P  
ATOM   4366  OP2   A   136     -42.754   5.008  17.890  1.00  0.00           O  
ATOM   4367  OP1   A   136     -42.965   3.762  15.656  1.00  0.00           O  
ATOM   4368  O5'   A   136     -42.227   2.579  17.721  1.00  0.00           O  
ATOM   4369  C5'   A   136     -41.780   1.397  17.074  1.00  0.00           C  
ATOM   4370  C4'   A   136     -41.573   0.272  18.057  1.00  0.00           C  
ATOM   4371  O4'   A   136     -40.553   0.622  19.024  1.00  0.00           O  
ATOM   4372  C3'   A   136     -42.766  -0.077  18.932  1.00  0.00           C  
ATOM   4373  O3'   A   136     -43.740  -0.855  18.258  1.00  0.00           O  
ATOM   4374  C1'   A   136     -40.819  -0.014  20.243  1.00  0.00           C  
ATOM   4375  C2'   A   136     -42.063  -0.869  20.028  1.00  0.00           C  
ATOM   4376  O2'   A   136     -41.675  -2.155  19.567  1.00  0.00           O  
ATOM   4377  N1    A   136     -40.862   1.050  25.285  1.00  0.00           N  
ATOM   4378  C2    A   136     -40.618  -0.078  24.605  1.00  0.00           C  
ATOM   4379  N3    A   136     -40.624  -0.285  23.290  1.00  0.00           N  
ATOM   4380  C4    A   136     -40.927   0.848  22.632  1.00  0.00           C  
ATOM   4381  C5    A   136     -41.203   2.082  23.191  1.00  0.00           C  
ATOM   4382  C6    A   136     -41.163   2.170  24.594  1.00  0.00           C  
ATOM   4383  N6    A   136     -41.408   3.293  25.272  1.00  0.00           N  
ATOM   4384  N7    A   136     -41.472   3.019  22.202  1.00  0.00           N  
ATOM   4385  C8    A   136     -41.355   2.342  21.087  1.00  0.00           C  
ATOM   4386  N9    A   136     -41.027   1.022  21.273  1.00  0.00           N  
ATOM   4387  H5'   A   136     -40.933   1.583  16.618  1.00  0.00           H  
ATOM   4388 H5''   A   136     -42.446   1.123  16.410  1.00  0.00           H  
ATOM   4389  H4'   A   136     -41.279  -0.526  17.568  1.00  0.00           H  
ATOM   4390  H3'   A   136     -43.147   0.747  19.301  1.00  0.00           H  
ATOM   4391  H1'   A   136     -40.069  -0.590  20.506  1.00  0.00           H  
ATOM   4392  H2'   A   136     -42.611  -0.924  20.840  1.00  0.00           H  
ATOM   4393 HO2'   A   136     -42.331  -2.469  18.911  1.00  0.00           H  
ATOM   4394  H2    A   136     -40.404  -0.862  25.153  1.00  0.00           H  
ATOM   4395  H61   A   136     -41.365   3.293  26.252  1.00  0.00           H  
ATOM   4396  H62   A   136     -41.628   4.118  24.792  1.00  0.00           H  
ATOM   4397  H8    A   136     -41.490   2.742  20.202  1.00  0.00           H  
ATOM   4398  P     U   137     -45.294  -0.718  18.646  1.00  0.00           P  
ATOM   4399  OP2   U   137     -45.563   0.707  18.964  1.00  0.00           O  
ATOM   4400  OP1   U   137     -46.092  -1.400  17.596  1.00  0.00           O  
ATOM   4401  O5'   U   137     -45.430  -1.558  19.992  1.00  0.00           O  
ATOM   4402  C5'   U   137     -45.164  -2.952  20.013  1.00  0.00           C  
ATOM   4403  C4'   U   137     -45.243  -3.515  21.410  1.00  0.00           C  
ATOM   4404  O4'   U   137     -44.169  -2.955  22.214  1.00  0.00           O  
ATOM   4405  C3'   U   137     -46.497  -3.173  22.200  1.00  0.00           C  
ATOM   4406  O3'   U   137     -47.598  -4.004  21.877  1.00  0.00           O  
ATOM   4407  C1'   U   137     -44.605  -2.854  23.559  1.00  0.00           C  
ATOM   4408  C2'   U   137     -46.030  -3.403  23.626  1.00  0.00           C  
ATOM   4409  O2'   U   137     -45.983  -4.789  23.935  1.00  0.00           O  
ATOM   4410  N1    U   137     -44.527  -1.438  23.992  1.00  0.00           N  
ATOM   4411  C2    U   137     -44.398  -1.199  25.348  1.00  0.00           C  
ATOM   4412  O2    U   137     -44.346  -2.090  26.179  1.00  0.00           O  
ATOM   4413  N3    U   137     -44.328   0.125  25.703  1.00  0.00           N  
ATOM   4414  C4    U   137     -44.375   1.216  24.860  1.00  0.00           C  
ATOM   4415  O4    U   137     -44.301   2.350  25.335  1.00  0.00           O  
ATOM   4416  C5    U   137     -44.509   0.893  23.473  1.00  0.00           C  
ATOM   4417  C6    U   137     -44.578  -0.389  23.099  1.00  0.00           C  
ATOM   4418  H5'   U   137     -44.265  -3.111  19.655  1.00  0.00           H  
ATOM   4419 H5''   U   137     -45.819  -3.411  19.447  1.00  0.00           H  
ATOM   4420  H4'   U   137     -45.138  -4.487  21.366  1.00  0.00           H  
ATOM   4421  H3'   U   137     -46.709  -2.225  22.075  1.00  0.00           H  
ATOM   4422  H1'   U   137     -44.022  -3.400  24.127  1.00  0.00           H  
ATOM   4423  H2'   U   137     -46.580  -2.907  24.268  1.00  0.00           H  
ATOM   4424 HO2'   U   137     -46.713  -5.245  23.467  1.00  0.00           H  
ATOM   4425  H3    U   137     -44.237   0.317  26.660  1.00  0.00           H  
ATOM   4426  H5    U   137     -44.550   1.607  22.802  1.00  0.00           H  
ATOM   4427  H6    U   137     -44.671  -0.583  22.144  1.00  0.00           H  
ATOM   4428  P     C   138     -49.091  -3.410  21.888  1.00  0.00           P  
ATOM   4429  OP2   C   138     -49.026  -1.991  21.457  1.00  0.00           O  
ATOM   4430  OP1   C   138     -49.969  -4.359  21.158  1.00  0.00           O  
ATOM   4431  O5'   C   138     -49.507  -3.439  23.426  1.00  0.00           O  
ATOM   4432  C5'   C   138     -49.652  -4.669  24.119  1.00  0.00           C  
ATOM   4433  C4'   C   138     -49.975  -4.453  25.578  1.00  0.00           C  
ATOM   4434  O4'   C   138     -48.801  -3.963  26.274  1.00  0.00           O  
ATOM   4435  C3'   C   138     -51.033  -3.404  25.881  1.00  0.00           C  
ATOM   4436  O3'   C   138     -52.354  -3.877  25.682  1.00  0.00           O  
ATOM   4437  C1'   C   138     -49.208  -3.110  27.336  1.00  0.00           C  
ATOM   4438  C2'   C   138     -50.733  -3.039  27.324  1.00  0.00           C  
ATOM   4439  O2'   C   138     -51.252  -4.012  28.219  1.00  0.00           O  
ATOM   4440  N1    C   138     -48.580  -1.776  27.172  1.00  0.00           N  
ATOM   4441  C2    C   138     -48.289  -1.031  28.322  1.00  0.00           C  
ATOM   4442  O2    C   138     -48.562  -1.505  29.435  1.00  0.00           O  
ATOM   4443  N3    C   138     -47.716   0.188  28.199  1.00  0.00           N  
ATOM   4444  C4    C   138     -47.433   0.675  26.991  1.00  0.00           C  
ATOM   4445  N4    C   138     -46.868   1.883  26.918  1.00  0.00           N  
ATOM   4446  C5    C   138     -47.717  -0.056  25.803  1.00  0.00           C  
ATOM   4447  C6    C   138     -48.283  -1.262  25.937  1.00  0.00           C  
ATOM   4448  H5'   C   138     -48.817  -5.176  24.048  1.00  0.00           H  
ATOM   4449 H5''   C   138     -50.375  -5.186  23.705  1.00  0.00           H  
ATOM   4450  H4'   C   138     -50.243  -5.309  25.971  1.00  0.00           H  
ATOM   4451  H3'   C   138     -50.882  -2.618  25.315  1.00  0.00           H  
ATOM   4452  H1'   C   138     -48.911  -3.508  28.181  1.00  0.00           H  
ATOM   4453  H2'   C   138     -51.055  -2.140  27.541  1.00  0.00           H  
ATOM   4454 HO2'   C   138     -52.086  -4.371  27.852  1.00  0.00           H  
ATOM   4455  H42   C   138     -46.648   2.268  26.045  1.00  0.00           H  
ATOM   4456  H41   C   138     -46.675   2.384  27.738  1.00  0.00           H  
ATOM   4457  H5    C   138     -47.505   0.310  24.919  1.00  0.00           H  
ATOM   4458  H6    C   138     -48.486  -1.780  25.131  1.00  0.00           H  
ATOM   4459  P     A   139     -53.560  -2.830  25.554  1.00  0.00           P  
ATOM   4460  OP2   A   139     -54.740  -3.621  25.124  1.00  0.00           O  
ATOM   4461  OP1   A   139     -53.598  -2.095  26.843  1.00  0.00           O  
ATOM   4462  O5'   A   139     -53.221  -1.784  24.401  1.00  0.00           O  
ATOM   4463  C5'   A   139     -52.557  -0.564  24.695  1.00  0.00           C  
ATOM   4464  C4'   A   139     -53.374   0.629  24.266  1.00  0.00           C  
ATOM   4465  O4'   A   139     -54.694   0.576  24.852  1.00  0.00           O  
ATOM   4466  C3'   A   139     -52.843   1.989  24.694  1.00  0.00           C  
ATOM   4467  O3'   A   139     -51.784   2.454  23.877  1.00  0.00           O  
ATOM   4468  C1'   A   139     -55.174   1.883  25.076  1.00  0.00           C  
ATOM   4469  C2'   A   139     -54.092   2.856  24.599  1.00  0.00           C  
ATOM   4470  O2'   A   139     -54.361   3.224  23.255  1.00  0.00           O  
ATOM   4471  N1    A   139     -56.962   4.999  28.770  1.00  0.00           N  
ATOM   4472  C2    A   139     -56.812   5.162  27.450  1.00  0.00           C  
ATOM   4473  N3    A   139     -56.339   4.307  26.545  1.00  0.00           N  
ATOM   4474  C4    A   139     -55.987   3.147  27.126  1.00  0.00           C  
ATOM   4475  C5    A   139     -56.082   2.830  28.468  1.00  0.00           C  
ATOM   4476  C6    A   139     -56.600   3.820  29.322  1.00  0.00           C  
ATOM   4477  N6    A   139     -56.749   3.659  30.639  1.00  0.00           N  
ATOM   4478  N7    A   139     -55.625   1.540  28.702  1.00  0.00           N  
ATOM   4479  C8    A   139     -55.271   1.113  27.515  1.00  0.00           C  
ATOM   4480  N9    A   139     -55.463   2.033  26.514  1.00  0.00           N  
ATOM   4481  H5'   A   139     -51.696  -0.547  24.225  1.00  0.00           H  
ATOM   4482 H5''   A   139     -52.395  -0.511  25.659  1.00  0.00           H  
ATOM   4483  H4'   A   139     -53.455   0.614  23.290  1.00  0.00           H  
ATOM   4484  H3'   A   139     -52.539   1.957  25.626  1.00  0.00           H  
ATOM   4485  H1'   A   139     -55.995   2.031  24.560  1.00  0.00           H  
ATOM   4486  H2'   A   139     -54.031   3.639  25.186  1.00  0.00           H  
ATOM   4487 HO2'   A   139     -53.512   3.342  22.780  1.00  0.00           H  
ATOM   4488  H2    A   139     -57.090   6.034  27.099  1.00  0.00           H  
ATOM   4489  H61   A   139     -57.116   4.387  31.183  1.00  0.00           H  
ATOM   4490  H62   A   139     -56.493   2.813  31.061  1.00  0.00           H  
ATOM   4491  H8    A   139     -54.903   0.218  27.356  1.00  0.00           H  
ATOM   4492  P     G   140     -50.394   2.915  24.539  1.00  0.00           P  
ATOM   4493  OP2   G   140     -50.089   1.987  25.658  1.00  0.00           O  
ATOM   4494  OP1   G   140     -49.402   3.100  23.449  1.00  0.00           O  
ATOM   4495  O5'   G   140     -50.717   4.346  25.160  1.00  0.00           O  
ATOM   4496  C5'   G   140     -50.922   5.474  24.322  1.00  0.00           C  
ATOM   4497  C4'   G   140     -51.431   6.660  25.104  1.00  0.00           C  
ATOM   4498  O4'   G   140     -52.733   6.351  25.663  1.00  0.00           O  
ATOM   4499  C3'   G   140     -50.588   7.084  26.297  1.00  0.00           C  
ATOM   4500  O3'   G   140     -49.525   7.952  25.942  1.00  0.00           O  
ATOM   4501  C1'   G   140     -52.844   6.900  26.961  1.00  0.00           C  
ATOM   4502  C2'   G   140     -51.604   7.753  27.210  1.00  0.00           C  
ATOM   4503  O2'   G   140     -51.870   9.085  26.796  1.00  0.00           O  
ATOM   4504  N1    G   140     -54.143   5.628  31.716  1.00  0.00           N  
ATOM   4505  C2    G   140     -54.155   6.859  31.106  1.00  0.00           C  
ATOM   4506  N2    G   140     -54.567   7.891  31.857  1.00  0.00           N  
ATOM   4507  N3    G   140     -53.791   7.065  29.851  1.00  0.00           N  
ATOM   4508  C4    G   140     -53.405   5.923  29.243  1.00  0.00           C  
ATOM   4509  C5    G   140     -53.356   4.646  29.761  1.00  0.00           C  
ATOM   4510  C6    G   140     -53.749   4.439  31.109  1.00  0.00           C  
ATOM   4511  O6    G   140     -53.776   3.382  31.750  1.00  0.00           O  
ATOM   4512  N7    G   140     -52.902   3.745  28.809  1.00  0.00           N  
ATOM   4513  C8    G   140     -52.687   4.477  27.749  1.00  0.00           C  
ATOM   4514  N9    G   140     -52.972   5.807  27.943  1.00  0.00           N  
ATOM   4515  H5'   G   140     -51.575   5.244  23.629  1.00  0.00           H  
ATOM   4516 H5''   G   140     -50.073   5.713  23.895  1.00  0.00           H  
ATOM   4517  H4'   G   140     -51.526   7.421  24.494  1.00  0.00           H  
ATOM   4518  H3'   G   140     -50.222   6.290  26.736  1.00  0.00           H  
ATOM   4519  H1'   G   140     -53.642   7.467  26.997  1.00  0.00           H  
ATOM   4520  H2'   G   140     -51.324   7.713  28.148  1.00  0.00           H  
ATOM   4521 HO2'   G   140     -51.042   9.486  26.459  1.00  0.00           H  
ATOM   4522  H1    G   140     -54.432   5.581  32.651  1.00  0.00           H  
ATOM   4523  H22   G   140     -54.598   8.793  31.474  1.00  0.00           H  
ATOM   4524  H21   G   140     -54.839   7.747  32.787  1.00  0.00           H  
ATOM   4525  H8    G   140     -52.356   4.113  26.901  1.00  0.00           H  
ATOM   4526  P     A   141     -48.049   7.701  26.528  1.00  0.00           P  
ATOM   4527  OP2   A   141     -47.701   6.276  26.304  1.00  0.00           O  
ATOM   4528  OP1   A   141     -47.158   8.766  26.004  1.00  0.00           O  
ATOM   4529  O5'   A   141     -48.215   7.926  28.097  1.00  0.00           O  
ATOM   4530  C5'   A   141     -48.428   9.225  28.629  1.00  0.00           C  
ATOM   4531  C4'   A   141     -48.768   9.173  30.097  1.00  0.00           C  
ATOM   4532  O4'   A   141     -50.011   8.444  30.273  1.00  0.00           O  
ATOM   4533  C3'   A   141     -47.758   8.472  30.993  1.00  0.00           C  
ATOM   4534  O3'   A   141     -46.765   9.346  31.500  1.00  0.00           O  
ATOM   4535  C1'   A   141     -49.914   7.547  31.368  1.00  0.00           C  
ATOM   4536  C2'   A   141     -48.628   7.906  32.113  1.00  0.00           C  
ATOM   4537  O2'   A   141     -48.926   8.899  33.084  1.00  0.00           O  
ATOM   4538  N1    A   141     -50.667   2.554  32.397  1.00  0.00           N  
ATOM   4539  C2    A   141     -50.786   3.656  33.149  1.00  0.00           C  
ATOM   4540  N3    A   141     -50.574   4.928  32.816  1.00  0.00           N  
ATOM   4541  C4    A   141     -50.189   5.025  31.531  1.00  0.00           C  
ATOM   4542  C5    A   141     -50.022   3.986  30.636  1.00  0.00           C  
ATOM   4543  C6    A   141     -50.279   2.687  31.110  1.00  0.00           C  
ATOM   4544  N6    A   141     -50.159   1.588  30.362  1.00  0.00           N  
ATOM   4545  N7    A   141     -49.617   4.466  29.397  1.00  0.00           N  
ATOM   4546  C8    A   141     -49.550   5.762  29.570  1.00  0.00           C  
ATOM   4547  N9    A   141     -49.883   6.171  30.837  1.00  0.00           N  
ATOM   4548  H5'   A   141     -49.165   9.652  28.145  1.00  0.00           H  
ATOM   4549 H5''   A   141     -47.615   9.758  28.508  1.00  0.00           H  
ATOM   4550  H4'   A   141     -48.898  10.089  30.423  1.00  0.00           H  
ATOM   4551  H3'   A   141     -47.324   7.744  30.500  1.00  0.00           H  
ATOM   4552  H1'   A   141     -50.680   7.647  31.973  1.00  0.00           H  
ATOM   4553  H2'   A   141     -48.220   7.112  32.519  1.00  0.00           H  
ATOM   4554 HO2'   A   141     -48.149   9.486  33.189  1.00  0.00           H  
ATOM   4555  H2    A   141     -51.070   3.505  34.075  1.00  0.00           H  
ATOM   4556  H61   A   141     -50.353   0.709  30.749  1.00  0.00           H  
ATOM   4557  H62   A   141     -49.880   1.660  29.426  1.00  0.00           H  
ATOM   4558  H8    A   141     -49.286   6.384  28.859  1.00  0.00           H  
ATOM   4559  P     U   142     -45.219   8.907  31.488  1.00  0.00           P  
ATOM   4560  OP2   U   142     -44.937   8.258  30.183  1.00  0.00           O  
ATOM   4561  OP1   U   142     -44.406  10.073  31.920  1.00  0.00           O  
ATOM   4562  O5'   U   142     -45.126   7.793  32.623  1.00  0.00           O  
ATOM   4563  C5'   U   142     -45.259   8.136  33.994  1.00  0.00           C  
ATOM   4564  C4'   U   142     -45.529   6.922  34.848  1.00  0.00           C  
ATOM   4565  O4'   U   142     -46.730   6.256  34.389  1.00  0.00           O  
ATOM   4566  C3'   U   142     -44.468   5.833  34.820  1.00  0.00           C  
ATOM   4567  O3'   U   142     -43.377   6.100  35.682  1.00  0.00           O  
ATOM   4568  C1'   U   142     -46.611   4.848  34.536  1.00  0.00           C  
ATOM   4569  C2'   U   142     -45.258   4.586  35.210  1.00  0.00           C  
ATOM   4570  O2'   U   142     -45.451   4.518  36.616  1.00  0.00           O  
ATOM   4571  N1    U   142     -46.705   4.217  33.198  1.00  0.00           N  
ATOM   4572  C2    U   142     -47.065   2.883  33.154  1.00  0.00           C  
ATOM   4573  O2    U   142     -47.302   2.224  34.151  1.00  0.00           O  
ATOM   4574  N3    U   142     -47.140   2.341  31.894  1.00  0.00           N  
ATOM   4575  C4    U   142     -46.896   2.981  30.697  1.00  0.00           C  
ATOM   4576  O4    U   142     -47.005   2.353  29.643  1.00  0.00           O  
ATOM   4577  C5    U   142     -46.530   4.359  30.820  1.00  0.00           C  
ATOM   4578  C6    U   142     -46.450   4.912  32.035  1.00  0.00           C  
ATOM   4579  H5'   U   142     -46.001   8.769  34.095  1.00  0.00           H  
ATOM   4580 H5''   U   142     -44.431   8.562  34.299  1.00  0.00           H  
ATOM   4581  H4'   U   142     -45.663   7.210  35.775  1.00  0.00           H  
ATOM   4582  H3'   U   142     -44.137   5.728  33.904  1.00  0.00           H  
ATOM   4583  H1'   U   142     -47.329   4.504  35.109  1.00  0.00           H  
ATOM   4584  H2'   U   142     -44.839   3.772  34.863  1.00  0.00           H  
ATOM   4585 HO2'   U   142     -44.660   4.886  37.065  1.00  0.00           H  
ATOM   4586  H3    U   142     -47.393   1.396  31.840  1.00  0.00           H  
ATOM   4587  H5    U   142     -46.339   4.892  30.020  1.00  0.00           H  
ATOM   4588  H6    U   142     -46.196   5.856  32.092  1.00  0.00           H  
ATOM   4589  P     A   143     -41.875   5.773  35.212  1.00  0.00           P  
ATOM   4590  OP2   A   143     -41.643   6.450  33.911  1.00  0.00           O  
ATOM   4591  OP1   A   143     -40.966   6.044  36.353  1.00  0.00           O  
ATOM   4592  O5'   A   143     -41.887   4.201  34.953  1.00  0.00           O  
ATOM   4593  C5'   A   143     -42.032   3.286  36.028  1.00  0.00           C  
ATOM   4594  C4'   A   143     -42.255   1.879  35.533  1.00  0.00           C  
ATOM   4595  O4'   A   143     -43.471   1.818  34.745  1.00  0.00           O  
ATOM   4596  C3'   A   143     -41.193   1.325  34.596  1.00  0.00           C  
ATOM   4597  O3'   A   143     -40.047   0.844  35.278  1.00  0.00           O  
ATOM   4598  C1'   A   143     -43.319   0.913  33.675  1.00  0.00           C  
ATOM   4599  C2'   A   143     -41.959   0.244  33.850  1.00  0.00           C  
ATOM   4600  O2'   A   143     -42.113  -0.921  34.647  1.00  0.00           O  
ATOM   4601  N1    A   143     -44.238   0.674  28.610  1.00  0.00           N  
ATOM   4602  C2    A   143     -44.231  -0.261  29.569  1.00  0.00           C  
ATOM   4603  N3    A   143     -43.983  -0.129  30.871  1.00  0.00           N  
ATOM   4604  C4    A   143     -43.711   1.152  31.175  1.00  0.00           C  
ATOM   4605  C5    A   143     -43.680   2.223  30.301  1.00  0.00           C  
ATOM   4606  C6    A   143     -43.961   1.952  28.950  1.00  0.00           C  
ATOM   4607  N6    A   143     -43.967   2.883  27.994  1.00  0.00           N  
ATOM   4608  N7    A   143     -43.364   3.396  30.973  1.00  0.00           N  
ATOM   4609  C8    A   143     -43.213   3.014  32.217  1.00  0.00           C  
ATOM   4610  N9    A   143     -43.409   1.669  32.412  1.00  0.00           N  
ATOM   4611  H5'   A   143     -42.797   3.556  36.578  1.00  0.00           H  
ATOM   4612 H5''   A   143     -41.222   3.306  36.578  1.00  0.00           H  
ATOM   4613  H4'   A   143     -42.341   1.279  36.304  1.00  0.00           H  
ATOM   4614  H3'   A   143     -40.920   2.020  33.960  1.00  0.00           H  
ATOM   4615  H1'   A   143     -44.023   0.230  33.698  1.00  0.00           H  
ATOM   4616  H2'   A   143     -41.544   0.041  32.986  1.00  0.00           H  
ATOM   4617 HO2'   A   143     -41.329  -1.017  35.226  1.00  0.00           H  
ATOM   4618  H2    A   143     -44.438  -1.171  29.271  1.00  0.00           H  
ATOM   4619  H61   A   143     -44.171   2.633  27.068  1.00  0.00           H  
ATOM   4620  H62   A   143     -43.770   3.816  28.217  1.00  0.00           H  
ATOM   4621  H8    A   143     -42.982   3.632  32.943  1.00  0.00           H  
ATOM   4622  P     C   144     -38.586   1.033  34.636  1.00  0.00           P  
ATOM   4623  OP2   C   144     -38.609   2.252  33.790  1.00  0.00           O  
ATOM   4624  OP1   C   144     -37.586   0.916  35.727  1.00  0.00           O  
ATOM   4625  O5'   C   144     -38.419  -0.229  33.679  1.00  0.00           O  
ATOM   4626  C5'   C   144     -38.367  -1.545  34.209  1.00  0.00           C  
ATOM   4627  C4'   C   144     -38.574  -2.587  33.136  1.00  0.00           C  
ATOM   4628  O4'   C   144     -39.869  -2.392  32.506  1.00  0.00           O  
ATOM   4629  C3'   C   144     -37.616  -2.533  31.956  1.00  0.00           C  
ATOM   4630  O3'   C   144     -36.371  -3.153  32.226  1.00  0.00           O  
ATOM   4631  C1'   C   144     -39.814  -2.816  31.166  1.00  0.00           C  
ATOM   4632  C2'   C   144     -38.394  -3.327  30.919  1.00  0.00           C  
ATOM   4633  O2'   C   144     -38.343  -4.719  31.192  1.00  0.00           O  
ATOM   4634  N1    C   144     -40.160  -1.669  30.291  1.00  0.00           N  
ATOM   4635  C2    C   144     -40.683  -1.935  29.020  1.00  0.00           C  
ATOM   4636  O2    C   144     -40.839  -3.114  28.664  1.00  0.00           O  
ATOM   4637  N3    C   144     -41.007  -0.907  28.203  1.00  0.00           N  
ATOM   4638  C4    C   144     -40.829   0.350  28.609  1.00  0.00           C  
ATOM   4639  N4    C   144     -41.163   1.333  27.769  1.00  0.00           N  
ATOM   4640  C5    C   144     -40.299   0.655  29.895  1.00  0.00           C  
ATOM   4641  C6    C   144     -39.983  -0.371  30.694  1.00  0.00           C  
ATOM   4642  H5'   C   144     -39.066  -1.643  34.888  1.00  0.00           H  
ATOM   4643 H5''   C   144     -37.492  -1.687  34.627  1.00  0.00           H  
ATOM   4644  H4'   C   144     -38.537  -3.481  33.534  1.00  0.00           H  
ATOM   4645  H3'   C   144     -37.458  -1.618  31.644  1.00  0.00           H  
ATOM   4646  H1'   C   144     -40.449  -3.546  31.013  1.00  0.00           H  
ATOM   4647  H2'   C   144     -38.089  -3.125  30.010  1.00  0.00           H  
ATOM   4648 HO2'   C   144     -37.471  -4.937  31.580  1.00  0.00           H  
ATOM   4649  H42   C   144     -41.044   2.268  28.038  1.00  0.00           H  
ATOM   4650  H41   C   144     -41.527   1.120  26.885  1.00  0.00           H  
ATOM   4651  H5    C   144     -40.172   1.582  30.184  1.00  0.00           H  
ATOM   4652  H6    C   144     -39.617  -0.182  31.583  1.00  0.00           H  
ATOM   4653  P     C   145     -35.009  -2.513  31.661  1.00  0.00           P  
ATOM   4654  OP2   C   145     -35.052  -1.050  31.905  1.00  0.00           O  
ATOM   4655  OP1   C   145     -33.873  -3.312  32.187  1.00  0.00           O  
ATOM   4656  O5'   C   145     -35.093  -2.754  30.088  1.00  0.00           O  
ATOM   4657  C5'   C   145     -35.116  -4.068  29.552  1.00  0.00           C  
ATOM   4658  C4'   C   145     -35.321  -4.056  28.051  1.00  0.00           C  
ATOM   4659  O4'   C   145     -36.638  -3.511  27.763  1.00  0.00           O  
ATOM   4660  C3'   C   145     -34.386  -3.160  27.252  1.00  0.00           C  
ATOM   4661  O3'   C   145     -33.110  -3.728  27.009  1.00  0.00           O  
ATOM   4662  C1'   C   145     -36.596  -2.821  26.525  1.00  0.00           C  
ATOM   4663  C2'   C   145     -35.174  -2.933  25.972  1.00  0.00           C  
ATOM   4664  O2'   C   145     -35.095  -4.014  25.070  1.00  0.00           O  
ATOM   4665  N1    C   145     -36.961  -1.407  26.737  1.00  0.00           N  
ATOM   4666  C2    C   145     -37.305  -0.627  25.622  1.00  0.00           C  
ATOM   4667  O2    C   145     -37.373  -1.167  24.510  1.00  0.00           O  
ATOM   4668  N3    C   145     -37.556   0.691  25.787  1.00  0.00           N  
ATOM   4669  C4    C   145     -37.491   1.236  27.003  1.00  0.00           C  
ATOM   4670  N4    C   145     -37.707   2.546  27.111  1.00  0.00           N  
ATOM   4671  C5    C   145     -37.189   0.459  28.163  1.00  0.00           C  
ATOM   4672  C6    C   145     -36.935  -0.846  27.987  1.00  0.00           C  
ATOM   4673  H5'   C   145     -35.846  -4.571  29.970  1.00  0.00           H  
ATOM   4674 H5''   C   145     -34.266  -4.511  29.754  1.00  0.00           H  
ATOM   4675  H4'   C   145     -35.168  -5.103  27.751  1.00  0.00           H  
ATOM   4676  H3'   C   145     -34.137  -2.216  27.761  1.00  0.00           H  
ATOM   4677  H1'   C   145     -37.270  -3.229  25.757  1.00  0.00           H  
ATOM   4678  H2'   C   145     -34.810  -2.069  25.398  1.00  0.00           H  
ATOM   4679 HO2'   C   145     -34.178  -4.413  25.106  1.00  0.00           H  
ATOM   4680  H42   C   145     -37.665   2.988  28.008  1.00  0.00           H  
ATOM   4681  H41   C   145     -37.912   3.087  26.297  1.00  0.00           H  
ATOM   4682  H5    C   145     -37.163   0.916  29.164  1.00  0.00           H  
ATOM   4683  H6    C   145     -36.699  -1.475  28.857  1.00  0.00           H  
ATOM   4684  P     G   146     -31.817  -2.775  26.945  1.00  0.00           P  
ATOM   4685  OP2   G   146     -31.921  -1.746  28.011  1.00  0.00           O  
ATOM   4686  OP1   G   146     -30.619  -3.649  26.889  1.00  0.00           O  
ATOM   4687  O5'   G   146     -31.946  -2.005  25.557  1.00  0.00           O  
ATOM   4688  C5'   G   146     -31.723  -2.680  24.310  1.00  0.00           C  
ATOM   4689  C4'   G   146     -31.891  -1.722  23.164  1.00  0.00           C  
ATOM   4690  O4'   G   146     -33.252  -1.215  23.119  1.00  0.00           O  
ATOM   4691  C3'   G   146     -31.037  -0.466  23.212  1.00  0.00           C  
ATOM   4692  O3'   G   146     -29.699  -0.709  22.821  1.00  0.00           O  
ATOM   4693  C1'   G   146     -33.231   0.079  22.559  1.00  0.00           C  
ATOM   4694  C2'   G   146     -31.775   0.429  22.229  1.00  0.00           C  
ATOM   4695  O2'   G   146     -31.482   0.106  20.883  1.00  0.00           O  
ATOM   4696  N1    G   146     -34.948   4.803  23.250  1.00  0.00           N  
ATOM   4697  C2    G   146     -34.595   4.170  22.086  1.00  0.00           C  
ATOM   4698  N2    G   146     -34.668   4.903  20.968  1.00  0.00           N  
ATOM   4699  N3    G   146     -34.195   2.912  22.023  1.00  0.00           N  
ATOM   4700  C4    G   146     -34.169   2.332  23.241  1.00  0.00           C  
ATOM   4701  C5    G   146     -34.505   2.881  24.462  1.00  0.00           C  
ATOM   4702  C6    G   146     -34.937   4.223  24.511  1.00  0.00           C  
ATOM   4703  O6    G   146     -35.278   4.884  25.498  1.00  0.00           O  
ATOM   4704  N7    G   146     -34.347   1.953  25.480  1.00  0.00           N  
ATOM   4705  C8    G   146     -33.918   0.879  24.876  1.00  0.00           C  
ATOM   4706  N9    G   146     -33.764   1.046  23.518  1.00  0.00           N  
ATOM   4707  H5'   G   146     -32.428  -3.515  24.201  1.00  0.00           H  
ATOM   4708 H5''   G   146     -30.710  -3.109  24.290  1.00  0.00           H  
ATOM   4709  H4'   G   146     -31.591  -2.305  22.281  1.00  0.00           H  
ATOM   4710  H3'   G   146     -30.938  -0.037  24.220  1.00  0.00           H  
ATOM   4711  H1'   G   146     -33.802   0.173  21.624  1.00  0.00           H  
ATOM   4712  H2'   G   146     -31.501   1.488  22.333  1.00  0.00           H  
ATOM   4713 HO2'   G   146     -30.532  -0.199  20.811  1.00  0.00           H  
ATOM   4714  H1    G   146     -35.236   5.758  23.187  1.00  0.00           H  
ATOM   4715  H22   G   146     -34.420   4.498  20.088  1.00  0.00           H  
ATOM   4716  H21   G   146     -34.970   5.855  21.013  1.00  0.00           H  
ATOM   4717  H8    G   146     -33.686  -0.061  25.400  1.00  0.00           H  
ATOM   4718  P     U   147     -28.567   0.382  23.143  1.00  0.00           P  
ATOM   4719  OP2   U   147     -28.989   1.186  24.303  1.00  0.00           O  
ATOM   4720  OP1   U   147     -27.261  -0.312  23.175  1.00  0.00           O  
ATOM   4721  O5'   U   147     -28.582   1.338  21.874  1.00  0.00           O  
ATOM   4722  C5'   U   147     -27.808   2.537  21.853  1.00  0.00           C  
ATOM   4723  C4'   U   147     -28.619   3.666  21.273  1.00  0.00           C  
ATOM   4724  O4'   U   147     -30.008   3.533  21.666  1.00  0.00           O  
ATOM   4725  C3'   U   147     -28.282   5.074  21.724  1.00  0.00           C  
ATOM   4726  O3'   U   147     -27.170   5.589  21.018  1.00  0.00           O  
ATOM   4727  C1'   U   147     -30.624   4.799  21.727  1.00  0.00           C  
ATOM   4728  C2'   U   147     -29.552   5.819  21.345  1.00  0.00           C  
ATOM   4729  O2'   U   147     -29.634   6.035  19.954  1.00  0.00           O  
ATOM   4730  N1    U   147     -31.119   4.987  23.097  1.00  0.00           N  
ATOM   4731  C2    U   147     -31.910   6.102  23.339  1.00  0.00           C  
ATOM   4732  O2    U   147     -32.188   6.926  22.477  1.00  0.00           O  
ATOM   4733  N3    U   147     -32.356   6.224  24.628  1.00  0.00           N  
ATOM   4734  C4    U   147     -32.095   5.378  25.677  1.00  0.00           C  
ATOM   4735  O4    U   147     -32.590   5.616  26.773  1.00  0.00           O  
ATOM   4736  C5    U   147     -31.261   4.258  25.355  1.00  0.00           C  
ATOM   4737  C6    U   147     -30.815   4.103  24.107  1.00  0.00           C  
ATOM   4738  H5'   U   147     -26.898   2.389  21.256  1.00  0.00           H  
ATOM   4739 H5''   U   147     -27.486   2.797  22.873  1.00  0.00           H  
ATOM   4740  H4'   U   147     -28.439   3.598  20.190  1.00  0.00           H  
ATOM   4741  H3'   U   147     -27.985   5.139  22.781  1.00  0.00           H  
ATOM   4742  H1'   U   147     -31.479   4.966  21.055  1.00  0.00           H  
ATOM   4743  H2'   U   147     -29.609   6.819  21.798  1.00  0.00           H  
ATOM   4744 HO2'   U   147     -28.715   6.020  19.559  1.00  0.00           H  
ATOM   4745  H3    U   147     -32.933   7.017  24.828  1.00  0.00           H  
ATOM   4746  H5    U   147     -30.989   3.529  26.134  1.00  0.00           H  
ATOM   4747  H6    U   147     -30.176   3.237  23.879  1.00  0.00           H  
ATOM   4748  P     C   148     -26.164   6.608  21.749  1.00  0.00           P  
ATOM   4749  OP2   C   148     -25.968   6.144  23.148  1.00  0.00           O  
ATOM   4750  OP1   C   148     -24.990   6.758  20.861  1.00  0.00           O  
ATOM   4751  O5'   C   148     -26.970   7.986  21.781  1.00  0.00           O  
ATOM   4752  C5'   C   148     -27.272   8.691  20.563  1.00  0.00           C  
ATOM   4753  C4'   C   148     -28.040   9.955  20.860  1.00  0.00           C  
ATOM   4754  O4'   C   148     -29.262   9.617  21.573  1.00  0.00           O  
ATOM   4755  C3'   C   148     -27.372  10.947  21.793  1.00  0.00           C  
ATOM   4756  O3'   C   148     -26.354  11.722  21.178  1.00  0.00           O  
ATOM   4757  C1'   C   148     -29.635  10.712  22.376  1.00  0.00           C  
ATOM   4758  C2'   C   148     -28.557  11.787  22.246  1.00  0.00           C  
ATOM   4759  O2'   C   148     -28.963  12.748  21.296  1.00  0.00           O  
ATOM   4760  N1    C   148     -29.798  10.272  23.776  1.00  0.00           N  
ATOM   4761  C2    C   148     -30.366  11.167  24.694  1.00  0.00           C  
ATOM   4762  O2    C   148     -30.708  12.291  24.300  1.00  0.00           O  
ATOM   4763  N3    C   148     -30.521  10.789  25.989  1.00  0.00           N  
ATOM   4764  C4    C   148     -30.128   9.575  26.380  1.00  0.00           C  
ATOM   4765  N4    C   148     -30.298   9.249  27.661  1.00  0.00           N  
ATOM   4766  C5    C   148     -29.542   8.642  25.471  1.00  0.00           C  
ATOM   4767  C6    C   148     -29.400   9.028  24.187  1.00  0.00           C  
ATOM   4768  H5'   C   148     -27.863   8.050  19.892  1.00  0.00           H  
ATOM   4769 H5''   C   148     -26.342   8.941  20.031  1.00  0.00           H  
ATOM   4770  H4'   C   148     -28.187  10.418  19.873  1.00  0.00           H  
ATOM   4771  H3'   C   148     -26.842  10.475  22.634  1.00  0.00           H  
ATOM   4772  H1'   C   148     -30.584  11.173  22.066  1.00  0.00           H  
ATOM   4773  H2'   C   148     -28.339  12.374  23.150  1.00  0.00           H  
ATOM   4774 HO2'   C   148     -28.164  13.079  20.793  1.00  0.00           H  
ATOM   4775  H42   C   148     -30.014   8.348  27.991  1.00  0.00           H  
ATOM   4776  H41   C   148     -30.710   9.905  28.293  1.00  0.00           H  
ATOM   4777  H5    C   148     -29.216   7.647  25.808  1.00  0.00           H  
ATOM   4778  H6    C   148     -28.953   8.335  23.459  1.00  0.00           H  
ATOM   4779  P     G   149     -24.751  11.648  21.639  1.00  0.00           P  
ATOM   4780  OP2   G   149     -24.368  10.227  21.442  1.00  0.00           O  
ATOM   4781  OP1   G   149     -24.079  12.707  20.844  1.00  0.00           O  
ATOM   4782  O5'   G   149     -24.567  11.998  23.183  1.00  0.00           O  
ATOM   4783  C5'   G   149     -24.113  13.280  23.590  1.00  0.00           C  
ATOM   4784  C4'   G   149     -25.230  14.100  24.187  1.00  0.00           C  
ATOM   4785  O4'   G   149     -26.423  13.293  24.365  1.00  0.00           O  
ATOM   4786  C3'   G   149     -24.972  14.669  25.574  1.00  0.00           C  
ATOM   4787  O3'   G   149     -24.139  15.815  25.556  1.00  0.00           O  
ATOM   4788  C1'   G   149     -27.138  13.714  25.499  1.00  0.00           C  
ATOM   4789  C2'   G   149     -26.388  14.912  26.093  1.00  0.00           C  
ATOM   4790  O2'   G   149     -26.934  16.110  25.558  1.00  0.00           O  
ATOM   4791  N1    G   149     -29.169  11.917  29.807  1.00  0.00           N  
ATOM   4792  C2    G   149     -29.360  13.129  29.189  1.00  0.00           C  
ATOM   4793  N2    G   149     -30.204  13.979  29.794  1.00  0.00           N  
ATOM   4794  N3    G   149     -28.770  13.484  28.060  1.00  0.00           N  
ATOM   4795  C4    G   149     -27.957  12.515  27.589  1.00  0.00           C  
ATOM   4796  C5    G   149     -27.697  11.272  28.127  1.00  0.00           C  
ATOM   4797  C6    G   149     -28.337  10.904  29.339  1.00  0.00           C  
ATOM   4798  O6    G   149     -28.236   9.848  29.973  1.00  0.00           O  
ATOM   4799  N7    G   149     -26.801  10.570  27.334  1.00  0.00           N  
ATOM   4800  C8    G   149     -26.537  11.383  26.347  1.00  0.00           C  
ATOM   4801  N9    G   149     -27.205  12.579  26.439  1.00  0.00           N  
ATOM   4802  H5'   G   149     -23.750  13.753  22.812  1.00  0.00           H  
ATOM   4803 H5''   G   149     -23.403  13.171  24.257  1.00  0.00           H  
ATOM   4804  H4'   G   149     -25.429  14.838  23.573  1.00  0.00           H  
ATOM   4805  H3'   G   149     -24.553  13.977  26.127  1.00  0.00           H  
ATOM   4806  H1'   G   149     -28.046  13.987  25.251  1.00  0.00           H  
ATOM   4807  H2'   G   149     -26.419  14.905  27.072  1.00  0.00           H  
ATOM   4808 HO2'   G   149     -26.215  16.767  25.448  1.00  0.00           H  
ATOM   4809  H1    G   149     -29.655  11.750  30.642  1.00  0.00           H  
ATOM   4810  H22   G   149     -30.379  14.859  29.399  1.00  0.00           H  
ATOM   4811  H21   G   149     -30.645  13.723  30.631  1.00  0.00           H  
ATOM   4812  H8    G   149     -25.925  11.160  25.615  1.00  0.00           H  
ATOM   4813  P     U   150     -23.194  16.147  26.814  1.00  0.00           P  
ATOM   4814  OP2   U   150     -22.626  14.869  27.311  1.00  0.00           O  
ATOM   4815  OP1   U   150     -22.284  17.255  26.426  1.00  0.00           O  
ATOM   4816  O5'   U   150     -24.202  16.701  27.916  1.00  0.00           O  
ATOM   4817  C5'   U   150     -23.783  16.887  29.260  1.00  0.00           C  
ATOM   4818  C4'   U   150     -24.901  16.614  30.235  1.00  0.00           C  
ATOM   4819  O4'   U   150     -25.780  15.583  29.704  1.00  0.00           O  
ATOM   4820  C3'   U   150     -24.486  16.092  31.602  1.00  0.00           C  
ATOM   4821  O3'   U   150     -24.097  17.122  32.494  1.00  0.00           O  
ATOM   4822  C1'   U   150     -26.234  14.755  30.743  1.00  0.00           C  
ATOM   4823  C2'   U   150     -25.736  15.357  32.061  1.00  0.00           C  
ATOM   4824  O2'   U   150     -26.712  16.262  32.556  1.00  0.00           O  
ATOM   4825  N1    U   150     -25.699  13.392  30.508  1.00  0.00           N  
ATOM   4826  C2    U   150     -26.222  12.369  31.277  1.00  0.00           C  
ATOM   4827  O2    U   150     -27.086  12.543  32.119  1.00  0.00           O  
ATOM   4828  N3    U   150     -25.697  11.125  31.025  1.00  0.00           N  
ATOM   4829  C4    U   150     -24.723  10.804  30.104  1.00  0.00           C  
ATOM   4830  O4    U   150     -24.354   9.633  29.997  1.00  0.00           O  
ATOM   4831  C5    U   150     -24.229  11.912  29.345  1.00  0.00           C  
ATOM   4832  C6    U   150     -24.723  13.134  29.569  1.00  0.00           C  
ATOM   4833  H5'   U   150     -23.479  17.812  29.374  1.00  0.00           H  
ATOM   4834 H5''   U   150     -23.038  16.279  29.450  1.00  0.00           H  
ATOM   4835  H4'   U   150     -25.420  17.436  30.355  1.00  0.00           H  
ATOM   4836  H3'   U   150     -23.748  15.454  31.507  1.00  0.00           H  
ATOM   4837  H1'   U   150     -27.214  14.722  30.754  1.00  0.00           H  
ATOM   4838  H2'   U   150     -25.523  14.661  32.716  1.00  0.00           H  
ATOM   4839 HO2'   U   150     -26.259  17.024  32.975  1.00  0.00           H  
ATOM   4840  H3    U   150     -26.054  10.385  31.559  1.00  0.00           H  
ATOM   4841  H5    U   150     -23.535  11.776  28.667  1.00  0.00           H  
ATOM   4842  H6    U   150     -24.368  13.876  29.038  1.00  0.00           H  
ATOM   4843  P     A   151     -23.278  16.769  33.830  1.00  0.00           P  
ATOM   4844  OP2   A   151     -23.127  15.294  33.900  1.00  0.00           O  
ATOM   4845  OP1   A   151     -22.072  17.633  33.872  1.00  0.00           O  
ATOM   4846  O5'   A   151     -24.250  17.221  35.009  1.00  0.00           O  
ATOM   4847  C5'   A   151     -24.746  18.549  35.075  1.00  0.00           C  
ATOM   4848  C4'   A   151     -25.695  18.729  36.234  1.00  0.00           C  
ATOM   4849  O4'   A   151     -26.827  17.833  36.126  1.00  0.00           O  
ATOM   4850  C3'   A   151     -25.138  18.396  37.610  1.00  0.00           C  
ATOM   4851  O3'   A   151     -24.335  19.432  38.149  1.00  0.00           O  
ATOM   4852  C1'   A   151     -27.303  17.481  37.402  1.00  0.00           C  
ATOM   4853  C2'   A   151     -26.406  18.185  38.413  1.00  0.00           C  
ATOM   4854  O2'   A   151     -27.002  19.425  38.769  1.00  0.00           O  
ATOM   4855  N1    A   151     -28.624  13.368  40.211  1.00  0.00           N  
ATOM   4856  C2    A   151     -28.850  14.679  40.372  1.00  0.00           C  
ATOM   4857  N3    A   151     -28.476  15.697  39.600  1.00  0.00           N  
ATOM   4858  C4    A   151     -27.781  15.257  38.537  1.00  0.00           C  
ATOM   4859  C5    A   151     -27.469  13.945  38.236  1.00  0.00           C  
ATOM   4860  C6    A   151     -27.922  12.960  39.132  1.00  0.00           C  
ATOM   4861  N6    A   151     -27.697  11.654  38.973  1.00  0.00           N  
ATOM   4862  N7    A   151     -26.739  13.871  37.057  1.00  0.00           N  
ATOM   4863  C8    A   151     -26.629  15.120  36.678  1.00  0.00           C  
ATOM   4864  N9    A   151     -27.236  16.013  37.527  1.00  0.00           N  
ATOM   4865  H5'   A   151     -25.218  18.757  34.241  1.00  0.00           H  
ATOM   4866 H5''   A   151     -23.994  19.168  35.178  1.00  0.00           H  
ATOM   4867  H4'   A   151     -26.009  19.658  36.236  1.00  0.00           H  
ATOM   4868  H3'   A   151     -24.617  17.566  37.584  1.00  0.00           H  
ATOM   4869  H1'   A   151     -28.230  17.778  37.526  1.00  0.00           H  
ATOM   4870  H2'   A   151     -26.245  17.621  39.198  1.00  0.00           H  
ATOM   4871 HO2'   A   151     -26.295  20.077  38.951  1.00  0.00           H  
ATOM   4872  H2    A   151     -29.363  14.922  41.171  1.00  0.00           H  
ATOM   4873  H61   A   151     -28.039  11.014  39.632  1.00  0.00           H  
ATOM   4874  H62   A   151     -27.190  11.335  38.197  1.00  0.00           H  
ATOM   4875  H8    A   151     -26.155  15.393  35.863  1.00  0.00           H  
ATOM   4876  P     G   152     -22.897  19.093  38.781  1.00  0.00           P  
ATOM   4877  OP2   G   152     -22.086  18.413  37.740  1.00  0.00           O  
ATOM   4878  OP1   G   152     -22.377  20.325  39.428  1.00  0.00           O  
ATOM   4879  O5'   G   152     -23.218  18.033  39.927  1.00  0.00           O  
ATOM   4880  C5'   G   152     -23.828  18.437  41.143  1.00  0.00           C  
ATOM   4881  C4'   G   152     -24.151  17.253  42.021  1.00  0.00           C  
ATOM   4882  O4'   G   152     -25.132  16.417  41.359  1.00  0.00           O  
ATOM   4883  C3'   G   152     -23.004  16.293  42.295  1.00  0.00           C  
ATOM   4884  O3'   G   152     -22.149  16.735  43.336  1.00  0.00           O  
ATOM   4885  C1'   G   152     -24.852  15.066  41.592  1.00  0.00           C  
ATOM   4886  C2'   G   152     -23.753  15.027  42.639  1.00  0.00           C  
ATOM   4887  O2'   G   152     -24.330  15.106  43.934  1.00  0.00           O  
ATOM   4888  N1    G   152     -24.105  10.782  38.945  1.00  0.00           N  
ATOM   4889  C2    G   152     -24.559  10.947  40.231  1.00  0.00           C  
ATOM   4890  N2    G   152     -24.855   9.826  40.907  1.00  0.00           N  
ATOM   4891  N3    G   152     -24.713  12.124  40.815  1.00  0.00           N  
ATOM   4892  C4    G   152     -24.370  13.142  39.997  1.00  0.00           C  
ATOM   4893  C5    G   152     -23.907  13.085  38.700  1.00  0.00           C  
ATOM   4894  C6    G   152     -23.746  11.816  38.086  1.00  0.00           C  
ATOM   4895  O6    G   152     -23.349  11.557  36.944  1.00  0.00           O  
ATOM   4896  N7    G   152     -23.669  14.359  38.205  1.00  0.00           N  
ATOM   4897  C8    G   152     -23.985  15.153  39.193  1.00  0.00           C  
ATOM   4898  N9    G   152     -24.419  14.480  40.309  1.00  0.00           N  
ATOM   4899  H5'   G   152     -24.655  18.921  40.942  1.00  0.00           H  
ATOM   4900 H5''   G   152     -23.217  19.035  41.624  1.00  0.00           H  
ATOM   4901  H4'   G   152     -24.516  17.566  42.876  1.00  0.00           H  
ATOM   4902  H3'   G   152     -22.474  16.147  41.485  1.00  0.00           H  
ATOM   4903  H1'   G   152     -25.636  14.580  41.924  1.00  0.00           H  
ATOM   4904  H2'   G   152     -23.183  14.235  42.543  1.00  0.00           H  
ATOM   4905 HO2'   G   152     -23.730  15.611  44.521  1.00  0.00           H  
ATOM   4906  H1    G   152     -24.026   9.866  38.605  1.00  0.00           H  
ATOM   4907  H22   G   152     -25.184   9.882  41.829  1.00  0.00           H  
ATOM   4908  H21   G   152     -24.744   8.951  40.481  1.00  0.00           H  
ATOM   4909  H8    G   152     -23.920  16.129  39.141  1.00  0.00           H  
ATOM   4910  P     U   153     -20.572  16.428  43.270  1.00  0.00           P  
ATOM   4911  OP2   U   153     -20.136  16.565  41.858  1.00  0.00           O  
ATOM   4912  OP1   U   153     -19.903  17.231  44.326  1.00  0.00           O  
ATOM   4913  O5'   U   153     -20.462  14.891  43.675  1.00  0.00           O  
ATOM   4914  C5'   U   153     -20.826  14.451  44.974  1.00  0.00           C  
ATOM   4915  C4'   U   153     -20.875  12.945  45.058  1.00  0.00           C  
ATOM   4916  O4'   U   153     -21.841  12.461  44.089  1.00  0.00           O  
ATOM   4917  C3'   U   153     -19.596  12.211  44.685  1.00  0.00           C  
ATOM   4918  O3'   U   153     -18.646  12.183  45.735  1.00  0.00           O  
ATOM   4919  C1'   U   153     -21.426  11.198  43.612  1.00  0.00           C  
ATOM   4920  C2'   U   153     -20.147  10.829  44.364  1.00  0.00           C  
ATOM   4921  O2'   U   153     -20.487  10.123  45.549  1.00  0.00           O  
ATOM   4922  N1    U   153     -21.214  11.278  42.147  1.00  0.00           N  
ATOM   4923  C2    U   153     -21.160  10.084  41.451  1.00  0.00           C  
ATOM   4924  O2    U   153     -21.278   8.996  41.987  1.00  0.00           O  
ATOM   4925  N3    U   153     -20.963  10.207  40.098  1.00  0.00           N  
ATOM   4926  C4    U   153     -20.816  11.375  39.381  1.00  0.00           C  
ATOM   4927  O4    U   153     -20.644  11.320  38.163  1.00  0.00           O  
ATOM   4928  C5    U   153     -20.883  12.570  40.166  1.00  0.00           C  
ATOM   4929  C6    U   153     -21.076  12.480  41.486  1.00  0.00           C
[truncated: 21,640 more chars]
