# Supplementary material for: Chemical reversible crosslinking enables measurement of RNA 3D distances and alternative conformations in cells
Source: Nat Commun. 2022 Feb 17;13:911. doi: 10.1038/s41467-022-28602-3 (PMC8854666; doi:10.1038/s41467-022-28602-3)
Supplement: Supplementary file 3 — Source Data [file 41467_2022_28602_MOESM3_ESM.zip › Source Data/Source Data SI/sfig10d/S10d Cluster 4 noSHARC Source Data.pdb]

HEADER                                            21-MAR-21   XXXX              
EXPDTA    THEORETICAL MODEL                                                     
REMARK 220                                                                      
REMARK 220 EXPERIMENTAL DETAILS                                                 
REMARK 220  EXPERIMENT TYPE                : THEORETICAL MODELLING              
REMARK 220  DATE OF DATA COLLECTION        : 21-MAR-21                          
REMARK 220                                                                      
REMARK 220 REMARK: MODEL GENERATED BY ROSETTA                                   
REMARK 220  VERSION 2020.08+release.cb1caba                                     
ATOM      1  C5'   A     1     -11.072  57.698  53.045  1.00  0.00           C  
ATOM      2  C4'   A     1     -12.488  58.214  53.107  1.00  0.00           C  
ATOM      3  O4'   A     1     -12.701  59.204  52.074  1.00  0.00           O  
ATOM      4  C3'   A     1     -13.583  57.187  52.860  1.00  0.00           C  
ATOM      5  O3'   A     1     -13.879  56.405  54.004  1.00  0.00           O  
ATOM      6  C1'   A     1     -14.027  59.125  51.591  1.00  0.00           C  
ATOM      7  C2'   A     1     -14.748  58.054  52.411  1.00  0.00           C  
ATOM      8  O2'   A     1     -15.388  58.671  53.519  1.00  0.00           O  
ATOM      9  N1    A     1     -16.749  58.561  47.253  1.00  0.00           N  
ATOM     10  C2    A     1     -17.102  58.900  48.499  1.00  0.00           C  
ATOM     11  N3    A     1     -16.340  59.028  49.584  1.00  0.00           N  
ATOM     12  C4    A     1     -15.054  58.761  49.295  1.00  0.00           C  
ATOM     13  C5    A     1     -14.539  58.401  48.064  1.00  0.00           C  
ATOM     14  C6    A     1     -15.449  58.300  46.996  1.00  0.00           C  
ATOM     15  N6    A     1     -15.098  57.962  45.754  1.00  0.00           N  
ATOM     16  N7    A     1     -13.167  58.206  48.144  1.00  0.00           N  
ATOM     17  C8    A     1     -12.888  58.449  49.401  1.00  0.00           C  
ATOM     18  N9    A     1     -13.983  58.791  50.155  1.00  0.00           N  
ATOM     19  H4'   A     1     -12.635  58.629  53.983  1.00  0.00           H  
ATOM     20  H3'   A     1     -13.318  56.594  52.125  1.00  0.00           H  
ATOM     21  H1'   A     1     -14.478  59.987  51.713  1.00  0.00           H  
ATOM     22  H2'   A     1     -15.382  57.547  51.861  1.00  0.00           H  
ATOM     23 HO2'   A     1     -15.431  58.031  54.259  1.00  0.00           H  
ATOM     24  H2    A     1     -18.057  59.079  48.632  1.00  0.00           H  
ATOM     25  H61   A     1     -15.778  57.908  45.050  1.00  0.00           H  
ATOM     26  H62   A     1     -14.161  57.769  45.544  1.00  0.00           H  
ATOM     27  H8    A     1     -11.981  58.391  49.769  1.00  0.00           H  
ATOM     28  P     G     2     -13.936  54.802  53.894  1.00  0.00           P  
ATOM     29  OP2   G     2     -12.867  54.367  52.959  1.00  0.00           O  
ATOM     30  OP1   G     2     -13.977  54.247  55.271  1.00  0.00           O  
ATOM     31  O5'   G     2     -15.342  54.512  53.204  1.00  0.00           O  
ATOM     32  C5'   G     2     -16.557  54.864  53.849  1.00  0.00           C  
ATOM     33  C4'   G     2     -17.712  54.893  52.879  1.00  0.00           C  
ATOM     34  O4'   G     2     -17.469  55.889  51.847  1.00  0.00           O  
ATOM     35  C3'   G     2     -17.936  53.624  52.070  1.00  0.00           C  
ATOM     36  O3'   G     2     -18.596  52.608  52.806  1.00  0.00           O  
ATOM     37  C1'   G     2     -18.085  55.486  50.649  1.00  0.00           C  
ATOM     38  C2'   G     2     -18.795  54.162  50.935  1.00  0.00           C  
ATOM     39  O2'   G     2     -20.121  54.425  51.372  1.00  0.00           O  
ATOM     40  N1    G     2     -17.127  54.865  45.688  1.00  0.00           N  
ATOM     41  C2    G     2     -18.332  54.959  46.340  1.00  0.00           C  
ATOM     42  N2    G     2     -19.431  54.879  45.575  1.00  0.00           N  
ATOM     43  N3    G     2     -18.454  55.122  47.648  1.00  0.00           N  
ATOM     44  C4    G     2     -17.254  55.182  48.263  1.00  0.00           C  
ATOM     45  C5    G     2     -15.995  55.099  47.705  1.00  0.00           C  
ATOM     46  C6    G     2     -15.879  54.924  46.302  1.00  0.00           C  
ATOM     47  O6    G     2     -14.853  54.828  45.620  1.00  0.00           O  
ATOM     48  N7    G     2     -15.015  55.207  48.682  1.00  0.00           N  
ATOM     49  C8    G     2     -15.683  55.351  49.794  1.00  0.00           C  
ATOM     50  N9    G     2     -17.045  55.345  49.612  1.00  0.00           N  
ATOM     51  H5'   G     2     -16.459  55.750  54.255  1.00  0.00           H  
ATOM     52 H5''   G     2     -16.747  54.209  54.553  1.00  0.00           H  
ATOM     53  H4'   G     2     -18.537  55.114  53.359  1.00  0.00           H  
ATOM     54  H3'   G     2     -17.097  53.267  51.712  1.00  0.00           H  
ATOM     55  H1'   G     2     -18.742  56.154  50.363  1.00  0.00           H  
ATOM     56  H2'   G     2     -18.781  53.565  50.158  1.00  0.00           H  
ATOM     57 HO2'   G     2     -20.385  53.738  52.019  1.00  0.00           H  
ATOM     58  H1    G     2     -17.145  54.745  44.715  1.00  0.00           H  
ATOM     59  H22   G     2     -20.319  54.940  45.986  1.00  0.00           H  
ATOM     60  H21   G     2     -19.349  54.759  44.607  1.00  0.00           H  
ATOM     61  H8    G     2     -15.255  55.453  50.670  1.00  0.00           H  
ATOM     62  P     A     3     -18.248  51.062  52.539  1.00  0.00           P  
ATOM     63  OP2   A     3     -16.774  50.904  52.606  1.00  0.00           O  
ATOM     64  OP1   A     3     -19.116  50.236  53.416  1.00  0.00           O  
ATOM     65  O5'   A     3     -18.701  50.821  51.030  1.00  0.00           O  
ATOM     66  C5'   A     3     -20.070  50.892  50.660  1.00  0.00           C  
ATOM     67  C4'   A     3     -20.266  50.566  49.200  1.00  0.00           C  
ATOM     68  O4'   A     3     -19.615  51.544  48.344  1.00  0.00           O  
ATOM     69  C3'   A     3     -19.680  49.245  48.727  1.00  0.00           C  
ATOM     70  O3'   A     3     -20.459  48.124  49.109  1.00  0.00           O  
ATOM     71  C1'   A     3     -19.257  50.916  47.137  1.00  0.00           C  
ATOM     72  C2'   A     3     -19.673  49.449  47.221  1.00  0.00           C  
ATOM     73  O2'   A     3     -20.975  49.297  46.675  1.00  0.00           O  
ATOM     74  N1    A     3     -15.273  49.984  44.006  1.00  0.00           N  
ATOM     75  C2    A     3     -16.577  49.693  43.914  1.00  0.00           C  
ATOM     76  N3    A     3     -17.561  49.966  44.768  1.00  0.00           N  
ATOM     77  C4    A     3     -17.090  50.625  45.841  1.00  0.00           C  
ATOM     78  C5    A     3     -15.779  50.994  46.077  1.00  0.00           C  
ATOM     79  C6    A     3     -14.832  50.647  45.096  1.00  0.00           C  
ATOM     80  N6    A     3     -13.532  50.935  45.187  1.00  0.00           N  
ATOM     81  N7    A     3     -15.667  51.661  47.290  1.00  0.00           N  
ATOM     82  C8    A     3     -16.893  51.681  47.751  1.00  0.00           C  
ATOM     83  N9    A     3     -17.806  51.072  46.926  1.00  0.00           N  
ATOM     84  H5'   A     3     -20.401  51.799  50.832  1.00  0.00           H  
ATOM     85 H5''   A     3     -20.582  50.257  51.201  1.00  0.00           H  
ATOM     86  H4'   A     3     -21.230  50.568  49.021  1.00  0.00           H  
ATOM     87  H3'   A     3     -18.763  49.124  49.052  1.00  0.00           H  
ATOM     88  H1'   A     3     -19.743  51.351  46.404  1.00  0.00           H  
ATOM     89  H2'   A     3     -19.023  48.860  46.782  1.00  0.00           H  
ATOM     90 HO2'   A     3     -21.429  48.561  47.135  1.00  0.00           H  
ATOM     91  H2    A     3     -16.845  49.211  43.103  1.00  0.00           H  
ATOM     92  H61   A     3     -12.920  50.667  44.471  1.00  0.00           H  
ATOM     93  H62   A     3     -13.190  51.416  45.970  1.00  0.00           H  
ATOM     94  H8    A     3     -17.136  52.092  48.607  1.00  0.00           H  
ATOM     95  P     G     4     -19.743  46.752  49.542  1.00  0.00           P  
ATOM     96  OP2   G     4     -18.696  47.077  50.544  1.00  0.00           O  
ATOM     97  OP1   G     4     -20.802  45.766  49.880  1.00  0.00           O  
ATOM     98  O5'   G     4     -19.017  46.258  48.213  1.00  0.00           O  
ATOM     99  C5'   G     4     -19.768  45.820  47.091  1.00  0.00           C  
ATOM    100  C4'   G     4     -18.873  45.441  45.937  1.00  0.00           C  
ATOM    101  O4'   G     4     -18.100  46.599  45.528  1.00  0.00           O  
ATOM    102  C3'   G     4     -17.802  44.413  46.245  1.00  0.00           C  
ATOM    103  O3'   G     4     -18.315  43.091  46.225  1.00  0.00           O  
ATOM    104  C1'   G     4     -16.854  46.191  45.038  1.00  0.00           C  
ATOM    105  C2'   G     4     -16.803  44.669  45.126  1.00  0.00           C  
ATOM    106  O2'   G     4     -17.196  44.121  43.888  1.00  0.00           O  
ATOM    107  N1    G     4     -11.870  46.719  45.741  1.00  0.00           N  
ATOM    108  C2    G     4     -12.545  46.104  44.714  1.00  0.00           C  
ATOM    109  N2    G     4     -11.793  45.532  43.770  1.00  0.00           N  
ATOM    110  N3    G     4     -13.862  46.054  44.625  1.00  0.00           N  
ATOM    111  C4    G     4     -14.461  46.679  45.663  1.00  0.00           C  
ATOM    112  C5    G     4     -13.880  47.329  46.728  1.00  0.00           C  
ATOM    113  C6    G     4     -12.471  47.373  46.811  1.00  0.00           C  
ATOM    114  O6    G     4     -11.773  47.897  47.678  1.00  0.00           O  
ATOM    115  N7    G     4     -14.852  47.855  47.578  1.00  0.00           N  
ATOM    116  C8    G     4     -15.984  47.510  47.026  1.00  0.00           C  
ATOM    117  N9    G     4     -15.819  46.779  45.872  1.00  0.00           N  
ATOM    118  H5'   G     4     -20.369  46.540  46.807  1.00  0.00           H  
ATOM    119 H5''   G     4     -20.304  45.041  47.350  1.00  0.00           H  
ATOM    120  H4'   G     4     -19.565  45.050  45.178  1.00  0.00           H  
ATOM    121  H3'   G     4     -17.369  44.511  47.252  1.00  0.00           H  
ATOM    122  H1'   G     4     -16.638  46.458  43.993  1.00  0.00           H  
ATOM    123  H2'   G     4     -15.819  44.220  45.323  1.00  0.00           H  
ATOM    124 HO2'   G     4     -17.722  43.284  44.045  1.00  0.00           H  
ATOM    125  H1    G     4     -10.871  46.694  45.717  1.00  0.00           H  
ATOM    126  H22   G     4     -12.228  45.068  42.998  1.00  0.00           H  
ATOM    127  H21   G     4     -10.796  45.568  43.835  1.00  0.00           H  
ATOM    128  H8    G     4     -16.968  47.768  47.447  1.00  0.00           H  
ATOM    129  P     G     5     -17.909  42.075  47.399  1.00  0.00           P  
ATOM    130  OP2   G     5     -17.716  42.864  48.638  1.00  0.00           O  
ATOM    131  OP1   G     5     -18.891  40.968  47.385  1.00  0.00           O  
ATOM    132  O5'   G     5     -16.478  41.548  46.955  1.00  0.00           O  
ATOM    133  C5'   G     5     -16.322  40.824  45.746  1.00  0.00           C  
ATOM    134  C4'   G     5     -14.861  40.679  45.402  1.00  0.00           C  
ATOM    135  O4'   G     5     -14.253  41.979  45.191  1.00  0.00           O  
ATOM    136  C3'   G     5     -13.969  40.091  46.474  1.00  0.00           C  
ATOM    137  O3'   G     5     -14.095  38.688  46.580  1.00  0.00           O  
ATOM    138  C1'   G     5     -12.868  41.892  45.441  1.00  0.00           C  
ATOM    139  C2'   G     5     -12.597  40.476  45.954  1.00  0.00           C  
ATOM    140  O2'   G     5     -12.187  39.633  44.897  1.00  0.00           O  
ATOM    141  N1    G     5      -9.031  44.150  47.889  1.00  0.00           N  
ATOM    142  C2    G     5      -8.987  43.256  46.847  1.00  0.00           C  
ATOM    143  N2    G     5      -7.755  42.903  46.421  1.00  0.00           N  
ATOM    144  N3    G     5     -10.073  42.746  46.263  1.00  0.00           N  
ATOM    145  C4    G     5     -11.214  43.226  46.811  1.00  0.00           C  
ATOM    146  C5    G     5     -11.360  44.125  47.841  1.00  0.00           C  
ATOM    147  C6    G     5     -10.195  44.645  48.470  1.00  0.00           C  
ATOM    148  O6    G     5     -10.120  45.430  49.419  1.00  0.00           O  
ATOM    149  N7    G     5     -12.703  44.366  48.097  1.00  0.00           N  
ATOM    150  C8    G     5     -13.340  43.609  47.245  1.00  0.00           C  
ATOM    151  N9    G     5     -12.498  42.876  46.448  1.00  0.00           N  
ATOM    152  H5'   G     5     -16.844  41.339  44.927  1.00  0.00           H  
ATOM    153 H5''   G     5     -16.779  39.828  45.842  1.00  0.00           H  
ATOM    154  H4'   G     5     -14.856  40.026  44.519  1.00  0.00           H  
ATOM    155  H3'   G     5     -14.204  40.444  47.490  1.00  0.00           H  
ATOM    156  H1'   G     5     -12.218  42.045  44.567  1.00  0.00           H  
ATOM    157  H2'   G     5     -11.813  40.386  46.719  1.00  0.00           H  
ATOM    158 HO2'   G     5     -12.644  38.747  44.980  1.00  0.00           H  
ATOM    159  H1    G     5      -8.160  44.469  48.260  1.00  0.00           H  
ATOM    160  H22   G     5      -7.654  42.257  45.665  1.00  0.00           H  
ATOM    161  H21   G     5      -6.944  43.287  46.862  1.00  0.00           H  
ATOM    162  H8    G     5     -14.438  43.559  47.179  1.00  0.00           H  
ATOM    163  P     G     6     -13.942  37.992  48.019  1.00  0.00           P  
ATOM    164  OP2   G     6     -14.671  38.819  49.014  1.00  0.00           O  
ATOM    165  OP1   G     6     -14.312  36.567  47.818  1.00  0.00           O  
ATOM    166  O5'   G     6     -12.384  38.066  48.326  1.00  0.00           O  
ATOM    167  C5'   G     6     -11.483  37.331  47.521  1.00  0.00           C  
ATOM    168  C4'   G     6     -10.059  37.565  47.951  1.00  0.00           C  
ATOM    169  O4'   G     6      -9.690  38.960  47.777  1.00  0.00           O  
ATOM    170  C3'   G     6      -9.711  37.324  49.407  1.00  0.00           C  
ATOM    171  O3'   G     6      -9.660  35.944  49.740  1.00  0.00           O  
ATOM    172  C1'   G     6      -8.603  39.241  48.631  1.00  0.00           C  
ATOM    173  C2'   G     6      -8.339  37.981  49.458  1.00  0.00           C  
ATOM    174  O2'   G     6      -7.354  37.199  48.809  1.00  0.00           O  
ATOM    175  N1    G     6      -6.849  42.340  52.226  1.00  0.00           N  
ATOM    176  C2    G     6      -6.221  41.329  51.551  1.00  0.00           C  
ATOM    177  N2    G     6      -4.946  41.113  51.889  1.00  0.00           N  
ATOM    178  N3    G     6      -6.795  40.584  50.612  1.00  0.00           N  
ATOM    179  C4    G     6      -8.075  40.943  50.402  1.00  0.00           C  
ATOM    180  C5    G     6      -8.805  41.935  51.021  1.00  0.00           C  
ATOM    181  C6    G     6      -8.168  42.728  52.030  1.00  0.00           C  
ATOM    182  O6    G     6      -8.639  43.662  52.701  1.00  0.00           O  
ATOM    183  N7    G     6     -10.101  41.981  50.514  1.00  0.00           N  
ATOM    184  C8    G     6     -10.130  41.029  49.613  1.00  0.00           C  
ATOM    185  N9    G     6      -8.932  40.361  49.502  1.00  0.00           N  
ATOM    186  H5'   G     6     -11.596  37.621  46.467  1.00  0.00           H  
ATOM    187 H5''   G     6     -11.711  36.257  47.586  1.00  0.00           H  
ATOM    188  H4'   G     6      -9.476  36.861  47.341  1.00  0.00           H  
ATOM    189  H3'   G     6     -10.452  37.728  50.112  1.00  0.00           H  
ATOM    190  H1'   G     6      -7.664  39.484  48.111  1.00  0.00           H  
ATOM    191  H2'   G     6      -7.971  38.114  50.485  1.00  0.00           H  
ATOM    192 HO2'   G     6      -7.596  36.231  48.880  1.00  0.00           H  
ATOM    193  H1    G     6      -6.319  42.837  52.912  1.00  0.00           H  
ATOM    194  H22   G     6      -4.424  40.391  51.435  1.00  0.00           H  
ATOM    195  H21   G     6      -4.514  41.673  52.595  1.00  0.00           H  
ATOM    196  H8    G     6     -11.021  40.789  49.013  1.00  0.00           H  
ATOM    197  P     A     7      -9.933  35.468  51.251  1.00  0.00           P  
ATOM    198  OP2   A     7     -11.046  36.285  51.796  1.00  0.00           O  
ATOM    199  OP1   A     7     -10.039  33.988  51.255  1.00  0.00           O  
ATOM    200  O5'   A     7      -8.601  35.870  52.027  1.00  0.00           O  
ATOM    201  C5'   A     7      -7.361  35.253  51.714  1.00  0.00           C  
ATOM    202  C4'   A     7      -6.242  35.796  52.565  1.00  0.00           C  
ATOM    203  O4'   A     7      -6.125  37.232  52.369  1.00  0.00           O  
ATOM    204  C3'   A     7      -6.466  35.658  54.058  1.00  0.00           C  
ATOM    205  O3'   A     7      -6.228  34.339  54.522  1.00  0.00           O  
ATOM    206  C1'   A     7      -5.669  37.815  53.576  1.00  0.00           C  
ATOM    207  C2'   A     7      -5.517  36.706  54.620  1.00  0.00           C  
ATOM    208  O2'   A     7      -4.167  36.280  54.671  1.00  0.00           O  
ATOM    209  N1    A     7      -6.302  42.010  56.492  1.00  0.00           N  
ATOM    210  C2    A     7      -5.249  41.209  56.280  1.00  0.00           C  
ATOM    211  N3    A     7      -5.150  40.134  55.498  1.00  0.00           N  
ATOM    212  C4    A     7      -6.318  39.890  54.878  1.00  0.00           C  
ATOM    213  C5    A     7      -7.488  40.621  54.994  1.00  0.00           C  
ATOM    214  C6    A     7      -7.458  41.740  55.848  1.00  0.00           C  
ATOM    215  N6    A     7      -8.505  42.540  56.052  1.00  0.00           N  
ATOM    216  N7    A     7      -8.491  40.073  54.208  1.00  0.00           N  
ATOM    217  C8    A     7      -7.919  39.037  53.644  1.00  0.00           C  
ATOM    218  N9    A     7      -6.602  38.865  54.004  1.00  0.00           N  
ATOM    219  H5'   A     7      -7.152  35.415  50.771  1.00  0.00           H  
ATOM    220 H5''   A     7      -7.436  34.287  51.863  1.00  0.00           H  
ATOM    221  H4'   A     7      -5.362  35.214  52.255  1.00  0.00           H  
ATOM    222  H3'   A     7      -7.501  35.858  54.370  1.00  0.00           H  
ATOM    223  H1'   A     7      -4.682  38.289  53.468  1.00  0.00           H  
ATOM    224  H2'   A     7      -5.755  36.980  55.658  1.00  0.00           H  
ATOM    225 HO2'   A     7      -4.133  35.309  54.909  1.00  0.00           H  
ATOM    226  H2    A     7      -4.336  41.476  56.831  1.00  0.00           H  
ATOM    227  H61   A     7      -8.424  43.323  56.671  1.00  0.00           H  
ATOM    228  H62   A     7      -9.371  42.360  55.587  1.00  0.00           H  
ATOM    229  H8    A     7      -8.442  38.367  52.945  1.00  0.00           H  
ATOM    230  P     C     8      -7.277  33.657  55.528  1.00  0.00           P  
ATOM    231  OP2   C     8      -8.633  34.203  55.253  1.00  0.00           O  
ATOM    232  OP1   C     8      -7.051  32.193  55.460  1.00  0.00           O  
ATOM    233  O5'   C     8      -6.801  34.173  56.958  1.00  0.00           O  
ATOM    234  C5'   C     8      -5.550  33.730  57.513  1.00  0.00           C  
ATOM    235  C4'   C     8      -5.173  34.577  58.704  1.00  0.00           C  
ATOM    236  O4'   C     8      -5.001  35.957  58.277  1.00  0.00           O  
ATOM    237  C3'   C     8      -6.215  34.707  59.802  1.00  0.00           C  
ATOM    238  O3'   C     8      -6.246  33.592  60.676  1.00  0.00           O  
ATOM    239  C1'   C     8      -5.352  36.836  59.322  1.00  0.00           C  
ATOM    240  C2'   C     8      -5.754  35.971  60.513  1.00  0.00           C  
ATOM    241  O2'   C     8      -4.637  35.772  61.358  1.00  0.00           O  
ATOM    242  N1    C     8      -6.482  37.655  58.872  1.00  0.00           N  
ATOM    243  C2    C     8      -6.666  38.895  59.467  1.00  0.00           C  
ATOM    244  O2    C     8      -5.858  39.258  60.327  1.00  0.00           O  
ATOM    245  N3    C     8      -7.715  39.665  59.100  1.00  0.00           N  
ATOM    246  C4    C     8      -8.565  39.225  58.173  1.00  0.00           C  
ATOM    247  N4    C     8      -9.605  39.998  57.864  1.00  0.00           N  
ATOM    248  C5    C     8      -8.390  37.964  57.527  1.00  0.00           C  
ATOM    249  C6    C     8      -7.342  37.216  57.907  1.00  0.00           C  
ATOM    250  H5'   C     8      -4.757  33.788  56.753  1.00  0.00           H  
ATOM    251 H5''   C     8      -5.625  32.676  57.820  1.00  0.00           H  
ATOM    252  H4'   C     8      -4.267  34.095  59.100  1.00  0.00           H  
ATOM    253  H3'   C     8      -7.248  34.759  59.426  1.00  0.00           H  
ATOM    254  H1'   C     8      -4.564  37.518  59.674  1.00  0.00           H  
ATOM    255  H2'   C     8      -6.524  36.388  61.177  1.00  0.00           H  
ATOM    256 HO2'   C     8      -4.660  34.843  61.729  1.00  0.00           H  
ATOM    257  H42   C     8     -10.263  39.699  57.173  1.00  0.00           H  
ATOM    258  H41   C     8      -9.727  40.878  58.322  1.00  0.00           H  
ATOM    259  H5    C     8      -9.089  37.620  56.750  1.00  0.00           H  
ATOM    260  H6    C     8      -7.173  36.238  57.433  1.00  0.00           H  
ATOM    261  P     G     9      -7.659  33.082  61.244  1.00  0.00           P  
ATOM    262  OP2   G     9      -8.690  33.308  60.197  1.00  0.00           O  
ATOM    263  OP1   G     9      -7.426  31.709  61.761  1.00  0.00           O  
ATOM    264  O5'   G     9      -7.980  34.063  62.458  1.00  0.00           O  
ATOM    265  C5'   G     9      -7.114  34.106  63.577  1.00  0.00           C  
ATOM    266  C4'   G     9      -7.465  35.258  64.487  1.00  0.00           C  
ATOM    267  O4'   G     9      -7.302  36.512  63.779  1.00  0.00           O  
ATOM    268  C3'   G     9      -8.892  35.338  65.001  1.00  0.00           C  
ATOM    269  O3'   G     9      -9.093  34.472  66.105  1.00  0.00           O  
ATOM    270  C1'   G     9      -8.167  37.481  64.349  1.00  0.00           C  
ATOM    271  C2'   G     9      -8.966  36.788  65.453  1.00  0.00           C  
ATOM    272  O2'   G     9      -8.335  36.994  66.703  1.00  0.00           O  
ATOM    273  N1    G     9     -11.499  41.112  63.285  1.00  0.00           N  
ATOM    274  C2    G     9     -10.803  40.866  64.443  1.00  0.00           C  
ATOM    275  N2    G     9     -11.028  41.701  65.475  1.00  0.00           N  
ATOM    276  N3    G     9      -9.950  39.876  64.587  1.00  0.00           N  
ATOM    277  C4    G     9      -9.844  39.130  63.472  1.00  0.00           C  
ATOM    278  C5    G     9     -10.491  39.282  62.269  1.00  0.00           C  
ATOM    279  C6    G     9     -11.404  40.357  62.121  1.00  0.00           C  
ATOM    280  O6    G     9     -12.070  40.670  61.129  1.00  0.00           O  
ATOM    281  N7    G     9     -10.100  38.297  61.371  1.00  0.00           N  
ATOM    282  C8    G     9      -9.239  37.580  62.038  1.00  0.00           C  
ATOM    283  N9    G     9      -9.042  38.035  63.320  1.00  0.00           N  
ATOM    284  H5'   G     9      -6.072  34.210  63.245  1.00  0.00           H  
ATOM    285 H5''   G     9      -7.180  33.164  64.141  1.00  0.00           H  
ATOM    286  H4'   G     9      -6.803  35.127  65.354  1.00  0.00           H  
ATOM    287  H3'   G     9      -9.646  35.016  64.267  1.00  0.00           H  
ATOM    288  H1'   G     9      -7.640  38.324  64.818  1.00  0.00           H  
ATOM    289  H2'   G     9      -9.999  37.135  65.596  1.00  0.00           H  
ATOM    290 HO2'   G     9      -8.445  36.179  67.272  1.00  0.00           H  
ATOM    291  H1    G     9     -12.122  41.894  63.277  1.00  0.00           H  
ATOM    292  H22   G     9     -10.546  41.565  66.341  1.00  0.00           H  
ATOM    293  H21   G     9     -11.675  42.456  65.376  1.00  0.00           H  
ATOM    294  H8    G     9      -8.726  36.701  61.617  1.00  0.00           H  
ATOM    295  P     G    10     -10.520  33.767  66.329  1.00  0.00           P  
ATOM    296  OP2   G    10     -11.021  33.314  65.007  1.00  0.00           O  
ATOM    297  OP1   G    10     -10.381  32.787  67.436  1.00  0.00           O  
ATOM    298  O5'   G    10     -11.460  34.950  66.834  1.00  0.00           O  
ATOM    299  C5'   G    10     -11.256  35.553  68.103  1.00  0.00           C  
ATOM    300  C4'   G    10     -12.118  36.778  68.280  1.00  0.00           C  
ATOM    301  O4'   G    10     -11.831  37.784  67.281  1.00  0.00           O  
ATOM    302  C3'   G    10     -13.615  36.572  68.105  1.00  0.00           C  
ATOM    303  O3'   G    10     -14.201  35.845  69.171  1.00  0.00           O  
ATOM    304  C1'   G    10     -12.982  38.565  67.074  1.00  0.00           C  
ATOM    305  C2'   G    10     -14.073  38.009  67.947  1.00  0.00           C  
ATOM    306  O2'   G    10     -14.066  38.693  69.192  1.00  0.00           O  
ATOM    307  N1    G    10     -15.777  40.681  63.382  1.00  0.00           N  
ATOM    308  C2    G    10     -15.694  41.009  64.714  1.00  0.00           C  
ATOM    309  N2    G    10     -16.454  42.037  65.121  1.00  0.00           N  
ATOM    310  N3    G    10     -14.923  40.378  65.584  1.00  0.00           N  
ATOM    311  C4    G    10     -14.229  39.374  65.008  1.00  0.00           C  
ATOM    312  C5    G    10     -14.239  38.964  63.692  1.00  0.00           C  
ATOM    313  C6    G    10     -15.071  39.650  62.769  1.00  0.00           C  
ATOM    314  O6    G    10     -15.219  39.437  61.560  1.00  0.00           O  
ATOM    315  N7    G    10     -13.381  37.891  63.503  1.00  0.00           N  
ATOM    316  C8    G    10     -12.874  37.670  64.685  1.00  0.00           C  
ATOM    317  N9    G    10     -13.345  38.534  65.645  1.00  0.00           N  
ATOM    318  H5'   G    10     -10.314  35.809  68.188  1.00  0.00           H  
ATOM    319 H5''   G    10     -11.475  34.903  68.804  1.00  0.00           H  
ATOM    320  H4'   G    10     -11.937  37.168  69.161  1.00  0.00           H  
ATOM    321  H3'   G    10     -13.777  36.076  67.277  1.00  0.00           H  
ATOM    322  H1'   G    10     -12.788  39.487  67.342  1.00  0.00           H  
ATOM    323  H2'   G    10     -14.948  38.062  67.509  1.00  0.00           H  
ATOM    324 HO2'   G    10     -14.326  38.068  69.900  1.00  0.00           H  
ATOM    325  H1    G    10     -16.379  41.211  62.820  1.00  0.00           H  
ATOM    326  H22   G    10     -16.436  42.317  66.061  1.00  0.00           H  
ATOM    327  H21   G    10     -17.027  42.509  64.483  1.00  0.00           H  
ATOM    328  H8    G    10     -12.223  36.961  64.869  1.00  0.00           H  
ATOM    329  P     C    11     -15.521  34.964  68.917  1.00  0.00           P  
ATOM    330  OP2   C    11     -15.341  34.220  67.646  1.00  0.00           O  
ATOM    331  OP1   C    11     -15.824  34.219  70.166  1.00  0.00           O  
ATOM    332  O5'   C    11     -16.671  36.045  68.699  1.00  0.00           O  
ATOM    333  C5'   C    11     -17.101  36.878  69.764  1.00  0.00           C  
ATOM    334  C4'   C    11     -18.106  37.904  69.299  1.00  0.00           C  
ATOM    335  O4'   C    11     -17.503  38.689  68.242  1.00  0.00           O  
ATOM    336  C3'   C    11     -19.381  37.358  68.676  1.00  0.00           C  
ATOM    337  O3'   C    11     -20.365  37.021  69.637  1.00  0.00           O  
ATOM    338  C1'   C    11     -18.491  39.050  67.301  1.00  0.00           C  
ATOM    339  C2'   C    11     -19.827  38.534  67.817  1.00  0.00           C  
ATOM    340  O2'   C    11     -20.442  39.542  68.606  1.00  0.00           O  
ATOM    341  N1    C    11     -18.139  38.477  65.978  1.00  0.00           N  
ATOM    342  C2    C    11     -18.654  39.091  64.829  1.00  0.00           C  
ATOM    343  O2    C    11     -19.383  40.088  64.950  1.00  0.00           O  
ATOM    344  N3    C    11     -18.348  38.589  63.611  1.00  0.00           N  
ATOM    345  C4    C    11     -17.562  37.517  63.508  1.00  0.00           C  
ATOM    346  N4    C    11     -17.287  37.057  62.285  1.00  0.00           N  
ATOM    347  C5    C    11     -17.024  36.870  64.655  1.00  0.00           C  
ATOM    348  C6    C    11     -17.332  37.376  65.855  1.00  0.00           C  
ATOM    349  H5'   C    11     -16.324  37.340  70.142  1.00  0.00           H  
ATOM    350 H5''   C    11     -17.511  36.322  70.459  1.00  0.00           H  
ATOM    351  H4'   C    11     -18.332  38.488  70.052  1.00  0.00           H  
ATOM    352  H3'   C    11     -19.160  36.598  68.099  1.00  0.00           H  
ATOM    353  H1'   C    11     -18.527  40.027  67.234  1.00  0.00           H  
ATOM    354  H2'   C    11     -20.409  38.242  67.085  1.00  0.00           H  
ATOM    355 HO2'   C    11     -20.886  39.124  69.372  1.00  0.00           H  
ATOM    356  H42   C    11     -16.713  36.271  62.176  1.00  0.00           H  
ATOM    357  H41   C    11     -17.660  37.505  61.497  1.00  0.00           H  
ATOM    358  H5    C    11     -16.446  36.082  64.570  1.00  0.00           H  
ATOM    359  H6    C    11     -16.972  36.945  66.657  1.00  0.00           H  
ATOM    360  P     C    12     -21.477  35.925  69.283  1.00  0.00           P  
ATOM    361  OP2   C    12     -21.234  35.540  67.870  1.00  0.00           O  
ATOM    362  OP1   C    12     -21.388  34.895  70.350  1.00  0.00           O  
ATOM    363  O5'   C    12     -22.918  36.599  69.369  1.00  0.00           O  
ATOM    364  C5'   C    12     -24.051  35.979  68.780  1.00  0.00           C  
ATOM    365  C4'   C    12     -24.898  36.971  68.022  1.00  0.00           C  
ATOM    366  O4'   C    12     -24.104  37.716  67.055  1.00  0.00           O  
ATOM    367  C3'   C    12     -26.031  36.388  67.191  1.00  0.00           C  
ATOM    368  O3'   C    12     -27.188  36.103  67.958  1.00  0.00           O  
ATOM    369  C1'   C    12     -24.871  38.024  65.903  1.00  0.00           C  
ATOM    370  C2'   C    12     -26.289  37.488  66.163  1.00  0.00           C  
ATOM    371  O2'   C    12     -27.077  38.533  66.715  1.00  0.00           O  
ATOM    372  N1    C    12     -24.221  37.359  64.746  1.00  0.00           N  
ATOM    373  C2    C    12     -24.734  37.600  63.466  1.00  0.00           C  
ATOM    374  O2    C    12     -25.709  38.356  63.336  1.00  0.00           O  
ATOM    375  N3    C    12     -24.160  37.006  62.395  1.00  0.00           N  
ATOM    376  C4    C    12     -23.113  36.198  62.561  1.00  0.00           C  
ATOM    377  N4    C    12     -22.579  35.634  61.474  1.00  0.00           N  
ATOM    378  C5    C    12     -22.569  35.931  63.848  1.00  0.00           C  
ATOM    379  C6    C    12     -23.145  36.525  64.901  1.00  0.00           C  
ATOM    380  H5'   C    12     -24.593  35.569  69.486  1.00  0.00           H  
ATOM    381 H5''   C    12     -23.747  35.280  68.163  1.00  0.00           H  
ATOM    382  H4'   C    12     -25.273  37.597  68.674  1.00  0.00           H  
ATOM    383  H3'   C    12     -25.735  35.570  66.740  1.00  0.00           H  
ATOM    384  H1'   C    12     -24.916  38.989  65.741  1.00  0.00           H  
ATOM    385  H2'   C    12     -26.687  37.127  65.344  1.00  0.00           H  
ATOM    386 HO2'   C    12     -27.753  38.145  67.307  1.00  0.00           H  
ATOM    387  H42   C    12     -21.809  35.034  61.563  1.00  0.00           H  
ATOM    388  H41   C    12     -22.957  35.819  60.589  1.00  0.00           H  
ATOM    389  H5    C    12     -21.799  35.335  63.960  1.00  0.00           H  
ATOM    390  H6    C    12     -22.785  36.354  65.795  1.00  0.00           H  
ATOM    391  P     G    13     -27.955  34.702  67.774  1.00  0.00           P  
ATOM    392  OP2   G    13     -26.981  33.710  67.250  1.00  0.00           O  
ATOM    393  OP1   G    13     -28.694  34.413  69.029  1.00  0.00           O  
ATOM    394  O5'   G    13     -29.024  34.995  66.629  1.00  0.00           O  
ATOM    395  C5'   G    13     -30.119  35.868  66.861  1.00  0.00           C  
ATOM    396  C4'   G    13     -30.762  36.306  65.568  1.00  0.00           C  
ATOM    397  O4'   G    13     -29.813  37.071  64.781  1.00  0.00           O  
ATOM    398  C3'   G    13     -31.196  35.191  64.627  1.00  0.00           C  
ATOM    399  O3'   G    13     -32.447  34.625  64.980  1.00  0.00           O  
ATOM    400  C1'   G    13     -30.022  36.816  63.414  1.00  0.00           C  
ATOM    401  C2'   G    13     -31.261  35.932  63.303  1.00  0.00           C  
ATOM    402  O2'   G    13     -32.419  36.752  63.227  1.00  0.00           O  
ATOM    403  N1    G    13     -27.280  35.875  59.230  1.00  0.00           N  
ATOM    404  C2    G    13     -28.447  36.585  59.368  1.00  0.00           C  
ATOM    405  N2    G    13     -28.956  37.118  58.247  1.00  0.00           N  
ATOM    406  N3    G    13     -29.072  36.763  60.521  1.00  0.00           N  
ATOM    407  C4    G    13     -28.426  36.162  61.542  1.00  0.00           C  
ATOM    408  C5    G    13     -27.258  35.430  61.512  1.00  0.00           C  
ATOM    409  C6    G    13     -26.598  35.248  60.268  1.00  0.00           C  
ATOM    410  O6    G    13     -25.552  34.632  60.035  1.00  0.00           O  
ATOM    411  N7    G    13     -26.924  34.980  62.781  1.00  0.00           N  
ATOM    412  C8    G    13     -27.878  35.437  63.546  1.00  0.00           C  
ATOM    413  N9    G    13     -28.822  36.162  62.860  1.00  0.00           N  
ATOM    414  H5'   G    13     -29.802  36.659  67.344  1.00  0.00           H  
ATOM    415 H5''   G    13     -30.787  35.405  67.409  1.00  0.00           H  
ATOM    416  H4'   G    13     -31.538  36.870  65.771  1.00  0.00           H  
ATOM    417  H3'   G    13     -30.524  34.481  64.581  1.00  0.00           H  
ATOM    418  H1'   G    13     -30.180  37.661  62.943  1.00  0.00           H  
ATOM    419  H2'   G    13     -31.203  35.316  62.543  1.00  0.00           H  
ATOM    420 HO2'   G    13     -33.156  36.307  63.696  1.00  0.00           H  
ATOM    421  H1    G    13     -26.896  35.802  58.331  1.00  0.00           H  
ATOM    422  H22   G    13     -29.788  37.636  58.285  1.00  0.00           H  
ATOM    423  H21   G    13     -28.500  36.991  57.390  1.00  0.00           H  
ATOM    424  H8    G    13     -27.915  35.279  64.513  1.00  0.00           H  
ATOM    425  P     G    14     -32.723  33.061  64.734  1.00  0.00           P  
ATOM    426  OP2   G    14     -31.498  32.312  65.113  1.00  0.00           O  
ATOM    427  OP1   G    14     -34.020  32.717  65.370  1.00  0.00           O  
ATOM    428  O5'   G    14     -32.903  32.945  63.154  1.00  0.00           O  
ATOM    429  C5'   G    14     -33.994  33.571  62.497  1.00  0.00           C  
ATOM    430  C4'   G    14     -33.838  33.527  60.997  1.00  0.00           C  
ATOM    431  O4'   G    14     -32.650  34.233  60.587  1.00  0.00           O  
ATOM    432  C3'   G    14     -33.607  32.151  60.391  1.00  0.00           C  
ATOM    433  O3'   G    14     -34.768  31.338  60.405  1.00  0.00           O  
ATOM    434  C1'   G    14     -32.179  33.688  59.378  1.00  0.00           C  
ATOM    435  C2'   G    14     -33.088  32.522  59.014  1.00  0.00           C  
ATOM    436  O2'   G    14     -34.137  32.979  58.173  1.00  0.00           O  
ATOM    437  N1    G    14     -27.805  32.504  57.059  1.00  0.00           N  
ATOM    438  C2    G    14     -29.008  32.883  56.515  1.00  0.00           C  
ATOM    439  N2    G    14     -29.060  32.959  55.176  1.00  0.00           N  
ATOM    440  N3    G    14     -30.085  33.169  57.229  1.00  0.00           N  
ATOM    441  C4    G    14     -29.860  33.042  58.554  1.00  0.00           C  
ATOM    442  C5    G    14     -28.699  32.671  59.199  1.00  0.00           C  
ATOM    443  C6    G    14     -27.552  32.367  58.420  1.00  0.00           C  
ATOM    444  O6    G    14     -26.430  32.019  58.805  1.00  0.00           O  
ATOM    445  N7    G    14     -28.880  32.662  60.574  1.00  0.00           N  
ATOM    446  C8    G    14     -30.125  33.021  60.738  1.00  0.00           C  
ATOM    447  N9    G    14     -30.777  33.267  59.554  1.00  0.00           N  
ATOM    448  H5'   G    14     -34.048  34.506  62.786  1.00  0.00           H  
ATOM    449 H5''   G    14     -34.824  33.112  62.746  1.00  0.00           H  
ATOM    450  H4'   G    14     -34.627  33.931  60.579  1.00  0.00           H  
ATOM    451  H3'   G    14     -32.889  31.693  60.875  1.00  0.00           H  
ATOM    452  H1'   G    14     -32.229  34.372  58.678  1.00  0.00           H  
ATOM    453  H2'   G    14     -32.592  31.781  58.605  1.00  0.00           H  
ATOM    454 HO2'   G    14     -34.949  32.465  58.367  1.00  0.00           H  
ATOM    455  H1    G    14     -27.068  32.314  56.442  1.00  0.00           H  
ATOM    456  H22   G    14     -29.892  33.224  54.732  1.00  0.00           H  
ATOM    457  H21   G    14     -28.267  32.749  54.641  1.00  0.00           H  
ATOM    458  H8    G    14     -30.549  33.107  61.617  1.00  0.00           H  
ATOM    459  P     G    15     -34.635  29.740  60.512  1.00  0.00           P  
ATOM    460  OP2   G    15     -33.514  29.434  61.437  1.00  0.00           O  
ATOM    461  OP1   G    15     -35.984  29.182  60.783  1.00  0.00           O  
ATOM    462  O5'   G    15     -34.201  29.290  59.046  1.00  0.00           O  
ATOM    463  C5'   G    15     -35.079  29.457  57.942  1.00  0.00           C  
ATOM    464  C4'   G    15     -34.345  29.343  56.629  1.00  0.00           C  
ATOM    465  O4'   G    15     -33.218  30.254  56.602  1.00  0.00           O  
ATOM    466  C3'   G    15     -33.678  28.005  56.351  1.00  0.00           C  
ATOM    467  O3'   G    15     -34.592  27.009  55.924  1.00  0.00           O  
ATOM    468  C1'   G    15     -32.224  29.744  55.756  1.00  0.00           C  
ATOM    469  C2'   G    15     -32.731  28.400  55.231  1.00  0.00           C  
ATOM    470  O2'   G    15     -33.431  28.603  54.012  1.00  0.00           O  
ATOM    471  N1    G    15     -27.162  29.264  55.509  1.00  0.00           N  
ATOM    472  C2    G    15     -28.080  29.377  54.494  1.00  0.00           C  
ATOM    473  N2    G    15     -27.591  29.360  53.245  1.00  0.00           N  
ATOM    474  N3    G    15     -29.383  29.498  54.686  1.00  0.00           N  
ATOM    475  C4    G    15     -29.703  29.496  55.997  1.00  0.00           C  
ATOM    476  C5    G    15     -28.865  29.390  57.087  1.00  0.00           C  
ATOM    477  C6    G    15     -27.469  29.261  56.867  1.00  0.00           C  
ATOM    478  O6    G    15     -26.564  29.154  57.702  1.00  0.00           O  
ATOM    479  N7    G    15     -29.589  29.431  58.270  1.00  0.00           N  
ATOM    480  C8    G    15     -30.830  29.558  57.886  1.00  0.00           C  
ATOM    481  N9    G    15     -30.970  29.605  56.520  1.00  0.00           N  
ATOM    482  H5'   G    15     -35.499  30.341  57.999  1.00  0.00           H  
ATOM    483 H5''   G    15     -35.776  28.769  57.981  1.00  0.00           H  
ATOM    484  H4'   G    15     -34.958  29.552  55.893  1.00  0.00           H  
ATOM    485  H3'   G    15     -33.174  27.669  57.121  1.00  0.00           H  
ATOM    486  H1'   G    15     -32.082  30.355  55.003  1.00  0.00           H  
ATOM    487  H2'   G    15     -32.004  27.750  55.129  1.00  0.00           H  
ATOM    488 HO2'   G    15     -34.149  27.940  53.942  1.00  0.00           H  
ATOM    489  H1    G    15     -26.218  29.180  55.261  1.00  0.00           H  
ATOM    490  H22   G    15     -28.199  29.437  52.479  1.00  0.00           H  
ATOM    491  H21   G    15     -26.627  29.271  53.094  1.00  0.00           H  
ATOM    492  H8    G    15     -31.583  29.616  58.509  1.00  0.00           H  
ATOM    493  P     G    16     -34.150  25.464  55.900  1.00  0.00           P  
ATOM    494  OP2   G    16     -33.377  25.187  57.138  1.00  0.00           O  
ATOM    495  OP1   G    16     -35.349  24.646  55.585  1.00  0.00           O  
ATOM    496  O5'   G    16     -33.149  25.368  54.663  1.00  0.00           O  
ATOM    497  C5'   G    16     -32.112  24.398  54.638  1.00  0.00           C  
ATOM    498  C4'   G    16     -31.080  24.722  53.600  1.00  0.00           C  
ATOM    499  O4'   G    16     -30.435  25.970  53.953  1.00  0.00           O  
ATOM    500  C3'   G    16     -29.934  23.734  53.492  1.00  0.00           C  
ATOM    501  O3'   G    16     -30.297  22.627  52.684  1.00  0.00           O  
ATOM    502  C1'   G    16     -29.076  25.919  53.585  1.00  0.00           C  
ATOM    503  C2'   G    16     -28.854  24.592  52.855  1.00  0.00           C  
ATOM    504  O2'   G    16     -29.069  24.774  51.467  1.00  0.00           O  
ATOM    505  N1    G    16     -24.407  26.409  55.499  1.00  0.00           N  
ATOM    506  C2    G    16     -24.816  26.455  54.189  1.00  0.00           C  
ATOM    507  N2    G    16     -23.855  26.607  53.268  1.00  0.00           N  
ATOM    508  N3    G    16     -26.078  26.356  53.809  1.00  0.00           N  
ATOM    509  C4    G    16     -26.906  26.193  54.860  1.00  0.00           C  
ATOM    510  C5    G    16     -26.595  26.138  56.200  1.00  0.00           C  
ATOM    511  C6    G    16     -25.249  26.247  56.594  1.00  0.00           C  
ATOM    512  O6    G    16     -24.778  26.210  57.735  1.00  0.00           O  
ATOM    513  N7    G    16     -27.736  25.959  56.962  1.00  0.00           N  
ATOM    514  C8    G    16     -28.702  25.894  56.088  1.00  0.00           C  
ATOM    515  N9    G    16     -28.264  26.010  54.793  1.00  0.00           N  
ATOM    516  H5'   G    16     -32.500  23.520  54.441  1.00  0.00           H  
ATOM    517 H5''   G    16     -31.682  24.367  55.519  1.00  0.00           H  
ATOM    518  H4'   G    16     -31.644  24.736  52.657  1.00  0.00           H  
ATOM    519  H3'   G    16     -29.643  23.286  54.454  1.00  0.00           H  
ATOM    520  H1'   G    16     -28.741  26.717  52.906  1.00  0.00           H  
ATOM    521  H2'   G    16     -27.854  24.143  52.934  1.00  0.00           H  
ATOM    522 HO2'   G    16     -29.488  23.950  51.083  1.00  0.00           H  
ATOM    523  H1    G    16     -23.428  26.497  55.680  1.00  0.00           H  
ATOM    524  H22   G    16     -24.095  26.644  52.297  1.00  0.00           H  
ATOM    525  H21   G    16     -22.899  26.683  53.550  1.00  0.00           H  
ATOM    526  H8    G    16     -29.758  25.752  56.361  1.00  0.00           H  
ATOM    527  P     G    17     -29.819  21.149  53.088  1.00  0.00           P  
ATOM    528  OP2   G    17     -30.003  20.971  54.547  1.00  0.00           O  
ATOM    529  OP1   G    17     -30.488  20.226  52.146  1.00  0.00           O  
ATOM    530  O5'   G    17     -28.261  21.140  52.760  1.00  0.00           O  
ATOM    531  C5'   G    17     -27.785  21.278  51.402  1.00  0.00           C  
ATOM    532  C4'   G    17     -26.289  21.429  51.385  1.00  0.00           C  
ATOM    533  O4'   G    17     -25.920  22.651  52.076  1.00  0.00           O  
ATOM    534  C3'   G    17     -25.484  20.367  52.120  1.00  0.00           C  
ATOM    535  O3'   G    17     -25.345  19.165  51.380  1.00  0.00           O  
ATOM    536  C1'   G    17     -24.630  22.499  52.624  1.00  0.00           C  
ATOM    537  C2'   G    17     -24.154  21.080  52.303  1.00  0.00           C  
ATOM    538  O2'   G    17     -23.379  21.105  51.119  1.00  0.00           O  
ATOM    539  N1    G    17     -21.891  23.074  56.838  1.00  0.00           N  
ATOM    540  C2    G    17     -21.484  22.968  55.531  1.00  0.00           C  
ATOM    541  N2    G    17     -20.171  23.002  55.309  1.00  0.00           N  
ATOM    542  N3    G    17     -22.309  22.844  54.510  1.00  0.00           N  
ATOM    543  C4    G    17     -23.601  22.844  54.898  1.00  0.00           C  
ATOM    544  C5    G    17     -24.118  22.955  56.167  1.00  0.00           C  
ATOM    545  C6    G    17     -23.214  23.078  57.264  1.00  0.00           C  
ATOM    546  O6    G    17     -23.471  23.179  58.471  1.00  0.00           O  
ATOM    547  N7    G    17     -25.510  22.919  56.136  1.00  0.00           N  
ATOM    548  C8    G    17     -25.801  22.778  54.871  1.00  0.00           C  
ATOM    549  N9    G    17     -24.688  22.710  54.068  1.00  0.00           N  
ATOM    550  H5'   G    17     -28.250  22.152  50.925  1.00  0.00           H  
ATOM    551 H5''   G    17     -28.075  20.397  50.810  1.00  0.00           H  
ATOM    552  H4'   G    17     -26.028  21.400  50.318  1.00  0.00           H  
ATOM    553  H3'   G    17     -25.948  20.032  53.060  1.00  0.00           H  
ATOM    554  H1'   G    17     -23.877  23.188  52.216  1.00  0.00           H  
ATOM    555  H2'   G    17     -23.511  20.592  53.049  1.00  0.00           H  
ATOM    556 HO2'   G    17     -22.476  21.486  51.318  1.00  0.00           H  
ATOM    557  H1    G    17     -21.181  23.152  57.537  1.00  0.00           H  
ATOM    558  H22   G    17     -19.820  22.934  54.374  1.00  0.00           H  
ATOM    559  H21   G    17     -19.536  23.095  56.075  1.00  0.00           H  
ATOM    560  H8    G    17     -26.832  22.712  54.489  1.00  0.00           H  
ATOM    561  P     C    18     -25.264  17.765  52.159  1.00  0.00           P  
ATOM    562  OP2   C    18     -26.203  17.784  53.316  1.00  0.00           O  
ATOM    563  OP1   C    18     -25.374  16.689  51.156  1.00  0.00           O  
ATOM    564  O5'   C    18     -23.781  17.750  52.738  1.00  0.00           O  
ATOM    565  C5'   C    18     -22.656  17.691  51.852  1.00  0.00           C  
ATOM    566  C4'   C    18     -21.363  17.780  52.626  1.00  0.00           C  
ATOM    567  O4'   C    18     -21.283  19.055  53.321  1.00  0.00           O  
ATOM    568  C3'   C    18     -21.139  16.760  53.733  1.00  0.00           C  
ATOM    569  O3'   C    18     -20.732  15.494  53.221  1.00  0.00           O  
ATOM    570  C1'   C    18     -20.502  18.908  54.477  1.00  0.00           C  
ATOM    571  C2'   C    18     -20.044  17.446  54.541  1.00  0.00           C  
ATOM    572  O2'   C    18     -18.788  17.352  53.903  1.00  0.00           O  
ATOM    573  N1    C    18     -21.312  19.278  55.650  1.00  0.00           N  
ATOM    574  C2    C    18     -20.653  19.711  56.804  1.00  0.00           C  
ATOM    575  O2    C    18     -19.424  19.814  56.786  1.00  0.00           O  
ATOM    576  N3    C    18     -21.371  20.003  57.908  1.00  0.00           N  
ATOM    577  C4    C    18     -22.700  19.876  57.891  1.00  0.00           C  
ATOM    578  N4    C    18     -23.363  20.131  59.017  1.00  0.00           N  
ATOM    579  C5    C    18     -23.404  19.470  56.717  1.00  0.00           C  
ATOM    580  C6    C    18     -22.676  19.184  55.631  1.00  0.00           C  
ATOM    581  H5'   C    18     -22.704  18.513  51.123  1.00  0.00           H  
ATOM    582 H5''   C    18     -22.675  16.752  51.279  1.00  0.00           H  
ATOM    583  H4'   C    18     -20.584  17.621  51.865  1.00  0.00           H  
ATOM    584  H3'   C    18     -22.046  16.529  54.311  1.00  0.00           H  
ATOM    585  H1'   C    18     -19.595  19.528  54.500  1.00  0.00           H  
ATOM    586  H2'   C    18     -19.901  16.994  55.532  1.00  0.00           H  
ATOM    587 HO2'   C    18     -18.738  16.496  53.388  1.00  0.00           H  
ATOM    588  H42   C    18     -24.360  20.045  59.041  1.00  0.00           H  
ATOM    589  H41   C    18     -22.866  20.407  59.838  1.00  0.00           H  
ATOM    590  H5    C    18     -24.501  19.394  56.710  1.00  0.00           H  
ATOM    591  H6    C    18     -23.183  18.868  54.707  1.00  0.00           H  
ATOM    592  P     A    19     -20.842  14.186  54.147  1.00  0.00           P  
ATOM    593  OP2   A    19     -22.061  14.292  54.986  1.00  0.00           O  
ATOM    594  OP1   A    19     -20.677  13.019  53.242  1.00  0.00           O  
ATOM    595  O5'   A    19     -19.565  14.268  55.096  1.00  0.00           O  
ATOM    596  C5'   A    19     -19.527  13.541  56.340  1.00  0.00           C  
ATOM    597  C4'   A    19     -18.541  14.172  57.298  1.00  0.00           C  
ATOM    598  O4'   A    19     -18.804  15.597  57.407  1.00  0.00           O  
ATOM    599  C3'   A    19     -18.589  13.684  58.738  1.00  0.00           C  
ATOM    600  O3'   A    19     -17.876  12.466  58.932  1.00  0.00           O  
ATOM    601  C1'   A    19     -18.518  16.037  58.710  1.00  0.00           C  
ATOM    602  C2'   A    19     -17.948  14.845  59.481  1.00  0.00           C  
ATOM    603  O2'   A    19     -16.542  14.837  59.370  1.00  0.00           O  
ATOM    604  N1    A    19     -20.645  18.084  62.905  1.00  0.00           N  
ATOM    605  C2    A    19     -19.377  17.786  62.592  1.00  0.00           C  
ATOM    606  N3    A    19     -18.890  17.275  61.468  1.00  0.00           N  
ATOM    607  C4    A    19     -19.875  17.060  60.578  1.00  0.00           C  
ATOM    608  C5    A    19     -21.222  17.315  60.755  1.00  0.00           C  
ATOM    609  C6    A    19     -21.611  17.850  61.987  1.00  0.00           C  
ATOM    610  N6    A    19     -22.876  18.135  62.299  1.00  0.00           N  
ATOM    611  N7    A    19     -21.943  16.965  59.622  1.00  0.00           N  
ATOM    612  C8    A    19     -21.032  16.509  58.800  1.00  0.00           C  
ATOM    613  N9    A    19     -19.758  16.521  59.320  1.00  0.00           N  
ATOM    614  H5'   A    19     -19.241  12.494  56.157  1.00  0.00           H  
ATOM    615 H5''   A    19     -20.526  13.526  56.799  1.00  0.00           H  
ATOM    616  H4'   A    19     -17.557  13.915  56.880  1.00  0.00           H  
ATOM    617  H3'   A    19     -19.603  13.444  59.089  1.00  0.00           H  
ATOM    618  H1'   A    19     -17.779  16.848  58.783  1.00  0.00           H  
ATOM    619  H2'   A    19     -18.150  14.820  60.562  1.00  0.00           H  
ATOM    620 HO2'   A    19     -16.208  13.895  59.416  1.00  0.00           H  
ATOM    621  H2    A    19     -18.636  17.993  63.376  1.00  0.00           H  
ATOM    622  H61   A    19     -23.096  18.514  63.198  1.00  0.00           H  
ATOM    623  H62   A    19     -23.604  17.969  61.635  1.00  0.00           H  
ATOM    624  H8    A    19     -21.264  16.139  57.789  1.00  0.00           H  
ATOM    625  P     U    20     -18.505  11.298  59.839  1.00  0.00           P  
ATOM    626  OP2   U    20     -19.907  11.080  59.400  1.00  0.00           O  
ATOM    627  OP1   U    20     -17.553  10.158  59.846  1.00  0.00           O  
ATOM    628  O5'   U    20     -18.538  11.922  61.304  1.00  0.00           O  
ATOM    629  C5'   U    20     -17.336  12.229  61.994  1.00  0.00           C  
ATOM    630  C4'   U    20     -17.610  12.820  63.355  1.00  0.00           C  
ATOM    631  O4'   U    20     -18.283  14.098  63.219  1.00  0.00           O  
ATOM    632  C3'   U    20     -18.519  12.010  64.266  1.00  0.00           C  
ATOM    633  O3'   U    20     -17.834  10.986  64.964  1.00  0.00           O  
ATOM    634  C1'   U    20     -19.213  14.293  64.284  1.00  0.00           C  
ATOM    635  C2'   U    20     -19.102  13.070  65.204  1.00  0.00           C  
ATOM    636  O2'   U    20     -18.201  13.375  66.258  1.00  0.00           O  
ATOM    637  N1    U    20     -20.567  14.433  63.695  1.00  0.00           N  
ATOM    638  C2    U    20     -21.535  15.039  64.475  1.00  0.00           C  
ATOM    639  O2    U    20     -21.319  15.452  65.601  1.00  0.00           O  
ATOM    640  N3    U    20     -22.772  15.147  63.889  1.00  0.00           N  
ATOM    641  C4    U    20     -23.136  14.721  62.629  1.00  0.00           C  
ATOM    642  O4    U    20     -24.294  14.890  62.245  1.00  0.00           O  
ATOM    643  C5    U    20     -22.084  14.104  61.880  1.00  0.00           C  
ATOM    644  C6    U    20     -20.870  13.986  62.426  1.00  0.00           C  
ATOM    645  H5'   U    20     -16.819  12.872  61.465  1.00  0.00           H  
ATOM    646 H5''   U    20     -16.811  11.409  62.102  1.00  0.00           H  
ATOM    647  H4'   U    20     -16.753  12.963  63.808  1.00  0.00           H  
ATOM    648  H3'   U    20     -19.238  11.611  63.735  1.00  0.00           H  
ATOM    649  H1'   U    20     -18.996  15.101  64.794  1.00  0.00           H  
ATOM    650  H2'   U    20     -19.981  12.803  65.544  1.00  0.00           H  
ATOM    651 HO2'   U    20     -17.678  12.574  66.474  1.00  0.00           H  
ATOM    652  H3    U    20     -23.472  15.574  64.425  1.00  0.00           H  
ATOM    653  H5    U    20     -22.254  13.771  60.973  1.00  0.00           H  
ATOM    654  H6    U    20     -20.167  13.559  61.893  1.00  0.00           H  
ATOM    655  P     U    21     -18.427   9.493  64.998  1.00  0.00           P  
ATOM    656  OP2   U    21     -19.119   9.245  63.708  1.00  0.00           O  
ATOM    657  OP1   U    21     -17.344   8.578  65.439  1.00  0.00           O  
ATOM    658  O5'   U    21     -19.529   9.543  66.147  1.00  0.00           O  
ATOM    659  C5'   U    21     -19.163   9.768  67.500  1.00  0.00           C  
ATOM    660  C4'   U    21     -20.360  10.115  68.351  1.00  0.00           C  
ATOM    661  O4'   U    21     -21.037  11.351  67.953  1.00  0.00           O  
ATOM    662  C3'   U    21     -21.452   9.059  68.435  1.00  0.00           C  
ATOM    663  O3'   U    21     -21.242   8.127  69.481  1.00  0.00           O  
ATOM    664  C1'   U    21     -22.480  11.198  68.014  1.00  0.00           C  
ATOM    665  C2'   U    21     -22.752   9.826  68.659  1.00  0.00           C  
ATOM    666  O2'   U    21     -22.996  10.032  70.044  1.00  0.00           O  
ATOM    667  N1    U    21     -23.024  11.290  66.638  1.00  0.00           N  
ATOM    668  C2    U    21     -24.353  11.651  66.509  1.00  0.00           C  
ATOM    669  O2    U    21     -25.074  11.891  67.462  1.00  0.00           O  
ATOM    670  N3    U    21     -24.813  11.725  65.217  1.00  0.00           N  
ATOM    671  C4    U    21     -24.099  11.480  64.064  1.00  0.00           C  
ATOM    672  O4    U    21     -24.658  11.588  62.971  1.00  0.00           O  
ATOM    673  C5    U    21     -22.732  11.112  64.274  1.00  0.00           C  
ATOM    674  C6    U    21     -22.257  11.033  65.522  1.00  0.00           C  
ATOM    675  H5'   U    21     -18.520  10.506  67.538  1.00  0.00           H  
ATOM    676 H5''   U    21     -18.743   8.958  67.857  1.00  0.00           H  
ATOM    677  H4'   U    21     -19.981  10.249  69.244  1.00  0.00           H  
ATOM    678  H3'   U    21     -21.474   8.582  67.580  1.00  0.00           H  
ATOM    679  H1'   U    21     -22.878  11.900  68.569  1.00  0.00           H  
ATOM    680  H2'   U    21     -23.509   9.385  68.221  1.00  0.00           H  
ATOM    681 HO2'   U    21     -22.576   9.307  70.553  1.00  0.00           H  
ATOM    682  H3    U    21     -25.753  11.979  65.103  1.00  0.00           H  
ATOM    683  H5    U    21     -22.149  10.920  63.510  1.00  0.00           H  
ATOM    684  H6    U    21     -21.319  10.779  65.639  1.00  0.00           H  
ATOM    685  P     C    22     -21.897   6.662  69.403  1.00  0.00           P  
ATOM    686  OP2   C    22     -21.911   6.090  70.773  1.00  0.00           O  
ATOM    687  OP1   C    22     -23.166   6.766  68.639  1.00  0.00           O  
ATOM    688  O5'   C    22     -20.864   5.823  68.528  1.00  0.00           O  
ATOM    689  C5'   C    22     -21.317   4.866  67.582  1.00  0.00           C  
ATOM    690  C4'   C    22     -20.183   4.315  66.763  1.00  0.00           C  
ATOM    691  O4'   C    22     -18.910   4.810  67.260  1.00  0.00           O  
ATOM    692  C3'   C    22     -20.005   2.814  66.811  1.00  0.00           C  
ATOM    693  O3'   C    22     -20.959   2.144  65.997  1.00  0.00           O  
ATOM    694  C1'   C    22     -17.906   3.862  66.992  1.00  0.00           C  
ATOM    695  C2'   C    22     -18.573   2.659  66.321  1.00  0.00           C  
ATOM    696  O2'   C    22     -18.453   2.783  64.919  1.00  0.00           O  
ATOM    697  N1    C    22     -17.253   3.483  68.258  1.00  0.00           N  
ATOM    698  C2    C    22     -16.005   2.850  68.199  1.00  0.00           C  
ATOM    699  O2    C    22     -15.483   2.657  67.099  1.00  0.00           O  
ATOM    700  N3    C    22     -15.402   2.464  69.341  1.00  0.00           N  
ATOM    701  C4    C    22     -15.995   2.682  70.516  1.00  0.00           C  
ATOM    702  N4    C    22     -15.367   2.260  71.616  1.00  0.00           N  
ATOM    703  C5    C    22     -17.264   3.341  70.612  1.00  0.00           C  
ATOM    704  C6    C    22     -17.850   3.721  69.467  1.00  0.00           C  
ATOM    705  H5'   C    22     -21.966   5.291  66.984  1.00  0.00           H  
ATOM    706 H5''   C    22     -21.755   4.130  68.058  1.00  0.00           H  
ATOM    707  H4'   C    22     -20.423   4.620  65.734  1.00  0.00           H  
ATOM    708  H3'   C    22     -20.162   2.382  67.811  1.00  0.00           H  
ATOM    709  H1'   C    22     -17.117   4.212  66.310  1.00  0.00           H  
ATOM    710  H2'   C    22     -18.151   1.670  66.548  1.00  0.00           H  
ATOM    711 HO2'   C    22     -19.251   2.370  64.477  1.00  0.00           H  
ATOM    712  H42   C    22     -15.780   2.404  72.515  1.00  0.00           H  
ATOM    713  H41   C    22     -14.484   1.799  71.540  1.00  0.00           H  
ATOM    714  H5    C    22     -17.738   3.524  71.588  1.00  0.00           H  
ATOM    715  H6    C    22     -18.825   4.230  69.499  1.00  0.00           H  
ATOM    716  P     G    23     -21.016   0.540  66.006  1.00  0.00           P  
ATOM    717  OP2   G    23     -20.798   0.049  67.394  1.00  0.00           O  
ATOM    718  OP1   G    23     -22.219   0.109  65.259  1.00  0.00           O  
ATOM    719  O5'   G    23     -19.733   0.155  65.163  1.00  0.00           O  
ATOM    720  C5'   G    23     -19.183  -1.137  65.268  1.00  0.00           C  
ATOM    721  C4'   G    23     -17.752  -1.135  64.821  1.00  0.00           C  
ATOM    722  O4'   G    23     -16.895  -0.536  65.831  1.00  0.00           O  
ATOM    723  C3'   G    23     -17.253  -2.555  64.636  1.00  0.00           C  
ATOM    724  O3'   G    23     -16.300  -2.566  63.596  1.00  0.00           O  
ATOM    725  C1'   G    23     -15.982  -1.492  66.313  1.00  0.00           C  
ATOM    726  C2'   G    23     -16.611  -2.850  65.983  1.00  0.00           C  
ATOM    727  O2'   G    23     -15.659  -3.897  65.912  1.00  0.00           O  
ATOM    728  N1    G    23     -12.702  -1.623  70.197  1.00  0.00           N  
ATOM    729  C2    G    23     -12.491  -1.927  68.876  1.00  0.00           C  
ATOM    730  N2    G    23     -11.241  -2.288  68.549  1.00  0.00           N  
ATOM    731  N3    G    23     -13.433  -1.873  67.945  1.00  0.00           N  
ATOM    732  C4    G    23     -14.619  -1.468  68.451  1.00  0.00           C  
ATOM    733  C5    G    23     -14.931  -1.141  69.754  1.00  0.00           C  
ATOM    734  C6    G    23     -13.916  -1.210  70.739  1.00  0.00           C  
ATOM    735  O6    G    23     -13.999  -0.949  71.946  1.00  0.00           O  
ATOM    736  N7    G    23     -16.263  -0.772  69.866  1.00  0.00           N  
ATOM    737  C8    G    23     -16.729  -0.868  68.653  1.00  0.00           C  
ATOM    738  N9    G    23     -15.786  -1.284  67.743  1.00  0.00           N  
ATOM    739  H5'   G    23     -19.760  -1.843  64.655  1.00  0.00           H  
ATOM    740 H5''   G    23     -19.244  -1.489  66.308  1.00  0.00           H  
ATOM    741  H4'   G    23     -17.771  -0.596  63.863  1.00  0.00           H  
ATOM    742  H3'   G    23     -18.036  -3.263  64.326  1.00  0.00           H  
ATOM    743  H1'   G    23     -14.983  -1.483  65.854  1.00  0.00           H  
ATOM    744  H2'   G    23     -17.339  -3.182  66.737  1.00  0.00           H  
ATOM    745 HO2'   G    23     -14.884  -3.607  65.350  1.00  0.00           H  
ATOM    746  H1    G    23     -11.925  -1.705  70.820  1.00  0.00           H  
ATOM    747  H22   G    23     -11.020  -2.516  67.600  1.00  0.00           H  
ATOM    748  H21   G    23     -10.532  -2.329  69.251  1.00  0.00           H  
ATOM    749  H8    G    23     -17.773  -0.644  68.385  1.00  0.00           H  
ATOM    750  P     U    24     -15.907  -3.964  62.895  1.00  0.00           P  
ATOM    751  OP2   U    24     -17.105  -4.837  62.827  1.00  0.00           O  
ATOM    752  OP1   U    24     -15.162  -3.644  61.647  1.00  0.00           O  
ATOM    753  O5'   U    24     -14.881  -4.633  63.912  1.00  0.00           O  
ATOM    754  C5'   U    24     -14.913  -6.049  64.118  1.00  0.00           C  
ATOM    755  C4'   U    24     -13.743  -6.497  64.943  1.00  0.00           C  
ATOM    756  O4'   U    24     -13.322  -5.458  65.866  1.00  0.00           O  
ATOM    757  C3'   U    24     -13.983  -7.675  65.857  1.00  0.00           C  
ATOM    758  O3'   U    24     -14.014  -8.880  65.131  1.00  0.00           O  
ATOM    759  C1'   U    24     -12.677  -6.058  66.956  1.00  0.00           C  
ATOM    760  C2'   U    24     -12.779  -7.575  66.780  1.00  0.00           C  
ATOM    761  O2'   U    24     -11.589  -8.021  66.163  1.00  0.00           O  
ATOM    762  N1    U    24     -13.320  -5.613  68.201  1.00  0.00           N  
ATOM    763  C2    U    24     -12.502  -5.400  69.305  1.00  0.00           C  
ATOM    764  O2    U    24     -11.293  -5.568  69.276  1.00  0.00           O  
ATOM    765  N3    U    24     -13.156  -4.994  70.441  1.00  0.00           N  
ATOM    766  C4    U    24     -14.507  -4.788  70.584  1.00  0.00           C  
ATOM    767  O4    U    24     -14.954  -4.453  71.676  1.00  0.00           O  
ATOM    768  C5    U    24     -15.278  -5.026  69.402  1.00  0.00           C  
ATOM    769  C6    U    24     -14.676  -5.420  68.284  1.00  0.00           C  
ATOM    770  H5'   U    24     -14.898  -6.572  63.151  1.00  0.00           H  
ATOM    771 H5''   U    24     -15.847  -6.336  64.625  1.00  0.00           H  
ATOM    772  H4'   U    24     -12.980  -6.775  64.200  1.00  0.00           H  
ATOM    773  H3'   U    24     -14.954  -7.642  66.373  1.00  0.00           H  
ATOM    774  H1'   U    24     -11.608  -5.817  67.038  1.00  0.00           H  
ATOM    775  H2'   U    24     -12.881  -8.196  67.680  1.00  0.00           H  
ATOM    776 HO2'   U    24     -10.841  -8.000  66.827  1.00  0.00           H  
ATOM    777  H3    U    24     -12.588  -4.833  71.250  1.00  0.00           H  
ATOM    778  H5    U    24     -16.370  -4.884  69.417  1.00  0.00           H  
ATOM    779  H6    U    24     -15.289  -5.596  67.387  1.00  0.00           H  
ATOM    780  P     A    25     -14.346 -10.254  65.543  1.00  0.00           P  
ATOM    781  OP2   A    25     -14.191 -11.030  64.288  1.00  0.00           O  
ATOM    782  OP1   A    25     -13.420 -10.499  66.677  1.00  0.00           O  
ATOM    783  O5'   A    25     -15.836 -10.463  66.069  1.00  0.00           O  
ATOM    784  C5'   A    25     -16.105 -11.304  67.182  1.00  0.00           C  
ATOM    785  C4'   A    25     -14.834 -11.754  67.857  1.00  0.00           C  
ATOM    786  O4'   A    25     -13.893 -10.647  67.972  1.00  0.00           O  
ATOM    787  C3'   A    25     -14.983 -12.290  69.272  1.00  0.00           C  
ATOM    788  O3'   A    25     -15.309 -13.669  69.311  1.00  0.00           O  
ATOM    789  C1'   A    25     -13.291 -10.675  69.240  1.00  0.00           C  
ATOM    790  C2'   A    25     -13.602 -12.042  69.850  1.00  0.00           C  
ATOM    791  O2'   A    25     -12.665 -12.998  69.374  1.00  0.00           O  
ATOM    792  N1    A    25     -12.816  -7.853  73.526  1.00  0.00           N  
ATOM    793  C2    A    25     -12.098  -8.871  73.034  1.00  0.00           C  
ATOM    794  N3    A    25     -12.278  -9.562  71.910  1.00  0.00           N  
ATOM    795  C4    A    25     -13.351  -9.106  71.239  1.00  0.00           C  
ATOM    796  C5    A    25     -14.185  -8.071  71.616  1.00  0.00           C  
ATOM    797  C6    A    25     -13.887  -7.420  72.827  1.00  0.00           C  
ATOM    798  N6    A    25     -14.602  -6.406  73.318  1.00  0.00           N  
ATOM    799  N7    A    25     -15.189  -7.881  70.676  1.00  0.00           N  
ATOM    800  C8    A    25     -14.942  -8.792  69.766  1.00  0.00           C  
ATOM    801  N9    A    25     -13.845  -9.569  70.043  1.00  0.00           N  
ATOM    802  H5'   A    25     -16.600 -12.092  66.875  1.00  0.00           H  
ATOM    803 H5''   A    25     -16.654 -10.814  67.828  1.00  0.00           H  
ATOM    804  H4'   A    25     -14.431 -12.449  67.295  1.00  0.00           H  
ATOM    805  H3'   A    25     -15.660 -11.786  69.772  1.00  0.00           H  
ATOM    806  H1'   A    25     -12.319 -10.567  69.161  1.00  0.00           H  
ATOM    807  H2'   A    25     -13.622 -12.011  70.830  1.00  0.00           H  
ATOM    808 HO2'   A    25     -13.104 -13.872  69.317  1.00  0.00           H  
ATOM    809  H2    A    25     -11.331  -9.148  73.579  1.00  0.00           H  
ATOM    810  H61   A    25     -14.345  -5.991  74.169  1.00  0.00           H  
ATOM    811  H62   A    25     -15.384  -6.074  72.828  1.00  0.00           H  
ATOM    812  H8    A    25     -15.492  -8.908  68.963  1.00  0.00           H  
ATOM    813  P     U    26     -16.293 -14.235  70.449  1.00  0.00           P  
ATOM    814  OP2   U    26     -17.505 -13.378  70.476  1.00  0.00           O  
ATOM    815  OP1   U    26     -16.433 -15.700  70.249  1.00  0.00           O  
ATOM    816  O5'   U    26     -15.490 -13.997  71.805  1.00  0.00           O  
ATOM    817  C5'   U    26     -14.317 -14.741  72.098  1.00  0.00           C  
ATOM    818  C4'   U    26     -13.732 -14.353  73.431  1.00  0.00           C  
ATOM    819  O4'   U    26     -13.366 -12.948  73.397  1.00  0.00           O  
ATOM    820  C3'   U    26     -14.674 -14.461  74.623  1.00  0.00           C  
ATOM    821  O3'   U    26     -14.783 -15.795  75.117  1.00  0.00           O  
ATOM    822  C1'   U    26     -13.568 -12.387  74.687  1.00  0.00           C  
ATOM    823  C2'   U    26     -14.020 -13.516  75.617  1.00  0.00           C  
ATOM    824  O2'   U    26     -12.879 -14.097  76.223  1.00  0.00           O  
ATOM    825  N1    U    26     -14.550 -11.293  74.584  1.00  0.00           N  
ATOM    826  C2    U    26     -14.666 -10.434  75.663  1.00  0.00           C  
ATOM    827  O2    U    26     -14.010 -10.557  76.684  1.00  0.00           O  
ATOM    828  N3    U    26     -15.577  -9.422  75.504  1.00  0.00           N  
ATOM    829  C4    U    26     -16.370  -9.176  74.402  1.00  0.00           C  
ATOM    830  O4    U    26     -17.071  -8.160  74.380  1.00  0.00           O  
ATOM    831  C5    U    26     -16.208 -10.114  73.332  1.00  0.00           C  
ATOM    832  C6    U    26     -15.329 -11.115  73.455  1.00  0.00           C  
ATOM    833  H5'   U    26     -13.651 -14.577  71.398  1.00  0.00           H  
ATOM    834 H5''   U    26     -14.538 -15.695  72.112  1.00  0.00           H  
ATOM    835  H4'   U    26     -12.893 -15.052  73.570  1.00  0.00           H  
ATOM    836  H3'   U    26     -15.713 -14.186  74.390  1.00  0.00           H  
ATOM    837  H1'   U    26     -12.661 -11.952  75.130  1.00  0.00           H  
ATOM    838  H2'   U    26     -14.685 -13.249  76.450  1.00  0.00           H  
ATOM    839 HO2'   U    26     -13.055 -15.065  76.408  1.00  0.00           H  
ATOM    840  H3    U    26     -15.684  -8.791  76.274  1.00  0.00           H  
ATOM    841  H5    U    26     -16.806 -10.012  72.413  1.00  0.00           H  
ATOM    842  H6    U    26     -15.218 -11.825  72.622  1.00  0.00           H  
ATOM    843  P     U    27     -16.235 -16.406  75.457  1.00  0.00           P  
ATOM    844  OP2   U    27     -17.229 -15.866  74.490  1.00  0.00           O  
ATOM    845  OP1   U    27     -16.061 -17.874  75.583  1.00  0.00           O  
ATOM    846  O5'   U    27     -16.586 -15.803  76.889  1.00  0.00           O  
ATOM    847  C5'   U    27     -15.858 -16.219  78.055  1.00  0.00           C  
ATOM    848  C4'   U    27     -16.271 -15.412  79.262  1.00  0.00           C  
ATOM    849  O4'   U    27     -15.867 -14.028  79.093  1.00  0.00           O  
ATOM    850  C3'   U    27     -17.765 -15.330  79.535  1.00  0.00           C  
ATOM    851  O3'   U    27     -18.270 -16.477  80.200  1.00  0.00           O  
ATOM    852  C1'   U    27     -16.847 -13.157  79.668  1.00  0.00           C  
ATOM    853  C2'   U    27     -17.884 -14.051  80.350  1.00  0.00           C  
ATOM    854  O2'   U    27     -17.495 -14.260  81.700  1.00  0.00           O  
ATOM    855  N1    U    27     -17.449 -12.294  78.622  1.00  0.00           N  
ATOM    856  C2    U    27     -18.153 -11.184  79.050  1.00  0.00           C  
ATOM    857  O2    U    27     -18.292 -10.895  80.226  1.00  0.00           O  
ATOM    858  N3    U    27     -18.691 -10.414  78.048  1.00  0.00           N  
ATOM    859  C4    U    27     -18.602 -10.636  76.689  1.00  0.00           C  
ATOM    860  O4    U    27     -19.145  -9.849  75.912  1.00  0.00           O  
ATOM    861  C5    U    27     -17.860 -11.802  76.322  1.00  0.00           C  
ATOM    862  C6    U    27     -17.323 -12.568  77.277  1.00  0.00           C  
ATOM    863  H5'   U    27     -14.778 -16.100  77.890  1.00  0.00           H  
ATOM    864 H5''   U    27     -16.039 -17.287  78.252  1.00  0.00           H  
ATOM    865  H4'   U    27     -15.823 -15.778  80.054  1.00  0.00           H  
ATOM    866  H3'   U    27     -18.241 -15.216  78.686  1.00  0.00           H  
ATOM    867  H1'   U    27     -16.411 -12.593  80.340  1.00  0.00           H  
ATOM    868  H2'   U    27     -18.784 -13.667  80.288  1.00  0.00           H  
ATOM    869 HO2'   U    27     -17.540 -15.218  81.901  1.00  0.00           H  
ATOM    870  H3    U    27     -19.195  -9.623  78.328  1.00  0.00           H  
ATOM    871  H5    U    27     -17.745 -12.036  75.377  1.00  0.00           H  
ATOM    872  H6    U    27     -16.821 -13.361  76.999  1.00  0.00           H  
ATOM    873  P     G    28     -19.810 -16.900  80.025  1.00  0.00           P  
ATOM    874  OP2   G    28     -20.155 -16.793  78.585  1.00  0.00           O  
ATOM    875  OP1   G    28     -20.017 -18.188  80.736  1.00  0.00           O  
ATOM    876  O5'   G    28     -20.612 -15.770  80.810  1.00  0.00           O  
ATOM    877  C5'   G    28     -20.654 -15.757  82.229  1.00  0.00           C  
ATOM    878  C4'   G    28     -21.436 -14.577  82.750  1.00  0.00           C  
ATOM    879  O4'   G    28     -20.854 -13.344  82.254  1.00  0.00           O  
ATOM    880  C3'   G    28     -22.893 -14.499  82.320  1.00  0.00           C  
ATOM    881  O3'   G    28     -23.741 -15.345  83.077  1.00  0.00           O  
ATOM    882  C1'   G    28     -21.898 -12.377  82.016  1.00  0.00           C  
ATOM    883  C2'   G    28     -23.208 -13.018  82.479  1.00  0.00           C  
ATOM    884  O2'   G    28     -23.429 -12.682  83.840  1.00  0.00           O  
ATOM    885  N1    G    28     -23.693  -9.020  78.636  1.00  0.00           N  
ATOM    886  C2    G    28     -23.877  -9.074  79.996  1.00  0.00           C  
ATOM    887  N2    G    28     -24.638  -8.109  80.533  1.00  0.00           N  
ATOM    888  N3    G    28     -23.353 -10.006  80.775  1.00  0.00           N  
ATOM    889  C4    G    28     -22.618 -10.895  80.076  1.00  0.00           C  
ATOM    890  C5    G    28     -22.372 -10.931  78.719  1.00  0.00           C  
ATOM    891  C6    G    28     -22.941  -9.926  77.895  1.00  0.00           C  
ATOM    892  O6    G    28     -22.839  -9.785  76.671  1.00  0.00           O  
ATOM    893  N7    G    28     -21.564 -12.011  78.394  1.00  0.00           N  
ATOM    894  C8    G    28     -21.339 -12.602  79.536  1.00  0.00           C  
ATOM    895  N9    G    28     -21.947 -11.977  80.597  1.00  0.00           N  
ATOM    896  H5'   G    28     -19.739 -15.712  82.576  1.00  0.00           H  
ATOM    897 H5''   G    28     -21.075 -16.585  82.544  1.00  0.00           H  
ATOM    898  H4'   G    28     -21.394 -14.576  83.730  1.00  0.00           H  
ATOM    899  H3'   G    28     -22.961 -14.741  81.371  1.00  0.00           H  
ATOM    900  H1'   G    28     -21.706 -11.592  82.570  1.00  0.00           H  
ATOM    901  H2'   G    28     -23.960 -12.747  81.911  1.00  0.00           H  
ATOM    902 HO2'   G    28     -23.647 -13.497  84.339  1.00  0.00           H  
ATOM    903  H1    G    28     -24.125  -8.287  78.148  1.00  0.00           H  
ATOM    904  H22   G    28     -24.804  -8.097  81.500  1.00  0.00           H  
ATOM    905  H21   G    28     -25.030  -7.416  79.962  1.00  0.00           H  
ATOM    906  H8    G    28     -20.789 -13.409  79.625  1.00  0.00           H  
ATOM    907  P     C    29     -25.098 -15.915  82.431  1.00  0.00           P  
ATOM    908  OP2   C    29     -24.792 -16.389  81.059  1.00  0.00           O  
ATOM    909  OP1   C    29     -25.716 -16.848  83.409  1.00  0.00           O  
ATOM    910  O5'   C    29     -26.037 -14.634  82.314  1.00  0.00           O  
ATOM    911  C5'   C    29     -26.556 -14.000  83.473  1.00  0.00           C  
ATOM    912  C4'   C    29     -27.321 -12.745  83.128  1.00  0.00           C  
ATOM    913  O4'   C    29     -26.445 -11.799  82.464  1.00  0.00           O  
ATOM    914  C3'   C    29     -28.483 -12.914  82.160  1.00  0.00           C  
ATOM    915  O3'   C    29     -29.653 -13.417  82.782  1.00  0.00           O  
ATOM    916  C1'   C    29     -27.192 -11.056  81.479  1.00  0.00           C  
ATOM    917  C2'   C    29     -28.647 -11.511  81.592  1.00  0.00           C  
ATOM    918  O2'   C    29     -29.326 -10.661  82.506  1.00  0.00           O  
ATOM    919  N1    C    29     -26.640 -11.265  80.117  1.00  0.00           N  
ATOM    920  C2    C    29     -26.976 -10.346  79.115  1.00  0.00           C  
ATOM    921  O2    C    29     -27.718  -9.392  79.392  1.00  0.00           O  
ATOM    922  N3    C    29     -26.485 -10.514  77.865  1.00  0.00           N  
ATOM    923  C4    C    29     -25.690 -11.549  77.594  1.00  0.00           C  
ATOM    924  N4    C    29     -25.230 -11.675  76.346  1.00  0.00           N  
ATOM    925  C5    C    29     -25.331 -12.500  78.589  1.00  0.00           C  
ATOM    926  C6    C    29     -25.821 -12.323  79.822  1.00  0.00           C  
ATOM    927  H5'   C    29     -25.814 -13.768  84.070  1.00  0.00           H  
ATOM    928 H5''   C    29     -27.156 -14.622  83.936  1.00  0.00           H  
ATOM    929  H4'   C    29     -27.654 -12.342  83.957  1.00  0.00           H  
ATOM    930  H3'   C    29     -28.215 -13.522  81.440  1.00  0.00           H  
ATOM    931  H1'   C    29     -27.128 -10.105  81.711  1.00  0.00           H  
ATOM    932  H2'   C    29     -29.087 -11.527  80.716  1.00  0.00           H  
ATOM    933 HO2'   C    29     -29.817 -11.212  83.150  1.00  0.00           H  
ATOM    934  H42   C    29     -24.642 -12.424  76.114  1.00  0.00           H  
ATOM    935  H41   C    29     -25.480 -11.018  75.663  1.00  0.00           H  
ATOM    936  H5    C    29     -24.745 -13.258  78.380  1.00  0.00           H  
ATOM    937  H6    C    29     -25.585 -12.968  80.521  1.00  0.00           H  
ATOM    938  P     G    30     -30.746 -14.218  81.918  1.00  0.00           P  
ATOM    939  OP2   G    30     -30.025 -15.168  81.032  1.00  0.00           O  
ATOM    940  OP1   G    30     -31.786 -14.729  82.848  1.00  0.00           O  
ATOM    941  O5'   G    30     -31.412 -13.098  81.001  1.00  0.00           O  
ATOM    942  C5'   G    30     -32.209 -12.070  81.570  1.00  0.00           C  
ATOM    943  C4'   G    30     -32.612 -11.046  80.539  1.00  0.00           C  
ATOM    944  O4'   G    30     -31.428 -10.424  79.976  1.00  0.00           O  
ATOM    945  C3'   G    30     -33.362 -11.578  79.327  1.00  0.00           C  
ATOM    946  O3'   G    30     -34.736 -11.816  79.587  1.00  0.00           O  
ATOM    947  C1'   G    30     -31.669 -10.108  78.583  1.00  0.00           C  
ATOM    948  C2'   G    30     -33.117 -10.498  78.283  1.00  0.00           C  
ATOM    949  O2'   G    30     -33.952  -9.371  78.501  1.00  0.00           O  
ATOM    950  N1    G    30     -29.667 -10.367  73.910  1.00  0.00           N  
ATOM    951  C2    G    30     -30.623  -9.514  74.405  1.00  0.00           C  
ATOM    952  N2    G    30     -31.115  -8.608  73.547  1.00  0.00           N  
ATOM    953  N3    G    30     -31.066  -9.544  75.652  1.00  0.00           N  
ATOM    954  C4    G    30     -30.468 -10.513  76.376  1.00  0.00           C  
ATOM    955  C5    G    30     -29.504 -11.417  75.978  1.00  0.00           C  
ATOM    956  C6    G    30     -29.039 -11.373  74.639  1.00  0.00           C  
ATOM    957  O6    G    30     -28.189 -12.088  74.096  1.00  0.00           O  
ATOM    958  N7    G    30     -29.148 -12.252  77.027  1.00  0.00           N  
ATOM    959  C8    G    30     -29.888 -11.851  78.026  1.00  0.00           C  
ATOM    960  N9    G    30     -30.712 -10.800  77.699  1.00  0.00           N  
ATOM    961  H5'   G    30     -31.700 -11.626  82.280  1.00  0.00           H  
ATOM    962 H5''   G    30     -33.016 -12.469  81.958  1.00  0.00           H  
ATOM    963  H4'   G    30     -33.157 -10.355  80.973  1.00  0.00           H  
ATOM    964  H3'   G    30     -32.942 -12.412  79.030  1.00  0.00           H  
ATOM    965  H1'   G    30     -31.564  -9.138  78.482  1.00  0.00           H  
ATOM    966  H2'   G    30     -33.211 -10.850  77.373  1.00  0.00           H  
ATOM    967 HO2'   G    30     -34.712  -9.639  79.057  1.00  0.00           H  
ATOM    968  H1    G    30     -29.407 -10.263  72.972  1.00  0.00           H  
ATOM    969  H22   G    30     -31.799  -7.973  73.845  1.00  0.00           H  
ATOM    970  H21   G    30     -30.792  -8.579  72.623  1.00  0.00           H  
ATOM    971  H8    G    30     -29.858 -12.257  78.916  1.00  0.00           H  
ATOM    972  P     C    31     -35.533 -12.933  78.751  1.00  0.00           P  
ATOM    973  OP2   C    31     -34.677 -14.144  78.666  1.00  0.00           O  
ATOM    974  OP1   C    31     -36.902 -13.041  79.318  1.00  0.00           O  
ATOM    975  O5'   C    31     -35.653 -12.310  77.291  1.00  0.00           O  
ATOM    976  C5'   C    31     -36.473 -11.177  77.045  1.00  0.00           C  
ATOM    977  C4'   C    31     -36.329 -10.679  75.628  1.00  0.00           C  
ATOM    978  O4'   C    31     -34.951 -10.299  75.376  1.00  0.00           O  
ATOM    979  C3'   C    31     -36.640 -11.685  74.531  1.00  0.00           C  
ATOM    980  O3'   C    31     -38.031 -11.841  74.300  1.00  0.00           O  
ATOM    981  C1'   C    31     -34.611 -10.594  74.004  1.00  0.00           C  
ATOM    982  C2'   C    31     -35.884 -11.120  73.338  1.00  0.00           C  
ATOM    983  O2'   C    31     -36.581 -10.029  72.754  1.00  0.00           O  
ATOM    984  N1    C    31     -33.492 -11.566  73.925  1.00  0.00           N  
ATOM    985  C2    C    31     -32.789 -11.674  72.719  1.00  0.00           C  
ATOM    986  O2    C    31     -33.120 -10.961  71.759  1.00  0.00           O  
ATOM    987  N3    C    31     -31.764 -12.551  72.622  1.00  0.00           N  
ATOM    988  C4    C    31     -31.429 -13.306  73.668  1.00  0.00           C  
ATOM    989  N4    C    31     -30.410 -14.158  73.525  1.00  0.00           N  
ATOM    990  C5    C    31     -32.124 -13.220  74.907  1.00  0.00           C  
ATOM    991  C6    C    31     -33.134 -12.348  74.992  1.00  0.00           C  
ATOM    992  H5'   C    31     -36.219 -10.460  77.664  1.00  0.00           H  
ATOM    993 H5''   C    31     -37.409 -11.420  77.205  1.00  0.00           H  
ATOM    994  H4'   C    31     -36.902  -9.892  75.510  1.00  0.00           H  
ATOM    995  H3'   C    31     -36.256 -12.554  74.771  1.00  0.00           H  
ATOM    996  H1'   C    31     -34.342  -9.754  73.577  1.00  0.00           H  
ATOM    997  H2'   C    31     -35.681 -11.815  72.676  1.00  0.00           H  
ATOM    998 HO2'   C    31     -37.522 -10.069  73.022  1.00  0.00           H  
ATOM    999  H42   C    31     -30.139 -14.726  74.276  1.00  0.00           H  
ATOM   1000  H41   C    31     -29.935 -14.215  72.670  1.00  0.00           H  
ATOM   1001  H5    C    31     -31.869 -13.779  75.671  1.00  0.00           H  
ATOM   1002  H6    C    31     -33.625 -12.274  75.837  1.00  0.00           H  
ATOM   1003  P     C    32     -38.601 -13.219  73.698  1.00  0.00           P  
ATOM   1004  OP2   C    32     -37.950 -14.341  74.419  1.00  0.00           O  
ATOM   1005  OP1   C    32     -40.083 -13.128  73.668  1.00  0.00           O  
ATOM   1006  O5'   C    32     -38.078 -13.229  72.193  1.00  0.00           O  
ATOM   1007  C5'   C    32     -38.579 -12.304  71.241  1.00  0.00           C  
ATOM   1008  C4'   C    32     -37.864 -12.423  69.917  1.00  0.00           C  
ATOM   1009  O4'   C    32     -36.452 -12.132  70.089  1.00  0.00           O  
ATOM   1010  C3'   C    32     -37.879 -13.800  69.270  1.00  0.00           C  
ATOM   1011  O3'   C    32     -39.101 -14.088  68.610  1.00  0.00           O  
ATOM   1012  C1'   C    32     -35.679 -12.944  69.173  1.00  0.00           C  
ATOM   1013  C2'   C    32     -36.679 -13.742  68.335  1.00  0.00           C  
ATOM   1014  O2'   C    32     -36.980 -13.010  67.156  1.00  0.00           O  
ATOM   1015  N1    C    32     -34.730 -13.820  69.903  1.00  0.00           N  
ATOM   1016  C2    C    32     -33.661 -14.381  69.193  1.00  0.00           C  
ATOM   1017  O2    C    32     -33.541 -14.131  67.983  1.00  0.00           O  
ATOM   1018  N3    C    32     -32.781 -15.183  69.834  1.00  0.00           N  
ATOM   1019  C4    C    32     -32.933 -15.435  71.134  1.00  0.00           C  
ATOM   1020  N4    C    32     -32.040 -16.233  71.726  1.00  0.00           N  
ATOM   1021  C5    C    32     -34.009 -14.882  71.885  1.00  0.00           C  
ATOM   1022  C6    C    32     -34.872 -14.089  71.240  1.00  0.00           C  
ATOM   1023  H5'   C    32     -38.460 -11.394  71.587  1.00  0.00           H  
ATOM   1024 H5''   C    32     -39.534 -12.471  71.104  1.00  0.00           H  
ATOM   1025  H4'   C    32     -38.247 -11.774  69.291  1.00  0.00           H  
ATOM   1026  H3'   C    32     -37.718 -14.480  69.957  1.00  0.00           H  
ATOM   1027  H1'   C    32     -35.178 -12.336  68.590  1.00  0.00           H  
ATOM   1028  H2'   C    32     -36.340 -14.638  68.130  1.00  0.00           H  
ATOM   1029 HO2'   C    32     -37.952 -12.974  67.042  1.00  0.00           H  
ATOM   1030  H42   C    32     -32.124 -16.438  72.680  1.00  0.00           H  
ATOM   1031  H41   C    32     -31.302 -16.613  71.206  1.00  0.00           H  
ATOM   1032  H5    C    32     -34.112 -15.073  72.840  1.00  0.00           H  
ATOM   1033  H6    C    32     -35.619 -13.698  71.738  1.00  0.00           H  
ATOM   1034  P     G    33     -39.573 -15.615  68.465  1.00  0.00           P  
ATOM   1035  OP2   G    33     -39.579 -16.275  69.790  1.00  0.00           O  
ATOM   1036  OP1   G    33     -40.815 -15.591  67.655  1.00  0.00           O  
ATOM   1037  O5'   G    33     -38.394 -16.269  67.617  1.00  0.00           O  
ATOM   1038  C5'   G    33     -38.633 -16.781  66.293  1.00  0.00           C  
ATOM   1039  C4'   G    33     -37.324 -16.973  65.562  1.00  0.00           C  
ATOM   1040  O4'   G    33     -36.236 -16.402  66.337  1.00  0.00           O  
ATOM   1041  C3'   G    33     -36.897 -18.418  65.356  1.00  0.00           C  
ATOM   1042  O3'   G    33     -37.544 -19.013  64.241  1.00  0.00           O  
ATOM   1043  C1'   G    33     -35.070 -17.169  66.157  1.00  0.00           C  
ATOM   1044  C2'   G    33     -35.397 -18.280  65.156  1.00  0.00           C  
ATOM   1045  O2'   G    33     -35.070 -17.856  63.845  1.00  0.00           O  
ATOM   1046  N1    G    33     -31.631 -19.976  68.594  1.00  0.00           N  
ATOM   1047  C2    G    33     -31.702 -19.636  67.265  1.00  0.00           C  
ATOM   1048  N2    G    33     -30.744 -20.124  66.473  1.00  0.00           N  
ATOM   1049  N3    G    33     -32.648 -18.875  66.747  1.00  0.00           N  
ATOM   1050  C4    G    33     -33.542 -18.480  67.676  1.00  0.00           C  
ATOM   1051  C5    G    33     -33.566 -18.766  69.023  1.00  0.00           C  
ATOM   1052  C6    G    33     -32.541 -19.578  69.570  1.00  0.00           C  
ATOM   1053  O6    G    33     -32.388 -19.939  70.745  1.00  0.00           O  
ATOM   1054  N7    G    33     -34.662 -18.175  69.631  1.00  0.00           N  
ATOM   1055  C8    G    33     -35.272 -17.551  68.660  1.00  0.00           C  
ATOM   1056  N9    G    33     -34.646 -17.703  67.447  1.00  0.00           N  
ATOM   1057  H5'   G    33     -39.273 -16.087  65.729  1.00  0.00           H  
ATOM   1058 H5''   G    33     -39.169 -17.739  66.350  1.00  0.00           H  
ATOM   1059  H4'   G    33     -37.492 -16.501  64.583  1.00  0.00           H  
ATOM   1060  H3'   G    33     -37.160 -19.081  66.194  1.00  0.00           H  
ATOM   1061  H1'   G    33     -34.219 -16.607  65.745  1.00  0.00           H  
ATOM   1062  H2'   G    33     -34.862 -19.232  65.289  1.00  0.00           H  
ATOM   1063 HO2'   G    33     -35.674 -18.306  63.187  1.00  0.00           H  
ATOM   1064  H1    G    33     -30.869 -20.554  68.883  1.00  0.00           H  
ATOM   1065  H22   G    33     -30.747 -19.911  65.496  1.00  0.00           H  
ATOM   1066  H21   G    33     -30.024 -20.701  66.856  1.00  0.00           H  
ATOM   1067  H8    G    33     -36.196 -16.969  68.799  1.00  0.00           H  
ATOM   1068  P     C    34     -37.993 -20.555  64.297  1.00  0.00           P  
ATOM   1069  OP2   C    34     -38.874 -20.736  65.478  1.00  0.00           O  
ATOM   1070  OP1   C    34     -38.484 -20.940  62.950  1.00  0.00           O  
ATOM   1071  O5'   C    34     -36.635 -21.343  64.569  1.00  0.00           O  
ATOM   1072  C5'   C    34     -35.686 -21.540  63.533  1.00  0.00           C  
ATOM   1073  C4'   C    34     -34.500 -22.344  64.009  1.00  0.00           C  
ATOM   1074  O4'   C    34     -33.873 -21.666  65.126  1.00  0.00           O  
ATOM   1075  C3'   C    34     -34.804 -23.733  64.546  1.00  0.00           C  
ATOM   1076  O3'   C    34     -34.948 -24.702  63.522  1.00  0.00           O  
ATOM   1077  C1'   C    34     -33.392 -22.598  66.061  1.00  0.00           C  
ATOM   1078  C2'   C    34     -33.629 -23.993  65.481  1.00  0.00           C  
ATOM   1079  O2'   C    34     -32.476 -24.398  64.758  1.00  0.00           O  
ATOM   1080  N1    C    34     -34.112 -22.390  67.341  1.00  0.00           N  
ATOM   1081  C2    C    34     -33.600 -22.991  68.498  1.00  0.00           C  
ATOM   1082  O2    C    34     -32.569 -23.676  68.418  1.00  0.00           O  
ATOM   1083  N3    C    34     -34.238 -22.817  69.678  1.00  0.00           N  
ATOM   1084  C4    C    34     -35.345 -22.077  69.736  1.00  0.00           C  
ATOM   1085  N4    C    34     -35.940 -21.932  70.923  1.00  0.00           N  
ATOM   1086  C5    C    34     -35.891 -21.452  68.580  1.00  0.00           C  
ATOM   1087  C6    C    34     -35.251 -21.631  67.418  1.00  0.00           C  
ATOM   1088  H5'   C    34     -35.374 -20.667  63.215  1.00  0.00           H  
ATOM   1089 H5''   C    34     -36.116 -22.015  62.792  1.00  0.00           H  
ATOM   1090  H4'   C    34     -33.854 -22.416  63.276  1.00  0.00           H  
ATOM   1091  H3'   C    34     -35.630 -23.703  65.072  1.00  0.00           H  
ATOM   1092  H1'   C    34     -32.431 -22.467  66.202  1.00  0.00           H  
ATOM   1093  H2'   C    34     -33.864 -24.638  66.180  1.00  0.00           H  
ATOM   1094 HO2'   C    34     -32.748 -24.994  64.030  1.00  0.00           H  
ATOM   1095  H42   C    34     -36.755 -21.394  70.999  1.00  0.00           H  
ATOM   1096  H41   C    34     -35.562 -22.364  71.717  1.00  0.00           H  
ATOM   1097  H5    C    34     -36.705 -20.909  68.633  1.00  0.00           H  
ATOM   1098  H6    C    34     -35.611 -21.210  66.610  1.00  0.00           H  
ATOM   1099  P     U    35     -36.244 -25.653  63.486  1.00  0.00           P  
ATOM   1100  OP2   U    35     -37.445 -24.800  63.670  1.00  0.00           O  
ATOM   1101  OP1   U    35     -36.140 -26.527  62.289  1.00  0.00           O  
ATOM   1102  O5'   U    35     -36.086 -26.568  64.780  1.00  0.00           O  
ATOM   1103  C5'   U    35     -35.000 -27.473  64.906  1.00  0.00           C  
ATOM   1104  C4'   U    35     -34.974 -28.128  66.265  1.00  0.00           C  
ATOM   1105  O4'   U    35     -34.685 -27.140  67.291  1.00  0.00           O  
ATOM   1106  C3'   U    35     -36.283 -28.743  66.737  1.00  0.00           C  
ATOM   1107  O3'   U    35     -36.546 -30.005  66.151  1.00  0.00           O  
ATOM   1108  C1'   U    35     -35.360 -27.455  68.480  1.00  0.00           C  
ATOM   1109  C2'   U    35     -36.083 -28.782  68.246  1.00  0.00           C  
ATOM   1110  O2'   U    35     -35.229 -29.852  68.624  1.00  0.00           O  
ATOM   1111  N1    U    35     -36.300 -26.347  68.779  1.00  0.00           N  
ATOM   1112  C2    U    35     -36.862 -26.321  70.042  1.00  0.00           C  
ATOM   1113  O2    U    35     -36.619 -27.154  70.897  1.00  0.00           O  
ATOM   1114  N3    U    35     -37.725 -25.277  70.273  1.00  0.00           N  
ATOM   1115  C4    U    35     -38.078 -24.279  69.391  1.00  0.00           C  
ATOM   1116  O4    U    35     -38.872 -23.407  69.750  1.00  0.00           O  
ATOM   1117  C5    U    35     -37.458 -24.370  68.104  1.00  0.00           C  
ATOM   1118  C6    U    35     -36.612 -25.375  67.853  1.00  0.00           C  
ATOM   1119  H5'   U    35     -34.161 -26.985  64.771  1.00  0.00           H  
ATOM   1120 H5''   U    35     -35.080 -28.167  64.219  1.00  0.00           H  
ATOM   1121  H4'   U    35     -34.269 -28.808  66.275  1.00  0.00           H  
ATOM   1122  H3'   U    35     -37.021 -28.134  66.524  1.00  0.00           H  
ATOM   1123  H1'   U    35     -34.731 -27.557  69.226  1.00  0.00           H  
ATOM   1124  H2'   U    35     -36.939 -28.817  68.721  1.00  0.00           H  
ATOM   1125 HO2'   U    35     -35.365 -30.602  68.008  1.00  0.00           H  
ATOM   1126  H3    U    35     -38.135 -25.240  71.162  1.00  0.00           H  
ATOM   1127  H5    U    35     -37.651 -23.701  67.415  1.00  0.00           H  
ATOM   1128  H6    U    35     -36.202 -25.416  66.965  1.00  0.00           H  
ATOM   1129  P     A    36     -38.055 -30.440  65.847  1.00  0.00           P  
ATOM   1130  OP2   A    36     -38.692 -29.269  65.194  1.00  0.00           O  
ATOM   1131  OP1   A    36     -37.968 -31.730  65.119  1.00  0.00           O  
ATOM   1132  O5'   A    36     -38.807 -30.703  67.227  1.00  0.00           O  
ATOM   1133  C5'   A    36     -38.454 -31.804  68.051  1.00  0.00           C  
ATOM   1134  C4'   A    36     -39.578 -32.180  68.984  1.00  0.00           C  
ATOM   1135  O4'   A    36     -39.758 -31.143  69.981  1.00  0.00           O  
ATOM   1136  C3'   A    36     -40.953 -32.321  68.350  1.00  0.00           C  
ATOM   1137  O3'   A    36     -41.164 -33.590  67.757  1.00  0.00           O  
ATOM   1138  C1'   A    36     -41.121 -30.942  70.233  1.00  0.00           C  
ATOM   1139  C2'   A    36     -41.894 -32.039  69.510  1.00  0.00           C  
ATOM   1140  O2'   A    36     -42.015 -33.169  70.361  1.00  0.00           O  
ATOM   1141  N1    A    36     -44.694 -27.228  70.199  1.00  0.00           N  
ATOM   1142  C2    A    36     -44.655 -28.436  70.778  1.00  0.00           C  
ATOM   1143  N3    A    36     -43.692 -29.354  70.745  1.00  0.00           N  
ATOM   1144  C4    A    36     -42.652 -28.925  70.007  1.00  0.00           C  
ATOM   1145  C5    A    36     -42.545 -27.712  69.353  1.00  0.00           C  
ATOM   1146  C6    A    36     -43.633 -26.828  69.466  1.00  0.00           C  
ATOM   1147  N6    A    36     -43.672 -25.625  68.889  1.00  0.00           N  
ATOM   1148  N7    A    36     -41.328 -27.618  68.691  1.00  0.00           N  
ATOM   1149  C8    A    36     -40.737 -28.756  68.957  1.00  0.00           C  
ATOM   1150  N9    A    36     -41.481 -29.596  69.749  1.00  0.00           N  
ATOM   1151  H5'   A    36     -37.664 -31.568  68.581  1.00  0.00           H  
ATOM   1152 H5''   A    36     -38.239 -32.573  67.484  1.00  0.00           H  
ATOM   1153  H4'   A    36     -39.350 -33.020  69.435  1.00  0.00           H  
ATOM   1154  H3'   A    36     -41.063 -31.625  67.667  1.00  0.00           H  
ATOM   1155  H1'   A    36     -41.296 -31.000  71.196  1.00  0.00           H  
ATOM   1156  H2'   A    36     -42.768 -31.724  69.196  1.00  0.00           H  
ATOM   1157 HO2'   A    36     -41.914 -33.983  69.825  1.00  0.00           H  
ATOM   1158  H2    A    36     -45.450 -28.678  71.299  1.00  0.00           H  
ATOM   1159  H61   A    36     -44.459 -25.052  69.003  1.00  0.00           H  
ATOM   1160  H62   A    36     -42.914 -25.314  68.352  1.00  0.00           H  
ATOM   1161  H8    A    36     -39.845 -28.988  68.621  1.00  0.00           H  
ATOM   1162  P     G    37     -42.186 -33.748  66.527  1.00  0.00           P  
ATOM   1163  OP2   G    37     -42.226 -32.457  65.794  1.00  0.00           O  
ATOM   1164  OP1   G    37     -41.841 -34.996  65.799  1.00  0.00           O  
ATOM   1165  O5'   G    37     -43.602 -33.961  67.226  1.00  0.00           O  
ATOM   1166  C5'   G    37     -44.803 -33.905  66.472  1.00  0.00           C  
ATOM   1167  C4'   G    37     -45.930 -33.296  67.269  1.00  0.00           C  
ATOM   1168  O4'   G    37     -45.419 -32.214  68.091  1.00  0.00           O  
ATOM   1169  C3'   G    37     -47.064 -32.640  66.498  1.00  0.00           C  
ATOM   1170  O3'   G    37     -48.000 -33.581  65.981  1.00  0.00           O  
ATOM   1171  C1'   G    37     -46.420 -31.245  68.276  1.00  0.00           C  
ATOM   1172  C2'   G    37     -47.677 -31.760  67.576  1.00  0.00           C  
ATOM   1173  O2'   G    37     -48.419 -32.517  68.508  1.00  0.00           O  
ATOM   1174  N1    G    37     -47.460 -26.355  67.450  1.00  0.00           N  
ATOM   1175  C2    G    37     -48.222 -27.317  68.057  1.00  0.00           C  
ATOM   1176  N2    G    37     -49.422 -26.928  68.515  1.00  0.00           N  
ATOM   1177  N3    G    37     -47.840 -28.571  68.208  1.00  0.00           N  
ATOM   1178  C4    G    37     -46.615 -28.791  67.695  1.00  0.00           C  
ATOM   1179  C5    G    37     -45.771 -27.898  67.068  1.00  0.00           C  
ATOM   1180  C6    G    37     -46.195 -26.555  66.915  1.00  0.00           C  
ATOM   1181  O6    G    37     -45.592 -25.610  66.391  1.00  0.00           O  
ATOM   1182  N7    G    37     -44.592 -28.521  66.681  1.00  0.00           N  
ATOM   1183  C8    G    37     -44.736 -29.759  67.075  1.00  0.00           C  
ATOM   1184  N9    G    37     -45.940 -29.989  67.702  1.00  0.00           N  
ATOM   1185  H5'   G    37     -45.056 -34.812  66.203  1.00  0.00           H  
ATOM   1186 H5''   G    37     -44.651 -33.364  65.669  1.00  0.00           H  
ATOM   1187  H4'   G    37     -46.351 -34.144  67.829  1.00  0.00           H  
ATOM   1188  H3'   G    37     -46.733 -32.095  65.602  1.00  0.00           H  
ATOM   1189  H1'   G    37     -46.698 -31.035  69.319  1.00  0.00           H  
ATOM   1190  H2'   G    37     -48.385 -31.023  67.170  1.00  0.00           H  
ATOM   1191 HO2'   G    37     -48.904 -33.251  68.032  1.00  0.00           H  
ATOM   1192  H1    G    37     -47.844 -25.434  67.387  1.00  0.00           H  
ATOM   1193  H22   G    37     -50.021 -27.589  68.968  1.00  0.00           H  
ATOM   1194  H21   G    37     -49.716 -25.980  68.404  1.00  0.00           H  
ATOM   1195  H8    G    37     -43.972 -30.537  66.921  1.00  0.00           H  
ATOM   1196  P     A    38     -48.575 -33.395  64.485  1.00  0.00           P  
ATOM   1197  OP2   A    38     -47.535 -32.788  63.623  1.00  0.00           O  
ATOM   1198  OP1   A    38     -49.163 -34.702  64.109  1.00  0.00           O  
ATOM   1199  O5'   A    38     -49.758 -32.341  64.645  1.00  0.00           O  
ATOM   1200  C5'   A    38     -50.901 -32.646  65.460  1.00  0.00           C  
ATOM   1201  C4'   A    38     -51.789 -31.431  65.615  1.00  0.00           C  
ATOM   1202  O4'   A    38     -51.092 -30.390  66.350  1.00  0.00           O  
ATOM   1203  C3'   A    38     -52.240 -30.735  64.341  1.00  0.00           C  
ATOM   1204  O3'   A    38     -53.346 -31.421  63.765  1.00  0.00           O  
ATOM   1205  C1'   A    38     -51.516 -29.109  65.891  1.00  0.00           C  
ATOM   1206  C2'   A    38     -52.620 -29.353  64.860  1.00  0.00           C  
ATOM   1207  O2'   A    38     -53.860 -29.324  65.540  1.00  0.00           O  
ATOM   1208  N1    A    38     -49.647 -24.570  64.407  1.00  0.00           N  
ATOM   1209  C2    A    38     -50.850 -24.945  64.848  1.00  0.00           C  
ATOM   1210  N3    A    38     -51.275 -26.151  65.209  1.00  0.00           N  
ATOM   1211  C4    A    38     -50.295 -27.060  65.068  1.00  0.00           C  
ATOM   1212  C5    A    38     -49.010 -26.829  64.621  1.00  0.00           C  
ATOM   1213  C6    A    38     -48.682 -25.506  64.285  1.00  0.00           C  
ATOM   1214  N6    A    38     -47.475 -25.130  63.857  1.00  0.00           N  
ATOM   1215  N7    A    38     -48.279 -28.011  64.594  1.00  0.00           N  
ATOM   1216  C8    A    38     -49.123 -28.913  65.028  1.00  0.00           C  
ATOM   1217  N9    A    38     -50.359 -28.404  65.347  1.00  0.00           N  
ATOM   1218  H5'   A    38     -50.576 -32.991  66.453  1.00  0.00           H  
ATOM   1219 H5''   A    38     -51.479 -33.466  65.008  1.00  0.00           H  
ATOM   1220  H4'   A    38     -52.690 -31.818  66.112  1.00  0.00           H  
ATOM   1221  H3'   A    38     -51.477 -30.724  63.550  1.00  0.00           H  
ATOM   1222  H1'   A    38     -51.942 -28.456  66.666  1.00  0.00           H  
ATOM   1223  H2'   A    38     -52.736 -28.615  64.054  1.00  0.00           H  
ATOM   1224 HO2'   A    38     -54.477 -30.003  65.140  1.00  0.00           H  
ATOM   1225  H2    A    38     -51.597 -24.142  64.921  1.00  0.00           H  
ATOM   1226  H61   A    38     -47.299 -24.170  63.635  1.00  0.00           H  
ATOM   1227  H62   A    38     -46.746 -25.806  63.758  1.00  0.00           H  
ATOM   1228  H8    A    38     -48.865 -29.978  65.133  1.00  0.00           H  
ATOM   1229  P     G    39     -53.501 -31.506  62.168  1.00  0.00           P  
ATOM   1230  OP2   G    39     -52.145 -31.662  61.582  1.00  0.00           O  
ATOM   1231  OP1   G    39     -54.554 -32.507  61.859  1.00  0.00           O  
ATOM   1232  O5'   G    39     -54.052 -30.068  61.757  1.00  0.00           O  
ATOM   1233  C5'   G    39     -55.359 -29.655  62.128  1.00  0.00           C  
ATOM   1234  C4'   G    39     -55.623 -28.225  61.728  1.00  0.00           C  
ATOM   1235  O4'   G    39     -54.806 -27.308  62.502  1.00  0.00           O  
ATOM   1236  C3'   G    39     -55.302 -27.865  60.285  1.00  0.00           C  
ATOM   1237  O3'   G    39     -56.281 -28.328  59.370  1.00  0.00           O  
ATOM   1238  C1'   G    39     -54.551 -26.150  61.707  1.00  0.00           C  
ATOM   1239  C2'   G    39     -55.218 -26.352  60.349  1.00  0.00           C  
ATOM   1240  O2'   G    39     -56.511 -25.764  60.374  1.00  0.00           O  
ATOM   1241  N1    G    39     -50.881 -22.784  60.649  1.00  0.00           N  
ATOM   1242  C2    G    39     -52.244 -22.616  60.661  1.00  0.00           C  
ATOM   1243  N2    G    39     -52.696 -21.392  60.351  1.00  0.00           N  
ATOM   1244  N3    G    39     -53.105 -23.577  60.956  1.00  0.00           N  
ATOM   1245  C4    G    39     -52.484 -24.741  61.241  1.00  0.00           C  
ATOM   1246  C5    G    39     -51.132 -25.014  61.258  1.00  0.00           C  
ATOM   1247  C6    G    39     -50.220 -23.974  60.940  1.00  0.00           C  
ATOM   1248  O6    G    39     -48.986 -24.018  60.900  1.00  0.00           O  
ATOM   1249  N7    G    39     -50.901 -26.338  61.604  1.00  0.00           N  
ATOM   1250  C8    G    39     -52.094 -26.836  61.787  1.00  0.00           C  
ATOM   1251  N9    G    39     -53.099 -25.922  61.584  1.00  0.00           N  
ATOM   1252  H5'   G    39     -55.458 -29.740  63.099  1.00  0.00           H  
ATOM   1253 H5''   G    39     -56.015 -30.237  61.689  1.00  0.00           H  
ATOM   1254  H4'   G    39     -56.565 -28.016  61.900  1.00  0.00           H  
ATOM   1255  H3'   G    39     -54.424 -28.230  60.050  1.00  0.00           H  
ATOM   1256  H1'   G    39     -54.964 -25.387  62.163  1.00  0.00           H  
ATOM   1257  H2'   G    39     -54.670 -25.991  59.620  1.00  0.00           H  
ATOM   1258 HO2'   G    39     -57.111 -26.289  59.804  1.00  0.00           H  
ATOM   1259  H1    G    39     -50.330 -22.008  60.417  1.00  0.00           H  
ATOM   1260  H22   G    39     -53.660 -21.212  60.344  1.00  0.00           H  
ATOM   1261  H21   G    39     -52.065 -20.675  60.132  1.00  0.00           H  
ATOM   1262  H8    G    39     -52.254 -27.768  62.044  1.00  0.00           H  
ATOM   1263  P     G    40     -55.852 -28.770  57.885  1.00  0.00           P  
ATOM   1264  OP2   G    40     -54.628 -29.604  57.990  1.00  0.00           O  
ATOM   1265  OP1   G    40     -57.054 -29.313  57.201  1.00  0.00           O  
ATOM   1266  O5'   G    40     -55.456 -27.401  57.173  1.00  0.00           O  
ATOM   1267  C5'   G    40     -56.450 -26.454  56.810  1.00  0.00           C  
ATOM   1268  C4'   G    40     -55.844 -25.113  56.479  1.00  0.00           C  
ATOM   1269  O4'   G    40     -54.993 -24.657  57.561  1.00  0.00           O  
ATOM   1270  C3'   G    40     -54.911 -25.080  55.278  1.00  0.00           C  
ATOM   1271  O3'   G    40     -55.602 -25.090  54.040  1.00  0.00           O  
ATOM   1272  C1'   G    40     -53.928 -23.890  57.033  1.00  0.00           C  
ATOM   1273  C2'   G    40     -54.121 -23.810  55.525  1.00  0.00           C  
ATOM   1274  O2'   G    40     -54.888 -22.657  55.210  1.00  0.00           O  
ATOM   1275  N1    G    40     -48.893 -23.234  57.396  1.00  0.00           N  
ATOM   1276  C2    G    40     -49.861 -22.354  56.979  1.00  0.00           C  
ATOM   1277  N2    G    40     -49.439 -21.135  56.609  1.00  0.00           N  
ATOM   1278  N3    G    40     -51.151 -22.644  56.929  1.00  0.00           N  
ATOM   1279  C4    G    40     -51.401 -23.907  57.334  1.00  0.00           C  
ATOM   1280  C5    G    40     -50.509 -24.864  57.769  1.00  0.00           C  
ATOM   1281  C6    G    40     -49.128 -24.539  57.817  1.00  0.00           C  
ATOM   1282  O6    G    40     -48.182 -25.251  58.174  1.00  0.00           O  
ATOM   1283  N7    G    40     -51.168 -26.040  58.097  1.00  0.00           N  
ATOM   1284  C8    G    40     -52.425 -25.782  57.859  1.00  0.00           C  
ATOM   1285  N9    G    40     -52.637 -24.506  57.395  1.00  0.00           N  
ATOM   1286  H5'   G    40     -57.077 -26.347  57.555  1.00  0.00           H  
ATOM   1287 H5''   G    40     -56.938 -26.787  56.027  1.00  0.00           H  
ATOM   1288  H4'   G    40     -56.565 -24.461  56.355  1.00  0.00           H  
ATOM   1289  H3'   G    40     -54.307 -25.850  55.319  1.00  0.00           H  
ATOM   1290  H1'   G    40     -53.979 -22.990  57.417  1.00  0.00           H  
ATOM   1291  H2'   G    40     -53.266 -23.820  55.047  1.00  0.00           H  
ATOM   1292 HO2'   G    40     -55.415 -22.835  54.403  1.00  0.00           H  
ATOM   1293  H1    G    40     -47.964 -22.921  57.397  1.00  0.00           H  
ATOM   1294  H22   G    40     -50.085 -20.465  56.302  1.00  0.00           H  
ATOM   1295  H21   G    40     -48.485 -20.913  56.644  1.00  0.00           H  
ATOM   1296  H8    G    40     -53.145 -26.432  58.000  1.00  0.00           H  
ATOM   1297  P     U    41     -54.999 -25.892  52.785  1.00  0.00           P  
ATOM   1298  OP2   U    41     -54.710 -27.280  53.223  1.00  0.00           O  
ATOM   1299  OP1   U    41     -55.890 -25.660  51.620  1.00  0.00           O  
ATOM   1300  O5'   U    41     -53.611 -25.166  52.496  1.00  0.00           O  
ATOM   1301  C5'   U    41     -53.571 -23.844  51.981  1.00  0.00           C  
ATOM   1302  C4'   U    41     -52.165 -23.299  51.952  1.00  0.00           C  
ATOM   1303  O4'   U    41     -51.638 -23.307  53.301  1.00  0.00           O  
ATOM   1304  C3'   U    41     -51.157 -24.087  51.129  1.00  0.00           C  
ATOM   1305  O3'   U    41     -51.126 -23.694  49.768  1.00  0.00           O  
ATOM   1306  C1'   U    41     -50.253 -23.664  53.284  1.00  0.00           C  
ATOM   1307  C2'   U    41     -49.833 -23.794  51.821  1.00  0.00           C  
ATOM   1308  O2'   U    41     -49.292 -22.552  51.392  1.00  0.00           O  
ATOM   1309  N1    U    41     -50.060 -24.926  54.039  1.00  0.00           N  
ATOM   1310  C2    U    41     -48.785 -25.195  54.503  1.00  0.00           C  
ATOM   1311  O2    U    41     -47.839 -24.450  54.319  1.00  0.00           O  
ATOM   1312  N3    U    41     -48.654 -26.373  55.197  1.00  0.00           N  
ATOM   1313  C4    U    41     -49.644 -27.293  55.468  1.00  0.00           C  
ATOM   1314  O4    U    41     -49.367 -28.310  56.106  1.00  0.00           O  
ATOM   1315  C5    U    41     -50.937 -26.949  54.958  1.00  0.00           C  
ATOM   1316  C6    U    41     -51.093 -25.807  54.280  1.00  0.00           C  
ATOM   1317  H5'   U    41     -54.126 -23.265  52.545  1.00  0.00           H  
ATOM   1318 H5''   U    41     -53.932 -23.844  51.070  1.00  0.00           H  
ATOM   1319  H4'   U    41     -52.189 -22.379  51.617  1.00  0.00           H  
ATOM   1320  H3'   U    41     -51.350 -25.044  51.213  1.00  0.00           H  
ATOM   1321  H1'   U    41     -49.731 -22.950  53.708  1.00  0.00           H  
ATOM   1322  H2'   U    41     -49.195 -24.528  51.700  1.00  0.00           H  
ATOM   1323 HO2'   U    41     -49.524 -22.411  50.450  1.00  0.00           H  
ATOM   1324  H3    U    41     -47.759 -26.583  55.534  1.00  0.00           H  
ATOM   1325  H5    U    41     -51.700 -27.546  55.105  1.00  0.00           H  
ATOM   1326  H6    U    41     -51.986 -25.595  53.940  1.00  0.00           H  
ATOM   1327  P     G    42     -50.963 -24.797  48.611  1.00  0.00           P  
ATOM   1328  OP2   G    42     -52.047 -25.798  48.774  1.00  0.00           O  
ATOM   1329  OP1   G    42     -50.808 -24.086  47.316  1.00  0.00           O  
ATOM   1330  O5'   G    42     -49.578 -25.510  48.950  1.00  0.00           O  
ATOM   1331  C5'   G    42     -48.345 -24.834  48.759  1.00  0.00           C  
ATOM   1332  C4'   G    42     -47.185 -25.632  49.302  1.00  0.00           C  
ATOM   1333  O4'   G    42     -47.606 -26.150  50.606  1.00  0.00           O  
ATOM   1334  C3'   G    42     -46.750 -26.828  48.468  1.00  0.00           C  
ATOM   1335  O3'   G    42     -45.359 -27.088  48.557  1.00  0.00           O  
ATOM   1336  C1'   G    42     -47.575 -27.584  50.570  1.00  0.00           C  
ATOM   1337  C2'   G    42     -47.519 -27.989  49.096  1.00  0.00           C  
ATOM   1338  O2'   G    42     -46.795 -29.205  48.989  1.00  0.00           O  
ATOM   1339  N1    G    42     -49.430 -30.622  54.209  1.00  0.00           N  
ATOM   1340  C2    G    42     -48.126 -30.388  53.846  1.00  0.00           C  
ATOM   1341  N2    G    42     -47.187 -31.048  54.541  1.00  0.00           N  
ATOM   1342  N3    G    42     -47.766 -29.567  52.873  1.00  0.00           N  
ATOM   1343  C4    G    42     -48.831 -28.989  52.280  1.00  0.00           C  
ATOM   1344  C5    G    42     -50.170 -29.153  52.565  1.00  0.00           C  
ATOM   1345  C6    G    42     -50.542 -30.038  53.611  1.00  0.00           C  
ATOM   1346  O6    G    42     -51.677 -30.318  54.015  1.00  0.00           O  
ATOM   1347  N7    G    42     -50.953 -28.376  51.724  1.00  0.00           N  
ATOM   1348  C8    G    42     -50.092 -27.765  50.956  1.00  0.00           C  
ATOM   1349  N9    G    42     -48.788 -28.090  51.240  1.00  0.00           N  
ATOM   1350  H5'   G    42     -48.380 -23.968  49.217  1.00  0.00           H  
ATOM   1351 H5''   G    42     -48.208 -24.683  47.800  1.00  0.00           H  
ATOM   1352  H4'   G    42     -46.412 -25.039  49.403  1.00  0.00           H  
ATOM   1353  H3'   G    42     -47.058 -26.706  47.546  1.00  0.00           H  
ATOM   1354  H1'   G    42     -46.781 -27.924  51.032  1.00  0.00           H  
ATOM   1355  H2'   G    42     -48.421 -28.068  48.719  1.00  0.00           H  
ATOM   1356 HO2'   G    42     -47.317 -29.925  49.402  1.00  0.00           H  
ATOM   1357  H1    G    42     -49.591 -31.250  54.944  1.00  0.00           H  
ATOM   1358  H22   G    42     -46.239 -30.920  54.326  1.00  0.00           H  
ATOM   1359  H21   G    42     -47.446 -31.658  55.262  1.00  0.00           H  
ATOM   1360  H8    G    42     -50.351 -27.137  50.250  1.00  0.00           H  
ATOM   1361  P     A    43     -44.343 -26.417  47.508  1.00  0.00           P  
ATOM   1362  OP2   A    43     -44.046 -27.417  46.452  1.00  0.00           O  
ATOM   1363  OP1   A    43     -44.885 -25.088  47.128  1.00  0.00           O  
ATOM   1364  O5'   A    43     -43.013 -26.185  48.354  1.00  0.00           O  
ATOM   1365  C5'   A    43     -43.049 -25.489  49.592  1.00  0.00           C  
ATOM   1366  C4'   A    43     -41.744 -25.617  50.336  1.00  0.00           C  
ATOM   1367  O4'   A    43     -41.535 -26.992  50.752  1.00  0.00           O  
ATOM   1368  C3'   A    43     -40.488 -25.294  49.541  1.00  0.00           C  
ATOM   1369  O3'   A    43     -40.288 -23.903  49.359  1.00  0.00           O  
ATOM   1370  C1'   A    43     -40.148 -27.267  50.770  1.00  0.00           C  
ATOM   1371  C2'   A    43     -39.414 -25.985  50.362  1.00  0.00           C  
ATOM   1372  O2'   A    43     -39.093 -25.236  51.525  1.00  0.00           O  
ATOM   1373  N1    A    43     -36.715 -30.779  49.212  1.00  0.00           N  
ATOM   1374  C2    A    43     -36.664 -29.826  50.150  1.00  0.00           C  
ATOM   1375  N3    A    43     -37.597 -28.944  50.505  1.00  0.00           N  
ATOM   1376  C4    A    43     -38.709 -29.105  49.766  1.00  0.00           C  
ATOM   1377  C5    A    43     -38.911 -30.039  48.767  1.00  0.00           C  
ATOM   1378  C6    A    43     -37.847 -30.916  48.488  1.00  0.00           C  
ATOM   1379  N6    A    43     -37.897 -31.866  47.552  1.00  0.00           N  
ATOM   1380  N7    A    43     -40.182 -29.910  48.224  1.00  0.00           N  
ATOM   1381  C8    A    43     -40.711 -28.917  48.896  1.00  0.00           C  
ATOM   1382  N9    A    43     -39.875 -28.383  49.846  1.00  0.00           N  
ATOM   1383  H5'   A    43     -43.769 -25.857  50.145  1.00  0.00           H  
ATOM   1384 H5''   A    43     -43.229 -24.542  49.422  1.00  0.00           H  
ATOM   1385  H4'   A    43     -41.777 -25.048  51.134  1.00  0.00           H  
ATOM   1386  H3'   A    43     -40.547 -25.719  48.659  1.00  0.00           H  
ATOM   1387  H1'   A    43     -39.879 -27.521  51.678  1.00  0.00           H  
ATOM   1388  H2'   A    43     -38.618 -26.178  49.822  1.00  0.00           H  
ATOM   1389 HO2'   A    43     -38.329 -25.655  51.973  1.00  0.00           H  
ATOM   1390  H2    A    43     -35.821 -29.769  50.647  1.00  0.00           H  
ATOM   1391  H61   A    43     -37.122 -32.448  47.403  1.00  0.00           H  
ATOM   1392  H62   A    43     -38.708 -31.983  47.015  1.00  0.00           H  
ATOM   1393  H8    A    43     -41.620 -28.586  48.736  1.00  0.00           H  
ATOM   1394  P     A    44     -38.891 -23.232  49.792  1.00  0.00           P  
ATOM   1395  OP2   A    44     -37.853 -24.265  49.547  1.00  0.00           O  
ATOM   1396  OP1   A    44     -38.823 -21.937  49.070  1.00  0.00           O  
ATOM   1397  O5'   A    44     -38.917 -22.923  51.356  1.00  0.00           O  
ATOM   1398  C5'   A    44     -38.279 -21.770  51.882  1.00  0.00           C  
ATOM   1399  C4'   A    44     -39.057 -20.516  51.572  1.00  0.00           C  
ATOM   1400  O4'   A    44     -40.109 -20.788  50.607  1.00  0.00           O  
ATOM   1401  C3'   A    44     -39.790 -19.879  52.743  1.00  0.00           C  
ATOM   1402  O3'   A    44     -38.945 -19.093  53.566  1.00  0.00           O  
ATOM   1403  C1'   A    44     -41.240 -20.001  50.896  1.00  0.00           C  
ATOM   1404  C2'   A    44     -40.868 -19.068  52.043  1.00  0.00           C  
ATOM   1405  O2'   A    44     -40.341 -17.862  51.510  1.00  0.00           O  
ATOM   1406  N1    A    44     -46.350 -20.418  51.409  1.00  0.00           N  
ATOM   1407  C2    A    44     -45.562 -19.397  51.048  1.00  0.00           C  
ATOM   1408  N3    A    44     -44.236 -19.357  50.935  1.00  0.00           N  
ATOM   1409  C4    A    44     -43.697 -20.550  51.246  1.00  0.00           C  
ATOM   1410  C5    A    44     -44.376 -21.690  51.633  1.00  0.00           C  
ATOM   1411  C6    A    44     -45.777 -21.602  51.713  1.00  0.00           C  
ATOM   1412  N6    A    44     -46.564 -22.618  52.074  1.00  0.00           N  
ATOM   1413  N7    A    44     -43.489 -22.731  51.872  1.00  0.00           N  
ATOM   1414  C8    A    44     -42.315 -22.206  51.628  1.00  0.00           C  
ATOM   1415  N9    A    44     -42.366 -20.889  51.244  1.00  0.00           N  
ATOM   1416  H5'   A    44     -37.383 -21.694  51.492  1.00  0.00           H  
ATOM   1417 H5''   A    44     -38.197 -21.863  52.853  1.00  0.00           H  
ATOM   1418  H4'   A    44     -38.437 -19.859  51.192  1.00  0.00           H  
ATOM   1419  H3'   A    44     -40.212 -20.575  53.290  1.00  0.00           H  
ATOM   1420  H1'   A    44     -41.475 -19.469  50.106  1.00  0.00           H  
ATOM   1421  H2'   A    44     -41.632 -18.900  52.634  1.00  0.00           H  
ATOM   1422 HO2'   A    44     -39.570 -17.586  52.049  1.00  0.00           H  
ATOM   1423  H2    A    44     -46.027 -18.560  50.837  1.00  0.00           H  
ATOM   1424  H61   A    44     -47.536 -22.496  52.111  1.00  0.00           H  
ATOM   1425  H62   A    44     -46.170 -23.487  52.299  1.00  0.00           H  
ATOM   1426  H8    A    44     -41.476 -22.707  51.712  1.00  0.00           H  
ATOM   1427  P     A    45     -39.274 -18.919  55.129  1.00  0.00           P  
ATOM   1428  OP2   A    45     -39.550 -20.264  55.694  1.00  0.00           O  
ATOM   1429  OP1   A    45     -38.213 -18.073  55.731  1.00  0.00           O  
ATOM   1430  O5'   A    45     -40.635 -18.090  55.146  1.00  0.00           O  
ATOM   1431  C5'   A    45     -40.666 -16.732  54.731  1.00  0.00           C  
ATOM   1432  C4'   A    45     -42.079 -16.213  54.640  1.00  0.00           C  
ATOM   1433  O4'   A    45     -42.852 -17.049  53.742  1.00  0.00           O  
ATOM   1434  C3'   A    45     -42.881 -16.230  55.933  1.00  0.00           C  
ATOM   1435  O3'   A    45     -42.601 -15.124  56.774  1.00  0.00           O  
ATOM   1436  C1'   A    45     -44.170 -17.201  54.226  1.00  0.00           C  
ATOM   1437  C2'   A    45     -44.323 -16.291  55.434  1.00  0.00           C  
ATOM   1438  O2'   A    45     -44.773 -15.014  55.005  1.00  0.00           O  
ATOM   1439  N1    A    45     -47.682 -20.916  54.868  1.00  0.00           N  
ATOM   1440  C2    A    45     -47.790 -19.624  54.533  1.00  0.00           C  
ATOM   1441  N3    A    45     -46.832 -18.712  54.383  1.00  0.00           N  
ATOM   1442  C4    A    45     -45.622 -19.249  54.622  1.00  0.00           C  
ATOM   1443  C5    A    45     -45.353 -20.558  54.975  1.00  0.00           C  
ATOM   1444  C6    A    45     -46.453 -21.425  55.100  1.00  0.00           C  
ATOM   1445  N6    A    45     -46.347 -22.713  55.434  1.00  0.00           N  
ATOM   1446  N7    A    45     -43.987 -20.751  55.138  1.00  0.00           N  
ATOM   1447  C8    A    45     -43.472 -19.574  54.884  1.00  0.00           C  
ATOM   1448  N9    A    45     -44.404 -18.617  54.564  1.00  0.00           N  
ATOM   1449  H5'   A    45     -40.241 -16.656  53.852  1.00  0.00           H  
ATOM   1450 H5''   A    45     -40.167 -16.188  55.375  1.00  0.00           H  
ATOM   1451  H4'   A    45     -42.062 -15.298  54.291  1.00  0.00           H  
ATOM   1452  H3'   A    45     -42.680 -17.059  56.416  1.00  0.00           H  
ATOM   1453  H1'   A    45     -44.801 -16.923  53.528  1.00  0.00           H  
ATOM   1454  H2'   A    45     -44.920 -16.679  56.108  1.00  0.00           H  
ATOM   1455 HO2'   A    45     -44.400 -14.329  55.597  1.00  0.00           H  
ATOM   1456  H2    A    45     -48.703 -19.305  54.375  1.00  0.00           H  
ATOM   1457  H61   A    45     -47.151 -23.268  55.506  1.00  0.00           H  
ATOM   1458  H62   A    45     -45.465 -23.104  55.607  1.00  0.00           H  
ATOM   1459  H8    A    45     -42.509 -19.392  54.920  1.00  0.00           H  
ATOM   1460  P     U    46     -42.886 -15.217  58.353  1.00  0.00           P  
ATOM   1461  OP2   U    46     -42.210 -16.433  58.870  1.00  0.00           O  
ATOM   1462  OP1   U    46     -42.580 -13.894  58.954  1.00  0.00           O  
ATOM   1463  O5'   U    46     -44.459 -15.450  58.447  1.00  0.00           O  
ATOM   1464  C5'   U    46     -45.029 -16.149  59.543  1.00  0.00           C  
ATOM   1465  C4'   U    46     -46.492 -16.441  59.317  1.00  0.00           C  
ATOM   1466  O4'   U    46     -46.622 -17.544  58.392  1.00  0.00           O  
ATOM   1467  C3'   U    46     -47.285 -16.875  60.540  1.00  0.00           C  
ATOM   1468  O3'   U    46     -47.786 -15.784  61.292  1.00  0.00           O  
ATOM   1469  C1'   U    46     -47.704 -18.392  58.754  1.00  0.00           C  
ATOM   1470  C2'   U    46     -48.402 -17.731  59.949  1.00  0.00           C  
ATOM   1471  O2'   U    46     -49.467 -16.925  59.465  1.00  0.00           O  
ATOM   1472  N1    U    46     -47.132 -19.717  59.098  1.00  0.00           N  
ATOM   1473  C2    U    46     -48.014 -20.693  59.524  1.00  0.00           C  
ATOM   1474  O2    U    46     -49.214 -20.508  59.623  1.00  0.00           O  
ATOM   1475  N3    U    46     -47.441 -21.902  59.830  1.00  0.00           N  
ATOM   1476  C4    U    46     -46.104 -22.231  59.758  1.00  0.00           C  
ATOM   1477  O4    U    46     -45.743 -23.367  60.070  1.00  0.00           O  
ATOM   1478  C5    U    46     -45.251 -21.173  59.310  1.00  0.00           C  
ATOM   1479  C6    U    46     -45.783 -19.985  59.003  1.00  0.00           C  
ATOM   1480  H5'   U    46     -44.933 -15.606  60.353  1.00  0.00           H  
ATOM   1481 H5''   U    46     -44.551 -16.995  59.666  1.00  0.00           H  
ATOM   1482  H4'   U    46     -46.921 -15.652  58.926  1.00  0.00           H  
ATOM   1483  H3'   U    46     -46.716 -17.427  61.115  1.00  0.00           H  
ATOM   1484  H1'   U    46     -48.347 -18.496  58.021  1.00  0.00           H  
ATOM   1485  H2'   U    46     -48.717 -18.402  60.589  1.00  0.00           H  
ATOM   1486 HO2'   U    46     -49.600 -16.172  60.078  1.00  0.00           H  
ATOM   1487  H3    U    46     -48.048 -22.608  60.135  1.00  0.00           H  
ATOM   1488  H5    U    46     -44.285 -21.318  59.227  1.00  0.00           H  
ATOM   1489  H6    U    46     -45.179 -19.277  58.700  1.00  0.00           H  
ATOM   1490  P     U    47     -47.391 -15.620  62.841  1.00  0.00           P  
ATOM   1491  OP2   U    47     -46.188 -16.451  63.098  1.00  0.00           O  
ATOM   1492  OP1   U    47     -47.363 -14.169  63.157  1.00  0.00           O  
ATOM   1493  O5'   U    47     -48.617 -16.272  63.622  1.00  0.00           O  
ATOM   1494  C5'   U    47     -49.931 -15.756  63.477  1.00  0.00           C  
ATOM   1495  C4'   U    47     -50.974 -16.812  63.734  1.00  0.00           C  
ATOM   1496  O4'   U    47     -50.855 -17.875  62.757  1.00  0.00           O  
ATOM   1497  C3'   U    47     -50.901 -17.562  65.049  1.00  0.00           C  
ATOM   1498  O3'   U    47     -51.507 -16.828  66.096  1.00  0.00           O  
ATOM   1499  C1'   U    47     -51.241 -19.112  63.305  1.00  0.00           C  
ATOM   1500  C2'   U    47     -51.713 -18.807  64.727  1.00  0.00           C  
ATOM   1501  O2'   U    47     -53.094 -18.530  64.677  1.00  0.00           O  
ATOM   1502  N1    U    47     -50.058 -19.981  63.277  1.00  0.00           N  
ATOM   1503  C2    U    47     -50.271 -21.347  63.407  1.00  0.00           C  
ATOM   1504  O2    U    47     -51.381 -21.840  63.559  1.00  0.00           O  
ATOM   1505  N3    U    47     -49.137 -22.114  63.361  1.00  0.00           N  
ATOM   1506  C4    U    47     -47.845 -21.673  63.214  1.00  0.00           C  
ATOM   1507  O4    U    47     -46.936 -22.494  63.171  1.00  0.00           O  
ATOM   1508  C5    U    47     -47.703 -20.252  63.101  1.00  0.00           C  
ATOM   1509  C6    U    47     -48.787 -19.475  63.133  1.00  0.00           C  
ATOM   1510  H5'   U    47     -50.041 -15.414  62.565  1.00  0.00           H  
ATOM   1511 H5''   U    47     -50.059 -15.021  64.111  1.00  0.00           H  
ATOM   1512  H4'   U    47     -51.927 -16.262  63.701  1.00  0.00           H  
ATOM   1513  H3'   U    47     -49.874 -17.737  65.401  1.00  0.00           H  
ATOM   1514  H1'   U    47     -52.054 -19.664  62.811  1.00  0.00           H  
ATOM   1515  H2'   U    47     -51.602 -19.594  65.486  1.00  0.00           H  
ATOM   1516 HO2'   U    47     -53.314 -17.806  65.331  1.00  0.00           H  
ATOM   1517  H3    U    47     -49.263 -23.103  63.448  1.00  0.00           H  
ATOM   1518  H5    U    47     -46.704 -19.803  62.988  1.00  0.00           H  
ATOM   1519  H6    U    47     -48.658 -18.385  63.043  1.00  0.00           H  
ATOM   1520  P     C    48     -50.817 -16.792  67.547  1.00  0.00           P  
ATOM   1521  OP2   C    48     -49.343 -16.733  67.360  1.00  0.00           O  
ATOM   1522  OP1   C    48     -51.496 -15.725  68.316  1.00  0.00           O  
ATOM   1523  O5'   C    48     -51.190 -18.207  68.184  1.00  0.00           O  
ATOM   1524  C5'   C    48     -52.560 -18.553  68.459  1.00  0.00           C  
ATOM   1525  C4'   C    48     -52.670 -20.007  68.846  1.00  0.00           C  
ATOM   1526  O4'   C    48     -52.274 -20.835  67.717  1.00  0.00           O  
ATOM   1527  C3'   C    48     -51.747 -20.485  69.951  1.00  0.00           C  
ATOM   1528  O3'   C    48     -52.174 -20.124  71.255  1.00  0.00           O  
ATOM   1529  C1'   C    48     -51.739 -22.050  68.199  1.00  0.00           C  
ATOM   1530  C2'   C    48     -51.753 -21.990  69.726  1.00  0.00           C  
ATOM   1531  O2'   C    48     -52.915 -22.627  70.210  1.00  0.00           O  
ATOM   1532  N1    C    48     -50.371 -22.232  67.675  1.00  0.00           N  
ATOM   1533  C2    C    48     -49.802 -23.513  67.725  1.00  0.00           C  
ATOM   1534  O2    C    48     -50.466 -24.443  68.206  1.00  0.00           O  
ATOM   1535  N3    C    48     -48.543 -23.706  67.254  1.00  0.00           N  
ATOM   1536  C4    C    48     -47.854 -22.678  66.756  1.00  0.00           C  
ATOM   1537  N4    C    48     -46.621 -22.915  66.309  1.00  0.00           N  
ATOM   1538  C5    C    48     -48.401 -21.361  66.696  1.00  0.00           C  
ATOM   1539  C6    C    48     -49.655 -21.184  67.159  1.00  0.00           C  
ATOM   1540  H5'   C    48     -53.184 -18.359  67.575  1.00  0.00           H  
ATOM   1541 H5''   C    48     -52.951 -17.926  69.273  1.00  0.00           H  
ATOM   1542  H4'   C    48     -53.716 -20.121  69.165  1.00  0.00           H  
ATOM   1543  H3'   C    48     -50.736 -20.054  69.899  1.00  0.00           H  
ATOM   1544  H1'   C    48     -52.320 -22.937  67.909  1.00  0.00           H  
ATOM   1545  H2'   C    48     -50.928 -22.499  70.244  1.00  0.00           H  
ATOM   1546 HO2'   C    48     -52.664 -23.279  70.927  1.00  0.00           H  
ATOM   1547  H42   C    48     -46.073 -22.168  65.930  1.00  0.00           H  
ATOM   1548  H41   C    48     -46.243 -23.839  66.352  1.00  0.00           H  
ATOM   1549  H5    C    48     -47.820 -20.520  66.288  1.00  0.00           H  
ATOM   1550  H6    C    48     -50.109 -20.183  67.128  1.00  0.00           H  
ATOM   1551  P     U    49     -51.098 -19.949  72.437  1.00  0.00           P  
ATOM   1552  OP2   U    49     -49.864 -19.367  71.853  1.00  0.00           O  
ATOM   1553  OP1   U    49     -51.769 -19.262  73.571  1.00  0.00           O  
ATOM   1554  O5'   U    49     -50.775 -21.442  72.888  1.00  0.00           O  
ATOM   1555  C5'   U    49     -51.774 -22.259  73.479  1.00  0.00           C  
ATOM   1556  C4'   U    49     -51.339 -23.701  73.559  1.00  0.00           C  
ATOM   1557  O4'   U    49     -51.014 -24.194  72.229  1.00  0.00           O  
ATOM   1558  C3'   U    49     -50.068 -23.976  74.349  1.00  0.00           C  
ATOM   1559  O3'   U    49     -50.284 -24.015  75.748  1.00  0.00           O  
ATOM   1560  C1'   U    49     -50.002 -25.177  72.335  1.00  0.00           C  
ATOM   1561  C2'   U    49     -49.683 -25.349  73.822  1.00  0.00           C  
ATOM   1562  O2'   U    49     -50.515 -26.362  74.370  1.00  0.00           O  
ATOM   1563  N1    U    49     -48.814 -24.761  71.550  1.00  0.00           N  
ATOM   1564  C2    U    49     -47.966 -25.760  71.112  1.00  0.00           C  
ATOM   1565  O2    U    49     -48.155 -26.942  71.341  1.00  0.00           O  
ATOM   1566  N3    U    49     -46.881 -25.328  70.389  1.00  0.00           N  
ATOM   1567  C4    U    49     -46.562 -24.026  70.066  1.00  0.00           C  
ATOM   1568  O4    U    49     -45.547 -23.798  69.407  1.00  0.00           O  
ATOM   1569  C5    U    49     -47.485 -23.046  70.553  1.00  0.00           C  
ATOM   1570  C6    U    49     -48.550 -23.439  71.258  1.00  0.00           C  
ATOM   1571  H5'   U    49     -52.592 -22.201  72.942  1.00  0.00           H  
ATOM   1572 H5''   U    49     -51.961 -21.932  74.383  1.00  0.00           H  
ATOM   1573  H4'   U    49     -52.066 -24.240  73.933  1.00  0.00           H  
ATOM   1574  H3'   U    49     -49.365 -23.323  74.151  1.00  0.00           H  
ATOM   1575  H1'   U    49     -50.346 -26.023  71.979  1.00  0.00           H  
ATOM   1576  H2'   U    49     -48.734 -25.539  73.974  1.00  0.00           H  
ATOM   1577 HO2'   U    49     -50.802 -26.089  75.267  1.00  0.00           H  
ATOM   1578  H3    U    49     -46.267 -26.020  70.068  1.00  0.00           H  
ATOM   1579  H5    U    49     -47.336 -22.095  70.369  1.00  0.00           H  
ATOM   1580  H6    U    49     -49.165 -22.750  71.581  1.00  0.00           H  
ATOM   1581  P     U    50     -49.141 -23.509  76.758  1.00  0.00           P  
ATOM   1582  OP2   U    50     -48.565 -22.256  76.208  1.00  0.00           O  
ATOM   1583  OP1   U    50     -49.705 -23.518  78.132  1.00  0.00           O  
ATOM   1584  O5'   U    50     -48.026 -24.643  76.676  1.00  0.00           O  
ATOM   1585  C5'   U    50     -48.304 -25.972  77.091  1.00  0.00           C  
ATOM   1586  C4'   U    50     -47.169 -26.909  76.756  1.00  0.00           C  
ATOM   1587  O4'   U    50     -47.032 -26.987  75.313  1.00  0.00           O  
ATOM   1588  C3'   U    50     -45.785 -26.477  77.216  1.00  0.00           C  
ATOM   1589  O3'   U    50     -45.542 -26.759  78.582  1.00  0.00           O  
ATOM   1590  C1'   U    50     -45.662 -27.108  74.975  1.00  0.00           C  
ATOM   1591  C2'   U    50     -44.865 -27.223  76.271  1.00  0.00           C  
ATOM   1592  O2'   U    50     -44.748 -28.590  76.640  1.00  0.00           O  
ATOM   1593  N1    U    50     -45.250 -25.937  74.164  1.00  0.00           N  
ATOM   1594  C2    U    50     -44.171 -26.105  73.316  1.00  0.00           C  
ATOM   1595  O2    U    50     -43.562 -27.156  73.214  1.00  0.00           O  
ATOM   1596  N3    U    50     -43.827 -24.995  72.584  1.00  0.00           N  
ATOM   1597  C4    U    50     -44.436 -23.759  72.612  1.00  0.00           C  
ATOM   1598  O4    U    50     -44.006 -22.857  71.892  1.00  0.00           O  
ATOM   1599  C5    U    50     -45.544 -23.659  73.512  1.00  0.00           C  
ATOM   1600  C6    U    50     -45.902 -24.724  74.235  1.00  0.00           C  
ATOM   1601  H5'   U    50     -49.117 -26.283  76.641  1.00  0.00           H  
ATOM   1602 H5''   U    50     -48.450 -25.981  78.059  1.00  0.00           H  
ATOM   1603  H4'   U    50     -47.355 -27.803  77.110  1.00  0.00           H  
ATOM   1604  H3'   U    50     -45.687 -25.514  77.064  1.00  0.00           H  
ATOM   1605  H1'   U    50     -45.541 -27.927  74.449  1.00  0.00           H  
ATOM   1606  H2'   U    50     -43.989 -26.790  76.206  1.00  0.00           H  
ATOM   1607 HO2'   U    50     -44.826 -28.666  77.614  1.00  0.00           H  
ATOM   1608  H3    U    50     -43.064 -25.093  71.977  1.00  0.00           H  
ATOM   1609  H5    U    50     -46.037 -22.815  73.595  1.00  0.00           H  
ATOM   1610  H6    U    50     -46.663 -24.630  74.844  1.00  0.00           H  
ATOM   1611  P     G    51     -44.568 -25.814  79.443  1.00  0.00           P  
ATOM   1612  OP2   G    51     -44.762 -24.415  78.984  1.00  0.00           O  
ATOM   1613  OP1   G    51     -44.752 -26.149  80.878  1.00  0.00           O  
ATOM   1614  O5'   G    51     -43.104 -26.275  79.013  1.00  0.00           O  
ATOM   1615  C5'   G    51     -42.608 -27.555  79.375  1.00  0.00           C  
ATOM   1616  C4'   G    51     -41.169 -27.730  78.958  1.00  0.00           C  
ATOM   1617  O4'   G    51     -41.102 -28.161  77.580  1.00  0.00           O  
ATOM   1618  C3'   G    51     -40.301 -26.482  79.016  1.00  0.00           C  
ATOM   1619  O3'   G    51     -39.803 -26.214  80.316  1.00  0.00           O  
ATOM   1620  C1'   G    51     -39.949 -27.614  76.950  1.00  0.00           C  
ATOM   1621  C2'   G    51     -39.198 -26.789  78.005  1.00  0.00           C  
ATOM   1622  O2'   G    51     -38.184 -27.601  78.579  1.00  0.00           O  
ATOM   1623  N1    G    51     -40.125 -27.154  71.883  1.00  0.00           N  
ATOM   1624  C2    G    51     -39.577 -28.152  72.652  1.00  0.00           C  
ATOM   1625  N2    G    51     -38.999 -29.164  71.989  1.00  0.00           N  
ATOM   1626  N3    G    51     -39.595 -28.160  73.975  1.00  0.00           N  
ATOM   1627  C4    G    51     -40.213 -27.070  74.478  1.00  0.00           C  
ATOM   1628  C5    G    51     -40.792 -26.019  73.800  1.00  0.00           C  
ATOM   1629  C6    G    51     -40.766 -26.023  72.381  1.00  0.00           C  
ATOM   1630  O6    G    51     -41.225 -25.182  71.599  1.00  0.00           O  
ATOM   1631  N7    G    51     -41.325 -25.094  74.686  1.00  0.00           N  
ATOM   1632  C8    G    51     -41.065 -25.590  75.865  1.00  0.00           C  
ATOM   1633  N9    G    51     -40.393 -26.788  75.812  1.00  0.00           N  
ATOM   1634  H5'   G    51     -43.153 -28.244  78.942  1.00  0.00           H  
ATOM   1635 H5''   G    51     -42.674 -27.661  80.348  1.00  0.00           H  
ATOM   1636  H4'   G    51     -40.767 -28.424  79.522  1.00  0.00           H  
ATOM   1637  H3'   G    51     -40.821 -25.712  78.707  1.00  0.00           H  
ATOM   1638  H1'   G    51     -39.368 -28.333  76.624  1.00  0.00           H  
ATOM   1639  H2'   G    51     -38.829 -25.969  77.615  1.00  0.00           H  
ATOM   1640 HO2'   G    51     -37.370 -27.066  78.688  1.00  0.00           H  
ATOM   1641  H1    G    51     -40.059 -27.242  70.909  1.00  0.00           H  
ATOM   1642  H22   G    51     -38.591 -29.905  72.485  1.00  0.00           H  
ATOM   1643  H21   G    51     -38.982 -29.166  71.009  1.00  0.00           H  
ATOM   1644  H8    G    51     -41.324 -25.153  76.703  1.00  0.00           H  
ATOM   1645  P     G    52     -39.329 -24.729  80.709  1.00  0.00           P  
ATOM   1646  OP2   G    52     -39.991 -23.776  79.783  1.00  0.00           O  
ATOM   1647  OP1   G    52     -39.498 -24.565  82.176  1.00  0.00           O  
ATOM   1648  O5'   G    52     -37.768 -24.725  80.389  1.00  0.00           O  
ATOM   1649  C5'   G    52     -36.883 -25.603  81.068  1.00  0.00           C  
ATOM   1650  C4'   G    52     -35.569 -25.737  80.339  1.00  0.00           C  
ATOM   1651  O4'   G    52     -35.847 -25.994  78.930  1.00  0.00           O  
ATOM   1652  C3'   G    52     -34.657 -24.519  80.378  1.00  0.00           C  
ATOM   1653  O3'   G    52     -33.281 -24.858  80.364  1.00  0.00           O  
ATOM   1654  C1'   G    52     -35.188 -25.028  78.142  1.00  0.00           C  
ATOM   1655  C2'   G    52     -34.976 -23.828  79.066  1.00  0.00           C  
ATOM   1656  O2'   G    52     -33.867 -23.073  78.599  1.00  0.00           O  
ATOM   1657  N1    G    52     -36.717 -26.438  73.495  1.00  0.00           N  
ATOM   1658  C2    G    52     -35.855 -27.068  74.361  1.00  0.00           C  
ATOM   1659  N2    G    52     -35.328 -28.227  73.939  1.00  0.00           N  
ATOM   1660  N3    G    52     -35.533 -26.597  75.555  1.00  0.00           N  
ATOM   1661  C4    G    52     -36.150 -25.426  75.819  1.00  0.00           C  
ATOM   1662  C5    G    52     -37.026 -24.716  75.026  1.00  0.00           C  
ATOM   1663  C6    G    52     -37.362 -25.232  73.748  1.00  0.00           C  
ATOM   1664  O6    G    52     -38.120 -24.750  72.898  1.00  0.00           O  
ATOM   1665  N7    G    52     -37.439 -23.556  75.665  1.00  0.00           N  
ATOM   1666  C8    G    52     -36.819 -23.581  76.814  1.00  0.00           C  
ATOM   1667  N9    G    52     -36.021 -24.688  76.973  1.00  0.00           N  
ATOM   1668  H5'   G    52     -37.300 -26.486  81.140  1.00  0.00           H  
ATOM   1669 H5''   G    52     -36.715 -25.255  81.969  1.00  0.00           H  
ATOM   1670  H4'   G    52     -35.082 -26.510  80.697  1.00  0.00           H  
ATOM   1671  H3'   G    52     -34.838 -23.947  81.151  1.00  0.00           H  
ATOM   1672  H1'   G    52     -34.319 -25.363  77.837  1.00  0.00           H  
ATOM   1673  H2'   G    52     -35.785 -23.279  79.136  1.00  0.00           H  
ATOM   1674 HO2'   G    52     -34.191 -22.371  77.995  1.00  0.00           H  
ATOM   1675  H1    G    52     -36.890 -26.870  72.633  1.00  0.00           H  
ATOM   1676  H22   G    52     -34.707 -28.721  74.514  1.00  0.00           H  
ATOM   1677  H21   G    52     -35.562 -28.581  73.056  1.00  0.00           H  
ATOM   1678  H8    G    52     -36.915 -22.881  77.493  1.00  0.00           H  
ATOM   1679  P     A    53     -32.196 -23.856  80.998  1.00  0.00           P  
ATOM   1680  OP2   A    53     -32.515 -22.482  80.537  1.00  0.00           O  
ATOM   1681  OP1   A    53     -32.102 -24.139  82.452  1.00  0.00           O  
ATOM   1682  O5'   A    53     -30.822 -24.296  80.320  1.00  0.00           O  
ATOM   1683  C5'   A    53     -30.546 -23.983  78.963  1.00  0.00           C  
ATOM   1684  C4'   A    53     -30.196 -25.217  78.170  1.00  0.00           C  
ATOM   1685  O4'   A    53     -31.412 -25.829  77.676  1.00  0.00           O  
ATOM   1686  C3'   A    53     -29.368 -24.991  76.915  1.00  0.00           C  
ATOM   1687  O3'   A    53     -27.984 -24.846  77.182  1.00  0.00           O  
ATOM   1688  C1'   A    53     -31.169 -26.382  76.395  1.00  0.00           C  
ATOM   1689  C2'   A    53     -29.688 -26.218  76.087  1.00  0.00           C  
ATOM   1690  O2'   A    53     -28.980 -27.355  76.557  1.00  0.00           O  
ATOM   1691  N1    A    53     -33.267 -26.632  71.695  1.00  0.00           N  
ATOM   1692  C2    A    53     -32.473 -27.472  72.372  1.00  0.00           C  
ATOM   1693  N3    A    53     -31.962 -27.344  73.595  1.00  0.00           N  
ATOM   1694  C4    A    53     -32.349 -26.182  74.152  1.00  0.00           C  
ATOM   1695  C5    A    53     -33.161 -25.220  73.582  1.00  0.00           C  
ATOM   1696  C6    A    53     -33.637 -25.475  72.284  1.00  0.00           C  
ATOM   1697  N6    A    53     -34.428 -24.639  71.608  1.00  0.00           N  
ATOM   1698  N7    A    53     -33.345 -24.155  74.453  1.00  0.00           N  
ATOM   1699  C8    A    53     -32.652 -24.492  75.513  1.00  0.00           C  
ATOM   1700  N9    A    53     -32.023 -25.707  75.400  1.00  0.00           N  
ATOM   1701  H5'   A    53     -29.794 -23.356  78.926  1.00  0.00           H  
ATOM   1702 H5''   A    53     -31.335 -23.560  78.565  1.00  0.00           H  
ATOM   1703  H4'   A    53     -29.728 -25.856  78.748  1.00  0.00           H  
ATOM   1704  H3'   A    53     -29.690 -24.191  76.448  1.00  0.00           H  
ATOM   1705  H1'   A    53     -31.392 -27.337  76.423  1.00  0.00           H  
ATOM   1706  H2'   A    53     -29.529 -26.059  75.133  1.00  0.00           H  
ATOM   1707 HO2'   A    53     -28.077 -27.081  76.821  1.00  0.00           H  
ATOM   1708  H2    A    53     -32.233 -28.297  71.901  1.00  0.00           H  
ATOM   1709  H61   A    53     -34.729 -24.872  70.704  1.00  0.00           H  
ATOM   1710  H62   A    53     -34.710 -23.793  72.015  1.00  0.00           H  
ATOM   1711  H8    A    53     -32.588 -23.927  76.312  1.00  0.00           H  
ATOM   1712  P     C    54     -27.173 -23.592  76.587  1.00  0.00           P  
ATOM   1713  OP2   C    54     -28.109 -22.445  76.485  1.00  0.00           O  
ATOM   1714  OP1   C    54     -25.917 -23.447  77.365  1.00  0.00           O  
ATOM   1715  O5'   C    54     -26.787 -24.048  75.110  1.00  0.00           O  
ATOM   1716  C5'   C    54     -25.879 -25.116  74.890  1.00  0.00           C  
ATOM   1717  C4'   C    54     -26.059 -25.728  73.522  1.00  0.00           C  
ATOM   1718  O4'   C    54     -27.428 -26.193  73.352  1.00  0.00           O  
ATOM   1719  C3'   C    54     -25.837 -24.800  72.338  1.00  0.00           C  
ATOM   1720  O3'   C    54     -24.465 -24.602  72.042  1.00  0.00           O  
ATOM   1721  C1'   C    54     -27.833 -26.009  72.009  1.00  0.00           C  
ATOM   1722  C2'   C    54     -26.622 -25.492  71.233  1.00  0.00           C  
ATOM   1723  O2'   C    54     -25.902 -26.595  70.704  1.00  0.00           O  
ATOM   1724  N1    C    54     -28.974 -25.061  71.969  1.00  0.00           N  
ATOM   1725  C2    C    54     -29.814 -25.080  70.849  1.00  0.00           C  
ATOM   1726  O2    C    54     -29.582 -25.880  69.930  1.00  0.00           O  
ATOM   1727  N3    C    54     -30.862 -24.227  70.788  1.00  0.00           N  
ATOM   1728  C4    C    54     -31.090 -23.376  71.788  1.00  0.00           C  
ATOM   1729  N4    C    54     -32.136 -22.552  71.684  1.00  0.00           N  
ATOM   1730  C5    C    54     -30.255 -23.331  72.939  1.00  0.00           C  
ATOM   1731  C6    C    54     -29.222 -24.181  72.989  1.00  0.00           C  
ATOM   1732  H5'   C    54     -26.026 -25.806  75.571  1.00  0.00           H  
ATOM   1733 H5''   C    54     -24.963 -24.778  74.970  1.00  0.00           H  
ATOM   1734  H4'   C    54     -25.453 -26.493  73.444  1.00  0.00           H  
ATOM   1735  H3'   C    54     -26.253 -23.933  72.525  1.00  0.00           H  
ATOM   1736  H1'   C    54     -28.111 -26.870  71.635  1.00  0.00           H  
ATOM   1737  H2'   C    54     -26.884 -24.860  70.532  1.00  0.00           H  
ATOM   1738 HO2'   C    54     -24.942 -26.405  70.754  1.00  0.00           H  
ATOM   1739  H42   C    54     -32.331 -21.915  72.402  1.00  0.00           H  
ATOM   1740  H41   C    54     -32.709 -22.585  70.889  1.00  0.00           H  
ATOM   1741  H5    C    54     -30.431 -22.702  73.670  1.00  0.00           H  
ATOM   1742  H6    C    54     -28.635 -24.166  73.773  1.00  0.00           H  
ATOM   1743  P     C    55     -23.862 -23.114  71.962  1.00  0.00           P  
ATOM   1744  OP2   C    55     -24.658 -22.245  72.865  1.00  0.00           O  
ATOM   1745  OP1   C    55     -22.391 -23.204  72.141  1.00  0.00           O  
ATOM   1746  O5'   C    55     -24.149 -22.661  70.462  1.00  0.00           O  
ATOM   1747  C5'   C    55     -23.414 -23.213  69.380  1.00  0.00           C  
ATOM   1748  C4'   C    55     -24.246 -23.310  68.139  1.00  0.00           C  
ATOM   1749  O4'   C    55     -25.536 -23.904  68.437  1.00  0.00           O  
ATOM   1750  C3'   C    55     -24.574 -21.947  67.588  1.00  0.00           C  
ATOM   1751  O3'   C    55     -23.475 -21.479  66.840  1.00  0.00           O  
ATOM   1752  C1'   C    55     -26.565 -23.170  67.774  1.00  0.00           C  
ATOM   1753  C2'   C    55     -25.859 -22.203  66.818  1.00  0.00           C  
ATOM   1754  O2'   C    55     -25.654 -22.828  65.565  1.00  0.00           O  
ATOM   1755  N1    C    55     -27.380 -22.473  68.792  1.00  0.00           N  
ATOM   1756  C2    C    55     -28.689 -22.078  68.465  1.00  0.00           C  
ATOM   1757  O2    C    55     -29.136 -22.337  67.336  1.00  0.00           O  
ATOM   1758  N3    C    55     -29.431 -21.428  69.390  1.00  0.00           N  
ATOM   1759  C4    C    55     -28.924 -21.179  70.600  1.00  0.00           C  
ATOM   1760  N4    C    55     -29.697 -20.538  71.478  1.00  0.00           N  
ATOM   1761  C5    C    55     -27.605 -21.577  70.961  1.00  0.00           C  
ATOM   1762  C6    C    55     -26.876 -22.211  70.037  1.00  0.00           C  
ATOM   1763  H5'   C    55     -23.105 -24.109  69.629  1.00  0.00           H  
ATOM   1764 H5''   C    55     -22.636 -22.645  69.200  1.00  0.00           H  
ATOM   1765  H4'   C    55     -23.624 -23.892  67.444  1.00  0.00           H  
ATOM   1766  H3'   C    55     -24.745 -21.186  68.365  1.00  0.00           H  
ATOM   1767  H1'   C    55     -27.259 -23.769  67.168  1.00  0.00           H  
ATOM   1768  H2'   C    55     -26.398 -21.277  66.573  1.00  0.00           H  
ATOM   1769 HO2'   C    55     -24.830 -22.456  65.137  1.00  0.00           H  
ATOM   1770  H42   C    55     -29.351 -20.332  72.394  1.00  0.00           H  
ATOM   1771  H41   C    55     -30.622 -20.263  71.220  1.00  0.00           H  
ATOM   1772  H5    C    55     -27.201 -21.367  71.962  1.00  0.00           H  
ATOM   1773  H6    C    55     -25.852 -22.533  70.280  1.00  0.00           H  
ATOM   1774  P     G    56     -22.913 -20.009  67.117  1.00  0.00           P  
ATOM   1775  OP2   G    56     -23.081 -19.708  68.562  1.00  0.00           O  
ATOM   1776  OP1   G    56     -21.561 -19.930  66.512  1.00  0.00           O  
ATOM   1777  O5'   G    56     -23.918 -19.111  66.267  1.00  0.00           O  
ATOM   1778  C5'   G    56     -23.801 -19.051  64.831  1.00  0.00           C  
ATOM   1779  C4'   G    56     -24.958 -18.291  64.232  1.00  0.00           C  
ATOM   1780  O4'   G    56     -26.209 -18.935  64.591  1.00  0.00           O  
ATOM   1781  C3'   G    56     -25.132 -16.857  64.707  1.00  0.00           C  
ATOM   1782  O3'   G    56     -24.279 -15.943  64.037  1.00  0.00           O  
ATOM   1783  C1'   G    56     -27.221 -17.952  64.839  1.00  0.00           C  
ATOM   1784  C2'   G    56     -26.613 -16.601  64.461  1.00  0.00           C  
ATOM   1785  O2'   G    56     -26.870 -16.348  63.087  1.00  0.00           O  
ATOM   1786  N1    G    56     -30.643 -16.380  68.265  1.00  0.00           N  
ATOM   1787  C2    G    56     -30.565 -16.111  66.921  1.00  0.00           C  
ATOM   1788  N2    G    56     -31.523 -15.319  66.416  1.00  0.00           N  
ATOM   1789  N3    G    56     -29.619 -16.584  66.126  1.00  0.00           N  
ATOM   1790  C4    G    56     -28.740 -17.360  66.794  1.00  0.00           C  
ATOM   1791  C5    G    56     -28.727 -17.691  68.132  1.00  0.00           C  
ATOM   1792  C6    G    56     -29.748 -17.177  68.973  1.00  0.00           C  
ATOM   1793  O6    G    56     -29.911 -17.356  70.186  1.00  0.00           O  
ATOM   1794  N7    G    56     -27.651 -18.515  68.426  1.00  0.00           N  
ATOM   1795  C8    G    56     -27.040 -18.668  67.283  1.00  0.00           C  
ATOM   1796  N9    G    56     -27.646 -17.994  66.251  1.00  0.00           N  
ATOM   1797  H5'   G    56     -23.774 -20.066  64.411  1.00  0.00           H  
ATOM   1798 H5''   G    56     -22.857 -18.561  64.550  1.00  0.00           H  
ATOM   1799  H4'   G    56     -24.868 -18.292  63.256  1.00  0.00           H  
ATOM   1800  H3'   G    56     -24.956 -16.813  65.671  1.00  0.00           H  
ATOM   1801  H1'   G    56     -27.991 -18.137  64.260  1.00  0.00           H  
ATOM   1802  H2'   G    56     -26.954 -15.882  65.032  1.00  0.00           H  
ATOM   1803 HO2'   G    56     -26.035 -16.078  62.651  1.00  0.00           H  
ATOM   1804  H1    G    56     -31.385 -15.982  68.766  1.00  0.00           H  
ATOM   1805  H22   G    56     -31.519 -15.093  65.461  1.00  0.00           H  
ATOM   1806  H21   G    56     -32.227 -14.965  66.997  1.00  0.00           H  
ATOM   1807  H8    G    56     -26.230 -19.209  67.173  1.00  0.00           H  
ATOM   1808  P     G    57     -23.755 -14.626  64.793  1.00  0.00           P  
ATOM   1809  OP2   G    57     -23.455 -14.992  66.201  1.00  0.00           O  
ATOM   1810  OP1   G    57     -22.697 -14.005  63.955  1.00  0.00           O  
ATOM   1811  O5'   G    57     -25.016 -13.653  64.795  1.00  0.00           O  
ATOM   1812  C5'   G    57     -25.509 -13.096  63.585  1.00  0.00           C  
ATOM   1813  C4'   G    57     -26.788 -12.329  63.809  1.00  0.00           C  
ATOM   1814  O4'   G    57     -27.809 -13.218  64.330  1.00  0.00           O  
ATOM   1815  C3'   G    57     -26.721 -11.203  64.828  1.00  0.00           C  
ATOM   1816  O3'   G    57     -26.179 -10.005  64.298  1.00  0.00           O  
ATOM   1817  C1'   G    57     -28.617 -12.534  65.294  1.00  0.00           C  
ATOM   1818  C2'   G    57     -28.170 -11.071  65.274  1.00  0.00           C  
ATOM   1819  O2'   G    57     -28.944 -10.367  64.312  1.00  0.00           O  
ATOM   1820  N1    G    57     -30.405 -12.778  70.055  1.00  0.00           N  
ATOM   1821  C2    G    57     -30.847 -12.028  68.992  1.00  0.00           C  
ATOM   1822  N2    G    57     -31.905 -11.237  69.221  1.00  0.00           N  
ATOM   1823  N3    G    57     -30.294 -12.051  67.790  1.00  0.00           N  
ATOM   1824  C4    G    57     -29.244 -12.898  67.734  1.00  0.00           C  
ATOM   1825  C5    G    57     -28.723 -13.691  68.733  1.00  0.00           C  
ATOM   1826  C6    G    57     -29.325 -13.656  70.017  1.00  0.00           C  
ATOM   1827  O6    G    57     -29.009 -14.286  71.035  1.00  0.00           O  
ATOM   1828  N7    G    57     -27.637 -14.420  68.269  1.00  0.00           N  
ATOM   1829  C8    G    57     -27.520 -14.064  67.019  1.00  0.00           C  
ATOM   1830  N9    G    57     -28.463 -13.143  66.628  1.00  0.00           N  
ATOM   1831  H5'   G    57     -25.675 -13.818  62.945  1.00  0.00           H  
ATOM   1832 H5''   G    57     -24.833 -12.489  63.214  1.00  0.00           H  
ATOM   1833  H4'   G    57     -27.092 -11.962  62.951  1.00  0.00           H  
ATOM   1834  H3'   G    57     -26.178 -11.491  65.591  1.00  0.00           H  
ATOM   1835  H1'   G    57     -29.554 -12.593  65.014  1.00  0.00           H  
ATOM   1836  H2'   G    57     -28.239 -10.664  66.163  1.00  0.00           H  
ATOM   1837 HO2'   G    57     -28.344  -9.848  63.737  1.00  0.00           H  
ATOM   1838  H1    G    57     -30.884 -12.690  70.904  1.00  0.00           H  
ATOM   1839  H22   G    57     -32.266 -10.679  68.500  1.00  0.00           H  
ATOM   1840  H21   G    57     -32.321 -11.214  70.109  1.00  0.00           H  
ATOM   1841  H8    G    57     -26.830 -14.417  66.420  1.00  0.00           H  
ATOM   1842  P     C    58     -25.365  -8.997  65.248  1.00  0.00           P  
ATOM   1843  OP2   C    58     -24.554  -9.807  66.191  1.00  0.00           O  
ATOM   1844  OP1   C    58     -24.698  -7.990  64.384  1.00  0.00           O  
ATOM   1845  O5'   C    58     -26.499  -8.253  66.084  1.00  0.00           O  
ATOM   1846  C5'   C    58     -27.400  -7.356  65.455  1.00  0.00           C  
ATOM   1847  C4'   C    58     -28.461  -6.868  66.411  1.00  0.00           C  
ATOM   1848  O4'   C    58     -29.252  -7.990  66.884  1.00  0.00           O  
ATOM   1849  C3'   C    58     -27.961  -6.204  67.685  1.00  0.00           C  
ATOM   1850  O3'   C    58     -27.616  -4.841  67.500  1.00  0.00           O  
ATOM   1851  C1'   C    58     -29.583  -7.822  68.262  1.00  0.00           C  
ATOM   1852  C2'   C    58     -29.120  -6.416  68.647  1.00  0.00           C  
ATOM   1853  O2'   C    58     -30.175  -5.498  68.394  1.00  0.00           O  
ATOM   1854  N1    C    58     -28.927  -8.874  69.078  1.00  0.00           N  
ATOM   1855  C2    C    58     -29.398  -9.097  70.378  1.00  0.00           C  
ATOM   1856  O2    C    58     -30.342  -8.415  70.806  1.00  0.00           O  
ATOM   1857  N3    C    58     -28.819 -10.050  71.143  1.00  0.00           N  
ATOM   1858  C4    C    58     -27.807 -10.771  70.659  1.00  0.00           C  
ATOM   1859  N4    C    58     -27.265 -11.701  71.450  1.00  0.00           N  
ATOM   1860  C5    C    58     -27.304 -10.567  69.343  1.00  0.00           C  
ATOM   1861  C6    C    58     -27.886  -9.622  68.595  1.00  0.00           C  
ATOM   1862  H5'   C    58     -27.832  -7.812  64.703  1.00  0.00           H  
ATOM   1863 H5''   C    58     -26.898  -6.586  65.115  1.00  0.00           H  
ATOM   1864  H4'   C    58     -29.048  -6.242  65.936  1.00  0.00           H  
ATOM   1865  H3'   C    58     -27.176  -6.691  68.015  1.00  0.00           H  
ATOM   1866  H1'   C    58     -30.556  -7.886  68.371  1.00  0.00           H  
ATOM   1867  H2'   C    58     -28.825  -6.380  69.582  1.00  0.00           H  
ATOM   1868 HO2'   C    58     -29.822  -4.738  67.889  1.00  0.00           H  
ATOM   1869  H42   C    58     -26.519 -12.246  71.123  1.00  0.00           H  
ATOM   1870  H41   C    58     -27.613 -11.837  72.356  1.00  0.00           H  
ATOM   1871  H5    C    58     -26.559 -11.102  68.996  1.00  0.00           H  
ATOM   1872  H6    C    58     -27.554  -9.468  67.687  1.00  0.00           H  
ATOM   1873  P     G    59     -26.446  -4.178  68.378  1.00  0.00           P  
ATOM   1874  OP2   G    59     -25.361  -5.180  68.530  1.00  0.00           O  
ATOM   1875  OP1   G    59     -26.137  -2.843  67.803  1.00  0.00           O  
ATOM   1876  O5'   G    59     -27.114  -3.954  69.808  1.00  0.00           O  
ATOM   1877  C5'   G    59     -28.149  -3.000  69.987  1.00  0.00           C  
ATOM   1878  C4'   G    59     -28.738  -3.076  71.374  1.00  0.00           C  
ATOM   1879  O4'   G    59     -29.309  -4.391  71.595  1.00  0.00           O  
ATOM   1880  C3'   G    59     -27.759  -2.898  72.525  1.00  0.00           C  
ATOM   1881  O3'   G    59     -27.463  -1.539  72.797  1.00  0.00           O  
ATOM   1882  C1'   G    59     -29.087  -4.807  72.949  1.00  0.00           C  
ATOM   1883  C2'   G    59     -28.462  -3.612  73.671  1.00  0.00           C  
ATOM   1884  O2'   G    59     -29.498  -2.811  74.219  1.00  0.00           O  
ATOM   1885  N1    G    59     -27.266  -8.591  75.827  1.00  0.00           N  
ATOM   1886  C2    G    59     -28.129  -7.576  76.161  1.00  0.00           C  
ATOM   1887  N2    G    59     -28.569  -7.562  77.429  1.00  0.00           N  
ATOM   1888  N3    G    59     -28.534  -6.641  75.316  1.00  0.00           N  
ATOM   1889  C4    G    59     -27.997  -6.804  74.089  1.00  0.00           C  
ATOM   1890  C5    G    59     -27.128  -7.782  73.652  1.00  0.00           C  
ATOM   1891  C6    G    59     -26.701  -8.777  74.568  1.00  0.00           C  
ATOM   1892  O6    G    59     -25.934  -9.727  74.372  1.00  0.00           O  
ATOM   1893  N7    G    59     -26.811  -7.596  72.313  1.00  0.00           N  
ATOM   1894  C8    G    59     -27.480  -6.531  71.967  1.00  0.00           C  
ATOM   1895  N9    G    59     -28.221  -5.999  72.996  1.00  0.00           N  
ATOM   1896  H5'   G    59     -28.857  -3.168  69.330  1.00  0.00           H  
ATOM   1897 H5''   G    59     -27.784  -2.102  69.842  1.00  0.00           H  
ATOM   1898  H4'   G    59     -29.446  -2.402  71.456  1.00  0.00           H  
ATOM   1899  H3'   G    59     -26.927  -3.373  72.315  1.00  0.00           H  
ATOM   1900  H1'   G    59     -29.953  -5.016  73.356  1.00  0.00           H  
ATOM   1901  H2'   G    59     -27.825  -3.902  74.359  1.00  0.00           H  
ATOM   1902 HO2'   G    59     -29.340  -1.875  73.975  1.00  0.00           H  
ATOM   1903  H1    G    59     -27.028  -9.234  76.527  1.00  0.00           H  
ATOM   1904  H22   G    59     -29.187  -6.860  77.725  1.00  0.00           H  
ATOM   1905  H21   G    59     -28.274  -8.250  78.060  1.00  0.00           H  
ATOM   1906  H8    G    59     -27.457  -6.150  71.065  1.00  0.00           H  
ATOM   1907  P     C    60     -26.030  -1.131  73.399  1.00  0.00           P  
ATOM   1908  OP2   C    60     -25.000  -1.985  72.757  1.00  0.00           O  
ATOM   1909  OP1   C    60     -25.905   0.348  73.325  1.00  0.00           O  
ATOM   1910  O5'   C    60     -26.125  -1.540  74.935  1.00  0.00           O  
ATOM   1911  C5'   C    60     -26.996  -0.854  75.821  1.00  0.00           C  
ATOM   1912  C4'   C    60     -27.043  -1.512  77.178  1.00  0.00           C  
ATOM   1913  O4'   C    60     -27.536  -2.872  77.051  1.00  0.00           O  
ATOM   1914  C3'   C    60     -25.709  -1.668  77.894  1.00  0.00           C  
ATOM   1915  O3'   C    60     -25.302  -0.492  78.571  1.00  0.00           O  
ATOM   1916  C1'   C    60     -26.839  -3.744  77.939  1.00  0.00           C  
ATOM   1917  C2'   C    60     -25.966  -2.849  78.820  1.00  0.00           C  
ATOM   1918  O2'   C    60     -26.713  -2.456  79.962  1.00  0.00           O  
ATOM   1919  N1    C    60     -26.040  -4.735  77.176  1.00  0.00           N  
ATOM   1920  C2    C    60     -25.588  -5.879  77.844  1.00  0.00           C  
ATOM   1921  O2    C    60     -25.864  -6.030  79.043  1.00  0.00           O  
ATOM   1922  N3    C    60     -24.858  -6.798  77.170  1.00  0.00           N  
ATOM   1923  C4    C    60     -24.574  -6.613  75.882  1.00  0.00           C  
ATOM   1924  N4    C    60     -23.851  -7.547  75.257  1.00  0.00           N  
ATOM   1925  C5    C    60     -25.019  -5.459  75.174  1.00  0.00           C  
ATOM   1926  C6    C    60     -25.741  -4.558  75.851  1.00  0.00           C  
ATOM   1927  H5'   C    60     -27.898  -0.846  75.439  1.00  0.00           H  
ATOM   1928 H5''   C    60     -26.684   0.069  75.924  1.00  0.00           H  
ATOM   1929  H4'   C    60     -27.653  -1.004  77.753  1.00  0.00           H  
ATOM   1930  H3'   C    60     -25.022  -1.917  77.241  1.00  0.00           H  
ATOM   1931  H1'   C    60     -27.491  -4.214  78.499  1.00  0.00           H  
ATOM   1932  H2'   C    60     -25.130  -3.298  79.071  1.00  0.00           H  
ATOM   1933 HO2'   C    60     -26.632  -1.487  80.078  1.00  0.00           H  
ATOM   1934  H42   C    60     -23.626  -7.439  74.311  1.00  0.00           H  
ATOM   1935  H41   C    60     -23.546  -8.338  75.747  1.00  0.00           H  
ATOM   1936  H5    C    60     -24.806  -5.332  74.226  1.00  0.00           H  
ATOM   1937  H6    C    60     -26.057  -3.758  75.382  1.00  0.00           H  
ATOM   1938  P     A    61     -23.740  -0.159  78.748  1.00  0.00           P  
ATOM   1939  OP2   A    61     -23.053  -0.485  77.474  1.00  0.00           O  
ATOM   1940  OP1   A    61     -23.621   1.205  79.320  1.00  0.00           O  
ATOM   1941  O5'   A    61     -23.248  -1.200  79.851  1.00  0.00           O  
ATOM   1942  C5'   A    61     -23.708  -1.113  81.191  1.00  0.00           C  
ATOM   1943  C4'   A    61     -23.224  -2.277  82.020  1.00  0.00           C  
ATOM   1944  O4'   A    61     -23.751  -3.517  81.480  1.00  0.00           O  
ATOM   1945  C3'   A    61     -21.719  -2.495  82.049  1.00  0.00           C  
ATOM   1946  O3'   A    61     -21.054  -1.647  82.970  1.00  0.00           O  
ATOM   1947  C1'   A    61     -22.776  -4.560  81.598  1.00  0.00           C  
ATOM   1948  C2'   A    61     -21.604  -3.975  82.388  1.00  0.00           C  
ATOM   1949  O2'   A    61     -21.822  -4.204  83.772  1.00  0.00           O  
ATOM   1950  N1    A    61     -20.319  -8.252  78.972  1.00  0.00           N  
ATOM   1951  C2    A    61     -20.544  -8.075  80.281  1.00  0.00           C  
ATOM   1952  N3    A    61     -21.193  -7.089  80.897  1.00  0.00           N  
ATOM   1953  C4    A    61     -21.649  -6.192  80.006  1.00  0.00           C  
ATOM   1954  C5    A    61     -21.496  -6.235  78.633  1.00  0.00           C  
ATOM   1955  C6    A    61     -20.791  -7.331  78.104  1.00  0.00           C  
ATOM   1956  N6    A    61     -20.564  -7.507  76.801  1.00  0.00           N  
ATOM   1957  N7    A    61     -22.100  -5.137  78.036  1.00  0.00           N  
ATOM   1958  C8    A    61     -22.597  -4.465  79.046  1.00  0.00           C  
ATOM   1959  N9    A    61     -22.361  -5.046  80.268  1.00  0.00           N  
ATOM   1960  H5'   A    61     -24.689  -1.104  81.194  1.00  0.00           H  
ATOM   1961 H5''   A    61     -23.381  -0.280  81.589  1.00  0.00           H  
ATOM   1962  H4'   A    61     -23.546  -2.167  82.939  1.00  0.00           H  
ATOM   1963  H3'   A    61     -21.355  -2.343  81.151  1.00  0.00           H  
ATOM   1964  H1'   A    61     -23.175  -5.298  82.105  1.00  0.00           H  
ATOM   1965  H2'   A    61     -20.749  -4.347  82.089  1.00  0.00           H  
ATOM   1966 HO2'   A    61     -21.683  -3.366  84.260  1.00  0.00           H  
ATOM   1967  H2    A    61     -20.182  -8.771  80.868  1.00  0.00           H  
ATOM   1968  H61   A    61     -20.066  -8.292  76.492  1.00  0.00           H  
ATOM   1969  H62   A    61     -20.898  -6.852  76.152  1.00  0.00           H  
ATOM   1970  H8    A    61     -23.091  -3.625  78.938  1.00  0.00           H  
ATOM   1971  P     A    62     -19.607  -1.074  82.598  1.00  0.00           P  
ATOM   1972  OP2   A    62     -19.593  -0.706  81.162  1.00  0.00           O  
ATOM   1973  OP1   A    62     -19.257  -0.058  83.618  1.00  0.00           O  
ATOM   1974  O5'   A    62     -18.657  -2.333  82.789  1.00  0.00           O  
ATOM   1975  C5'   A    62     -18.430  -2.881  84.093  1.00  0.00           C  
ATOM   1976  C4'   A    62     -17.537  -4.090  84.003  1.00  0.00           C  
ATOM   1977  O4'   A    62     -18.212  -5.161  83.291  1.00  0.00           O  
ATOM   1978  C3'   A    62     -16.239  -3.909  83.237  1.00  0.00           C  
ATOM   1979  O3'   A    62     -15.255  -3.219  83.998  1.00  0.00           O  
ATOM   1980  C1'   A    62     -17.250  -5.944  82.618  1.00  0.00           C  
ATOM   1981  C2'   A    62     -15.872  -5.354  82.934  1.00  0.00           C  
ATOM   1982  O2'   A    62     -15.333  -6.027  84.051  1.00  0.00           O  
ATOM   1983  N1    A    62     -16.402  -8.131  78.046  1.00  0.00           N  
ATOM   1984  C2    A    62     -16.079  -8.501  79.292  1.00  0.00           C  
ATOM   1985  N3    A    62     -16.360  -7.904  80.449  1.00  0.00           N  
ATOM   1986  C4    A    62     -17.072  -6.783  80.239  1.00  0.00           C  
ATOM   1987  C5    A    62     -17.485  -6.281  79.019  1.00  0.00           C  
ATOM   1988  C6    A    62     -17.115  -7.003  77.874  1.00  0.00           C  
ATOM   1989  N6    A    62     -17.426  -6.629  76.632  1.00  0.00           N  
ATOM   1990  N7    A    62     -18.206  -5.109  79.190  1.00  0.00           N  
ATOM   1991  C8    A    62     -18.203  -4.923  80.486  1.00  0.00           C  
ATOM   1992  N9    A    62     -17.514  -5.888  81.181  1.00  0.00           N  
ATOM   1993  H5'   A    62     -19.387  -3.162  84.557  1.00  0.00           H  
ATOM   1994 H5''   A    62     -17.966  -2.126  84.745  1.00  0.00           H  
ATOM   1995  H4'   A    62     -17.289  -4.320  85.049  1.00  0.00           H  
ATOM   1996  H3'   A    62     -16.343  -3.297  82.329  1.00  0.00           H  
ATOM   1997  H1'   A    62     -17.220  -7.004  82.911  1.00  0.00           H  
ATOM   1998  H2'   A    62     -15.100  -5.442  82.157  1.00  0.00           H  
ATOM   1999 HO2'   A    62     -14.734  -5.406  84.558  1.00  0.00           H  
ATOM   2000  H2    A    62     -15.499  -9.431  79.371  1.00  0.00           H  
ATOM   2001  H61   A    62     -17.130  -7.183  75.854  1.00  0.00           H  
ATOM   2002  H62   A    62     -17.955  -5.795  76.479  1.00  0.00           H  
ATOM   2003  H8    A    62     -18.696  -4.067  80.973  1.00  0.00           H  
ATOM   2004  P     G    63     -14.311  -2.124  83.295  1.00  0.00           P  
ATOM   2005  OP2   G    63     -15.070  -1.516  82.173  1.00  0.00           O  
ATOM   2006  OP1   G    63     -13.747  -1.253  84.357  1.00  0.00           O  
ATOM   2007  O5'   G    63     -13.119  -2.982  82.677  1.00  0.00           O  
ATOM   2008  C5'   G    63     -12.162  -3.611  83.516  1.00  0.00           C  
ATOM   2009  C4'   G    63     -11.347  -4.631  82.761  1.00  0.00           C  
ATOM   2010  O4'   G    63     -12.177  -5.661  82.173  1.00  0.00           O  
ATOM   2011  C3'   G    63     -10.571  -4.109  81.561  1.00  0.00           C  
ATOM   2012  O3'   G    63      -9.410  -3.382  81.926  1.00  0.00           O  
ATOM   2013  C1'   G    63     -11.590  -6.155  80.979  1.00  0.00           C  
ATOM   2014  C2'   G    63     -10.269  -5.398  80.802  1.00  0.00           C  
ATOM   2015  O2'   G    63      -9.223  -6.130  81.424  1.00  0.00           O  
ATOM   2016  N1    G    63     -12.913  -7.424  76.230  1.00  0.00           N  
ATOM   2017  C2    G    63     -11.894  -7.910  77.013  1.00  0.00           C  
ATOM   2018  N2    G    63     -11.122  -8.859  76.464  1.00  0.00           N  
ATOM   2019  N3    G    63     -11.648  -7.496  78.245  1.00  0.00           N  
ATOM   2020  C4    G    63     -12.516  -6.541  78.640  1.00  0.00           C  
ATOM   2021  C5    G    63     -13.566  -5.989  77.938  1.00  0.00           C  
ATOM   2022  C6    G    63     -13.818  -6.441  76.617  1.00  0.00           C  
ATOM   2023  O6    G    63     -14.701  -6.075  75.833  1.00  0.00           O  
ATOM   2024  N7    G    63     -14.221  -5.032  78.702  1.00  0.00           N  
ATOM   2025  C8    G    63     -13.569  -5.021  79.833  1.00  0.00           C  
ATOM   2026  N9    G    63     -12.523  -5.912  79.863  1.00  0.00           N  
ATOM   2027  H5'   G    63     -12.627  -4.056  84.255  1.00  0.00           H  
ATOM   2028 H5''   G    63     -11.561  -2.928  83.883  1.00  0.00           H  
ATOM   2029  H4'   G    63     -10.727  -5.065  83.383  1.00  0.00           H  
ATOM   2030  H3'   G    63     -11.158  -3.542  81.020  1.00  0.00           H  
ATOM   2031  H1'   G    63     -11.408  -7.116  81.050  1.00  0.00           H  
ATOM   2032  H2'   G    63     -10.076  -5.222  79.857  1.00  0.00           H  
ATOM   2033 HO2'   G    63      -8.569  -5.501  81.793  1.00  0.00           H  
ATOM   2034  H1    G    63     -13.011  -7.797  75.329  1.00  0.00           H  
ATOM   2035  H22   G    63     -10.379  -9.243  76.976  1.00  0.00           H  
ATOM   2036  H21   G    63     -11.297  -9.170  75.552  1.00  0.00           H  
ATOM   2037  H8    G    63     -13.803  -4.436  80.583  1.00  0.00           H  
ATOM   2038  P     A    64      -8.916  -2.145  81.028  1.00  0.00           P  
ATOM   2039  OP2   A    64     -10.111  -1.359  80.630  1.00  0.00           O  
ATOM   2040  OP1   A    64      -7.801  -1.474  81.741  1.00  0.00           O  
ATOM   2041  O5'   A    64      -8.322  -2.833  79.719  1.00  0.00           O  
ATOM   2042  C5'   A    64      -7.163  -3.651  79.787  1.00  0.00           C  
ATOM   2043  C4'   A    64      -6.925  -4.376  78.499  1.00  0.00           C  
ATOM   2044  O4'   A    64      -8.083  -5.184  78.165  1.00  0.00           O  
ATOM   2045  C3'   A    64      -6.735  -3.486  77.292  1.00  0.00           C  
ATOM   2046  O3'   A    64      -5.410  -2.989  77.284  1.00  0.00           O  
ATOM   2047  C1'   A    64      -8.193  -5.249  76.744  1.00  0.00           C  
ATOM   2048  C2'   A    64      -7.033  -4.443  76.149  1.00  0.00           C  
ATOM   2049  O2'   A    64      -5.968  -5.337  75.894  1.00  0.00           O  
ATOM   2050  N1    A    64     -11.579  -4.898  72.877  1.00  0.00           N  
ATOM   2051  C2    A    64     -10.378  -5.471  72.964  1.00  0.00           C  
ATOM   2052  N3    A    64      -9.546  -5.534  74.000  1.00  0.00           N  
ATOM   2053  C4    A    64     -10.067  -4.904  75.064  1.00  0.00           C  
ATOM   2054  C5    A    64     -11.291  -4.268  75.127  1.00  0.00           C  
ATOM   2055  C6    A    64     -12.079  -4.284  73.965  1.00  0.00           C  
ATOM   2056  N6    A    64     -13.291  -3.732  73.888  1.00  0.00           N  
ATOM   2057  N7    A    64     -11.500  -3.724  76.388  1.00  0.00           N  
ATOM   2058  C8    A    64     -10.414  -4.038  77.049  1.00  0.00           C  
ATOM   2059  N9    A    64      -9.501  -4.752  76.311  1.00  0.00           N  
ATOM   2060  H5'   A    64      -7.277  -4.307  80.507  1.00  0.00           H  
ATOM   2061 H5''   A    64      -6.386  -3.090  79.987  1.00  0.00           H  
ATOM   2062  H4'   A    64      -6.001  -4.945  78.678  1.00  0.00           H  
ATOM   2063  H3'   A    64      -7.379  -2.594  77.295  1.00  0.00           H  
ATOM   2064  H1'   A    64      -8.099  -6.275  76.361  1.00  0.00           H  
ATOM   2065  H2'   A    64      -7.198  -3.925  75.194  1.00  0.00           H  
ATOM   2066 HO2'   A    64      -5.098  -4.890  76.106  1.00  0.00           H  
ATOM   2067  H2    A    64     -10.024  -5.959  72.046  1.00  0.00           H  
ATOM   2068  H61   A    64     -13.810  -3.781  73.034  1.00  0.00           H  
ATOM   2069  H62   A    64     -13.682  -3.271  74.684  1.00  0.00           H  
ATOM   2070  H8    A    64     -10.247  -3.756  78.100  1.00  0.00           H  
ATOM   2071  P     C    65      -5.122  -1.508  76.759  1.00  0.00           P  
ATOM   2072  OP2   C    65      -6.127  -0.563  77.302  1.00  0.00           O  
ATOM   2073  OP1   C    65      -3.684  -1.241  76.972  1.00  0.00           O  
ATOM   2074  O5'   C    65      -5.325  -1.653  75.192  1.00  0.00           O  
ATOM   2075  C5'   C    65      -4.368  -2.398  74.425  1.00  0.00           C  
ATOM   2076  C4'   C    65      -4.861  -2.591  73.013  1.00  0.00           C  
ATOM   2077  O4'   C    65      -6.120  -3.321  73.029  1.00  0.00           O  
ATOM   2078  C3'   C    65      -5.197  -1.333  72.230  1.00  0.00           C  
ATOM   2079  O3'   C    65      -4.041  -0.680  71.718  1.00  0.00           O  
ATOM   2080  C1'   C    65      -6.909  -2.912  71.928  1.00  0.00           C  
ATOM   2081  C2'   C    65      -6.087  -1.897  71.135  1.00  0.00           C  
ATOM   2082  O2'   C    65      -5.345  -2.595  70.154  1.00  0.00           O  
ATOM   2083  N1    C    65      -8.178  -2.344  72.418  1.00  0.00           N  
ATOM   2084  C2    C    65      -9.313  -2.388  71.589  1.00  0.00           C  
ATOM   2085  O2    C    65      -9.221  -2.898  70.458  1.00  0.00           O  
ATOM   2086  N3    C    65     -10.479  -1.875  72.043  1.00  0.00           N  
ATOM   2087  C4    C    65     -10.541  -1.336  73.262  1.00  0.00           C  
ATOM   2088  N4    C    65     -11.711  -0.849  73.666  1.00  0.00           N  
ATOM   2089  C5    C    65      -9.408  -1.272  74.118  1.00  0.00           C  
ATOM   2090  C6    C    65      -8.260  -1.781  73.663  1.00  0.00           C  
ATOM   2091  H5'   C    65      -4.189  -3.378  74.891  1.00  0.00           H  
ATOM   2092 H5''   C    65      -3.403  -1.869  74.409  1.00  0.00           H  
ATOM   2093  H4'   C    65      -4.031  -3.109  72.508  1.00  0.00           H  
ATOM   2094  H3'   C    65      -5.684  -0.553  72.835  1.00  0.00           H  
ATOM   2095  H1'   C    65      -7.169  -3.725  71.234  1.00  0.00           H  
ATOM   2096  H2'   C    65      -6.628  -1.116  70.583  1.00  0.00           H  
ATOM   2097 HO2'   C    65      -4.465  -2.140  70.013  1.00  0.00           H  
ATOM   2098  H42   C    65     -11.795  -0.436  74.573  1.00  0.00           H  
ATOM   2099  H41   C    65     -12.506  -0.896  73.063  1.00  0.00           H  
ATOM   2100  H5    C    65      -9.474  -0.818  75.118  1.00  0.00           H  
ATOM   2101  H6    C    65      -7.362  -1.749  74.298  1.00  0.00           H  
ATOM   2102  P     G    66      -4.005   0.929  71.638  1.00  0.00           P  
ATOM   2103  OP2   G    66      -4.700   1.500  72.816  1.00  0.00           O  
ATOM   2104  OP1   G    66      -2.599   1.300  71.365  1.00  0.00           O  
ATOM   2105  O5'   G    66      -4.885   1.277  70.358  1.00  0.00           O  
ATOM   2106  C5'   G    66      -4.448   0.891  69.048  1.00  0.00           C  
ATOM   2107  C4'   G    66      -5.543   1.117  68.042  1.00  0.00           C  
ATOM   2108  O4'   G    66      -6.690   0.291  68.376  1.00  0.00           O  
ATOM   2109  C3'   G    66      -6.141   2.511  67.996  1.00  0.00           C  
ATOM   2110  O3'   G    66      -5.317   3.427  67.298  1.00  0.00           O  
ATOM   2111  C1'   G    66      -7.871   0.923  67.913  1.00  0.00           C  
ATOM   2112  C2'   G    66      -7.454   2.251  67.277  1.00  0.00           C  
ATOM   2113  O2'   G    66      -7.283   2.062  65.886  1.00  0.00           O  
ATOM   2114  N1    G    66     -12.706   1.659  69.231  1.00  0.00           N  
ATOM   2115  C2    G    66     -12.139   1.536  67.985  1.00  0.00           C  
ATOM   2116  N2    G    66     -12.967   1.592  66.944  1.00  0.00           N  
ATOM   2117  N3    G    66     -10.848   1.363  67.773  1.00  0.00           N  
ATOM   2118  C4    G    66     -10.151   1.302  68.924  1.00  0.00           C  
ATOM   2119  C5    G    66     -10.613   1.407  70.219  1.00  0.00           C  
ATOM   2120  C6    G    66     -12.006   1.607  70.434  1.00  0.00           C  
ATOM   2121  O6    G    66     -12.613   1.728  71.504  1.00  0.00           O  
ATOM   2122  N7    G    66      -9.567   1.291  71.125  1.00  0.00           N  
ATOM   2123  C8    G    66      -8.508   1.116  70.378  1.00  0.00           C  
ATOM   2124  N9    G    66      -8.795   1.108  69.031  1.00  0.00           N  
ATOM   2125  H5'   G    66      -4.157  -0.169  69.044  1.00  0.00           H  
ATOM   2126 H5''   G    66      -3.558   1.470  68.762  1.00  0.00           H  
ATOM   2127  H4'   G    66      -5.071   0.888  67.076  1.00  0.00           H  
ATOM   2128  H3'   G    66      -6.261   2.974  68.987  1.00  0.00           H  
ATOM   2129  H1'   G    66      -8.411   0.355  67.143  1.00  0.00           H  
ATOM   2130  H2'   G    66      -8.158   3.090  67.363  1.00  0.00           H  
ATOM   2131 HO2'   G    66      -6.523   2.627  65.563  1.00  0.00           H  
ATOM   2132  H1    G    66     -13.695   1.796  69.277  1.00  0.00           H  
ATOM   2133  H22   G    66     -12.607   1.502  66.015  1.00  0.00           H  
ATOM   2134  H21   G    66     -13.946   1.722  67.091  1.00  0.00           H  
ATOM   2135  H8    G    66      -7.493   0.989  70.785  1.00  0.00           H  
ATOM   2136  P     G    67      -5.326   4.985  67.694  1.00  0.00           P  
ATOM   2137  OP2   G    67      -5.335   5.082  69.176  1.00  0.00           O  
ATOM   2138  OP1   G    67      -4.255   5.663  66.920  1.00  0.00           O  
ATOM   2139  O5'   G    67      -6.731   5.512  67.157  1.00  0.00           O  
ATOM   2140  C5'   G    67      -6.991   5.603  65.765  1.00  0.00           C  
ATOM   2141  C4'   G    67      -8.430   5.965  65.492  1.00  0.00           C  
ATOM   2142  O4'   G    67      -9.362   4.953  65.957  1.00  0.00           O  
ATOM   2143  C3'   G    67      -8.949   7.213  66.191  1.00  0.00           C  
ATOM   2144  O3'   G    67      -8.386   8.408  65.679  1.00  0.00           O  
ATOM   2145  C1'   G    67     -10.602   5.568  66.154  1.00  0.00           C  
ATOM   2146  C2'   G    67     -10.427   7.056  65.855  1.00  0.00           C  
ATOM   2147  O2'   G    67     -10.671   7.302  64.477  1.00  0.00           O  
ATOM   2148  N1    G    67     -14.573   5.575  69.339  1.00  0.00           N  
ATOM   2149  C2    G    67     -14.525   5.884  68.002  1.00  0.00           C  
ATOM   2150  N2    G    67     -15.685   6.243  67.431  1.00  0.00           N  
ATOM   2151  N3    G    67     -13.421   5.844  67.273  1.00  0.00           N  
ATOM   2152  C4    G    67     -12.349   5.465  68.001  1.00  0.00           C  
ATOM   2153  C5    G    67     -12.289   5.136  69.339  1.00  0.00           C  
ATOM   2154  C6    G    67     -13.481   5.183  70.108  1.00  0.00           C  
ATOM   2155  O6    G    67     -13.634   4.927  71.308  1.00  0.00           O  
ATOM   2156  N7    G    67     -10.995   4.799  69.706  1.00  0.00           N  
ATOM   2157  C8    G    67     -10.303   4.928  68.607  1.00  0.00           C  
ATOM   2158  N9    G    67     -11.062   5.329  67.534  1.00  0.00           N  
ATOM   2159  H5'   G    67      -6.792   4.741  65.345  1.00  0.00           H  
ATOM   2160 H5''   G    67      -6.409   6.290  65.375  1.00  0.00           H  
ATOM   2161  H4'   G    67      -8.556   6.057  64.524  1.00  0.00           H  
ATOM   2162  H3'   G    67      -8.799   7.127  67.155  1.00  0.00           H  
ATOM   2163  H1'   G    67     -11.245   5.182  65.523  1.00  0.00           H  
ATOM   2164  H2'   G    67     -10.988   7.620  66.429  1.00  0.00           H  
ATOM   2165 HO2'   G    67     -10.068   8.010  64.168  1.00  0.00           H  
ATOM   2166  H1    G    67     -15.441   5.636  69.789  1.00  0.00           H  
ATOM   2167  H22   G    67     -15.711   6.474  66.479  1.00  0.00           H  
ATOM   2168  H21   G    67     -16.506   6.274  67.964  1.00  0.00           H  
ATOM   2169  H8    G    67      -9.340   4.755  68.553  1.00  0.00           H  
ATOM   2170  P     A    68      -8.294   9.719  66.605  1.00  0.00           P  
ATOM   2171  OP2   A    68      -8.011   9.281  67.995  1.00  0.00           O  
ATOM   2172  OP1   A    68      -7.387  10.689  65.941  1.00  0.00           O  
ATOM   2173  O5'   A    68      -9.769  10.319  66.569  1.00  0.00           O  
ATOM   2174  C5'   A    68     -10.336  10.788  65.355  1.00  0.00           C  
ATOM   2175  C4'   A    68     -11.817  11.037  65.494  1.00  0.00           C  
ATOM   2176  O4'   A    68     -12.463   9.801  65.899  1.00  0.00           O  
ATOM   2177  C3'   A    68     -12.229  12.027  66.573  1.00  0.00           C  
ATOM   2178  O3'   A    68     -12.117  13.377  66.159  1.00  0.00           O  
ATOM   2179  C1'   A    68     -13.562  10.100  66.738  1.00  0.00           C  
ATOM   2180  C2'   A    68     -13.671  11.622  66.828  1.00  0.00           C  
ATOM   2181  O2'   A    68     -14.528  12.092  65.797  1.00  0.00           O  
ATOM   2182  N1    A    68     -15.795   8.367  71.047  1.00  0.00           N  
ATOM   2183  C2    A    68     -16.294   8.923  69.935  1.00  0.00           C  
ATOM   2184  N3    A    68     -15.654   9.352  68.849  1.00  0.00           N  
ATOM   2185  C4    A    68     -14.328   9.162  68.973  1.00  0.00           C  
ATOM   2186  C5    A    68     -13.669   8.605  70.052  1.00  0.00           C  
ATOM   2187  C6    A    68     -14.460   8.190  71.138  1.00  0.00           C  
ATOM   2188  N6    A    68     -13.963   7.637  72.247  1.00  0.00           N  
ATOM   2189  N7    A    68     -12.299   8.569  69.825  1.00  0.00           N  
ATOM   2190  C8    A    68     -12.165   9.097  68.633  1.00  0.00           C  
ATOM   2191  N9    A    68     -13.352   9.478  68.059  1.00  0.00           N  
ATOM   2192  H5'   A    68     -10.189  10.119  64.654  1.00  0.00           H  
ATOM   2193 H5''   A    68      -9.895  11.624  65.097  1.00  0.00           H  
ATOM   2194  H4'   A    68     -12.174  11.322  64.627  1.00  0.00           H  
ATOM   2195  H3'   A    68     -11.697  11.863  67.380  1.00  0.00           H  
ATOM   2196  H1'   A    68     -14.379   9.738  66.333  1.00  0.00           H  
ATOM   2197  H2'   A    68     -13.975  11.912  67.714  1.00  0.00           H  
ATOM   2198 HO2'   A    68     -14.237  12.987  65.526  1.00  0.00           H  
ATOM   2199  H2    A    68     -17.268   9.030  69.919  1.00  0.00           H  
ATOM   2200  H61   A    68     -14.565   7.367  72.972  1.00  0.00           H  
ATOM   2201  H62   A    68     -12.997   7.498  72.336  1.00  0.00           H  
ATOM   2202  H8    A    68     -11.296   9.210  68.193  1.00  0.00           H  
ATOM   2203  P     C    69     -11.661  14.508  67.206  1.00  0.00           P  
ATOM   2204  OP2   C    69     -10.482  14.000  67.950  1.00  0.00           O  
ATOM   2205  OP1   C    69     -11.568  15.799  66.476  1.00  0.00           O  
ATOM   2206  O5'   C    69     -12.883  14.606  68.224  1.00  0.00           O  
ATOM   2207  C5'   C    69     -14.151  15.079  67.798  1.00  0.00           C  
ATOM   2208  C4'   C    69     -15.213  14.849  68.847  1.00  0.00           C  
ATOM   2209  O4'   C    69     -15.353  13.432  69.107  1.00  0.00           O  
ATOM   2210  C3'   C    69     -14.942  15.450  70.217  1.00  0.00           C  
ATOM   2211  O3'   C    69     -15.260  16.829  70.289  1.00  0.00           O  
ATOM   2212  C1'   C    69     -15.640  13.220  70.471  1.00  0.00           C  
ATOM   2213  C2'   C    69     -15.811  14.595  71.117  1.00  0.00           C  
ATOM   2214  O2'   C    69     -17.174  14.984  71.036  1.00  0.00           O  
ATOM   2215  N1    C    69     -14.529  12.446  71.078  1.00  0.00           N  
ATOM   2216  C2    C    69     -14.795  11.694  72.229  1.00  0.00           C  
ATOM   2217  O2    C    69     -15.940  11.698  72.705  1.00  0.00           O  
ATOM   2218  N3    C    69     -13.800  10.979  72.802  1.00  0.00           N  
ATOM   2219  C4    C    69     -12.577  10.992  72.272  1.00  0.00           C  
ATOM   2220  N4    C    69     -11.626  10.271  72.872  1.00  0.00           N  
ATOM   2221  C5    C    69     -12.275  11.746  71.103  1.00  0.00           C  
ATOM   2222  C6    C    69     -13.267  12.448  70.544  1.00  0.00           C  
ATOM   2223  H5'   C    69     -14.407  14.611  66.976  1.00  0.00           H  
ATOM   2224 H5''   C    69     -14.088  16.040  67.613  1.00  0.00           H  
ATOM   2225  H4'   C    69     -16.066  15.195  68.512  1.00  0.00           H  
ATOM   2226  H3'   C    69     -14.000  15.311  70.451  1.00  0.00           H  
ATOM   2227  H1'   C    69     -16.476  12.717  70.560  1.00  0.00           H  
ATOM   2228  H2'   C    69     -15.486  14.604  72.041  1.00  0.00           H  
ATOM   2229 HO2'   C    69     -17.690  14.481  71.701  1.00  0.00           H  
ATOM   2230  H42   C    69     -10.717  10.260  72.507  1.00  0.00           H  
ATOM   2231  H41   C    69     -11.838   9.754  73.677  1.00  0.00           H  
ATOM   2232  H5    C    69     -11.372  11.749  70.720  1.00  0.00           H  
ATOM   2233  H6    C    69     -13.079  12.974  69.739  1.00  0.00           H  
ATOM   2234  P     C    70     -15.573  17.535  71.629  1.00  0.00           P  
ATOM   2235  OP2   C    70     -16.379  18.737  71.298  1.00  0.00           O  
ATOM   2236  OP1   C    70     -16.136  16.500  72.532  1.00  0.00           O  
ATOM   2237  O5'   C    70     -14.187  18.025  72.244  1.00  0.00           O  
ATOM   2238  C5'   C    70     -13.706  17.495  73.470  1.00  0.00           C  
ATOM   2239  C4'   C    70     -14.395  18.123  74.658  1.00  0.00           C  
ATOM   2240  O4'   C    70     -15.062  19.337  74.250  1.00  0.00           O  
ATOM   2241  C3'   C    70     -15.495  17.298  75.307  1.00  0.00           C  
ATOM   2242  O3'   C    70     -14.996  16.311  76.193  1.00  0.00           O  
ATOM   2243  C1'   C    70     -16.215  19.517  75.043  1.00  0.00           C  
ATOM   2244  C2'   C    70     -16.297  18.356  76.030  1.00  0.00           C  
ATOM   2245  O2'   C    70     -15.671  18.734  77.247  1.00  0.00           O  
ATOM   2246  N1    C    70     -17.403  19.588  74.156  1.00  0.00           N  
ATOM   2247  C2    C    70     -18.642  19.905  74.728  1.00  0.00           C  
ATOM   2248  O2    C    70     -18.710  20.116  75.948  1.00  0.00           O  
ATOM   2249  N3    C    70     -19.740  19.976  73.941  1.00  0.00           N  
ATOM   2250  C4    C    70     -19.641  19.745  72.633  1.00  0.00           C  
ATOM   2251  N4    C    70     -20.752  19.826  71.895  1.00  0.00           N  
ATOM   2252  C5    C    70     -18.397  19.419  72.021  1.00  0.00           C  
ATOM   2253  C6    C    70     -17.317  19.353  72.809  1.00  0.00           C  
ATOM   2254  H5'   C    70     -12.743  17.662  73.534  1.00  0.00           H  
ATOM   2255 H5''   C    70     -13.865  16.528  73.484  1.00  0.00           H  
ATOM   2256  H4'   C    70     -13.722  18.343  75.334  1.00  0.00           H  
ATOM   2257  H3'   C    70     -16.050  16.866  74.626  1.00  0.00           H  
ATOM   2258  H1'   C    70     -16.130  20.357  75.540  1.00  0.00           H  
ATOM   2259  H2'   C    70     -17.222  18.068  76.173  1.00  0.00           H  
ATOM   2260 HO2'   C    70     -15.285  17.939  77.669  1.00  0.00           H  
ATOM   2261  H42   C    70     -20.712  19.662  70.931  1.00  0.00           H  
ATOM   2262  H41   C    70     -21.606  20.050  72.320  1.00  0.00           H  
ATOM   2263  H5    C    70     -18.334  19.251  71.058  1.00  0.00           H  
ATOM   2264  H6    C    70     -16.452  19.131  72.407  1.00  0.00           H  
ATOM   2265  P     A    71     -15.600  14.822  76.168  1.00  0.00           P  
ATOM   2266  OP2   A    71     -15.697  14.389  74.751  1.00  0.00           O  
ATOM   2267  OP1   A    71     -14.835  13.997  77.136  1.00  0.00           O  
ATOM   2268  O5'   A    71     -17.081  14.998  76.731  1.00  0.00           O  
ATOM   2269  C5'   A    71     -17.307  15.437  78.062  1.00  0.00           C  
ATOM   2270  C4'   A    71     -18.752  15.806  78.285  1.00  0.00           C  
ATOM   2271  O4'   A    71     -19.091  16.942  77.450  1.00  0.00           O  
ATOM   2272  C3'   A    71     -19.777  14.748  77.910  1.00  0.00           C  
ATOM   2273  O3'   A    71     -20.007  13.806  78.943  1.00  0.00           O  
ATOM   2274  C1'   A    71     -20.418  16.832  76.979  1.00  0.00           C  
ATOM   2275  C2'   A    71     -21.021  15.585  77.632  1.00  0.00           C  
ATOM   2276  O2'   A    71     -21.666  15.966  78.838  1.00  0.00           O  
ATOM   2277  N1    A    71     -23.077  17.449  72.609  1.00  0.00           N  
ATOM   2278  C2    A    71     -23.402  17.637  73.894  1.00  0.00           C  
ATOM   2279  N3    A    71     -22.659  17.456  74.984  1.00  0.00           N  
ATOM   2280  C4    A    71     -21.429  17.025  74.655  1.00  0.00           C  
ATOM   2281  C5    A    71     -20.948  16.785  73.381  1.00  0.00           C  
ATOM   2282  C6    A    71     -21.833  17.015  72.312  1.00  0.00           C  
ATOM   2283  N6    A    71     -21.510  16.828  71.031  1.00  0.00           N  
ATOM   2284  N7    A    71     -19.631  16.349  73.427  1.00  0.00           N  
ATOM   2285  C8    A    71     -19.350  16.334  74.707  1.00  0.00           C  
ATOM   2286  N9    A    71     -20.392  16.732  75.508  1.00  0.00           N  
ATOM   2287  H5'   A    71     -16.745  16.220  78.240  1.00  0.00           H  
ATOM   2288 H5''   A    71     -17.061  14.720  78.682  1.00  0.00           H  
ATOM   2289  H4'   A    71     -18.881  16.054  79.225  1.00  0.00           H  
ATOM   2290  H3'   A    71     -19.501  14.272  77.098  1.00  0.00           H  
ATOM   2291  H1'   A    71     -20.936  17.621  77.244  1.00  0.00           H  
ATOM   2292  H2'   A    71     -21.635  15.126  77.021  1.00  0.00           H  
ATOM   2293 HO2'   A    71     -22.603  15.682  78.802  1.00  0.00           H  
ATOM   2294  H2    A    71     -24.316  17.952  74.055  1.00  0.00           H  
ATOM   2295  H61   A    71     -22.170  17.005  70.328  1.00  0.00           H  
ATOM   2296  H62   A    71     -20.613  16.514  70.792  1.00  0.00           H  
ATOM   2297  H8    A    71     -18.476  16.064  75.060  1.00  0.00           H  
ATOM   2298  P     G    72     -20.450  12.303  78.584  1.00  0.00           P  
ATOM   2299  OP2   G    72     -19.762  11.909  77.328  1.00  0.00           O  
ATOM   2300  OP1   G    72     -20.287  11.471  79.803  1.00  0.00           O  
ATOM   2301  O5'   G    72     -22.009  12.424  78.275  1.00  0.00           O  
ATOM   2302  C5'   G    72     -22.911  12.909  79.258  1.00  0.00           C  
ATOM   2303  C4'   G    72     -24.198  13.393  78.639  1.00  0.00           C  
ATOM   2304  O4'   G    72     -23.923  14.397  77.630  1.00  0.00           O  
ATOM   2305  C3'   G    72     -25.003  12.352  77.874  1.00  0.00           C  
ATOM   2306  O3'   G    72     -25.766  11.510  78.722  1.00  0.00           O  
ATOM   2307  C1'   G    72     -24.917  14.359  76.621  1.00  0.00           C  
ATOM   2308  C2'   G    72     -25.882  13.223  76.982  1.00  0.00           C  
ATOM   2309  O2'   G    72     -26.979  13.761  77.707  1.00  0.00           O  
ATOM   2310  N1    G    72     -25.295  15.029  71.589  1.00  0.00           N  
ATOM   2311  C2    G    72     -26.168  15.390  72.587  1.00  0.00           C  
ATOM   2312  N2    G    72     -27.291  16.011  72.199  1.00  0.00           N  
ATOM   2313  N3    G    72     -25.956  15.159  73.872  1.00  0.00           N  
ATOM   2314  C4    G    72     -24.782  14.527  74.085  1.00  0.00           C  
ATOM   2315  C5    G    72     -23.841  14.125  73.162  1.00  0.00           C  
ATOM   2316  C6    G    72     -24.081  14.378  71.786  1.00  0.00           C  
ATOM   2317  O6    G    72     -23.368  14.099  70.816  1.00  0.00           O  
ATOM   2318  N7    G    72     -22.768  13.508  73.788  1.00  0.00           N  
ATOM   2319  C8    G    72     -23.071  13.545  75.058  1.00  0.00           C  
ATOM   2320  N9    G    72     -24.278  14.150  75.308  1.00  0.00           N  
ATOM   2321  H5'   G    72     -22.490  13.651  79.741  1.00  0.00           H  
ATOM   2322 H5''   G    72     -23.111  12.189  79.892  1.00  0.00           H  
ATOM   2323  H4'   G    72     -24.765  13.781  79.339  1.00  0.00           H  
ATOM   2324  H3'   G    72     -24.412  11.800  77.322  1.00  0.00           H  
ATOM   2325  H1'   G    72     -25.402  15.211  76.616  1.00  0.00           H  
ATOM   2326  H2'   G    72     -26.178  12.737  76.184  1.00  0.00           H  
ATOM   2327 HO2'   G    72     -27.806  13.339  77.393  1.00  0.00           H  
ATOM   2328  H1    G    72     -25.545  15.246  70.667  1.00  0.00           H  
ATOM   2329  H22   G    72     -27.951  16.292  72.868  1.00  0.00           H  
ATOM   2330  H21   G    72     -27.455  16.185  71.249  1.00  0.00           H  
ATOM   2331  H8    G    72     -22.494  13.179  75.760  1.00  0.00           H  
ATOM   2332  P     A    73     -25.867   9.935  78.416  1.00  0.00           P  
ATOM   2333  OP2   A    73     -24.710   9.556  77.567  1.00  0.00           O  
ATOM   2334  OP1   A    73     -26.096   9.231  79.702  1.00  0.00           O  
ATOM   2335  O5'   A    73     -27.189   9.798  77.536  1.00  0.00           O  
ATOM   2336  C5'   A    73     -28.443  10.242  78.032  1.00  0.00           C  
ATOM   2337  C4'   A    73     -29.268  10.892  76.949  1.00  0.00           C  
ATOM   2338  O4'   A    73     -28.520  11.899  76.224  1.00  0.00           O  
ATOM   2339  C3'   A    73     -29.747   9.975  75.834  1.00  0.00           C  
ATOM   2340  O3'   A    73     -30.790   9.106  76.239  1.00  0.00           O  
ATOM   2341  C1'   A    73     -28.989  11.975  74.913  1.00  0.00           C  
ATOM   2342  C2'   A    73     -30.141  10.991  74.780  1.00  0.00           C  
ATOM   2343  O2'   A    73     -31.360  11.636  75.117  1.00  0.00           O  
ATOM   2344  N1    A    73     -27.102  12.754  70.182  1.00  0.00           N  
ATOM   2345  C2    A    73     -28.210  13.193  70.793  1.00  0.00           C  
ATOM   2346  N3    A    73     -28.641  12.951  72.029  1.00  0.00           N  
ATOM   2347  C4    A    73     -27.784  12.145  72.682  1.00  0.00           C  
ATOM   2348  C5    A    73     -26.607  11.614  72.188  1.00  0.00           C  
ATOM   2349  C6    A    73     -26.262  11.947  70.866  1.00  0.00           C  
ATOM   2350  N6    A    73     -25.159  11.509  70.256  1.00  0.00           N  
ATOM   2351  N7    A    73     -25.983  10.828  73.147  1.00  0.00           N  
ATOM   2352  C8    A    73     -26.784  10.900  74.182  1.00  0.00           C  
ATOM   2353  N9    A    73     -27.893  11.681  73.970  1.00  0.00           N  
ATOM   2354  H5'   A    73     -28.292  10.890  78.751  1.00  0.00           H  
ATOM   2355 H5''   A    73     -28.935   9.475  78.392  1.00  0.00           H  
ATOM   2356  H4'   A    73     -30.048  11.304  77.377  1.00  0.00           H  
ATOM   2357  H3'   A    73     -29.001   9.441  75.488  1.00  0.00           H  
ATOM   2358  H1'   A    73     -29.319  12.886  74.758  1.00  0.00           H  
ATOM   2359  H2'   A    73     -30.178  10.586  73.887  1.00  0.00           H  
ATOM   2360 HO2'   A    73     -31.975  11.571  74.357  1.00  0.00           H  
ATOM   2361  H2    A    73     -28.785  13.775  70.253  1.00  0.00           H  
ATOM   2362  H61   A    73     -24.971  11.775  69.331  1.00  0.00           H  
ATOM   2363  H62   A    73     -24.535  10.923  70.733  1.00  0.00           H  
ATOM   2364  H8    A    73     -26.607  10.439  75.029  1.00  0.00           H  
ATOM   2365  P     G    74     -31.070   7.746  75.429  1.00  0.00           P  
ATOM   2366  OP2   G    74     -29.760   7.172  75.029  1.00  0.00           O  
ATOM   2367  OP1   G    74     -32.020   6.925  76.222  1.00  0.00           O  
ATOM   2368  O5'   G    74     -31.820   8.230  74.109  1.00  0.00           O  
ATOM   2369  C5'   G    74     -33.057   8.922  74.186  1.00  0.00           C  
ATOM   2370  C4'   G    74     -33.425   9.555  72.857  1.00  0.00           C  
ATOM   2371  O4'   G    74     -32.319  10.366  72.368  1.00  0.00           O  
ATOM   2372  C3'   G    74     -33.714   8.643  71.676  1.00  0.00           C  
ATOM   2373  O3'   G    74     -35.010   8.046  71.741  1.00  0.00           O  
ATOM   2374  C1'   G    74     -32.373  10.438  70.958  1.00  0.00           C  
ATOM   2375  C2'   G    74     -33.585   9.623  70.514  1.00  0.00           C  
ATOM   2376  O2'   G    74     -34.685  10.508  70.399  1.00  0.00           O  
ATOM   2377  N1    G    74     -29.686   9.587  66.724  1.00  0.00           N  
ATOM   2378  C2    G    74     -30.907  10.194  66.871  1.00  0.00           C  
ATOM   2379  N2    G    74     -31.491  10.623  65.747  1.00  0.00           N  
ATOM   2380  N3    G    74     -31.508  10.375  68.037  1.00  0.00           N  
ATOM   2381  C4    G    74     -30.774   9.894  69.062  1.00  0.00           C  
ATOM   2382  C5    G    74     -29.541   9.282  69.022  1.00  0.00           C  
ATOM   2383  C6    G    74     -28.909   9.094  67.768  1.00  0.00           C  
ATOM   2384  O6    G    74     -27.810   8.576  67.529  1.00  0.00           O  
ATOM   2385  N7    G    74     -29.117   8.940  70.297  1.00  0.00           N  
ATOM   2386  C8    G    74     -30.085   9.336  71.079  1.00  0.00           C  
ATOM   2387  N9    G    74     -31.127   9.915  70.395  1.00  0.00           N  
ATOM   2388  H5'   G    74     -32.990   9.623  74.867  1.00  0.00           H  
ATOM   2389 H5''   G    74     -33.761   8.291  74.446  1.00  0.00           H  
ATOM   2390  H4'   G    74     -34.347  10.114  73.072  1.00  0.00           H  
ATOM   2391  H3'   G    74     -33.038   7.777  71.609  1.00  0.00           H  
ATOM   2392  H1'   G    74     -32.507  11.454  70.558  1.00  0.00           H  
ATOM   2393  H2'   G    74     -33.536   9.120  69.538  1.00  0.00           H  
ATOM   2394 HO2'   G    74     -35.524  10.035  70.671  1.00  0.00           H  
ATOM   2395  H1    G    74     -29.327   9.491  65.797  1.00  0.00           H  
ATOM   2396  H22   G    74     -32.381  11.078  65.789  1.00  0.00           H  
ATOM   2397  H21   G    74     -31.040  10.488  64.866  1.00  0.00           H  
ATOM   2398  H8    G    74     -30.070   9.213  72.173  1.00  0.00           H  
ATOM   2399  P     C    75     -35.221   6.530  71.226  1.00  0.00           P  
ATOM   2400  OP2   C    75     -33.984   5.739  71.474  1.00  0.00           O  
ATOM   2401  OP1   C    75     -36.519   6.059  71.785  1.00  0.00           O  
ATOM   2402  O5'   C    75     -35.377   6.670  69.648  1.00  0.00           O  
ATOM   2403  C5'   C    75     -36.449   7.435  69.076  1.00  0.00           C  
ATOM   2404  C4'   C    75     -36.173   7.711  67.618  1.00  0.00           C  
ATOM   2405  O4'   C    75     -34.902   8.405  67.474  1.00  0.00           O  
ATOM   2406  C3'   C    75     -35.998   6.486  66.740  1.00  0.00           C  
ATOM   2407  O3'   C    75     -37.236   5.902  66.358  1.00  0.00           O  
ATOM   2408  C1'   C    75     -34.282   8.019  66.274  1.00  0.00           C  
ATOM   2409  C2'   C    75     -35.230   7.056  65.560  1.00  0.00           C  
ATOM   2410  O2'   C    75     -36.061   7.780  64.671  1.00  0.00           O  
ATOM   2411  N1    C    75     -32.984   7.393  66.585  1.00  0.00           N  
ATOM   2412  C2    C    75     -32.004   7.342  65.583  1.00  0.00           C  
ATOM   2413  O2    C    75     -32.259   7.812  64.466  1.00  0.00           O  
ATOM   2414  N3    C    75     -30.807   6.780  65.856  1.00  0.00           N  
ATOM   2415  C4    C    75     -30.564   6.279  67.068  1.00  0.00           C  
ATOM   2416  N4    C    75     -29.360   5.743  67.293  1.00  0.00           N  
ATOM   2417  C5    C    75     -31.543   6.309  68.105  1.00  0.00           C  
ATOM   2418  C6    C    75     -32.726   6.870  67.823  1.00  0.00           C  
ATOM   2419  H5'   C    75     -36.566   8.385  69.618  1.00  0.00           H  
ATOM   2420 H5''   C    75     -37.398   6.888  69.177  1.00  0.00           H  
ATOM   2421  H4'   C    75     -37.051   8.282  67.283  1.00  0.00           H  
ATOM   2422  H3'   C    75     -35.468   5.658  67.237  1.00  0.00           H  
ATOM   2423  H1'   C    75     -34.082   8.846  65.577  1.00  0.00           H  
ATOM   2424  H2'   C    75     -34.764   6.277  64.940  1.00  0.00           H  
ATOM   2425 HO2'   C    75     -36.939   7.310  64.578  1.00  0.00           H  
ATOM   2426  H42   C    75     -29.142   5.357  68.190  1.00  0.00           H  
ATOM   2427  H41   C    75     -28.676   5.727  66.564  1.00  0.00           H  
ATOM   2428  H5    C    75     -31.333   5.885  69.098  1.00  0.00           H  
ATOM   2429  H6    C    75     -33.506   6.912  68.599  1.00  0.00           H  
ATOM   2430  P     G    76     -37.402   4.303  66.334  1.00  0.00           P  
ATOM   2431  OP2   G    76     -36.803   3.759  67.579  1.00  0.00           O  
ATOM   2432  OP1   G    76     -38.816   3.992  66.002  1.00  0.00           O  
ATOM   2433  O5'   G    76     -36.496   3.840  65.107  1.00  0.00           O  
ATOM   2434  C5'   G    76     -36.802   4.244  63.781  1.00  0.00           C  
ATOM   2435  C4'   G    76     -35.776   3.739  62.797  1.00  0.00           C  
ATOM   2436  O4'   G    76     -34.505   4.403  63.008  1.00  0.00           O  
ATOM   2437  C3'   G    76     -35.407   2.267  62.913  1.00  0.00           C  
ATOM   2438  O3'   G    76     -36.365   1.409  62.317  1.00  0.00           O  
ATOM   2439  C1'   G    76     -33.456   3.542  62.641  1.00  0.00           C  
ATOM   2440  C2'   G    76     -34.079   2.229  62.173  1.00  0.00           C  
ATOM   2441  O2'   G    76     -34.271   2.274  60.767  1.00  0.00           O  
ATOM   2442  N1    G    76     -28.964   1.828  64.313  1.00  0.00           N  
ATOM   2443  C2    G    76     -29.479   1.833  63.039  1.00  0.00           C  
ATOM   2444  N2    G    76     -28.698   1.315  62.079  1.00  0.00           N  
ATOM   2445  N3    G    76     -30.672   2.312  62.726  1.00  0.00           N  
ATOM   2446  C4    G    76     -31.322   2.793  63.807  1.00  0.00           C  
ATOM   2447  C5    G    76     -30.898   2.835  65.119  1.00  0.00           C  
ATOM   2448  C6    G    76     -29.617   2.317  65.440  1.00  0.00           C  
ATOM   2449  O6    G    76     -29.062   2.264  66.544  1.00  0.00           O  
ATOM   2450  N7    G    76     -31.865   3.410  65.931  1.00  0.00           N  
ATOM   2451  C8    G    76     -32.841   3.702  65.114  1.00  0.00           C  
ATOM   2452  N9    G    76     -32.577   3.355  63.811  1.00  0.00           N  
ATOM   2453  H5'   G    76     -36.828   5.222  63.743  1.00  0.00           H  
ATOM   2454 H5''   G    76     -37.682   3.891  63.535  1.00  0.00           H  
ATOM   2455  H4'   G    76     -36.084   3.936  61.888  1.00  0.00           H  
ATOM   2456  H3'   G    76     -35.264   2.045  63.856  1.00  0.00           H  
ATOM   2457  H1'   G    76     -32.943   3.940  61.907  1.00  0.00           H  
ATOM   2458  H2'   G    76     -33.541   1.454  62.441  1.00  0.00           H  
ATOM   2459 HO2'   G    76     -35.137   1.870  60.549  1.00  0.00           H  
ATOM   2460  H1    G    76     -28.069   1.449  64.439  1.00  0.00           H  
ATOM   2461  H22   G    76     -29.013   1.292  61.151  1.00  0.00           H  
ATOM   2462  H21   G    76     -27.813   0.958  62.303  1.00  0.00           H  
ATOM   2463  H8    G    76     -33.676   4.126  65.402  1.00  0.00           H  
ATOM   2464  P     A    77     -36.528  -0.104  62.836  1.00  0.00           P  
ATOM   2465  OP2   A    77     -36.100  -0.150  64.257  1.00  0.00           O  
ATOM   2466  OP1   A    77     -37.884  -0.576  62.462  1.00  0.00           O  
ATOM   2467  O5'   A    77     -35.465  -0.922  61.976  1.00  0.00           O  
ATOM   2468  C5'   A    77     -34.844  -2.086  62.501  1.00  0.00           C  
ATOM   2469  C4'   A    77     -33.393  -2.169  62.098  1.00  0.00           C  
ATOM   2470  O4'   A    77     -32.737  -0.934  62.527  1.00  0.00           O  
ATOM   2471  C3'   A    77     -32.581  -3.278  62.750  1.00  0.00           C  
ATOM   2472  O3'   A    77     -32.711  -4.523  62.086  1.00  0.00           O  
ATOM   2473  C1'   A    77     -31.481  -1.237  63.076  1.00  0.00           C  
ATOM   2474  C2'   A    77     -31.180  -2.702  62.773  1.00  0.00           C  
ATOM   2475  O2'   A    77     -30.562  -2.800  61.498  1.00  0.00           O  
ATOM   2476  N1    A    77     -28.732  -0.884  67.420  1.00  0.00           N  
ATOM   2477  C2    A    77     -28.388  -1.173  66.158  1.00  0.00           C  
ATOM   2478  N3    A    77     -29.157  -1.248  65.074  1.00  0.00           N  
ATOM   2479  C4    A    77     -30.439  -0.983  65.381  1.00  0.00           C  
ATOM   2480  C5    A    77     -30.944  -0.671  66.629  1.00  0.00           C  
ATOM   2481  C6    A    77     -30.028  -0.623  67.695  1.00  0.00           C  
ATOM   2482  N6    A    77     -30.369  -0.336  68.953  1.00  0.00           N  
ATOM   2483  N7    A    77     -32.315  -0.460  66.565  1.00  0.00           N  
ATOM   2484  C8    A    77     -32.602  -0.646  65.300  1.00  0.00           C  
ATOM   2485  N9    A    77     -31.514  -0.965  64.526  1.00  0.00           N  
ATOM   2486  H5'   A    77     -35.314  -2.879  62.166  1.00  0.00           H  
ATOM   2487 H5''   A    77     -34.904  -2.069  63.478  1.00  0.00           H  
ATOM   2488  H4'   A    77     -33.338  -2.253  61.123  1.00  0.00           H  
ATOM   2489  H3'   A    77     -32.890  -3.402  63.672  1.00  0.00           H  
ATOM   2490  H1'   A    77     -30.802  -0.671  62.653  1.00  0.00           H  
ATOM   2491  H2'   A    77     -30.634  -3.114  63.475  1.00  0.00           H  
ATOM   2492 HO2'   A    77     -29.642  -2.469  61.564  1.00  0.00           H  
ATOM   2493  H2    A    77     -27.436  -1.355  66.013  1.00  0.00           H  
ATOM   2494  H61   A    77     -29.685  -0.318  69.654  1.00  0.00           H  
ATOM   2495  H62   A    77     -31.304  -0.143  69.175  1.00  0.00           H  
ATOM   2496  H8    A    77     -33.511  -0.564  64.940  1.00  0.00           H  
ATOM   2497  P     A    78     -31.571  -5.637  62.256  1.00  0.00           P  
ATOM   2498  OP2   A    78     -31.253  -5.675  63.706  1.00  0.00           O  
ATOM   2499  OP1   A    78     -32.090  -6.856  61.587  1.00  0.00           O  
ATOM   2500  O5'   A    78     -30.262  -5.167  61.478  1.00  0.00           O  
ATOM   2501  C5'   A    78     -29.320  -6.114  60.996  1.00  0.00           C  
ATOM   2502  C4'   A    78     -28.793  -5.729  59.637  1.00  0.00           C  
ATOM   2503  O4'   A    78     -29.904  -5.650  58.708  1.00  0.00           O  
ATOM   2504  C3'   A    78     -28.121  -4.367  59.543  1.00  0.00           C  
ATOM   2505  O3'   A    78     -26.750  -4.400  59.901  1.00  0.00           O  
ATOM   2506  C1'   A    78     -29.646  -4.643  57.748  1.00  0.00           C  
ATOM   2507  C2'   A    78     -28.272  -4.049  58.058  1.00  0.00           C  
ATOM   2508  O2'   A    78     -27.294  -4.728  57.284  1.00  0.00           O  
ATOM   2509  N1    A    78     -31.778  -0.526  55.499  1.00  0.00           N  
ATOM   2510  C2    A    78     -30.726  -1.287  55.171  1.00  0.00           C  
ATOM   2511  N3    A    78     -30.224  -2.346  55.803  1.00  0.00           N  
ATOM   2512  C4    A    78     -30.934  -2.617  56.913  1.00  0.00           C  
ATOM   2513  C5    A    78     -32.037  -1.927  57.380  1.00  0.00           C  
ATOM   2514  C6    A    78     -32.469  -0.825  56.620  1.00  0.00           C  
ATOM   2515  N6    A    78     -33.517  -0.066  56.946  1.00  0.00           N  
ATOM   2516  N7    A    78     -32.509  -2.494  58.556  1.00  0.00           N  
ATOM   2517  C8    A    78     -31.694  -3.498  58.770  1.00  0.00           C  
ATOM   2518  N9    A    78     -30.717  -3.631  57.815  1.00  0.00           N  
ATOM   2519  H5'   A    78     -29.752  -6.991  60.934  1.00  0.00           H  
ATOM   2520 H5''   A    78     -28.572  -6.170  61.625  1.00  0.00           H  
ATOM   2521  H4'   A    78     -28.167  -6.414  59.322  1.00  0.00           H  
ATOM   2522  H3'   A    78     -28.580  -3.697  60.092  1.00  0.00           H  
ATOM   2523  H1'   A    78     -29.632  -5.046  56.854  1.00  0.00           H  
ATOM   2524  H2'   A    78     -28.257  -3.082  57.895  1.00  0.00           H  
ATOM   2525 HO2'   A    78     -26.443  -4.721  57.768  1.00  0.00           H  
ATOM   2526  H2    A    78     -30.259  -1.028  54.349  1.00  0.00           H  
ATOM   2527  H61   A    78     -33.771   0.690  56.376  1.00  0.00           H  
ATOM   2528  H62   A    78     -34.034  -0.264  57.755  1.00  0.00           H  
ATOM   2529  H8    A    78     -31.775  -4.098  59.541  1.00  0.00           H  
ATOM   2530  P     A    79     -26.094  -3.167  60.697  1.00  0.00           P  
ATOM   2531  OP2   A    79     -27.087  -2.676  61.684  1.00  0.00           O  
ATOM   2532  OP1   A    79     -24.745  -3.582  61.156  1.00  0.00           O  
ATOM   2533  O5'   A    79     -25.911  -2.043  59.582  1.00  0.00           O  
ATOM   2534  C5'   A    79     -25.000  -2.223  58.508  1.00  0.00           C  
ATOM   2535  C4'   A    79     -25.326  -1.316  57.348  1.00  0.00           C  
ATOM   2536  O4'   A    79     -26.725  -1.462  56.997  1.00  0.00           O  
ATOM   2537  C3'   A    79     -25.168   0.176  57.603  1.00  0.00           C  
ATOM   2538  O3'   A    79     -23.832   0.625  57.459  1.00  0.00           O  
ATOM   2539  C1'   A    79     -27.289  -0.206  56.674  1.00  0.00           C  
ATOM   2540  C2'   A    79     -26.126   0.776  56.589  1.00  0.00           C  
ATOM   2541  O2'   A    79     -25.578   0.739  55.279  1.00  0.00           O  
ATOM   2542  N1    A    79     -31.407   2.649  57.876  1.00  0.00           N  
ATOM   2543  C2    A    79     -30.702   2.518  56.745  1.00  0.00           C  
ATOM   2544  N3    A    79     -29.638   1.755  56.501  1.00  0.00           N  
ATOM   2545  C4    A    79     -29.294   1.055  57.597  1.00  0.00           C  
ATOM   2546  C5    A    79     -29.921   1.083  58.828  1.00  0.00           C  
ATOM   2547  C6    A    79     -31.036   1.931  58.957  1.00  0.00           C  
ATOM   2548  N6    A    79     -31.739   2.063  60.084  1.00  0.00           N  
ATOM   2549  N7    A    79     -29.289   0.228  59.721  1.00  0.00           N  
ATOM   2550  C8    A    79     -28.311  -0.290  59.020  1.00  0.00           C  
ATOM   2551  N9    A    79     -28.255   0.166  57.726  1.00  0.00           N  
ATOM   2552  H5'   A    79     -25.042  -3.155  58.206  1.00  0.00           H  
ATOM   2553 H5''   A    79     -24.093  -2.029  58.821  1.00  0.00           H  
ATOM   2554  H4'   A    79     -24.775  -1.565  56.577  1.00  0.00           H  
ATOM   2555  H3'   A    79     -25.483   0.390  58.506  1.00  0.00           H  
ATOM   2556  H1'   A    79     -27.748  -0.244  55.808  1.00  0.00           H  
ATOM   2557  H2'   A    79     -26.397   1.683  56.844  1.00  0.00           H  
ATOM   2558 HO2'   A    79     -24.623   0.950  55.327  1.00  0.00           H  
ATOM   2559  H2    A    79     -31.012   3.060  55.990  1.00  0.00           H  
ATOM   2560  H61   A    79     -32.508   2.671  60.113  1.00  0.00           H  
ATOM   2561  H62   A    79     -31.488   1.552  60.882  1.00  0.00           H  
ATOM   2562  H8    A    79     -27.677  -0.942  59.386  1.00  0.00           H  
ATOM   2563  P     G    80     -23.163   1.548  58.592  1.00  0.00           P  
ATOM   2564  OP2   G    80     -23.102   0.761  59.849  1.00  0.00           O  
ATOM   2565  OP1   G    80     -21.920   2.136  58.032  1.00  0.00           O  
ATOM   2566  O5'   G    80     -24.215   2.727  58.799  1.00  0.00           O  
ATOM   2567  C5'   G    80     -24.320   3.785  57.858  1.00  0.00           C  
ATOM   2568  C4'   G    80     -25.740   4.294  57.750  1.00  0.00           C  
ATOM   2569  O4'   G    80     -26.625   3.436  58.527  1.00  0.00           O  
ATOM   2570  C3'   G    80     -25.978   5.696  58.293  1.00  0.00           C  
ATOM   2571  O3'   G    80     -25.607   6.708  57.353  1.00  0.00           O  
ATOM   2572  C1'   G    80     -27.609   4.238  59.137  1.00  0.00           C  
ATOM   2573  C2'   G    80     -27.468   5.664  58.594  1.00  0.00           C  
ATOM   2574  O2'   G    80     -28.249   5.830  57.426  1.00  0.00           O  
ATOM   2575  N1    G    80     -29.435   5.732  63.639  1.00  0.00           N  
ATOM   2576  C2    G    80     -29.994   5.848  62.392  1.00  0.00           C  
ATOM   2577  N2    G    80     -31.187   6.458  62.328  1.00  0.00           N  
ATOM   2578  N3    G    80     -29.430   5.392  61.283  1.00  0.00           N  
ATOM   2579  C4    G    80     -28.252   4.777  61.530  1.00  0.00           C  
ATOM   2580  C5    G    80     -27.614   4.592  62.740  1.00  0.00           C  
ATOM   2581  C6    G    80     -28.219   5.109  63.919  1.00  0.00           C  
ATOM   2582  O6    G    80     -27.796   5.066  65.085  1.00  0.00           O  
ATOM   2583  N7    G    80     -26.426   3.898  62.570  1.00  0.00           N  
ATOM   2584  C8    G    80     -26.353   3.687  61.281  1.00  0.00           C  
ATOM   2585  N9    G    80     -27.417   4.218  60.587  1.00  0.00           N  
ATOM   2586  H5'   G    80     -24.028   3.462  56.981  1.00  0.00           H  
ATOM   2587 H5''   G    80     -23.737   4.521  58.139  1.00  0.00           H  
ATOM   2588  H4'   G    80     -25.939   4.308  56.669  1.00  0.00           H  
ATOM   2589  H3'   G    80     -25.377   5.934  59.184  1.00  0.00           H  
ATOM   2590  H1'   G    80     -28.642   3.919  58.933  1.00  0.00           H  
ATOM   2591  H2'   G    80     -27.782   6.475  59.266  1.00  0.00           H  
ATOM   2592 HO2'   G    80     -29.217   5.869  57.675  1.00  0.00           H  
ATOM   2593  H1    G    80     -29.936   6.126  64.409  1.00  0.00           H  
ATOM   2594  H22   G    80     -31.646   6.565  61.446  1.00  0.00           H  
ATOM   2595  H21   G    80     -31.617   6.804  63.160  1.00  0.00           H  
ATOM   2596  H8    G    80     -25.519   3.154  60.799  1.00  0.00           H  
ATOM   2597  P     C    81     -25.105   8.146  57.879  1.00  0.00           P  
ATOM   2598  OP2   C    81     -24.190   7.942  59.044  1.00  0.00           O  
ATOM   2599  OP1   C    81     -24.620   8.897  56.689  1.00  0.00           O  
ATOM   2600  O5'   C    81     -26.431   8.852  58.419  1.00  0.00           O  
ATOM   2601  C5'   C    81     -27.511   9.211  57.531  1.00  0.00           C  
ATOM   2602  C4'   C    81     -28.628   9.882  58.309  1.00  0.00           C  
ATOM   2603  O4'   C    81     -29.114   8.986  59.349  1.00  0.00           O  
ATOM   2604  C3'   C    81     -28.241  11.148  59.065  1.00  0.00           C  
ATOM   2605  O3'   C    81     -28.244  12.294  58.211  1.00  0.00           O  
ATOM   2606  C1'   C    81     -29.510   9.748  60.485  1.00  0.00           C  
ATOM   2607  C2'   C    81     -29.318  11.227  60.141  1.00  0.00           C  
ATOM   2608  O2'   C    81     -30.539  11.764  59.664  1.00  0.00           O  
ATOM   2609  N1    C    81     -28.730   9.307  61.664  1.00  0.00           N  
ATOM   2610  C2    C    81     -29.228   9.593  62.949  1.00  0.00           C  
ATOM   2611  O2    C    81     -30.299  10.214  63.059  1.00  0.00           O  
ATOM   2612  N3    C    81     -28.530   9.184  64.036  1.00  0.00           N  
ATOM   2613  C4    C    81     -27.383   8.515  63.880  1.00  0.00           C  
ATOM   2614  N4    C    81     -26.735   8.123  64.978  1.00  0.00           N  
ATOM   2615  C5    C    81     -26.852   8.216  62.590  1.00  0.00           C  
ATOM   2616  C6    C    81     -27.549   8.629  61.520  1.00  0.00           C  
ATOM   2617  H5'   C    81     -27.897   8.315  57.024  1.00  0.00           H  
ATOM   2618 H5''   C    81     -27.144   9.891  56.748  1.00  0.00           H  
ATOM   2619  H4'   C    81     -29.370  10.144  57.541  1.00  0.00           H  
ATOM   2620  H3'   C    81     -27.219  11.123  59.473  1.00  0.00           H  
ATOM   2621  H1'   C    81     -30.569   9.615  60.748  1.00  0.00           H  
ATOM   2622  H2'   C    81     -29.036  11.883  60.977  1.00  0.00           H  
ATOM   2623 HO2'   C    81     -30.349  12.502  59.016  1.00  0.00           H  
ATOM   2624  H42   C    81     -25.873   7.621  64.898  1.00  0.00           H  
ATOM   2625  H41   C    81     -27.110   8.332  65.880  1.00  0.00           H  
ATOM   2626  H5    C    81     -25.904   7.669  62.477  1.00  0.00           H  
ATOM   2627  H6    C    81     -27.169   8.416  60.510  1.00  0.00           H  
ATOM   2628  P     A    82     -27.543  13.660  58.689  1.00  0.00           P  
ATOM   2629  OP2   A    82     -26.710  13.357  59.879  1.00  0.00           O  
ATOM   2630  OP1   A    82     -26.922  14.298  57.501  1.00  0.00           O  
ATOM   2631  O5'   A    82     -28.761  14.573  59.160  1.00  0.00           O  
ATOM   2632  C5'   A    82     -28.614  15.483  60.240  1.00  0.00           C  
ATOM   2633  C4'   A    82     -29.813  15.456  61.154  1.00  0.00           C  
ATOM   2634  O4'   A    82     -29.968  14.129  61.717  1.00  0.00           O  
ATOM   2635  C3'   A    82     -29.742  16.359  62.376  1.00  0.00           C  
ATOM   2636  O3'   A    82     -30.058  17.710  62.087  1.00  0.00           O  
ATOM   2637  C1'   A    82     -30.505  14.224  63.021  1.00  0.00           C  
ATOM   2638  C2'   A    82     -30.741  15.703  63.313  1.00  0.00           C  
ATOM   2639  O2'   A    82     -32.075  16.036  62.958  1.00  0.00           O  
ATOM   2640  N1    A    82     -29.630  12.988  67.946  1.00  0.00           N  
ATOM   2641  C2    A    82     -30.661  13.589  67.338  1.00  0.00           C  
ATOM   2642  N3    A    82     -30.824  13.880  66.050  1.00  0.00           N  
ATOM   2643  C4    A    82     -29.758  13.481  65.334  1.00  0.00           C  
ATOM   2644  C5    A    82     -28.625  12.851  65.816  1.00  0.00           C  
ATOM   2645  C6    A    82     -28.576  12.599  67.198  1.00  0.00           C  
ATOM   2646  N6    A    82     -27.548  12.001  67.805  1.00  0.00           N  
ATOM   2647  N7    A    82     -27.734  12.588  64.785  1.00  0.00           N  
ATOM   2648  C8    A    82     -28.337  13.056  63.720  1.00  0.00           C  
ATOM   2649  N9    A    82     -29.567  13.611  63.980  1.00  0.00           N  
ATOM   2650  H5'   A    82     -28.504  16.389  59.883  1.00  0.00           H  
ATOM   2651 H5''   A    82     -27.815  15.244  60.754  1.00  0.00           H  
ATOM   2652  H4'   A    82     -30.617  15.683  60.640  1.00  0.00           H  
ATOM   2653  H3'   A    82     -28.846  16.317  62.773  1.00  0.00           H  
ATOM   2654  H1'   A    82     -31.361  13.746  63.050  1.00  0.00           H  
ATOM   2655  H2'   A    82     -30.549  15.917  64.250  1.00  0.00           H  
ATOM   2656 HO2'   A    82     -32.108  16.978  62.691  1.00  0.00           H  
ATOM   2657  H2    A    82     -31.401  13.851  67.926  1.00  0.00           H  
ATOM   2658  H61   A    82     -27.571  11.851  68.774  1.00  0.00           H  
ATOM   2659  H62   A    82     -26.772  11.709  67.283  1.00  0.00           H  
ATOM   2660  H8    A    82     -27.947  13.015  62.822  1.00  0.00           H  
ATOM   2661  P     U    83     -29.178  18.898  62.717  1.00  0.00           P  
ATOM   2662  OP2   U    83     -27.770  18.703  62.290  1.00  0.00           O  
ATOM   2663  OP1   U    83     -29.863  20.183  62.424  1.00  0.00           O  
ATOM   2664  O5'   U    83     -29.257  18.644  64.288  1.00  0.00           O  
ATOM   2665  C5'   U    83     -30.444  18.928  65.014  1.00  0.00           C  
ATOM   2666  C4'   U    83     -30.291  18.602  66.479  1.00  0.00           C  
ATOM   2667  O4'   U    83     -30.021  17.188  66.627  1.00  0.00           O  
ATOM   2668  C3'   U    83     -29.130  19.273  67.198  1.00  0.00           C  
ATOM   2669  O3'   U    83     -29.429  20.590  67.623  1.00  0.00           O  
ATOM   2670  C1'   U    83     -29.142  16.952  67.715  1.00  0.00           C  
ATOM   2671  C2'   U    83     -28.832  18.309  68.347  1.00  0.00           C  
ATOM   2672  O2'   U    83     -29.719  18.518  69.437  1.00  0.00           O  
ATOM   2673  N1    U    83     -27.927  16.288  67.185  1.00  0.00           N  
ATOM   2674  C2    U    83     -27.033  15.778  68.108  1.00  0.00           C  
ATOM   2675  O2    U    83     -27.204  15.853  69.312  1.00  0.00           O  
ATOM   2676  N3    U    83     -25.924  15.172  67.571  1.00  0.00           N  
ATOM   2677  C4    U    83     -25.621  15.025  66.234  1.00  0.00           C  
ATOM   2678  O4    U    83     -24.579  14.454  65.909  1.00  0.00           O  
ATOM   2679  C5    U    83     -26.591  15.576  65.338  1.00  0.00           C  
ATOM   2680  C6    U    83     -27.681  16.171  65.833  1.00  0.00           C  
ATOM   2681  H5'   U    83     -31.179  18.396  64.644  1.00  0.00           H  
ATOM   2682 H5''   U    83     -30.657  19.879  64.919  1.00  0.00           H  
ATOM   2683  H4'   U    83     -31.122  18.817  66.952  1.00  0.00           H  
ATOM   2684  H3'   U    83     -28.359  19.297  66.594  1.00  0.00           H  
ATOM   2685  H1'   U    83     -29.563  16.373  68.386  1.00  0.00           H  
ATOM   2686  H2'   U    83     -27.895  18.363  68.627  1.00  0.00           H  
ATOM   2687 HO2'   U    83     -29.877  19.480  69.540  1.00  0.00           H  
ATOM   2688  H3    U    83     -25.277  14.804  68.208  1.00  0.00           H  
ATOM   2689  H5    U    83     -26.457  15.516  64.368  1.00  0.00           H  
ATOM   2690  H6    U    83     -28.329  16.541  65.199  1.00  0.00           H  
ATOM   2691  P     U    84     -28.426  21.798  67.280  1.00  0.00           P  
ATOM   2692  OP2   U    84     -28.037  21.680  65.852  1.00  0.00           O  
ATOM   2693  OP1   U    84     -29.038  23.059  67.772  1.00  0.00           O  
ATOM   2694  O5'   U    84     -27.140  21.495  68.168  1.00  0.00           O  
ATOM   2695  C5'   U    84     -27.193  21.584  69.584  1.00  0.00           C  
ATOM   2696  C4'   U    84     -26.045  20.851  70.232  1.00  0.00           C  
ATOM   2697  O4'   U    84     -26.078  19.444  69.874  1.00  0.00           O  
ATOM   2698  C3'   U    84     -24.649  21.289  69.814  1.00  0.00           C  
ATOM   2699  O3'   U    84     -24.224  22.476  70.459  1.00  0.00           O  
ATOM   2700  C1'   U    84     -24.784  18.938  69.724  1.00  0.00           C  
ATOM   2701  C2'   U    84     -23.822  20.056  70.145  1.00  0.00           C  
ATOM   2702  O2'   U    84     -23.575  19.961  71.540  1.00  0.00           O  
ATOM   2703  N1    U    84     -24.605  18.546  68.305  1.00  0.00           N  
ATOM   2704  C2    U    84     -23.633  17.602  68.028  1.00  0.00           C  
ATOM   2705  O2    U    84     -22.936  17.093  68.888  1.00  0.00           O  
ATOM   2706  N3    U    84     -23.504  17.270  66.702  1.00  0.00           N  
ATOM   2707  C4    U    84     -24.229  17.775  65.644  1.00  0.00           C  
ATOM   2708  O4    U    84     -23.993  17.374  64.503  1.00  0.00           O  
ATOM   2709  C5    U    84     -25.217  18.746  66.005  1.00  0.00           C  
ATOM   2710  C6    U    84     -25.365  19.087  67.289  1.00  0.00           C  
ATOM   2711  H5'   U    84     -28.037  21.195  69.897  1.00  0.00           H  
ATOM   2712 H5''   U    84     -27.159  22.527  69.847  1.00  0.00           H  
ATOM   2713  H4'   U    84     -26.124  20.936  71.205  1.00  0.00           H  
ATOM   2714  H3'   U    84     -24.629  21.425  68.845  1.00  0.00           H  
ATOM   2715  H1'   U    84     -24.639  18.155  70.297  1.00  0.00           H  
ATOM   2716  H2'   U    84     -22.990  20.033  69.628  1.00  0.00           H  
ATOM   2717 HO2'   U    84     -23.348  19.033  71.762  1.00  0.00           H  
ATOM   2718  H3    U    84     -22.820  16.603  66.484  1.00  0.00           H  
ATOM   2719  H5    U    84     -25.780  19.157  65.315  1.00  0.00           H  
ATOM   2720  H6    U    84     -26.046  19.754  67.510  1.00  0.00           H  
ATOM   2721  P     U    85     -23.607  23.686  69.601  1.00  0.00           P  
ATOM   2722  OP2   U    85     -24.327  23.745  68.305  1.00  0.00           O  
ATOM   2723  OP1   U    85     -23.560  24.890  70.471  1.00  0.00           O  
ATOM   2724  O5'   U    85     -22.109  23.228  69.313  1.00  0.00           O  
ATOM   2725  C5'   U    85     -21.185  23.041  70.375  1.00  0.00           C  
ATOM   2726  C4'   U    85     -20.020  22.182  69.955  1.00  0.00           C  
ATOM   2727  O4'   U    85     -20.509  20.873  69.552  1.00  0.00           O  
ATOM   2728  C3'   U    85     -19.248  22.669  68.738  1.00  0.00           C  
ATOM   2729  O3'   U    85     -18.255  23.637  69.054  1.00  0.00           O  
ATOM   2730  C1'   U    85     -19.792  20.401  68.433  1.00  0.00           C  
ATOM   2731  C2'   U    85     -18.636  21.380  68.217  1.00  0.00           C  
ATOM   2732  O2'   U    85     -17.521  20.978  68.988  1.00  0.00           O  
ATOM   2733  N1    U    85     -20.716  20.344  67.288  1.00  0.00           N  
ATOM   2734  C2    U    85     -20.442  19.434  66.277  1.00  0.00           C  
ATOM   2735  O2    U    85     -19.471  18.692  66.292  1.00  0.00           O  
ATOM   2736  N3    U    85     -21.345  19.427  65.243  1.00  0.00           N  
ATOM   2737  C4    U    85     -22.465  20.220  65.110  1.00  0.00           C  
ATOM   2738  O4    U    85     -23.154  20.125  64.096  1.00  0.00           O  
ATOM   2739  C5    U    85     -22.681  21.132  66.189  1.00  0.00           C  
ATOM   2740  C6    U    85     -21.823  21.163  67.214  1.00  0.00           C  
ATOM   2741  H5'   U    85     -21.645  22.610  71.126  1.00  0.00           H  
ATOM   2742 H5''   U    85     -20.849  23.915  70.665  1.00  0.00           H  
ATOM   2743  H4'   U    85     -19.356  22.181  70.832  1.00  0.00           H  
ATOM   2744  H3'   U    85     -19.874  23.185  67.995  1.00  0.00           H  
ATOM   2745  H1'   U    85     -19.349  19.399  68.531  1.00  0.00           H  
ATOM   2746  H2'   U    85     -18.257  21.474  67.190  1.00  0.00           H  
ATOM   2747 HO2'   U    85     -16.977  21.781  69.232  1.00  0.00           H  
ATOM   2748  H3    U    85     -21.170  18.777  64.502  1.00  0.00           H  
ATOM   2749  H5    U    85     -23.551  21.808  66.175  1.00  0.00           H  
ATOM   2750  H6    U    85     -22.007  21.872  68.035  1.00  0.00           H  
ATOM   2751  P     G    86     -18.051  24.905  68.085  1.00  0.00           P  
ATOM   2752  OP2   G    86     -19.398  25.423  67.722  1.00  0.00           O  
ATOM   2753  OP1   G    86     -17.065  25.803  68.736  1.00  0.00           O  
ATOM   2754  O5'   G    86     -17.377  24.310  66.768  1.00  0.00           O  
ATOM   2755  C5'   G    86     -16.038  23.789  66.809  1.00  0.00           C  
ATOM   2756  C4'   G    86     -15.695  23.087  65.519  1.00  0.00           C  
ATOM   2757  O4'   G    86     -16.530  21.909  65.356  1.00  0.00           O  
ATOM   2758  C3'   G    86     -15.912  23.843  64.219  1.00  0.00           C  
ATOM   2759  O3'   G    86     -14.901  24.802  63.948  1.00  0.00           O  
ATOM   2760  C1'   G    86     -16.656  21.627  63.980  1.00  0.00           C  
ATOM   2761  C2'   G    86     -15.879  22.703  63.217  1.00  0.00           C  
ATOM   2762  O2'   G    86     -14.568  22.251  62.971  1.00  0.00           O  
ATOM   2763  N1    G    86     -19.974  20.628  60.307  1.00  0.00           N  
ATOM   2764  C2    G    86     -18.622  20.369  60.372  1.00  0.00           C  
ATOM   2765  N2    G    86     -18.065  19.787  59.301  1.00  0.00           N  
ATOM   2766  N3    G    86     -17.869  20.661  61.413  1.00  0.00           N  
ATOM   2767  C4    G    86     -18.574  21.240  62.404  1.00  0.00           C  
ATOM   2768  C5    G    86     -19.917  21.541  62.447  1.00  0.00           C  
ATOM   2769  C6    G    86     -20.722  21.231  61.316  1.00  0.00           C  
ATOM   2770  O6    G    86     -21.931  21.436  61.151  1.00  0.00           O  
ATOM   2771  N7    G    86     -20.251  22.133  63.657  1.00  0.00           N  
ATOM   2772  C8    G    86     -19.120  22.188  64.309  1.00  0.00           C  
ATOM   2773  N9    G    86     -18.063  21.676  63.596  1.00  0.00           N  
ATOM   2774  H5'   G    86     -15.933  23.085  67.647  1.00  0.00           H  
ATOM   2775 H5''   G    86     -15.322  24.605  66.983  1.00  0.00           H  
ATOM   2776  H4'   G    86     -14.619  22.880  65.603  1.00  0.00           H  
ATOM   2777  H3'   G    86     -16.834  24.445  64.206  1.00  0.00           H  
ATOM   2778  H1'   G    86     -16.248  20.655  63.665  1.00  0.00           H  
ATOM   2779  H2'   G    86     -16.272  22.993  62.232  1.00  0.00           H  
ATOM   2780 HO2'   G    86     -13.929  23.016  63.055  1.00  0.00           H  
ATOM   2781  H1    G    86     -20.456  20.364  59.472  1.00  0.00           H  
ATOM   2782  H22   G    86     -17.087  19.579  59.299  1.00  0.00           H  
ATOM   2783  H21   G    86     -18.626  19.561  58.506  1.00  0.00           H  
ATOM   2784  H8    G    86     -19.024  22.610  65.322  1.00  0.00           H  
ATOM   2785  P     C    87     -15.291  26.184  63.221  1.00  0.00           P  
ATOM   2786  OP2   C    87     -16.666  26.595  63.625  1.00  0.00           O  
ATOM   2787  OP1   C    87     -14.163  27.124  63.431  1.00  0.00           O  
ATOM   2788  O5'   C    87     -15.324  25.803  61.677  1.00  0.00           O  
ATOM   2789  C5'   C    87     -14.126  25.415  60.988  1.00  0.00           C  
ATOM   2790  C4'   C    87     -14.463  24.809  59.647  1.00  0.00           C  
ATOM   2791  O4'   C    87     -15.334  23.659  59.832  1.00  0.00           O  
ATOM   2792  C3'   C    87     -15.254  25.686  58.690  1.00  0.00           C  
ATOM   2793  O3'   C    87     -14.477  26.658  58.016  1.00  0.00           O  
ATOM   2794  C1'   C    87     -16.217  23.548  58.738  1.00  0.00           C  
ATOM   2795  C2'   C    87     -15.847  24.653  57.747  1.00  0.00           C  
ATOM   2796  O2'   C    87     -14.912  24.157  56.811  1.00  0.00           O  
ATOM   2797  N1    C    87     -17.600  23.734  59.219  1.00  0.00           N  
ATOM   2798  C2    C    87     -18.649  23.230  58.439  1.00  0.00           C  
ATOM   2799  O2    C    87     -18.376  22.594  57.406  1.00  0.00           O  
ATOM   2800  N3    C    87     -19.928  23.446  58.829  1.00  0.00           N  
ATOM   2801  C4    C    87     -20.176  24.123  59.952  1.00  0.00           C  
ATOM   2802  N4    C    87     -21.449  24.329  60.289  1.00  0.00           N  
ATOM   2803  C5    C    87     -19.128  24.623  60.780  1.00  0.00           C  
ATOM   2804  C6    C    87     -17.868  24.405  60.381  1.00  0.00           C  
ATOM   2805  H5'   C    87     -13.562  24.689  61.591  1.00  0.00           H  
ATOM   2806 H5''   C    87     -13.474  26.289  60.845  1.00  0.00           H  
ATOM   2807  H4'   C    87     -13.482  24.582  59.202  1.00  0.00           H  
ATOM   2808  H3'   C    87     -16.025  26.295  59.184  1.00  0.00           H  
ATOM   2809  H1'   C    87     -16.177  22.598  58.186  1.00  0.00           H  
ATOM   2810  H2'   C    87     -16.665  25.057  57.134  1.00  0.00           H  
ATOM   2811 HO2'   C    87     -14.219  24.856  56.630  1.00  0.00           H  
ATOM   2812  H42   C    87     -21.670  24.834  61.124  1.00  0.00           H  
ATOM   2813  H41   C    87     -22.182  23.979  59.708  1.00  0.00           H  
ATOM   2814  H5    C    87     -19.348  25.170  61.709  1.00  0.00           H  
ATOM   2815  H6    C    87     -17.033  24.776  60.994  1.00  0.00           H  
ATOM   2816  P     C    88     -15.103  28.105  57.689  1.00  0.00           P  
ATOM   2817  OP2   C    88     -16.069  28.462  58.759  1.00  0.00           O  
ATOM   2818  OP1   C    88     -13.987  29.037  57.380  1.00  0.00           O  
ATOM   2819  O5'   C    88     -15.908  27.859  56.339  1.00  0.00           O  
ATOM   2820  C5'   C    88     -15.240  27.429  55.143  1.00  0.00           C  
ATOM   2821  C4'   C    88     -16.254  27.123  54.071  1.00  0.00           C  
ATOM   2822  O4'   C    88     -17.138  26.071  54.542  1.00  0.00           O  
ATOM   2823  C3'   C    88     -17.197  28.266  53.738  1.00  0.00           C  
ATOM   2824  O3'   C    88     -16.603  29.209  52.857  1.00  0.00           O  
ATOM   2825  C1'   C    88     -18.456  26.305  54.050  1.00  0.00           C  
ATOM   2826  C2'   C    88     -18.399  27.537  53.148  1.00  0.00           C  
ATOM   2827  O2'   C    88     -18.217  27.089  51.813  1.00  0.00           O  
ATOM   2828  N1    C    88     -19.391  26.431  55.191  1.00  0.00           N  
ATOM   2829  C2    C    88     -20.762  26.227  54.973  1.00  0.00           C  
ATOM   2830  O2    C    88     -21.166  26.023  53.816  1.00  0.00           O  
ATOM   2831  N3    C    88     -21.610  26.263  56.020  1.00  0.00           N  
ATOM   2832  C4    C    88     -21.145  26.510  57.245  1.00  0.00           C  
ATOM   2833  N4    C    88     -22.018  26.509  58.261  1.00  0.00           N  
ATOM   2834  C5    C    88     -19.766  26.764  57.489  1.00  0.00           C  
ATOM   2835  C6    C    88     -18.934  26.717  56.446  1.00  0.00           C  
ATOM   2836  H5'   C    88     -14.633  26.535  55.349  1.00  0.00           H  
ATOM   2837 H5''   C    88     -14.551  28.212  54.793  1.00  0.00           H  
ATOM   2838  H4'   C    88     -15.646  26.865  53.192  1.00  0.00           H  
ATOM   2839  H3'   C    88     -17.485  28.870  54.612  1.00  0.00           H  
ATOM   2840  H1'   C    88     -18.837  25.476  53.435  1.00  0.00           H  
ATOM   2841  H2'   C    88     -19.295  28.171  53.093  1.00  0.00           H  
ATOM   2842 HO2'   C    88     -17.570  27.692  51.344  1.00  0.00           H  
ATOM   2843  H42   C    88     -21.703  26.692  59.193  1.00  0.00           H  
ATOM   2844  H41   C    88     -22.985  26.325  58.088  1.00  0.00           H  
ATOM   2845  H5    C    88     -19.399  26.992  58.501  1.00  0.00           H  
ATOM   2846  H6    C    88     -17.861  26.907  56.598  1.00  0.00           H  
ATOM   2847  P     A    89     -17.021  30.760  52.932  1.00  0.00           P  
ATOM   2848  OP2   A    89     -17.085  31.150  54.363  1.00  0.00           O  
ATOM   2849  OP1   A    89     -16.147  31.517  52.002  1.00  0.00           O  
ATOM   2850  O5'   A    89     -18.504  30.787  52.348  1.00  0.00           O  
ATOM   2851  C5'   A    89     -18.757  30.471  50.987  1.00  0.00           C  
ATOM   2852  C4'   A    89     -20.179  30.791  50.600  1.00  0.00           C  
ATOM   2853  O4'   A    89     -21.089  29.863  51.242  1.00  0.00           O  
ATOM   2854  C3'   A    89     -20.699  32.152  51.035  1.00  0.00           C  
ATOM   2855  O3'   A    89     -20.317  33.198  50.160  1.00  0.00           O  
ATOM   2856  C1'   A    89     -22.337  30.508  51.492  1.00  0.00           C  
ATOM   2857  C2'   A    89     -22.209  31.947  50.987  1.00  0.00           C  
ATOM   2858  O2'   A    89     -22.695  32.013  49.654  1.00  0.00           O  
ATOM   2859  N1    A    89     -25.697  31.602  55.242  1.00  0.00           N  
ATOM   2860  C2    A    89     -25.733  31.793  53.917  1.00  0.00           C  
ATOM   2861  N3    A    89     -24.822  31.484  52.998  1.00  0.00           N  
ATOM   2862  C4    A    89     -23.750  30.903  53.567  1.00  0.00           C  
ATOM   2863  C5    A    89     -23.568  30.640  54.912  1.00  0.00           C  
ATOM   2864  C6    A    89     -24.607  31.015  55.782  1.00  0.00           C  
ATOM   2865  N6    A    89     -24.572  30.825  57.103  1.00  0.00           N  
ATOM   2866  N7    A    89     -22.340  30.030  55.130  1.00  0.00           N  
ATOM   2867  C8    A    89     -21.816  29.941  53.933  1.00  0.00           C  
ATOM   2868  N9    A    89     -22.616  30.449  52.939  1.00  0.00           N  
ATOM   2869  H5'   A    89     -18.595  29.515  50.846  1.00  0.00           H  
ATOM   2870 H5''   A    89     -18.147  30.985  50.420  1.00  0.00           H  
ATOM   2871  H4'   A    89     -20.271  30.702  49.628  1.00  0.00           H  
ATOM   2872  H3'   A    89     -20.425  32.320  51.962  1.00  0.00           H  
ATOM   2873  H1'   A    89     -23.055  30.054  51.002  1.00  0.00           H  
ATOM   2874  H2'   A    89     -22.676  32.576  51.576  1.00  0.00           H  
ATOM   2875 HO2'   A    89     -22.129  32.624  49.139  1.00  0.00           H  
ATOM   2876  H2    A    89     -26.546  32.222  53.576  1.00  0.00           H  
ATOM   2877  H61   A    89     -25.328  31.109  57.659  1.00  0.00           H  
ATOM   2878  H62   A    89     -23.791  30.401  57.517  1.00  0.00           H  
ATOM   2879  H8    A    89     -20.935  29.547  53.762  1.00  0.00           H  
ATOM   2880  P     A    90     -20.088  34.684  50.727  1.00  0.00           P  
ATOM   2881  OP2   A    90     -19.582  34.572  52.118  1.00  0.00           O  
ATOM   2882  OP1   A    90     -19.307  35.447  49.721  1.00  0.00           O  
ATOM   2883  O5'   A    90     -21.555  35.304  50.786  1.00  0.00           O  
ATOM   2884  C5'   A    90     -22.284  35.565  49.596  1.00  0.00           C  
ATOM   2885  C4'   A    90     -23.707  35.967  49.894  1.00  0.00           C  
ATOM   2886  O4'   A    90     -24.340  34.929  50.669  1.00  0.00           O  
ATOM   2887  C3'   A    90     -23.884  37.231  50.721  1.00  0.00           C  
ATOM   2888  O3'   A    90     -23.823  38.415  49.945  1.00  0.00           O  
ATOM   2889  C1'   A    90     -25.224  35.502  51.613  1.00  0.00           C  
ATOM   2890  C2'   A    90     -25.246  37.014  51.364  1.00  0.00           C  
ATOM   2891  O2'   A    90     -26.297  37.319  50.459  1.00  0.00           O  
ATOM   2892  N1    A    90     -26.469  35.202  56.604  1.00  0.00           N  
ATOM   2893  C2    A    90     -27.168  35.570  55.523  1.00  0.00           C  
ATOM   2894  N3    A    90     -26.781  35.625  54.250  1.00  0.00           N  
ATOM   2895  C4    A    90     -25.498  35.241  54.126  1.00  0.00           C  
ATOM   2896  C5    A    90     -24.653  34.837  55.143  1.00  0.00           C  
ATOM   2897  C6    A    90     -25.183  34.822  56.445  1.00  0.00           C  
ATOM   2898  N6    A    90     -24.487  34.456  57.524  1.00  0.00           N  
ATOM   2899  N7    A    90     -23.400  34.514  54.640  1.00  0.00           N  
ATOM   2900  C8    A    90     -23.514  34.727  53.352  1.00  0.00           C  
ATOM   2901  N9    A    90     -24.757  35.169  52.972  1.00  0.00           N  
ATOM   2902  H5'   A    90     -22.291  34.757  49.041  1.00  0.00           H  
ATOM   2903 H5''   A    90     -21.845  36.287  49.102  1.00  0.00           H  
ATOM   2904  H4'   A    90     -24.190  36.078  49.048  1.00  0.00           H  
ATOM   2905  H3'   A    90     -23.198  37.255  51.422  1.00  0.00           H  
ATOM   2906  H1'   A    90     -26.125  35.137  51.478  1.00  0.00           H  
ATOM   2907  H2'   A    90     -25.331  37.514  52.203  1.00  0.00           H  
ATOM   2908 HO2'   A    90     -27.151  37.280  50.938  1.00  0.00           H  
ATOM   2909  H2    A    90     -28.096  35.837  55.692  1.00  0.00           H  
ATOM   2910  H61   A    90     -24.912  34.466  58.408  1.00  0.00           H  
ATOM   2911  H62   A    90     -23.553  34.176  57.433  1.00  0.00           H  
ATOM   2912  H8    A    90     -22.779  34.585  52.719  1.00  0.00           H  
ATOM   2913  P     G    91     -24.785  39.644  50.297  1.00  0.00           P  
ATOM   2914  OP2   G    91     -24.221  40.819  49.585  1.00  0.00           O  
ATOM   2915  OP1   G    91     -26.163  39.187  49.983  1.00  0.00           O  
ATOM   2916  O5'   G    91     -24.708  39.933  51.863  1.00  0.00           O  
ATOM   2917  C5'   G    91     -24.928  41.238  52.375  1.00  0.00           C  
ATOM   2918  C4'   G    91     -25.915  41.227  53.516  1.00  0.00           C  
ATOM   2919  O4'   G    91     -26.136  39.867  53.964  1.00  0.00           O  
ATOM   2920  C3'   G    91     -25.480  41.948  54.783  1.00  0.00           C  
ATOM   2921  O3'   G    91     -25.645  43.353  54.704  1.00  0.00           O  
ATOM   2922  C1'   G    91     -26.384  39.846  55.357  1.00  0.00           C  
ATOM   2923  C2'   G    91     -26.354  41.294  55.844  1.00  0.00           C  
ATOM   2924  O2'   G    91     -27.675  41.816  55.818  1.00  0.00           O  
ATOM   2925  N1    G    91     -24.662  37.862  59.718  1.00  0.00           N  
ATOM   2926  C2    G    91     -25.765  38.648  59.491  1.00  0.00           C  
ATOM   2927  N2    G    91     -26.513  38.948  60.563  1.00  0.00           N  
ATOM   2928  N3    G    91     -26.113  39.106  58.299  1.00  0.00           N  
ATOM   2929  C4    G    91     -25.254  38.712  57.336  1.00  0.00           C  
ATOM   2930  C5    G    91     -24.126  37.929  57.456  1.00  0.00           C  
ATOM   2931  C6    G    91     -23.764  37.443  58.740  1.00  0.00           C  
ATOM   2932  O6    G    91     -22.800  36.735  59.052  1.00  0.00           O  
ATOM   2933  N7    G    91     -23.515  37.751  56.223  1.00  0.00           N  
ATOM   2934  C8    G    91     -24.269  38.417  55.391  1.00  0.00           C  
ATOM   2935  N9    G    91     -25.341  39.023  55.999  1.00  0.00           N  
ATOM   2936  H5'   G    91     -25.274  41.809  51.658  1.00  0.00           H  
ATOM   2937 H5''   G    91     -24.076  41.605  52.693  1.00  0.00           H  
ATOM   2938  H4'   G    91     -26.765  41.607  53.209  1.00  0.00           H  
ATOM   2939  H3'   G    91     -24.541  41.743  54.971  1.00  0.00           H  
ATOM   2940  H1'   G    91     -27.265  39.458  55.541  1.00  0.00           H  
ATOM   2941  H2'   G    91     -25.954  41.365  56.736  1.00  0.00           H  
ATOM   2942 HO2'   G    91     -27.636  42.776  55.625  1.00  0.00           H  
ATOM   2943  H1    G    91     -24.491  37.573  60.639  1.00  0.00           H  
ATOM   2944  H22   G    91     -27.313  39.506  60.462  1.00  0.00           H  
ATOM   2945  H21   G    91     -26.262  38.612  61.448  1.00  0.00           H  
ATOM   2946  H8    G    91     -24.088  38.476  54.430  1.00  0.00           H  
ATOM   2947  P     A    92     -24.580  44.332  55.404  1.00  0.00           P  
ATOM   2948  OP2   A    92     -23.219  43.832  55.087  1.00  0.00           O  
ATOM   2949  OP1   A    92     -24.947  45.730  55.064  1.00  0.00           O  
ATOM   2950  O5'   A    92     -24.830  44.122  56.963  1.00  0.00           O  
ATOM   2951  C5'   A    92     -26.029  44.573  57.576  1.00  0.00           C  
ATOM   2952  C4'   A    92     -26.054  44.249  59.049  1.00  0.00           C  
ATOM   2953  O4'   A    92     -26.011  42.811  59.256  1.00  0.00           O  
ATOM   2954  C3'   A    92     -24.873  44.754  59.864  1.00  0.00           C  
ATOM   2955  O3'   A    92     -24.956  46.137  60.162  1.00  0.00           O  
ATOM   2956  C1'   A    92     -25.386  42.543  60.479  1.00  0.00           C  
ATOM   2957  C2'   A    92     -24.957  43.876  61.093  1.00  0.00           C  
ATOM   2958  O2'   A    92     -25.972  44.325  61.979  1.00  0.00           O  
ATOM   2959  N1    A    92     -21.874  39.453  62.641  1.00  0.00           N  
ATOM   2960  C2    A    92     -22.863  40.192  63.159  1.00  0.00           C  
ATOM   2961  N3    A    92     -23.742  40.975  62.537  1.00  0.00           N  
ATOM   2962  C4    A    92     -23.534  40.962  61.209  1.00  0.00           C  
ATOM   2963  C5    A    92     -22.560  40.253  60.530  1.00  0.00           C  
ATOM   2964  C6    A    92     -21.692  39.461  61.303  1.00  0.00           C  
ATOM   2965  N6    A    92     -20.706  38.724  60.788  1.00  0.00           N  
ATOM   2966  N7    A    92     -22.648  40.483  59.164  1.00  0.00           N  
ATOM   2967  C8    A    92     -23.657  41.311  59.049  1.00  0.00           C  
ATOM   2968  N9    A    92     -24.240  41.644  60.247  1.00  0.00           N  
ATOM   2969  H5'   A    92     -26.794  44.140  57.141  1.00  0.00           H  
ATOM   2970 H5''   A    92     -26.103  45.543  57.461  1.00  0.00           H  
ATOM   2971  H4'   A    92     -26.886  44.595  59.436  1.00  0.00           H  
ATOM   2972  H3'   A    92     -24.043  44.562  59.379  1.00  0.00           H  
ATOM   2973  H1'   A    92     -26.031  42.103  61.073  1.00  0.00           H  
ATOM   2974  H2'   A    92     -24.089  43.802  61.542  1.00  0.00           H  
ATOM   2975 HO2'   A    92     -25.966  45.305  61.999  1.00  0.00           H  
ATOM   2976  H2    A    92     -22.953  40.151  64.135  1.00  0.00           H  
ATOM   2977  H61   A    92     -20.132  38.191  61.378  1.00  0.00           H  
ATOM   2978  H62   A    92     -20.555  38.714  59.820  1.00  0.00           H  
ATOM   2979  H8    A    92     -23.966  41.662  58.187  1.00  0.00           H  
ATOM   2980  P     A    93     -23.676  47.087  59.955  1.00  0.00           P  
ATOM   2981  OP2   A    93     -23.150  46.857  58.586  1.00  0.00           O  
ATOM   2982  OP1   A    93     -24.048  48.460  60.378  1.00  0.00           O  
ATOM   2983  O5'   A    93     -22.607  46.523  60.994  1.00  0.00           O  
ATOM   2984  C5'   A    93     -22.813  46.652  62.393  1.00  0.00           C  
ATOM   2985  C4'   A    93     -21.727  45.960  63.179  1.00  0.00           C  
ATOM   2986  O4'   A    93     -21.854  44.527  63.011  1.00  0.00           O  
ATOM   2987  C3'   A    93     -20.299  46.266  62.755  1.00  0.00           C  
ATOM   2988  O3'   A    93     -19.753  47.394  63.418  1.00  0.00           O  
ATOM   2989  C1'   A    93     -20.594  43.918  62.833  1.00  0.00           C  
ATOM   2990  C2'   A    93     -19.552  44.995  63.140  1.00  0.00           C  
ATOM   2991  O2'   A    93     -19.262  44.969  64.530  1.00  0.00           O  
ATOM   2992  N1    A    93     -18.418  40.574  59.572  1.00  0.00           N  
ATOM   2993  C2    A    93     -18.275  40.770  60.889  1.00  0.00           C  
ATOM   2994  N3    A    93     -18.874  41.661  61.677  1.00  0.00           N  
ATOM   2995  C4    A    93     -19.722  42.427  60.968  1.00  0.00           C  
ATOM   2996  C5    A    93     -19.976  42.346  59.612  1.00  0.00           C  
ATOM   2997  C6    A    93     -19.278  41.361  58.891  1.00  0.00           C  
ATOM   2998  N6    A    93     -19.420  41.165  57.578  1.00  0.00           N  
ATOM   2999  N7    A    93     -20.911  43.299  59.230  1.00  0.00           N  
ATOM   3000  C8    A    93     -21.196  43.924  60.345  1.00  0.00           C  
ATOM   3001  N9    A    93     -20.513  43.448  61.438  1.00  0.00           N  
ATOM   3002  H5'   A    93     -23.678  46.257  62.628  1.00  0.00           H  
ATOM   3003 H5''   A    93     -22.822  47.603  62.629  1.00  0.00           H  
ATOM   3004  H4'   A    93     -21.830  46.184  64.127  1.00  0.00           H  
ATOM   3005  H3'   A    93     -20.268  46.371  61.781  1.00  0.00           H  
ATOM   3006  H1'   A    93     -20.468  43.160  63.442  1.00  0.00           H  
ATOM   3007  H2'   A    93     -18.744  44.874  62.598  1.00  0.00           H  
ATOM   3008 HO2'   A    93     -18.325  45.224  64.665  1.00  0.00           H  
ATOM   3009  H2    A    93     -17.639  40.173  61.337  1.00  0.00           H  
ATOM   3010  H61   A    93     -18.906  40.461  57.129  1.00  0.00           H  
ATOM   3011  H62   A    93     -20.039  41.724  57.063  1.00  0.00           H  
ATOM   3012  H8    A    93     -21.838  44.663  60.396  1.00  0.00           H  
ATOM   3013  P     U    94     -18.664  48.317  62.679  1.00  0.00           P  
ATOM   3014  OP2   U    94     -18.674  47.971  61.235  1.00  0.00           O  
ATOM   3015  OP1   U    94     -18.890  49.723  63.099  1.00  0.00           O  
ATOM   3016  O5'   U    94     -17.274  47.836  63.291  1.00  0.00           O  
ATOM   3017  C5'   U    94     -17.008  47.958  64.680  1.00  0.00           C  
ATOM   3018  C4'   U    94     -15.843  47.105  65.099  1.00  0.00           C  
ATOM   3019  O4'   U    94     -16.133  45.715  64.796  1.00  0.00           O  
ATOM   3020  C3'   U    94     -14.549  47.361  64.355  1.00  0.00           C  
ATOM   3021  O3'   U    94     -13.874  48.505  64.856  1.00  0.00           O  
ATOM   3022  C1'   U    94     -14.914  45.051  64.516  1.00  0.00           C  
ATOM   3023  C2'   U    94     -13.791  46.076  64.638  1.00  0.00           C  
ATOM   3024  O2'   U    94     -13.313  46.059  65.968  1.00  0.00           O  
ATOM   3025  N1    U    94     -14.988  44.409  63.197  1.00  0.00           N  
ATOM   3026  C2    U    94     -14.078  43.402  62.916  1.00  0.00           C  
ATOM   3027  O2    U    94     -13.224  43.047  63.708  1.00  0.00           O  
ATOM   3028  N3    U    94     -14.209  42.823  61.673  1.00  0.00           N  
ATOM   3029  C4    U    94     -15.142  43.150  60.699  1.00  0.00           C  
ATOM   3030  O4    U    94     -15.141  42.543  59.618  1.00  0.00           O  
ATOM   3031  C5    U    94     -16.042  44.205  61.069  1.00  0.00           C  
ATOM   3032  C6    U    94     -15.934  44.784  62.275  1.00  0.00           C  
ATOM   3033  H5'   U    94     -17.803  47.681  65.183  1.00  0.00           H  
ATOM   3034 H5''   U    94     -16.808  48.894  64.887  1.00  0.00           H  
ATOM   3035  H4'   U    94     -15.715  47.331  66.168  1.00  0.00           H  
ATOM   3036  H3'   U    94     -14.691  47.581  63.287  1.00  0.00           H  
ATOM   3037  H1'   U    94     -14.696  44.250  65.237  1.00  0.00           H  
ATOM   3038  H2'   U    94     -12.904  45.957  64.000  1.00  0.00           H  
ATOM   3039 HO2'   U    94     -12.314  46.004  65.963  1.00  0.00           H  
ATOM   3040  H3    U    94     -13.563  42.092  61.450  1.00  0.00           H  
ATOM   3041  H5    U    94     -16.820  44.540  60.366  1.00  0.00           H  
ATOM   3042  H6    U    94     -16.635  45.590  62.538  1.00  0.00           H  
ATOM   3043  P     G    95     -12.737  49.208  63.960  1.00  0.00           P  
ATOM   3044  OP2   G    95     -13.171  49.137  62.542  1.00  0.00           O  
ATOM   3045  OP1   G    95     -12.432  50.530  64.571  1.00  0.00           O  
ATOM   3046  O5'   G    95     -11.477  48.252  64.145  1.00  0.00           O  
ATOM   3047  C5'   G    95     -10.711  48.318  65.337  1.00  0.00           C  
ATOM   3048  C4'   G    95      -9.813  47.113  65.461  1.00  0.00           C  
ATOM   3049  O4'   G    95     -10.515  45.925  64.999  1.00  0.00           O  
ATOM   3050  C3'   G    95      -8.533  47.108  64.642  1.00  0.00           C  
ATOM   3051  O3'   G    95      -7.517  47.919  65.224  1.00  0.00           O  
ATOM   3052  C1'   G    95      -9.560  44.989  64.544  1.00  0.00           C  
ATOM   3053  C2'   G    95      -8.177  45.630  64.695  1.00  0.00           C  
ATOM   3054  O2'   G    95      -7.634  45.280  65.954  1.00  0.00           O  
ATOM   3055  N1    G    95      -8.512  41.737  60.764  1.00  0.00           N  
ATOM   3056  C2    G    95      -8.040  41.757  62.056  1.00  0.00           C  
ATOM   3057  N2    G    95      -7.164  40.785  62.369  1.00  0.00           N  
ATOM   3058  N3    G    95      -8.401  42.658  62.971  1.00  0.00           N  
ATOM   3059  C4    G    95      -9.288  43.545  62.478  1.00  0.00           C  
ATOM   3060  C5    G    95      -9.825  43.612  61.206  1.00  0.00           C  
ATOM   3061  C6    G    95      -9.421  42.640  60.234  1.00  0.00           C  
ATOM   3062  O6    G    95      -9.771  42.532  59.051  1.00  0.00           O  
ATOM   3063  N7    G    95     -10.706  44.685  61.098  1.00  0.00           N  
ATOM   3064  C8    G    95     -10.684  45.242  62.281  1.00  0.00           C  
ATOM   3065  N9    G    95      -9.837  44.604  63.164  1.00  0.00           N  
ATOM   3066  H5'   G    95     -11.376  48.370  66.211  1.00  0.00           H  
ATOM   3067 H5''   G    95     -10.100  49.232  65.342  1.00  0.00           H  
ATOM   3068  H4'   G    95      -9.528  47.099  66.522  1.00  0.00           H  
ATOM   3069  H3'   G    95      -8.652  47.527  63.632  1.00  0.00           H  
ATOM   3070  H1'   G    95      -9.550  44.065  65.141  1.00  0.00           H  
ATOM   3071  H2'   G    95      -7.413  45.351  63.956  1.00  0.00           H  
ATOM   3072 HO2'   G    95      -7.201  46.082  66.367  1.00  0.00           H  
ATOM   3073  H1    G    95      -8.173  41.016  60.160  1.00  0.00           H  
ATOM   3074  H22   G    95      -6.780  40.737  63.291  1.00  0.00           H  
ATOM   3075  H21   G    95      -6.897  40.112  61.680  1.00  0.00           H  
ATOM   3076  H8    G    95     -11.277  46.132  62.544  1.00  0.00           H  
ATOM   3077  P     U    96      -6.383  48.561  64.282  1.00  0.00           P  
ATOM   3078  OP2   U    96      -7.046  49.198  63.111  1.00  0.00           O  
ATOM   3079  OP1   U    96      -5.486  49.366  65.150  1.00  0.00           O  
ATOM   3080  O5'   U    96      -5.583  47.305  63.720  1.00  0.00           O  
ATOM   3081  C5'   U    96      -4.723  46.531  64.575  1.00  0.00           C  
ATOM   3082  C4'   U    96      -4.021  45.459  63.777  1.00  0.00           C  
ATOM   3083  O4'   U    96      -5.013  44.547  63.231  1.00  0.00           O  
ATOM   3084  C3'   U    96      -3.260  45.929  62.546  1.00  0.00           C  
ATOM   3085  O3'   U    96      -1.982  46.482  62.844  1.00  0.00           O  
ATOM   3086  C1'   U    96      -4.525  44.022  62.007  1.00  0.00           C  
ATOM   3087  C2'   U    96      -3.156  44.646  61.736  1.00  0.00           C  
ATOM   3088  O2'   U    96      -2.143  43.784  62.215  1.00  0.00           O  
ATOM   3089  N1    U    96      -5.482  44.297  60.922  1.00  0.00           N  
ATOM   3090  C2    U    96      -5.462  43.448  59.820  1.00  0.00           C  
ATOM   3091  O2    U    96      -4.691  42.505  59.723  1.00  0.00           O  
ATOM   3092  N3    U    96      -6.371  43.750  58.834  1.00  0.00           N  
ATOM   3093  C4    U    96      -7.276  44.794  58.826  1.00  0.00           C  
ATOM   3094  O4    U    96      -8.007  44.957  57.844  1.00  0.00           O  
ATOM   3095  C5    U    96      -7.237  45.627  59.996  1.00  0.00           C  
ATOM   3096  C6    U    96      -6.365  45.357  60.979  1.00  0.00           C  
ATOM   3097  H5'   U    96      -5.308  46.068  65.382  1.00  0.00           H  
ATOM   3098 H5''   U    96      -3.977  47.184  65.052  1.00  0.00           H  
ATOM   3099  H4'   U    96      -3.316  45.009  64.492  1.00  0.00           H  
ATOM   3100  H3'   U    96      -3.761  46.742  62.001  1.00  0.00           H  
ATOM   3101  H1'   U    96      -4.378  42.932  62.040  1.00  0.00           H  
ATOM   3102  H2'   U    96      -2.896  44.829  60.684  1.00  0.00           H  
ATOM   3103 HO2'   U    96      -1.363  44.325  62.529  1.00  0.00           H  
ATOM   3104  H3    U    96      -6.378  43.149  58.034  1.00  0.00           H  
ATOM   3105  H5    U    96      -7.920  46.486  60.086  1.00  0.00           H  
ATOM   3106  H6    U    96      -6.353  46.007  61.867  1.00  0.00           H  
ATOM   3107  P     U    97      -1.250  47.413  61.766  1.00  0.00           P  
ATOM   3108  OP2   U    97      -0.442  48.382  62.549  1.00  0.00           O  
ATOM   3109  OP1   U    97      -0.574  46.488  60.821  1.00  0.00           O  
ATOM   3110  O5'   U    97      -2.350  48.231  60.954  1.00  0.00           O  
ATOM   3111  C5'   U    97      -2.752  47.822  59.655  1.00  0.00           C  
ATOM   3112  C4'   U    97      -3.476  48.924  58.923  1.00  0.00           C  
ATOM   3113  O4'   U    97      -4.487  49.482  59.815  1.00  0.00           O  
ATOM   3114  C3'   U    97      -2.621  50.092  58.455  1.00  0.00           C  
ATOM   3115  O3'   U    97      -3.034  50.616  57.206  1.00  0.00           O  
ATOM   3116  C1'   U    97      -4.373  50.879  59.789  1.00  0.00           C  
ATOM   3117  C2'   U    97      -2.903  51.145  59.519  1.00  0.00           C  
ATOM   3118  O2'   U    97      -2.748  52.457  58.998  1.00  0.00           O  
ATOM   3119  N1    U    97      -4.811  51.418  61.100  1.00  0.00           N  
ATOM   3120  C2    U    97      -4.255  50.852  62.232  1.00  0.00           C  
ATOM   3121  O2    U    97      -3.438  49.948  62.192  1.00  0.00           O  
ATOM   3122  N3    U    97      -4.689  51.383  63.422  1.00  0.00           N  
ATOM   3123  C4    U    97      -5.603  52.400  63.595  1.00  0.00           C  
ATOM   3124  O4    U    97      -5.892  52.766  64.735  1.00  0.00           O  
ATOM   3125  C5    U    97      -6.136  52.937  62.380  1.00  0.00           C  
ATOM   3126  C6    U    97      -5.730  52.440  61.207  1.00  0.00           C  
ATOM   3127  H5'   U    97      -3.348  47.047  59.735  1.00  0.00           H  
ATOM   3128 H5''   U    97      -1.959  47.564  59.141  1.00  0.00           H  
ATOM   3129  H4'   U    97      -3.939  48.542  58.149  1.00  0.00           H  
ATOM   3130  H3'   U    97      -1.669  49.864  58.408  1.00  0.00           H  
ATOM   3131  H1'   U    97      -4.911  51.284  59.076  1.00  0.00           H  
ATOM   3132  H2'   U    97      -2.353  51.005  60.318  1.00  0.00           H  
ATOM   3133 HO2'   U    97      -2.937  53.107  59.708  1.00  0.00           H  
ATOM   3134  H3    U    97      -4.307  50.995  64.237  1.00  0.00           H  
ATOM   3135  H5    U    97      -6.793  53.665  62.409  1.00  0.00           H  
ATOM   3136  H6    U    97      -6.110  52.824  60.391  1.00  0.00           H  
ATOM   3137  P     U    98      -2.094  50.462  55.912  1.00  0.00           P  
ATOM   3138  OP2   U    98      -2.717  51.221  54.799  1.00  0.00           O  
ATOM   3139  OP1   U    98      -0.699  50.769  56.319  1.00  0.00           O  
ATOM   3140  O5'   U    98      -2.175  48.911  55.559  1.00  0.00           O  
ATOM   3141  C5'   U    98      -1.142  48.019  55.948  1.00  0.00           C  
ATOM   3142  C4'   U    98      -1.451  46.603  55.549  1.00  0.00           C  
ATOM   3143  O4'   U    98      -2.655  46.150  56.221  1.00  0.00           O  
ATOM   3144  C3'   U    98      -1.778  46.391  54.086  1.00  0.00           C  
ATOM   3145  O3'   U    98      -0.576  46.290  53.342  1.00  0.00           O  
ATOM   3146  C1'   U    98      -3.291  45.174  55.420  1.00  0.00           C  
ATOM   3147  C2'   U    98      -2.491  45.047  54.125  1.00  0.00           C  
ATOM   3148  O2'   U    98      -1.572  43.969  54.231  1.00  0.00           O  
ATOM   3149  N1    U    98      -4.677  45.598  55.190  1.00  0.00           N  
ATOM   3150  C2    U    98      -5.524  44.704  54.534  1.00  0.00           C  
ATOM   3151  O2    U    98      -5.145  43.619  54.109  1.00  0.00           O  
ATOM   3152  N3    U    98      -6.812  45.133  54.381  1.00  0.00           N  
ATOM   3153  C4    U    98      -7.327  46.338  54.800  1.00  0.00           C  
ATOM   3154  O4    U    98      -8.536  46.544  54.681  1.00  0.00           O  
ATOM   3155  C5    U    98      -6.383  47.220  55.436  1.00  0.00           C  
ATOM   3156  C6    U    98      -5.124  46.824  55.607  1.00  0.00           C  
ATOM   3157  H5'   U    98      -1.034  48.060  56.921  1.00  0.00           H  
ATOM   3158 H5''   U    98      -0.304  48.295  55.522  1.00  0.00           H  
ATOM   3159  H4'   U    98      -0.540  46.044  55.811  1.00  0.00           H  
ATOM   3160  H3'   U    98      -2.330  47.226  53.632  1.00  0.00           H  
ATOM   3161  H1'   U    98      -3.337  44.170  55.867  1.00  0.00           H  
ATOM   3162  H2'   U    98      -3.070  44.847  53.212  1.00  0.00           H  
ATOM   3163 HO2'   U    98      -0.743  44.184  53.714  1.00  0.00           H  
ATOM   3164  H3    U    98      -7.440  44.506  53.917  1.00  0.00           H  
ATOM   3165  H5    U    98      -6.702  48.217  55.777  1.00  0.00           H  
ATOM   3166  H6    U    98      -4.417  47.511  56.096  1.00  0.00           H  
ATOM   3167  P     U    99      -0.458  47.022  51.926  1.00  0.00           P  
ATOM   3168  OP2   U    99      -1.091  48.360  52.050  1.00  0.00           O  
ATOM   3169  OP1   U    99       0.979  46.910  51.590  1.00  0.00           O  
ATOM   3170  O5'   U    99      -1.330  46.128  50.940  1.00  0.00           O  
ATOM   3171  C5'   U    99      -0.900  44.823  50.591  1.00  0.00           C  
ATOM   3172  C4'   U    99      -1.914  44.153  49.700  1.00  0.00           C  
ATOM   3173  O4'   U    99      -3.097  43.810  50.470  1.00  0.00           O  
ATOM   3174  C3'   U    99      -2.435  45.008  48.558  1.00  0.00           C  
ATOM   3175  O3'   U    99      -1.528  44.924  47.468  1.00  0.00           O  
ATOM   3176  C1'   U    99      -4.240  43.940  49.652  1.00  0.00           C  
ATOM   3177  C2'   U    99      -3.771  44.339  48.250  1.00  0.00           C  
ATOM   3178  O2'   U    99      -3.628  43.177  47.460  1.00  0.00           O  
ATOM   3179  N1    U    99      -5.155  44.924  50.239  1.00  0.00           N  
ATOM   3180  C2    U    99      -6.495  44.806  49.950  1.00  0.00           C  
ATOM   3181  O2    U    99      -6.950  43.885  49.298  1.00  0.00           O  
ATOM   3182  N3    U    99      -7.286  45.794  50.462  1.00  0.00           N  
ATOM   3183  C4    U    99      -6.881  46.855  51.244  1.00  0.00           C  
ATOM   3184  O4    U    99      -7.718  47.680  51.630  1.00  0.00           O  
ATOM   3185  C5    U    99      -5.479  46.886  51.532  1.00  0.00           C  
ATOM   3186  C6    U    99      -4.686  45.940  51.031  1.00  0.00           C  
ATOM   3187  H5'   U    99      -0.751  44.219  51.498  1.00  0.00           H  
ATOM   3188 H5''   U    99       0.070  44.870  50.073  1.00  0.00           H  
ATOM   3189  H4'   U    99      -1.375  43.293  49.276  1.00  0.00           H  
ATOM   3190  H3'   U    99      -2.503  46.078  48.803  1.00  0.00           H  
ATOM   3191  H1'   U    99      -4.807  43.003  49.544  1.00  0.00           H  
ATOM   3192  H2'   U    99      -4.447  44.988  47.676  1.00  0.00           H  
ATOM   3193 HO2'   U    99      -4.045  43.330  46.563  1.00  0.00           H  
ATOM   3194  H3    U    99      -8.262  45.742  50.245  1.00  0.00           H  
ATOM   3195  H5    U    99      -5.062  47.687  52.162  1.00  0.00           H  
ATOM   3196  H6    U    99      -3.610  45.977  51.262  1.00  0.00           H  
ATOM   3197  P     C   100      -1.404  46.136  46.424  1.00  0.00           P  
ATOM   3198  OP2   C   100      -1.588  47.424  47.123  1.00  0.00           O  
ATOM   3199  OP1   C   100      -0.144  45.876  45.702  1.00  0.00           O  
ATOM   3200  O5'   C   100      -2.608  45.916  45.408  1.00  0.00           O  
ATOM   3201  C5'   C   100      -2.616  44.783  44.554  1.00  0.00           C  
ATOM   3202  C4'   C   100      -3.892  44.720  43.751  1.00  0.00           C  
ATOM   3203  O4'   C   100      -5.007  44.393  44.614  1.00  0.00           O  
ATOM   3204  C3'   C   100      -4.337  45.994  43.063  1.00  0.00           C  
ATOM   3205  O3'   C   100      -3.612  46.129  41.848  1.00  0.00           O  
ATOM   3206  C1'   C   100      -6.197  44.908  44.043  1.00  0.00           C  
ATOM   3207  C2'   C   100      -5.805  45.688  42.784  1.00  0.00           C  
ATOM   3208  O2'   C   100      -5.971  44.855  41.652  1.00  0.00           O  
ATOM   3209  N1    C   100      -6.885  45.736  45.040  1.00  0.00           N  
ATOM   3210  C2    C   100      -8.279  45.803  45.008  1.00  0.00           C  
ATOM   3211  O2    C   100      -8.888  45.145  44.149  1.00  0.00           O  
ATOM   3212  N3    C   100      -8.925  46.577  45.911  1.00  0.00           N  
ATOM   3213  C4    C   100      -8.224  47.254  46.828  1.00  0.00           C  
ATOM   3214  N4    C   100      -8.895  47.986  47.721  1.00  0.00           N  
ATOM   3215  C5    C   100      -6.800  47.202  46.876  1.00  0.00           C  
ATOM   3216  C6    C   100      -6.179  46.437  45.974  1.00  0.00           C  
ATOM   3217  H5'   C   100      -2.514  43.862  45.147  1.00  0.00           H  
ATOM   3218 H5''   C   100      -1.756  44.822  43.869  1.00  0.00           H  
ATOM   3219  H4'   C   100      -3.680  43.975  42.969  1.00  0.00           H  
ATOM   3220  H3'   C   100      -4.122  46.906  43.640  1.00  0.00           H  
ATOM   3221  H1'   C   100      -6.913  44.134  43.730  1.00  0.00           H  
ATOM   3222  H2'   C   100      -6.392  46.591  42.563  1.00  0.00           H  
ATOM   3223 HO2'   C   100      -5.273  45.074  40.971  1.00  0.00           H  
ATOM   3224  H42   C   100      -8.398  48.505  48.418  1.00  0.00           H  
ATOM   3225  H41   C   100      -9.893  48.016  47.693  1.00  0.00           H  
ATOM   3226  H5    C   100      -6.235  47.774  47.627  1.00  0.00           H  
ATOM   3227  H6    C   100      -5.080  46.373  45.982  1.00  0.00           H  
ATOM   3228  P     A   101      -3.219  47.588  41.299  1.00  0.00           P  
ATOM   3229  OP2   A   101      -2.824  48.425  42.459  1.00  0.00           O  
ATOM   3230  OP1   A   101      -2.279  47.414  40.164  1.00  0.00           O  
ATOM   3231  O5'   A   101      -4.588  48.163  40.721  1.00  0.00           O  
ATOM   3232  C5'   A   101      -5.117  47.690  39.491  1.00  0.00           C  
ATOM   3233  C4'   A   101      -6.422  48.364  39.153  1.00  0.00           C  
ATOM   3234  O4'   A   101      -7.475  47.846  40.006  1.00  0.00           O  
ATOM   3235  C3'   A   101      -6.475  49.868  39.378  1.00  0.00           C  
ATOM   3236  O3'   A   101      -5.903  50.609  38.314  1.00  0.00           O  
ATOM   3237  C1'   A   101      -8.440  48.865  40.213  1.00  0.00           C  
ATOM   3238  C2'   A   101      -7.973  50.119  39.471  1.00  0.00           C  
ATOM   3239  O2'   A   101      -8.571  50.146  38.184  1.00  0.00           O  
ATOM   3240  N1    A   101     -11.810  49.306  44.086  1.00  0.00           N  
ATOM   3241  C2    A   101     -11.968  49.064  42.778  1.00  0.00           C  
ATOM   3242  N3    A   101     -11.045  48.962  41.825  1.00  0.00           N  
ATOM   3243  C4    A   101      -9.813  49.141  42.334  1.00  0.00           C  
ATOM   3244  C5    A   101      -9.492  49.397  43.654  1.00  0.00           C  
ATOM   3245  C6    A   101     -10.560  49.480  44.566  1.00  0.00           C  
ATOM   3246  N6    A   101     -10.403  49.722  45.869  1.00  0.00           N  
ATOM   3247  N7    A   101      -8.118  49.522  43.809  1.00  0.00           N  
ATOM   3248  C8    A   101      -7.648  49.343  42.600  1.00  0.00           C  
ATOM   3249  N9    A   101      -8.618  49.107  41.657  1.00  0.00           N  
ATOM   3250  H5'   A   101      -5.265  46.723  39.558  1.00  0.00           H  
ATOM   3251 H5''   A   101      -4.471  47.865  38.776  1.00  0.00           H  
ATOM   3252  H4'   A   101      -6.645  48.173  38.218  1.00  0.00           H  
ATOM   3253  H3'   A   101      -6.056  50.078  40.240  1.00  0.00           H  
ATOM   3254  H1'   A   101      -9.286  48.554  39.827  1.00  0.00           H  
ATOM   3255  H2'   A   101      -8.170  50.933  39.981  1.00  0.00           H  
ATOM   3256 HO2'   A   101      -7.979  50.625  37.568  1.00  0.00           H  
ATOM   3257  H2    A   101     -12.895  48.945  42.481  1.00  0.00           H  
ATOM   3258  H61   A   101     -11.187  49.769  46.456  1.00  0.00           H  
ATOM   3259  H62   A   101      -9.505  49.851  46.240  1.00  0.00           H  
ATOM   3260  H8    A   101      -6.691  49.374  42.388  1.00  0.00           H  
ATOM   3261  P     U   102      -5.194  52.022  38.603  1.00  0.00           P  
ATOM   3262  OP2   U   102      -5.501  52.412  40.003  1.00  0.00           O  
ATOM   3263  OP1   U   102      -3.780  51.926  38.160  1.00  0.00           O  
ATOM   3264  O5'   U   102      -5.947  53.036  37.633  1.00  0.00           O  
ATOM   3265  C5'   U   102      -7.037  53.819  38.098  1.00  0.00           C  
ATOM   3266  C4'   U   102      -7.737  54.528  36.965  1.00  0.00           C  
ATOM   3267  O4'   U   102      -6.729  54.995  36.019  1.00  0.00           O  
ATOM   3268  C3'   U   102      -8.706  53.689  36.146  1.00  0.00           C  
ATOM   3269  O3'   U   102      -9.727  54.459  35.537  1.00  0.00           O  
ATOM   3270  C1'   U   102      -7.012  54.435  34.765  1.00  0.00           C  
ATOM   3271  C2'   U   102      -7.797  53.159  35.046  1.00  0.00           C  
ATOM   3272  O2'   U   102      -8.545  52.778  33.900  1.00  0.00           O  
ATOM   3273  N1    U   102      -5.721  54.163  34.086  1.00  0.00           N  
ATOM   3274  C2    U   102      -5.626  54.509  32.751  1.00  0.00           C  
ATOM   3275  O2    U   102      -6.541  55.018  32.128  1.00  0.00           O  
ATOM   3276  N3    U   102      -4.413  54.240  32.165  1.00  0.00           N  
ATOM   3277  C4    U   102      -3.309  53.671  32.762  1.00  0.00           C  
ATOM   3278  O4    U   102      -2.287  53.492  32.098  1.00  0.00           O  
ATOM   3279  C5    U   102      -3.480  53.339  34.144  1.00  0.00           C  
ATOM   3280  C6    U   102      -4.650  53.592  34.740  1.00  0.00           C  
ATOM   3281  H5'   U   102      -6.702  54.485  38.733  1.00  0.00           H  
ATOM   3282 H5''   U   102      -7.678  53.235  38.554  1.00  0.00           H  
ATOM   3283  H4'   U   102      -8.226  55.295  37.327  1.00  0.00           H  
ATOM   3284  H3'   U   102      -9.026  52.942  36.692  1.00  0.00           H  
ATOM   3285  H1'   U   102      -7.553  55.031  34.205  1.00  0.00           H  
ATOM   3286  H2'   U   102      -7.232  52.427  35.369  1.00  0.00           H  
ATOM   3287 HO2'   U   102      -9.455  52.541  34.177  1.00  0.00           H  
ATOM   3288  H3    U   102      -4.324  54.477  31.219  1.00  0.00           H  
ATOM   3289  H5    U   102      -2.746  52.931  34.648  1.00  0.00           H  
ATOM   3290  H6    U   102      -4.743  53.355  35.685  1.00  0.00           H  
ATOM   3291  P     U   103     -11.123  54.666  36.297  1.00  0.00           P  
ATOM   3292  OP2   U   103     -10.784  55.276  37.607  1.00  0.00           O  
ATOM   3293  OP1   U   103     -11.997  55.402  35.348  1.00  0.00           O  
ATOM   3294  O5'   U   103     -11.782  53.242  36.571  1.00  0.00           O  
ATOM   3295  C5'   U   103     -11.930  52.292  35.527  1.00  0.00           C  
ATOM   3296  C4'   U   103     -12.869  51.178  35.915  1.00  0.00           C  
ATOM   3297  O4'   U   103     -12.362  50.495  37.092  1.00  0.00           O  
ATOM   3298  C3'   U   103     -14.275  51.596  36.319  1.00  0.00           C  
ATOM   3299  O3'   U   103     -15.114  51.862  35.209  1.00  0.00           O  
ATOM   3300  C1'   U   103     -13.440  50.089  37.912  1.00  0.00           C  
ATOM   3301  C2'   U   103     -14.736  50.430  37.183  1.00  0.00           C  
ATOM   3302  O2'   U   103     -15.128  49.316  36.394  1.00  0.00           O  
ATOM   3303  N1    U   103     -13.333  50.777  39.222  1.00  0.00           N  
ATOM   3304  C2    U   103     -14.206  50.378  40.217  1.00  0.00           C  
ATOM   3305  O2    U   103     -15.038  49.502  40.060  1.00  0.00           O  
ATOM   3306  N3    U   103     -14.070  51.041  41.412  1.00  0.00           N  
ATOM   3307  C4    U   103     -13.171  52.044  41.709  1.00  0.00           C  
ATOM   3308  O4    U   103     -13.174  52.544  42.835  1.00  0.00           O  
ATOM   3309  C5    U   103     -12.300  52.404  40.632  1.00  0.00           C  
ATOM   3310  C6    U   103     -12.410  51.773  39.458  1.00  0.00           C  
ATOM   3311  H5'   U   103     -11.052  51.911  35.316  1.00  0.00           H  
ATOM   3312 H5''   U   103     -12.282  52.744  34.731  1.00  0.00           H  
ATOM   3313  H4'   U   103     -12.930  50.537  35.177  1.00  0.00           H  
ATOM   3314  H3'   U   103     -14.218  52.401  36.874  1.00  0.00           H  
ATOM   3315  H1'   U   103     -13.393  49.119  38.050  1.00  0.00           H  
ATOM   3316  H2'   U   103     -15.440  50.695  37.810  1.00  0.00           H  
ATOM   3317 HO2'   U   103     -15.588  49.640  35.591  1.00  0.00           H  
ATOM   3318  H3    U   103     -14.679  50.774  42.131  1.00  0.00           H  
ATOM   3319  H5    U   103     -11.629  53.108  40.755  1.00  0.00           H  
ATOM   3320  H6    U   103     -11.803  52.039  38.737  1.00  0.00           H  
ATOM   3321  P     A   104     -16.078  53.147  35.214  1.00  0.00           P  
ATOM   3322  OP2   A   104     -15.352  54.265  35.867  1.00  0.00           O  
ATOM   3323  OP1   A   104     -16.616  53.323  33.842  1.00  0.00           O  
ATOM   3324  O5'   A   104     -17.284  52.721  36.165  1.00  0.00           O  
ATOM   3325  C5'   A   104     -18.206  51.717  35.767  1.00  0.00           C  
ATOM   3326  C4'   A   104     -19.146  51.353  36.889  1.00  0.00           C  
ATOM   3327  O4'   A   104     -18.383  50.743  37.962  1.00  0.00           O  
ATOM   3328  C3'   A   104     -19.897  52.508  37.532  1.00  0.00           C  
ATOM   3329  O3'   A   104     -21.111  52.818  36.870  1.00  0.00           O  
ATOM   3330  C1'   A   104     -18.864  51.214  39.214  1.00  0.00           C  
ATOM   3331  C2'   A   104     -20.142  51.989  38.942  1.00  0.00           C  
ATOM   3332  O2'   A   104     -21.239  51.088  38.975  1.00  0.00           O  
ATOM   3333  N1    A   104     -17.176  53.304  43.611  1.00  0.00           N  
ATOM   3334  C2    A   104     -18.231  52.528  43.330  1.00  0.00           C  
ATOM   3335  N3    A   104     -18.612  52.019  42.160  1.00  0.00           N  
ATOM   3336  C4    A   104     -17.763  52.384  41.183  1.00  0.00           C  
ATOM   3337  C5    A   104     -16.637  53.176  41.318  1.00  0.00           C  
ATOM   3338  C6    A   104     -16.343  53.652  42.608  1.00  0.00           C  
ATOM   3339  N6    A   104     -15.292  54.425  42.889  1.00  0.00           N  
ATOM   3340  N7    A   104     -16.005  53.340  40.093  1.00  0.00           N  
ATOM   3341  C8    A   104     -16.750  52.656  39.260  1.00  0.00           C  
ATOM   3342  N9    A   104     -17.831  52.051  39.852  1.00  0.00           N  
ATOM   3343  H5'   A   104     -17.711  50.917  35.493  1.00  0.00           H  
ATOM   3344 H5''   A   104     -18.728  52.045  35.006  1.00  0.00           H  
ATOM   3345  H4'   A   104     -19.806  50.710  36.553  1.00  0.00           H  
ATOM   3346  H3'   A   104     -19.308  53.291  37.574  1.00  0.00           H  
ATOM   3347  H1'   A   104     -19.065  50.446  39.790  1.00  0.00           H  
ATOM   3348  H2'   A   104     -20.255  52.724  39.581  1.00  0.00           H  
ATOM   3349 HO2'   A   104     -21.885  51.397  39.644  1.00  0.00           H  
ATOM   3350  H2    A   104     -18.804  52.304  44.093  1.00  0.00           H  
ATOM   3351  H61   A   104     -15.138  54.727  43.809  1.00  0.00           H  
ATOM   3352  H62   A   104     -14.673  54.691  42.177  1.00  0.00           H  
ATOM   3353  H8    A   104     -16.553  52.584  38.302  1.00  0.00           H  
ATOM   3354  P     A   105     -21.559  54.350  36.680  1.00  0.00           P  
ATOM   3355  OP2   A   105     -20.400  55.105  36.141  1.00  0.00           O  
ATOM   3356  OP1   A   105     -22.850  54.365  35.947  1.00  0.00           O  
ATOM   3357  O5'   A   105     -21.830  54.859  38.166  1.00  0.00           O  
ATOM   3358  C5'   A   105     -22.917  54.349  38.924  1.00  0.00           C  
ATOM   3359  C4'   A   105     -22.847  54.797  40.362  1.00  0.00           C  
ATOM   3360  O4'   A   105     -21.590  54.369  40.906  1.00  0.00           O  
ATOM   3361  C3'   A   105     -22.783  56.300  40.591  1.00  0.00           C  
ATOM   3362  O3'   A   105     -24.047  56.932  40.481  1.00  0.00           O  
ATOM   3363  C1'   A   105     -21.182  55.232  41.949  1.00  0.00           C  
ATOM   3364  C2'   A   105     -22.194  56.369  42.004  1.00  0.00           C  
ATOM   3365  O2'   A   105     -23.176  56.073  42.986  1.00  0.00           O  
ATOM   3366  N1    A   105     -17.081  57.840  43.664  1.00  0.00           N  
ATOM   3367  C2    A   105     -18.263  57.550  44.224  1.00  0.00           C  
ATOM   3368  N3    A   105     -19.287  56.865  43.720  1.00  0.00           N  
ATOM   3369  C4    A   105     -19.010  56.446  42.472  1.00  0.00           C  
ATOM   3370  C5    A   105     -17.843  56.664  41.765  1.00  0.00           C  
ATOM   3371  C6    A   105     -16.835  57.403  42.410  1.00  0.00           C  
ATOM   3372  N6    A   105     -15.657  57.693  41.852  1.00  0.00           N  
ATOM   3373  N7    A   105     -17.915  56.081  40.507  1.00  0.00           N  
ATOM   3374  C8    A   105     -19.104  55.532  40.483  1.00  0.00           C  
ATOM   3375  N9    A   105     -19.822  55.713  41.640  1.00  0.00           N  
ATOM   3376  H5'   A   105     -22.897  53.370  38.894  1.00  0.00           H  
ATOM   3377 H5''   A   105     -23.757  54.663  38.531  1.00  0.00           H  
ATOM   3378  H4'   A   105     -23.581  54.381  40.860  1.00  0.00           H  
ATOM   3379  H3'   A   105     -22.153  56.696  39.952  1.00  0.00           H  
ATOM   3380  H1'   A   105     -21.174  54.761  42.809  1.00  0.00           H  
ATOM   3381  H2'   A   105     -21.761  57.232  42.171  1.00  0.00           H  
ATOM   3382 HO2'   A   105     -22.727  55.798  43.812  1.00  0.00           H  
ATOM   3383  H2    A   105     -18.391  57.890  45.134  1.00  0.00           H  
ATOM   3384  H61   A   105     -14.993  58.212  42.352  1.00  0.00           H  
ATOM   3385  H62   A   105     -15.456  57.386  40.944  1.00  0.00           H  
ATOM   3386  H8    A   105     -19.450  55.037  39.711  1.00  0.00           H  
ATOM   3387  P     U   106     -24.152  58.436  39.923  1.00  0.00           P  
ATOM   3388  OP2   U   106     -23.318  58.531  38.699  1.00  0.00           O  
ATOM   3389  OP1   U   106     -25.590  58.804  39.862  1.00  0.00           O  
ATOM   3390  O5'   U   106     -23.465  59.316  41.058  1.00  0.00           O  
ATOM   3391  C5'   U   106     -24.041  59.419  42.351  1.00  0.00           C  
ATOM   3392  C4'   U   106     -23.132  60.147  43.311  1.00  0.00           C  
ATOM   3393  O4'   U   106     -21.773  59.649  43.140  1.00  0.00           O  
ATOM   3394  C3'   U   106     -23.065  61.658  43.154  1.00  0.00           C  
ATOM   3395  O3'   U   106     -22.923  62.337  44.389  1.00  0.00           O  
ATOM   3396  C1'   U   106     -20.902  60.737  42.847  1.00  0.00           C  
ATOM   3397  C2'   U   106     -21.797  61.872  42.343  1.00  0.00           C  
ATOM   3398  O2'   U   106     -21.184  63.113  42.662  1.00  0.00           O  
ATOM   3399  N1    U   106     -19.922  60.296  41.824  1.00  0.00           N  
ATOM   3400  C2    U   106     -18.598  60.633  42.032  1.00  0.00           C  
ATOM   3401  O2    U   106     -18.216  61.263  43.003  1.00  0.00           O  
ATOM   3402  N3    U   106     -17.728  60.203  41.061  1.00  0.00           N  
ATOM   3403  C4    U   106     -18.037  59.488  39.924  1.00  0.00           C  
ATOM   3404  O4    U   106     -17.138  59.176  39.142  1.00  0.00           O  
ATOM   3405  C5    U   106     -19.426  59.175  39.774  1.00  0.00           C  
ATOM   3406  C6    U   106     -20.295  59.580  40.706  1.00  0.00           C  
ATOM   3407  H5'   U   106     -24.214  58.518  42.697  1.00  0.00           H  
ATOM   3408 H5''   U   106     -24.890  59.905  42.286  1.00  0.00           H  
ATOM   3409  H4'   U   106     -23.431  59.968  44.226  1.00  0.00           H  
ATOM   3410  H3'   U   106     -23.831  61.962  42.625  1.00  0.00           H  
ATOM   3411  H1'   U   106     -20.422  61.036  43.648  1.00  0.00           H  
ATOM   3412  H2'   U   106     -21.967  61.789  41.381  1.00  0.00           H  
ATOM   3413 HO2'   U   106     -21.842  63.688  43.106  1.00  0.00           H  
ATOM   3414  H3    U   106     -16.783  60.432  41.189  1.00  0.00           H  
ATOM   3415  H5    U   106     -19.736  58.668  38.995  1.00  0.00           H  
ATOM   3416  H6    U   106     -21.239  59.354  40.580  1.00  0.00           H  
ATOM   3417  P     C   107     -24.223  62.803  45.211  1.00  0.00           P  
ATOM   3418  OP2   C   107     -25.083  61.613  45.428  1.00  0.00           O  
ATOM   3419  OP1   C   107     -23.768  63.602  46.377  1.00  0.00           O  
ATOM   3420  O5'   C   107     -24.982  63.783  44.209  1.00  0.00           O  
ATOM   3421  C5'   C   107     -24.402  65.018  43.818  1.00  0.00           C  
ATOM   3422  C4'   C   107     -25.232  65.716  42.768  1.00  0.00           C  
ATOM   3423  O4'   C   107     -25.280  64.886  41.573  1.00  0.00           O  
ATOM   3424  C3'   C   107     -26.698  65.935  43.110  1.00  0.00           C  
ATOM   3425  O3'   C   107     -26.909  67.067  43.936  1.00  0.00           O  
ATOM   3426  C1'   C   107     -26.505  65.102  40.921  1.00  0.00           C  
ATOM   3427  C2'   C   107     -27.296  66.136  41.728  1.00  0.00           C  
ATOM   3428  O2'   C   107     -27.016  67.436  41.230  1.00  0.00           O  
ATOM   3429  N1    C   107     -27.233  63.816  40.786  1.00  0.00           N  
ATOM   3430  C2    C   107     -28.319  63.756  39.904  1.00  0.00           C  
ATOM   3431  O2    C   107     -28.640  64.771  39.267  1.00  0.00           O  
ATOM   3432  N3    C   107     -29.000  62.595  39.763  1.00  0.00           N  
ATOM   3433  C4    C   107     -28.636  61.519  40.459  1.00  0.00           C  
ATOM   3434  N4    C   107     -29.337  60.395  40.287  1.00  0.00           N  
ATOM   3435  C5    C   107     -27.537  61.547  41.364  1.00  0.00           C  
ATOM   3436  C6    C   107     -26.871  62.701  41.495  1.00  0.00           C  
ATOM   3437  H5'   C   107     -23.506  64.850  43.458  1.00  0.00           H  
ATOM   3438 H5''   C   107     -24.327  65.599  44.604  1.00  0.00           H  
ATOM   3439  H4'   C   107     -24.810  66.573  42.551  1.00  0.00           H  
ATOM   3440  H3'   C   107     -27.062  65.119  43.511  1.00  0.00           H  
ATOM   3441  H1'   C   107     -26.316  65.465  40.031  1.00  0.00           H  
ATOM   3442  H2'   C   107     -28.257  65.946  41.723  1.00  0.00           H  
ATOM   3443 HO2'   C   107     -27.096  68.083  41.961  1.00  0.00           H  
ATOM   3444  H42   C   107     -29.094  59.586  40.785  1.00  0.00           H  
ATOM   3445  H41   C   107     -30.093  60.379  39.664  1.00  0.00           H  
ATOM   3446  H5    C   107     -27.277  60.750  41.871  1.00  0.00           H  
ATOM   3447  H6    C   107     -26.112  62.741  42.112  1.00  0.00           H  
ATOM   3448  P     A   108     -27.916  66.979  45.186  1.00  0.00           P  
ATOM   3449  OP2   A   108     -27.644  65.710  45.907  1.00  0.00           O  
ATOM   3450  OP1   A   108     -27.855  68.268  45.918  1.00  0.00           O  
ATOM   3451  O5'   A   108     -29.356  66.862  44.512  1.00  0.00           O  
ATOM   3452  C5'   A   108     -29.882  67.923  43.729  1.00  0.00           C  
ATOM   3453  C4'   A   108     -31.066  67.472  42.910  1.00  0.00           C  
ATOM   3454  O4'   A   108     -30.676  66.442  41.966  1.00  0.00           O  
ATOM   3455  C3'   A   108     -32.208  66.832  43.684  1.00  0.00           C  
ATOM   3456  O3'   A   108     -33.061  67.782  44.301  1.00  0.00           O  
ATOM   3457  C1'   A   108     -31.696  65.486  41.813  1.00  0.00           C  
ATOM   3458  C2'   A   108     -32.896  66.003  42.609  1.00  0.00           C  
ATOM   3459  O2'   A   108     -33.696  66.817  41.763  1.00  0.00           O  
ATOM   3460  N1    A   108     -32.352  60.377  41.963  1.00  0.00           N  
ATOM   3461  C2    A   108     -33.031  61.355  41.348  1.00  0.00           C  
ATOM   3462  N3    A   108     -32.805  62.667  41.352  1.00  0.00           N  
ATOM   3463  C4    A   108     -31.727  62.961  42.101  1.00  0.00           C  
ATOM   3464  C5    A   108     -30.930  62.068  42.792  1.00  0.00           C  
ATOM   3465  C6    A   108     -31.274  60.707  42.707  1.00  0.00           C  
ATOM   3466  N6    A   108     -30.599  59.733  43.320  1.00  0.00           N  
ATOM   3467  N7    A   108     -29.908  62.734  43.455  1.00  0.00           N  
ATOM   3468  C8    A   108     -30.107  63.993  43.155  1.00  0.00           C  
ATOM   3469  N9    A   108     -31.191  64.204  42.339  1.00  0.00           N  
ATOM   3470  H5'   A   108     -29.184  68.253  43.126  1.00  0.00           H  
ATOM   3471 H5''   A   108     -30.162  68.651  44.322  1.00  0.00           H  
ATOM   3472  H4'   A   108     -31.414  68.238  42.407  1.00  0.00           H  
ATOM   3473  H3'   A   108     -31.839  66.234  44.367  1.00  0.00           H  
ATOM   3474  H1'   A   108     -31.951  65.377  40.873  1.00  0.00           H  
ATOM   3475  H2'   A   108     -33.413  65.266  42.999  1.00  0.00           H  
ATOM   3476 HO2'   A   108     -34.014  67.591  42.274  1.00  0.00           H  
ATOM   3477  H2    A   108     -33.804  61.063  40.821  1.00  0.00           H  
ATOM   3478  H61   A   108     -30.887  58.801  43.223  1.00  0.00           H  
ATOM   3479  H62   A   108     -29.813  59.948  43.865  1.00  0.00           H  
ATOM   3480  H8    A   108     -29.535  64.719  43.483  1.00  0.00           H  
ATOM   3481  P     A   109     -33.739  67.456  45.721  1.00  0.00           P  
ATOM   3482  OP2   A   109     -32.731  66.768  46.565  1.00  0.00           O  
ATOM   3483  OP1   A   109     -34.389  68.695  46.216  1.00  0.00           O  
ATOM   3484  O5'   A   109     -34.885  66.406  45.368  1.00  0.00           O  
ATOM   3485  C5'   A   109     -35.961  66.761  44.513  1.00  0.00           C  
ATOM   3486  C4'   A   109     -36.726  65.546  44.051  1.00  0.00           C  
ATOM   3487  O4'   A   109     -35.825  64.628  43.372  1.00  0.00           O  
ATOM   3488  C3'   A   109     -37.323  64.677  45.148  1.00  0.00           C  
ATOM   3489  O3'   A   109     -38.536  65.195  45.667  1.00  0.00           O  
ATOM   3490  C1'   A   109     -36.270  63.308  43.552  1.00  0.00           C  
ATOM   3491  C2'   A   109     -37.537  63.364  44.425  1.00  0.00           C  
ATOM   3492  O2'   A   109     -38.682  63.418  43.587  1.00  0.00           O  
ATOM   3493  N1    A   109     -34.332  58.613  44.418  1.00  0.00           N  
ATOM   3494  C2    A   109     -35.415  59.030  43.750  1.00  0.00           C  
ATOM   3495  N3    A   109     -35.861  60.270  43.564  1.00  0.00           N  
ATOM   3496  C4    A   109     -35.053  61.162  44.164  1.00  0.00           C  
ATOM   3497  C5    A   109     -33.906  60.886  44.885  1.00  0.00           C  
ATOM   3498  C6    A   109     -33.540  59.534  45.008  1.00  0.00           C  
ATOM   3499  N6    A   109     -32.461  59.117  45.675  1.00  0.00           N  
ATOM   3500  N7    A   109     -33.330  62.058  45.357  1.00  0.00           N  
ATOM   3501  C8    A   109     -34.127  62.999  44.917  1.00  0.00           C  
ATOM   3502  N9    A   109     -35.191  62.529  44.188  1.00  0.00           N  
ATOM   3503  H5'   A   109     -35.606  67.231  43.730  1.00  0.00           H  
ATOM   3504 H5''   A   109     -36.570  67.358  44.994  1.00  0.00           H  
ATOM   3505  H4'   A   109     -37.424  65.830  43.424  1.00  0.00           H  
ATOM   3506  H3'   A   109     -36.658  64.553  45.857  1.00  0.00           H  
ATOM   3507  H1'   A   109     -36.491  62.911  42.683  1.00  0.00           H  
ATOM   3508  H2'   A   109     -37.580  62.612  45.052  1.00  0.00           H  
ATOM   3509 HO2'   A   109     -39.376  63.951  44.029  1.00  0.00           H  
ATOM   3510  H2    A   109     -35.955  58.322  43.340  1.00  0.00           H  
ATOM   3511  H61   A   109     -32.257  58.159  45.727  1.00  0.00           H  
ATOM   3512  H62   A   109     -31.872  59.767  46.111  1.00  0.00           H  
ATOM   3513  H8    A   109     -33.978  63.952  45.094  1.00  0.00           H  
ATOM   3514  P     G   110     -38.817  65.160  47.249  1.00  0.00           P  
ATOM   3515  OP2   G   110     -37.526  65.374  47.950  1.00  0.00           O  
ATOM   3516  OP1   G   110     -39.964  66.061  47.532  1.00  0.00           O  
ATOM   3517  O5'   G   110     -39.287  63.663  47.525  1.00  0.00           O  
ATOM   3518  C5'   G   110     -40.504  63.169  46.986  1.00  0.00           C  
ATOM   3519  C4'   G   110     -40.589  61.667  47.093  1.00  0.00           C  
ATOM   3520  O4'   G   110     -39.525  61.056  46.331  1.00  0.00           O  
ATOM   3521  C3'   G   110     -40.407  61.086  48.487  1.00  0.00           C  
ATOM   3522  O3'   G   110     -41.588  61.143  49.269  1.00  0.00           O  
ATOM   3523  C1'   G   110     -39.052  59.891  46.971  1.00  0.00           C  
ATOM   3524  C2'   G   110     -39.941  59.668  48.190  1.00  0.00           C  
ATOM   3525  O2'   G   110     -41.030  58.835  47.820  1.00  0.00           O  
ATOM   3526  N1    G   110     -34.538  57.724  47.891  1.00  0.00           N  
ATOM   3527  C2    G   110     -35.732  57.142  47.537  1.00  0.00           C  
ATOM   3528  N2    G   110     -35.728  55.807  47.410  1.00  0.00           N  
ATOM   3529  N3    G   110     -36.848  57.819  47.322  1.00  0.00           N  
ATOM   3530  C4    G   110     -36.675  59.146  47.493  1.00  0.00           C  
ATOM   3531  C5    G   110     -35.529  59.827  47.845  1.00  0.00           C  
ATOM   3532  C6    G   110     -34.338  59.089  48.072  1.00  0.00           C  
ATOM   3533  O6    G   110     -33.220  59.510  48.391  1.00  0.00           O  
ATOM   3534  N7    G   110     -35.768  61.192  47.915  1.00  0.00           N  
ATOM   3535  C8    G   110     -37.032  61.314  47.612  1.00  0.00           C  
ATOM   3536  N9    G   110     -37.642  60.113  47.345  1.00  0.00           N  
ATOM   3537  H5'   G   110     -40.564  63.427  46.043  1.00  0.00           H  
ATOM   3538 H5''   G   110     -41.255  63.568  47.475  1.00  0.00           H  
ATOM   3539  H4'   G   110     -41.449  61.371  46.728  1.00  0.00           H  
ATOM   3540  H3'   G   110     -39.691  61.570  48.947  1.00  0.00           H  
ATOM   3541  H1'   G   110     -39.114  59.115  46.376  1.00  0.00           H  
ATOM   3542  H2'   G   110     -39.434  59.292  48.940  1.00  0.00           H  
ATOM   3543 HO2'   G   110     -40.912  57.954  48.233  1.00  0.00           H  
ATOM   3544  H1    G   110     -33.768  57.134  48.027  1.00  0.00           H  
ATOM   3545  H22   G   110     -36.551  55.337  47.159  1.00  0.00           H  
ATOM   3546  H21   G   110     -34.906  55.299  47.567  1.00  0.00           H  
ATOM   3547  H8    G   110     -37.496  62.176  47.578  1.00  0.00           H  
ATOM   3548  P     A   111     -41.513  61.570  50.816  1.00  0.00           P  
ATOM   3549  OP2   A   111     -40.852  62.898  50.895  1.00  0.00           O  
ATOM   3550  OP1   A   111     -42.860  61.384  51.411  1.00  0.00           O  
ATOM   3551  O5'   A   111     -40.533  60.494  51.466  1.00  0.00           O  
ATOM   3552  C5'   A   111     -39.885  60.752  52.702  1.00  0.00           C  
ATOM   3553  C4'   A   111     -39.805  59.511  53.555  1.00  0.00           C  
ATOM   3554  O4'   A   111     -41.156  59.065  53.730  1.00  0.00           O  
ATOM   3555  C3'   A   111     -39.133  58.304  52.918  1.00  0.00           C  
ATOM   3556  O3'   A   111     -37.733  58.273  53.130  1.00  0.00           O  
ATOM   3557  C1'   A   111     -41.227  57.642  53.847  1.00  0.00           C  
ATOM   3558  C2'   A   111     -39.808  57.122  53.608  1.00  0.00           C  
ATOM   3559  O2'   A   111     -39.210  56.853  54.868  1.00  0.00           O  
ATOM   3560  N1    A   111     -43.689  53.568  51.872  1.00  0.00           N  
ATOM   3561  C2    A   111     -42.823  53.692  52.886  1.00  0.00           C  
ATOM   3562  N3    A   111     -42.219  54.785  53.348  1.00  0.00           N  
ATOM   3563  C4    A   111     -42.587  55.867  52.639  1.00  0.00           C  
ATOM   3564  C5    A   111     -43.466  55.898  51.572  1.00  0.00           C  
ATOM   3565  C6    A   111     -44.038  54.674  51.181  1.00  0.00           C  
ATOM   3566  N6    A   111     -44.901  54.550  50.170  1.00  0.00           N  
ATOM   3567  N7    A   111     -43.605  57.192  51.088  1.00  0.00           N  
ATOM   3568  C8    A   111     -42.821  57.902  51.861  1.00  0.00           C  
ATOM   3569  N9    A   111     -42.174  57.164  52.822  1.00  0.00           N  
ATOM   3570  H5'   A   111     -40.383  61.442  53.188  1.00  0.00           H  
ATOM   3571 H5''   A   111     -38.978  61.078  52.526  1.00  0.00           H  
ATOM   3572  H4'   A   111     -39.402  59.744  54.418  1.00  0.00           H  
ATOM   3573  H3'   A   111     -39.355  58.280  51.963  1.00  0.00           H  
ATOM   3574  H1'   A   111     -41.534  57.356  54.734  1.00  0.00           H  
ATOM   3575  H2'   A   111     -39.818  56.329  53.033  1.00  0.00           H  
ATOM   3576 HO2'   A   111     -38.240  56.969  54.792  1.00  0.00           H  
ATOM   3577  H2    A   111     -42.602  52.860  53.355  1.00  0.00           H  
ATOM   3578  H61   A   111     -45.267  53.669  49.944  1.00  0.00           H  
ATOM   3579  H62   A   111     -45.170  55.338  49.655  1.00  0.00           H  
ATOM   3580  H8    A   111     -42.707  58.871  51.762  1.00  0.00           H  
ATOM   3581  P     A   112     -36.730  58.113  51.884  1.00  0.00           P  
ATOM   3582  OP2   A   112     -37.300  58.862  50.736  1.00  0.00           O  
ATOM   3583  OP1   A   112     -35.357  58.424  52.355  1.00  0.00           O  
ATOM   3584  O5'   A   112     -36.793  56.559  51.537  1.00  0.00           O  
ATOM   3585  C5'   A   112     -36.383  55.583  52.483  1.00  0.00           C  
ATOM   3586  C4'   A   112     -37.037  54.250  52.223  1.00  0.00           C  
ATOM   3587  O4'   A   112     -38.462  54.447  52.209  1.00  0.00           O  
ATOM   3588  C3'   A   112     -36.787  53.640  50.852  1.00  0.00           C  
ATOM   3589  O3'   A   112     -35.556  52.942  50.771  1.00  0.00           O  
ATOM   3590  C1'   A   112     -39.083  53.490  51.390  1.00  0.00           C  
ATOM   3591  C2'   A   112     -37.972  52.691  50.711  1.00  0.00           C  
ATOM   3592  O2'   A   112     -37.759  51.489  51.437  1.00  0.00           O  
ATOM   3593  N1    A   112     -42.936  53.109  47.989  1.00  0.00           N  
ATOM   3594  C2    A   112     -42.345  52.208  48.785  1.00  0.00           C  
ATOM   3595  N3    A   112     -41.345  52.376  49.647  1.00  0.00           N  
ATOM   3596  C4    A   112     -40.934  53.656  49.655  1.00  0.00           C  
ATOM   3597  C5    A   112     -41.442  54.694  48.897  1.00  0.00           C  
ATOM   3598  C6    A   112     -42.500  54.386  48.022  1.00  0.00           C  
ATOM   3599  N6    A   112     -43.089  55.284  47.229  1.00  0.00           N  
ATOM   3600  N7    A   112     -40.770  55.877  49.171  1.00  0.00           N  
ATOM   3601  C8    A   112     -39.886  55.534  50.075  1.00  0.00           C  
ATOM   3602  N9    A   112     -39.929  54.204  50.415  1.00  0.00           N  
ATOM   3603  H5'   A   112     -36.626  55.888  53.383  1.00  0.00           H  
ATOM   3604 H5''   A   112     -35.410  55.478  52.434  1.00  0.00           H  
ATOM   3605  H4'   A   112     -36.794  53.631  52.944  1.00  0.00           H  
ATOM   3606  H3'   A   112     -36.850  54.343  50.171  1.00  0.00           H  
ATOM   3607  H1'   A   112     -39.640  52.885  51.924  1.00  0.00           H  
ATOM   3608  H2'   A   112     -38.182  52.515  49.770  1.00  0.00           H  
ATOM   3609 HO2'   A   112     -36.821  51.222  51.342  1.00  0.00           H  
ATOM   3610  H2    A   112     -42.699  51.296  48.723  1.00  0.00           H  
ATOM   3611  H61   A   112     -43.823  55.009  46.639  1.00  0.00           H  
ATOM   3612  H62   A   112     -42.790  56.216  47.236  1.00  0.00           H  
ATOM   3613  H8    A   112     -39.252  56.168  50.471  1.00  0.00           H  
ATOM   3614  P     C   113     -34.620  53.103  49.475  1.00  0.00           P  
ATOM   3615  OP2   C   113     -34.560  54.544  49.126  1.00  0.00           O  
ATOM   3616  OP1   C   113     -33.361  52.355  49.722  1.00  0.00           O  
ATOM   3617  O5'   C   113     -35.422  52.349  48.323  1.00  0.00           O  
ATOM   3618  C5'   C   113     -35.576  50.938  48.345  1.00  0.00           C  
ATOM   3619  C4'   C   113     -36.608  50.474  47.346  1.00  0.00           C  
ATOM   3620  O4'   C   113     -37.894  51.079  47.652  1.00  0.00           O  
ATOM   3621  C3'   C   113     -36.405  50.933  45.911  1.00  0.00           C  
ATOM   3622  O3'   C   113     -35.409  50.191  45.229  1.00  0.00           O  
ATOM   3623  C1'   C   113     -38.650  51.130  46.477  1.00  0.00           C  
ATOM   3624  C2'   C   113     -37.779  50.630  45.338  1.00  0.00           C  
ATOM   3625  O2'   C   113     -37.967  49.233  45.166  1.00  0.00           O  
ATOM   3626  N1    C   113     -39.129  52.517  46.253  1.00  0.00           N  
ATOM   3627  C2    C   113     -40.217  52.714  45.393  1.00  0.00           C  
ATOM   3628  O2    C   113     -40.743  51.732  44.847  1.00  0.00           O  
ATOM   3629  N3    C   113     -40.673  53.968  45.171  1.00  0.00           N  
ATOM   3630  C4    C   113     -40.090  55.006  45.770  1.00  0.00           C  
ATOM   3631  N4    C   113     -40.574  56.226  45.522  1.00  0.00           N  
ATOM   3632  C5    C   113     -38.983  54.840  46.649  1.00  0.00           C  
ATOM   3633  C6    C   113     -38.541  53.595  46.861  1.00  0.00           C  
ATOM   3634  H5'   C   113     -35.853  50.661  49.243  1.00  0.00           H  
ATOM   3635 H5''   C   113     -34.716  50.519  48.132  1.00  0.00           H  
ATOM   3636  H4'   C   113     -36.692  49.501  47.409  1.00  0.00           H  
ATOM   3637  H3'   C   113     -36.241  51.899  45.900  1.00  0.00           H  
ATOM   3638  H1'   C   113     -39.419  50.532  46.581  1.00  0.00           H  
ATOM   3639  H2'   C   113     -37.936  51.122  44.505  1.00  0.00           H  
ATOM   3640 HO2'   C   113     -37.135  48.836  44.834  1.00  0.00           H  
ATOM   3641  H42   C   113     -40.168  57.009  45.946  1.00  0.00           H  
ATOM   3642  H41   C   113     -41.336  56.336  44.915  1.00  0.00           H  
ATOM   3643  H5    C   113     -38.561  55.610  47.085  1.00  0.00           H  
ATOM   3644  H6    C   113     -37.780  53.459  47.462  1.00  0.00           H  
ATOM   3645  P     G   114     -34.437  50.918  44.175  1.00  0.00           P  
ATOM   3646  OP2   G   114     -34.013  52.215  44.761  1.00  0.00           O  
ATOM   3647  OP1   G   114     -33.409  49.937  43.742  1.00  0.00           O  
ATOM   3648  O5'   G   114     -35.380  51.226  42.928  1.00  0.00           O  
ATOM   3649  C5'   G   114     -35.900  50.173  42.131  1.00  0.00           C  
ATOM   3650  C4'   G   114     -37.009  50.656  41.229  1.00  0.00           C  
ATOM   3651  O4'   G   114     -38.056  51.259  42.036  1.00  0.00           O  
ATOM   3652  C3'   G   114     -36.632  51.737  40.227  1.00  0.00           C  
ATOM   3653  O3'   G   114     -36.121  51.212  39.014  1.00  0.00           O  
ATOM   3654  C1'   G   114     -38.587  52.389  41.386  1.00  0.00           C  
ATOM   3655  C2'   G   114     -37.958  52.444  39.995  1.00  0.00           C  
ATOM   3656  O2'   G   114     -38.778  51.718  39.092  1.00  0.00           O  
ATOM   3657  N1    G   114     -39.774  57.240  42.376  1.00  0.00           N  
ATOM   3658  C2    G   114     -40.343  56.365  41.482  1.00  0.00           C  
ATOM   3659  N2    G   114     -41.364  56.840  40.752  1.00  0.00           N  
ATOM   3660  N3    G   114     -39.943  55.115  41.314  1.00  0.00           N  
ATOM   3661  C4    G   114     -38.909  54.803  42.124  1.00  0.00           C  
ATOM   3662  C5    G   114     -38.269  55.600  43.050  1.00  0.00           C  
ATOM   3663  C6    G   114     -38.709  56.939  43.219  1.00  0.00           C  
ATOM   3664  O6    G   114     -38.271  57.802  43.989  1.00  0.00           O  
ATOM   3665  N7    G   114     -37.251  54.902  43.682  1.00  0.00           N  
ATOM   3666  C8    G   114     -37.288  53.715  43.139  1.00  0.00           C  
ATOM   3667  N9    G   114     -38.270  53.587  42.187  1.00  0.00           N  
ATOM   3668  H5'   G   114     -36.248  49.469  42.717  1.00  0.00           H  
ATOM   3669 H5''   G   114     -35.179  49.802  41.580  1.00  0.00           H  
ATOM   3670  H4'   G   114     -37.380  49.889  40.743  1.00  0.00           H  
ATOM   3671  H3'   G   114     -36.004  52.359  40.647  1.00  0.00           H  
ATOM   3672  H1'   G   114     -39.559  52.301  41.301  1.00  0.00           H  
ATOM   3673  H2'   G   114     -37.824  53.370  39.701  1.00  0.00           H  
ATOM   3674 HO2'   G   114     -38.211  51.302  38.409  1.00  0.00           H  
ATOM   3675  H1    G   114     -40.145  58.145  42.424  1.00  0.00           H  
ATOM   3676  H22   G   114     -41.809  56.261  40.098  1.00  0.00           H  
ATOM   3677  H21   G   114     -41.666  57.764  40.871  1.00  0.00           H  
ATOM   3678  H8    G   114     -36.678  52.990  43.387  1.00  0.00           H  
ATOM   3679  P     A   115     -35.319  52.163  37.996  1.00  0.00           P  
ATOM   3680  OP2   A   115     -35.522  51.641  36.622  1.00  0.00           O  
ATOM   3681  OP1   A   115     -35.674  53.571  38.306  1.00  0.00           O  
ATOM   3682  O5'   A   115     -33.790  51.942  38.386  1.00  0.00           O  
ATOM   3683  C5'   A   115     -32.992  50.991  37.697  1.00  0.00           C  
ATOM   3684  C4'   A   115     -31.545  51.078  38.112  1.00  0.00           C  
ATOM   3685  O4'   A   115     -31.254  52.473  38.391  1.00  0.00           O  
ATOM   3686  C3'   A   115     -31.161  50.299  39.361  1.00  0.00           C  
ATOM   3687  O3'   A   115     -29.814  49.860  39.350  1.00  0.00           O  
ATOM   3688  C1'   A   115     -30.942  52.624  39.780  1.00  0.00           C  
ATOM   3689  C2'   A   115     -31.335  51.323  40.478  1.00  0.00           C  
ATOM   3690  O2'   A   115     -30.425  51.084  41.541  1.00  0.00           O  
ATOM   3691  N1    A   115     -30.765  57.194  42.153  1.00  0.00           N  
ATOM   3692  C2    A   115     -29.811  56.314  41.822  1.00  0.00           C  
ATOM   3693  N3    A   115     -29.928  55.141  41.204  1.00  0.00           N  
ATOM   3694  C4    A   115     -31.215  54.885  40.909  1.00  0.00           C  
ATOM   3695  C5    A   115     -32.304  55.691  41.184  1.00  0.00           C  
ATOM   3696  C6    A   115     -32.047  56.907  41.842  1.00  0.00           C  
ATOM   3697  N6    A   115     -32.997  57.784  42.172  1.00  0.00           N  
ATOM   3698  N7    A   115     -33.477  55.102  40.731  1.00  0.00           N  
ATOM   3699  C8    A   115     -33.077  53.972  40.201  1.00  0.00           C  
ATOM   3700  N9    A   115     -31.720  53.776  40.274  1.00  0.00           N  
ATOM   3701  H5'   A   115     -33.058  51.157  36.733  1.00  0.00           H  
ATOM   3702 H5''   A   115     -33.327  50.091  37.890  1.00  0.00           H  
ATOM   3703  H4'   A   115     -30.984  50.758  37.375  1.00  0.00           H  
ATOM   3704  H3'   A   115     -31.805  49.571  39.497  1.00  0.00           H  
ATOM   3705  H1'   A   115     -29.986  52.792  39.917  1.00  0.00           H  
ATOM   3706  H2'   A   115     -32.262  51.356  40.793  1.00  0.00           H  
ATOM   3707 HO2'   A   115     -30.318  50.117  41.658  1.00  0.00           H  
ATOM   3708  H2    A   115     -28.898  56.570  42.071  1.00  0.00           H  
ATOM   3709  H61   A   115     -32.757  58.617  42.631  1.00  0.00           H  
ATOM   3710  H62   A   115     -33.934  57.597  41.956  1.00  0.00           H  
ATOM   3711  H8    A   115     -33.690  53.327  39.791  1.00  0.00           H  
ATOM   3712  P     A   116     -29.453  48.371  38.866  1.00  0.00           P  
ATOM   3713  OP2   A   116     -29.363  47.505  40.069  1.00  0.00           O  
ATOM   3714  OP1   A   116     -30.382  48.006  37.767  1.00  0.00           O  
ATOM   3715  O5'   A   116     -27.991  48.510  38.249  1.00  0.00           O  
ATOM   3716  C5'   A   116     -27.770  49.248  37.056  1.00  0.00           C  
ATOM   3717  C4'   A   116     -26.486  50.037  37.122  1.00  0.00           C  
ATOM   3718  O4'   A   116     -26.559  50.928  38.263  1.00  0.00           O  
ATOM   3719  C3'   A   116     -25.217  49.228  37.342  1.00  0.00           C  
ATOM   3720  O3'   A   116     -24.682  48.697  36.142  1.00  0.00           O  
ATOM   3721  C1'   A   116     -25.263  51.077  38.829  1.00  0.00           C  
ATOM   3722  C2'   A   116     -24.284  50.241  37.999  1.00  0.00           C  
ATOM   3723  O2'   A   116     -23.672  51.081  37.030  1.00  0.00           O  
ATOM   3724  N1    A   116     -22.700  51.005  43.298  1.00  0.00           N  
ATOM   3725  C2    A   116     -22.390  51.493  42.091  1.00  0.00           C  
ATOM   3726  N3    A   116     -23.106  51.477  40.968  1.00  0.00           N  
ATOM   3727  C4    A   116     -24.288  50.868  41.167  1.00  0.00           C  
ATOM   3728  C5    A   116     -24.747  50.317  42.348  1.00  0.00           C  
ATOM   3729  C6    A   116     -23.896  50.399  43.464  1.00  0.00           C  
ATOM   3730  N6    A   116     -24.204  49.912  44.668  1.00  0.00           N  
ATOM   3731  N7    A   116     -26.014  49.774  42.177  1.00  0.00           N  
ATOM   3732  C8    A   116     -26.286  50.005  40.916  1.00  0.00           C  
ATOM   3733  N9    A   116     -25.286  50.664  40.245  1.00  0.00           N  
ATOM   3734  H5'   A   116     -28.518  49.866  36.919  1.00  0.00           H  
ATOM   3735 H5''   A   116     -27.726  48.628  36.299  1.00  0.00           H  
ATOM   3736  H4'   A   116     -26.394  50.561  36.299  1.00  0.00           H  
ATOM   3737  H3'   A   116     -25.403  48.505  37.978  1.00  0.00           H  
ATOM   3738  H1'   A   116     -25.016  52.024  38.769  1.00  0.00           H  
ATOM   3739  H2'   A   116     -23.620  49.801  38.569  1.00  0.00           H  
ATOM   3740 HO2'   A   116     -23.462  50.549  36.235  1.00  0.00           H  
ATOM   3741  H2    A   116     -21.512  51.923  42.023  1.00  0.00           H  
ATOM   3742  H61   A   116     -23.568  49.999  45.409  1.00  0.00           H  
ATOM   3743  H62   A   116     -25.065  49.468  44.812  1.00  0.00           H  
ATOM   3744  H8    A   116     -27.127  49.732  40.492  1.00  0.00           H  
ATOM   3745  P     A   117     -24.550  47.107  35.950  1.00  0.00           P  
ATOM   3746  OP2   A   117     -25.624  46.457  36.743  1.00  0.00           O  
ATOM   3747  OP1   A   117     -24.437  46.826  34.497  1.00  0.00           O  
ATOM   3748  O5'   A   117     -23.153  46.752  36.631  1.00  0.00           O  
ATOM   3749  C5'   A   117     -21.928  47.079  35.993  1.00  0.00           C  
ATOM   3750  C4'   A   117     -20.767  47.007  36.953  1.00  0.00           C  
ATOM   3751  O4'   A   117     -20.936  48.032  37.962  1.00  0.00           O  
ATOM   3752  C3'   A   117     -20.621  45.706  37.727  1.00  0.00           C  
ATOM   3753  O3'   A   117     -19.794  44.761  37.072  1.00  0.00           O  
ATOM   3754  C1'   A   117     -20.564  47.540  39.233  1.00  0.00           C  
ATOM   3755  C2'   A   117     -19.911  46.186  38.980  1.00  0.00           C  
ATOM   3756  O2'   A   117     -18.527  46.393  38.740  1.00  0.00           O  
ATOM   3757  N1    A   117     -22.538  47.154  43.977  1.00  0.00           N  
ATOM   3758  C2    A   117     -21.279  47.253  43.531  1.00  0.00           C  
ATOM   3759  N3    A   117     -20.836  47.350  42.280  1.00  0.00           N  
ATOM   3760  C4    A   117     -21.861  47.339  41.410  1.00  0.00           C  
ATOM   3761  C5    A   117     -23.206  47.244  41.716  1.00  0.00           C  
ATOM   3762  C6    A   117     -23.545  47.147  43.077  1.00  0.00           C  
ATOM   3763  N6    A   117     -24.799  47.048  43.522  1.00  0.00           N  
ATOM   3764  N7    A   117     -23.975  47.265  40.560  1.00  0.00           N  
ATOM   3765  C8    A   117     -23.092  47.371  39.598  1.00  0.00           C  
ATOM   3766  N9    A   117     -21.793  47.422  40.040  1.00  0.00           N  
ATOM   3767  H5'   A   117     -21.988  47.988  35.631  1.00  0.00           H  
ATOM   3768 H5''   A   117     -21.773  46.452  35.256  1.00  0.00           H  
ATOM   3769  H4'   A   117     -19.936  47.169  36.459  1.00  0.00           H  
ATOM   3770  H3'   A   117     -21.511  45.370  37.961  1.00  0.00           H  
ATOM   3771  H1'   A   117     -19.928  48.128  39.691  1.00  0.00           H  
ATOM   3772  H2'   A   117     -20.063  45.579  39.734  1.00  0.00           H  
ATOM   3773 HO2'   A   117     -18.216  45.738  38.082  1.00  0.00           H  
ATOM   3774  H2    A   117     -20.586  47.254  44.224  1.00  0.00           H  
ATOM   3775  H61   A   117     -24.974  46.983  44.485  1.00  0.00           H  
ATOM   3776  H62   A   117     -25.546  47.041  42.888  1.00  0.00           H  
ATOM   3777  H8    A   117     -23.337  47.410  38.649  1.00  0.00           H  
ATOM   3778  P     G   118     -20.206  43.207  37.046  1.00  0.00           P  
ATOM   3779  OP2   G   118     -21.649  43.121  36.706  1.00  0.00           O  
ATOM   3780  OP1   G   118     -19.211  42.481  36.216  1.00  0.00           O  
ATOM   3781  O5'   G   118     -20.026  42.735  38.557  1.00  0.00           O  
ATOM   3782  C5'   G   118     -18.734  42.593  39.127  1.00  0.00           C  
ATOM   3783  C4'   G   118     -18.796  42.537  40.628  1.00  0.00           C  
ATOM   3784  O4'   G   118     -19.394  43.751  41.158  1.00  0.00           O  
ATOM   3785  C3'   G   118     -19.644  41.425  41.221  1.00  0.00           C  
ATOM   3786  O3'   G   118     -18.971  40.181  41.229  1.00  0.00           O  
ATOM   3787  C1'   G   118     -20.121  43.446  42.326  1.00  0.00           C  
ATOM   3788  C2'   G   118     -19.892  41.959  42.622  1.00  0.00           C  
ATOM   3789  O2'   G   118     -18.771  41.791  43.469  1.00  0.00           O  
ATOM   3790  N1    G   118     -24.730  43.957  44.387  1.00  0.00           N  
ATOM   3791  C2    G   118     -23.513  43.825  45.005  1.00  0.00           C  
ATOM   3792  N2    G   118     -23.531  43.780  46.343  1.00  0.00           N  
ATOM   3793  N3    G   118     -22.364  43.738  44.359  1.00  0.00           N  
ATOM   3794  C4    G   118     -22.535  43.787  43.021  1.00  0.00           C  
ATOM   3795  C5    G   118     -23.709  43.919  42.309  1.00  0.00           C  
ATOM   3796  C6    G   118     -24.927  44.018  43.014  1.00  0.00           C  
ATOM   3797  O6    G   118     -26.069  44.140  42.558  1.00  0.00           O  
ATOM   3798  N7    G   118     -23.460  43.932  40.945  1.00  0.00           N  
ATOM   3799  C8    G   118     -22.164  43.802  40.851  1.00  0.00           C  
ATOM   3800  N9    G   118     -21.542  43.684  42.074  1.00  0.00           N  
ATOM   3801  H5'   G   118     -18.179  43.354  38.858  1.00  0.00           H  
ATOM   3802 H5''   G   118     -18.326  41.767  38.793  1.00  0.00           H  
ATOM   3803  H4'   G   118     -17.753  42.371  40.934  1.00  0.00           H  
ATOM   3804  H3'   G   118     -20.563  41.218  40.652  1.00  0.00           H  
ATOM   3805  H1'   G   118     -19.837  44.000  43.233  1.00  0.00           H  
ATOM   3806  H2'   G   118     -20.714  41.440  43.135  1.00  0.00           H  
ATOM   3807 HO2'   G   118     -18.999  42.103  44.392  1.00  0.00           H  
ATOM   3808  H1    G   118     -25.540  44.013  44.969  1.00  0.00           H  
ATOM   3809  H22   G   118     -22.675  43.681  46.851  1.00  0.00           H  
ATOM   3810  H21   G   118     -24.399  43.845  46.834  1.00  0.00           H  
ATOM   3811  H8    G   118     -21.626  43.773  39.891  1.00  0.00           H  
ATOM   3812  P     U   119     -19.798  38.829  40.976  1.00  0.00           P  
ATOM   3813  OP2   U   119     -20.808  39.072  39.931  1.00  0.00           O  
ATOM   3814  OP1   U   119     -18.828  37.725  40.807  1.00  0.00           O  
ATOM   3815  O5'   U   119     -20.577  38.593  42.341  1.00  0.00           O  
ATOM   3816  C5'   U   119     -19.868  38.313  43.547  1.00  0.00           C  
ATOM   3817  C4'   U   119     -20.828  38.249  44.709  1.00  0.00           C  
ATOM   3818  O4'   U   119     -21.483  39.534  44.882  1.00  0.00           O  
ATOM   3819  C3'   U   119     -21.979  37.264  44.573  1.00  0.00           C  
ATOM   3820  O3'   U   119     -21.608  35.932  44.880  1.00  0.00           O  
ATOM   3821  C1'   U   119     -22.838  39.343  45.301  1.00  0.00           C  
ATOM   3822  C2'   U   119     -23.023  37.840  45.521  1.00  0.00           C  
ATOM   3823  O2'   U   119     -22.718  37.531  46.874  1.00  0.00           O  
ATOM   3824  N1    U   119     -23.776  39.882  44.287  1.00  0.00           N  
ATOM   3825  C2    U   119     -25.087  40.077  44.680  1.00  0.00           C  
ATOM   3826  O2    U   119     -25.489  39.828  45.804  1.00  0.00           O  
ATOM   3827  N3    U   119     -25.918  40.578  43.709  1.00  0.00           N  
ATOM   3828  C4    U   119     -25.582  40.898  42.411  1.00  0.00           C  
ATOM   3829  O4    U   119     -26.448  41.341  41.654  1.00  0.00           O  
ATOM   3830  C5    U   119     -24.209  40.671  42.074  1.00  0.00           C  
ATOM   3831  C6    U   119     -23.378  40.184  43.002  1.00  0.00           C  
ATOM   3832  H5'   U   119     -19.113  39.091  43.732  1.00  0.00           H  
ATOM   3833 H5''   U   119     -19.330  37.357  43.457  1.00  0.00           H  
ATOM   3834  H4'   U   119     -20.325  38.038  45.524  1.00  0.00           H  
ATOM   3835  H3'   U   119     -22.326  37.299  43.657  1.00  0.00           H  
ATOM   3836  H1'   U   119     -22.973  39.816  46.149  1.00  0.00           H  
ATOM   3837  H2'   U   119     -23.927  37.552  45.278  1.00  0.00           H  
ATOM   3838 HO2'   U   119     -22.105  36.767  46.895  1.00  0.00           H  
ATOM   3839  H3    U   119     -26.852  40.724  43.967  1.00  0.00           H  
ATOM   3840  H5    U   119     -23.883  40.871  41.173  1.00  0.00           H  
ATOM   3841  H6    U   119     -22.444  40.037  42.746  1.00  0.00           H  
ATOM   3842  P     C   120     -22.400  34.698  44.222  1.00  0.00           P  
ATOM   3843  OP2   C   120     -22.567  34.978  42.774  1.00  0.00           O  
ATOM   3844  OP1   C   120     -21.736  33.442  44.655  1.00  0.00           O  
ATOM   3845  O5'   C   120     -23.838  34.755  44.905  1.00  0.00           O  
ATOM   3846  C5'   C   120     -24.033  34.298  46.235  1.00  0.00           C  
ATOM   3847  C4'   C   120     -25.475  34.427  46.663  1.00  0.00           C  
ATOM   3848  O4'   C   120     -25.898  35.812  46.565  1.00  0.00           O  
ATOM   3849  C3'   C   120     -26.493  33.670  45.824  1.00  0.00           C  
ATOM   3850  O3'   C   120     -26.559  32.290  46.145  1.00  0.00           O  
ATOM   3851  C1'   C   120     -27.285  35.869  46.172  1.00  0.00           C  
ATOM   3852  C2'   C   120     -27.784  34.424  46.107  1.00  0.00           C  
ATOM   3853  O2'   C   120     -28.323  34.067  47.371  1.00  0.00           O  
ATOM   3854  N1    C   120     -27.442  36.578  44.877  1.00  0.00           N  
ATOM   3855  C2    C   120     -28.717  37.034  44.520  1.00  0.00           C  
ATOM   3856  O2    C   120     -29.669  36.834  45.289  1.00  0.00           O  
ATOM   3857  N3    C   120     -28.887  37.683  43.346  1.00  0.00           N  
ATOM   3858  C4    C   120     -27.848  37.886  42.537  1.00  0.00           C  
ATOM   3859  N4    C   120     -28.063  38.532  41.388  1.00  0.00           N  
ATOM   3860  C5    C   120     -26.539  37.434  42.870  1.00  0.00           C  
ATOM   3861  C6    C   120     -26.382  36.794  44.036  1.00  0.00           C  
ATOM   3862  H5'   C   120     -23.472  34.827  46.840  1.00  0.00           H  
ATOM   3863 H5''   C   120     -23.766  33.357  46.292  1.00  0.00           H  
ATOM   3864  H4'   C   120     -25.553  34.137  47.596  1.00  0.00           H  
ATOM   3865  H3'   C   120     -26.265  33.768  44.875  1.00  0.00           H  
ATOM   3866  H1'   C   120     -27.775  36.353  46.868  1.00  0.00           H  
ATOM   3867  H2'   C   120     -28.437  34.303  45.386  1.00  0.00           H  
ATOM   3868 HO2'   C   120     -27.947  33.206  47.647  1.00  0.00           H  
ATOM   3869  H42   C   120     -27.319  38.696  40.773  1.00  0.00           H  
ATOM   3870  H41   C   120     -28.965  38.841  41.162  1.00  0.00           H  
ATOM   3871  H5    C   120     -25.781  37.588  42.270  1.00  0.00           H  
ATOM   3872  H6    C   120     -25.490  36.475  44.283  1.00  0.00           H  
ATOM   3873  P     G   121     -27.074  31.230  45.051  1.00  0.00           P  
ATOM   3874  OP2   G   121     -26.438  31.565  43.751  1.00  0.00           O  
ATOM   3875  OP1   G   121     -26.909  29.866  45.618  1.00  0.00           O  
ATOM   3876  O5'   G   121     -28.634  31.528  44.928  1.00  0.00           O  
ATOM   3877  C5'   G   121     -29.514  31.264  46.011  1.00  0.00           C  
ATOM   3878  C4'   G   121     -30.909  31.761  45.726  1.00  0.00           C  
ATOM   3879  O4'   G   121     -30.884  33.196  45.512  1.00  0.00           O  
ATOM   3880  C3'   G   121     -31.570  31.210  44.472  1.00  0.00           C  
ATOM   3881  O3'   G   121     -32.103  29.909  44.652  1.00  0.00           O  
ATOM   3882  C1'   G   121     -31.885  33.552  44.527  1.00  0.00           C  
ATOM   3883  C2'   G   121     -32.624  32.263  44.162  1.00  0.00           C  
ATOM   3884  O2'   G   121     -33.756  32.125  45.009  1.00  0.00           O  
ATOM   3885  N1    G   121     -32.711  36.315  40.333  1.00  0.00           N  
ATOM   3886  C2    G   121     -33.606  35.864  41.273  1.00  0.00           C  
ATOM   3887  N2    G   121     -34.893  36.190  41.076  1.00  0.00           N  
ATOM   3888  N3    G   121     -33.266  35.147  42.332  1.00  0.00           N  
ATOM   3889  C4    G   121     -31.938  34.910  42.377  1.00  0.00           C  
ATOM   3890  C5    G   121     -30.961  35.315  41.491  1.00  0.00           C  
ATOM   3891  C6    G   121     -31.340  36.083  40.360  1.00  0.00           C  
ATOM   3892  O6    G   121     -30.621  36.535  39.460  1.00  0.00           O  
ATOM   3893  N7    G   121     -29.713  34.865  41.896  1.00  0.00           N  
ATOM   3894  C8    G   121     -29.948  34.208  42.999  1.00  0.00           C  
ATOM   3895  N9    G   121     -31.277  34.196  43.349  1.00  0.00           N  
ATOM   3896  H5'   G   121     -29.174  31.707  46.815  1.00  0.00           H  
ATOM   3897 H5''   G   121     -29.545  30.296  46.169  1.00  0.00           H  
ATOM   3898  H4'   G   121     -31.480  31.565  46.499  1.00  0.00           H  
ATOM   3899  H3'   G   121     -30.913  31.190  43.744  1.00  0.00           H  
ATOM   3900  H1'   G   121     -32.508  34.175  44.956  1.00  0.00           H  
ATOM   3901  H2'   G   121     -32.878  32.252  43.215  1.00  0.00           H  
ATOM   3902 HO2'   G   121     -33.767  31.219  45.382  1.00  0.00           H  
ATOM   3903  H1    G   121     -33.065  36.841  39.585  1.00  0.00           H  
ATOM   3904  H22   G   121     -35.576  35.896  41.714  1.00  0.00           H  
ATOM   3905  H21   G   121     -35.152  36.720  40.294  1.00  0.00           H  
ATOM   3906  H8    G   121     -29.248  33.769  43.525  1.00  0.00           H  
ATOM   3907  P     G   122     -32.269  28.923  43.393  1.00  0.00           P  
ATOM   3908  OP2   G   122     -31.026  28.997  42.584  1.00  0.00           O  
ATOM   3909  OP1   G   122     -32.740  27.607  43.897  1.00  0.00           O  
ATOM   3910  O5'   G   122     -33.449  29.576  42.545  1.00  0.00           O  
ATOM   3911  C5'   G   122     -34.776  29.609  43.047  1.00  0.00           C  
ATOM   3912  C4'   G   122     -35.693  30.391  42.139  1.00  0.00           C  
ATOM   3913  O4'   G   122     -35.226  31.761  42.032  1.00  0.00           O  
ATOM   3914  C3'   G   122     -35.773  29.913  40.698  1.00  0.00           C  
ATOM   3915  O3'   G   122     -36.621  28.788  40.533  1.00  0.00           O  
ATOM   3916  C1'   G   122     -35.502  32.261  40.703  1.00  0.00           C  
ATOM   3917  C2'   G   122     -36.256  31.155  39.962  1.00  0.00           C  
ATOM   3918  O2'   G   122     -37.651  31.349  40.138  1.00  0.00           O  
ATOM   3919  N1    G   122     -33.498  34.792  36.768  1.00  0.00           N  
ATOM   3920  C2    G   122     -34.815  34.633  37.126  1.00  0.00           C  
ATOM   3921  N2    G   122     -35.722  35.225  36.335  1.00  0.00           N  
ATOM   3922  N3    G   122     -35.215  33.946  38.182  1.00  0.00           N  
ATOM   3923  C4    G   122     -34.177  33.418  38.865  1.00  0.00           C  
ATOM   3924  C5    G   122     -32.828  33.517  38.593  1.00  0.00           C  
ATOM   3925  C6    G   122     -32.413  34.258  37.457  1.00  0.00           C  
ATOM   3926  O6    G   122     -31.264  34.462  37.049  1.00  0.00           O  
ATOM   3927  N7    G   122     -32.083  32.831  39.541  1.00  0.00           N  
ATOM   3928  C8    G   122     -32.975  32.335  40.356  1.00  0.00           C  
ATOM   3929  N9    G   122     -34.265  32.654  40.006  1.00  0.00           N  
ATOM   3930  H5'   G   122     -34.773  30.025  43.934  1.00  0.00           H  
ATOM   3931 H5''   G   122     -35.112  28.690  43.126  1.00  0.00           H  
ATOM   3932  H4'   G   122     -36.595  30.393  42.524  1.00  0.00           H  
ATOM   3933  H3'   G   122     -34.872  29.684  40.385  1.00  0.00           H  
ATOM   3934  H1'   G   122     -36.085  33.043  40.801  1.00  0.00           H  
ATOM   3935  H2'   G   122     -36.011  31.128  39.013  1.00  0.00           H  
ATOM   3936 HO2'   G   122     -38.059  30.503  40.414  1.00  0.00           H  
ATOM   3937  H1    G   122     -33.305  35.321  35.966  1.00  0.00           H  
ATOM   3938  H22   G   122     -36.677  35.146  36.540  1.00  0.00           H  
ATOM   3939  H21   G   122     -35.433  35.736  35.550  1.00  0.00           H  
ATOM   3940  H8    G   122     -32.746  31.793  41.139  1.00  0.00           H  
ATOM   3941  P     A   123     -36.294  27.731  39.383  1.00  0.00           P  
ATOM   3942  OP2   A   123     -34.817  27.562  39.314  1.00  0.00           O  
ATOM   3943  OP1   A   123     -37.163  26.547  39.610  1.00  0.00           O  
ATOM   3944  O5'   A   123     -36.757  28.473  38.052  1.00  0.00           O  
ATOM   3945  C5'   A   123     -38.139  28.789  37.835  1.00  0.00           C  
ATOM   3946  C4'   A   123     -38.293  29.626  36.593  1.00  0.00           C  
ATOM   3947  O4'   A   123     -37.576  30.883  36.747  1.00  0.00           O  
ATOM   3948  C3'   A   123     -37.705  29.041  35.323  1.00  0.00           C  
ATOM   3949  O3'   A   123     -38.521  28.029  34.744  1.00  0.00           O  
ATOM   3950  C1'   A   123     -37.105  31.313  35.484  1.00  0.00           C  
ATOM   3951  C2'   A   123     -37.559  30.280  34.450  1.00  0.00           C  
ATOM   3952  O2'   A   123     -38.769  30.709  33.859  1.00  0.00           O  
ATOM   3953  N1    A   123     -32.964  33.342  33.257  1.00  0.00           N  
ATOM   3954  C2    A   123     -34.272  33.508  33.048  1.00  0.00           C  
ATOM   3955  N3    A   123     -35.302  32.960  33.687  1.00  0.00           N  
ATOM   3956  C4    A   123     -34.875  32.144  34.667  1.00  0.00           C  
ATOM   3957  C5    A   123     -33.563  31.874  35.008  1.00  0.00           C  
ATOM   3958  C6    A   123     -32.565  32.513  34.247  1.00  0.00           C  
ATOM   3959  N6    A   123     -31.258  32.342  34.446  1.00  0.00           N  
ATOM   3960  N7    A   123     -33.507  30.986  36.077  1.00  0.00           N  
ATOM   3961  C8    A   123     -34.764  30.735  36.344  1.00  0.00           C  
ATOM   3962  N9    A   123     -35.647  31.392  35.518  1.00  0.00           N  
ATOM   3963  H5'   A   123     -38.543  29.334  38.701  1.00  0.00           H  
ATOM   3964 H5''   A   123     -38.726  27.865  37.733  1.00  0.00           H  
ATOM   3965  H4'   A   123     -39.381  29.729  36.472  1.00  0.00           H  
ATOM   3966  H3'   A   123     -36.743  28.530  35.475  1.00  0.00           H  
ATOM   3967  H1'   A   123     -37.486  32.289  35.150  1.00  0.00           H  
ATOM   3968  H2'   A   123     -36.886  30.120  33.596  1.00  0.00           H  
ATOM   3969 HO2'   A   123     -39.389  29.930  33.762  1.00  0.00           H  
ATOM   3970  H2    A   123     -34.536  34.194  32.231  1.00  0.00           H  
ATOM   3971  H61   A   123     -30.596  32.824  33.870  1.00  0.00           H  
ATOM   3972  H62   A   123     -30.937  31.735  35.172  1.00  0.00           H  
ATOM   3973  H8    A   123     -35.084  30.056  37.150  1.00  0.00           H  
ATOM   3974  P     G   124     -37.851  26.823  33.920  1.00  0.00           P  
ATOM   3975  OP2   G   124     -36.562  26.480  34.574  1.00  0.00           O  
ATOM   3976  OP1   G   124     -38.879  25.769  33.726  1.00  0.00           O  
ATOM   3977  O5'   G   124     -37.526  27.461  32.496  1.00  0.00           O  
ATOM   3978  C5'   G   124     -38.566  27.951  31.663  1.00  0.00           C  
ATOM   3979  C4'   G   124     -38.017  28.671  30.456  1.00  0.00           C  
ATOM   3980  O4'   G   124     -37.296  29.857  30.880  1.00  0.00           O  
ATOM   3981  C3'   G   124     -36.991  27.907  29.632  1.00  0.00           C  
ATOM   3982  O3'   G   124     -37.578  26.936  28.782  1.00  0.00           O  
ATOM   3983  C1'   G   124     -36.231  30.107  29.976  1.00  0.00           C  
ATOM   3984  C2'   G   124     -36.278  29.030  28.893  1.00  0.00           C  
ATOM   3985  O2'   G   124     -37.052  29.500  27.799  1.00  0.00           O  
ATOM   3986  N1    G   124     -31.514  32.007  30.214  1.00  0.00           N  
ATOM   3987  C2    G   124     -32.516  32.266  29.311  1.00  0.00           C  
ATOM   3988  N2    G   124     -32.230  33.146  28.340  1.00  0.00           N  
ATOM   3989  N3    G   124     -33.713  31.704  29.354  1.00  0.00           N  
ATOM   3990  C4    G   124     -33.831  30.846  30.390  1.00  0.00           C  
ATOM   3991  C5    G   124     -32.894  30.518  31.347  1.00  0.00           C  
ATOM   3992  C6    G   124     -31.614  31.128  31.288  1.00  0.00           C  
ATOM   3993  O6    G   124     -30.649  30.967  32.044  1.00  0.00           O  
ATOM   3994  N7    G   124     -33.409  29.593  32.244  1.00  0.00           N  
ATOM   3995  C8    G   124     -34.627  29.380  31.824  1.00  0.00           C  
ATOM   3996  N9    G   124     -34.948  30.108  30.704  1.00  0.00           N  
ATOM   3997  H5'   G   124     -39.125  28.570  32.178  1.00  0.00           H  
ATOM   3998 H5''   G   124     -39.117  27.198  31.363  1.00  0.00           H  
ATOM   3999  H4'   G   124     -38.763  28.941  29.881  1.00  0.00           H  
ATOM   4000  H3'   G   124     -36.360  27.463  30.236  1.00  0.00           H  
ATOM   4001  H1'   G   124     -36.376  30.987  29.569  1.00  0.00           H  
ATOM   4002  H2'   G   124     -35.378  28.760  28.611  1.00  0.00           H  
ATOM   4003 HO2'   G   124     -37.584  28.759  27.442  1.00  0.00           H  
ATOM   4004  H1    G   124     -30.662  32.476  30.095  1.00  0.00           H  
ATOM   4005  H22   G   124     -32.907  33.370  27.667  1.00  0.00           H  
ATOM   4006  H21   G   124     -31.346  33.567  28.301  1.00  0.00           H  
ATOM   4007  H8    G   124     -35.249  28.764  32.265  1.00  0.00           H  
ATOM   4008  P     G   125     -36.693  25.720  28.214  1.00  0.00           P  
ATOM   4009  OP2   G   125     -37.618  24.688  27.681  1.00  0.00           O  
ATOM   4010  OP1   G   125     -35.641  26.289  27.332  1.00  0.00           O  
ATOM   4011  O5'   G   125     -35.980  25.123  29.508  1.00  0.00           O  
ATOM   4012  C5'   G   125     -34.569  24.984  29.564  1.00  0.00           C  
ATOM   4013  C4'   G   125     -34.110  24.532  30.928  1.00  0.00           C  
ATOM   4014  O4'   G   125     -35.210  24.606  31.870  1.00  0.00           O  
ATOM   4015  C3'   G   125     -33.641  23.088  31.030  1.00  0.00           C  
ATOM   4016  O3'   G   125     -32.295  22.913  30.620  1.00  0.00           O  
ATOM   4017  C1'   G   125     -35.098  23.560  32.798  1.00  0.00           C  
ATOM   4018  C2'   G   125     -33.792  22.841  32.523  1.00  0.00           C  
ATOM   4019  O2'   G   125     -32.749  23.466  33.257  1.00  0.00           O  
ATOM   4020  N1    G   125     -37.639  19.603  34.749  1.00  0.00           N  
ATOM   4021  C2    G   125     -36.489  20.208  35.193  1.00  0.00           C  
ATOM   4022  N2    G   125     -35.938  19.697  36.304  1.00  0.00           N  
ATOM   4023  N3    G   125     -35.918  21.241  34.595  1.00  0.00           N  
ATOM   4024  C4    G   125     -36.600  21.627  33.496  1.00  0.00           C  
ATOM   4025  C5    G   125     -37.756  21.092  32.967  1.00  0.00           C  
ATOM   4026  C6    G   125     -38.357  19.984  33.619  1.00  0.00           C  
ATOM   4027  O6    G   125     -39.383  19.370  33.306  1.00  0.00           O  
ATOM   4028  N7    G   125     -38.139  21.779  31.824  1.00  0.00           N  
ATOM   4029  C8    G   125     -37.227  22.701  31.681  1.00  0.00           C  
ATOM   4030  N9    G   125     -36.264  22.667  32.660  1.00  0.00           N  
ATOM   4031  H5'   G   125     -34.153  25.847  29.356  1.00  0.00           H  
ATOM   4032 H5''   G   125     -34.286  24.324  28.896  1.00  0.00           H  
ATOM   4033  H4'   G   125     -33.391  25.125  31.233  1.00  0.00           H  
ATOM   4034  H3'   G   125     -34.260  22.513  30.534  1.00  0.00           H  
ATOM   4035  H1'   G   125     -35.080  23.935  33.704  1.00  0.00           H  
ATOM   4036  H2'   G   125     -33.854  21.883  32.724  1.00  0.00           H  
ATOM   4037 HO2'   G   125     -32.843  23.235  34.205  1.00  0.00           H  
ATOM   4038  H1    G   125     -37.981  18.843  35.265  1.00  0.00           H  
ATOM   4039  H22   G   125     -35.116  20.088  36.668  1.00  0.00           H  
ATOM   4040  H21   G   125     -36.354  18.932  36.753  1.00  0.00           H  
ATOM   4041  H8    G   125     -37.230  23.353  30.949  1.00  0.00           H  
ATOM   4042  P     U   126     -31.058  23.951  30.861  1.00  0.00           P  
ATOM   4043  OP2   U   126     -31.257  24.457  32.242  1.00  0.00           O  
ATOM   4044  OP1   U   126     -29.840  23.167  30.534  1.00  0.00           O  
ATOM   4045  O5'   U   126     -31.128  25.192  29.866  1.00  0.00           O  
ATOM   4046  C5'   U   126     -30.662  25.083  28.529  1.00  0.00           C  
ATOM   4047  C4'   U   126     -31.490  25.914  27.581  1.00  0.00           C  
ATOM   4048  O4'   U   126     -31.872  27.157  28.228  1.00  0.00           O  
ATOM   4049  C3'   U   126     -30.803  26.347  26.295  1.00  0.00           C  
ATOM   4050  O3'   U   126     -30.826  25.348  25.291  1.00  0.00           O  
ATOM   4051  C1'   U   126     -31.889  28.193  27.266  1.00  0.00           C  
ATOM   4052  C2'   U   126     -31.579  27.585  25.905  1.00  0.00           C  
ATOM   4053  O2'   U   126     -32.800  27.246  25.262  1.00  0.00           O  
ATOM   4054  N1    U   126     -30.914  29.243  27.649  1.00  0.00           N  
ATOM   4055  C2    U   126     -30.136  29.004  28.766  1.00  0.00           C  
ATOM   4056  O2    U   126     -30.220  27.987  29.431  1.00  0.00           O  
ATOM   4057  N3    U   126     -29.247  30.003  29.081  1.00  0.00           N  
ATOM   4058  C4    U   126     -29.061  31.193  28.410  1.00  0.00           C  
ATOM   4059  O4    U   126     -28.219  31.993  28.821  1.00  0.00           O  
ATOM   4060  C5    U   126     -29.900  31.371  27.264  1.00  0.00           C  
ATOM   4061  C6    U   126     -30.773  30.414  26.934  1.00  0.00           C  
ATOM   4062  H5'   U   126     -30.705  24.144  28.252  1.00  0.00           H  
ATOM   4063 H5''   U   126     -29.731  25.386  28.489  1.00  0.00           H  
ATOM   4064  H4'   U   126     -32.303  25.418  27.353  1.00  0.00           H  
ATOM   4065  H3'   U   126     -29.874  26.591  26.485  1.00  0.00           H  
ATOM   4066  H1'   U   126     -32.791  28.577  27.250  1.00  0.00           H  
ATOM   4067  H2'   U   126     -31.037  28.191  25.357  1.00  0.00           H  
ATOM   4068 HO2'   U   126     -33.240  28.068  24.960  1.00  0.00           H  
ATOM   4069  H3    U   126     -28.686  29.855  29.871  1.00  0.00           H  
ATOM   4070  H5    U   126     -29.834  32.188  26.727  1.00  0.00           H  
ATOM   4071  H6    U   126     -31.336  30.560  26.147  1.00  0.00           H  
ATOM   4072  P     U   127     -29.486  24.983  24.482  1.00  0.00           P  
ATOM   4073  OP2   U   127     -28.425  24.665  25.471  1.00  0.00           O  
ATOM   4074  OP1   U   127     -29.837  23.989  23.436  1.00  0.00           O  
ATOM   4075  O5'   U   127     -29.092  26.345  23.757  1.00  0.00           O  
ATOM   4076  C5'   U   127     -29.891  26.871  22.708  1.00  0.00           C  
ATOM   4077  C4'   U   127     -29.463  28.268  22.329  1.00  0.00           C  
ATOM   4078  O4'   U   127     -29.629  29.094  23.494  1.00  0.00           O  
ATOM   4079  C3'   U   127     -27.991  28.450  21.992  1.00  0.00           C  
ATOM   4080  O3'   U   127     -27.696  28.177  20.634  1.00  0.00           O  
ATOM   4081  C1'   U   127     -28.653  30.108  23.534  1.00  0.00           C  
ATOM   4082  C2'   U   127     -27.768  29.927  22.302  1.00  0.00           C  
ATOM   4083  O2'   U   127     -28.254  30.752  21.253  1.00  0.00           O  
ATOM   4084  N1    U   127     -27.893  29.967  24.799  1.00  0.00           N  
ATOM   4085  C2    U   127     -27.197  31.075  25.244  1.00  0.00           C  
ATOM   4086  O2    U   127     -27.186  32.138  24.648  1.00  0.00           O  
ATOM   4087  N3    U   127     -26.509  30.898  26.419  1.00  0.00           N  
ATOM   4088  C4    U   127     -26.445  29.750  27.180  1.00  0.00           C  
ATOM   4089  O4    U   127     -25.779  29.748  28.217  1.00  0.00           O  
ATOM   4090  C5    U   127     -27.189  28.644  26.659  1.00  0.00           C  
ATOM   4091  C6    U   127     -27.869  28.790  25.517  1.00  0.00           C  
ATOM   4092  H5'   U   127     -30.826  26.892  22.999  1.00  0.00           H  
ATOM   4093 H5''   U   127     -29.812  26.290  21.924  1.00  0.00           H  
ATOM   4094  H4'   U   127     -30.003  28.629  21.595  1.00  0.00           H  
ATOM   4095  H3'   U   127     -27.427  27.889  22.563  1.00  0.00           H  
ATOM   4096  H1'   U   127     -29.071  30.995  23.503  1.00  0.00           H  
ATOM   4097  H2'   U   127     -26.827  30.114  22.503  1.00  0.00           H  
ATOM   4098 HO2'   U   127     -27.496  31.193  20.816  1.00  0.00           H  
ATOM   4099  H3    U   127     -26.008  31.671  26.752  1.00  0.00           H  
ATOM   4100  H5    U   127     -27.201  27.788  27.137  1.00  0.00           H  
ATOM   4101  H6    U   127     -28.370  28.019  25.181  1.00  0.00           H  
ATOM   4102  P     C   128     -26.353  27.387  20.242  1.00  0.00           P  
ATOM   4103  OP2   C   128     -26.016  26.467  21.357  1.00  0.00           O  
ATOM   4104  OP1   C   128     -26.523  26.844  18.870  1.00  0.00           O  
ATOM   4105  O5'   C   128     -25.238  28.524  20.185  1.00  0.00           O  
ATOM   4106  C5'   C   128     -25.316  29.575  19.235  1.00  0.00           C  
ATOM   4107  C4'   C   128     -24.644  30.830  19.735  1.00  0.00           C  
ATOM   4108  O4'   C   128     -25.230  31.200  21.012  1.00  0.00           O  
ATOM   4109  C3'   C   128     -23.157  30.720  20.036  1.00  0.00           C  
ATOM   4110  O3'   C   128     -22.348  30.861  18.881  1.00  0.00           O  
ATOM   4111  C1'   C   128     -24.239  31.684  21.897  1.00  0.00           C  
ATOM   4112  C2'   C   128     -22.945  31.801  21.089  1.00  0.00           C  
ATOM   4113  O2'   C   128     -22.883  33.092  20.502  1.00  0.00           O  
ATOM   4114  N1    C   128     -24.101  30.757  23.049  1.00  0.00           N  
ATOM   4115  C2    C   128     -23.675  31.280  24.276  1.00  0.00           C  
ATOM   4116  O2    C   128     -23.427  32.493  24.365  1.00  0.00           O  
ATOM   4117  N3    C   128     -23.542  30.457  25.341  1.00  0.00           N  
ATOM   4118  C4    C   128     -23.815  29.158  25.220  1.00  0.00           C  
ATOM   4119  N4    C   128     -23.670  28.384  26.298  1.00  0.00           N  
ATOM   4120  C5    C   128     -24.249  28.596  23.987  1.00  0.00           C  
ATOM   4121  C6    C   128     -24.378  29.420  22.940  1.00  0.00           C  
ATOM   4122  H5'   C   128     -26.258  29.769  19.049  1.00  0.00           H  
ATOM   4123 H5''   C   128     -24.879  29.288  18.405  1.00  0.00           H  
ATOM   4124  H4'   C   128     -24.786  31.560  19.098  1.00  0.00           H  
ATOM   4125  H3'   C   128     -22.982  29.844  20.437  1.00  0.00           H  
ATOM   4126  H1'   C   128     -24.497  32.571  22.222  1.00  0.00           H  
ATOM   4127  H2'   C   128     -22.158  31.617  21.642  1.00  0.00           H  
ATOM   4128 HO2'   C   128     -22.392  33.036  19.656  1.00  0.00           H  
ATOM   4129  H42   C   128     -23.863  27.425  26.242  1.00  0.00           H  
ATOM   4130  H41   C   128     -23.370  28.775  27.146  1.00  0.00           H  
ATOM   4131  H5    C   128     -24.448  27.639  23.907  1.00  0.00           H  
ATOM   4132  H6    C   128     -24.676  29.052  22.083  1.00  0.00           H  
ATOM   4133  P     G   129     -21.060  29.921  18.677  1.00  0.00           P  
ATOM   4134  OP2   G   129     -21.499  28.508  18.799  1.00  0.00           O  
ATOM   4135  OP1   G   129     -20.355  30.368  17.448  1.00  0.00           O  
ATOM   4136  O5'   G   129     -20.133  30.260  19.927  1.00  0.00           O  
ATOM   4137  C5'   G   129     -19.501  31.525  20.045  1.00  0.00           C  
ATOM   4138  C4'   G   129     -18.769  31.660  21.357  1.00  0.00           C  
ATOM   4139  O4'   G   129     -19.717  31.555  22.452  1.00  0.00           O  
ATOM   4140  C3'   G   129     -17.738  30.583  21.660  1.00  0.00           C  
ATOM   4141  O3'   G   129     -16.491  30.816  21.028  1.00  0.00           O  
ATOM   4142  C1'   G   129     -19.145  30.849  23.521  1.00  0.00           C  
ATOM   4143  C2'   G   129     -17.677  30.613  23.178  1.00  0.00           C  
ATOM   4144  O2'   G   129     -16.906  31.712  23.640  1.00  0.00           O  
ATOM   4145  N1    G   129     -20.454  27.123  26.734  1.00  0.00           N  
ATOM   4146  C2    G   129     -19.681  28.237  26.956  1.00  0.00           C  
ATOM   4147  N2    G   129     -19.189  28.383  28.195  1.00  0.00           N  
ATOM   4148  N3    G   129     -19.409  29.143  26.031  1.00  0.00           N  
ATOM   4149  C4    G   129     -19.981  28.842  24.846  1.00  0.00           C  
ATOM   4150  C5    G   129     -20.769  27.759  24.520  1.00  0.00           C  
ATOM   4151  C6    G   129     -21.052  26.794  25.521  1.00  0.00           C  
ATOM   4152  O6    G   129     -21.731  25.765  25.429  1.00  0.00           O  
ATOM   4153  N7    G   129     -21.162  27.817  23.191  1.00  0.00           N  
ATOM   4154  C8    G   129     -20.615  28.914  22.740  1.00  0.00           C  
ATOM   4155  N9    G   129     -19.886  29.585  23.691  1.00  0.00           N  
ATOM   4156  H5'   G   129     -20.179  32.229  19.983  1.00  0.00           H  
ATOM   4157 H5''   G   129     -18.861  31.633  19.309  1.00  0.00           H  
ATOM   4158  H4'   G   129     -18.337  32.539  21.391  1.00  0.00           H  
ATOM   4159  H3'   G   129     -18.086  29.715  21.369  1.00  0.00           H  
ATOM   4160  H1'   G   129     -19.206  31.376  24.345  1.00  0.00           H  
ATOM   4161  H2'   G   129     -17.351  29.762  23.541  1.00  0.00           H  
ATOM   4162 HO2'   G   129     -16.189  31.892  22.997  1.00  0.00           H  
ATOM   4163  H1    G   129     -20.596  26.512  27.487  1.00  0.00           H  
ATOM   4164  H22   G   129     -18.630  29.159  28.411  1.00  0.00           H  
ATOM   4165  H21   G   129     -19.386  27.716  28.885  1.00  0.00           H  
ATOM   4166  H8    G   129     -20.717  29.226  21.817  1.00  0.00           H  
ATOM   4167  P     A   130     -15.468  29.603  20.822  1.00  0.00           P  
ATOM   4168  OP2   A   130     -15.978  28.493  21.666  1.00  0.00           O  
ATOM   4169  OP1   A   130     -15.350  29.415  19.354  1.00  0.00           O  
ATOM   4170  O5'   A   130     -14.037  30.029  21.381  1.00  0.00           O  
ATOM   4171  C5'   A   130     -13.696  29.821  22.743  1.00  0.00           C  
ATOM   4172  C4'   A   130     -12.759  30.890  23.248  1.00  0.00           C  
ATOM   4173  O4'   A   130     -13.280  31.475  24.478  1.00  0.00           O  
ATOM   4174  C3'   A   130     -11.354  30.430  23.606  1.00  0.00           C  
ATOM   4175  O3'   A   130     -10.484  30.383  22.488  1.00  0.00           O  
ATOM   4176  C1'   A   130     -12.223  31.706  25.386  1.00  0.00           C  
ATOM   4177  C2'   A   130     -10.917  31.465  24.636  1.00  0.00           C  
ATOM   4178  O2'   A   130     -10.512  32.674  24.011  1.00  0.00           O  
ATOM   4179  N1    A   130     -11.013  30.787  30.310  1.00  0.00           N  
ATOM   4180  C2    A   130     -10.689  31.782  29.474  1.00  0.00           C  
ATOM   4181  N3    A   130     -11.040  31.959  28.202  1.00  0.00           N  
ATOM   4182  C4    A   130     -11.826  30.953  27.782  1.00  0.00           C  
ATOM   4183  C5    A   130     -12.244  29.863  28.523  1.00  0.00           C  
ATOM   4184  C6    A   130     -11.805  29.792  29.857  1.00  0.00           C  
ATOM   4185  N6    A   130     -12.127  28.801  30.690  1.00  0.00           N  
ATOM   4186  N7    A   130     -13.048  29.029  27.757  1.00  0.00           N  
ATOM   4187  C8    A   130     -13.098  29.623  26.591  1.00  0.00           C  
ATOM   4188  N9    A   130     -12.381  30.793  26.535  1.00  0.00           N  
ATOM   4189  H5'   A   130     -13.262  28.947  22.834  1.00  0.00           H  
ATOM   4190 H5''   A   130     -14.513  29.830  23.283  1.00  0.00           H  
ATOM   4191  H4'   A   130     -12.699  31.591  22.567  1.00  0.00           H  
ATOM   4192  H3'   A   130     -11.390  29.543  24.023  1.00  0.00           H  
ATOM   4193  H1'   A   130     -12.251  32.634  25.701  1.00  0.00           H  
ATOM   4194  H2'   A   130     -10.222  31.110  25.228  1.00  0.00           H  
ATOM   4195 HO2'   A   130     -10.055  32.460  23.170  1.00  0.00           H  
ATOM   4196  H2    A   130     -10.112  32.479  29.853  1.00  0.00           H  
ATOM   4197  H61   A   130     -11.789  28.806  31.611  1.00  0.00           H  
ATOM   4198  H62   A   130     -12.700  28.068  30.383  1.00  0.00           H  
ATOM   4199  H8    A   130     -13.600  29.266  25.829  1.00  0.00           H  
ATOM   4200  P     A   131      -9.914  28.973  21.968  1.00  0.00           P  
ATOM   4201  OP2   A   131     -11.007  28.272  21.249  1.00  0.00           O  
ATOM   4202  OP1   A   131      -8.624  29.225  21.277  1.00  0.00           O  
ATOM   4203  O5'   A   131      -9.606  28.165  23.306  1.00  0.00           O  
ATOM   4204  C5'   A   131      -8.552  28.560  24.171  1.00  0.00           C  
ATOM   4205  C4'   A   131      -8.635  27.857  25.503  1.00  0.00           C  
ATOM   4206  O4'   A   131      -9.938  28.069  26.095  1.00  0.00           O  
ATOM   4207  C3'   A   131      -8.484  26.344  25.470  1.00  0.00           C  
ATOM   4208  O3'   A   131      -7.134  25.923  25.373  1.00  0.00           O  
ATOM   4209  C1'   A   131     -10.272  26.933  26.889  1.00  0.00           C  
ATOM   4210  C2'   A   131      -9.124  25.927  26.778  1.00  0.00           C  
ATOM   4211  O2'   A   131      -8.235  26.119  27.869  1.00  0.00           O  
ATOM   4212  N1    A   131     -14.087  23.668  28.049  1.00  0.00           N  
ATOM   4213  C2    A   131     -12.960  24.001  28.692  1.00  0.00           C  
ATOM   4214  N3    A   131     -12.009  24.860  28.332  1.00  0.00           N  
ATOM   4215  C4    A   131     -12.302  25.425  27.147  1.00  0.00           C  
ATOM   4216  C5    A   131     -13.419  25.185  26.369  1.00  0.00           C  
ATOM   4217  C6    A   131     -14.351  24.254  26.861  1.00  0.00           C  
ATOM   4218  N6    A   131     -15.474  23.921  26.220  1.00  0.00           N  
ATOM   4219  N7    A   131     -13.384  25.950  25.211  1.00  0.00           N  
ATOM   4220  C8    A   131     -12.265  26.624  25.313  1.00  0.00           C  
ATOM   4221  N9    A   131     -11.560  26.355  26.460  1.00  0.00           N  
ATOM   4222  H5'   A   131      -8.604  29.528  24.317  1.00  0.00           H  
ATOM   4223 H5''   A   131      -7.694  28.346  23.749  1.00  0.00           H  
ATOM   4224  H4'   A   131      -7.951  28.231  26.097  1.00  0.00           H  
ATOM   4225  H3'   A   131      -8.992  25.971  24.718  1.00  0.00           H  
ATOM   4226  H1'   A   131     -10.345  27.242  27.817  1.00  0.00           H  
ATOM   4227  H2'   A   131      -9.457  25.006  26.738  1.00  0.00           H  
ATOM   4228 HO2'   A   131      -7.331  25.863  27.593  1.00  0.00           H  
ATOM   4229  H2    A   131     -12.815  23.548  29.549  1.00  0.00           H  
ATOM   4230  H61   A   131     -16.086  23.265  26.614  1.00  0.00           H  
ATOM   4231  H62   A   131     -15.687  24.333  25.358  1.00  0.00           H  
ATOM   4232  H8    A   131     -11.960  27.261  24.633  1.00  0.00           H  
ATOM   4233  P     G   132      -6.720  24.772  24.330  1.00  0.00           P  
ATOM   4234  OP2   G   132      -7.187  25.183  22.982  1.00  0.00           O  
ATOM   4235  OP1   G   132      -5.286  24.451  24.544  1.00  0.00           O  
ATOM   4236  O5'   G   132      -7.580  23.510  24.786  1.00  0.00           O  
ATOM   4237  C5'   G   132      -7.294  22.833  26.001  1.00  0.00           C  
ATOM   4238  C4'   G   132      -8.369  21.822  26.341  1.00  0.00           C  
ATOM   4239  O4'   G   132      -9.632  22.498  26.566  1.00  0.00           O  
ATOM   4240  C3'   G   132      -8.676  20.807  25.254  1.00  0.00           C  
ATOM   4241  O3'   G   132      -7.759  19.723  25.288  1.00  0.00           O  
ATOM   4242  C1'   G   132     -10.698  21.715  26.054  1.00  0.00           C  
ATOM   4243  C2'   G   132     -10.093  20.382  25.604  1.00  0.00           C  
ATOM   4244  O2'   G   132     -10.117  19.469  26.680  1.00  0.00           O  
ATOM   4245  N1    G   132     -14.834  22.241  23.135  1.00  0.00           N  
ATOM   4246  C2    G   132     -14.612  21.383  24.181  1.00  0.00           C  
ATOM   4247  N2    G   132     -15.611  20.532  24.462  1.00  0.00           N  
ATOM   4248  N3    G   132     -13.496  21.356  24.893  1.00  0.00           N  
ATOM   4249  C4    G   132     -12.595  22.258  24.454  1.00  0.00           C  
ATOM   4250  C5    G   132     -12.716  23.155  23.414  1.00  0.00           C  
ATOM   4251  C6    G   132     -13.924  23.182  22.668  1.00  0.00           C  
ATOM   4252  O6    G   132     -14.225  23.907  21.714  1.00  0.00           O  
ATOM   4253  N7    G   132     -11.563  23.914  23.283  1.00  0.00           N  
ATOM   4254  C8    G   132     -10.772  23.470  24.219  1.00  0.00           C  
ATOM   4255  N9    G   132     -11.328  22.454  24.960  1.00  0.00           N  
ATOM   4256  H5'   G   132      -7.231  23.489  26.726  1.00  0.00           H  
ATOM   4257 H5''   G   132      -6.434  22.370  25.914  1.00  0.00           H  
ATOM   4258  H4'   G   132      -7.969  21.289  27.215  1.00  0.00           H  
ATOM   4259  H3'   G   132      -8.582  21.208  24.234  1.00  0.00           H  
ATOM   4260  H1'   G   132     -11.495  21.478  26.774  1.00  0.00           H  
ATOM   4261  H2'   G   132     -10.598  19.866  24.775  1.00  0.00           H  
ATOM   4262 HO2'   G   132      -9.248  18.975  26.719  1.00  0.00           H  
ATOM   4263  H1    G   132     -15.717  22.185  22.671  1.00  0.00           H  
ATOM   4264  H22   G   132     -15.512  19.877  25.211  1.00  0.00           H  
ATOM   4265  H21   G   132     -16.452  20.554  23.924  1.00  0.00           H  
ATOM   4266  H8    G   132      -9.758  23.863  24.393  1.00  0.00           H  
ATOM   4267  P     A   133      -7.297  19.022  23.918  1.00  0.00           P  
ATOM   4268  OP2   A   133      -7.143  20.039  22.845  1.00  0.00           O  
ATOM   4269  OP1   A   133      -6.143  18.167  24.289  1.00  0.00           O  
ATOM   4270  O5'   A   133      -8.526  18.093  23.521  1.00  0.00           O  
ATOM   4271  C5'   A   133      -8.905  16.977  24.347  1.00  0.00           C  
ATOM   4272  C4'   A   133     -10.224  16.403  23.881  1.00  0.00           C  
ATOM   4273  O4'   A   133     -11.257  17.418  23.980  1.00  0.00           O  
ATOM   4274  C3'   A   133     -10.269  15.966  22.429  1.00  0.00           C  
ATOM   4275  O3'   A   133      -9.700  14.673  22.270  1.00  0.00           O  
ATOM   4276  C1'   A   133     -12.189  17.238  22.924  1.00  0.00           C  
ATOM   4277  C2'   A   133     -11.762  15.998  22.134  1.00  0.00           C  
ATOM   4278  O2'   A   133     -12.434  14.868  22.663  1.00  0.00           O  
ATOM   4279  N1    A   133     -15.141  20.090  19.816  1.00  0.00           N  
ATOM   4280  C2    A   133     -15.322  18.890  20.380  1.00  0.00           C  
ATOM   4281  N3    A   133     -14.507  18.197  21.170  1.00  0.00           N  
ATOM   4282  C4    A   133     -13.360  18.867  21.373  1.00  0.00           C  
ATOM   4283  C5    A   133     -13.022  20.105  20.857  1.00  0.00           C  
ATOM   4284  C6    A   133     -13.983  20.742  20.041  1.00  0.00           C  
ATOM   4285  N6    A   133     -13.818  21.943  19.485  1.00  0.00           N  
ATOM   4286  N7    A   133     -11.751  20.477  21.271  1.00  0.00           N  
ATOM   4287  C8    A   133     -11.357  19.477  22.020  1.00  0.00           C  
ATOM   4288  N9    A   133     -12.287  18.472  22.137  1.00  0.00           N  
ATOM   4289  H5'   A   133      -8.990  17.296  25.396  1.00  0.00           H  
ATOM   4290 H5''   A   133      -8.128  16.199  24.309  1.00  0.00           H  
ATOM   4291  H4'   A   133     -10.375  15.523  24.523  1.00  0.00           H  
ATOM   4292  H3'   A   133      -9.683  16.608  21.755  1.00  0.00           H  
ATOM   4293  H1'   A   133     -13.203  17.044  23.300  1.00  0.00           H  
ATOM   4294  H2'   A   133     -11.982  15.985  21.058  1.00  0.00           H  
ATOM   4295 HO2'   A   133     -11.863  14.055  22.547  1.00  0.00           H  
ATOM   4296  H2    A   133     -16.283  18.407  20.156  1.00  0.00           H  
ATOM   4297  H61   A   133     -14.543  22.338  18.919  1.00  0.00           H  
ATOM   4298  H62   A   133     -12.970  22.451  19.634  1.00  0.00           H  
ATOM   4299  H8    A   133     -10.375  19.447  22.517  1.00  0.00           H  
ATOM   4300  P     C   134      -8.931  14.308  20.902  1.00  0.00           P  
ATOM   4301  OP2   C   134      -7.945  15.383  20.596  1.00  0.00           O  
ATOM   4302  OP1   C   134      -8.463  12.899  21.030  1.00  0.00           O  
ATOM   4303  O5'   C   134     -10.087  14.379  19.806  1.00  0.00           O  
ATOM   4304  C5'   C   134     -10.984  13.272  19.627  1.00  0.00           C  
ATOM   4305  C4'   C   134     -12.039  13.598  18.599  1.00  0.00           C  
ATOM   4306  O4'   C   134     -12.750  14.801  18.985  1.00  0.00           O  
ATOM   4307  C3'   C   134     -11.563  13.925  17.197  1.00  0.00           C  
ATOM   4308  O3'   C   134     -11.228  12.760  16.458  1.00  0.00           O  
ATOM   4309  C1'   C   134     -13.253  15.434  17.837  1.00  0.00           C  
ATOM   4310  C2'   C   134     -12.785  14.625  16.625  1.00  0.00           C  
ATOM   4311  O2'   C   134     -13.801  13.712  16.254  1.00  0.00           O  
ATOM   4312  N1    C   134     -12.767  16.827  17.806  1.00  0.00           N  
ATOM   4313  C2    C   134     -13.544  17.800  17.147  1.00  0.00           C  
ATOM   4314  O2    C   134     -14.631  17.468  16.647  1.00  0.00           O  
ATOM   4315  N3    C   134     -13.090  19.073  17.077  1.00  0.00           N  
ATOM   4316  C4    C   134     -11.922  19.395  17.636  1.00  0.00           C  
ATOM   4317  N4    C   134     -11.506  20.658  17.531  1.00  0.00           N  
ATOM   4318  C5    C   134     -11.125  18.435  18.328  1.00  0.00           C  
ATOM   4319  C6    C   134     -11.580  17.175  18.387  1.00  0.00           C  
ATOM   4320  H5'   C   134     -11.470  13.020  20.582  1.00  0.00           H  
ATOM   4321 H5''   C   134     -10.425  12.381  19.306  1.00  0.00           H  
ATOM   4322  H4'   C   134     -12.658  12.690  18.553  1.00  0.00           H  
ATOM   4323  H3'   C   134     -10.639  14.522  17.173  1.00  0.00           H  
ATOM   4324  H1'   C   134     -14.351  15.477  17.788  1.00  0.00           H  
ATOM   4325  H2'   C   134     -12.560  15.188  15.708  1.00  0.00           H  
ATOM   4326 HO2'   C   134     -13.386  12.888  15.867  1.00  0.00           H  
ATOM   4327  H42   C   134     -10.634  20.933  17.937  1.00  0.00           H  
ATOM   4328  H41   C   134     -12.065  21.330  17.046  1.00  0.00           H  
ATOM   4329  H5    C   134     -10.169  18.719  18.794  1.00  0.00           H  
ATOM   4330  H6    C   134     -10.990  16.409  18.913  1.00  0.00           H  
ATOM   4331  P     G   135     -10.282  12.892  15.168  1.00  0.00           P  
ATOM   4332  OP2   G   135      -9.258  13.941  15.446  1.00  0.00           O  
ATOM   4333  OP1   G   135      -9.846  11.517  14.808  1.00  0.00           O  
ATOM   4334  O5'   G   135     -11.250  13.447  14.030  1.00  0.00           O  
ATOM   4335  C5'   G   135     -10.711  13.963  12.800  1.00  0.00           C  
ATOM   4336  C4'   G   135     -11.739  14.793  12.070  1.00  0.00           C  
ATOM   4337  O4'   G   135     -12.438  15.647  13.012  1.00  0.00           O  
ATOM   4338  C3'   G   135     -11.230  15.764  11.013  1.00  0.00           C  
ATOM   4339  O3'   G   135     -10.968  15.121   9.767  1.00  0.00           O  
ATOM   4340  C1'   G   135     -12.829  16.836  12.376  1.00  0.00           C  
ATOM   4341  C2'   G   135     -12.397  16.735  10.911  1.00  0.00           C  
ATOM   4342  O2'   G   135     -13.461  16.218  10.141  1.00  0.00           O  
ATOM   4343  N1    G   135     -12.187  21.868  12.492  1.00  0.00           N  
ATOM   4344  C2    G   135     -13.018  21.110  11.704  1.00  0.00           C  
ATOM   4345  N2    G   135     -13.767  21.779  10.819  1.00  0.00           N  
ATOM   4346  N3    G   135     -13.112  19.791  11.781  1.00  0.00           N  
ATOM   4347  C4    G   135     -12.304  19.283  12.735  1.00  0.00           C  
ATOM   4348  C5    G   135     -11.446  19.950  13.582  1.00  0.00           C  
ATOM   4349  C6    G   135     -11.342  21.367  13.476  1.00  0.00           C  
ATOM   4350  O6    G   135     -10.617  22.139  14.117  1.00  0.00           O  
ATOM   4351  N7    G   135     -10.798  19.059  14.428  1.00  0.00           N  
ATOM   4352  C8    G   135     -11.256  17.888  14.078  1.00  0.00           C  
ATOM   4353  N9    G   135     -12.163  17.950  13.046  1.00  0.00           N  
ATOM   4354  H5'   G   135     -10.385  13.135  12.155  1.00  0.00           H  
ATOM   4355 H5''   G   135      -9.824  14.579  13.007  1.00  0.00           H  
ATOM   4356  H4'   G   135     -12.371  14.052  11.560  1.00  0.00           H  
ATOM   4357  H3'   G   135     -10.267  16.232  11.270  1.00  0.00           H  
ATOM   4358  H1'   G   135     -13.908  17.047  12.377  1.00  0.00           H  
ATOM   4359  H2'   G   135     -12.122  17.678  10.417  1.00  0.00           H  
ATOM   4360 HO2'   G   135     -13.095  15.634   9.415  1.00  0.00           H  
ATOM   4361  H1    G   135     -12.189  22.857  12.348  1.00  0.00           H  
ATOM   4362  H22   G   135     -14.396  21.282  10.220  1.00  0.00           H  
ATOM   4363  H21   G   135     -13.699  22.774  10.757  1.00  0.00           H  
ATOM   4364  H8    G   135     -10.942  16.947  14.556  1.00  0.00           H  
ATOM   4365  P     A   136      -9.612  15.439   8.964  1.00  0.00           P  
ATOM   4366  OP2   A   136      -8.531  15.662   9.957  1.00  0.00           O  
ATOM   4367  OP1   A   136      -9.444  14.402   7.916  1.00  0.00           O  
ATOM   4368  O5'   A   136      -9.910  16.827   8.241  1.00  0.00           O  
ATOM   4369  C5'   A   136     -10.923  16.932   7.252  1.00  0.00           C  
ATOM   4370  C4'   A   136     -11.274  18.371   6.967  1.00  0.00           C  
ATOM   4371  O4'   A   136     -11.721  18.960   8.213  1.00  0.00           O  
ATOM   4372  C3'   A   136     -10.119  19.269   6.552  1.00  0.00           C  
ATOM   4373  O3'   A   136      -9.912  19.295   5.150  1.00  0.00           O  
ATOM   4374  C1'   A   136     -11.255  20.288   8.344  1.00  0.00           C  
ATOM   4375  C2'   A   136     -10.586  20.639   7.021  1.00  0.00           C  
ATOM   4376  O2'   A   136     -11.558  21.182   6.139  1.00  0.00           O  
ATOM   4377  N1    A   136      -8.646  23.266  11.642  1.00  0.00           N  
ATOM   4378  C2    A   136      -9.497  23.553  10.649  1.00  0.00           C  
ATOM   4379  N3    A   136     -10.142  22.727   9.828  1.00  0.00           N  
ATOM   4380  C4    A   136      -9.836  21.447  10.106  1.00  0.00           C  
ATOM   4381  C5    A   136      -8.981  20.995  11.093  1.00  0.00           C  
ATOM   4382  C6    A   136      -8.361  21.970  11.895  1.00  0.00           C  
ATOM   4383  N6    A   136      -7.512  21.684  12.885  1.00  0.00           N  
ATOM   4384  N7    A   136      -8.911  19.609  11.085  1.00  0.00           N  
ATOM   4385  C8    A   136      -9.712  19.260  10.109  1.00  0.00           C  
ATOM   4386  N9    A   136     -10.306  20.322   9.473  1.00  0.00           N  
ATOM   4387  H5'   A   136     -11.725  16.464   7.565  1.00  0.00           H  
ATOM   4388 H5''   A   136     -10.610  16.509   6.426  1.00  0.00           H  
ATOM   4389  H4'   A   136     -11.995  18.396   6.304  1.00  0.00           H  
ATOM   4390  H3'   A   136      -9.316  19.014   7.054  1.00  0.00           H  
ATOM   4391  H1'   A   136     -11.989  20.915   8.515  1.00  0.00           H  
ATOM   4392  H2'   A   136      -9.831  21.251   7.151  1.00  0.00           H  
ATOM   4393 HO2'   A   136     -11.299  20.979   5.217  1.00  0.00           H  
ATOM   4394  H2    A   136      -9.670  24.508  10.506  1.00  0.00           H  
ATOM   4395  H61   A   136      -7.111  22.408  13.411  1.00  0.00           H  
ATOM   4396  H62   A   136      -7.290  20.751  13.087  1.00  0.00           H  
ATOM   4397  H8    A   136      -9.873  18.326   9.857  1.00  0.00           H  
ATOM   4398  P     U   137      -8.420  19.266   4.553  1.00  0.00           P  
ATOM   4399  OP2   U   137      -7.591  18.402   5.431  1.00  0.00           O  
ATOM   4400  OP1   U   137      -8.511  18.967   3.101  1.00  0.00           O  
ATOM   4401  O5'   U   137      -7.911  20.767   4.716  1.00  0.00           O  
ATOM   4402  C5'   U   137      -8.511  21.824   3.984  1.00  0.00           C  
ATOM   4403  C4'   U   137      -8.249  23.165   4.625  1.00  0.00           C  
ATOM   4404  O4'   U   137      -8.727  23.148   5.997  1.00  0.00           O  
ATOM   4405  C3'   U   137      -6.789  23.567   4.763  1.00  0.00           C  
ATOM   4406  O3'   U   137      -6.246  24.102   3.569  1.00  0.00           O  
ATOM   4407  C1'   U   137      -7.855  23.881   6.833  1.00  0.00           C  
ATOM   4408  C2'   U   137      -6.841  24.560   5.915  1.00  0.00           C  
ATOM   4409  O2'   U   137      -7.359  25.813   5.490  1.00  0.00           O  
ATOM   4410  N1    U   137      -7.211  22.942   7.784  1.00  0.00           N  
ATOM   4411  C2    U   137      -6.728  23.474   8.966  1.00  0.00           C  
ATOM   4412  O2    U   137      -6.812  24.657   9.247  1.00  0.00           O  
ATOM   4413  N3    U   137      -6.142  22.568   9.815  1.00  0.00           N  
ATOM   4414  C4    U   137      -5.990  21.213   9.610  1.00  0.00           C  
ATOM   4415  O4    U   137      -5.437  20.529  10.473  1.00  0.00           O  
ATOM   4416  C5    U   137      -6.513  20.734   8.367  1.00  0.00           C  
ATOM   4417  C6    U   137      -7.090  21.594   7.522  1.00  0.00           C  
ATOM   4418  H5'   U   137      -9.479  21.675   3.942  1.00  0.00           H  
ATOM   4419 H5''   U   137      -8.149  21.829   3.074  1.00  0.00           H  
ATOM   4420  H4'   U   137      -8.734  23.854   4.125  1.00  0.00           H  
ATOM   4421  H3'   U   137      -6.263  22.786   5.034  1.00  0.00           H  
ATOM   4422  H1'   U   137      -8.345  24.566   7.335  1.00  0.00           H  
ATOM   4423  H2'   U   137      -5.967  24.657   6.346  1.00  0.00           H  
ATOM   4424 HO2'   U   137      -7.090  25.971   4.561  1.00  0.00           H  
ATOM   4425  H3    U   137      -5.793  22.924  10.658  1.00  0.00           H  
ATOM   4426  H5    U   137      -6.449  19.783   8.138  1.00  0.00           H  
ATOM   4427  H6    U   137      -7.439  21.242   6.678  1.00  0.00           H  
ATOM   4428  P     C   138      -4.743  23.740   3.130  1.00  0.00           P  
ATOM   4429  OP2   C   138      -4.465  22.343   3.547  1.00  0.00           O  
ATOM   4430  OP1   C   138      -4.575  24.127   1.706  1.00  0.00           O  
ATOM   4431  O5'   C   138      -3.839  24.709   4.014  1.00  0.00           O  
ATOM   4432  C5'   C   138      -3.807  26.106   3.765  1.00  0.00           C  
ATOM   4433  C4'   C   138      -3.091  26.852   4.864  1.00  0.00           C  
ATOM   4434  O4'   C   138      -3.796  26.734   6.130  1.00  0.00           O  
ATOM   4435  C3'   C   138      -1.692  26.363   5.204  1.00  0.00           C  
ATOM   4436  O3'   C   138      -0.717  26.782   4.266  1.00  0.00           O  
ATOM   4437  C1'   C   138      -2.861  26.754   7.186  1.00  0.00           C  
ATOM   4438  C2'   C   138      -1.483  26.965   6.578  1.00  0.00           C  
ATOM   4439  O2'   C   138      -1.210  28.357   6.494  1.00  0.00           O  
ATOM   4440  N1    C   138      -2.954  25.481   7.943  1.00  0.00           N  
ATOM   4441  C2    C   138      -2.552  25.474   9.285  1.00  0.00           C  
ATOM   4442  O2    C   138      -2.133  26.524   9.797  1.00  0.00           O  
ATOM   4443  N3    C   138      -2.628  24.327   9.997  1.00  0.00           N  
ATOM   4444  C4    C   138      -3.082  23.213   9.424  1.00  0.00           C  
ATOM   4445  N4    C   138      -3.138  22.104  10.166  1.00  0.00           N  
ATOM   4446  C5    C   138      -3.497  23.187   8.063  1.00  0.00           C  
ATOM   4447  C6    C   138      -3.420  24.328   7.368  1.00  0.00           C  
ATOM   4448  H5'   C   138      -4.726  26.439   3.699  1.00  0.00           H  
ATOM   4449 H5''   C   138      -3.346  26.268   2.916  1.00  0.00           H  
ATOM   4450  H4'   C   138      -3.049  27.801   4.626  1.00  0.00           H  
ATOM   4451  H3'   C   138      -1.699  25.385   5.274  1.00  0.00           H  
ATOM   4452  H1'   C   138      -3.069  27.504   7.782  1.00  0.00           H  
ATOM   4453  H2'   C   138      -0.786  26.489   7.076  1.00  0.00           H  
ATOM   4454 HO2'   C   138      -1.032  28.703   7.393  1.00  0.00           H  
ATOM   4455  H42   C   138      -3.468  21.269   9.773  1.00  0.00           H  
ATOM   4456  H41   C   138      -2.850  22.126  11.102  1.00  0.00           H  
ATOM   4457  H5    C   138      -3.831  22.363   7.650  1.00  0.00           H  
ATOM   4458  H6    C   138      -3.701  24.330   6.430  1.00  0.00           H  
ATOM   4459  P     A   139       0.623  25.920   4.052  1.00  0.00           P  
ATOM   4460  OP2   A   139       0.242  24.487   3.981  1.00  0.00           O  
ATOM   4461  OP1   A   139       1.391  26.531   2.938  1.00  0.00           O  
ATOM   4462  O5'   A   139       1.445  26.145   5.399  1.00  0.00           O  
ATOM   4463  C5'   A   139       2.374  25.174   5.856  1.00  0.00           C  
ATOM   4464  C4'   A   139       2.294  24.990   7.351  1.00  0.00           C  
ATOM   4465  O4'   A   139       0.904  24.833   7.729  1.00  0.00           O  
ATOM   4466  C3'   A   139       2.989  23.758   7.910  1.00  0.00           C  
ATOM   4467  O3'   A   139       4.358  23.979   8.203  1.00  0.00           O  
ATOM   4468  C1'   A   139       0.793  23.868   8.748  1.00  0.00           C  
ATOM   4469  C2'   A   139       2.206  23.496   9.189  1.00  0.00           C  
ATOM   4470  O2'   A   139       2.615  24.369  10.231  1.00  0.00           O  
ATOM   4471  N1    A   139      -1.266  19.266   9.812  1.00  0.00           N  
ATOM   4472  C2    A   139      -0.602  20.151  10.566  1.00  0.00           C  
ATOM   4473  N3    A   139      -0.093  21.333  10.224  1.00  0.00           N  
ATOM   4474  C4    A   139      -0.322  21.591   8.925  1.00  0.00           C  
ATOM   4475  C5    A   139      -0.988  20.781   8.024  1.00  0.00           C  
ATOM   4476  C6    A   139      -1.480  19.557   8.511  1.00  0.00           C  
ATOM   4477  N6    A   139      -2.141  18.673   7.759  1.00  0.00           N  
ATOM   4478  N7    A   139      -1.034  21.375   6.770  1.00  0.00           N  
ATOM   4479  C8    A   139      -0.406  22.512   6.938  1.00  0.00           C  
ATOM   4480  N9    A   139       0.052  22.708   8.218  1.00  0.00           N  
ATOM   4481  H5'   A   139       3.281  25.462   5.618  1.00  0.00           H  
ATOM   4482 H5''   A   139       2.186  24.318   5.418  1.00  0.00           H  
ATOM   4483  H4'   A   139       2.662  25.786   7.788  1.00  0.00           H  
ATOM   4484  H3'   A   139       2.859  23.008   7.293  1.00  0.00           H  
ATOM   4485  H1'   A   139       0.305  24.249   9.509  1.00  0.00           H  
ATOM   4486  H2'   A   139       2.264  22.555   9.459  1.00  0.00           H  
ATOM   4487 HO2'   A   139       2.004  24.266  10.990  1.00  0.00           H  
ATOM   4488  H2    A   139      -0.473  19.893  11.503  1.00  0.00           H  
ATOM   4489  H61   A   139      -2.460  17.835   8.155  1.00  0.00           H  
ATOM   4490  H62   A   139      -2.309  18.863   6.813  1.00  0.00           H  
ATOM   4491  H8    A   139      -0.274  23.163   6.217  1.00  0.00           H  
ATOM   4492  P     G   140       5.309  22.733   8.537  1.00  0.00           P  
ATOM   4493  OP2   G   140       4.812  21.609   7.703  1.00  0.00           O  
ATOM   4494  OP1   G   140       6.699  23.223   8.356  1.00  0.00           O  
ATOM   4495  O5'   G   140       5.123  22.331  10.067  1.00  0.00           O  
ATOM   4496  C5'   G   140       4.664  21.038  10.430  1.00  0.00           C  
ATOM   4497  C4'   G   140       5.434  20.485  11.604  1.00  0.00           C  
ATOM   4498  O4'   G   140       6.810  20.294  11.281  1.00  0.00           O  
ATOM   4499  C3'   G   140       5.462  21.354  12.853  1.00  0.00           C  
ATOM   4500  O3'   G   140       4.334  21.159  13.688  1.00  0.00           O  
ATOM   4501  C1'   G   140       7.672  20.522  12.420  1.00  0.00           C  
ATOM   4502  C2'   G   140       6.750  20.945  13.567  1.00  0.00           C  
ATOM   4503  O2'   G   140       6.540  19.816  14.403  1.00  0.00           O  
ATOM   4504  N1    G   140      11.907  23.023  13.731  1.00  0.00           N  
ATOM   4505  C2    G   140      11.259  22.001  14.381  1.00  0.00           C  
ATOM   4506  N2    G   140      11.806  21.586  15.534  1.00  0.00           N  
ATOM   4507  N3    G   140      10.154  21.426  13.936  1.00  0.00           N  
ATOM   4508  C4    G   140       9.740  21.963  12.769  1.00  0.00           C  
ATOM   4509  C5    G   140      10.314  22.983  12.039  1.00  0.00           C  
ATOM   4510  C6    G   140      11.498  23.591  12.529  1.00  0.00           C  
ATOM   4511  O6    G   140      12.157  24.510  12.027  1.00  0.00           O  
ATOM   4512  N7    G   140       9.579  23.240  10.890  1.00  0.00           N  
ATOM   4513  C8    G   140       8.590  22.389  10.942  1.00  0.00           C  
ATOM   4514  N9    G   140       8.628  21.584  12.054  1.00  0.00           N  
ATOM   4515  H5'   G   140       4.769  20.434   9.666  1.00  0.00           H  
ATOM   4516 H5''   G   140       3.714  21.090  10.667  1.00  0.00           H  
ATOM   4517  H4'   G   140       5.038  19.617  11.829  1.00  0.00           H  
ATOM   4518  H3'   G   140       5.503  22.295  12.584  1.00  0.00           H  
ATOM   4519  H1'   G   140       8.164  19.714  12.677  1.00  0.00           H  
ATOM   4520  H2'   G   140       7.141  21.695  14.063  1.00  0.00           H  
ATOM   4521 HO2'   G   140       5.613  19.823  14.722  1.00  0.00           H  
ATOM   4522  H1    G   140      12.720  23.381  14.145  1.00  0.00           H  
ATOM   4523  H22   G   140      11.387  20.859  16.041  1.00  0.00           H  
ATOM   4524  H21   G   140      12.624  22.007  15.870  1.00  0.00           H  
ATOM   4525  H8    G   140       7.894  22.331  10.255  1.00  0.00           H  
ATOM   4526  P     A   141       4.117  22.087  14.982  1.00  0.00           P  
ATOM   4527  OP2   A   141       3.698  21.216  16.108  1.00  0.00           O  
ATOM   4528  OP1   A   141       5.311  22.957  15.130  1.00  0.00           O  
ATOM   4529  O5'   A   141       2.880  23.012  14.588  1.00  0.00           O  
ATOM   4530  C5'   A   141       3.050  24.132  13.733  1.00  0.00           C  
ATOM   4531  C4'   A   141       1.764  24.902  13.565  1.00  0.00           C  
ATOM   4532  O4'   A   141       0.857  24.193  12.686  1.00  0.00           O  
ATOM   4533  C3'   A   141       0.936  25.100  14.826  1.00  0.00           C  
ATOM   4534  O3'   A   141       1.481  26.071  15.701  1.00  0.00           O  
ATOM   4535  C1'   A   141      -0.464  24.545  13.024  1.00  0.00           C  
ATOM   4536  C2'   A   141      -0.419  25.469  14.244  1.00  0.00           C  
ATOM   4537  O2'   A   141      -0.442  26.821  13.811  1.00  0.00           O  
ATOM   4538  N1    A   141      -5.187  22.578  13.632  1.00  0.00           N  
ATOM   4539  C2    A   141      -4.754  23.823  13.396  1.00  0.00           C  
ATOM   4540  N3    A   141      -3.507  24.266  13.249  1.00  0.00           N  
ATOM   4541  C4    A   141      -2.627  23.256  13.369  1.00  0.00           C  
ATOM   4542  C5    A   141      -2.920  21.927  13.611  1.00  0.00           C  
ATOM   4543  C6    A   141      -4.277  21.587  13.746  1.00  0.00           C  
ATOM   4544  N6    A   141      -4.710  20.347  13.982  1.00  0.00           N  
ATOM   4545  N7    A   141      -1.756  21.172  13.670  1.00  0.00           N  
ATOM   4546  C8    A   141      -0.803  22.047  13.466  1.00  0.00           C  
ATOM   4547  N9    A   141      -1.258  23.328  13.276  1.00  0.00           N  
ATOM   4548  H5'   A   141       3.353  23.821  12.854  1.00  0.00           H  
ATOM   4549 H5''   A   141       3.731  24.725  14.113  1.00  0.00           H  
ATOM   4550  H4'   A   141       1.971  25.780  13.181  1.00  0.00           H  
ATOM   4551  H3'   A   141       0.850  24.248  15.304  1.00  0.00           H  
ATOM   4552  H1'   A   141      -0.843  25.031  12.261  1.00  0.00           H  
ATOM   4553  H2'   A   141      -1.145  25.276  14.874  1.00  0.00           H  
ATOM   4554 HO2'   A   141      -1.232  27.262  14.188  1.00  0.00           H  
ATOM   4555  H2    A   141      -5.454  24.506  13.322  1.00  0.00           H  
ATOM   4556  H61   A   141      -5.671  20.171  14.067  1.00  0.00           H  
ATOM   4557  H62   A   141      -4.068  19.612  14.069  1.00  0.00           H  
ATOM   4558  H8    A   141       0.148  21.809  13.451  1.00  0.00           H  
ATOM   4559  P     U   142       1.088  26.066  17.260  1.00  0.00           P  
ATOM   4560  OP2   U   142       1.021  24.654  17.711  1.00  0.00           O  
ATOM   4561  OP1   U   142       1.982  27.020  17.963  1.00  0.00           O  
ATOM   4562  O5'   U   142      -0.389  26.663  17.286  1.00  0.00           O  
ATOM   4563  C5'   U   142      -0.627  28.033  16.999  1.00  0.00           C  
ATOM   4564  C4'   U   142      -2.052  28.272  16.564  1.00  0.00           C  
ATOM   4565  O4'   U   142      -2.549  27.057  15.923  1.00  0.00           O  
ATOM   4566  C3'   U   142      -3.037  28.634  17.665  1.00  0.00           C  
ATOM   4567  O3'   U   142      -4.009  29.576  17.250  1.00  0.00           O  
ATOM   4568  C1'   U   142      -3.701  26.588  16.645  1.00  0.00           C  
ATOM   4569  C2'   U   142      -3.701  27.297  17.998  1.00  0.00           C  
ATOM   4570  O2'   U   142      -5.047  27.481  18.413  1.00  0.00           O  
ATOM   4571  N1    U   142      -3.613  25.114  16.782  1.00  0.00           N  
ATOM   4572  C2    U   142      -4.749  24.384  16.485  1.00  0.00           C  
ATOM   4573  O2    U   142      -5.794  24.896  16.121  1.00  0.00           O  
ATOM   4574  N3    U   142      -4.622  23.024  16.625  1.00  0.00           N  
ATOM   4575  C4    U   142      -3.499  22.331  17.026  1.00  0.00           C  
ATOM   4576  O4    U   142      -3.543  21.102  17.105  1.00  0.00           O  
ATOM   4577  C5    U   142      -2.363  23.151  17.318  1.00  0.00           C  
ATOM   4578  C6    U   142      -2.459  24.478  17.187  1.00  0.00           C  
ATOM   4579  H5'   U   142      -0.023  28.319  16.282  1.00  0.00           H  
ATOM   4580 H5''   U   142      -0.445  28.564  17.802  1.00  0.00           H  
ATOM   4581  H4'   U   142      -2.056  28.982  15.890  1.00  0.00           H  
ATOM   4582  H3'   U   142      -2.559  28.987  18.444  1.00  0.00           H  
ATOM   4583  H1'   U   142      -4.520  26.820  16.158  1.00  0.00           H  
ATOM   4584  H2'   U   142      -3.184  26.794  18.660  1.00  0.00           H  
ATOM   4585 HO2'   U   142      -5.442  26.606  18.613  1.00  0.00           H  
ATOM   4586  H3    U   142      -5.415  22.488  16.420  1.00  0.00           H  
ATOM   4587  H5    U   142      -1.521  22.742  17.609  1.00  0.00           H  
ATOM   4588  H6    U   142      -1.668  25.017  17.394  1.00  0.00           H  
ATOM   4589  P     A   143      -3.758  31.148  17.469  1.00  0.00           P  
ATOM   4590  OP2   A   143      -4.375  31.537  18.762  1.00  0.00           O  
ATOM   4591  OP1   A   143      -2.319  31.422  17.230  1.00  0.00           O  
ATOM   4592  O5'   A   143      -4.591  31.838  16.299  1.00  0.00           O  
ATOM   4593  C5'   A   143      -4.200  33.095  15.769  1.00  0.00           C  
ATOM   4594  C4'   A   143      -4.634  33.251  14.333  1.00  0.00           C  
ATOM   4595  O4'   A   143      -3.812  32.427  13.469  1.00  0.00           O  
ATOM   4596  C3'   A   143      -6.062  32.831  14.018  1.00  0.00           C  
ATOM   4597  O3'   A   143      -7.019  33.818  14.360  1.00  0.00           O  
ATOM   4598  C1'   A   143      -4.594  32.009  12.351  1.00  0.00           C  
ATOM   4599  C2'   A   143      -5.996  32.598  12.516  1.00  0.00           C  
ATOM   4600  O2'   A   143      -6.065  33.823  11.801  1.00  0.00           O  
ATOM   4601  N1    A   143      -5.882  27.895   9.527  1.00  0.00           N  
ATOM   4602  C2    A   143      -5.999  29.211   9.307  1.00  0.00           C  
ATOM   4603  N3    A   143      -5.643  30.230  10.087  1.00  0.00           N  
ATOM   4604  C4    A   143      -5.099  29.783  11.233  1.00  0.00           C  
ATOM   4605  C5    A   143      -4.911  28.464  11.602  1.00  0.00           C  
ATOM   4606  C6    A   143      -5.330  27.480  10.688  1.00  0.00           C  
ATOM   4607  N6    A   143      -5.214  26.169  10.907  1.00  0.00           N  
ATOM   4608  N7    A   143      -4.319  28.384  12.855  1.00  0.00           N  
ATOM   4609  C8    A   143      -4.165  29.636  13.210  1.00  0.00           C  
ATOM   4610  N9    A   143      -4.615  30.536  12.275  1.00  0.00           N  
ATOM   4611  H5'   A   143      -3.224  33.174  15.817  1.00  0.00           H  
ATOM   4612 H5''   A   143      -4.605  33.809  16.304  1.00  0.00           H  
ATOM   4613  H4'   A   143      -4.517  34.190  14.077  1.00  0.00           H  
ATOM   4614  H3'   A   143      -6.286  31.993  14.476  1.00  0.00           H  
ATOM   4615  H1'   A   143      -4.181  32.372  11.539  1.00  0.00           H  
ATOM   4616  H2'   A   143      -6.684  31.965  12.220  1.00  0.00           H  
ATOM   4617 HO2'   A   143      -6.655  34.440  12.283  1.00  0.00           H  
ATOM   4618  H2    A   143      -6.406  29.460   8.450  1.00  0.00           H  
ATOM   4619  H61   A   143      -5.525  25.530  10.232  1.00  0.00           H  
ATOM   4620  H62   A   143      -4.817  25.844  11.742  1.00  0.00           H  
ATOM   4621  H8    A   143      -3.766  29.905  14.064  1.00  0.00           H  
ATOM   4622  P     C   144      -8.451  33.386  14.949  1.00  0.00           P  
ATOM   4623  OP2   C   144      -8.229  32.339  15.978  1.00  0.00           O  
ATOM   4624  OP1   C   144      -9.192  34.621  15.308  1.00  0.00           O  
ATOM   4625  O5'   C   144      -9.190  32.711  13.709  1.00  0.00           O  
ATOM   4626  C5'   C   144      -9.548  33.476  12.569  1.00  0.00           C  
ATOM   4627  C4'   C   144     -10.013  32.598  11.432  1.00  0.00           C  
ATOM   4628  O4'   C   144      -8.965  31.665  11.006  1.00  0.00           O  
ATOM   4629  C3'   C   144     -11.138  31.627  11.752  1.00  0.00           C  
ATOM   4630  O3'   C   144     -12.412  32.246  11.776  1.00  0.00           O  
ATOM   4631  C1'   C   144      -9.568  30.536  10.427  1.00  0.00           C  
ATOM   4632  C2'   C   144     -11.076  30.724  10.526  1.00  0.00           C  
ATOM   4633  O2'   C   144     -11.556  31.392   9.369  1.00  0.00           O  
ATOM   4634  N1    C   144      -9.104  29.319  11.140  1.00  0.00           N  
ATOM   4635  C2    C   144      -9.304  28.075  10.529  1.00  0.00           C  
ATOM   4636  O2    C   144      -9.859  28.025   9.421  1.00  0.00           O  
ATOM   4637  N3    C   144      -8.889  26.950  11.157  1.00  0.00           N  
ATOM   4638  C4    C   144      -8.296  27.030  12.348  1.00  0.00           C  
ATOM   4639  N4    C   144      -7.904  25.894  12.931  1.00  0.00           N  
ATOM   4640  C5    C   144      -8.080  28.279  12.995  1.00  0.00           C  
ATOM   4641  C6    C   144      -8.492  29.385  12.364  1.00  0.00           C  
ATOM   4642  H5'   C   144      -8.770  33.994  12.275  1.00  0.00           H  
ATOM   4643 H5''   C   144     -10.270  34.093  12.812  1.00  0.00           H  
ATOM   4644  H4'   C   144     -10.288  33.167  10.683  1.00  0.00           H  
ATOM   4645  H3'   C   144     -11.009  31.126  12.584  1.00  0.00           H  
ATOM   4646  H1'   C   144      -9.312  30.479   9.484  1.00  0.00           H  
ATOM   4647  H2'   C   144     -11.548  29.879  10.680  1.00  0.00           H  
ATOM   4648 HO2'   C   144     -12.290  31.988   9.626  1.00  0.00           H  
ATOM   4649  H42   C   144      -7.465  25.920  13.806  1.00  0.00           H  
ATOM   4650  H41   C   144      -8.056  25.036  12.482  1.00  0.00           H  
ATOM   4651  H5    C   144      -7.642  28.328  13.871  1.00  0.00           H  
ATOM   4652  H6    C   144      -8.352  30.254  12.793  1.00  0.00           H  
ATOM   4653  P     C   145     -13.567  31.683  12.742  1.00  0.00           P  
ATOM   4654  OP2   C   145     -12.928  31.201  13.992  1.00  0.00           O  
ATOM   4655  OP1   C   145     -14.644  32.703  12.815  1.00  0.00           O  
ATOM   4656  O5'   C   145     -14.140  30.418  11.961  1.00  0.00           O  
ATOM   4657  C5'   C   145     -14.785  30.566  10.706  1.00  0.00           C  
ATOM   4658  C4'   C   145     -15.025  29.232  10.041  1.00  0.00           C  
ATOM   4659  O4'   C   145     -13.759  28.546   9.832  1.00  0.00           O  
ATOM   4660  C3'   C   145     -15.849  28.223  10.824  1.00  0.00           C  
ATOM   4661  O3'   C   145     -17.248  28.481  10.774  1.00  0.00           O  
ATOM   4662  C1'   C   145     -13.962  27.140   9.915  1.00  0.00           C  
ATOM   4663  C2'   C   145     -15.458  26.915  10.149  1.00  0.00           C  
ATOM   4664  O2'   C   145     -16.103  26.716   8.905  1.00  0.00           O  
ATOM   4665  N1    C   145     -13.139  26.600  11.017  1.00  0.00           N  
ATOM   4666  C2    C   145     -12.863  25.223  11.039  1.00  0.00           C  
ATOM   4667  O2    C   145     -13.301  24.507  10.130  1.00  0.00           O  
ATOM   4668  N3    C   145     -12.127  24.711  12.050  1.00  0.00           N  
ATOM   4669  C4    C   145     -11.669  25.512  13.012  1.00  0.00           C  
ATOM   4670  N4    C   145     -10.945  24.961  13.988  1.00  0.00           N  
ATOM   4671  C5    C   145     -11.929  26.915  13.016  1.00  0.00           C  
ATOM   4672  C6    C   145     -12.659  27.413  12.008  1.00  0.00           C  
ATOM   4673  H5'   C   145     -14.224  31.118  10.122  1.00  0.00           H  
ATOM   4674 H5''   C   145     -15.646  31.015  10.840  1.00  0.00           H  
ATOM   4675  H4'   C   145     -15.570  29.486   9.119  1.00  0.00           H  
ATOM   4676  H3'   C   145     -15.634  28.221  11.903  1.00  0.00           H  
ATOM   4677  H1'   C   145     -13.693  26.581   9.008  1.00  0.00           H  
ATOM   4678  H2'   C   145     -15.731  26.032  10.744  1.00  0.00           H  
ATOM   4679 HO2'   C   145     -16.990  27.178   8.910  1.00  0.00           H  
ATOM   4680  H42   C   145     -10.586  25.531  14.728  1.00  0.00           H  
ATOM   4681  H41   C   145     -10.762  23.979  13.980  1.00  0.00           H  
ATOM   4682  H5    C   145     -11.546  27.563  13.818  1.00  0.00           H  
ATOM   4683  H6    C   145     -12.879  28.491  11.978  1.00  0.00           H  
ATOM   4684  P     G   146     -18.158  28.175  12.065  1.00  0.00           P  
ATOM   4685  OP2   G   146     -17.351  28.482  13.271  1.00  0.00           O  
ATOM   4686  OP1   G   146     -19.471  28.841  11.877  1.00  0.00           O  
ATOM   4687  O5'   G   146     -18.382  26.598  12.020  1.00  0.00           O  
ATOM   4688  C5'   G   146     -19.091  25.985  10.926  1.00  0.00           C  
ATOM   4689  C4'   G   146     -18.969  24.483  10.994  1.00  0.00           C  
ATOM   4690  O4'   G   146     -17.576  24.079  10.964  1.00  0.00           O  
ATOM   4691  C3'   G   146     -19.508  23.858  12.264  1.00  0.00           C  
ATOM   4692  O3'   G   146     -20.924  23.747  12.232  1.00  0.00           O  
ATOM   4693  C1'   G   146     -17.418  22.898  11.747  1.00  0.00           C  
ATOM   4694  C2'   G   146     -18.798  22.512  12.286  1.00  0.00           C  
ATOM   4695  O2'   G   146     -19.388  21.584  11.400  1.00  0.00           O  
ATOM   4696  N1    G   146     -14.380  20.735  15.201  1.00  0.00           N  
ATOM   4697  C2    G   146     -15.281  20.150  14.345  1.00  0.00           C  
ATOM   4698  N2    G   146     -15.390  18.820  14.426  1.00  0.00           N  
ATOM   4699  N3    G   146     -16.021  20.823  13.478  1.00  0.00           N  
ATOM   4700  C4    G   146     -15.799  22.152  13.552  1.00  0.00           C  
ATOM   4701  C5    G   146     -14.933  22.838  14.382  1.00  0.00           C  
ATOM   4702  C6    G   146     -14.131  22.102  15.292  1.00  0.00           C  
ATOM   4703  O6    G   146     -13.289  22.526  16.098  1.00  0.00           O  
ATOM   4704  N7    G   146     -15.018  24.204  14.161  1.00  0.00           N  
ATOM   4705  C8    G   146     -15.909  24.327  13.215  1.00  0.00           C  
ATOM   4706  N9    G   146     -16.421  23.121  12.794  1.00  0.00           N  
ATOM   4707  H5'   G   146     -18.691  26.344   9.968  1.00  0.00           H  
ATOM   4708 H5''   G   146     -20.153  26.270  10.959  1.00  0.00           H  
ATOM   4709  H4'   G   146     -19.564  24.126  10.141  1.00  0.00           H  
ATOM   4710  H3'   G   146     -19.308  24.451  13.169  1.00  0.00           H  
ATOM   4711  H1'   G   146     -17.057  22.046  11.152  1.00  0.00           H  
ATOM   4712  H2'   G   146     -18.836  22.028  13.272  1.00  0.00           H  
ATOM   4713 HO2'   G   146     -20.361  21.792  11.297  1.00  0.00           H  
ATOM   4714  H1    G   146     -13.862  20.133  15.808  1.00  0.00           H  
ATOM   4715  H22   G   146     -16.032  18.335  13.831  1.00  0.00           H  
ATOM   4716  H21   G   146     -14.832  18.311  15.079  1.00  0.00           H  
ATOM   4717  H8    G   146     -16.220  25.297  12.798  1.00  0.00           H  
ATOM   4718  P     U   147     -21.764  23.941  13.585  1.00  0.00           P  
ATOM   4719  OP2   U   147     -21.113  24.988  14.408  1.00  0.00           O  
ATOM   4720  OP1   U   147     -23.191  24.096  13.203  1.00  0.00           O  
ATOM   4721  O5'   U   147     -21.541  22.574  14.367  1.00  0.00           O  
ATOM   4722  C5'   U   147     -22.081  21.335  13.882  1.00  0.00           C  
ATOM   4723  C4'   U   147     -21.623  20.200  14.757  1.00  0.00           C  
ATOM   4724  O4'   U   147     -20.176  20.073  14.684  1.00  0.00           O  
ATOM   4725  C3'   U   147     -21.879  20.403  16.236  1.00  0.00           C  
ATOM   4726  O3'   U   147     -23.227  20.125  16.588  1.00  0.00           O  
ATOM   4727  C1'   U   147     -19.687  19.615  15.926  1.00  0.00           C  
ATOM   4728  C2'   U   147     -20.884  19.442  16.861  1.00  0.00           C  
ATOM   4729  O2'   U   147     -21.329  18.105  16.809  1.00  0.00           O  
ATOM   4730  N1    U   147     -18.694  20.574  16.439  1.00  0.00           N  
ATOM   4731  C2    U   147     -17.701  20.085  17.270  1.00  0.00           C  
ATOM   4732  O2    U   147     -17.639  18.925  17.614  1.00  0.00           O  
ATOM   4733  N3    U   147     -16.785  21.015  17.692  1.00  0.00           N  
ATOM   4734  C4    U   147     -16.765  22.356  17.389  1.00  0.00           C  
ATOM   4735  O4    U   147     -15.867  23.061  17.845  1.00  0.00           O  
ATOM   4736  C5    U   147     -17.831  22.794  16.541  1.00  0.00           C  
ATOM   4737  C6    U   147     -18.736  21.912  16.105  1.00  0.00           C  
ATOM   4738  H5'   U   147     -21.758  21.161  12.846  1.00  0.00           H  
ATOM   4739 H5''   U   147     -23.180  21.379  13.874  1.00  0.00           H  
ATOM   4740  H4'   U   147     -22.182  19.330  14.384  1.00  0.00           H  
ATOM   4741  H3'   U   147     -21.728  21.440  16.572  1.00  0.00           H  
ATOM   4742  H1'   U   147     -19.183  18.639  15.869  1.00  0.00           H  
ATOM   4743  H2'   U   147     -20.712  19.644  17.928  1.00  0.00           H  
ATOM   4744 HO2'   U   147     -22.317  18.076  16.958  1.00  0.00           H  
ATOM   4745  H3    U   147     -16.053  20.682  18.288  1.00  0.00           H  
ATOM   4746  H5    U   147     -17.907  23.853  16.250  1.00  0.00           H  
ATOM   4747  H6    U   147     -19.548  22.268  15.453  1.00  0.00           H  
ATOM   4748  P     C   148     -23.843  20.778  17.916  1.00  0.00           P  
ATOM   4749  OP2   C   148     -23.270  22.147  18.095  1.00  0.00           O  
ATOM   4750  OP1   C   148     -25.306  20.614  17.828  1.00  0.00           O  
ATOM   4751  O5'   C   148     -23.268  19.821  19.053  1.00  0.00           O  
ATOM   4752  C5'   C   148     -23.234  20.232  20.419  1.00  0.00           C  
ATOM   4753  C4'   C   148     -22.269  19.374  21.199  1.00  0.00           C  
ATOM   4754  O4'   C   148     -21.000  19.290  20.506  1.00  0.00           O  
ATOM   4755  C3'   C   148     -21.933  19.931  22.568  1.00  0.00           C  
ATOM   4756  O3'   C   148     -22.907  19.495  23.508  1.00  0.00           O  
ATOM   4757  C1'   C   148     -19.926  19.387  21.437  1.00  0.00           C  
ATOM   4758  C2'   C   148     -20.547  19.363  22.838  1.00  0.00           C  
ATOM   4759  O2'   C   148     -20.574  18.039  23.315  1.00  0.00           O  
ATOM   4760  N1    C   148     -19.125  20.596  21.134  1.00  0.00           N  
ATOM   4761  C2    C   148     -17.887  20.778  21.783  1.00  0.00           C  
ATOM   4762  O2    C   148     -17.488  19.913  22.583  1.00  0.00           O  
ATOM   4763  N3    C   148     -17.162  21.889  21.514  1.00  0.00           N  
ATOM   4764  C4    C   148     -17.617  22.790  20.640  1.00  0.00           C  
ATOM   4765  N4    C   148     -16.865  23.869  20.401  1.00  0.00           N  
ATOM   4766  C5    C   148     -18.862  22.627  19.966  1.00  0.00           C  
ATOM   4767  C6    C   148     -19.574  21.530  20.241  1.00  0.00           C  
ATOM   4768  H5'   C   148     -24.238  20.157  20.862  1.00  0.00           H  
ATOM   4769 H5''   C   148     -22.930  21.287  20.488  1.00  0.00           H  
ATOM   4770  H4'   C   148     -22.795  18.414  21.312  1.00  0.00           H  
ATOM   4771  H3'   C   148     -21.958  21.030  22.616  1.00  0.00           H  
ATOM   4772  H1'   C   148     -19.224  18.543  21.383  1.00  0.00           H  
ATOM   4773  H2'   C   148     -20.003  19.923  23.611  1.00  0.00           H  
ATOM   4774 HO2'   C   148     -21.329  17.932  23.962  1.00  0.00           H  
ATOM   4775  H42   C   148     -17.178  24.564  19.752  1.00  0.00           H  
ATOM   4776  H41   C   148     -15.991  23.982  20.870  1.00  0.00           H  
ATOM   4777  H5    C   148     -19.224  23.379  19.249  1.00  0.00           H  
ATOM   4778  H6    C   148     -20.541  21.371  19.739  1.00  0.00           H  
ATOM   4779  P     G   149     -23.349  20.455  24.719  1.00  0.00           P  
ATOM   4780  OP2   G   149     -24.132  21.581  24.150  1.00  0.00           O  
ATOM   4781  OP1   G   149     -23.947  19.609  25.784  1.00  0.00           O  
ATOM   4782  O5'   G   149     -21.973  21.040  25.270  1.00  0.00           O  
ATOM   4783  C5'   G   149     -21.243  20.359  26.280  1.00  0.00           C  
ATOM   4784  C4'   G   149     -19.966  21.083  26.625  1.00  0.00           C  
ATOM   4785  O4'   G   149     -19.180  21.278  25.420  1.00  0.00           O  
ATOM   4786  C3'   G   149     -20.126  22.482  27.201  1.00  0.00           C  
ATOM   4787  O3'   G   149     -20.372  22.480  28.597  1.00  0.00           O  
ATOM   4788  C1'   G   149     -18.506  22.531  25.469  1.00  0.00           C  
ATOM   4789  C2'   G   149     -18.820  23.167  26.824  1.00  0.00           C  
ATOM   4790  O2'   G   149     -17.782  22.835  27.734  1.00  0.00           O  
ATOM   4791  N1    G   149     -17.527  26.588  22.555  1.00  0.00           N  
ATOM   4792  C2    G   149     -16.805  26.070  23.602  1.00  0.00           C  
ATOM   4793  N2    G   149     -15.672  26.713  23.920  1.00  0.00           N  
ATOM   4794  N3    G   149     -17.166  24.999  24.289  1.00  0.00           N  
ATOM   4795  C4    G   149     -18.327  24.478  23.839  1.00  0.00           C  
ATOM   4796  C5    G   149     -19.124  24.917  22.803  1.00  0.00           C  
ATOM   4797  C6    G   149     -18.725  26.067  22.075  1.00  0.00           C  
ATOM   4798  O6    G   149     -19.295  26.612  21.123  1.00  0.00           O  
ATOM   4799  N7    G   149     -20.237  24.102  22.658  1.00  0.00           N  
ATOM   4800  C8    G   149     -20.100  23.199  23.590  1.00  0.00           C  
ATOM   4801  N9    G   149     -18.963  23.367  24.343  1.00  0.00           N  
ATOM   4802  H5'   G   149     -21.025  19.458  25.964  1.00  0.00           H  
ATOM   4803 H5''   G   149     -21.799  20.289  27.084  1.00  0.00           H  
ATOM   4804  H4'   G   149     -19.448  20.537  27.254  1.00  0.00           H  
ATOM   4805  H3'   G   149     -20.870  22.927  26.746  1.00  0.00           H  
ATOM   4806  H1'   G   149     -17.540  22.383  25.394  1.00  0.00           H  
ATOM   4807  H2'   G   149     -18.934  24.137  26.741  1.00  0.00           H  
ATOM   4808 HO2'   G   149     -18.166  22.719  28.628  1.00  0.00           H  
ATOM   4809  H1    G   149     -17.173  27.387  22.110  1.00  0.00           H  
ATOM   4810  H22   G   149     -15.116  26.389  24.660  1.00  0.00           H  
ATOM   4811  H21   G   149     -15.398  27.507  23.416  1.00  0.00           H  
ATOM   4812  H8    G   149     -20.743  22.474  23.737  1.00  0.00           H  
ATOM   4813  P     U   150     -20.903  23.811  29.326  1.00  0.00           P  
ATOM   4814  OP2   U   150     -21.147  24.839  28.282  1.00  0.00           O  
ATOM   4815  OP1   U   150     -22.001  23.424  30.247  1.00  0.00           O  
ATOM   4816  O5'   U   150     -19.665  24.288  30.207  1.00  0.00           O  
ATOM   4817  C5'   U   150     -19.220  23.521  31.316  1.00  0.00           C  
ATOM   4818  C4'   U   150     -17.928  24.056  31.881  1.00  0.00           C  
ATOM   4819  O4'   U   150     -16.882  23.920  30.880  1.00  0.00           O  
ATOM   4820  C3'   U   150     -17.910  25.536  32.230  1.00  0.00           C  
ATOM   4821  O3'   U   150     -18.460  25.811  33.506  1.00  0.00           O  
ATOM   4822  C1'   U   150     -15.983  25.012  30.992  1.00  0.00           C  
ATOM   4823  C2'   U   150     -16.424  25.853  32.190  1.00  0.00           C  
ATOM   4824  O2'   U   150     -15.766  25.386  33.359  1.00  0.00           O  
ATOM   4825  N1    U   150     -15.997  25.784  29.726  1.00  0.00           N  
ATOM   4826  C2    U   150     -14.972  26.692  29.529  1.00  0.00           C  
ATOM   4827  O2    U   150     -14.080  26.874  30.339  1.00  0.00           O  
ATOM   4828  N3    U   150     -15.026  27.383  28.344  1.00  0.00           N  
ATOM   4829  C4    U   150     -15.979  27.265  27.355  1.00  0.00           C  
ATOM   4830  O4    U   150     -15.888  27.961  26.342  1.00  0.00           O  
ATOM   4831  C5    U   150     -17.007  26.308  27.626  1.00  0.00           C  
ATOM   4832  C6    U   150     -16.979  25.620  28.772  1.00  0.00           C  
ATOM   4833  H5'   U   150     -19.084  22.594  31.029  1.00  0.00           H  
ATOM   4834 H5''   U   150     -19.907  23.542  32.015  1.00  0.00           H  
ATOM   4835  H4'   U   150     -17.674  23.541  32.675  1.00  0.00           H  
ATOM   4836  H3'   U   150     -18.387  26.062  31.555  1.00  0.00           H  
ATOM   4837  H1'   U   150     -15.078  24.670  31.153  1.00  0.00           H  
ATOM   4838  H2'   U   150     -16.264  26.808  32.042  1.00  0.00           H  
ATOM   4839 HO2'   U   150     -16.379  25.457  34.120  1.00  0.00           H  
ATOM   4840  H3    U   150     -14.309  28.032  28.185  1.00  0.00           H  
ATOM   4841  H5    U   150     -17.726  26.158  26.977  1.00  0.00           H  
ATOM   4842  H6    U   150     -17.694  24.972  28.935  1.00  0.00           H  
ATOM   4843  P     A   151     -19.307  27.155  33.751  1.00  0.00           P  
ATOM   4844  OP2   A   151     -20.279  27.294  32.638  1.00  0.00           O  
ATOM   4845  OP1   A   151     -19.793  27.144  35.153  1.00  0.00           O  
ATOM   4846  O5'   A   151     -18.229  28.320  33.611  1.00  0.00           O  
ATOM   4847  C5'   A   151     -17.243  28.524  34.612  1.00  0.00           C  
ATOM   4848  C4'   A   151     -16.247  29.580  34.201  1.00  0.00           C  
ATOM   4849  O4'   A   151     -15.554  29.179  32.990  1.00  0.00           O  
ATOM   4850  C3'   A   151     -16.826  30.941  33.845  1.00  0.00           C  
ATOM   4851  O3'   A   151     -17.141  31.724  34.984  1.00  0.00           O  
ATOM   4852  C1'   A   151     -15.224  30.327  32.227  1.00  0.00           C  
ATOM   4853  C2'   A   151     -15.723  31.548  32.993  1.00  0.00           C  
ATOM   4854  O2'   A   151     -14.667  32.050  33.799  1.00  0.00           O  
ATOM   4855  N1    A   151     -15.335  32.172  27.417  1.00  0.00           N  
ATOM   4856  C2    A   151     -14.609  32.505  28.492  1.00  0.00           C  
ATOM   4857  N3    A   151     -14.631  31.982  29.717  1.00  0.00           N  
ATOM   4858  C4    A   151     -15.536  30.989  29.793  1.00  0.00           C  
ATOM   4859  C5    A   151     -16.354  30.534  28.776  1.00  0.00           C  
ATOM   4860  C6    A   151     -16.233  31.170  27.528  1.00  0.00           C  
ATOM   4861  N6    A   151     -16.956  30.840  26.455  1.00  0.00           N  
ATOM   4862  N7    A   151     -17.159  29.495  29.222  1.00  0.00           N  
ATOM   4863  C8    A   151     -16.815  29.348  30.478  1.00  0.00           C  
ATOM   4864  N9    A   151     -15.838  30.219  30.890  1.00  0.00           N  
ATOM   4865  H5'   A   151     -16.767  27.681  34.769  1.00  0.00           H  
ATOM   4866 H5''   A   151     -17.681  28.804  35.442  1.00  0.00           H  
ATOM   4867  H4'   A   151     -15.594  29.692  34.923  1.00  0.00           H  
ATOM   4868  H3'   A   151     -17.633  30.827  33.301  1.00  0.00           H  
ATOM   4869  H1'   A   151     -14.248  30.376  32.136  1.00  0.00           H  
ATOM   4870  H2'   A   151     -16.075  32.232  32.386  1.00  0.00           H  
ATOM   4871 HO2'   A   151     -15.049  32.470  34.598  1.00  0.00           H  
ATOM   4872  H2    A   151     -13.972  33.238  28.360  1.00  0.00           H  
ATOM   4873  H61   A   151     -16.828  31.320  25.611  1.00  0.00           H  
ATOM   4874  H62   A   151     -17.615  30.116  26.512  1.00  0.00           H  
ATOM   4875  H8    A   151     -17.219  28.677  31.068  1.00  0.00           H  
ATOM   4876  P     G   152     -18.509  32.566  35.031  1.00  0.00           P  
ATOM   4877  OP2   G   152     -19.641  31.604  35.046  1.00  0.00           O  
ATOM   4878  OP1   G   152     -18.390  33.577  36.113  1.00  0.00           O  
ATOM   4879  O5'   G   152     -18.536  33.337  33.637  1.00  0.00           O  
ATOM   4880  C5'   G   152     -17.716  34.475  33.418  1.00  0.00           C  
ATOM   4881  C4'   G   152     -17.768  34.927  31.979  1.00  0.00           C  
ATOM   4882  O4'   G   152     -17.483  33.815  31.109  1.00  0.00           O  
ATOM   4883  C3'   G   152     -19.118  35.425  31.485  1.00  0.00           C  
ATOM   4884  O3'   G   152     -19.361  36.782  31.814  1.00  0.00           O  
ATOM   4885  C1'   G   152     -18.239  33.913  29.907  1.00  0.00           C  
ATOM   4886  C2'   G   152     -19.026  35.215  29.987  1.00  0.00           C  
ATOM   4887  O2'   G   152     -18.271  36.247  29.368  1.00  0.00           O  
ATOM   4888  N1    G   152     -21.588  31.360  27.046  1.00  0.00           N  
ATOM   4889  C2    G   152     -20.912  32.524  26.772  1.00  0.00           C  
ATOM   4890  N2    G   152     -21.156  33.088  25.579  1.00  0.00           N  
ATOM   4891  N3    G   152     -20.058  33.096  27.605  1.00  0.00           N  
ATOM   4892  C4    G   152     -19.931  32.401  28.754  1.00  0.00           C  
ATOM   4893  C5    G   152     -20.558  31.231  29.127  1.00  0.00           C  
ATOM   4894  C6    G   152     -21.472  30.628  28.224  1.00  0.00           C  
ATOM   4895  O6    G   152     -22.127  29.590  28.370  1.00  0.00           O  
ATOM   4896  N7    G   152     -20.154  30.836  30.394  1.00  0.00           N  
ATOM   4897  C8    G   152     -19.304  31.757  30.763  1.00  0.00           C  
ATOM   4898  N9    G   152     -19.122  32.735  29.816  1.00  0.00           N  
ATOM   4899  H5'   G   152     -16.791  34.253  33.650  1.00  0.00           H  
ATOM   4900 H5''   G   152     -18.023  35.206  33.994  1.00  0.00           H  
ATOM   4901  H4'   G   152     -17.098  35.629  31.836  1.00  0.00           H  
ATOM   4902  H3'   G   152     -19.834  34.871  31.858  1.00  0.00           H  
ATOM   4903  H1'   G   152     -17.646  33.937  29.127  1.00  0.00           H  
ATOM   4904  H2'   G   152     -19.913  35.122  29.582  1.00  0.00           H  
ATOM   4905 HO2'   G   152     -18.484  37.101  29.799  1.00  0.00           H  
ATOM   4906  H1    G   152     -22.199  31.018  26.362  1.00  0.00           H  
ATOM   4907  H22   G   152     -20.702  33.920  25.329  1.00  0.00           H  
ATOM   4908  H21   G   152     -21.787  32.670  24.957  1.00  0.00           H  
ATOM   4909  H8    G   152     -18.844  31.749  31.628  1.00  0.00           H  
ATOM   4910  P     U   153     -20.826  37.249  32.283  1.00  0.00           P  
ATOM   4911  OP2   U   153     -21.281  36.327  33.353  1.00  0.00           O  
ATOM   4912  OP1   U   153     -20.782  38.711  32.543  1.00  0.00           O  
ATOM   4913  O5'   U   153     -21.737  37.004  30.999  1.00  0.00           O  
ATOM   4914  C5'   U   153     -21.563  37.778  29.822  1.00  0.00           C  
ATOM   4915  C4'   U   153     -22.522  37.361  28.734  1.00  0.00           C  
ATOM   4916  O4'   U   153     -22.193  36.018  28.278  1.00  0.00           O  
ATOM   4917  C3'   U   153     -23.989  37.288  29.126  1.00  0.00           C  
ATOM   4918  O3'   U   153     -24.633  38.550  29.102  1.00  0.00           O  
ATOM   4919  C1'   U   153     -23.392  35.330  27.949  1.00  0.00           C  
ATOM   4920  C2'   U   153     -24.558  36.309  28.108  1.00  0.00           C  
ATOM   4921  O2'   U   153     -24.802  36.946  26.862  1.00  0.00           O  
ATOM   4922  N1    U   153     -23.531  34.141  28.824  1.00  0.00           N  
ATOM   4923  C2    U   153     -24.376  33.136  28.392  1.00  0.00           C  
ATOM   4924  O2    U   153     -24.995  33.191  27.343  1.00  0.00           O  
ATOM   4925  N3    U   153     -24.474  32.055  29.233  1.00  0.00           N  
ATOM   4926  C4    U   153     -23.828  31.878  30.438  1.00  0.00           C  
ATOM   4927  O4    U   153     -24.021  30.846  31.082  1.00  0.00           O  
ATOM   4928  C5    U   153     -22.970  32.958  30.821  1.00  0.00           C  
ATOM   4929  C6    U   153     -22.856  34.022  30.020  1.00  0.00           C
[truncated: 21,643 more chars]
