# Supplementary material for: Chemical reversible crosslinking enables measurement of RNA 3D distances and alternative conformations in cells
Source: Nat Commun. 2022 Feb 17;13:911. doi: 10.1038/s41467-022-28602-3 (PMC8854666; doi:10.1038/s41467-022-28602-3)
Supplement: Supplementary file 3 — Source Data [file 41467_2022_28602_MOESM3_ESM.zip › Source Data/Source Data SI/sfig10d/S10d Cluster 4 SHARC Source Data.pdb]

HEADER                                            21-MAR-21   XXXX              
EXPDTA    THEORETICAL MODEL                                                     
REMARK 220                                                                      
REMARK 220 EXPERIMENTAL DETAILS                                                 
REMARK 220  EXPERIMENT TYPE                : THEORETICAL MODELLING              
REMARK 220  DATE OF DATA COLLECTION        : 21-MAR-21                          
REMARK 220                                                                      
REMARK 220 REMARK: MODEL GENERATED BY ROSETTA                                   
REMARK 220  VERSION 2020.08+release.cb1caba                                     
ATOM      1  C5'   A     1       3.689  46.440  56.476  1.00  0.00           C  
ATOM      2  C4'   A     1       2.448  46.619  55.638  1.00  0.00           C  
ATOM      3  O4'   A     1       2.577  45.830  54.440  1.00  0.00           O  
ATOM      4  C3'   A     1       1.148  46.129  56.258  1.00  0.00           C  
ATOM      5  O3'   A     1       0.565  47.071  57.141  1.00  0.00           O  
ATOM      6  C1'   A     1       1.308  45.368  54.046  1.00  0.00           C  
ATOM      7  C2'   A     1       0.278  45.942  55.022  1.00  0.00           C  
ATOM      8  O2'   A     1      -0.195  47.188  54.532  1.00  0.00           O  
ATOM      9  N1    A     1      -1.234  41.064  52.792  1.00  0.00           N  
ATOM     10  C2    A     1      -1.531  42.362  52.642  1.00  0.00           C  
ATOM     11  N3    A     1      -0.822  43.433  52.992  1.00  0.00           N  
ATOM     12  C4    A     1       0.337  43.068  53.569  1.00  0.00           C  
ATOM     13  C5    A     1       0.781  41.778  53.793  1.00  0.00           C  
ATOM     14  C6    A     1      -0.062  40.732  53.375  1.00  0.00           C  
ATOM     15  N6    A     1       0.233  39.439  53.525  1.00  0.00           N  
ATOM     16  N7    A     1       2.024  41.787  54.410  1.00  0.00           N  
ATOM     17  C8    A     1       2.299  43.060  54.544  1.00  0.00           C  
ATOM     18  N9    A     1       1.322  43.893  54.056  1.00  0.00           N  
ATOM     19  H4'   A     1       2.346  47.562  55.391  1.00  0.00           H  
ATOM     20  H3'   A     1       1.266  45.277  56.730  1.00  0.00           H  
ATOM     21  H1'   A     1       1.112  45.686  53.140  1.00  0.00           H  
ATOM     22  H2'   A     1      -0.456  45.315  55.191  1.00  0.00           H  
ATOM     23 HO2'   A     1      -0.341  47.793  55.289  1.00  0.00           H  
ATOM     24  H2    A     1      -2.392  42.549  52.214  1.00  0.00           H  
ATOM     25  H61   A     1      -0.395  38.754  53.214  1.00  0.00           H  
ATOM     26  H62   A     1       1.078  39.174  53.945  1.00  0.00           H  
ATOM     27  H8    A     1       3.127  43.389  54.955  1.00  0.00           H  
ATOM     28  P     G     2       0.015  46.601  58.576  1.00  0.00           P  
ATOM     29  OP2   G     2       0.875  45.490  59.056  1.00  0.00           O  
ATOM     30  OP1   G     2      -0.163  47.810  59.420  1.00  0.00           O  
ATOM     31  O5'   G     2      -1.429  46.005  58.260  1.00  0.00           O  
ATOM     32  C5'   G     2      -2.460  46.830  57.739  1.00  0.00           C  
ATOM     33  C4'   G     2      -3.532  46.015  57.060  1.00  0.00           C  
ATOM     34  O4'   G     2      -2.947  45.252  55.983  1.00  0.00           O  
ATOM     35  C3'   G     2      -4.187  44.934  57.907  1.00  0.00           C  
ATOM     36  O3'   G     2      -5.171  45.443  58.790  1.00  0.00           O  
ATOM     37  C1'   G     2      -3.629  44.035  55.828  1.00  0.00           C  
ATOM     38  C2'   G     2      -4.780  44.058  56.827  1.00  0.00           C  
ATOM     39  O2'   G     2      -5.913  44.672  56.229  1.00  0.00           O  
ATOM     40  N1    G     2      -2.663  39.055  55.400  1.00  0.00           N  
ATOM     41  C2    G     2      -3.759  39.771  54.984  1.00  0.00           C  
ATOM     42  N2    G     2      -4.728  39.075  54.372  1.00  0.00           N  
ATOM     43  N3    G     2      -3.895  41.076  55.154  1.00  0.00           N  
ATOM     44  C4    G     2      -2.832  41.618  55.784  1.00  0.00           C  
ATOM     45  C5    G     2      -1.691  40.993  56.240  1.00  0.00           C  
ATOM     46  C6    G     2      -1.557  39.592  56.052  1.00  0.00           C  
ATOM     47  O6    G     2      -0.621  38.856  56.384  1.00  0.00           O  
ATOM     48  N7    G     2      -0.832  41.905  56.835  1.00  0.00           N  
ATOM     49  C8    G     2      -1.456  43.048  56.734  1.00  0.00           C  
ATOM     50  N9    G     2      -2.674  42.946  56.106  1.00  0.00           N  
ATOM     51  H5'   G     2      -2.074  47.455  57.091  1.00  0.00           H  
ATOM     52 H5''   G     2      -2.863  47.340  58.473  1.00  0.00           H  
ATOM     53  H4'   G     2      -4.229  46.606  56.704  1.00  0.00           H  
ATOM     54  H3'   G     2      -3.527  44.425  58.421  1.00  0.00           H  
ATOM     55  H1'   G     2      -3.986  43.932  54.921  1.00  0.00           H  
ATOM     56  H2'   G     2      -4.990  43.162  57.166  1.00  0.00           H  
ATOM     57 HO2'   G     2      -6.328  45.277  56.879  1.00  0.00           H  
ATOM     58  H1    G     2      -2.658  38.090  55.226  1.00  0.00           H  
ATOM     59  H22   G     2      -5.534  39.534  54.054  1.00  0.00           H  
ATOM     60  H21   G     2      -4.634  38.109  54.243  1.00  0.00           H  
ATOM     61  H8    G     2      -1.090  43.893  57.070  1.00  0.00           H  
ATOM     62  P     A     3      -5.336  44.820  60.262  1.00  0.00           P  
ATOM     63  OP2   A     3      -3.979  44.549  60.801  1.00  0.00           O  
ATOM     64  OP1   A     3      -6.270  45.683  61.026  1.00  0.00           O  
ATOM     65  O5'   A     3      -6.053  43.420  60.009  1.00  0.00           O  
ATOM     66  C5'   A     3      -7.376  43.360  59.498  1.00  0.00           C  
ATOM     67  C4'   A     3      -7.760  41.953  59.116  1.00  0.00           C  
ATOM     68  O4'   A     3      -6.793  41.411  58.177  1.00  0.00           O  
ATOM     69  C3'   A     3      -7.780  40.936  60.247  1.00  0.00           C  
ATOM     70  O3'   A     3      -8.958  41.002  61.031  1.00  0.00           O  
ATOM     71  C1'   A     3      -6.640  40.014  58.399  1.00  0.00           C  
ATOM     72  C2'   A     3      -7.617  39.617  59.504  1.00  0.00           C  
ATOM     73  O2'   A     3      -8.841  39.204  58.914  1.00  0.00           O  
ATOM     74  N1    A     3      -3.312  36.436  60.035  1.00  0.00           N  
ATOM     75  C2    A     3      -4.626  36.394  59.779  1.00  0.00           C  
ATOM     76  N3    A     3      -5.432  37.365  59.355  1.00  0.00           N  
ATOM     77  C4    A     3      -4.748  38.511  59.187  1.00  0.00           C  
ATOM     78  C5    A     3      -3.398  38.709  59.408  1.00  0.00           C  
ATOM     79  C6    A     3      -2.655  37.602  59.855  1.00  0.00           C  
ATOM     80  N6    A     3      -1.346  37.644  60.111  1.00  0.00           N  
ATOM     81  N7    A     3      -3.043  40.022  59.128  1.00  0.00           N  
ATOM     82  C8    A     3      -4.168  40.578  58.751  1.00  0.00           C  
ATOM     83  N9    A     3      -5.241  39.721  58.763  1.00  0.00           N  
ATOM     84  H5'   A     3      -7.440  43.935  58.707  1.00  0.00           H  
ATOM     85 H5''   A     3      -7.998  43.687  60.180  1.00  0.00           H  
ATOM     86  H4'   A     3      -8.643  41.972  58.690  1.00  0.00           H  
ATOM     87  H3'   A     3      -7.001  41.077  60.825  1.00  0.00           H  
ATOM     88  H1'   A     3      -6.870  39.538  57.574  1.00  0.00           H  
ATOM     89  H2'   A     3      -7.241  38.922  60.085  1.00  0.00           H  
ATOM     90 HO2'   A     3      -9.583  39.497  59.482  1.00  0.00           H  
ATOM     91  H2    A     3      -5.055  35.524  59.925  1.00  0.00           H  
ATOM     92  H61   A     3      -0.881  36.838  60.421  1.00  0.00           H  
ATOM     93  H62   A     3      -0.848  38.479  59.988  1.00  0.00           H  
ATOM     94  H8    A     3      -4.237  41.519  58.485  1.00  0.00           H  
ATOM     95  P     G     4      -8.875  40.848  62.629  1.00  0.00           P  
ATOM     96  OP2   G     4      -7.441  40.840  63.015  1.00  0.00           O  
ATOM     97  OP1   G     4      -9.793  41.846  63.236  1.00  0.00           O  
ATOM     98  O5'   G     4      -9.470  39.397  62.908  1.00  0.00           O  
ATOM     99  C5'   G     4      -8.983  38.262  62.208  1.00  0.00           C  
ATOM    100  C4'   G     4      -9.315  36.983  62.928  1.00  0.00           C  
ATOM    101  O4'   G     4      -8.336  36.750  63.976  1.00  0.00           O  
ATOM    102  C3'   G     4     -10.629  36.983  63.689  1.00  0.00           C  
ATOM    103  O3'   G     4     -11.762  36.845  62.834  1.00  0.00           O  
ATOM    104  C1'   G     4      -8.951  35.964  64.969  1.00  0.00           C  
ATOM    105  C2'   G     4     -10.423  35.788  64.605  1.00  0.00           C  
ATOM    106  O2'   G     4     -10.576  34.561  63.929  1.00  0.00           O  
ATOM    107  N1    G     4      -8.903  35.159  69.956  1.00  0.00           N  
ATOM    108  C2    G     4      -9.053  34.266  68.929  1.00  0.00           C  
ATOM    109  N2    G     4      -9.253  32.992  69.279  1.00  0.00           N  
ATOM    110  N3    G     4      -9.015  34.601  67.652  1.00  0.00           N  
ATOM    111  C4    G     4      -8.843  35.933  67.482  1.00  0.00           C  
ATOM    112  C5    G     4      -8.688  36.909  68.439  1.00  0.00           C  
ATOM    113  C6    G     4      -8.701  36.526  69.806  1.00  0.00           C  
ATOM    114  O6    G     4      -8.553  37.232  70.803  1.00  0.00           O  
ATOM    115  N7    G     4      -8.540  38.162  67.848  1.00  0.00           N  
ATOM    116  C8    G     4      -8.614  37.924  66.563  1.00  0.00           C  
ATOM    117  N9    G     4      -8.804  36.592  66.276  1.00  0.00           N  
ATOM    118  H5'   G     4      -8.011  38.335  62.116  1.00  0.00           H  
ATOM    119 H5''   G     4      -9.388  38.240  61.315  1.00  0.00           H  
ATOM    120  H4'   G     4      -9.334  36.225  62.133  1.00  0.00           H  
ATOM    121  H3'   G     4     -10.830  37.922  64.227  1.00  0.00           H  
ATOM    122  H1'   G     4      -8.515  34.957  65.036  1.00  0.00           H  
ATOM    123  H2'   G     4     -11.152  35.751  65.426  1.00  0.00           H  
ATOM    124 HO2'   G     4     -11.179  34.687  63.141  1.00  0.00           H  
ATOM    125  H1    G     4      -8.943  34.801  70.889  1.00  0.00           H  
ATOM    126  H22   G     4      -9.373  32.293  68.573  1.00  0.00           H  
ATOM    127  H21   G     4      -9.282  32.737  70.244  1.00  0.00           H  
ATOM    128  H8    G     4      -8.536  38.709  65.796  1.00  0.00           H  
ATOM    129  P     G     5     -13.242  36.798  63.467  1.00  0.00           P  
ATOM    130  OP2   G     5     -13.387  37.872  64.483  1.00  0.00           O  
ATOM    131  OP1   G     5     -14.168  36.752  62.319  1.00  0.00           O  
ATOM    132  O5'   G     5     -13.296  35.404  64.237  1.00  0.00           O  
ATOM    133  C5'   G     5     -14.485  34.973  64.889  1.00  0.00           C  
ATOM    134  C4'   G     5     -14.193  33.794  65.786  1.00  0.00           C  
ATOM    135  O4'   G     5     -12.860  33.920  66.346  1.00  0.00           O  
ATOM    136  C3'   G     5     -15.054  33.640  67.026  1.00  0.00           C  
ATOM    137  O3'   G     5     -16.313  33.050  66.753  1.00  0.00           O  
ATOM    138  C1'   G     5     -12.814  33.295  67.602  1.00  0.00           C  
ATOM    139  C2'   G     5     -14.196  32.709  67.860  1.00  0.00           C  
ATOM    140  O2'   G     5     -14.236  31.388  67.376  1.00  0.00           O  
ATOM    141  N1    G     5     -11.937  34.173  72.519  1.00  0.00           N  
ATOM    142  C2    G     5     -12.178  32.983  71.875  1.00  0.00           C  
ATOM    143  N2    G     5     -12.245  31.892  72.669  1.00  0.00           N  
ATOM    144  N3    G     5     -12.349  32.870  70.563  1.00  0.00           N  
ATOM    145  C4    G     5     -12.290  34.067  69.946  1.00  0.00           C  
ATOM    146  C5    G     5     -12.064  35.310  70.499  1.00  0.00           C  
ATOM    147  C6    G     5     -11.856  35.411  71.911  1.00  0.00           C  
ATOM    148  O6    G     5     -11.622  36.417  72.595  1.00  0.00           O  
ATOM    149  N7    G     5     -12.096  36.294  69.522  1.00  0.00           N  
ATOM    150  C8    G     5     -12.351  35.645  68.419  1.00  0.00           C  
ATOM    151  N9    G     5     -12.491  34.296  68.611  1.00  0.00           N  
ATOM    152  H5'   G     5     -15.244  34.693  64.145  1.00  0.00           H  
ATOM    153 H5''   G     5     -14.907  35.795  65.485  1.00  0.00           H  
ATOM    154  H4'   G     5     -14.340  32.919  65.136  1.00  0.00           H  
ATOM    155  H3'   G     5     -15.320  34.596  67.502  1.00  0.00           H  
ATOM    156  H1'   G     5     -12.094  32.471  67.704  1.00  0.00           H  
ATOM    157  H2'   G     5     -14.532  32.645  68.904  1.00  0.00           H  
ATOM    158 HO2'   G     5     -15.088  31.242  66.871  1.00  0.00           H  
ATOM    159  H1    G     5     -11.811  34.144  73.510  1.00  0.00           H  
ATOM    160  H22   G     5     -12.425  30.993  72.267  1.00  0.00           H  
ATOM    161  H21   G     5     -12.117  31.982  73.655  1.00  0.00           H  
ATOM    162  H8    G     5     -12.447  36.132  67.437  1.00  0.00           H  
ATOM    163  P     G     6     -17.578  33.441  67.665  1.00  0.00           P  
ATOM    164  OP2   G     6     -17.571  34.917  67.851  1.00  0.00           O  
ATOM    165  OP1   G     6     -18.769  32.771  67.084  1.00  0.00           O  
ATOM    166  O5'   G     6     -17.276  32.759  69.064  1.00  0.00           O  
ATOM    167  C5'   G     6     -17.278  31.348  69.187  1.00  0.00           C  
ATOM    168  C4'   G     6     -17.018  30.961  70.617  1.00  0.00           C  
ATOM    169  O4'   G     6     -15.753  31.547  71.025  1.00  0.00           O  
ATOM    170  C3'   G     6     -17.997  31.544  71.616  1.00  0.00           C  
ATOM    171  O3'   G     6     -19.209  30.801  71.659  1.00  0.00           O  
ATOM    172  C1'   G     6     -15.812  31.885  72.403  1.00  0.00           C  
ATOM    173  C2'   G     6     -17.194  31.486  72.910  1.00  0.00           C  
ATOM    174  O2'   G     6     -17.095  30.191  73.464  1.00  0.00           O  
ATOM    175  N1    G     6     -14.920  35.559  75.725  1.00  0.00           N  
ATOM    176  C2    G     6     -15.189  34.229  75.925  1.00  0.00           C  
ATOM    177  N2    G     6     -15.237  33.818  77.191  1.00  0.00           N  
ATOM    178  N3    G     6     -15.407  33.372  74.957  1.00  0.00           N  
ATOM    179  C4    G     6     -15.354  33.951  73.748  1.00  0.00           C  
ATOM    180  C5    G     6     -15.110  35.267  73.430  1.00  0.00           C  
ATOM    181  C6    G     6     -14.855  36.184  74.486  1.00  0.00           C  
ATOM    182  O6    G     6     -14.595  37.388  74.422  1.00  0.00           O  
ATOM    183  N7    G     6     -15.161  35.460  72.055  1.00  0.00           N  
ATOM    184  C8    G     6     -15.426  34.272  71.577  1.00  0.00           C  
ATOM    185  N9    G     6     -15.544  33.313  72.556  1.00  0.00           N  
ATOM    186  H5'   G     6     -16.509  30.911  68.534  1.00  0.00           H  
ATOM    187 H5''   G     6     -18.247  30.942  68.859  1.00  0.00           H  
ATOM    188  H4'   G     6     -17.050  29.863  70.608  1.00  0.00           H  
ATOM    189  H3'   G     6     -18.322  32.566  71.373  1.00  0.00           H  
ATOM    190  H1'   G     6     -15.078  31.357  73.027  1.00  0.00           H  
ATOM    191  H2'   G     6     -17.641  32.088  73.714  1.00  0.00           H  
ATOM    192 HO2'   G     6     -17.933  29.680  73.272  1.00  0.00           H  
ATOM    193  H1    G     6     -14.757  36.124  76.534  1.00  0.00           H  
ATOM    194  H22   G     6     -15.437  32.860  77.397  1.00  0.00           H  
ATOM    195  H21   G     6     -15.073  34.465  77.934  1.00  0.00           H  
ATOM    196  H8    G     6     -15.537  34.062  70.502  1.00  0.00           H  
ATOM    197  P     A     7     -20.616  31.560  71.824  1.00  0.00           P  
ATOM    198  OP2   A     7     -20.622  32.722  70.899  1.00  0.00           O  
ATOM    199  OP1   A     7     -21.699  30.548  71.739  1.00  0.00           O  
ATOM    200  O5'   A     7     -20.579  32.120  73.316  1.00  0.00           O  
ATOM    201  C5'   A     7     -20.547  31.234  74.425  1.00  0.00           C  
ATOM    202  C4'   A     7     -20.615  31.981  75.732  1.00  0.00           C  
ATOM    203  O4'   A     7     -19.374  32.707  75.919  1.00  0.00           O  
ATOM    204  C3'   A     7     -21.674  33.060  75.841  1.00  0.00           C  
ATOM    205  O3'   A     7     -22.915  32.463  76.183  1.00  0.00           O  
ATOM    206  C1'   A     7     -19.638  33.864  76.691  1.00  0.00           C  
ATOM    207  C2'   A     7     -21.132  33.896  76.991  1.00  0.00           C  
ATOM    208  O2'   A     7     -21.363  33.282  78.243  1.00  0.00           O  
ATOM    209  N1    A     7     -18.878  38.919  76.875  1.00  0.00           N  
ATOM    210  C2    A     7     -19.404  38.057  77.756  1.00  0.00           C  
ATOM    211  N3    A     7     -19.584  36.758  77.638  1.00  0.00           N  
ATOM    212  C4    A     7     -19.150  36.329  76.441  1.00  0.00           C  
ATOM    213  C5    A     7     -18.594  37.095  75.432  1.00  0.00           C  
ATOM    214  C6    A     7     -18.456  38.451  75.679  1.00  0.00           C  
ATOM    215  N6    A     7     -17.930  39.315  74.801  1.00  0.00           N  
ATOM    216  N7    A     7     -18.278  36.310  74.331  1.00  0.00           N  
ATOM    217  C8    A     7     -18.632  35.101  74.698  1.00  0.00           C  
ATOM    218  N9    A     7     -19.163  35.040  75.967  1.00  0.00           N  
ATOM    219  H5'   A     7     -19.715  30.716  74.397  1.00  0.00           H  
ATOM    220 H5''   A     7     -21.308  30.620  74.368  1.00  0.00           H  
ATOM    221  H4'   A     7     -20.820  31.200  76.478  1.00  0.00           H  
ATOM    222  H3'   A     7     -21.859  33.595  74.898  1.00  0.00           H  
ATOM    223  H1'   A     7     -19.117  33.864  77.659  1.00  0.00           H  
ATOM    224  H2'   A     7     -21.612  34.882  77.061  1.00  0.00           H  
ATOM    225 HO2'   A     7     -22.211  32.752  78.205  1.00  0.00           H  
ATOM    226  H2    A     7     -19.734  38.493  78.709  1.00  0.00           H  
ATOM    227  H61   A     7     -17.855  40.285  75.037  1.00  0.00           H  
ATOM    228  H62   A     7     -17.611  38.993  73.911  1.00  0.00           H  
ATOM    229  H8    A     7     -18.517  34.218  74.051  1.00  0.00           H  
ATOM    230  P     C     8     -24.269  32.984  75.504  1.00  0.00           P  
ATOM    231  OP2   C     8     -24.054  33.198  74.045  1.00  0.00           O  
ATOM    232  OP1   C     8     -25.310  32.037  75.971  1.00  0.00           O  
ATOM    233  O5'   C     8     -24.548  34.390  76.187  1.00  0.00           O  
ATOM    234  C5'   C     8     -24.916  34.466  77.558  1.00  0.00           C  
ATOM    235  C4'   C     8     -24.922  35.905  78.010  1.00  0.00           C  
ATOM    236  O4'   C     8     -23.575  36.455  77.987  1.00  0.00           O  
ATOM    237  C3'   C     8     -25.701  36.862  77.128  1.00  0.00           C  
ATOM    238  O3'   C     8     -27.092  36.767  77.362  1.00  0.00           O  
ATOM    239  C1'   C     8     -23.643  37.840  77.722  1.00  0.00           C  
ATOM    240  C2'   C     8     -25.120  38.203  77.547  1.00  0.00           C  
ATOM    241  O2'   C     8     -25.644  38.657  78.774  1.00  0.00           O  
ATOM    242  N1    C     8     -22.897  38.137  76.483  1.00  0.00           N  
ATOM    243  C2    C     8     -22.465  39.447  76.269  1.00  0.00           C  
ATOM    244  O2    C     8     -22.635  40.285  77.161  1.00  0.00           O  
ATOM    245  N3    C     8     -21.874  39.768  75.099  1.00  0.00           N  
ATOM    246  C4    C     8     -21.689  38.833  74.165  1.00  0.00           C  
ATOM    247  N4    C     8     -21.119  39.204  73.013  1.00  0.00           N  
ATOM    248  C5    C     8     -22.083  37.477  74.369  1.00  0.00           C  
ATOM    249  C6    C     8     -22.671  37.175  75.535  1.00  0.00           C  
ATOM    250  H5'   C     8     -24.212  33.885  78.171  1.00  0.00           H  
ATOM    251 H5''   C     8     -25.912  34.024  77.705  1.00  0.00           H  
ATOM    252  H4'   C     8     -25.384  35.870  79.007  1.00  0.00           H  
ATOM    253  H3'   C     8     -25.596  36.655  76.052  1.00  0.00           H  
ATOM    254  H1'   C     8     -23.247  38.486  78.519  1.00  0.00           H  
ATOM    255  H2'   C     8     -25.346  39.005  76.829  1.00  0.00           H  
ATOM    256 HO2'   C     8     -25.773  39.648  78.736  1.00  0.00           H  
ATOM    257  H42   C     8     -20.966  38.530  72.290  1.00  0.00           H  
ATOM    258  H41   C     8     -20.846  40.155  72.875  1.00  0.00           H  
ATOM    259  H5    C     8     -21.912  36.712  73.598  1.00  0.00           H  
ATOM    260  H6    C     8     -22.989  36.140  75.731  1.00  0.00           H  
ATOM    261  P     G     9     -28.132  37.092  76.170  1.00  0.00           P  
ATOM    262  OP2   G     9     -27.588  36.668  74.858  1.00  0.00           O  
ATOM    263  OP1   G     9     -29.422  36.542  76.648  1.00  0.00           O  
ATOM    264  O5'   G     9     -28.224  38.676  76.163  1.00  0.00           O  
ATOM    265  C5'   G     9     -28.738  39.374  77.300  1.00  0.00           C  
ATOM    266  C4'   G     9     -28.613  40.861  77.098  1.00  0.00           C  
ATOM    267  O4'   G     9     -27.221  41.228  76.894  1.00  0.00           O  
ATOM    268  C3'   G     9     -29.285  41.437  75.867  1.00  0.00           C  
ATOM    269  O3'   G     9     -30.687  41.541  76.041  1.00  0.00           O  
ATOM    270  C1'   G     9     -27.171  42.442  76.171  1.00  0.00           C  
ATOM    271  C2'   G     9     -28.611  42.799  75.785  1.00  0.00           C  
ATOM    272  O2'   G     9     -29.120  43.686  76.755  1.00  0.00           O  
ATOM    273  N1    G     9     -24.806  44.802  72.369  1.00  0.00           N  
ATOM    274  C2    G     9     -25.514  45.328  73.416  1.00  0.00           C  
ATOM    275  N2    G     9     -25.646  46.658  73.420  1.00  0.00           N  
ATOM    276  N3    G     9     -26.061  44.601  74.375  1.00  0.00           N  
ATOM    277  C4    G     9     -25.865  43.278  74.182  1.00  0.00           C  
ATOM    278  C5    G     9     -25.184  42.650  73.161  1.00  0.00           C  
ATOM    279  C6    G     9     -24.582  43.453  72.148  1.00  0.00           C  
ATOM    280  O6    G     9     -23.929  43.102  71.165  1.00  0.00           O  
ATOM    281  N7    G     9     -25.213  41.268  73.325  1.00  0.00           N  
ATOM    282  C8    G     9     -25.894  41.089  74.428  1.00  0.00           C  
ATOM    283  N9    G     9     -26.336  42.267  74.987  1.00  0.00           N  
ATOM    284  H5'   G     9     -28.191  39.076  78.205  1.00  0.00           H  
ATOM    285 H5''   G     9     -29.793  39.109  77.459  1.00  0.00           H  
ATOM    286  H4'   G     9     -29.073  41.293  77.997  1.00  0.00           H  
ATOM    287  H3'   G     9     -29.173  40.813  74.968  1.00  0.00           H  
ATOM    288  H1'   G     9     -26.770  43.297  76.734  1.00  0.00           H  
ATOM    289  H2'   G     9     -28.776  43.296  74.819  1.00  0.00           H  
ATOM    290 HO2'   G     9     -30.081  43.473  76.932  1.00  0.00           H  
ATOM    291  H1    G     9     -24.418  45.441  71.706  1.00  0.00           H  
ATOM    292  H22   G     9     -26.161  47.106  74.151  1.00  0.00           H  
ATOM    293  H21   G     9     -25.231  47.204  72.693  1.00  0.00           H  
ATOM    294  H8    G     9     -26.109  40.097  74.853  1.00  0.00           H  
ATOM    295  P     G    10     -31.674  41.329  74.790  1.00  0.00           P  
ATOM    296  OP2   G    10     -31.040  40.357  73.864  1.00  0.00           O  
ATOM    297  OP1   G    10     -33.036  41.059  75.318  1.00  0.00           O  
ATOM    298  O5'   G    10     -31.698  42.751  74.071  1.00  0.00           O  
ATOM    299  C5'   G    10     -32.221  43.894  74.733  1.00  0.00           C  
ATOM    300  C4'   G    10     -31.686  45.172  74.137  1.00  0.00           C  
ATOM    301  O4'   G    10     -30.231  45.137  74.121  1.00  0.00           O  
ATOM    302  C3'   G    10     -32.058  45.441  72.687  1.00  0.00           C  
ATOM    303  O3'   G    10     -33.362  45.978  72.541  1.00  0.00           O  
ATOM    304  C1'   G    10     -29.746  45.752  72.940  1.00  0.00           C  
ATOM    305  C2'   G    10     -30.949  46.372  72.233  1.00  0.00           C  
ATOM    306  O2'   G    10     -31.151  47.691  72.722  1.00  0.00           O  
ATOM    307  N1    G    10     -26.350  44.936  69.236  1.00  0.00           N  
ATOM    308  C2    G    10     -26.756  46.119  69.805  1.00  0.00           C  
ATOM    309  N2    G    10     -26.186  47.235  69.327  1.00  0.00           N  
ATOM    310  N3    G    10     -27.656  46.203  70.771  1.00  0.00           N  
ATOM    311  C4    G    10     -28.126  44.991  71.131  1.00  0.00           C  
ATOM    312  C5    G    10     -27.788  43.752  70.628  1.00  0.00           C  
ATOM    313  C6    G    10     -26.822  43.676  69.591  1.00  0.00           C  
ATOM    314  O6    G    10     -26.388  42.672  69.015  1.00  0.00           O  
ATOM    315  N7    G    10     -28.499  42.748  71.269  1.00  0.00           N  
ATOM    316  C8    G    10     -29.245  43.382  72.133  1.00  0.00           C  
ATOM    317  N9    G    10     -29.068  44.745  72.103  1.00  0.00           N  
ATOM    318  H5'   G    10     -31.976  43.855  75.680  1.00  0.00           H  
ATOM    319 H5''   G    10     -33.198  43.888  74.654  1.00  0.00           H  
ATOM    320  H4'   G    10     -31.981  45.929  74.687  1.00  0.00           H  
ATOM    321  H3'   G    10     -31.997  44.605  72.180  1.00  0.00           H  
ATOM    322  H1'   G    10     -29.109  46.458  73.182  1.00  0.00           H  
ATOM    323  H2'   G    10     -30.844  46.359  71.259  1.00  0.00           H  
ATOM    324 HO2'   G    10     -32.113  47.859  72.797  1.00  0.00           H  
ATOM    325  H1    G    10     -25.677  44.981  68.526  1.00  0.00           H  
ATOM    326  H22   G    10     -26.437  48.109  69.695  1.00  0.00           H  
ATOM    327  H21   G    10     -25.520  47.181  68.612  1.00  0.00           H  
ATOM    328  H8    G    10     -29.866  42.932  72.742  1.00  0.00           H  
ATOM    329  P     C    11     -34.273  45.557  71.285  1.00  0.00           P  
ATOM    330  OP2   C    11     -34.172  44.086  71.115  1.00  0.00           O  
ATOM    331  OP1   C    11     -35.608  46.186  71.455  1.00  0.00           O  
ATOM    332  O5'   C    11     -33.558  46.248  70.041  1.00  0.00           O  
ATOM    333  C5'   C    11     -33.434  47.660  69.962  1.00  0.00           C  
ATOM    334  C4'   C    11     -32.513  48.077  68.842  1.00  0.00           C  
ATOM    335  O4'   C    11     -31.214  47.487  69.087  1.00  0.00           O  
ATOM    336  C3'   C    11     -32.870  47.567  67.455  1.00  0.00           C  
ATOM    337  O3'   C    11     -33.894  48.325  66.834  1.00  0.00           O  
ATOM    338  C1'   C    11     -30.577  47.204  67.850  1.00  0.00           C  
ATOM    339  C2'   C    11     -31.527  47.637  66.737  1.00  0.00           C  
ATOM    340  O2'   C    11     -31.219  48.968  66.351  1.00  0.00           O  
ATOM    341  N1    C    11     -30.257  45.756  67.786  1.00  0.00           N  
ATOM    342  C2    C    11     -29.314  45.325  66.845  1.00  0.00           C  
ATOM    343  O2    C    11     -28.778  46.158  66.098  1.00  0.00           O  
ATOM    344  N3    C    11     -29.004  44.011  66.766  1.00  0.00           N  
ATOM    345  C4    C    11     -29.593  43.135  67.580  1.00  0.00           C  
ATOM    346  N4    C    11     -29.256  41.848  67.466  1.00  0.00           N  
ATOM    347  C5    C    11     -30.556  43.541  68.546  1.00  0.00           C  
ATOM    348  C6    C    11     -30.855  44.844  68.616  1.00  0.00           C  
ATOM    349  H5'   C    11     -33.080  47.997  70.811  1.00  0.00           H  
ATOM    350 H5''   C    11     -34.320  48.050  69.808  1.00  0.00           H  
ATOM    351  H4'   C    11     -32.422  49.052  68.808  1.00  0.00           H  
ATOM    352  H3'   C    11     -33.152  46.630  67.509  1.00  0.00           H  
ATOM    353  H1'   C    11     -29.750  47.724  67.788  1.00  0.00           H  
ATOM    354  H2'   C    11     -31.497  47.023  65.974  1.00  0.00           H  
ATOM    355 HO2'   C    11     -32.052  49.476  66.259  1.00  0.00           H  
ATOM    356  H42   C    11     -29.672  41.180  68.049  1.00  0.00           H  
ATOM    357  H41   C    11     -28.593  41.572  66.799  1.00  0.00           H  
ATOM    358  H5    C    11     -30.985  42.890  69.141  1.00  0.00           H  
ATOM    359  H6    C    11     -31.515  45.143  69.274  1.00  0.00           H  
ATOM    360  P     C    12     -34.935  47.614  65.837  1.00  0.00           P  
ATOM    361  OP2   C    12     -35.291  46.291  66.409  1.00  0.00           O  
ATOM    362  OP1   C    12     -36.009  48.590  65.521  1.00  0.00           O  
ATOM    363  O5'   C    12     -34.090  47.366  64.509  1.00  0.00           O  
ATOM    364  C5'   C    12     -33.578  48.455  63.756  1.00  0.00           C  
ATOM    365  C4'   C    12     -32.749  47.983  62.586  1.00  0.00           C  
ATOM    366  O4'   C    12     -31.525  47.351  63.047  1.00  0.00           O  
ATOM    367  C3'   C    12     -33.374  46.907  61.712  1.00  0.00           C  
ATOM    368  O3'   C    12     -34.393  47.407  60.864  1.00  0.00           O  
ATOM    369  C1'   C    12     -31.131  46.362  62.118  1.00  0.00           C  
ATOM    370  C2'   C    12     -32.166  46.325  60.998  1.00  0.00           C  
ATOM    371  O2'   C    12     -31.730  47.164  59.939  1.00  0.00           O  
ATOM    372  N1    C    12     -31.008  45.057  62.814  1.00  0.00           N  
ATOM    373  C2    C    12     -30.162  44.087  62.262  1.00  0.00           C  
ATOM    374  O2    C    12     -29.548  44.343  61.215  1.00  0.00           O  
ATOM    375  N3    C    12     -30.031  42.889  62.877  1.00  0.00           N  
ATOM    376  C4    C    12     -30.703  42.638  64.000  1.00  0.00           C  
ATOM    377  N4    C    12     -30.543  41.442  64.572  1.00  0.00           N  
ATOM    378  C5    C    12     -31.571  43.602  64.586  1.00  0.00           C  
ATOM    379  C6    C    12     -31.691  44.784  63.970  1.00  0.00           C  
ATOM    380  H5'   C    12     -33.021  49.012  64.339  1.00  0.00           H  
ATOM    381 H5''   C    12     -34.327  48.991  63.421  1.00  0.00           H  
ATOM    382  H4'   C    12     -32.525  48.755  62.027  1.00  0.00           H  
ATOM    383  H3'   C    12     -33.766  46.219  62.291  1.00  0.00           H  
ATOM    384  H1'   C    12     -30.262  46.617  61.745  1.00  0.00           H  
ATOM    385  H2'   C    12     -32.329  45.409  60.691  1.00  0.00           H  
ATOM    386 HO2'   C    12     -31.856  46.696  59.087  1.00  0.00           H  
ATOM    387  H42   C    12     -31.023  41.227  65.399  1.00  0.00           H  
ATOM    388  H41   C    12     -29.946  40.780  64.165  1.00  0.00           H  
ATOM    389  H5    C    12     -32.060  43.409  65.413  1.00  0.00           H  
ATOM    390  H6    C    12     -32.283  45.461  64.357  1.00  0.00           H  
ATOM    391  P     G    13     -35.583  46.444  60.374  1.00  0.00           P  
ATOM    392  OP2   G    13     -35.886  45.492  61.473  1.00  0.00           O  
ATOM    393  OP1   G    13     -36.667  47.295  59.820  1.00  0.00           O  
ATOM    394  O5'   G    13     -34.941  45.619  59.170  1.00  0.00           O  
ATOM    395  C5'   G    13     -34.505  46.275  57.989  1.00  0.00           C  
ATOM    396  C4'   G    13     -33.610  45.386  57.161  1.00  0.00           C  
ATOM    397  O4'   G    13     -32.412  45.032  57.908  1.00  0.00           O  
ATOM    398  C3'   G    13     -34.184  44.030  56.779  1.00  0.00           C  
ATOM    399  O3'   G    13     -35.123  44.105  55.719  1.00  0.00           O  
ATOM    400  C1'   G    13     -31.990  43.735  57.565  1.00  0.00           C  
ATOM    401  C2'   G    13     -32.899  43.273  56.439  1.00  0.00           C  
ATOM    402  O2'   G    13     -32.362  43.703  55.197  1.00  0.00           O  
ATOM    403  N1    G    13     -30.182  39.647  60.001  1.00  0.00           N  
ATOM    404  C2    G    13     -29.793  40.193  58.802  1.00  0.00           C  
ATOM    405  N2    G    13     -28.790  39.573  58.163  1.00  0.00           N  
ATOM    406  N3    G    13     -30.345  41.270  58.267  1.00  0.00           N  
ATOM    407  C4    G    13     -31.336  41.765  59.038  1.00  0.00           C  
ATOM    408  C5    G    13     -31.801  41.297  60.249  1.00  0.00           C  
ATOM    409  C6    G    13     -31.200  40.141  60.811  1.00  0.00           C  
ATOM    410  O6    G    13     -31.471  39.572  61.874  1.00  0.00           O  
ATOM    411  N7    G    13     -32.836  42.092  60.720  1.00  0.00           N  
ATOM    412  C8    G    13     -32.979  43.012  59.805  1.00  0.00           C  
ATOM    413  N9    G    13     -32.100  42.874  58.758  1.00  0.00           N  
ATOM    414  H5'   G    13     -34.013  47.085  58.235  1.00  0.00           H  
ATOM    415 H5''   G    13     -35.288  46.527  57.456  1.00  0.00           H  
ATOM    416  H4'   G    13     -33.341  45.872  56.352  1.00  0.00           H  
ATOM    417  H3'   G    13     -34.612  43.630  57.564  1.00  0.00           H  
ATOM    418  H1'   G    13     -31.061  43.742  57.253  1.00  0.00           H  
ATOM    419  H2'   G    13     -33.038  42.303  56.459  1.00  0.00           H  
ATOM    420 HO2'   G    13     -33.098  43.949  54.598  1.00  0.00           H  
ATOM    421  H1    G    13     -29.708  38.847  60.311  1.00  0.00           H  
ATOM    422  H22   G    13     -28.469  39.918  57.303  1.00  0.00           H  
ATOM    423  H21   G    13     -28.376  38.775  58.553  1.00  0.00           H  
ATOM    424  H8    G    13     -33.644  43.729  59.861  1.00  0.00           H  
ATOM    425  P     G    14     -36.192  42.927  55.533  1.00  0.00           P  
ATOM    426  OP2   G    14     -36.807  42.721  56.869  1.00  0.00           O  
ATOM    427  OP1   G    14     -37.046  43.329  54.386  1.00  0.00           O  
ATOM    428  O5'   G    14     -35.425  41.590  55.131  1.00  0.00           O  
ATOM    429  C5'   G    14     -34.886  41.422  53.828  1.00  0.00           C  
ATOM    430  C4'   G    14     -33.973  40.223  53.757  1.00  0.00           C  
ATOM    431  O4'   G    14     -33.038  40.249  54.870  1.00  0.00           O  
ATOM    432  C3'   G    14     -34.644  38.864  53.882  1.00  0.00           C  
ATOM    433  O3'   G    14     -35.285  38.451  52.687  1.00  0.00           O  
ATOM    434  C1'   G    14     -32.710  38.912  55.227  1.00  0.00           C  
ATOM    435  C2'   G    14     -33.486  37.973  54.309  1.00  0.00           C  
ATOM    436  O2'   G    14     -32.667  37.627  53.201  1.00  0.00           O  
ATOM    437  N1    G    14     -32.059  35.894  59.276  1.00  0.00           N  
ATOM    438  C2    G    14     -31.559  35.769  58.002  1.00  0.00           C  
ATOM    439  N2    G    14     -30.782  34.700  57.771  1.00  0.00           N  
ATOM    440  N3    G    14     -31.801  36.628  57.026  1.00  0.00           N  
ATOM    441  C4    G    14     -32.598  37.639  57.429  1.00  0.00           C  
ATOM    442  C5    G    14     -33.149  37.858  58.674  1.00  0.00           C  
ATOM    443  C6    G    14     -32.882  36.929  59.712  1.00  0.00           C  
ATOM    444  O6    G    14     -33.278  36.947  60.883  1.00  0.00           O  
ATOM    445  N7    G    14     -33.911  39.017  58.679  1.00  0.00           N  
ATOM    446  C8    G    14     -33.812  39.474  57.460  1.00  0.00           C  
ATOM    447  N9    G    14     -33.030  38.687  56.650  1.00  0.00           N  
ATOM    448  H5'   G    14     -34.380  42.225  53.586  1.00  0.00           H  
ATOM    449 H5''   G    14     -35.621  41.303  53.191  1.00  0.00           H  
ATOM    450  H4'   G    14     -33.470  40.253  52.915  1.00  0.00           H  
ATOM    451  H3'   G    14     -35.303  38.894  54.606  1.00  0.00           H  
ATOM    452  H1'   G    14     -31.748  38.785  55.085  1.00  0.00           H  
ATOM    453  H2'   G    14     -33.802  37.179  54.789  1.00  0.00           H  
ATOM    454 HO2'   G    14     -33.225  37.570  52.397  1.00  0.00           H  
ATOM    455  H1    G    14     -31.820  35.203  59.928  1.00  0.00           H  
ATOM    456  H22   G    14     -30.397  34.558  56.880  1.00  0.00           H  
ATOM    457  H21   G    14     -30.598  34.060  58.489  1.00  0.00           H  
ATOM    458  H8    G    14     -34.251  40.296  57.156  1.00  0.00           H  
ATOM    459  P     G    15     -36.408  37.302  52.729  1.00  0.00           P  
ATOM    460  OP2   G    15     -36.883  37.174  54.130  1.00  0.00           O  
ATOM    461  OP1   G    15     -37.385  37.573  51.644  1.00  0.00           O  
ATOM    462  O5'   G    15     -35.614  35.972  52.355  1.00  0.00           O  
ATOM    463  C5'   G    15     -36.074  34.701  52.789  1.00  0.00           C  
ATOM    464  C4'   G    15     -34.932  33.736  52.987  1.00  0.00           C  
ATOM    465  O4'   G    15     -33.950  34.350  53.865  1.00  0.00           O  
ATOM    466  C3'   G    15     -35.282  32.416  53.658  1.00  0.00           C  
ATOM    467  O3'   G    15     -35.716  31.427  52.740  1.00  0.00           O  
ATOM    468  C1'   G    15     -33.478  33.408  54.818  1.00  0.00           C  
ATOM    469  C2'   G    15     -33.991  32.036  54.371  1.00  0.00           C  
ATOM    470  O2'   G    15     -33.054  31.463  53.471  1.00  0.00           O  
ATOM    471  N1    G    15     -33.521  32.363  59.801  1.00  0.00           N  
ATOM    472  C2    G    15     -32.857  31.727  58.780  1.00  0.00           C  
ATOM    473  N2    G    15     -32.103  30.673  59.126  1.00  0.00           N  
ATOM    474  N3    G    15     -32.925  32.097  57.511  1.00  0.00           N  
ATOM    475  C4    G    15     -33.725  33.170  57.340  1.00  0.00           C  
ATOM    476  C5    G    15     -34.431  33.877  58.290  1.00  0.00           C  
ATOM    477  C6    G    15     -34.349  33.470  59.647  1.00  0.00           C  
ATOM    478  O6    G    15     -34.901  33.968  60.635  1.00  0.00           O  
ATOM    479  N7    G    15     -35.136  34.920  57.705  1.00  0.00           N  
ATOM    480  C8    G    15     -34.851  34.830  56.434  1.00  0.00           C  
ATOM    481  N9    G    15     -34.000  33.791  56.144  1.00  0.00           N  
ATOM    482  H5'   G    15     -36.688  34.337  52.118  1.00  0.00           H  
ATOM    483 H5''   G    15     -36.554  34.808  53.637  1.00  0.00           H  
ATOM    484  H4'   G    15     -34.506  33.551  52.124  1.00  0.00           H  
ATOM    485  H3'   G    15     -35.987  32.572  54.319  1.00  0.00           H  
ATOM    486  H1'   G    15     -32.498  33.398  54.844  1.00  0.00           H  
ATOM    487  H2'   G    15     -34.163  31.449  55.138  1.00  0.00           H  
ATOM    488 HO2'   G    15     -33.539  30.976  52.772  1.00  0.00           H  
ATOM    489  H1    G    15     -33.404  32.011  60.708  1.00  0.00           H  
ATOM    490  H22   G    15     -31.606  30.180  58.439  1.00  0.00           H  
ATOM    491  H21   G    15     -32.047  30.393  60.063  1.00  0.00           H  
ATOM    492  H8    G    15     -35.207  35.442  55.758  1.00  0.00           H  
ATOM    493  P     G    16     -36.924  30.440  53.128  1.00  0.00           P  
ATOM    494  OP2   G    16     -37.863  31.186  54.003  1.00  0.00           O  
ATOM    495  OP1   G    16     -37.425  29.813  51.878  1.00  0.00           O  
ATOM    496  O5'   G    16     -36.229  29.305  54.004  1.00  0.00           O  
ATOM    497  C5'   G    16     -35.270  28.428  53.433  1.00  0.00           C  
ATOM    498  C4'   G    16     -34.587  27.601  54.481  1.00  0.00           C  
ATOM    499  O4'   G    16     -33.939  28.511  55.400  1.00  0.00           O  
ATOM    500  C3'   G    16     -35.531  26.782  55.344  1.00  0.00           C  
ATOM    501  O3'   G    16     -35.759  25.527  54.724  1.00  0.00           O  
ATOM    502  C1'   G    16     -34.050  27.991  56.730  1.00  0.00           C  
ATOM    503  C2'   G    16     -34.742  26.627  56.636  1.00  0.00           C  
ATOM    504  O2'   G    16     -33.773  25.600  56.560  1.00  0.00           O  
ATOM    505  N1    G    16     -35.129  29.433  61.459  1.00  0.00           N  
ATOM    506  C2    G    16     -34.288  28.439  61.028  1.00  0.00           C  
ATOM    507  N2    G    16     -33.683  27.717  61.986  1.00  0.00           N  
ATOM    508  N3    G    16     -34.062  28.171  59.756  1.00  0.00           N  
ATOM    509  C4    G    16     -34.760  28.989  58.944  1.00  0.00           C  
ATOM    510  C5    G    16     -35.619  30.013  59.281  1.00  0.00           C  
ATOM    511  C6    G    16     -35.853  30.282  60.633  1.00  0.00           C  
ATOM    512  O6    G    16     -36.592  31.132  61.124  1.00  0.00           O  
ATOM    513  N7    G    16     -36.131  30.623  58.145  1.00  0.00           N  
ATOM    514  C8    G    16     -35.593  29.963  57.153  1.00  0.00           C  
ATOM    515  N9    G    16     -34.765  28.946  57.571  1.00  0.00           N  
ATOM    516  H5'   G    16     -34.599  28.956  52.953  1.00  0.00           H  
ATOM    517 H5''   G    16     -35.721  27.832  52.798  1.00  0.00           H  
ATOM    518  H4'   G    16     -33.919  26.940  53.909  1.00  0.00           H  
ATOM    519  H3'   G    16     -36.528  27.234  55.460  1.00  0.00           H  
ATOM    520  H1'   G    16     -33.076  27.823  57.211  1.00  0.00           H  
ATOM    521  H2'   G    16     -35.376  26.353  57.490  1.00  0.00           H  
ATOM    522 HO2'   G    16     -34.047  24.933  55.867  1.00  0.00           H  
ATOM    523  H1    G    16     -35.230  29.556  62.445  1.00  0.00           H  
ATOM    524  H22   G    16     -33.060  26.975  61.734  1.00  0.00           H  
ATOM    525  H21   G    16     -33.854  27.919  62.949  1.00  0.00           H  
ATOM    526  H8    G    16     -35.791  30.191  56.095  1.00  0.00           H  
ATOM    527  P     G    17     -37.206  24.830  54.821  1.00  0.00           P  
ATOM    528  OP2   G    17     -38.257  25.846  54.563  1.00  0.00           O  
ATOM    529  OP1   G    17     -37.125  23.627  53.962  1.00  0.00           O  
ATOM    530  O5'   G    17     -37.306  24.333  56.326  1.00  0.00           O  
ATOM    531  C5'   G    17     -36.497  23.254  56.778  1.00  0.00           C  
ATOM    532  C4'   G    17     -36.522  23.177  58.284  1.00  0.00           C  
ATOM    533  O4'   G    17     -35.942  24.391  58.841  1.00  0.00           O  
ATOM    534  C3'   G    17     -37.891  23.106  58.947  1.00  0.00           C  
ATOM    535  O3'   G    17     -38.473  21.805  58.931  1.00  0.00           O  
ATOM    536  C1'   G    17     -36.549  24.665  60.080  1.00  0.00           C  
ATOM    537  C2'   G    17     -37.556  23.547  60.360  1.00  0.00           C  
ATOM    538  O2'   G    17     -36.936  22.512  61.096  1.00  0.00           O  
ATOM    539  N1    G    17     -38.443  28.545  62.742  1.00  0.00           N  
ATOM    540  C2    G    17     -37.744  27.445  63.177  1.00  0.00           C  
ATOM    541  N2    G    17     -37.548  27.352  64.502  1.00  0.00           N  
ATOM    542  N3    G    17     -37.275  26.503  62.375  1.00  0.00           N  
ATOM    543  C4    G    17     -37.571  26.751  61.083  1.00  0.00           C  
ATOM    544  C5    G    17     -38.265  27.817  60.544  1.00  0.00           C  
ATOM    545  C6    G    17     -38.759  28.819  61.414  1.00  0.00           C  
ATOM    546  O6    G    17     -39.398  29.835  61.131  1.00  0.00           O  
ATOM    547  N7    G    17     -38.359  27.699  59.164  1.00  0.00           N  
ATOM    548  C8    G    17     -37.734  26.584  58.891  1.00  0.00           C  
ATOM    549  N9    G    17     -37.244  25.950  60.012  1.00  0.00           N  
ATOM    550  H5'   G    17     -35.463  23.386  56.431  1.00  0.00           H  
ATOM    551 H5''   G    17     -36.861  22.307  56.352  1.00  0.00           H  
ATOM    552  H4'   G    17     -35.975  22.252  58.515  1.00  0.00           H  
ATOM    553  H3'   G    17     -38.657  23.720  58.449  1.00  0.00           H  
ATOM    554  H1'   G    17     -35.860  24.695  60.936  1.00  0.00           H  
ATOM    555  H2'   G    17     -38.448  23.822  60.941  1.00  0.00           H  
ATOM    556 HO2'   G    17     -37.225  21.625  60.733  1.00  0.00           H  
ATOM    557  H1    G    17     -38.749  29.200  63.432  1.00  0.00           H  
ATOM    558  H22   G    17     -37.049  26.572  64.879  1.00  0.00           H  
ATOM    559  H21   G    17     -37.901  28.062  65.110  1.00  0.00           H  
ATOM    560  H8    G    17     -37.621  26.186  57.871  1.00  0.00           H  
ATOM    561  P     C    18     -40.075  21.647  58.809  1.00  0.00           P  
ATOM    562  OP2   C    18     -40.612  22.739  57.956  1.00  0.00           O  
ATOM    563  OP1   C    18     -40.337  20.234  58.427  1.00  0.00           O  
ATOM    564  O5'   C    18     -40.608  21.868  60.295  1.00  0.00           O  
ATOM    565  C5'   C    18     -40.236  20.968  61.348  1.00  0.00           C  
ATOM    566  C4'   C    18     -40.510  21.591  62.695  1.00  0.00           C  
ATOM    567  O4'   C    18     -39.774  22.837  62.803  1.00  0.00           O  
ATOM    568  C3'   C    18     -41.946  22.003  62.979  1.00  0.00           C  
ATOM    569  O3'   C    18     -42.772  20.921  63.398  1.00  0.00           O  
ATOM    570  C1'   C    18     -40.505  23.769  63.568  1.00  0.00           C  
ATOM    571  C2'   C    18     -41.759  23.051  64.068  1.00  0.00           C  
ATOM    572  O2'   C    18     -41.500  22.510  65.347  1.00  0.00           O  
ATOM    573  N1    C    18     -40.845  24.923  62.716  1.00  0.00           N  
ATOM    574  C2    C    18     -41.048  26.172  63.323  1.00  0.00           C  
ATOM    575  O2    C    18     -40.893  26.281  64.556  1.00  0.00           O  
ATOM    576  N3    C    18     -41.407  27.227  62.552  1.00  0.00           N  
ATOM    577  C4    C    18     -41.557  27.070  61.235  1.00  0.00           C  
ATOM    578  N4    C    18     -41.927  28.130  60.519  1.00  0.00           N  
ATOM    579  C5    C    18     -41.336  25.819  60.593  1.00  0.00           C  
ATOM    580  C6    C    18     -40.984  24.784  61.361  1.00  0.00           C  
ATOM    581  H5'   C    18     -39.169  20.714  61.270  1.00  0.00           H  
ATOM    582 H5''   C    18     -40.798  20.027  61.256  1.00  0.00           H  
ATOM    583  H4'   C    18     -40.220  20.812  63.415  1.00  0.00           H  
ATOM    584  H3'   C    18     -42.476  22.393  62.096  1.00  0.00           H  
ATOM    585  H1'   C    18     -39.986  24.160  64.455  1.00  0.00           H  
ATOM    586  H2'   C    18     -42.653  23.673  64.218  1.00  0.00           H  
ATOM    587 HO2'   C    18     -41.866  21.580  65.397  1.00  0.00           H  
ATOM    588  H42   C    18     -42.050  28.047  59.529  1.00  0.00           H  
ATOM    589  H41   C    18     -42.081  29.008  60.969  1.00  0.00           H  
ATOM    590  H5    C    18     -41.454  25.709  59.504  1.00  0.00           H  
ATOM    591  H6    C    18     -40.805  23.802  60.899  1.00  0.00           H  
ATOM    592  P     A    19     -44.317  20.885  62.965  1.00  0.00           P  
ATOM    593  OP2   A    19     -44.415  21.393  61.577  1.00  0.00           O  
ATOM    594  OP1   A    19     -44.825  19.532  63.281  1.00  0.00           O  
ATOM    595  O5'   A    19     -45.024  21.954  63.906  1.00  0.00           O  
ATOM    596  C5'   A    19     -45.034  21.807  65.333  1.00  0.00           C  
ATOM    597  C4'   A    19     -45.641  23.035  65.969  1.00  0.00           C  
ATOM    598  O4'   A    19     -44.826  24.176  65.614  1.00  0.00           O  
ATOM    599  C3'   A    19     -47.035  23.404  65.482  1.00  0.00           C  
ATOM    600  O3'   A    19     -48.020  22.697  66.222  1.00  0.00           O  
ATOM    601  C1'   A    19     -45.658  25.318  65.467  1.00  0.00           C  
ATOM    602  C2'   A    19     -47.102  24.903  65.745  1.00  0.00           C  
ATOM    603  O2'   A    19     -47.420  25.237  67.083  1.00  0.00           O  
ATOM    604  N1    A    19     -45.982  29.600  62.680  1.00  0.00           N  
ATOM    605  C2    A    19     -46.357  29.307  63.929  1.00  0.00           C  
ATOM    606  N3    A    19     -46.270  28.158  64.583  1.00  0.00           N  
ATOM    607  C4    A    19     -45.715  27.212  63.804  1.00  0.00           C  
ATOM    608  C5    A    19     -45.283  27.358  62.499  1.00  0.00           C  
ATOM    609  C6    A    19     -45.428  28.627  61.923  1.00  0.00           C  
ATOM    610  N6    A    19     -45.043  28.922  60.679  1.00  0.00           N  
ATOM    611  N7    A    19     -44.771  26.163  62.011  1.00  0.00           N  
ATOM    612  C8    A    19     -44.893  25.336  63.021  1.00  0.00           C  
ATOM    613  N9    A    19     -45.437  25.912  64.147  1.00  0.00           N  
ATOM    614  H5'   A    19     -44.010  21.660  65.706  1.00  0.00           H  
ATOM    615 H5''   A    19     -45.611  20.914  65.618  1.00  0.00           H  
ATOM    616  H4'   A    19     -45.678  22.792  67.041  1.00  0.00           H  
ATOM    617  H3'   A    19     -47.224  23.130  64.434  1.00  0.00           H  
ATOM    618  H1'   A    19     -45.405  26.102  66.195  1.00  0.00           H  
ATOM    619  H2'   A    19     -47.880  25.404  65.152  1.00  0.00           H  
ATOM    620 HO2'   A    19     -48.015  26.041  67.094  1.00  0.00           H  
ATOM    621  H2    A    19     -46.803  30.137  64.494  1.00  0.00           H  
ATOM    622  H61   A    19     -45.166  29.850  60.323  1.00  0.00           H  
ATOM    623  H62   A    19     -44.631  28.218  60.102  1.00  0.00           H  
ATOM    624  H8    A    19     -44.577  24.282  62.976  1.00  0.00           H  
ATOM    625  P     U    20     -47.884  22.571  67.779  1.00  0.00           P  
ATOM    626  OP2   U    20     -46.778  23.476  68.179  1.00  0.00           O  
ATOM    627  OP1   U    20     -49.244  22.781  68.339  1.00  0.00           O  
ATOM    628  O5'   U    20     -47.442  21.076  68.108  1.00  0.00           O  
ATOM    629  C5'   U    20     -46.323  20.813  68.941  1.00  0.00           C  
ATOM    630  C4'   U    20     -46.679  19.880  70.073  1.00  0.00           C  
ATOM    631  O4'   U    20     -47.663  18.914  69.605  1.00  0.00           O  
ATOM    632  C3'   U    20     -45.549  19.014  70.607  1.00  0.00           C  
ATOM    633  O3'   U    20     -44.724  19.691  71.538  1.00  0.00           O  
ATOM    634  C1'   U    20     -47.473  17.696  70.290  1.00  0.00           C  
ATOM    635  C2'   U    20     -46.324  17.895  71.278  1.00  0.00           C  
ATOM    636  O2'   U    20     -46.853  18.314  72.528  1.00  0.00           O  
ATOM    637  N1    U    20     -47.186  16.629  69.301  1.00  0.00           N  
ATOM    638  C2    U    20     -47.377  15.322  69.710  1.00  0.00           C  
ATOM    639  O2    U    20     -47.763  15.024  70.827  1.00  0.00           O  
ATOM    640  N3    U    20     -47.099  14.369  68.761  1.00  0.00           N  
ATOM    641  C4    U    20     -46.659  14.581  67.472  1.00  0.00           C  
ATOM    642  O4    U    20     -46.452  13.614  66.737  1.00  0.00           O  
ATOM    643  C5    U    20     -46.485  15.957  67.119  1.00  0.00           C  
ATOM    644  C6    U    20     -46.749  16.906  68.023  1.00  0.00           C  
ATOM    645  H5'   U    20     -45.997  21.658  69.315  1.00  0.00           H  
ATOM    646 H5''   U    20     -45.612  20.406  68.404  1.00  0.00           H  
ATOM    647  H4'   U    20     -47.063  20.392  70.815  1.00  0.00           H  
ATOM    648  H3'   U    20     -44.991  18.656  69.885  1.00  0.00           H  
ATOM    649  H1'   U    20     -48.289  17.470  70.784  1.00  0.00           H  
ATOM    650  H2'   U    20     -45.781  17.085  71.368  1.00  0.00           H  
ATOM    651 HO2'   U    20     -46.243  18.968  72.930  1.00  0.00           H  
ATOM    652  H3    U    20     -47.227  13.436  69.031  1.00  0.00           H  
ATOM    653  H5    U    20     -46.175  16.200  66.221  1.00  0.00           H  
ATOM    654  H6    U    20     -46.621  17.840  67.757  1.00  0.00           H  
ATOM    655  P     U    21     -43.138  19.437  71.549  1.00  0.00           P  
ATOM    656  OP2   U    21     -42.671  19.391  70.141  1.00  0.00           O  
ATOM    657  OP1   U    21     -42.523  20.403  72.495  1.00  0.00           O  
ATOM    658  O5'   U    21     -42.986  17.977  72.167  1.00  0.00           O  
ATOM    659  C5'   U    21     -43.416  17.696  73.491  1.00  0.00           C  
ATOM    660  C4'   U    21     -43.318  16.224  73.808  1.00  0.00           C  
ATOM    661  O4'   U    21     -44.247  15.485  72.970  1.00  0.00           O  
ATOM    662  C3'   U    21     -41.985  15.559  73.502  1.00  0.00           C  
ATOM    663  O3'   U    21     -41.001  15.812  74.488  1.00  0.00           O  
ATOM    664  C1'   U    21     -43.730  14.196  72.713  1.00  0.00           C  
ATOM    665  C2'   U    21     -42.391  14.092  73.435  1.00  0.00           C  
ATOM    666  O2'   U    21     -42.599  13.555  74.733  1.00  0.00           O  
ATOM    667  N1    U    21     -43.596  14.005  71.248  1.00  0.00           N  
ATOM    668  C2    U    21     -43.414  12.711  70.795  1.00  0.00           C  
ATOM    669  O2    U    21     -43.363  11.746  71.538  1.00  0.00           O  
ATOM    670  N3    U    21     -43.296  12.582  69.433  1.00  0.00           N  
ATOM    671  C4    U    21     -43.338  13.592  68.495  1.00  0.00           C  
ATOM    672  O4    U    21     -43.214  13.314  67.301  1.00  0.00           O  
ATOM    673  C5    U    21     -43.527  14.903  69.036  1.00  0.00           C  
ATOM    674  C6    U    21     -43.647  15.057  70.359  1.00  0.00           C  
ATOM    675  H5'   U    21     -44.347  17.983  73.591  1.00  0.00           H  
ATOM    676 H5''   U    21     -42.857  18.196  74.121  1.00  0.00           H  
ATOM    677  H4'   U    21     -43.539  16.071  74.750  1.00  0.00           H  
ATOM    678  H3'   U    21     -41.645  15.844  72.628  1.00  0.00           H  
ATOM    679  H1'   U    21     -44.344  13.522  73.073  1.00  0.00           H  
ATOM    680  H2'   U    21     -41.743  13.563  72.924  1.00  0.00           H  
ATOM    681 HO2'   U    21     -41.931  12.858  74.902  1.00  0.00           H  
ATOM    682  H3    U    21     -43.167  11.674  69.090  1.00  0.00           H  
ATOM    683  H5    U    21     -43.570  15.681  68.441  1.00  0.00           H  
ATOM    684  H6    U    21     -43.775  15.964  70.704  1.00  0.00           H  
ATOM    685  P     C    22     -39.442  15.639  74.139  1.00  0.00           P  
ATOM    686  OP2   C    22     -39.246  16.003  72.713  1.00  0.00           O  
ATOM    687  OP1   C    22     -38.656  16.337  75.189  1.00  0.00           O  
ATOM    688  O5'   C    22     -39.183  14.075  74.290  1.00  0.00           O  
ATOM    689  C5'   C    22     -39.244  13.444  75.560  1.00  0.00           C  
ATOM    690  C4'   C    22     -39.370  11.950  75.433  1.00  0.00           C  
ATOM    691  O4'   C    22     -40.454  11.645  74.520  1.00  0.00           O  
ATOM    692  C3'   C    22     -38.174  11.240  74.822  1.00  0.00           C  
ATOM    693  O3'   C    22     -37.132  11.011  75.763  1.00  0.00           O  
ATOM    694  C1'   C    22     -40.138  10.466  73.786  1.00  0.00           C  
ATOM    695  C2'   C    22     -38.800   9.951  74.319  1.00  0.00           C  
ATOM    696  O2'   C    22     -39.034   9.020  75.354  1.00  0.00           O  
ATOM    697  N1    C    22     -40.094  10.777  72.348  1.00  0.00           N  
ATOM    698  C2    C    22     -40.386   9.761  71.437  1.00  0.00           C  
ATOM    699  O2    C    22     -40.668   8.633  71.867  1.00  0.00           O  
ATOM    700  N3    C    22     -40.357  10.029  70.112  1.00  0.00           N  
ATOM    701  C4    C    22     -40.053  11.258  69.687  1.00  0.00           C  
ATOM    702  N4    C    22     -40.047  11.481  68.369  1.00  0.00           N  
ATOM    703  C5    C    22     -39.746  12.314  70.595  1.00  0.00           C  
ATOM    704  C6    C    22     -39.775  12.031  71.904  1.00  0.00           C  
ATOM    705  H5'   C    22     -40.018  13.790  76.051  1.00  0.00           H  
ATOM    706 H5''   C    22     -38.428  13.654  76.060  1.00  0.00           H  
ATOM    707  H4'   C    22     -39.516  11.605  76.467  1.00  0.00           H  
ATOM    708  H3'   C    22     -37.677  11.816  74.026  1.00  0.00           H  
ATOM    709  H1'   C    22     -40.867   9.653  73.914  1.00  0.00           H  
ATOM    710  H2'   C    22     -38.158   9.418  73.603  1.00  0.00           H  
ATOM    711 HO2'   C    22     -38.404   9.196  76.111  1.00  0.00           H  
ATOM    712  H42   C    22     -39.823  12.390  68.016  1.00  0.00           H  
ATOM    713  H41   C    22     -40.267  10.739  67.737  1.00  0.00           H  
ATOM    714  H5    C    22     -39.493  13.321  70.232  1.00  0.00           H  
ATOM    715  H6    C    22     -39.544  12.821  72.635  1.00  0.00           H  
ATOM    716  P     G    23     -35.596  11.007  75.270  1.00  0.00           P  
ATOM    717  OP2   G    23     -35.386  12.134  74.316  1.00  0.00           O  
ATOM    718  OP1   G    23     -34.758  10.914  76.494  1.00  0.00           O  
ATOM    719  O5'   G    23     -35.445   9.650  74.450  1.00  0.00           O  
ATOM    720  C5'   G    23     -35.563   8.373  75.102  1.00  0.00           C  
ATOM    721  C4'   G    23     -35.573   7.261  74.080  1.00  0.00           C  
ATOM    722  O4'   G    23     -36.698   7.425  73.174  1.00  0.00           O  
ATOM    723  C3'   G    23     -34.384   7.204  73.136  1.00  0.00           C  
ATOM    724  O3'   G    23     -33.240   6.628  73.741  1.00  0.00           O  
ATOM    725  C1'   G    23     -36.369   6.840  71.924  1.00  0.00           C  
ATOM    726  C2'   G    23     -34.924   6.344  72.005  1.00  0.00           C  
ATOM    727  O2'   G    23     -34.916   4.966  72.316  1.00  0.00           O  
ATOM    728  N1    G    23     -36.842   7.469  66.920  1.00  0.00           N  
ATOM    729  C2    G    23     -36.703   6.311  67.651  1.00  0.00           C  
ATOM    730  N2    G    23     -36.679   5.159  66.957  1.00  0.00           N  
ATOM    731  N3    G    23     -36.596   6.281  68.969  1.00  0.00           N  
ATOM    732  C4    G    23     -36.638   7.519  69.510  1.00  0.00           C  
ATOM    733  C5    G    23     -36.772   8.733  68.873  1.00  0.00           C  
ATOM    734  C6    G    23     -36.889   8.753  67.456  1.00  0.00           C  
ATOM    735  O6    G    23     -37.020   9.730  66.705  1.00  0.00           O  
ATOM    736  N7    G    23     -36.767   9.774  69.792  1.00  0.00           N  
ATOM    737  C8    G    23     -36.637   9.182  70.951  1.00  0.00           C  
ATOM    738  N9    G    23     -36.546   7.814  70.850  1.00  0.00           N  
ATOM    739  H5'   G    23     -36.487   8.337  75.696  1.00  0.00           H  
ATOM    740 H5''   G    23     -34.726   8.227  75.800  1.00  0.00           H  
ATOM    741  H4'   G    23     -35.597   6.342  74.682  1.00  0.00           H  
ATOM    742  H3'   G    23     -34.030   8.194  72.808  1.00  0.00           H  
ATOM    743  H1'   G    23     -36.993   5.969  71.680  1.00  0.00           H  
ATOM    744  H2'   G    23     -34.326   6.427  71.086  1.00  0.00           H  
ATOM    745 HO2'   G    23     -34.211   4.781  73.001  1.00  0.00           H  
ATOM    746  H1    G    23     -36.913   7.383  65.927  1.00  0.00           H  
ATOM    747  H22   G    23     -36.581   4.288  67.439  1.00  0.00           H  
ATOM    748  H21   G    23     -36.758   5.173  65.961  1.00  0.00           H  
ATOM    749  H8    G    23     -36.595   9.725  71.908  1.00  0.00           H  
ATOM    750  P     U    24     -31.774   7.171  73.350  1.00  0.00           P  
ATOM    751  OP2   U    24     -31.828   8.640  73.150  1.00  0.00           O  
ATOM    752  OP1   U    24     -30.809   6.599  74.330  1.00  0.00           O  
ATOM    753  O5'   U    24     -31.476   6.503  71.935  1.00  0.00           O  
ATOM    754  C5'   U    24     -31.316   5.085  71.844  1.00  0.00           C  
ATOM    755  C4'   U    24     -31.250   4.644  70.411  1.00  0.00           C  
ATOM    756  O4'   U    24     -32.480   4.960  69.706  1.00  0.00           O  
ATOM    757  C3'   U    24     -30.198   5.310  69.556  1.00  0.00           C  
ATOM    758  O3'   U    24     -28.919   4.795  69.836  1.00  0.00           O  
ATOM    759  C1'   U    24     -32.199   5.107  68.337  1.00  0.00           C  
ATOM    760  C2'   U    24     -30.687   4.947  68.162  1.00  0.00           C  
ATOM    761  O2'   U    24     -30.427   3.599  67.834  1.00  0.00           O  
ATOM    762  N1    U    24     -32.660   6.429  67.888  1.00  0.00           N  
ATOM    763  C2    U    24     -32.948   6.582  66.537  1.00  0.00           C  
ATOM    764  O2    U    24     -32.831   5.676  65.728  1.00  0.00           O  
ATOM    765  N3    U    24     -33.366   7.837  66.172  1.00  0.00           N  
ATOM    766  C4    U    24     -33.518   8.926  66.997  1.00  0.00           C  
ATOM    767  O4    U    24     -33.872   9.999  66.520  1.00  0.00           O  
ATOM    768  C5    U    24     -33.205   8.685  68.372  1.00  0.00           C  
ATOM    769  C6    U    24     -32.797   7.480  68.759  1.00  0.00           C  
ATOM    770  H5'   U    24     -32.154   4.576  72.342  1.00  0.00           H  
ATOM    771 H5''   U    24     -30.396   4.773  72.362  1.00  0.00           H  
ATOM    772  H4'   U    24     -31.028   3.568  70.470  1.00  0.00           H  
ATOM    773  H3'   U    24     -30.103   6.391  69.736  1.00  0.00           H  
ATOM    774  H1'   U    24     -32.676   4.358  67.690  1.00  0.00           H  
ATOM    775  H2'   U    24     -30.192   5.531  67.374  1.00  0.00           H  
ATOM    776 HO2'   U    24     -29.609   3.546  67.261  1.00  0.00           H  
ATOM    777  H3    U    24     -33.580   7.973  65.204  1.00  0.00           H  
ATOM    778  H5    U    24     -33.299   9.496  69.111  1.00  0.00           H  
ATOM    779  H6    U    24     -32.563   7.318  69.822  1.00  0.00           H  
ATOM    780  P     A    25     -27.624   5.741  69.733  1.00  0.00           P  
ATOM    781  OP2   A    25     -27.984   7.072  70.284  1.00  0.00           O  
ATOM    782  OP1   A    25     -26.467   5.002  70.296  1.00  0.00           O  
ATOM    783  O5'   A    25     -27.390   5.905  68.165  1.00  0.00           O  
ATOM    784  C5'   A    25     -26.338   5.213  67.510  1.00  0.00           C  
ATOM    785  C4'   A    25     -26.799   4.606  66.209  1.00  0.00           C  
ATOM    786  O4'   A    25     -28.235   4.795  66.100  1.00  0.00           O  
ATOM    787  C3'   A    25     -26.259   5.253  64.942  1.00  0.00           C  
ATOM    788  O3'   A    25     -25.020   4.704  64.525  1.00  0.00           O  
ATOM    789  C1'   A    25     -28.603   5.160  64.780  1.00  0.00           C  
ATOM    790  C2'   A    25     -27.363   4.993  63.919  1.00  0.00           C  
ATOM    791  O2'   A    25     -27.310   3.659  63.433  1.00  0.00           O  
ATOM    792  N1    A    25     -30.841   8.912  62.047  1.00  0.00           N  
ATOM    793  C2    A    25     -30.501   7.654  61.739  1.00  0.00           C  
ATOM    794  N3    A    25     -29.919   6.730  62.500  1.00  0.00           N  
ATOM    795  C4    A    25     -29.677   7.212  63.732  1.00  0.00           C  
ATOM    796  C5    A    25     -29.969   8.481  64.196  1.00  0.00           C  
ATOM    797  C6    A    25     -30.584   9.365  63.293  1.00  0.00           C  
ATOM    798  N6    A    25     -30.923  10.620  63.599  1.00  0.00           N  
ATOM    799  N7    A    25     -29.575   8.621  65.521  1.00  0.00           N  
ATOM    800  C8    A    25     -29.063   7.453  65.821  1.00  0.00           C  
ATOM    801  N9    A    25     -29.092   6.552  64.785  1.00  0.00           N  
ATOM    802  H5'   A    25     -26.010   4.499  68.096  1.00  0.00           H  
ATOM    803 H5''   A    25     -25.606   5.839  67.329  1.00  0.00           H  
ATOM    804  H4'   A    25     -26.598   3.647  66.186  1.00  0.00           H  
ATOM    805  H3'   A    25     -26.151   6.217  65.085  1.00  0.00           H  
ATOM    806  H1'   A    25     -29.311   4.567  64.450  1.00  0.00           H  
ATOM    807  H2'   A    25     -27.338   5.647  63.190  1.00  0.00           H  
ATOM    808 HO2'   A    25     -26.391   3.329  63.508  1.00  0.00           H  
ATOM    809  H2    A    25     -30.709   7.375  60.822  1.00  0.00           H  
ATOM    810  H61   A    25     -31.350  11.190  62.926  1.00  0.00           H  
ATOM    811  H62   A    25     -30.746  10.970  64.497  1.00  0.00           H  
ATOM    812  H8    A    25     -28.692   7.242  66.704  1.00  0.00           H  
ATOM    813  P     U    26     -23.935   5.631  63.786  1.00  0.00           P  
ATOM    814  OP2   U    26     -23.726   6.844  64.615  1.00  0.00           O  
ATOM    815  OP1   U    26     -22.773   4.779  63.424  1.00  0.00           O  
ATOM    816  O5'   U    26     -24.660   6.073  62.438  1.00  0.00           O  
ATOM    817  C5'   U    26     -24.914   5.135  61.404  1.00  0.00           C  
ATOM    818  C4'   U    26     -25.614   5.775  60.229  1.00  0.00           C  
ATOM    819  O4'   U    26     -26.878   6.349  60.658  1.00  0.00           O  
ATOM    820  C3'   U    26     -24.901   6.944  59.568  1.00  0.00           C  
ATOM    821  O3'   U    26     -23.862   6.534  58.698  1.00  0.00           O  
ATOM    822  C1'   U    26     -27.178   7.471  59.833  1.00  0.00           C  
ATOM    823  C2'   U    26     -26.038   7.624  58.824  1.00  0.00           C  
ATOM    824  O2'   U    26     -26.385   6.976  57.618  1.00  0.00           O  
ATOM    825  N1    U    26     -27.297   8.679  60.663  1.00  0.00           N  
ATOM    826  C2    U    26     -27.763   9.832  60.051  1.00  0.00           C  
ATOM    827  O2    U    26     -28.101   9.876  58.876  1.00  0.00           O  
ATOM    828  N3    U    26     -27.813  10.934  60.867  1.00  0.00           N  
ATOM    829  C4    U    26     -27.454  11.004  62.192  1.00  0.00           C  
ATOM    830  O4    U    26     -27.515  12.086  62.773  1.00  0.00           O  
ATOM    831  C5    U    26     -26.995   9.774  62.756  1.00  0.00           C  
ATOM    832  C6    U    26     -26.936   8.681  61.996  1.00  0.00           C  
ATOM    833  H5'   U    26     -25.477   4.414  61.757  1.00  0.00           H  
ATOM    834 H5''   U    26     -24.063   4.756  61.100  1.00  0.00           H  
ATOM    835  H4'   U    26     -25.704   4.962  59.493  1.00  0.00           H  
ATOM    836  H3'   U    26     -24.390   7.609  60.280  1.00  0.00           H  
ATOM    837  H1'   U    26     -28.107   7.371  59.253  1.00  0.00           H  
ATOM    838  H2'   U    26     -25.792   8.652  58.522  1.00  0.00           H  
ATOM    839 HO2'   U    26     -25.605   6.443  57.289  1.00  0.00           H  
ATOM    840  H3    U    26     -28.145  11.782  60.452  1.00  0.00           H  
ATOM    841  H5    U    26     -26.690   9.731  63.813  1.00  0.00           H  
ATOM    842  H6    U    26     -26.581   7.743  62.448  1.00  0.00           H  
ATOM    843  P     U    27     -22.542   7.441  58.556  1.00  0.00           P  
ATOM    844  OP2   U    27     -22.247   8.079  59.859  1.00  0.00           O  
ATOM    845  OP1   U    27     -21.511   6.591  57.910  1.00  0.00           O  
ATOM    846  O5'   U    27     -22.960   8.621  57.575  1.00  0.00           O  
ATOM    847  C5'   U    27     -23.357   8.359  56.223  1.00  0.00           C  
ATOM    848  C4'   U    27     -23.752   9.645  55.539  1.00  0.00           C  
ATOM    849  O4'   U    27     -24.946  10.190  56.161  1.00  0.00           O  
ATOM    850  C3'   U    27     -22.745  10.781  55.614  1.00  0.00           C  
ATOM    851  O3'   U    27     -21.702  10.661  54.660  1.00  0.00           O  
ATOM    852  C1'   U    27     -24.881  11.620  56.179  1.00  0.00           C  
ATOM    853  C2'   U    27     -23.617  12.012  55.412  1.00  0.00           C  
ATOM    854  O2'   U    27     -23.947  12.193  54.042  1.00  0.00           O  
ATOM    855  N1    U    27     -24.870  12.119  57.575  1.00  0.00           N  
ATOM    856  C2    U    27     -25.147  13.460  57.767  1.00  0.00           C  
ATOM    857  O2    U    27     -25.396  14.226  56.852  1.00  0.00           O  
ATOM    858  N3    U    27     -25.127  13.878  59.075  1.00  0.00           N  
ATOM    859  C4    U    27     -24.861  13.110  60.189  1.00  0.00           C  
ATOM    860  O4    U    27     -24.880  13.636  61.304  1.00  0.00           O  
ATOM    861  C5    U    27     -24.583  11.734  59.914  1.00  0.00           C  
ATOM    862  C6    U    27     -24.598  11.300  58.650  1.00  0.00           C  
ATOM    863  H5'   U    27     -24.201   7.656  56.207  1.00  0.00           H  
ATOM    864 H5''   U    27     -22.531   7.884  55.672  1.00  0.00           H  
ATOM    865  H4'   U    27     -23.946   9.454  54.597  1.00  0.00           H  
ATOM    866  H3'   U    27     -22.356  10.808  56.513  1.00  0.00           H  
ATOM    867  H1'   U    27     -25.668  11.976  55.715  1.00  0.00           H  
ATOM    868  H2'   U    27     -23.202  12.814  55.793  1.00  0.00           H  
ATOM    869 HO2'   U    27     -23.305  11.699  53.491  1.00  0.00           H  
ATOM    870  H3    U    27     -25.320  14.825  59.234  1.00  0.00           H  
ATOM    871  H5    U    27     -24.384  11.115  60.648  1.00  0.00           H  
ATOM    872  H6    U    27     -24.404  10.354  58.489  1.00  0.00           H  
ATOM    873  P     G    28     -20.265  11.320  54.946  1.00  0.00           P  
ATOM    874  OP2   G    28     -19.887  11.008  56.348  1.00  0.00           O  
ATOM    875  OP1   G    28     -19.354  10.936  53.837  1.00  0.00           O  
ATOM    876  O5'   G    28     -20.532  12.887  54.843  1.00  0.00           O  
ATOM    877  C5'   G    28     -20.701  13.517  53.582  1.00  0.00           C  
ATOM    878  C4'   G    28     -20.980  14.992  53.733  1.00  0.00           C  
ATOM    879  O4'   G    28     -22.160  15.188  54.554  1.00  0.00           O  
ATOM    880  C3'   G    28     -19.902  15.807  54.431  1.00  0.00           C  
ATOM    881  O3'   G    28     -18.819  16.140  53.578  1.00  0.00           O  
ATOM    882  C1'   G    28     -22.002  16.380  55.353  1.00  0.00           C  
ATOM    883  C2'   G    28     -20.675  17.018  54.935  1.00  0.00           C  
ATOM    884  O2'   G    28     -20.920  17.946  53.889  1.00  0.00           O  
ATOM    885  N1    G    28     -22.454  18.258  60.063  1.00  0.00           N  
ATOM    886  C2    G    28     -22.466  18.913  58.855  1.00  0.00           C  
ATOM    887  N2    G    28     -22.620  20.245  58.902  1.00  0.00           N  
ATOM    888  N3    G    28     -22.338  18.309  57.686  1.00  0.00           N  
ATOM    889  C4    G    28     -22.194  16.974  57.820  1.00  0.00           C  
ATOM    890  C5    G    28     -22.168  16.222  58.976  1.00  0.00           C  
ATOM    891  C6    G    28     -22.305  16.884  60.224  1.00  0.00           C  
ATOM    892  O6    G    28     -22.308  16.394  61.359  1.00  0.00           O  
ATOM    893  N7    G    28     -22.000  14.877  58.685  1.00  0.00           N  
ATOM    894  C8    G    28     -21.928  14.834  57.382  1.00  0.00           C  
ATOM    895  N9    G    28     -22.039  16.070  56.794  1.00  0.00           N  
ATOM    896  H5'   G    28     -21.451  13.097  53.113  1.00  0.00           H  
ATOM    897 H5''   G    28     -19.885  13.398  53.053  1.00  0.00           H  
ATOM    898  H4'   G    28     -21.145  15.376  52.845  1.00  0.00           H  
ATOM    899  H3'   G    28     -19.563  15.301  55.199  1.00  0.00           H  
ATOM    900  H1'   G    28     -22.739  16.985  55.129  1.00  0.00           H  
ATOM    901  H2'   G    28     -20.225  17.441  55.697  1.00  0.00           H  
ATOM    902 HO2'   G    28     -20.286  17.780  53.160  1.00  0.00           H  
ATOM    903  H1    G    28     -22.556  18.799  60.874  1.00  0.00           H  
ATOM    904  H22   G    28     -22.637  20.766  58.071  1.00  0.00           H  
ATOM    905  H21   G    28     -22.715  20.700  59.764  1.00  0.00           H  
ATOM    906  H8    G    28     -21.809  14.003  56.877  1.00  0.00           H  
ATOM    907  P     C    29     -17.355  16.389  54.194  1.00  0.00           P  
ATOM    908  OP2   C    29     -17.080  15.314  55.180  1.00  0.00           O  
ATOM    909  OP1   C    29     -16.414  16.609  53.066  1.00  0.00           O  
ATOM    910  O5'   C    29     -17.499  17.762  54.988  1.00  0.00           O  
ATOM    911  C5'   C    29     -17.696  18.987  54.298  1.00  0.00           C  
ATOM    912  C4'   C    29     -17.919  20.136  55.253  1.00  0.00           C  
ATOM    913  O4'   C    29     -19.102  19.888  56.055  1.00  0.00           O  
ATOM    914  C3'   C    29     -16.822  20.378  56.278  1.00  0.00           C  
ATOM    915  O3'   C    29     -15.711  21.080  55.746  1.00  0.00           O  
ATOM    916  C1'   C    29     -18.913  20.432  57.377  1.00  0.00           C  
ATOM    917  C2'   C    29     -17.556  21.136  57.376  1.00  0.00           C  
ATOM    918  O2'   C    29     -17.744  22.499  57.023  1.00  0.00           O  
ATOM    919  N1    C    29     -18.995  19.370  58.411  1.00  0.00           N  
ATOM    920  C2    C    29     -19.223  19.751  59.739  1.00  0.00           C  
ATOM    921  O2    C    29     -19.348  20.954  60.011  1.00  0.00           O  
ATOM    922  N3    C    29     -19.303  18.801  60.700  1.00  0.00           N  
ATOM    923  C4    C    29     -19.165  17.515  60.381  1.00  0.00           C  
ATOM    924  N4    C    29     -19.250  16.613  61.362  1.00  0.00           N  
ATOM    925  C5    C    29     -18.932  17.096  59.041  1.00  0.00           C  
ATOM    926  C6    C    29     -18.856  18.043  58.098  1.00  0.00           C  
ATOM    927  H5'   C    29     -18.476  18.903  53.711  1.00  0.00           H  
ATOM    928 H5''   C    29     -16.904  19.177  53.751  1.00  0.00           H  
ATOM    929  H4'   C    29     -18.055  20.955  54.732  1.00  0.00           H  
ATOM    930  H3'   C    29     -16.518  19.516  56.632  1.00  0.00           H  
ATOM    931  H1'   C    29     -19.622  21.091  57.533  1.00  0.00           H  
ATOM    932  H2'   C    29     -17.104  21.044  58.241  1.00  0.00           H  
ATOM    933 HO2'   C    29     -17.104  22.738  56.321  1.00  0.00           H  
ATOM    934  H42   C    29     -19.154  15.659  61.161  1.00  0.00           H  
ATOM    935  H41   C    29     -19.410  16.906  62.284  1.00  0.00           H  
ATOM    936  H5    C    29     -18.831  16.146  58.816  1.00  0.00           H  
ATOM    937  H6    C    29     -18.696  17.774  57.170  1.00  0.00           H  
ATOM    938  P     G    30     -14.259  20.919  56.415  1.00  0.00           P  
ATOM    939  OP2   G    30     -14.039  19.477  56.695  1.00  0.00           O  
ATOM    940  OP1   G    30     -13.281  21.661  55.578  1.00  0.00           O  
ATOM    941  O5'   G    30     -14.389  21.678  57.810  1.00  0.00           O  
ATOM    942  C5'   G    30     -14.562  23.086  57.860  1.00  0.00           C  
ATOM    943  C4'   G    30     -14.806  23.565  59.269  1.00  0.00           C  
ATOM    944  O4'   G    30     -16.014  22.954  59.793  1.00  0.00           O  
ATOM    945  C3'   G    30     -13.738  23.207  60.290  1.00  0.00           C  
ATOM    946  O3'   G    30     -12.604  24.057  60.228  1.00  0.00           O  
ATOM    947  C1'   G    30     -15.859  22.728  61.214  1.00  0.00           C  
ATOM    948  C2'   G    30     -14.494  23.295  61.608  1.00  0.00           C  
ATOM    949  O2'   G    30     -14.657  24.644  62.020  1.00  0.00           O  
ATOM    950  N1    G    30     -16.526  19.304  64.921  1.00  0.00           N  
ATOM    951  C2    G    30     -16.457  20.673  64.999  1.00  0.00           C  
ATOM    952  N2    G    30     -16.581  21.208  66.223  1.00  0.00           N  
ATOM    953  N3    G    30     -16.279  21.465  63.953  1.00  0.00           N  
ATOM    954  C4    G    30     -16.174  20.765  62.804  1.00  0.00           C  
ATOM    955  C5    G    30     -16.229  19.400  62.618  1.00  0.00           C  
ATOM    956  C6    G    30     -16.419  18.564  63.748  1.00  0.00           C  
ATOM    957  O6    G    30     -16.496  17.330  63.789  1.00  0.00           O  
ATOM    958  N7    G    30     -16.078  19.078  61.277  1.00  0.00           N  
ATOM    959  C8    G    30     -15.935  20.232  60.682  1.00  0.00           C  
ATOM    960  N9    G    30     -15.983  21.296  61.549  1.00  0.00           N  
ATOM    961  H5'   G    30     -15.327  23.335  57.300  1.00  0.00           H  
ATOM    962 H5''   G    30     -13.756  23.520  57.509  1.00  0.00           H  
ATOM    963  H4'   G    30     -14.923  24.539  59.258  1.00  0.00           H  
ATOM    964  H3'   G    30     -13.452  22.281  60.146  1.00  0.00           H  
ATOM    965  H1'   G    30     -16.565  23.232  61.669  1.00  0.00           H  
ATOM    966  H2'   G    30     -14.068  22.751  62.304  1.00  0.00           H  
ATOM    967 HO2'   G    30     -13.995  25.201  61.561  1.00  0.00           H  
ATOM    968  H1    G    30     -16.660  18.808  65.756  1.00  0.00           H  
ATOM    969  H22   G    30     -16.540  22.180  66.339  1.00  0.00           H  
ATOM    970  H21   G    30     -16.712  20.629  67.002  1.00  0.00           H  
ATOM    971  H8    G    30     -15.808  20.328  59.716  1.00  0.00           H  
ATOM    972  P     C    31     -11.163  23.516  60.689  1.00  0.00           P  
ATOM    973  OP2   C    31     -10.977  22.157  60.121  1.00  0.00           O  
ATOM    974  OP1   C    31     -10.162  24.575  60.400  1.00  0.00           O  
ATOM    975  O5'   C    31     -11.291  23.378  62.270  1.00  0.00           O  
ATOM    976  C5'   C    31     -11.407  24.526  63.097  1.00  0.00           C  
ATOM    977  C4'   C    31     -11.652  24.154  64.538  1.00  0.00           C  
ATOM    978  O4'   C    31     -12.884  23.394  64.650  1.00  0.00           O  
ATOM    979  C3'   C    31     -10.607  23.258  65.185  1.00  0.00           C  
ATOM    980  O3'   C    31      -9.449  23.966  65.598  1.00  0.00           O  
ATOM    981  C1'   C    31     -12.753  22.411  65.699  1.00  0.00           C  
ATOM    982  C2'   C    31     -11.377  22.625  66.335  1.00  0.00           C  
ATOM    983  O2'   C    31     -11.510  23.525  67.425  1.00  0.00           O  
ATOM    984  N1    C    31     -12.920  21.035  65.170  1.00  0.00           N  
ATOM    985  C2    C    31     -13.202  20.004  66.075  1.00  0.00           C  
ATOM    986  O2    C    31     -13.302  20.269  67.283  1.00  0.00           O  
ATOM    987  N3    C    31     -13.360  18.741  65.617  1.00  0.00           N  
ATOM    988  C4    C    31     -13.247  18.483  64.314  1.00  0.00           C  
ATOM    989  N4    C    31     -13.411  17.221  63.909  1.00  0.00           N  
ATOM    990  C5    C    31     -12.960  19.508  63.370  1.00  0.00           C  
ATOM    991  C6    C    31     -12.808  20.754  63.833  1.00  0.00           C  
ATOM    992  H5'   C    31     -12.153  25.075  62.777  1.00  0.00           H  
ATOM    993 H5''   C    31     -10.579  25.047  63.037  1.00  0.00           H  
ATOM    994  H4'   C    31     -11.738  24.976  65.066  1.00  0.00           H  
ATOM    995  H3'   C    31     -10.345  22.558  64.551  1.00  0.00           H  
ATOM    996  H1'   C    31     -13.450  22.591  66.364  1.00  0.00           H  
ATOM    997  H2'   C    31     -10.975  21.775  66.614  1.00  0.00           H  
ATOM    998 HO2'   C    31     -10.828  24.224  67.349  1.00  0.00           H  
ATOM    999  H42   C    31     -13.334  16.999  62.958  1.00  0.00           H  
ATOM   1000  H41   C    31     -13.607  16.518  64.562  1.00  0.00           H  
ATOM   1001  H5    C    31     -12.880  19.309  62.413  1.00  0.00           H  
ATOM   1002  H6    C    31     -12.610  21.473  63.198  1.00  0.00           H  
ATOM   1003  P     C    32      -8.034  23.210  65.703  1.00  0.00           P  
ATOM   1004  OP2   C    32      -7.865  22.378  64.485  1.00  0.00           O  
ATOM   1005  OP1   C    32      -7.000  24.218  66.051  1.00  0.00           O  
ATOM   1006  O5'   C    32      -8.209  22.233  66.949  1.00  0.00           O  
ATOM   1007  C5'   C    32      -8.326  22.746  68.267  1.00  0.00           C  
ATOM   1008  C4'   C    32      -8.593  21.651  69.271  1.00  0.00           C  
ATOM   1009  O4'   C    32      -9.848  20.990  68.959  1.00  0.00           O  
ATOM   1010  C3'   C    32      -7.580  20.517  69.309  1.00  0.00           C  
ATOM   1011  O3'   C    32      -6.401  20.851  70.023  1.00  0.00           O  
ATOM   1012  C1'   C    32      -9.753  19.590  69.312  1.00  0.00           C  
ATOM   1013  C2'   C    32      -8.375  19.382  69.940  1.00  0.00           C  
ATOM   1014  O2'   C    32      -8.480  19.547  71.347  1.00  0.00           O  
ATOM   1015  N1    C    32      -9.969  18.723  68.126  1.00  0.00           N  
ATOM   1016  C2    C    32     -10.286  17.375  68.336  1.00  0.00           C  
ATOM   1017  O2    C    32     -10.377  16.949  69.498  1.00  0.00           O  
ATOM   1018  N3    C    32     -10.488  16.564  67.273  1.00  0.00           N  
ATOM   1019  C4    C    32     -10.384  17.048  66.035  1.00  0.00           C  
ATOM   1020  N4    C    32     -10.591  16.209  65.016  1.00  0.00           N  
ATOM   1021  C5    C    32     -10.062  18.412  65.788  1.00  0.00           C  
ATOM   1022  C6    C    32      -9.866  19.205  66.847  1.00  0.00           C  
ATOM   1023  H5'   C    32      -9.063  23.391  68.294  1.00  0.00           H  
ATOM   1024 H5''   C    32      -7.493  23.204  68.508  1.00  0.00           H  
ATOM   1025  H4'   C    32      -8.658  22.049  70.164  1.00  0.00           H  
ATOM   1026  H3'   C    32      -7.340  20.269  68.391  1.00  0.00           H  
ATOM   1027  H1'   C    32     -10.447  19.405  69.979  1.00  0.00           H  
ATOM   1028  H2'   C    32      -8.001  18.507  69.704  1.00  0.00           H  
ATOM   1029 HO2'   C    32      -7.774  20.154  71.651  1.00  0.00           H  
ATOM   1030  H42   C    32     -10.522  16.534  64.094  1.00  0.00           H  
ATOM   1031  H41   C    32     -10.812  15.271  65.190  1.00  0.00           H  
ATOM   1032  H5    C    32      -9.989  18.758  64.874  1.00  0.00           H  
ATOM   1033  H6    C    32      -9.644  20.148  66.699  1.00  0.00           H  
ATOM   1034  P     G    33      -4.993  20.204  69.590  1.00  0.00           P  
ATOM   1035  OP2   G    33      -4.917  20.183  68.105  1.00  0.00           O  
ATOM   1036  OP1   G    33      -3.941  20.906  70.372  1.00  0.00           O  
ATOM   1037  O5'   G    33      -5.063  18.700  70.108  1.00  0.00           O  
ATOM   1038  C5'   G    33      -5.100  18.407  71.514  1.00  0.00           C  
ATOM   1039  C4'   G    33      -5.314  16.933  71.732  1.00  0.00           C  
ATOM   1040  O4'   G    33      -6.597  16.543  71.174  1.00  0.00           O  
ATOM   1041  C3'   G    33      -4.327  16.014  71.031  1.00  0.00           C  
ATOM   1042  O3'   G    33      -3.095  15.911  71.748  1.00  0.00           O  
ATOM   1043  C1'   G    33      -6.520  15.192  70.736  1.00  0.00           C  
ATOM   1044  C2'   G    33      -5.096  14.698  70.997  1.00  0.00           C  
ATOM   1045  O2'   G    33      -5.071  14.002  72.223  1.00  0.00           O  
ATOM   1046  N1    G    33      -8.033  12.153  66.977  1.00  0.00           N  
ATOM   1047  C2    G    33      -7.855  11.871  68.310  1.00  0.00           C  
ATOM   1048  N2    G    33      -8.096  10.609  68.691  1.00  0.00           N  
ATOM   1049  N3    G    33      -7.469  12.766  69.207  1.00  0.00           N  
ATOM   1050  C4    G    33      -7.283  13.984  68.656  1.00  0.00           C  
ATOM   1051  C5    G    33      -7.443  14.369  67.344  1.00  0.00           C  
ATOM   1052  C6    G    33      -7.845  13.402  66.389  1.00  0.00           C  
ATOM   1053  O6    G    33      -8.028  13.549  65.171  1.00  0.00           O  
ATOM   1054  N7    G    33      -7.152  15.715  67.190  1.00  0.00           N  
ATOM   1055  C8    G    33      -6.820  16.114  68.387  1.00  0.00           C  
ATOM   1056  N9    G    33      -6.867  15.111  69.321  1.00  0.00           N  
ATOM   1057  H5'   G    33      -5.909  18.975  71.997  1.00  0.00           H  
ATOM   1058 H5''   G    33      -4.159  18.721  71.989  1.00  0.00           H  
ATOM   1059  H4'   G    33      -5.222  16.806  72.820  1.00  0.00           H  
ATOM   1060  H3'   G    33      -4.023  16.369  70.034  1.00  0.00           H  
ATOM   1061  H1'   G    33      -7.197  14.515  71.277  1.00  0.00           H  
ATOM   1062  H2'   G    33      -4.684  13.984  70.270  1.00  0.00           H  
ATOM   1063 HO2'   G    33      -4.244  14.248  72.729  1.00  0.00           H  
ATOM   1064  H1    G    33      -8.319  11.403  66.381  1.00  0.00           H  
ATOM   1065  H22   G    33      -7.984  10.348  69.650  1.00  0.00           H  
ATOM   1066  H21   G    33      -8.386   9.930  68.018  1.00  0.00           H  
ATOM   1067  H8    G    33      -6.526  17.149  68.621  1.00  0.00           H  
ATOM   1068  P     C    34      -1.708  15.750  70.952  1.00  0.00           P  
ATOM   1069  OP2   C    34      -1.725  16.688  69.802  1.00  0.00           O  
ATOM   1070  OP1   C    34      -0.601  15.819  71.940  1.00  0.00           O  
ATOM   1071  O5'   C    34      -1.763  14.264  70.379  1.00  0.00           O  
ATOM   1072  C5'   C    34      -1.571  13.146  71.232  1.00  0.00           C  
ATOM   1073  C4'   C    34      -1.779  11.843  70.497  1.00  0.00           C  
ATOM   1074  O4'   C    34      -3.133  11.756  69.994  1.00  0.00           O  
ATOM   1075  C3'   C    34      -0.921  11.627  69.260  1.00  0.00           C  
ATOM   1076  O3'   C    34       0.394  11.198  69.568  1.00  0.00           O  
ATOM   1077  C1'   C    34      -3.154  11.036  68.776  1.00  0.00           C  
ATOM   1078  C2'   C    34      -1.720  10.589  68.489  1.00  0.00           C  
ATOM   1079  O2'   C    34      -1.524   9.288  69.022  1.00  0.00           O  
ATOM   1080  N1    C    34      -3.695  11.914  67.709  1.00  0.00           N  
ATOM   1081  C2    C    34      -4.399  11.322  66.654  1.00  0.00           C  
ATOM   1082  O2    C    34      -4.548  10.090  66.640  1.00  0.00           O  
ATOM   1083  N3    C    34      -4.903  12.100  65.668  1.00  0.00           N  
ATOM   1084  C4    C    34      -4.729  13.421  65.706  1.00  0.00           C  
ATOM   1085  N4    C    34      -5.244  14.149  64.712  1.00  0.00           N  
ATOM   1086  C5    C    34      -4.018  14.054  66.764  1.00  0.00           C  
ATOM   1087  C6    C    34      -3.525  13.274  67.734  1.00  0.00           C  
ATOM   1088  H5'   C    34      -2.208  13.198  71.975  1.00  0.00           H  
ATOM   1089 H5''   C    34      -0.659  13.169  71.589  1.00  0.00           H  
ATOM   1090  H4'   C    34      -1.629  11.103  71.121  1.00  0.00           H  
ATOM   1091  H3'   C    34      -0.887  12.458  68.742  1.00  0.00           H  
ATOM   1092  H1'   C    34      -3.725  10.245  68.869  1.00  0.00           H  
ATOM   1093  H2'   C    34      -1.518  10.622  67.531  1.00  0.00           H  
ATOM   1094 HO2'   C    34      -0.624   9.232  69.406  1.00  0.00           H  
ATOM   1095  H42   C    34      -5.133  15.122  64.710  1.00  0.00           H  
ATOM   1096  H41   C    34      -5.732  13.709  63.984  1.00  0.00           H  
ATOM   1097  H5    C    34      -3.896  15.026  66.783  1.00  0.00           H  
ATOM   1098  H6    C    34      -3.033  13.690  68.471  1.00  0.00           H  
ATOM   1099  P     U    35       1.604  11.509  68.556  1.00  0.00           P  
ATOM   1100  OP2   U    35       1.019  11.878  67.242  1.00  0.00           O  
ATOM   1101  OP1   U    35       2.540  12.443  69.232  1.00  0.00           O  
ATOM   1102  O5'   U    35       2.339  10.106  68.393  1.00  0.00           O  
ATOM   1103  C5'   U    35       2.833   9.405  69.524  1.00  0.00           C  
ATOM   1104  C4'   U    35       3.910   8.419  69.143  1.00  0.00           C  
ATOM   1105  O4'   U    35       3.329   7.410  68.289  1.00  0.00           O  
ATOM   1106  C3'   U    35       5.074   8.977  68.337  1.00  0.00           C  
ATOM   1107  O3'   U    35       6.083   9.552  69.147  1.00  0.00           O  
ATOM   1108  C1'   U    35       4.279   6.992  67.307  1.00  0.00           C  
ATOM   1109  C2'   U    35       5.576   7.765  67.564  1.00  0.00           C  
ATOM   1110  O2'   U    35       6.435   6.964  68.363  1.00  0.00           O  
ATOM   1111  N1    U    35       3.727   7.253  65.955  1.00  0.00           N  
ATOM   1112  C2    U    35       4.276   6.545  64.902  1.00  0.00           C  
ATOM   1113  O2    U    35       5.175   5.735  65.042  1.00  0.00           O  
ATOM   1114  N3    U    35       3.734   6.819  63.670  1.00  0.00           N  
ATOM   1115  C4    U    35       2.720   7.709  63.387  1.00  0.00           C  
ATOM   1116  O4    U    35       2.341   7.844  62.222  1.00  0.00           O  
ATOM   1117  C5    U    35       2.199   8.404  64.525  1.00  0.00           C  
ATOM   1118  C6    U    35       2.708   8.156  65.736  1.00  0.00           C  
ATOM   1119  H5'   U    35       2.093   8.920  69.948  1.00  0.00           H  
ATOM   1120 H5''   U    35       3.202  10.048  70.164  1.00  0.00           H  
ATOM   1121  H4'   U    35       4.256   7.999  69.957  1.00  0.00           H  
ATOM   1122  H3'   U    35       4.736   9.639  67.698  1.00  0.00           H  
ATOM   1123  H1'   U    35       4.450   6.032  67.408  1.00  0.00           H  
ATOM   1124  H2'   U    35       6.005   8.028  66.723  1.00  0.00           H  
ATOM   1125 HO2'   U    35       6.872   7.534  69.031  1.00  0.00           H  
ATOM   1126  H3    U    35       4.109   6.328  62.910  1.00  0.00           H  
ATOM   1127  H5    U    35       1.475   9.056  64.416  1.00  0.00           H  
ATOM   1128  H6    U    35       2.336   8.646  66.498  1.00  0.00           H  
ATOM   1129  P     A    36       6.900  10.836  68.632  1.00  0.00           P  
ATOM   1130  OP2   A    36       5.921  11.837  68.141  1.00  0.00           O  
ATOM   1131  OP1   A    36       7.872  11.217  69.688  1.00  0.00           O  
ATOM   1132  O5'   A    36       7.721  10.294  67.379  1.00  0.00           O  
ATOM   1133  C5'   A    36       8.866   9.473  67.557  1.00  0.00           C  
ATOM   1134  C4'   A    36       9.434   9.020  66.235  1.00  0.00           C  
ATOM   1135  O4'   A    36       8.505   8.170  65.521  1.00  0.00           O  
ATOM   1136  C3'   A    36       9.750  10.120  65.233  1.00  0.00           C  
ATOM   1137  O3'   A    36      10.959  10.801  65.521  1.00  0.00           O  
ATOM   1138  C1'   A    36       8.708   8.305  64.127  1.00  0.00           C  
ATOM   1139  C2'   A    36       9.801   9.356  63.913  1.00  0.00           C  
ATOM   1140  O2'   A    36      11.048   8.697  63.747  1.00  0.00           O  
ATOM   1141  N1    A    36       5.936   8.197  59.785  1.00  0.00           N  
ATOM   1142  C2    A    36       7.155   7.732  60.086  1.00  0.00           C  
ATOM   1143  N3    A    36       7.818   7.795  61.239  1.00  0.00           N  
ATOM   1144  C4    A    36       7.087   8.430  62.173  1.00  0.00           C  
ATOM   1145  C5    A    36       5.821   8.962  62.014  1.00  0.00           C  
ATOM   1146  C6    A    36       5.229   8.829  60.746  1.00  0.00           C  
ATOM   1147  N6    A    36       4.014   9.293  60.444  1.00  0.00           N  
ATOM   1148  N7    A    36       5.381   9.541  63.196  1.00  0.00           N  
ATOM   1149  C8    A    36       6.373   9.350  64.029  1.00  0.00           C  
ATOM   1150  N9    A    36       7.439   8.683  63.477  1.00  0.00           N  
ATOM   1151  H5'   A    36       8.616   8.685  68.083  1.00  0.00           H  
ATOM   1152 H5''   A    36       9.550   9.978  68.043  1.00  0.00           H  
ATOM   1153  H4'   A    36      10.252   8.506  66.400  1.00  0.00           H  
ATOM   1154  H3'   A    36       9.005  10.757  65.208  1.00  0.00           H  
ATOM   1155  H1'   A    36       9.012   7.443  63.774  1.00  0.00           H  
ATOM   1156  H2'   A    36       9.593   9.938  63.153  1.00  0.00           H  
ATOM   1157 HO2'   A    36      11.491   9.051  62.949  1.00  0.00           H  
ATOM   1158  H2    A    36       7.627   7.282  59.354  1.00  0.00           H  
ATOM   1159  H61   A    36       3.653   9.170  59.541  1.00  0.00           H  
ATOM   1160  H62   A    36       3.482   9.755  61.125  1.00  0.00           H  
ATOM   1161  H8    A    36       6.357   9.655  64.961  1.00  0.00           H  
ATOM   1162  P     G    37      11.332  12.152  64.734  1.00  0.00           P  
ATOM   1163  OP2   G    37      10.091  12.678  64.110  1.00  0.00           O  
ATOM   1164  OP1   G    37      12.117  13.018  65.651  1.00  0.00           O  
ATOM   1165  O5'   G    37      12.302  11.664  63.567  1.00  0.00           O  
ATOM   1166  C5'   G    37      12.443  12.419  62.373  1.00  0.00           C  
ATOM   1167  C4'   G    37      12.292  11.548  61.144  1.00  0.00           C  
ATOM   1168  O4'   G    37      11.141  10.671  61.284  1.00  0.00           O  
ATOM   1169  C3'   G    37      12.032  12.220  59.806  1.00  0.00           C  
ATOM   1170  O3'   G    37      13.211  12.773  59.226  1.00  0.00           O  
ATOM   1171  C1'   G    37      10.617  10.349  60.017  1.00  0.00           C  
ATOM   1172  C2'   G    37      11.500  11.050  58.986  1.00  0.00           C  
ATOM   1173  O2'   G    37      12.504  10.154  58.553  1.00  0.00           O  
ATOM   1174  N1    G    37       6.538  10.881  57.068  1.00  0.00           N  
ATOM   1175  C2    G    37       7.735  10.260  56.804  1.00  0.00           C  
ATOM   1176  N2    G    37       7.867   9.718  55.586  1.00  0.00           N  
ATOM   1177  N3    G    37       8.730  10.176  57.669  1.00  0.00           N  
ATOM   1178  C4    G    37       8.427  10.770  58.842  1.00  0.00           C  
ATOM   1179  C5    G    37       7.265  11.415  59.206  1.00  0.00           C  
ATOM   1180  C6    G    37       6.208  11.502  58.269  1.00  0.00           C  
ATOM   1181  O6    G    37       5.105  12.040  58.405  1.00  0.00           O  
ATOM   1182  N7    G    37       7.354  11.890  60.507  1.00  0.00           N  
ATOM   1183  C8    G    37       8.546  11.532  60.901  1.00  0.00           C  
ATOM   1184  N9    G    37       9.252  10.857  59.936  1.00  0.00           N  
ATOM   1185  H5'   G    37      13.328  12.838  62.362  1.00  0.00           H  
ATOM   1186 H5''   G    37      11.758  13.120  62.355  1.00  0.00           H  
ATOM   1187  H4'   G    37      13.257  11.028  61.063  1.00  0.00           H  
ATOM   1188  H3'   G    37      11.352  13.083  59.868  1.00  0.00           H  
ATOM   1189  H1'   G    37      10.597   9.283  59.749  1.00  0.00           H  
ATOM   1190  H2'   G    37      11.008  11.372  58.057  1.00  0.00           H  
ATOM   1191 HO2'   G    37      12.098   9.459  57.959  1.00  0.00           H  
ATOM   1192  H1    G    37       5.851  10.889  56.342  1.00  0.00           H  
ATOM   1193  H22   G    37       8.717   9.253  55.337  1.00  0.00           H  
ATOM   1194  H21   G    37       7.119   9.778  54.927  1.00  0.00           H  
ATOM   1195  H8    G    37       8.946  11.756  61.902  1.00  0.00           H  
ATOM   1196  P     A    38      13.103  14.087  58.301  1.00  0.00           P  
ATOM   1197  OP2   A    38      12.130  15.011  58.944  1.00  0.00           O  
ATOM   1198  OP1   A    38      14.480  14.559  58.003  1.00  0.00           O  
ATOM   1199  O5'   A    38      12.480  13.543  56.942  1.00  0.00           O  
ATOM   1200  C5'   A    38      13.220  12.624  56.125  1.00  0.00           C  
ATOM   1201  C4'   A    38      12.484  12.352  54.841  1.00  0.00           C  
ATOM   1202  O4'   A    38      11.211  11.720  55.136  1.00  0.00           O  
ATOM   1203  C3'   A    38      12.110  13.572  54.019  1.00  0.00           C  
ATOM   1204  O3'   A    38      13.218  14.046  53.259  1.00  0.00           O  
ATOM   1205  C1'   A    38      10.256  12.131  54.172  1.00  0.00           C  
ATOM   1206  C2'   A    38      10.976  13.022  53.160  1.00  0.00           C  
ATOM   1207  O2'   A    38      11.430  12.200  52.104  1.00  0.00           O  
ATOM   1208  N1    A    38       5.541  14.123  53.719  1.00  0.00           N  
ATOM   1209  C2    A    38       6.354  13.517  52.840  1.00  0.00           C  
ATOM   1210  N3    A    38       7.574  13.026  53.020  1.00  0.00           N  
ATOM   1211  C4    A    38       7.970  13.208  54.293  1.00  0.00           C  
ATOM   1212  C5    A    38       7.252  13.816  55.311  1.00  0.00           C  
ATOM   1213  C6    A    38       5.970  14.287  54.990  1.00  0.00           C  
ATOM   1214  N6    A    38       5.158  14.880  55.870  1.00  0.00           N  
ATOM   1215  N7    A    38       7.984  13.830  56.491  1.00  0.00           N  
ATOM   1216  C8    A    38       9.106  13.236  56.171  1.00  0.00           C  
ATOM   1217  N9    A    38       9.165  12.828  54.854  1.00  0.00           N  
ATOM   1218  H5'   A    38      13.379  11.679  56.666  1.00  0.00           H  
ATOM   1219 H5''   A    38      14.215  13.036  55.899  1.00  0.00           H  
ATOM   1220  H4'   A    38      13.182  11.737  54.255  1.00  0.00           H  
ATOM   1221  H3'   A    38      11.809  14.438  54.626  1.00  0.00           H  
ATOM   1222  H1'   A    38       9.802  11.305  53.605  1.00  0.00           H  
ATOM   1223  H2'   A    38      10.396  13.814  52.665  1.00  0.00           H  
ATOM   1224 HO2'   A    38      12.302  12.550  51.760  1.00  0.00           H  
ATOM   1225  H2    A    38       5.951  13.414  51.822  1.00  0.00           H  
ATOM   1226  H61   A    38       4.251  15.191  55.583  1.00  0.00           H  
ATOM   1227  H62   A    38       5.454  15.012  56.815  1.00  0.00           H  
ATOM   1228  H8    A    38       9.928  13.076  56.886  1.00  0.00           H  
ATOM   1229  P     G    39      13.492  15.624  53.130  1.00  0.00           P  
ATOM   1230  OP2   G    39      13.175  16.254  54.437  1.00  0.00           O  
ATOM   1231  OP1   G    39      14.840  15.810  52.534  1.00  0.00           O  
ATOM   1232  O5'   G    39      12.411  16.119  52.069  1.00  0.00           O  
ATOM   1233  C5'   G    39      12.461  15.680  50.720  1.00  0.00           C  
ATOM   1234  C4'   G    39      11.166  15.960  49.998  1.00  0.00           C  
ATOM   1235  O4'   G    39      10.061  15.278  50.653  1.00  0.00           O  
ATOM   1236  C3'   G    39      10.720  17.414  49.967  1.00  0.00           C  
ATOM   1237  O3'   G    39      11.413  18.185  49.000  1.00  0.00           O  
ATOM   1238  C1'   G    39       8.893  16.062  50.526  1.00  0.00           C  
ATOM   1239  C2'   G    39       9.236  17.284  49.680  1.00  0.00           C  
ATOM   1240  O2'   G    39       9.000  16.990  48.311  1.00  0.00           O  
ATOM   1241  N1    G    39       4.947  17.877  53.181  1.00  0.00           N  
ATOM   1242  C2    G    39       5.061  17.647  51.831  1.00  0.00           C  
ATOM   1243  N2    G    39       3.984  17.937  51.085  1.00  0.00           N  
ATOM   1244  N3    G    39       6.149  17.168  51.253  1.00  0.00           N  
ATOM   1245  C4    G    39       7.134  16.933  52.146  1.00  0.00           C  
ATOM   1246  C5    G    39       7.122  17.126  53.511  1.00  0.00           C  
ATOM   1247  C6    G    39       5.948  17.642  54.119  1.00  0.00           C  
ATOM   1248  O6    G    39       5.741  17.884  55.313  1.00  0.00           O  
ATOM   1249  N7    G    39       8.337  16.760  54.072  1.00  0.00           N  
ATOM   1250  C8    G    39       9.053  16.357  53.056  1.00  0.00           C  
ATOM   1251  N9    G    39       8.383  16.435  51.859  1.00  0.00           N  
ATOM   1252  H5'   G    39      12.635  14.716  50.703  1.00  0.00           H  
ATOM   1253 H5''   G    39      13.191  16.145  50.259  1.00  0.00           H  
ATOM   1254  H4'   G    39      11.237  15.627  49.079  1.00  0.00           H  
ATOM   1255  H3'   G    39      10.845  17.808  50.855  1.00  0.00           H  
ATOM   1256  H1'   G    39       8.222  15.521  50.059  1.00  0.00           H  
ATOM   1257  H2'   G    39       8.743  18.079  49.971  1.00  0.00           H  
ATOM   1258 HO2'   G    39       9.694  17.419  47.768  1.00  0.00           H  
ATOM   1259  H1    G    39       4.096  18.235  53.511  1.00  0.00           H  
ATOM   1260  H22   G    39       4.007  17.794  50.115  1.00  0.00           H  
ATOM   1261  H21   G    39       3.174  18.293  51.506  1.00  0.00           H  
ATOM   1262  H8    G    39       9.973  16.032  53.141  1.00  0.00           H  
ATOM   1263  P     G    40      11.801  19.713  49.312  1.00  0.00           P  
ATOM   1264  OP2   G    40      12.578  19.740  50.578  1.00  0.00           O  
ATOM   1265  OP1   G    40      12.384  20.301  48.080  1.00  0.00           O  
ATOM   1266  O5'   G    40      10.399  20.421  49.580  1.00  0.00           O  
ATOM   1267  C5'   G    40       9.485  20.652  48.518  1.00  0.00           C  
ATOM   1268  C4'   G    40       8.163  21.171  49.028  1.00  0.00           C  
ATOM   1269  O4'   G    40       7.597  20.253  50.003  1.00  0.00           O  
ATOM   1270  C3'   G    40       8.210  22.492  49.781  1.00  0.00           C  
ATOM   1271  O3'   G    40       8.328  23.614  48.923  1.00  0.00           O  
ATOM   1272  C1'   G    40       6.865  20.970  50.971  1.00  0.00           C  
ATOM   1273  C2'   G    40       6.916  22.445  50.587  1.00  0.00           C  
ATOM   1274  O2'   G    40       5.792  22.755  49.776  1.00  0.00           O  
ATOM   1275  N1    G    40       6.252  21.270  56.016  1.00  0.00           N  
ATOM   1276  C2    G    40       5.394  21.635  55.007  1.00  0.00           C  
ATOM   1277  N2    G    40       4.214  22.149  55.387  1.00  0.00           N  
ATOM   1278  N3    G    40       5.669  21.506  53.720  1.00  0.00           N  
ATOM   1279  C4    G    40       6.893  20.976  53.516  1.00  0.00           C  
ATOM   1280  C5    G    40       7.826  20.578  54.450  1.00  0.00           C  
ATOM   1281  C6    G    40       7.518  20.722  55.828  1.00  0.00           C  
ATOM   1282  O6    G    40       8.212  20.427  56.807  1.00  0.00           O  
ATOM   1283  N7    G    40       8.963  20.080  53.830  1.00  0.00           N  
ATOM   1284  C8    G    40       8.707  20.183  52.554  1.00  0.00           C  
ATOM   1285  N9    G    40       7.468  20.718  52.293  1.00  0.00           N  
ATOM   1286  H5'   G    40       9.335  19.813  48.036  1.00  0.00           H  
ATOM   1287 H5''   G    40       9.871  21.310  47.902  1.00  0.00           H  
ATOM   1288  H4'   G    40       7.541  21.249  48.275  1.00  0.00           H  
ATOM   1289  H3'   G    40       8.974  22.486  50.394  1.00  0.00           H  
ATOM   1290  H1'   G    40       5.934  20.665  50.974  1.00  0.00           H  
ATOM   1291  H2'   G    40       6.964  23.023  51.378  1.00  0.00           H  
ATOM   1292 HO2'   G    40       6.106  23.127  48.926  1.00  0.00           H  
ATOM   1293  H1    G    40       5.953  21.406  56.939  1.00  0.00           H  
ATOM   1294  H22   G    40       3.561  22.427  54.711  1.00  0.00           H  
ATOM   1295  H21   G    40       4.003  22.247  56.338  1.00  0.00           H  
ATOM   1296  H8    G    40       9.334  19.906  51.855  1.00  0.00           H  
ATOM   1297  P     U    41       9.356  24.798  49.279  1.00  0.00           P  
ATOM   1298  OP2   U    41      10.628  24.181  49.732  1.00  0.00           O  
ATOM   1299  OP1   U    41       9.367  25.755  48.143  1.00  0.00           O  
ATOM   1300  O5'   U    41       8.687  25.525  50.529  1.00  0.00           O  
ATOM   1301  C5'   U    41       7.401  26.117  50.427  1.00  0.00           C  
ATOM   1302  C4'   U    41       6.814  26.411  51.786  1.00  0.00           C  
ATOM   1303  O4'   U    41       6.597  25.173  52.510  1.00  0.00           O  
ATOM   1304  C3'   U    41       7.681  27.234  52.727  1.00  0.00           C  
ATOM   1305  O3'   U    41       7.624  28.624  52.459  1.00  0.00           O  
ATOM   1306  C1'   U    41       6.865  25.351  53.886  1.00  0.00           C  
ATOM   1307  C2'   U    41       7.120  26.843  54.087  1.00  0.00           C  
ATOM   1308  O2'   U    41       5.884  27.496  54.341  1.00  0.00           O  
ATOM   1309  N1    U    41       8.036  24.524  54.265  1.00  0.00           N  
ATOM   1310  C2    U    41       8.135  24.143  55.591  1.00  0.00           C  
ATOM   1311  O2    U    41       7.315  24.454  56.436  1.00  0.00           O  
ATOM   1312  N3    U    41       9.234  23.378  55.896  1.00  0.00           N  
ATOM   1313  C4    U    41      10.225  22.963  55.031  1.00  0.00           C  
ATOM   1314  O4    U    41      11.154  22.277  55.461  1.00  0.00           O  
ATOM   1315  C5    U    41      10.056  23.395  53.677  1.00  0.00           C  
ATOM   1316  C6    U    41       8.995  24.139  53.352  1.00  0.00           C  
ATOM   1317  H5'   U    41       6.805  25.504  49.948  1.00  0.00           H  
ATOM   1318 H5''   U    41       7.473  26.953  49.923  1.00  0.00           H  
ATOM   1319  H4'   U    41       5.952  26.862  51.666  1.00  0.00           H  
ATOM   1320  H3'   U    41       8.609  26.929  52.659  1.00  0.00           H  
ATOM   1321  H1'   U    41       6.089  25.081  54.421  1.00  0.00           H  
ATOM   1322  H2'   U    41       7.769  27.005  54.803  1.00  0.00           H  
ATOM   1323 HO2'   U    41       5.762  27.582  55.310  1.00  0.00           H  
ATOM   1324  H3    U    41       9.324  23.097  56.830  1.00  0.00           H  
ATOM   1325  H5    U    41      10.714  23.145  52.994  1.00  0.00           H  
ATOM   1326  H6    U    41       8.902  24.423  52.420  1.00  0.00           H  
ATOM   1327  P     G    42       8.898  29.557  52.753  1.00  0.00           P  
ATOM   1328  OP2   G    42      10.086  28.922  52.129  1.00  0.00           O  
ATOM   1329  OP1   G    42       8.538  30.953  52.395  1.00  0.00           O  
ATOM   1330  O5'   G    42       9.074  29.485  54.335  1.00  0.00           O  
ATOM   1331  C5'   G    42      10.318  29.792  54.945  1.00  0.00           C  
ATOM   1332  C4'   G    42      10.129  30.419  56.304  1.00  0.00           C  
ATOM   1333  O4'   G    42       9.388  31.660  56.175  1.00  0.00           O  
ATOM   1334  C3'   G    42       9.338  29.599  57.313  1.00  0.00           C  
ATOM   1335  O3'   G    42      10.141  28.671  58.023  1.00  0.00           O  
ATOM   1336  C1'   G    42       8.526  31.830  57.286  1.00  0.00           C  
ATOM   1337  C2'   G    42       8.751  30.658  58.240  1.00  0.00           C  
ATOM   1338  O2'   G    42       9.690  31.053  59.231  1.00  0.00           O  
ATOM   1339  N1    G    42       3.648  32.540  58.558  1.00  0.00           N  
ATOM   1340  C2    G    42       4.770  32.554  59.351  1.00  0.00           C  
ATOM   1341  N2    G    42       4.572  32.788  60.657  1.00  0.00           N  
ATOM   1342  N3    G    42       5.997  32.355  58.899  1.00  0.00           N  
ATOM   1343  C4    G    42       6.015  32.135  57.568  1.00  0.00           C  
ATOM   1344  C5    G    42       4.956  32.100  56.686  1.00  0.00           C  
ATOM   1345  C6    G    42       3.644  32.316  57.184  1.00  0.00           C  
ATOM   1346  O6    G    42       2.576  32.324  56.563  1.00  0.00           O  
ATOM   1347  N7    G    42       5.396  31.844  55.396  1.00  0.00           N  
ATOM   1348  C8    G    42       6.691  31.729  55.514  1.00  0.00           C  
ATOM   1349  N9    G    42       7.133  31.894  56.804  1.00  0.00           N  
ATOM   1350  H5'   G    42      10.811  30.415  54.371  1.00  0.00           H  
ATOM   1351 H5''   G    42      10.839  28.968  55.042  1.00  0.00           H  
ATOM   1352  H4'   G    42      11.010  30.614  56.689  1.00  0.00           H  
ATOM   1353  H3'   G    42       8.605  29.142  56.852  1.00  0.00           H  
ATOM   1354  H1'   G    42       8.754  32.669  57.739  1.00  0.00           H  
ATOM   1355  H2'   G    42       7.907  30.359  58.639  1.00  0.00           H  
ATOM   1356 HO2'   G    42      10.246  30.281  59.469  1.00  0.00           H  
ATOM   1357  H1    G    42       2.784  32.700  58.990  1.00  0.00           H  
ATOM   1358  H22   G    42       5.335  32.810  61.272  1.00  0.00           H  
ATOM   1359  H21   G    42       3.666  32.937  60.999  1.00  0.00           H  
ATOM   1360  H8    G    42       7.287  31.544  54.758  1.00  0.00           H  
ATOM   1361  P     A    43       9.668  27.143  58.173  1.00  0.00           P  
ATOM   1362  OP2   A    43       9.208  26.671  56.842  1.00  0.00           O  
ATOM   1363  OP1   A    43      10.735  26.398  58.887  1.00  0.00           O  
ATOM   1364  O5'   A    43       8.398  27.225  59.132  1.00  0.00           O  
ATOM   1365  C5'   A    43       8.538  27.587  60.498  1.00  0.00           C  
ATOM   1366  C4'   A    43       7.200  27.862  61.138  1.00  0.00           C  
ATOM   1367  O4'   A    43       6.588  29.035  60.537  1.00  0.00           O  
ATOM   1368  C3'   A    43       6.133  26.796  60.938  1.00  0.00           C  
ATOM   1369  O3'   A    43       6.289  25.685  61.804  1.00  0.00           O  
ATOM   1370  C1'   A    43       5.214  28.863  60.370  1.00  0.00           C  
ATOM   1371  C2'   A    43       4.857  27.595  61.127  1.00  0.00           C  
ATOM   1372  O2'   A    43       4.643  27.906  62.496  1.00  0.00           O  
ATOM   1373  N1    A    43       1.790  29.347  56.549  1.00  0.00           N  
ATOM   1374  C2    A    43       1.703  29.558  57.869  1.00  0.00           C  
ATOM   1375  N3    A    43       2.635  29.412  58.808  1.00  0.00           N  
ATOM   1376  C4    A    43       3.792  28.990  58.267  1.00  0.00           C  
ATOM   1377  C5    A    43       4.036  28.730  56.931  1.00  0.00           C  
ATOM   1378  C6    A    43       2.967  28.925  56.038  1.00  0.00           C  
ATOM   1379  N6    A    43       3.053  28.714  54.723  1.00  0.00           N  
ATOM   1380  N7    A    43       5.347  28.313  56.744  1.00  0.00           N  
ATOM   1381  C8    A    43       5.857  28.331  57.950  1.00  0.00           C  
ATOM   1382  N9    A    43       4.972  28.731  58.921  1.00  0.00           N  
ATOM   1383  H5'   A    43       9.093  28.392  60.560  1.00  0.00           H  
ATOM   1384 H5''   A    43       8.979  26.857  60.979  1.00  0.00           H  
ATOM   1385  H4'   A    43       7.335  28.032  62.094  1.00  0.00           H  
ATOM   1386  H3'   A    43       6.177  26.466  60.016  1.00  0.00           H  
ATOM   1387  H1'   A    43       4.688  29.612  60.722  1.00  0.00           H  
ATOM   1388  H2'   A    43       4.085  27.138  60.733  1.00  0.00           H  
ATOM   1389 HO2'   A    43       5.007  27.183  63.048  1.00  0.00           H  
ATOM   1390  H2    A    43       0.828  29.864  58.189  1.00  0.00           H  
ATOM   1391  H61   A    43       2.273  28.866  54.150  1.00  0.00           H  
ATOM   1392  H62   A    43       3.897  28.407  54.330  1.00  0.00           H  
ATOM   1393  H8    A    43       6.786  28.081  58.142  1.00  0.00           H  
ATOM   1394  P     A    44       5.717  24.245  61.381  1.00  0.00           P  
ATOM   1395  OP2   A    44       5.935  24.073  59.923  1.00  0.00           O  
ATOM   1396  OP1   A    44       6.258  23.238  62.328  1.00  0.00           O  
ATOM   1397  O5'   A    44       4.148  24.365  61.633  1.00  0.00           O  
ATOM   1398  C5'   A    44       3.231  23.538  60.932  1.00  0.00           C  
ATOM   1399  C4'   A    44       2.045  24.324  60.433  1.00  0.00           C  
ATOM   1400  O4'   A    44       2.501  25.450  59.648  1.00  0.00           O  
ATOM   1401  C3'   A    44       1.102  23.586  59.495  1.00  0.00           C  
ATOM   1402  O3'   A    44       0.170  22.765  60.178  1.00  0.00           O  
ATOM   1403  C1'   A    44       1.617  25.695  58.575  1.00  0.00           C  
ATOM   1404  C2'   A    44       0.447  24.719  58.726  1.00  0.00           C  
ATOM   1405  O2'   A    44      -0.576  25.338  59.493  1.00  0.00           O  
ATOM   1406  N1    A    44       1.440  25.931  53.430  1.00  0.00           N  
ATOM   1407  C2    A    44       0.533  26.207  54.376  1.00  0.00           C  
ATOM   1408  N3    A    44       0.646  26.124  55.700  1.00  0.00           N  
ATOM   1409  C4    A    44       1.872  25.693  56.046  1.00  0.00           C  
ATOM   1410  C5    A    44       2.909  25.369  55.190  1.00  0.00           C  
ATOM   1411  C6    A    44       2.662  25.501  53.812  1.00  0.00           C  
ATOM   1412  N6    A    44       3.566  25.225  52.869  1.00  0.00           N  
ATOM   1413  N7    A    44       4.027  24.964  55.906  1.00  0.00           N  
ATOM   1414  C8    A    44       3.648  25.050  57.157  1.00  0.00           C  
ATOM   1415  N9    A    44       2.355  25.486  57.315  1.00  0.00           N  
ATOM   1416  H5'   A    44       2.916  22.829  61.531  1.00  0.00           H  
ATOM   1417 H5''   A    44       3.688  23.129  60.167  1.00  0.00           H  
ATOM   1418  H4'   A    44       1.538  24.657  61.204  1.00  0.00           H  
ATOM   1419  H3'   A    44       1.628  23.040  58.874  1.00  0.00           H  
ATOM   1420  H1'   A    44       1.280  26.615  58.607  1.00  0.00           H  
ATOM   1421  H2'   A    44       0.116  24.417  57.855  1.00  0.00           H  
ATOM   1422 HO2'   A    44      -0.929  24.688  60.136  1.00  0.00           H  
ATOM   1423  H2    A    44      -0.337  26.515  54.046  1.00  0.00           H  
ATOM   1424  H61   A    44       3.336  25.336  51.922  1.00  0.00           H  
ATOM   1425  H62   A    44       4.459  24.912  53.122  1.00  0.00           H  
ATOM   1426  H8    A    44       4.234  24.825  57.910  1.00  0.00           H  
ATOM   1427  P     A    45      -0.269  21.350  59.554  1.00  0.00           P  
ATOM   1428  OP2   A    45       0.964  20.601  59.201  1.00  0.00           O  
ATOM   1429  OP1   A    45      -1.266  20.735  60.465  1.00  0.00           O  
ATOM   1430  O5'   A    45      -1.012  21.740  58.200  1.00  0.00           O  
ATOM   1431  C5'   A    45      -2.242  22.450  58.221  1.00  0.00           C  
ATOM   1432  C4'   A    45      -2.687  22.829  56.831  1.00  0.00           C  
ATOM   1433  O4'   A    45      -1.681  23.636  56.183  1.00  0.00           O  
ATOM   1434  C3'   A    45      -2.905  21.677  55.863  1.00  0.00           C  
ATOM   1435  O3'   A    45      -4.158  21.037  56.033  1.00  0.00           O  
ATOM   1436  C1'   A    45      -1.661  23.363  54.802  1.00  0.00           C  
ATOM   1437  C2'   A    45      -2.756  22.355  54.506  1.00  0.00           C  
ATOM   1438  O2'   A    45      -3.941  23.048  54.144  1.00  0.00           O  
ATOM   1439  N1    A    45       1.520  22.199  50.919  1.00  0.00           N  
ATOM   1440  C2    A    45       0.267  22.672  50.946  1.00  0.00           C  
ATOM   1441  N3    A    45      -0.503  22.953  51.994  1.00  0.00           N  
ATOM   1442  C4    A    45       0.146  22.695  53.143  1.00  0.00           C  
ATOM   1443  C5    A    45       1.433  22.208  53.277  1.00  0.00           C  
ATOM   1444  C6    A    45       2.144  21.952  52.091  1.00  0.00           C  
ATOM   1445  N6    A    45       3.392  21.479  52.063  1.00  0.00           N  
ATOM   1446  N7    A    45       1.768  22.068  54.617  1.00  0.00           N  
ATOM   1447  C8    A    45       0.694  22.467  55.252  1.00  0.00           C  
ATOM   1448  N9    A    45      -0.326  22.862  54.423  1.00  0.00           N  
ATOM   1449  H5'   A    45      -2.132  23.264  58.755  1.00  0.00           H  
ATOM   1450 H5''   A    45      -2.929  21.887  58.635  1.00  0.00           H  
ATOM   1451  H4'   A    45      -3.514  23.351  56.895  1.00  0.00           H  
ATOM   1452  H3'   A    45      -2.184  21.022  55.975  1.00  0.00           H  
ATOM   1453  H1'   A    45      -1.846  24.196  54.320  1.00  0.00           H  
ATOM   1454  H2'   A    45      -2.482  21.717  53.814  1.00  0.00           H  
ATOM   1455 HO2'   A    45      -4.712  22.584  54.532  1.00  0.00           H  
ATOM   1456  H2    A    45      -0.140  22.835  50.069  1.00  0.00           H  
ATOM   1457  H61   A    45       3.836  21.320  51.204  1.00  0.00           H  
ATOM   1458  H62   A    45       3.864  21.293  52.901  1.00  0.00           H  
ATOM   1459  H8    A    45       0.626  22.483  56.230  1.00  0.00           H  
ATOM   1460  P     U    46      -4.340  19.605  56.857  1.00  0.00           P  
ATOM   1461  OP2   U    46      -3.616  19.808  58.137  1.00  0.00           O  
ATOM   1462  OP1   U    46      -5.804  19.358  56.872  1.00  0.00           O  
ATOM   1463  O5'   U    46      -3.645  18.398  56.084  1.00  0.00           O  
ATOM   1464  C5'   U    46      -4.408  17.506  55.286  1.00  0.00           C  
ATOM   1465  C4'   U    46      -4.211  17.769  53.813  1.00  0.00           C  
ATOM   1466  O4'   U    46      -3.411  18.969  53.638  1.00  0.00           O  
ATOM   1467  C3'   U    46      -3.463  16.697  53.035  1.00  0.00           C  
ATOM   1468  O3'   U    46      -4.302  15.645  52.594  1.00  0.00           O  
ATOM   1469  C1'   U    46      -2.539  18.818  52.545  1.00  0.00           C  
ATOM   1470  C2'   U    46      -2.891  17.491  51.866  1.00  0.00           C  
ATOM   1471  O2'   U    46      -3.879  17.727  50.873  1.00  0.00           O  
ATOM   1472  N1    U    46      -1.149  18.833  53.062  1.00  0.00           N  
ATOM   1473  C2    U    46      -0.130  18.921  52.131  1.00  0.00           C  
ATOM   1474  O2    U    46      -0.330  18.985  50.931  1.00  0.00           O  
ATOM   1475  N3    U    46       1.139  18.933  52.655  1.00  0.00           N  
ATOM   1476  C4    U    46       1.490  18.866  53.987  1.00  0.00           C  
ATOM   1477  O4    U    46       2.681  18.887  54.300  1.00  0.00           O  
ATOM   1478  C5    U    46       0.385  18.777  54.892  1.00  0.00           C  
ATOM   1479  C6    U    46      -0.862  18.765  54.409  1.00  0.00           C  
ATOM   1480  H5'   U    46      -5.357  17.614  55.505  1.00  0.00           H  
ATOM   1481 H5''   U    46      -4.136  16.586  55.485  1.00  0.00           H  
ATOM   1482  H4'   U    46      -5.085  17.911  53.394  1.00  0.00           H  
ATOM   1483  H3'   U    46      -2.735  16.323  53.574  1.00  0.00           H  
ATOM   1484  H1'   U    46      -2.654  19.550  51.903  1.00  0.00           H  
ATOM   1485  H2'   U    46      -2.097  17.056  51.491  1.00  0.00           H  
ATOM   1486 HO2'   U    46      -4.490  16.961  50.842  1.00  0.00           H  
ATOM   1487  H3    U    46       1.876  18.994  52.012  1.00  0.00           H  
ATOM   1488  H5    U    46       0.542  18.727  55.859  1.00  0.00           H  
ATOM   1489  H6    U    46      -1.600  18.703  55.049  1.00  0.00           H  
ATOM   1490  P     U    47      -3.838  14.115  52.761  1.00  0.00           P  
ATOM   1491  OP2   U    47      -3.389  13.923  54.163  1.00  0.00           O  
ATOM   1492  OP1   U    47      -4.908  13.247  52.207  1.00  0.00           O  
ATOM   1493  O5'   U    47      -2.564  13.994  51.813  1.00  0.00           O  
ATOM   1494  C5'   U    47      -2.699  14.037  50.401  1.00  0.00           C  
ATOM   1495  C4'   U    47      -1.363  13.898  49.708  1.00  0.00           C  
ATOM   1496  O4'   U    47      -0.544  15.061  50.005  1.00  0.00           O  
ATOM   1497  C3'   U    47      -0.507  12.731  50.164  1.00  0.00           C  
ATOM   1498  O3'   U    47      -0.878  11.519  49.532  1.00  0.00           O  
ATOM   1499  C1'   U    47       0.813  14.671  50.117  1.00  0.00           C  
ATOM   1500  C2'   U    47       0.883  13.186  49.765  1.00  0.00           C  
ATOM   1501  O2'   U    47       1.087  13.055  48.376  1.00  0.00           O  
ATOM   1502  N1    U    47       1.257  14.948  51.492  1.00  0.00           N  
ATOM   1503  C2    U    47       2.622  14.945  51.748  1.00  0.00           C  
ATOM   1504  O2    U    47       3.463  14.751  50.883  1.00  0.00           O  
ATOM   1505  N3    U    47       2.965  15.177  53.056  1.00  0.00           N  
ATOM   1506  C4    U    47       2.109  15.416  54.111  1.00  0.00           C  
ATOM   1507  O4    U    47       2.574  15.569  55.243  1.00  0.00           O  
ATOM   1508  C5    U    47       0.722  15.423  53.767  1.00  0.00           C  
ATOM   1509  C6    U    47       0.352  15.194  52.503  1.00  0.00           C  
ATOM   1510  H5'   U    47      -3.104  14.891  50.144  1.00  0.00           H  
ATOM   1511 H5''   U    47      -3.284  13.306  50.113  1.00  0.00           H  
ATOM   1512  H4'   U    47      -1.622  13.771  48.647  1.00  0.00           H  
ATOM   1513  H3'   U    47      -0.601  12.507  51.237  1.00  0.00           H  
ATOM   1514  H1'   U    47       1.512  15.192  49.447  1.00  0.00           H  
ATOM   1515  H2'   U    47       1.677  12.588  50.236  1.00  0.00           H  
ATOM   1516 HO2'   U    47       2.043  12.822  48.199  1.00  0.00           H  
ATOM   1517  H3    U    47       3.942  15.171  53.269  1.00  0.00           H  
ATOM   1518  H5    U    47      -0.038  15.615  54.540  1.00  0.00           H  
ATOM   1519  H6    U    47      -0.721  15.205  52.257  1.00  0.00           H  
ATOM   1520  P     C    48      -0.935  10.164  50.394  1.00  0.00           P  
ATOM   1521  OP2   C    48      -1.440  10.485  51.754  1.00  0.00           O  
ATOM   1522  OP1   C    48      -1.640   9.148  49.568  1.00  0.00           O  
ATOM   1523  O5'   C    48       0.594   9.747  50.555  1.00  0.00           O  
ATOM   1524  C5'   C    48       1.409   9.486  49.402  1.00  0.00           C  
ATOM   1525  C4'   C    48       2.854   9.307  49.805  1.00  0.00           C  
ATOM   1526  O4'   C    48       3.347  10.529  50.418  1.00  0.00           O  
ATOM   1527  C3'   C    48       3.159   8.250  50.856  1.00  0.00           C  
ATOM   1528  O3'   C    48       3.170   6.935  50.312  1.00  0.00           O  
ATOM   1529  C1'   C    48       4.369  10.209  51.339  1.00  0.00           C  
ATOM   1530  C2'   C    48       4.534   8.689  51.332  1.00  0.00           C  
ATOM   1531  O2'   C    48       5.554   8.356  50.414  1.00  0.00           O  
ATOM   1532  N1    C    48       3.996  10.735  52.668  1.00  0.00           N  
ATOM   1533  C2    C    48       4.953  10.691  53.698  1.00  0.00           C  
ATOM   1534  O2    C    48       6.074  10.208  53.458  1.00  0.00           O  
ATOM   1535  N3    C    48       4.630  11.171  54.923  1.00  0.00           N  
ATOM   1536  C4    C    48       3.413  11.673  55.143  1.00  0.00           C  
ATOM   1537  N4    C    48       3.141  12.131  56.365  1.00  0.00           N  
ATOM   1538  C5    C    48       2.421  11.727  54.119  1.00  0.00           C  
ATOM   1539  C6    C    48       2.752  11.253  52.908  1.00  0.00           C  
ATOM   1540  H5'   C    48       1.327  10.316  48.685  1.00  0.00           H  
ATOM   1541 H5''   C    48       1.056   8.580  48.888  1.00  0.00           H  
ATOM   1542  H4'   C    48       3.359   9.020  48.872  1.00  0.00           H  
ATOM   1543  H3'   C    48       2.406   8.192  51.657  1.00  0.00           H  
ATOM   1544  H1'   C    48       5.351  10.638  51.092  1.00  0.00           H  
ATOM   1545  H2'   C    48       4.832   8.205  52.273  1.00  0.00           H  
ATOM   1546 HO2'   C    48       5.324   7.497  49.956  1.00  0.00           H  
ATOM   1547  H42   C    48       2.238  12.513  56.567  1.00  0.00           H  
ATOM   1548  H41   C    48       3.838  12.093  57.080  1.00  0.00           H  
ATOM   1549  H5    C    48       1.421  12.140  54.316  1.00  0.00           H  
ATOM   1550  H6    C    48       2.012  11.279  52.094  1.00  0.00           H  
ATOM   1551  P     U    49       2.532   5.712  51.139  1.00  0.00           P  
ATOM   1552  OP2   U    49       1.390   6.238  51.928  1.00  0.00           O  
ATOM   1553  OP1   U    49       2.317   4.583  50.198  1.00  0.00           O  
ATOM   1554  O5'   U    49       3.683   5.294  52.156  1.00  0.00           O  
ATOM   1555  C5'   U    49       4.904   4.739  51.689  1.00  0.00           C  
ATOM   1556  C4'   U    49       5.959   4.726  52.768  1.00  0.00           C  
ATOM   1557  O4'   U    49       6.300   6.083  53.172  1.00  0.00           O  
ATOM   1558  C3'   U    49       5.584   4.027  54.065  1.00  0.00           C  
ATOM   1559  O3'   U    49       5.616   2.615  53.962  1.00  0.00           O  
ATOM   1560  C1'   U    49       6.641   6.055  54.520  1.00  0.00           C  
ATOM   1561  C2'   U    49       6.662   4.594  54.976  1.00  0.00           C  
ATOM   1562  O2'   U    49       7.930   4.019  54.691  1.00  0.00           O  
ATOM   1563  N1    U    49       5.695   6.878  55.313  1.00  0.00           N  
ATOM   1564  C2    U    49       6.136   7.342  56.538  1.00  0.00           C  
ATOM   1565  O2    U    49       7.248   7.105  56.979  1.00  0.00           O  
ATOM   1566  N3    U    49       5.228   8.099  57.236  1.00  0.00           N  
ATOM   1567  C4    U    49       3.949   8.433  56.845  1.00  0.00           C  
ATOM   1568  O4    U    49       3.250   9.124  57.588  1.00  0.00           O  
ATOM   1569  C5    U    49       3.561   7.919  55.567  1.00  0.00           C  
ATOM   1570  C6    U    49       4.426   7.180  54.866  1.00  0.00           C  
ATOM   1571  H5'   U    49       5.227   5.271  50.932  1.00  0.00           H  
ATOM   1572 H5''   U    49       4.743   3.820  51.390  1.00  0.00           H  
ATOM   1573  H4'   U    49       6.766   4.297  52.415  1.00  0.00           H  
ATOM   1574  H3'   U    49       4.699   4.334  54.353  1.00  0.00           H  
ATOM   1575  H1'   U    49       7.543   6.431  54.599  1.00  0.00           H  
ATOM   1576  H2'   U    49       6.423   4.494  55.921  1.00  0.00           H  
ATOM   1577 HO2'   U    49       7.803   3.089  54.410  1.00  0.00           H  
ATOM   1578  H3    U    49       5.520   8.437  58.108  1.00  0.00           H  
ATOM   1579  H5    U    49       2.668   8.109  55.209  1.00  0.00           H  
ATOM   1580  H6    U    49       4.137   6.839  53.995  1.00  0.00           H  
ATOM   1581  P     U    50       4.542   1.720  54.756  1.00  0.00           P  
ATOM   1582  OP2   U    50       3.201   2.323  54.550  1.00  0.00           O  
ATOM   1583  OP1   U    50       4.771   0.298  54.395  1.00  0.00           O  
ATOM   1584  O5'   U    50       4.939   1.911  56.286  1.00  0.00           O  
ATOM   1585  C5'   U    50       6.185   1.442  56.781  1.00  0.00           C  
ATOM   1586  C4'   U    50       6.377   1.799  58.234  1.00  0.00           C  
ATOM   1587  O4'   U    50       6.462   3.234  58.387  1.00  0.00           O  
ATOM   1588  C3'   U    50       5.244   1.415  59.174  1.00  0.00           C  
ATOM   1589  O3'   U    50       5.245   0.039  59.510  1.00  0.00           O  
ATOM   1590  C1'   U    50       5.903   3.619  59.625  1.00  0.00           C  
ATOM   1591  C2'   U    50       5.490   2.335  60.347  1.00  0.00           C  
ATOM   1592  O2'   U    50       6.572   1.875  61.143  1.00  0.00           O  
ATOM   1593  N1    U    50       4.752   4.518  59.372  1.00  0.00           N  
ATOM   1594  C2    U    50       4.344   5.330  60.414  1.00  0.00           C  
ATOM   1595  O2    U    50       4.884   5.332  61.506  1.00  0.00           O  
ATOM   1596  N3    U    50       3.275   6.145  60.134  1.00  0.00           N  
ATOM   1597  C4    U    50       2.584   6.232  58.944  1.00  0.00           C  
ATOM   1598  O4    U    50       1.640   7.017  58.848  1.00  0.00           O  
ATOM   1599  C5    U    50       3.062   5.363  57.911  1.00  0.00           C  
ATOM   1600  C6    U    50       4.102   4.560  58.156  1.00  0.00           C  
ATOM   1601  H5'   U    50       6.908   1.844  56.256  1.00  0.00           H  
ATOM   1602 H5''   U    50       6.221   0.468  56.684  1.00  0.00           H  
ATOM   1603  H4'   U    50       7.213   1.398  58.550  1.00  0.00           H  
ATOM   1604  H3'   U    50       4.387   1.643  58.757  1.00  0.00           H  
ATOM   1605  H1'   U    50       6.572   4.091  60.165  1.00  0.00           H  
ATOM   1606  H2'   U    50       4.677   2.463  60.879  1.00  0.00           H  
ATOM   1607 HO2'   U    50       6.312   1.038  61.583  1.00  0.00           H  
ATOM   1608  H3    U    50       2.969   6.728  60.859  1.00  0.00           H  
ATOM   1609  H5    U    50       2.630   5.359  57.031  1.00  0.00           H  
ATOM   1610  H6    U    50       4.409   3.975  57.434  1.00  0.00           H  
ATOM   1611  P     G    51       3.888  -0.660  59.998  1.00  0.00           P  
ATOM   1612  OP2   G    51       4.069  -2.113  59.753  1.00  0.00           O  
ATOM   1613  OP1   G    51       3.654  -0.172  61.382  1.00  0.00           O  
ATOM   1614  O5'   G    51       2.684  -0.153  59.086  1.00  0.00           O  
ATOM   1615  C5'   G    51       1.369  -0.654  59.271  1.00  0.00           C  
ATOM   1616  C4'   G    51       1.053  -1.757  58.292  1.00  0.00           C  
ATOM   1617  O4'   G    51       1.232  -3.037  58.928  1.00  0.00           O  
ATOM   1618  C3'   G    51      -0.375  -1.799  57.771  1.00  0.00           C  
ATOM   1619  O3'   G    51      -0.617  -0.852  56.744  1.00  0.00           O  
ATOM   1620  C1'   G    51       0.309  -3.966  58.396  1.00  0.00           C  
ATOM   1621  C2'   G    51      -0.490  -3.247  57.308  1.00  0.00           C  
ATOM   1622  O2'   G    51       0.150  -3.440  56.055  1.00  0.00           O  
ATOM   1623  N1    G    51      -3.133  -7.435  59.822  1.00  0.00           N  
ATOM   1624  C2    G    51      -2.496  -7.281  58.615  1.00  0.00           C  
ATOM   1625  N2    G    51      -2.813  -8.164  57.656  1.00  0.00           N  
ATOM   1626  N3    G    51      -1.611  -6.330  58.363  1.00  0.00           N  
ATOM   1627  C4    G    51      -1.410  -5.531  59.432  1.00  0.00           C  
ATOM   1628  C5    G    51      -1.993  -5.599  60.680  1.00  0.00           C  
ATOM   1629  C6    G    51      -2.941  -6.624  60.936  1.00  0.00           C  
ATOM   1630  O6    G    51      -3.567  -6.851  61.978  1.00  0.00           O  
ATOM   1631  N7    G    51      -1.515  -4.590  61.503  1.00  0.00           N  
ATOM   1632  C8    G    51      -0.666  -3.938  60.755  1.00  0.00           C  
ATOM   1633  N9    G    51      -0.554  -4.456  59.487  1.00  0.00           N  
ATOM   1634  H5'   G    51       0.727   0.077  59.147  1.00  0.00           H  
ATOM   1635 H5''   G    51       1.284  -1.001  60.184  1.00  0.00           H  
ATOM   1636  H4'   G    51       1.668  -1.693  57.531  1.00  0.00           H  
ATOM   1637  H3'   G    51      -1.006  -1.646  58.504  1.00  0.00           H  
ATOM   1638  H1'   G    51       0.794  -4.720  58.000  1.00  0.00           H  
ATOM   1639  H2'   G    51      -1.424  -3.545  57.289  1.00  0.00           H  
ATOM   1640 HO2'   G    51       0.091  -2.611  55.536  1.00  0.00           H  
ATOM   1641  H1    G    51      -3.772  -8.173  59.907  1.00  0.00           H  
ATOM   1642  H22   G    51      -2.390  -8.103  56.774  1.00  0.00           H  
ATOM   1643  H21   G    51      -3.468  -8.871  57.835  1.00  0.00           H  
ATOM   1644  H8    G    51      -0.161  -3.159  61.068  1.00  0.00           H  
ATOM   1645  P     G    52      -2.042  -0.114  56.646  1.00  0.00           P  
ATOM   1646  OP2   G    52      -2.931  -0.943  55.794  1.00  0.00           O  
ATOM   1647  OP1   G    52      -2.470   0.246  58.022  1.00  0.00           O  
ATOM   1648  O5'   G    52      -1.724   1.235  55.860  1.00  0.00           O  
ATOM   1649  C5'   G    52      -0.602   2.034  56.207  1.00  0.00           C  
ATOM   1650  C4'   G    52      -0.662   3.390  55.547  1.00  0.00           C  
ATOM   1651  O4'   G    52      -0.343   3.255  54.138  1.00  0.00           O  
ATOM   1652  C3'   G    52      -2.020   4.076  55.555  1.00  0.00           C  
ATOM   1653  O3'   G    52      -2.276   4.784  56.756  1.00  0.00           O  
ATOM   1654  C1'   G    52      -1.049   4.241  53.419  1.00  0.00           C  
ATOM   1655  C2'   G    52      -1.834   5.075  54.434  1.00  0.00           C  
ATOM   1656  O2'   G    52      -1.034   6.173  54.850  1.00  0.00           O  
ATOM   1657  N1    G    52      -3.278   4.523  48.851  1.00  0.00           N  
ATOM   1658  C2    G    52      -2.446   5.421  49.475  1.00  0.00           C  
ATOM   1659  N2    G    52      -2.167   6.545  48.797  1.00  0.00           N  
ATOM   1660  N3    G    52      -1.924   5.233  50.676  1.00  0.00           N  
ATOM   1661  C4    G    52      -2.306   4.056  51.214  1.00  0.00           C  
ATOM   1662  C5    G    52      -3.131   3.090  50.676  1.00  0.00           C  
ATOM   1663  C6    G    52      -3.684   3.305  49.387  1.00  0.00           C  
ATOM   1664  O6    G    52      -4.437   2.568  48.740  1.00  0.00           O  
ATOM   1665  N7    G    52      -3.275   2.023  51.550  1.00  0.00           N  
ATOM   1666  C8    G    52      -2.550   2.352  52.585  1.00  0.00           C  
ATOM   1667  N9    G    52      -1.934   3.573  52.447  1.00  0.00           N  
ATOM   1668  H5'   G    52       0.216   1.576  55.923  1.00  0.00           H  
ATOM   1669 H5''   G    52      -0.582   2.152  57.180  1.00  0.00           H  
ATOM   1670  H4'   G    52      -0.004   3.983  55.967  1.00  0.00           H  
ATOM   1671  H3'   G    52      -2.766   3.467  55.377  1.00  0.00           H  
ATOM   1672  H1'   G    52      -0.417   4.818  52.942  1.00  0.00           H  
ATOM   1673  H2'   G    52      -2.695   5.371  54.070  1.00  0.00           H  
ATOM   1674 HO2'   G    52      -1.128   6.287  55.819  1.00  0.00           H  
ATOM   1675  H1    G    52      -3.612   4.757  47.960  1.00  0.00           H  
ATOM   1676  H22   G    52      -1.579   7.222  49.193  1.00  0.00           H  
ATOM   1677  H21   G    52      -2.550   6.691  47.908  1.00  0.00           H  
ATOM   1678  H8    G    52      -2.454   1.785  53.378  1.00  0.00           H  
ATOM   1679  P     A    53      -3.783   4.961  57.283  1.00  0.00           P  
ATOM   1680  OP2   A    53      -4.569   3.785  56.834  1.00  0.00           O  
ATOM   1681  OP1   A    53      -3.729   5.300  58.727  1.00  0.00           O  
ATOM   1682  O5'   A    53      -4.319   6.240  56.496  1.00  0.00           O  
ATOM   1683  C5'   A    53      -3.870   7.544  56.834  1.00  0.00           C  
ATOM   1684  C4'   A    53      -4.362   8.572  55.846  1.00  0.00           C  
ATOM   1685  O4'   A    53      -3.814   8.295  54.533  1.00  0.00           O  
ATOM   1686  C3'   A    53      -5.864   8.600  55.604  1.00  0.00           C  
ATOM   1687  O3'   A    53      -6.583   9.218  56.657  1.00  0.00           O  
ATOM   1688  C1'   A    53      -4.735   8.726  53.561  1.00  0.00           C  
ATOM   1689  C2'   A    53      -5.940   9.333  54.280  1.00  0.00           C  
ATOM   1690  O2'   A    53      -5.736  10.728  54.451  1.00  0.00           O  
ATOM   1691  N1    A    53      -6.129   7.257  48.823  1.00  0.00           N  
ATOM   1692  C2    A    53      -5.825   8.454  49.341  1.00  0.00           C  
ATOM   1693  N3    A    53      -5.470   8.766  50.586  1.00  0.00           N  
ATOM   1694  C4    A    53      -5.438   7.666  51.360  1.00  0.00           C  
ATOM   1695  C5    A    53      -5.724   6.371  50.972  1.00  0.00           C  
ATOM   1696  C6    A    53      -6.087   6.174  49.627  1.00  0.00           C  
ATOM   1697  N6    A    53      -6.390   4.981  49.110  1.00  0.00           N  
ATOM   1698  N7    A    53      -5.585   5.496  52.041  1.00  0.00           N  
ATOM   1699  C8    A    53      -5.225   6.270  53.035  1.00  0.00           C  
ATOM   1700  N9    A    53      -5.116   7.595  52.694  1.00  0.00           N  
ATOM   1701  H5'   A    53      -2.890   7.553  56.843  1.00  0.00           H  
ATOM   1702 H5''   A    53      -4.200   7.775  57.727  1.00  0.00           H  
ATOM   1703  H4'   A    53      -4.071   9.462  56.136  1.00  0.00           H  
ATOM   1704  H3'   A    53      -6.200   7.688  55.478  1.00  0.00           H  
ATOM   1705  H1'   A    53      -4.295   9.418  53.022  1.00  0.00           H  
ATOM   1706  H2'   A    53      -6.780   9.143  53.812  1.00  0.00           H  
ATOM   1707 HO2'   A    53      -6.075  10.994  55.332  1.00  0.00           H  
ATOM   1708  H2    A    53      -5.871   9.208  48.716  1.00  0.00           H  
ATOM   1709  H61   A    53      -6.636   4.906  48.164  1.00  0.00           H  
ATOM   1710  H62   A    53      -6.366   4.181  49.675  1.00  0.00           H  
ATOM   1711  H8    A    53      -5.049   5.933  53.939  1.00  0.00           H  
ATOM   1712  P     C    54      -8.167   8.986  56.798  1.00  0.00           P  
ATOM   1713  OP2   C    54      -8.786  10.267  57.219  1.00  0.00           O  
ATOM   1714  OP1   C    54      -8.644   8.312  55.563  1.00  0.00           O  
ATOM   1715  O5'   C    54      -8.300   7.953  58.004  1.00  0.00           O  
ATOM   1716  C5'   C    54      -8.154   6.558  57.789  1.00  0.00           C  
ATOM   1717  C4'   C    54      -7.775   5.835  59.059  1.00  0.00           C  
ATOM   1718  O4'   C    54      -6.497   6.316  59.523  1.00  0.00           O  
ATOM   1719  C3'   C    54      -8.672   6.079  60.262  1.00  0.00           C  
ATOM   1720  O3'   C    54      -9.879   5.338  60.211  1.00  0.00           O  
ATOM   1721  C1'   C    54      -6.440   6.256  60.930  1.00  0.00           C  
ATOM   1722  C2'   C    54      -7.763   5.676  61.413  1.00  0.00           C  
ATOM   1723  O2'   C    54      -7.655   4.264  61.513  1.00  0.00           O  
ATOM   1724  N1    C    54      -6.204   7.628  61.445  1.00  0.00           N  
ATOM   1725  C2    C    54      -5.800   7.778  62.777  1.00  0.00           C  
ATOM   1726  O2    C    54      -5.652   6.768  63.483  1.00  0.00           O  
ATOM   1727  N3    C    54      -5.578   9.018  63.271  1.00  0.00           N  
ATOM   1728  C4    C    54      -5.744  10.086  62.492  1.00  0.00           C  
ATOM   1729  N4    C    54      -5.514  11.290  63.023  1.00  0.00           N  
ATOM   1730  C5    C    54      -6.155   9.968  61.135  1.00  0.00           C  
ATOM   1731  C6    C    54      -6.370   8.737  60.657  1.00  0.00           C  
ATOM   1732  H5'   C    54      -7.456   6.410  57.117  1.00  0.00           H  
ATOM   1733 H5''   C    54      -9.001   6.195  57.456  1.00  0.00           H  
ATOM   1734  H4'   C    54      -7.722   4.871  58.893  1.00  0.00           H  
ATOM   1735  H3'   C    54      -8.884   7.033  60.339  1.00  0.00           H  
ATOM   1736  H1'   C    54      -5.708   5.671  61.215  1.00  0.00           H  
ATOM   1737  H2'   C    54      -8.055   6.078  62.258  1.00  0.00           H  
ATOM   1738 HO2'   C    54      -8.504   3.858  61.240  1.00  0.00           H  
ATOM   1739  H42   C    54      -5.628  12.095  62.476  1.00  0.00           H  
ATOM   1740  H41   C    54      -5.232  11.368  63.958  1.00  0.00           H  
ATOM   1741  H5    C    54      -6.274  10.760  60.570  1.00  0.00           H  
ATOM   1742  H6    C    54      -6.653   8.634  59.725  1.00  0.00           H  
ATOM   1743  P     C    55     -11.265   6.017  60.664  1.00  0.00           P  
ATOM   1744  OP2   C    55     -11.232   7.445  60.260  1.00  0.00           O  
ATOM   1745  OP1   C    55     -12.375   5.148  60.198  1.00  0.00           O  
ATOM   1746  O5'   C    55     -11.224   5.952  62.255  1.00  0.00           O  
ATOM   1747  C5'   C    55     -11.202   4.706  62.935  1.00  0.00           C  
ATOM   1748  C4'   C    55     -10.700   4.853  64.354  1.00  0.00           C  
ATOM   1749  O4'   C    55      -9.368   5.440  64.347  1.00  0.00           O  
ATOM   1750  C3'   C    55     -11.500   5.786  65.247  1.00  0.00           C  
ATOM   1751  O3'   C    55     -12.647   5.165  65.799  1.00  0.00           O  
ATOM   1752  C1'   C    55      -9.231   6.343  65.433  1.00  0.00           C  
ATOM   1753  C2'   C    55     -10.477   6.169  66.301  1.00  0.00           C  
ATOM   1754  O2'   C    55     -10.255   5.138  67.245  1.00  0.00           O  
ATOM   1755  N1    C    55      -9.117   7.717  64.889  1.00  0.00           N  
ATOM   1756  C2    C    55      -8.568   8.723  65.704  1.00  0.00           C  
ATOM   1757  O2    C    55      -8.216   8.438  66.861  1.00  0.00           O  
ATOM   1758  N3    C    55      -8.439   9.973  65.212  1.00  0.00           N  
ATOM   1759  C4    C    55      -8.833  10.243  63.963  1.00  0.00           C  
ATOM   1760  N4    C    55      -8.655  11.483  63.505  1.00  0.00           N  
ATOM   1761  C5    C    55      -9.415   9.249  63.123  1.00  0.00           C  
ATOM   1762  C6    C    55      -9.534   8.012  63.620  1.00  0.00           C  
ATOM   1763  H5'   C    55     -10.614   4.089  62.451  1.00  0.00           H  
ATOM   1764 H5''   C    55     -12.109   4.337  62.953  1.00  0.00           H  
ATOM   1765  H4'   C    55     -10.756   3.834  64.765  1.00  0.00           H  
ATOM   1766  H3'   C    55     -11.912   6.658  64.716  1.00  0.00           H  
ATOM   1767  H1'   C    55      -8.361   6.182  66.087  1.00  0.00           H  
ATOM   1768  H2'   C    55     -10.789   7.036  66.901  1.00  0.00           H  
ATOM   1769 HO2'   C    55     -11.104   4.629  67.390  1.00  0.00           H  
ATOM   1770  H42   C    55      -8.940  11.719  62.575  1.00  0.00           H  
ATOM   1771  H41   C    55      -8.237  12.176  64.091  1.00  0.00           H  
ATOM   1772  H5    C    55      -9.756   9.491  62.106  1.00  0.00           H  
ATOM   1773  H6    C    55      -9.979   7.219  63.000  1.00  0.00           H  
ATOM   1774  P     G    56     -14.026   5.981  65.874  1.00  0.00           P  
ATOM   1775  OP2   G    56     -14.083   6.939  64.724  1.00  0.00           O  
ATOM   1776  OP1   G    56     -15.107   4.982  66.045  1.00  0.00           O  
ATOM   1777  O5'   G    56     -13.890   6.825  67.219  1.00  0.00           O  
ATOM   1778  C5'   G    56     -13.847   6.180  68.504  1.00  0.00           C  
ATOM   1779  C4'   G    56     -13.419   7.163  69.565  1.00  0.00           C  
ATOM   1780  O4'   G    56     -12.121   7.716  69.228  1.00  0.00           O  
ATOM   1781  C3'   G    56     -14.309   8.384  69.740  1.00  0.00           C  
ATOM   1782  O3'   G    56     -15.451   8.129  70.539  1.00  0.00           O  
ATOM   1783  C1'   G    56     -12.062   9.102  69.590  1.00  0.00           C  
ATOM   1784  C2'   G    56     -13.356   9.405  70.348  1.00  0.00           C  
ATOM   1785  O2'   G    56     -13.149   9.156  71.731  1.00  0.00           O  
ATOM   1786  N1    G    56     -11.052  13.758  67.796  1.00  0.00           N  
ATOM   1787  C2    G    56     -11.107  13.315  69.094  1.00  0.00           C  
ATOM   1788  N2    G    56     -10.860  14.227  70.046  1.00  0.00           N  
ATOM   1789  N3    G    56     -11.382  12.067  69.438  1.00  0.00           N  
ATOM   1790  C4    G    56     -11.603  11.284  68.362  1.00  0.00           C  
ATOM   1791  C5    G    56     -11.574  11.626  67.027  1.00  0.00           C  
ATOM   1792  C6    G    56     -11.278  12.968  66.672  1.00  0.00           C  
ATOM   1793  O6    G    56     -11.203  13.469  65.543  1.00  0.00           O  
ATOM   1794  N7    G    56     -11.857  10.528  66.229  1.00  0.00           N  
ATOM   1795  C8    G    56     -12.051   9.555  67.077  1.00  0.00           C  
ATOM   1796  N9    G    56     -11.913   9.943  68.388  1.00  0.00           N  
ATOM   1797  H5'   G    56     -13.146   5.333  68.478  1.00  0.00           H  
ATOM   1798 H5''   G    56     -14.837   5.771  68.753  1.00  0.00           H  
ATOM   1799  H4'   G    56     -13.353   6.694  70.423  1.00  0.00           H  
ATOM   1800  H3'   G    56     -14.598   8.701  68.858  1.00  0.00           H  
ATOM   1801  H1'   G    56     -11.295   9.242  70.185  1.00  0.00           H  
ATOM   1802  H2'   G    56     -13.659  10.323  70.185  1.00  0.00           H  
ATOM   1803 HO2'   G    56     -13.884   8.603  72.068  1.00  0.00           H  
ATOM   1804  H1    G    56     -10.839  14.703  67.647  1.00  0.00           H  
ATOM   1805  H22   G    56     -10.884  13.968  70.992  1.00  0.00           H  
ATOM   1806  H21   G    56     -10.656  15.153  69.799  1.00  0.00           H  
ATOM   1807  H8    G    56     -12.273   8.639  66.805  1.00  0.00           H  
ATOM   1808  P     G    57     -16.814   8.940  70.282  1.00  0.00           P  
ATOM   1809  OP2   G    57     -16.982   9.103  68.815  1.00  0.00           O  
ATOM   1810  OP1   G    57     -17.891   8.295  71.076  1.00  0.00           O  
ATOM   1811  O5'   G    57     -16.532  10.377  70.908  1.00  0.00           O  
ATOM   1812  C5'   G    57     -16.377  10.544  72.310  1.00  0.00           C  
ATOM   1813  C4'   G    57     -15.975  11.955  72.659  1.00  0.00           C  
ATOM   1814  O4'   G    57     -14.704  12.273  72.035  1.00  0.00           O  
ATOM   1815  C3'   G    57     -16.910  13.053  72.177  1.00  0.00           C  
ATOM   1816  O3'   G    57     -18.032  13.238  73.024  1.00  0.00           O  
ATOM   1817  C1'   G    57     -14.694  13.636  71.596  1.00  0.00           C  
ATOM   1818  C2'   G    57     -15.992  14.265  72.108  1.00  0.00           C  
ATOM   1819  O2'   G    57     -15.760  14.811  73.399  1.00  0.00           O  
ATOM   1820  N1    G    57     -13.862  16.638  67.570  1.00  0.00           N  
ATOM   1821  C2    G    57     -13.891  16.956  68.906  1.00  0.00           C  
ATOM   1822  N2    G    57     -13.669  18.240  69.218  1.00  0.00           N  
ATOM   1823  N3    G    57     -14.119  16.078  69.870  1.00  0.00           N  
ATOM   1824  C4    G    57     -14.322  14.835  69.383  1.00  0.00           C  
ATOM   1825  C5    G    57     -14.314  14.412  68.071  1.00  0.00           C  
ATOM   1826  C6    G    57     -14.068  15.364  67.048  1.00  0.00           C  
ATOM   1827  O6    G    57     -14.020  15.186  65.824  1.00  0.00           O  
ATOM   1828  N7    G    57     -14.566  13.050  67.990  1.00  0.00           N  
ATOM   1829  C8    G    57     -14.719  12.676  69.231  1.00  0.00           C  
ATOM   1830  N9    G    57     -14.584  13.708  70.127  1.00  0.00           N  
ATOM   1831  H5'   G    57     -15.688   9.925  72.631  1.00  0.00           H  
ATOM   1832 H5''   G    57     -17.226  10.334  72.753  1.00  0.00           H  
ATOM   1833  H4'   G    57     -15.879  12.026  73.632  1.00  0.00           H  
ATOM   1834  H3'   G    57     -17.221  12.837  71.274  1.00  0.00           H  
ATOM   1835  H1'   G    57     -13.928  14.090  72.005  1.00  0.00           H  
ATOM   1836  H2'   G    57     -16.332  14.941  71.484  1.00  0.00           H  
ATOM   1837 HO2'   G    57     -16.468  14.509  74.006  1.00  0.00           H  
ATOM   1838  H1    G    57     -13.683  17.362  66.934  1.00  0.00           H  
ATOM   1839  H22   G    57     -13.677  18.526  70.156  1.00  0.00           H  
ATOM   1840  H21   G    57     -13.498  18.897  68.510  1.00  0.00           H  
ATOM   1841  H8    G    57     -14.910  11.753  69.495  1.00  0.00           H  
ATOM   1842  P     C    58     -19.428  13.747  72.413  1.00  0.00           P  
ATOM   1843  OP2   C    58     -19.615  13.101  71.089  1.00  0.00           O  
ATOM   1844  OP1   C    58     -20.471  13.590  73.459  1.00  0.00           O  
ATOM   1845  O5'   C    58     -19.201  15.306  72.175  1.00  0.00           O  
ATOM   1846  C5'   C    58     -19.050  16.197  73.269  1.00  0.00           C  
ATOM   1847  C4'   C    58     -18.723  17.596  72.808  1.00  0.00           C  
ATOM   1848  O4'   C    58     -17.460  17.597  72.091  1.00  0.00           O  
ATOM   1849  C3'   C    58     -19.704  18.226  71.831  1.00  0.00           C  
ATOM   1850  O3'   C    58     -20.837  18.789  72.470  1.00  0.00           O  
ATOM   1851  C1'   C    58     -17.515  18.496  70.985  1.00  0.00           C  
ATOM   1852  C2'   C    58     -18.840  19.249  71.106  1.00  0.00           C  
ATOM   1853  O2'   C    58     -18.639  20.410  71.900  1.00  0.00           O  
ATOM   1854  N1    C    58     -17.409  17.745  69.709  1.00  0.00           N  
ATOM   1855  C2    C    58     -17.089  18.454  68.544  1.00  0.00           C  
ATOM   1856  O2    C    58     -16.906  19.680  68.612  1.00  0.00           O  
ATOM   1857  N3    C    58     -16.986  17.794  67.368  1.00  0.00           N  
ATOM   1858  C4    C    58     -17.187  16.477  67.322  1.00  0.00           C  
ATOM   1859  N4    C    58     -17.075  15.867  66.140  1.00  0.00           N  
ATOM   1860  C5    C    58     -17.514  15.727  68.488  1.00  0.00           C  
ATOM   1861  C6    C    58     -17.612  16.392  69.646  1.00  0.00           C  
ATOM   1862  H5'   C    58     -18.327  15.873  73.846  1.00  0.00           H  
ATOM   1863 H5''   C    58     -19.885  16.216  73.782  1.00  0.00           H  
ATOM   1864  H4'   C    58     -18.642  18.175  73.595  1.00  0.00           H  
ATOM   1865  H3'   C    58     -20.002  17.546  71.191  1.00  0.00           H  
ATOM   1866  H1'   C    58     -16.771  19.132  71.049  1.00  0.00           H  
ATOM   1867  H2'   C    58     -19.208  19.471  70.225  1.00  0.00           H  
ATOM   1868 HO2'   C    58     -19.336  20.450  72.587  1.00  0.00           H  
ATOM   1869  H42   C    58     -17.217  14.899  66.073  1.00  0.00           H  
ATOM   1870  H41   C    58     -16.850  16.386  65.339  1.00  0.00           H  
ATOM   1871  H5    C    58     -17.660  14.759  68.444  1.00  0.00           H  
ATOM   1872  H6    C    58     -17.836  15.893  70.458  1.00  0.00           H  
ATOM   1873  P     G    59     -22.257  18.817  71.720  1.00  0.00           P  
ATOM   1874  OP2   G    59     -22.410  17.541  70.978  1.00  0.00           O  
ATOM   1875  OP1   G    59     -23.292  19.223  72.705  1.00  0.00           O  
ATOM   1876  O5'   G    59     -22.107  19.993  70.654  1.00  0.00           O  
ATOM   1877  C5'   G    59     -22.004  21.346  71.070  1.00  0.00           C  
ATOM   1878  C4'   G    59     -21.708  22.262  69.908  1.00  0.00           C  
ATOM   1879  O4'   G    59     -20.444  21.891  69.299  1.00  0.00           O  
ATOM   1880  C3'   G    59     -22.701  22.221  68.757  1.00  0.00           C  
ATOM   1881  O3'   G    59     -23.859  23.004  68.994  1.00  0.00           O  
ATOM   1882  C1'   G    59     -20.515  22.051  67.875  1.00  0.00           C  
ATOM   1883  C2'   G    59     -21.865  22.705  67.580  1.00  0.00           C  
ATOM   1884  O2'   G    59     -21.710  24.116  67.605  1.00  0.00           O  
ATOM   1885  N1    G    59     -19.731  19.674  63.443  1.00  0.00           N  
ATOM   1886  C2    G    59     -19.815  21.018  63.710  1.00  0.00           C  
ATOM   1887  N2    G    59     -19.672  21.844  62.663  1.00  0.00           N  
ATOM   1888  N3    G    59     -20.024  21.520  64.917  1.00  0.00           N  
ATOM   1889  C4    G    59     -20.145  20.553  65.851  1.00  0.00           C  
ATOM   1890  C5    G    59     -20.075  19.185  65.689  1.00  0.00           C  
ATOM   1891  C6    G    59     -19.852  18.661  64.390  1.00  0.00           C  
ATOM   1892  O6    G    59     -19.759  17.479  64.042  1.00  0.00           O  
ATOM   1893  N7    G    59     -20.251  18.537  66.903  1.00  0.00           N  
ATOM   1894  C8    G    59     -20.419  19.502  67.765  1.00  0.00           C  
ATOM   1895  N9    G    59     -20.366  20.751  67.194  1.00  0.00           N  
ATOM   1896  H5'   G    59     -21.283  21.423  71.729  1.00  0.00           H  
ATOM   1897 H5''   G    59     -22.849  21.618  71.485  1.00  0.00           H  
ATOM   1898  H4'   G    59     -21.645  23.183  70.238  1.00  0.00           H  
ATOM   1899  H3'   G    59     -22.970  21.291  68.597  1.00  0.00           H  
ATOM   1900  H1'   G    59     -19.794  22.652  67.594  1.00  0.00           H  
ATOM   1901  H2'   G    59     -22.234  22.396  66.726  1.00  0.00           H  
ATOM   1902 HO2'   G    59     -22.414  24.504  68.165  1.00  0.00           H  
ATOM   1903  H1    G    59     -19.573  19.405  62.513  1.00  0.00           H  
ATOM   1904  H22   G    59     -19.724  22.815  62.794  1.00  0.00           H  
ATOM   1905  H21   G    59     -19.518  21.481  61.767  1.00  0.00           H  
ATOM   1906  H8    G    59     -20.567  19.350  68.721  1.00  0.00           H  
ATOM   1907  P     C    60     -25.265  22.585  68.339  1.00  0.00           P  
ATOM   1908  OP2   C    60     -25.368  21.104  68.379  1.00  0.00           O  
ATOM   1909  OP1   C    60     -26.328  23.410  68.968  1.00  0.00           O  
ATOM   1910  O5'   C    60     -25.131  23.030  66.817  1.00  0.00           O  
ATOM   1911  C5'   C    60     -25.066  24.403  66.461  1.00  0.00           C  
ATOM   1912  C4'   C    60     -24.777  24.585  64.990  1.00  0.00           C  
ATOM   1913  O4'   C    60     -23.495  23.990  64.661  1.00  0.00           O  
ATOM   1914  C3'   C    60     -25.752  23.919  64.029  1.00  0.00           C  
ATOM   1915  O3'   C    60     -26.924  24.686  63.809  1.00  0.00           O  
ATOM   1916  C1'   C    60     -23.549  23.356  63.384  1.00  0.00           C  
ATOM   1917  C2'   C    60     -24.904  23.725  62.779  1.00  0.00           C  
ATOM   1918  O2'   C    60     -24.771  24.939  62.054  1.00  0.00           O  
ATOM   1919  N1    C    60     -23.375  21.889  63.523  1.00  0.00           N  
ATOM   1920  C2    C    60     -23.038  21.149  62.382  1.00  0.00           C  
ATOM   1921  O2    C    60     -22.897  21.735  61.299  1.00  0.00           O  
ATOM   1922  N3    C    60     -22.873  19.810  62.483  1.00  0.00           N  
ATOM   1923  C4    C    60     -23.031  19.203  63.658  1.00  0.00           C  
ATOM   1924  N4    C    60     -22.858  17.879  63.710  1.00  0.00           N  
ATOM   1925  C5    C    60     -23.374  19.927  64.836  1.00  0.00           C  
ATOM   1926  C6    C    60     -23.533  21.251  64.725  1.00  0.00           C  
ATOM   1927  H5'   C    60     -24.356  24.834  66.981  1.00  0.00           H  
ATOM   1928 H5''   C    60     -25.922  24.829  66.673  1.00  0.00           H  
ATOM   1929  H4'   C    60     -24.744  25.544  64.793  1.00  0.00           H  
ATOM   1930  H3'   C    60     -26.004  23.041  64.385  1.00  0.00           H  
ATOM   1931  H1'   C    60     -22.832  23.716  62.820  1.00  0.00           H  
ATOM   1932  H2'   C    60     -25.254  23.003  62.215  1.00  0.00           H  
ATOM   1933 HO2'   C    60     -25.489  25.550  62.318  1.00  0.00           H  
ATOM   1934  H42   C    60     -22.967  17.405  64.559  1.00  0.00           H  
ATOM   1935  H41   C    60     -22.624  17.384  62.898  1.00  0.00           H  
ATOM   1936  H5    C    60     -23.487  19.472  65.697  1.00  0.00           H  
ATOM   1937  H6    C    60     -23.769  21.767  65.523  1.00  0.00           H  
ATOM   1938  P     A    61     -28.317  23.955  63.481  1.00  0.00           P  
ATOM   1939  OP2   A    61     -28.434  22.768  64.364  1.00  0.00           O  
ATOM   1940  OP1   A    61     -29.388  24.983  63.485  1.00  0.00           O  
ATOM   1941  O5'   A    61     -28.137  23.438  61.983  1.00  0.00           O  
ATOM   1942  C5'   A    61     -28.038  24.353  60.903  1.00  0.00           C  
ATOM   1943  C4'   A    61     -27.734  23.649  59.605  1.00  0.00           C  
ATOM   1944  O4'   A    61     -26.449  22.978  59.700  1.00  0.00           O  
ATOM   1945  C3'   A    61     -28.699  22.544  59.203  1.00  0.00           C  
ATOM   1946  O3'   A    61     -29.876  23.036  58.584  1.00  0.00           O  
ATOM   1947  C1'   A    61     -26.490  21.733  58.994  1.00  0.00           C  
ATOM   1948  C2'   A    61     -27.847  21.674  58.290  1.00  0.00           C  
ATOM   1949  O2'   A    61     -27.721  22.250  56.998  1.00  0.00           O  
ATOM   1950  N1    A    61     -25.491  16.695  59.415  1.00  0.00           N  
ATOM   1951  C2    A    61     -25.619  17.501  58.354  1.00  0.00           C  
ATOM   1952  N3    A    61     -25.880  18.806  58.316  1.00  0.00           N  
ATOM   1953  C4    A    61     -26.020  19.299  59.559  1.00  0.00           C  
ATOM   1954  C5    A    61     -25.918  18.596  60.745  1.00  0.00           C  
ATOM   1955  C6    A    61     -25.637  17.221  60.650  1.00  0.00           C  
ATOM   1956  N6    A    61     -25.511  16.416  61.707  1.00  0.00           N  
ATOM   1957  N7    A    61     -26.122  19.435  61.833  1.00  0.00           N  
ATOM   1958  C8    A    61     -26.339  20.607  61.288  1.00  0.00           C  
ATOM   1959  N9    A    61     -26.293  20.597  59.915  1.00  0.00           N  
ATOM   1960  H5'   A    61     -27.323  24.998  61.093  1.00  0.00           H  
ATOM   1961 H5''   A    61     -28.886  24.836  60.814  1.00  0.00           H  
ATOM   1962  H4'   A    61     -27.694  24.313  58.885  1.00  0.00           H  
ATOM   1963  H3'   A    61     -28.946  22.029  59.999  1.00  0.00           H  
ATOM   1964  H1'   A    61     -25.775  21.736  58.323  1.00  0.00           H  
ATOM   1965  H2'   A    61     -28.188  20.757  58.246  1.00  0.00           H  
ATOM   1966 HO2'   A    61     -28.446  22.896  56.866  1.00  0.00           H  
ATOM   1967  H2    A    61     -25.503  17.071  57.481  1.00  0.00           H  
ATOM   1968  H61   A    61     -25.315  15.465  61.578  1.00  0.00           H  
ATOM   1969  H62   A    61     -25.613  16.776  62.613  1.00  0.00           H  
ATOM   1970  H8    A    61     -26.519  21.416  61.812  1.00  0.00           H  
ATOM   1971  P     A    62     -31.269  22.272  58.821  1.00  0.00           P  
ATOM   1972  OP2   A    62     -31.383  21.941  60.255  1.00  0.00           O  
ATOM   1973  OP1   A    62     -32.334  23.056  58.166  1.00  0.00           O  
ATOM   1974  O5'   A    62     -31.106  20.907  58.008  1.00  0.00           O  
ATOM   1975  C5'   A    62     -30.972  20.924  56.572  1.00  0.00           C  
ATOM   1976  C4'   A    62     -30.834  19.523  56.025  1.00  0.00           C  
ATOM   1977  O4'   A    62     -29.550  18.950  56.395  1.00  0.00           O  
ATOM   1978  C3'   A    62     -31.830  18.490  56.520  1.00  0.00           C  
ATOM   1979  O3'   A    62     -33.103  18.600  55.916  1.00  0.00           O  
ATOM   1980  C1'   A    62     -29.676  17.555  56.462  1.00  0.00           C  
ATOM   1981  C2'   A    62     -31.132  17.196  56.150  1.00  0.00           C  
ATOM   1982  O2'   A    62     -31.275  16.871  54.782  1.00  0.00           O  
ATOM   1983  N1    A    62     -28.350  13.545  59.380  1.00  0.00           N  
ATOM   1984  C2    A    62     -28.505  13.687  58.057  1.00  0.00           C  
ATOM   1985  N3    A    62     -28.817  14.773  57.356  1.00  0.00           N  
ATOM   1986  C4    A    62     -28.979  15.831  58.171  1.00  0.00           C  
ATOM   1987  C5    A    62     -28.846  15.844  59.548  1.00  0.00           C  
ATOM   1988  C6    A    62     -28.521  14.624  60.170  1.00  0.00           C  
ATOM   1989  N6    A    62     -28.381  14.474  61.486  1.00  0.00           N  
ATOM   1990  N7    A    62     -29.087  17.117  60.050  1.00  0.00           N  
ATOM   1991  C8    A    62     -29.368  17.830  58.985  1.00  0.00           C  
ATOM   1992  N9    A    62     -29.343  17.110  57.816  1.00  0.00           N  
ATOM   1993  H5'   A    62     -30.091  21.515  56.282  1.00  0.00           H  
ATOM   1994 H5''   A    62     -31.848  21.408  56.116  1.00  0.00           H  
ATOM   1995  H4'   A    62     -30.985  19.642  54.941  1.00  0.00           H  
ATOM   1996  H3'   A    62     -32.057  18.574  57.593  1.00  0.00           H  
ATOM   1997  H1'   A    62     -29.050  16.995  55.752  1.00  0.00           H  
ATOM   1998  H2'   A    62     -31.538  16.327  56.688  1.00  0.00           H  
ATOM   1999 HO2'   A    62     -31.866  16.069  54.688  1.00  0.00           H  
ATOM   2000  H2    A    62     -28.352  12.773  57.466  1.00  0.00           H  
ATOM   2001  H61   A    62     -28.154  13.576  61.866  1.00  0.00           H  
ATOM   2002  H62   A    62     -28.503  15.257  62.095  1.00  0.00           H  
ATOM   2003  H8    A    62     -29.612  18.902  59.026  1.00  0.00           H  
ATOM   2004  P     G    63     -34.402  18.073  56.691  1.00  0.00           P  
ATOM   2005  OP2   G    63     -34.222  18.478  58.109  1.00  0.00           O  
ATOM   2006  OP1   G    63     -35.568  18.581  55.925  1.00  0.00           O  
ATOM   2007  O5'   G    63     -34.432  16.480  56.634  1.00  0.00           O  
ATOM   2008  C5'   G    63     -35.219  15.800  55.667  1.00  0.00           C  
ATOM   2009  C4'   G    63     -34.593  14.487  55.269  1.00  0.00           C  
ATOM   2010  O4'   G    63     -33.178  14.477  55.612  1.00  0.00           O  
ATOM   2011  C3'   G    63     -35.130  13.251  55.975  1.00  0.00           C  
ATOM   2012  O3'   G    63     -36.365  12.802  55.442  1.00  0.00           O  
ATOM   2013  C1'   G    63     -32.793  13.212  56.068  1.00  0.00           C  
ATOM   2014  C2'   G    63     -33.972  12.281  55.812  1.00  0.00           C  
ATOM   2015  O2'   G    63     -33.901  11.782  54.484  1.00  0.00           O  
ATOM   2016  N1    G    63     -30.859  10.786  60.104  1.00  0.00           N  
ATOM   2017  C2    G    63     -31.029  10.341  58.815  1.00  0.00           C  
ATOM   2018  N2    G    63     -30.634   9.085  58.562  1.00  0.00           N  
ATOM   2019  N3    G    63     -31.549  11.073  57.843  1.00  0.00           N  
ATOM   2020  C4    G    63     -31.892  12.307  58.269  1.00  0.00           C  
ATOM   2021  C5    G    63     -31.764  12.850  59.530  1.00  0.00           C  
ATOM   2022  C6    G    63     -31.205  12.053  60.564  1.00  0.00           C  
ATOM   2023  O6    G    63     -31.009  12.353  61.747  1.00  0.00           O  
ATOM   2024  N7    G    63     -32.236  14.154  59.556  1.00  0.00           N  
ATOM   2025  C8    G    63     -32.635  14.377  58.333  1.00  0.00           C  
ATOM   2026  N9    G    63     -32.455  13.299  57.501  1.00  0.00           N  
ATOM   2027  H5'   G    63     -35.308  16.366  54.872  1.00  0.00           H  
ATOM   2028 H5''   G    63     -36.109  15.631  56.041  1.00  0.00           H  
ATOM   2029  H4'   G    63     -34.693  14.368  54.301  1.00  0.00           H  
ATOM   2030  H3'   G    63     -35.243  13.441  56.929  1.00  0.00           H  
ATOM   2031  H1'   G    63     -32.013  12.895  55.567  1.00  0.00           H  
ATOM   2032  H2'   G    63     -34.016  11.556  56.470  1.00  0.00           H  
ATOM   2033 HO2'   G    63     -34.802  11.770  54.099  1.00  0.00           H  
ATOM   2034  H1    G    63     -30.464  10.165  60.751  1.00  0.00           H  
ATOM   2035  H22   G    63     -30.731   8.713  57.660  1.00  0.00           H  
ATOM   2036  H21   G    63     -30.248   8.536  59.277  1.00  0.00           H  
ATOM   2037  H8    G    63     -33.023  15.228  58.040  1.00  0.00           H  
ATOM   2038  P     A    64     -37.409  12.014  56.377  1.00  0.00           P  
ATOM   2039  OP2   A    64     -37.604  12.807  57.616  1.00  0.00           O  
ATOM   2040  OP1   A    64     -38.583  11.647  55.547  1.00  0.00           O  
ATOM   2041  O5'   A    64     -36.641  10.673  56.766  1.00  0.00           O  
ATOM   2042  C5'   A    64     -36.334   9.697  55.782  1.00  0.00           C  
ATOM   2043  C4'   A    64     -35.671   8.498  56.385  1.00  0.00           C  
ATOM   2044  O4'   A    64     -34.462   8.898  57.080  1.00  0.00           O  
ATOM   2045  C3'   A    64     -36.484   7.782  57.439  1.00  0.00           C  
ATOM   2046  O3'   A    64     -37.426   6.938  56.806  1.00  0.00           O  
ATOM   2047  C1'   A    64     -34.285   8.071  58.223  1.00  0.00           C  
ATOM   2048  C2'   A    64     -35.408   7.028  58.204  1.00  0.00           C  
ATOM   2049  O2'   A    64     -34.936   5.893  57.506  1.00  0.00           O  
ATOM   2050  N1    A    64     -33.779   8.238  63.348  1.00  0.00           N  
ATOM   2051  C2    A    64     -33.672   7.239  62.471  1.00  0.00           C  
ATOM   2052  N3    A    64     -33.808   7.258  61.148  1.00  0.00           N  
ATOM   2053  C4    A    64     -34.099   8.497  60.721  1.00  0.00           C  
ATOM   2054  C5    A    64     -34.242   9.626  61.503  1.00  0.00           C  
ATOM   2055  C6    A    64     -34.060   9.471  62.886  1.00  0.00           C  
ATOM   2056  N6    A    64     -34.143  10.477  63.758  1.00  0.00           N  
ATOM   2057  N7    A    64     -34.545  10.732  60.720  1.00  0.00           N  
ATOM   2058  C8    A    64     -34.578  10.256  59.501  1.00  0.00           C  
ATOM   2059  N9    A    64     -34.319   8.909  59.425  1.00  0.00           N  
ATOM   2060  H5'   A    64     -35.733  10.093  55.116  1.00  0.00           H  
ATOM   2061 H5''   A    64     -37.161   9.417  55.339  1.00  0.00           H  
ATOM   2062  H4'   A    64     -35.510   7.822  55.531  1.00  0.00           H  
ATOM   2063  H3'   A    64     -37.078   8.457  58.072  1.00  0.00           H  
ATOM   2064  H1'   A    64     -33.335   7.517  58.247  1.00  0.00           H  
ATOM   2065  H2'   A    64     -35.767   6.636  59.166  1.00  0.00           H  
ATOM   2066 HO2'   A    64     -35.673   5.514  56.946  1.00  0.00           H  
ATOM   2067  H2    A    64     -33.437   6.257  62.906  1.00  0.00           H  
ATOM   2068  H61   A    64     -33.996  10.307  64.734  1.00  0.00           H  
ATOM   2069  H62   A    64     -34.351  11.401  63.439  1.00  0.00           H  
ATOM   2070  H8    A    64     -34.795  10.876  58.618  1.00  0.00           H  
ATOM   2071  P     C    65     -38.913   6.838  57.382  1.00  0.00           P  
ATOM   2072  OP2   C    65     -39.347   8.148  57.923  1.00  0.00           O  
ATOM   2073  OP1   C    65     -39.736   6.169  56.352  1.00  0.00           O  
ATOM   2074  O5'   C    65     -38.754   5.802  58.572  1.00  0.00           O  
ATOM   2075  C5'   C    65     -38.305   4.468  58.288  1.00  0.00           C  
ATOM   2076  C4'   C    65     -37.887   3.776  59.553  1.00  0.00           C  
ATOM   2077  O4'   C    65     -36.816   4.524  60.183  1.00  0.00           O  
ATOM   2078  C3'   C    65     -38.958   3.713  60.625  1.00  0.00           C  
ATOM   2079  O3'   C    65     -39.911   2.688  60.390  1.00  0.00           O  
ATOM   2080  C1'   C    65     -36.937   4.416  61.597  1.00  0.00           C  
ATOM   2081  C2'   C    65     -38.134   3.508  61.885  1.00  0.00           C  
ATOM   2082  O2'   C    65     -37.686   2.178  62.037  1.00  0.00           O  
ATOM   2083  N1    C    65     -37.094   5.760  62.180  1.00  0.00           N  
ATOM   2084  C2    C    65     -36.764   5.954  63.533  1.00  0.00           C  
ATOM   2085  O2    C    65     -36.365   4.982  64.202  1.00  0.00           O  
ATOM   2086  N3    C    65     -36.895   7.189  64.077  1.00  0.00           N  
ATOM   2087  C4    C    65     -37.344   8.203  63.328  1.00  0.00           C  
ATOM   2088  N4    C    65     -37.463   9.404  63.901  1.00  0.00           N  
ATOM   2089  C5    C    65     -37.694   8.032  61.955  1.00  0.00           C  
ATOM   2090  C6    C    65     -37.553   6.808  61.427  1.00  0.00           C  
ATOM   2091  H5'   C    65     -37.459   4.495  57.586  1.00  0.00           H  
ATOM   2092 H5''   C    65     -39.108   3.895  57.802  1.00  0.00           H  
ATOM   2093  H4'   C    65     -37.616   2.761  59.225  1.00  0.00           H  
ATOM   2094  H3'   C    65     -39.574   4.623  60.688  1.00  0.00           H  
ATOM   2095  H1'   C    65     -36.064   3.958  62.083  1.00  0.00           H  
ATOM   2096  H2'   C    65     -38.703   3.716  62.802  1.00  0.00           H  
ATOM   2097 HO2'   C    65     -38.349   1.552  61.627  1.00  0.00           H  
ATOM   2098  H42   C    65     -37.797  10.182  63.368  1.00  0.00           H  
ATOM   2099  H41   C    65     -37.218   9.525  64.862  1.00  0.00           H  
ATOM   2100  H5    C    65     -38.067   8.874  61.354  1.00  0.00           H  
ATOM   2101  H6    C    65     -37.812   6.639  60.371  1.00  0.00           H  
ATOM   2102  P     G    66     -41.459   2.953  60.745  1.00  0.00           P  
ATOM   2103  OP2   G    66     -41.794   4.337  60.323  1.00  0.00           O  
ATOM   2104  OP1   G    66     -42.252   1.812  60.205  1.00  0.00           O  
ATOM   2105  O5'   G    66     -41.482   2.880  62.338  1.00  0.00           O  
ATOM   2106  C5'   G    66     -41.217   1.635  63.010  1.00  0.00           C  
ATOM   2107  C4'   G    66     -41.187   1.826  64.511  1.00  0.00           C  
ATOM   2108  O4'   G    66     -40.050   2.648  64.896  1.00  0.00           O  
ATOM   2109  C3'   G    66     -42.357   2.551  65.156  1.00  0.00           C  
ATOM   2110  O3'   G    66     -43.519   1.742  65.279  1.00  0.00           O  
ATOM   2111  C1'   G    66     -40.346   3.315  66.110  1.00  0.00           C  
ATOM   2112  C2'   G    66     -41.767   2.913  66.511  1.00  0.00           C  
ATOM   2113  O2'   G    66     -41.706   1.814  67.393  1.00  0.00           O  
ATOM   2114  N1    G    66     -40.150   7.835  68.356  1.00  0.00           N  
ATOM   2115  C2    G    66     -40.095   6.574  68.906  1.00  0.00           C  
ATOM   2116  N2    G    66     -40.005   6.502  70.241  1.00  0.00           N  
ATOM   2117  N3    G    66     -40.125   5.463  68.200  1.00  0.00           N  
ATOM   2118  C4    G    66     -40.200   5.709  66.878  1.00  0.00           C  
ATOM   2119  C5    G    66     -40.247   6.923  66.224  1.00  0.00           C  
ATOM   2120  C6    G    66     -40.232   8.112  66.993  1.00  0.00           C  
ATOM   2121  O6    G    66     -40.291   9.285  66.601  1.00  0.00           O  
ATOM   2122  N7    G    66     -40.315   6.741  64.850  1.00  0.00           N  
ATOM   2123  C8    G    66     -40.322   5.443  64.696  1.00  0.00           C  
ATOM   2124  N9    G    66     -40.276   4.758  65.892  1.00  0.00           N  
ATOM   2125  H5'   G    66     -40.254   1.223  62.677  1.00  0.00           H  
ATOM   2126 H5''   G    66     -41.989   0.895  62.753  1.00  0.00           H  
ATOM   2127  H4'   G    66     -41.168   0.803  64.912  1.00  0.00           H  
ATOM   2128  H3'   G    66     -42.715   3.415  64.577  1.00  0.00           H  
ATOM   2129  H1'   G    66     -39.692   3.069  66.959  1.00  0.00           H  
ATOM   2130  H2'   G    66     -42.362   3.668  67.044  1.00  0.00           H  
ATOM   2131 HO2'   G    66     -42.459   1.185  67.195  1.00  0.00           H  
ATOM   2132  H1    G    66     -40.130   8.613  68.983  1.00  0.00           H  
ATOM   2133  H22   G    66     -39.960   5.609  70.691  1.00  0.00           H  
ATOM   2134  H21   G    66     -39.982   7.338  70.787  1.00  0.00           H  
ATOM   2135  H8    G    66     -40.371   4.949  63.714  1.00  0.00           H  
ATOM   2136  P     G    67     -44.978   2.413  65.227  1.00  0.00           P  
ATOM   2137  OP2   G    67     -44.879   3.669  64.440  1.00  0.00           O  
ATOM   2138  OP1   G    67     -45.952   1.367  64.820  1.00  0.00           O  
ATOM   2139  O5'   G    67     -45.279   2.802  66.742  1.00  0.00           O  
ATOM   2140  C5'   G    67     -45.430   1.800  67.736  1.00  0.00           C  
ATOM   2141  C4'   G    67     -45.507   2.398  69.119  1.00  0.00           C  
ATOM   2142  O4'   G    67     -44.291   3.155  69.345  1.00  0.00           O  
ATOM   2143  C3'   G    67     -46.620   3.409  69.348  1.00  0.00           C  
ATOM   2144  O3'   G    67     -47.860   2.804  69.675  1.00  0.00           O  
ATOM   2145  C1'   G    67     -44.597   4.298  70.158  1.00  0.00           C  
ATOM   2146  C2'   G    67     -46.081   4.241  70.499  1.00  0.00           C  
ATOM   2147  O2'   G    67     -46.246   3.571  71.741  1.00  0.00           O  
ATOM   2148  N1    G    67     -43.523   9.257  70.575  1.00  0.00           N  
ATOM   2149  C2    G    67     -43.838   8.345  71.553  1.00  0.00           C  
ATOM   2150  N2    G    67     -43.873   8.810  72.811  1.00  0.00           N  
ATOM   2151  N3    G    67     -44.099   7.070  71.318  1.00  0.00           N  
ATOM   2152  C4    G    67     -44.021   6.772  70.004  1.00  0.00           C  
ATOM   2153  C5    G    67     -43.715   7.606  68.949  1.00  0.00           C  
ATOM   2154  C6    G    67     -43.437   8.972  69.216  1.00  0.00           C  
ATOM   2155  O6    G    67     -43.146   9.868  68.416  1.00  0.00           O  
ATOM   2156  N7    G    67     -43.739   6.910  67.749  1.00  0.00           N  
ATOM   2157  C8    G    67     -44.053   5.690  68.089  1.00  0.00           C  
ATOM   2158  N9    G    67     -44.238   5.536  69.441  1.00  0.00           N  
ATOM   2159  H5'   G    67     -44.666   1.189  67.694  1.00  0.00           H  
ATOM   2160 H5''   G    67     -46.252   1.296  67.559  1.00  0.00           H  
ATOM   2161  H4'   G    67     -45.574   1.672  69.775  1.00  0.00           H  
ATOM   2162  H3'   G    67     -46.706   3.978  68.555  1.00  0.00           H  
ATOM   2163  H1'   G    67     -44.070   4.234  70.983  1.00  0.00           H  
ATOM   2164  H2'   G    67     -46.481   5.136  70.514  1.00  0.00           H  
ATOM   2165 HO2'   G    67     -47.032   2.987  71.686  1.00  0.00           H  
ATOM   2166  H1    G    67     -43.346  10.179  70.853  1.00  0.00           H  
ATOM   2167  H22   G    67     -44.092   8.205  73.551  1.00  0.00           H  
ATOM   2168  H21   G    67     -43.681   9.753  72.993  1.00  0.00           H  
ATOM   2169  H8    G    67     -44.146   4.958  67.444  1.00  0.00           H  
ATOM   2170  P     A    68     -49.239   3.493  69.222  1.00  0.00           P  
ATOM   2171  OP2   A    68     -49.062   4.014  67.844  1.00  0.00           O  
ATOM   2172  OP1   A    68     -50.344   2.545  69.512  1.00  0.00           O  
ATOM   2173  O5'   A    68     -49.388   4.739  70.204  1.00  0.00           O  
ATOM   2174  C5'   A    68     -49.628   4.549  71.591  1.00  0.00           C  
ATOM   2175  C4'   A    68     -49.404   5.821  72.371  1.00  0.00           C  
ATOM   2176  O4'   A    68     -48.063   6.322  72.126  1.00  0.00           O  
ATOM   2177  C3'   A    68     -50.307   6.991  72.012  1.00  0.00           C  
ATOM   2178  O3'   A    68     -51.564   6.942  72.664  1.00  0.00           O  
ATOM   2179  C1'   A    68     -48.076   7.753  72.188  1.00  0.00           C  
ATOM   2180  C2'   A    68     -49.501   8.181  72.515  1.00  0.00           C  
ATOM   2181  O2'   A    68     -49.622   8.326  73.923  1.00  0.00           O  
ATOM   2182  N1    A    68     -46.295  11.951  69.788  1.00  0.00           N  
ATOM   2183  C2    A    68     -46.666  11.728  71.055  1.00  0.00           C  
ATOM   2184  N3    A    68     -47.121  10.609  71.613  1.00  0.00           N  
ATOM   2185  C4    A    68     -47.185   9.617  70.707  1.00  0.00           C  
ATOM   2186  C5    A    68     -46.839   9.693  69.370  1.00  0.00           C  
ATOM   2187  C6    A    68     -46.370  10.934  68.903  1.00  0.00           C  
ATOM   2188  N6    A    68     -46.001  11.157  67.640  1.00  0.00           N  
ATOM   2189  N7    A    68     -47.035   8.471  68.742  1.00  0.00           N  
ATOM   2190  C8    A    68     -47.488   7.696  69.697  1.00  0.00           C  
ATOM   2191  N9    A    68     -47.603   8.325  70.913  1.00  0.00           N  
ATOM   2192  H5'   A    68     -49.022   3.857  71.929  1.00  0.00           H  
ATOM   2193 H5''   A    68     -50.553   4.254  71.719  1.00  0.00           H  
ATOM   2194  H4'   A    68     -49.500   5.628  73.327  1.00  0.00           H  
ATOM   2195  H3'   A    68     -50.390   7.046  71.037  1.00  0.00           H  
ATOM   2196  H1'   A    68     -47.477   8.033  72.913  1.00  0.00           H  
ATOM   2197  H2'   A    68     -49.742   9.004  72.042  1.00  0.00           H  
ATOM   2198 HO2'   A    68     -50.483   7.955  74.208  1.00  0.00           H  
ATOM   2199  H2    A    68     -46.592  12.498  71.657  1.00  0.00           H  
ATOM   2200  H61   A    68     -45.681  12.045  67.372  1.00  0.00           H  
ATOM   2201  H62   A    68     -46.047  10.434  66.980  1.00  0.00           H  
ATOM   2202  H8    A    68     -47.723   6.755  69.556  1.00  0.00           H  
ATOM   2203  P     C    69     -52.890   7.431  71.900  1.00  0.00           P  
ATOM   2204  OP2   C    69     -52.908   6.799  70.557  1.00  0.00           O  
ATOM   2205  OP1   C    69     -54.044   7.242  72.815  1.00  0.00           O  
ATOM   2206  O5'   C    69     -52.669   8.997  71.705  1.00  0.00           O  
ATOM   2207  C5'   C    69     -52.863   9.901  72.782  1.00  0.00           C  
ATOM   2208  C4'   C    69     -52.246  11.248  72.498  1.00  0.00           C  
ATOM   2209  O4'   C    69     -50.880  11.059  72.031  1.00  0.00           O  
ATOM   2210  C3'   C    69     -52.906  12.070  71.402  1.00  0.00           C  
ATOM   2211  O3'   C    69     -54.028  12.804  71.862  1.00  0.00           O  
ATOM   2212  C1'   C    69     -50.573  12.012  71.022  1.00  0.00           C  
ATOM   2213  C2'   C    69     -51.769  12.962  70.918  1.00  0.00           C  
ATOM   2214  O2'   C    69     -51.566  14.060  71.795  1.00  0.00           O  
ATOM   2215  N1    C    69     -50.297  11.312  69.742  1.00  0.00           N  
ATOM   2216  C2    C    69     -49.610  12.007  68.739  1.00  0.00           C  
ATOM   2217  O2    C    69     -49.257  13.178  68.946  1.00  0.00           O  
ATOM   2218  N3    C    69     -49.345  11.392  67.564  1.00  0.00           N  
ATOM   2219  C4    C    69     -49.736  10.133  67.366  1.00  0.00           C  
ATOM   2220  N4    C    69     -49.453   9.566  66.190  1.00  0.00           N  
ATOM   2221  C5    C    69     -50.436   9.399  68.365  1.00  0.00           C  
ATOM   2222  C6    C    69     -50.692  10.018  69.524  1.00  0.00           C  
ATOM   2223  H5'   C    69     -52.456   9.526  73.591  1.00  0.00           H  
ATOM   2224 H5''   C    69     -53.825  10.016  72.932  1.00  0.00           H  
ATOM   2225  H4'   C    69     -52.233  11.771  73.326  1.00  0.00           H  
ATOM   2226  H3'   C    69     -53.178  11.477  70.672  1.00  0.00           H  
ATOM   2227  H1'   C    69     -49.781  12.520  71.293  1.00  0.00           H  
ATOM   2228  H2'   C    69     -51.915  13.258  69.995  1.00  0.00           H  
ATOM   2229 HO2'   C    69     -51.764  14.892  71.317  1.00  0.00           H  
ATOM   2230  H42   C    69     -49.727   8.642  66.014  1.00  0.00           H  
ATOM   2231  H41   C    69     -48.972  10.075  65.504  1.00  0.00           H  
ATOM   2232  H5    C    69     -50.719   8.474  68.210  1.00  0.00           H  
ATOM   2233  H6    C    69     -51.172   9.530  70.224  1.00  0.00           H  
ATOM   2234  P     C    70     -55.035  13.485  70.810  1.00  0.00           P  
ATOM   2235  OP2   C    70     -54.997  12.692  69.556  1.00  0.00           O  
ATOM   2236  OP1   C    70     -56.333  13.711  71.496  1.00  0.00           O  
ATOM   2237  O5'   C    70     -54.381  14.907  70.514  1.00  0.00           O  
ATOM   2238  C5'   C    70     -54.389  15.932  71.496  1.00  0.00           C  
ATOM   2239  C4'   C    70     -53.530  17.104  71.086  1.00  0.00           C  
ATOM   2240  O4'   C    70     -52.197  16.642  70.753  1.00  0.00           O  
ATOM   2241  C3'   C    70     -53.960  17.840  69.827  1.00  0.00           C  
ATOM   2242  O3'   C    70     -55.068  18.698  70.039  1.00  0.00           O  
ATOM   2243  C1'   C    70     -51.642  17.490  69.762  1.00  0.00           C  
ATOM   2244  C2'   C    70     -52.675  18.548  69.417  1.00  0.00           C  
ATOM   2245  O2'   C    70     -52.447  19.702  70.211  1.00  0.00           O  
ATOM   2246  N1    C    70     -51.247  16.683  68.581  1.00  0.00           N  
ATOM   2247  C2    C    70     -50.263  17.194  67.725  1.00  0.00           C  
ATOM   2248  O2    C    70     -49.756  18.298  67.976  1.00  0.00           O  
ATOM   2249  N3    C    70     -49.884  16.477  66.642  1.00  0.00           N  
ATOM   2250  C4    C    70     -50.445  15.294  66.394  1.00  0.00           C  
ATOM   2251  N4    C    70     -50.040  14.622  65.314  1.00  0.00           N  
ATOM   2252  C5    C    70     -51.448  14.747  67.244  1.00  0.00           C  
ATOM   2253  C6    C    70     -51.814  15.465  68.313  1.00  0.00           C  
ATOM   2254  H5'   C    70     -54.050  15.568  72.341  1.00  0.00           H  
ATOM   2255 H5''   C    70     -55.309  16.241  71.628  1.00  0.00           H  
ATOM   2256  H4'   C    70     -53.471  17.730  71.837  1.00  0.00           H  
ATOM   2257  H3'   C    70     -54.204  17.188  69.137  1.00  0.00           H  
ATOM   2258  H1'   C    70     -50.850  17.925  70.139  1.00  0.00           H  
ATOM   2259  H2'   C    70     -52.673  18.760  68.460  1.00  0.00           H  
ATOM   2260 HO2'   C    70     -53.310  20.089  70.468  1.00  0.00           H  
ATOM   2261  H42   C    70     -50.433  13.750  65.104  1.00  0.00           H  
ATOM   2262  H41   C    70     -49.350  15.002  64.730  1.00  0.00           H  
ATOM   2263  H5    C    70     -51.855  13.876  67.054  1.00  0.00           H  
ATOM   2264  H6    C    70     -52.502  15.105  68.910  1.00  0.00           H  
ATOM   2265  P     A    71     -56.176  18.887  68.890  1.00  0.00           P  
ATOM   2266  OP2   A    71     -56.536  17.543  68.373  1.00  0.00           O  
ATOM   2267  OP1   A    71     -57.239  19.779  69.417  1.00  0.00           O  
ATOM   2268  O5'   A    71     -55.404  19.668  67.735  1.00  0.00           O  
ATOM   2269  C5'   A    71     -54.919  20.985  67.945  1.00  0.00           C  
ATOM   2270  C4'   A    71     -53.974  21.409  66.848  1.00  0.00           C  
ATOM   2271  O4'   A    71     -52.851  20.487  66.803  1.00  0.00           O  
ATOM   2272  C3'   A    71     -54.533  21.370  65.434  1.00  0.00           C  
ATOM   2273  O3'   A    71     -55.290  22.522  65.105  1.00  0.00           O  
ATOM   2274  C1'   A    71     -52.454  20.262  65.471  1.00  0.00           C  
ATOM   2275  C2'   A    71     -53.288  21.196  64.590  1.00  0.00           C  
ATOM   2276  O2'   A    71     -52.595  22.425  64.434  1.00  0.00           O  
ATOM   2277  N1    A    71     -51.191  16.358  62.353  1.00  0.00           N  
ATOM   2278  C2    A    71     -50.788  17.634  62.407  1.00  0.00           C  
ATOM   2279  N3    A    71     -51.159  18.599  63.247  1.00  0.00           N  
ATOM   2280  C4    A    71     -52.065  18.139  64.127  1.00  0.00           C  
ATOM   2281  C5    A    71     -52.575  16.857  64.198  1.00  0.00           C  
ATOM   2282  C6    A    71     -52.102  15.929  63.253  1.00  0.00           C  
ATOM   2283  N6    A    71     -52.504  14.657  63.198  1.00  0.00           N  
ATOM   2284  N7    A    71     -53.491  16.749  65.236  1.00  0.00           N  
ATOM   2285  C8    A    71     -53.512  17.949  65.762  1.00  0.00           C  
ATOM   2286  N9    A    71     -52.673  18.841  65.140  1.00  0.00           N  
ATOM   2287  H5'   A    71     -54.447  21.020  68.803  1.00  0.00           H  
ATOM   2288 H5''   A    71     -55.676  21.606  67.972  1.00  0.00           H  
ATOM   2289  H4'   A    71     -53.644  22.311  67.044  1.00  0.00           H  
ATOM   2290  H3'   A    71     -55.101  20.577  65.334  1.00  0.00           H  
ATOM   2291  H1'   A    71     -51.503  20.478  65.367  1.00  0.00           H  
ATOM   2292  H2'   A    71     -53.495  20.783  63.726  1.00  0.00           H  
ATOM   2293 HO2'   A    71     -53.241  23.161  64.464  1.00  0.00           H  
ATOM   2294  H2    A    71     -50.126  17.895  61.732  1.00  0.00           H  
ATOM   2295  H61   A    71     -52.137  14.057  62.516  1.00  0.00           H  
ATOM   2296  H62   A    71     -53.164  14.323  63.841  1.00  0.00           H  
ATOM   2297  H8    A    71     -54.076  18.188  66.527  1.00  0.00           H  
ATOM   2298  P     G    72     -56.591  22.394  64.170  1.00  0.00           P  
ATOM   2299  OP2   G    72     -57.299  21.142  64.536  1.00  0.00           O  
ATOM   2300  OP1   G    72     -57.318  23.689  64.212  1.00  0.00           O  
ATOM   2301  O5'   G    72     -55.995  22.212  62.703  1.00  0.00           O  
ATOM   2302  C5'   G    72     -55.158  23.205  62.128  1.00  0.00           C  
ATOM   2303  C4'   G    72     -54.388  22.665  60.949  1.00  0.00           C  
ATOM   2304  O4'   G    72     -53.561  21.560  61.374  1.00  0.00           O  
ATOM   2305  C3'   G    72     -55.221  22.080  59.818  1.00  0.00           C  
ATOM   2306  O3'   G    72     -55.694  23.064  58.914  1.00  0.00           O  
ATOM   2307  C1'   G    72     -53.478  20.574  60.364  1.00  0.00           C  
ATOM   2308  C2'   G    72     -54.239  21.114  59.160  1.00  0.00           C  
ATOM   2309  O2'   G    72     -53.329  21.800  58.313  1.00  0.00           O  
ATOM   2310  N1    G    72     -53.597  15.499  59.984  1.00  0.00           N  
ATOM   2311  C2    G    72     -52.859  16.412  59.271  1.00  0.00           C  
ATOM   2312  N2    G    72     -52.042  15.913  58.331  1.00  0.00           N  
ATOM   2313  N3    G    72     -52.914  17.720  59.464  1.00  0.00           N  
ATOM   2314  C4    G    72     -53.784  18.049  60.443  1.00  0.00           C  
ATOM   2315  C5    G    72     -54.568  17.217  61.214  1.00  0.00           C  
ATOM   2316  C6    G    72     -54.498  15.816  60.996  1.00  0.00           C  
ATOM   2317  O6    G    72     -55.114  14.915  61.577  1.00  0.00           O  
ATOM   2318  N7    G    72     -55.327  17.950  62.115  1.00  0.00           N  
ATOM   2319  C8    G    72     -54.997  19.191  61.880  1.00  0.00           C  
ATOM   2320  N9    G    72     -54.066  19.323  60.878  1.00  0.00           N  
ATOM   2321  H5'   G    72     -54.526  23.522  62.805  1.00  0.00           H  
ATOM   2322 H5''   G    72     -55.713  23.957  61.831  1.00  0.00           H  
ATOM   2323  H4'   G    72     -53.812  23.375  60.594  1.00  0.00           H  
ATOM   2324  H3'   G    72     -55.968  21.574  60.197  1.00  0.00           H  
ATOM   2325  H1'   G    72     -52.543  20.418  60.116  1.00  0.00           H  
ATOM   2326  H2'   G    72     -54.707  20.396  58.684  1.00  0.00           H  
ATOM   2327 HO2'   G    72     -53.745  22.633  58.006  1.00  0.00           H  
ATOM   2328  H1    G    72     -53.483  14.551  59.764  1.00  0.00           H  
ATOM   2329  H22   G    72     -51.490  16.517  57.791  1.00  0.00           H  
ATOM   2330  H21   G    72     -51.995  14.946  58.182  1.00  0.00           H  
ATOM   2331  H8    G    72     -55.376  19.951  62.369  1.00  0.00           H  
ATOM   2332  P     A    73     -57.213  23.018  58.392  1.00  0.00           P  
ATOM   2333  OP2   A    73     -57.304  21.981  57.333  1.00  0.00           O  
ATOM   2334  OP1   A    73     -58.104  22.937  59.577  1.00  0.00           O  
ATOM   2335  O5'   A    73     -57.430  24.440  57.708  1.00  0.00           O  
ATOM   2336  C5'   A    73     -58.252  25.425  58.317  1.00  0.00           C  
ATOM   2337  C4'   A    73     -57.917  26.810  57.823  1.00  0.00           C  
ATOM   2338  O4'   A    73     -56.642  27.312  58.288  1.00  0.00           O  
ATOM   2339  C3'   A    73     -57.842  26.980  56.314  1.00  0.00           C  
ATOM   2340  O3'   A    73     -59.116  27.092  55.704  1.00  0.00           O  
ATOM   2341  C1'   A    73     -56.135  28.240  57.364  1.00  0.00           C  
ATOM   2342  C2'   A    73     -57.140  28.324  56.220  1.00  0.00           C  
ATOM   2343  O2'   A    73     -58.039  29.393  56.481  1.00  0.00           O  
ATOM   2344  N1    A    73     -51.923  29.335  54.605  1.00  0.00           N  
ATOM   2345  C2    A    73     -53.046  30.024  54.846  1.00  0.00           C  
ATOM   2346  N3    A    73     -54.105  29.679  55.575  1.00  0.00           N  
ATOM   2347  C4    A    73     -53.938  28.453  56.104  1.00  0.00           C  
ATOM   2348  C5    A    73     -52.842  27.626  55.947  1.00  0.00           C  
ATOM   2349  C6    A    73     -51.787  28.108  55.152  1.00  0.00           C  
ATOM   2350  N6    A    73     -50.668  27.422  54.910  1.00  0.00           N  
ATOM   2351  N7    A    73     -53.022  26.436  56.640  1.00  0.00           N  
ATOM   2352  C8    A    73     -54.203  26.570  57.192  1.00  0.00           C  
ATOM   2353  N9    A    73     -54.814  27.767  56.909  1.00  0.00           N  
ATOM   2354  H5'   A    73     -58.125  25.392  59.288  1.00  0.00           H  
ATOM   2355 H5''   A    73     -59.190  25.230  58.112  1.00  0.00           H  
ATOM   2356  H4'   A    73     -58.600  27.435  58.143  1.00  0.00           H  
ATOM   2357  H3'   A    73     -57.269  26.278  55.939  1.00  0.00           H  
ATOM   2358  H1'   A    73     -56.041  29.123  57.780  1.00  0.00           H  
ATOM   2359  H2'   A    73     -56.687  28.433  55.358  1.00  0.00           H  
ATOM   2360 HO2'   A    73     -58.928  29.150  56.149  1.00  0.00           H  
ATOM   2361  H2    A    73     -53.095  30.909  54.426  1.00  0.00           H  
ATOM   2362  H61   A    73     -49.966  27.811  54.347  1.00  0.00           H  
ATOM   2363  H62   A    73     -50.547  26.529  55.297  1.00  0.00           H  
ATOM   2364  H8    A    73     -54.612  25.879  57.754  1.00  0.00           H  
ATOM   2365  P     G    74     -59.470  26.213  54.406  1.00  0.00           P  
ATOM   2366  OP2   G    74     -58.945  24.840  54.622  1.00  0.00           O  
ATOM   2367  OP1   G    74     -60.910  26.407  54.096  1.00  0.00           O  
ATOM   2368  O5'   G    74     -58.620  26.887  53.239  1.00  0.00           O  
ATOM   2369  C5'   G    74     -58.870  28.225  52.835  1.00  0.00           C  
ATOM   2370  C4'   G    74     -57.826  28.713  51.848  1.00  0.00           C  
ATOM   2371  O4'   G    74     -56.541  28.862  52.514  1.00  0.00           O  
ATOM   2372  C3'   G    74     -57.483  27.829  50.660  1.00  0.00           C  
ATOM   2373  O3'   G    74     -58.470  27.879  49.629  1.00  0.00           O  
ATOM   2374  C1'   G    74     -55.505  28.719  51.574  1.00  0.00           C  
ATOM   2375  C2'   G    74     -56.153  28.436  50.221  1.00  0.00           C  
ATOM   2376  O2'   G    74     -56.295  29.670  49.540  1.00  0.00           O  
ATOM   2377  N1    G    74     -51.301  26.021  50.618  1.00  0.00           N  
ATOM   2378  C2    G    74     -51.806  27.108  49.952  1.00  0.00           C  
ATOM   2379  N2    G    74     -51.108  27.525  48.890  1.00  0.00           N  
ATOM   2380  N3    G    74     -52.913  27.744  50.304  1.00  0.00           N  
ATOM   2381  C4    G    74     -53.480  27.197  51.400  1.00  0.00           C  
ATOM   2382  C5    G    74     -53.049  26.121  52.144  1.00  0.00           C  
ATOM   2383  C6    G    74     -51.865  25.449  51.754  1.00  0.00           C  
ATOM   2384  O6    G    74     -51.319  24.476  52.292  1.00  0.00           O  
ATOM   2385  N7    G    74     -53.909  25.877  53.204  1.00  0.00           N  
ATOM   2386  C8    G    74     -54.837  26.789  53.087  1.00  0.00           C  
ATOM   2387  N9    G    74     -54.644  27.617  52.008  1.00  0.00           N  
ATOM   2388  H5'   G    74     -58.859  28.805  53.624  1.00  0.00           H  
ATOM   2389 H5''   G    74     -59.754  28.272  52.415  1.00  0.00           H  
ATOM   2390  H4'   G    74     -58.249  29.646  51.449  1.00  0.00           H  
ATOM   2391  H3'   G    74     -57.428  26.758  50.907  1.00  0.00           H  
ATOM   2392  H1'   G    74     -54.861  29.600  51.441  1.00  0.00           H  
ATOM   2393  H2'   G    74     -55.608  27.795  49.514  1.00  0.00           H  
ATOM   2394 HO2'   G    74     -57.147  29.666  49.015  1.00  0.00           H  
ATOM   2395  H1    G    74     -50.464  25.608  50.261  1.00  0.00           H  
ATOM   2396  H22   G    74     -51.422  28.316  48.365  1.00  0.00           H  
ATOM   2397  H21   G    74     -50.272  27.047  48.622  1.00  0.00           H  
ATOM   2398  H8    G    74     -55.689  26.879  53.778  1.00  0.00           H  
ATOM   2399  P     C    75     -58.898  26.525  48.861  1.00  0.00           P  
ATOM   2400  OP2   C    75     -58.749  25.361  49.776  1.00  0.00           O  
ATOM   2401  OP1   C    75     -60.216  26.790  48.217  1.00  0.00           O  
ATOM   2402  O5'   C    75     -57.806  26.361  47.714  1.00  0.00           O  
ATOM   2403  C5'   C    75     -57.712  27.310  46.641  1.00  0.00           C  
ATOM   2404  C4'   C    75     -56.394  27.157  45.923  1.00  0.00           C  
ATOM   2405  O4'   C    75     -55.294  27.300  46.866  1.00  0.00           O  
ATOM   2406  C3'   C    75     -56.139  25.797  45.300  1.00  0.00           C  
ATOM   2407  O3'   C    75     -56.792  25.635  44.049  1.00  0.00           O  
ATOM   2408  C1'   C    75     -54.228  26.463  46.491  1.00  0.00           C  
ATOM   2409  C2'   C    75     -54.624  25.790  45.177  1.00  0.00           C  
ATOM   2410  O2'   C    75     -54.166  26.569  44.088  1.00  0.00           O  
ATOM   2411  N1    C    75     -53.990  25.483  47.567  1.00  0.00           N  
ATOM   2412  C2    C    75     -52.737  24.859  47.644  1.00  0.00           C  
ATOM   2413  O2    C    75     -51.872  25.137  46.802  1.00  0.00           O  
ATOM   2414  N3    C    75     -52.501  23.966  48.629  1.00  0.00           N  
ATOM   2415  C4    C    75     -53.455  23.685  49.518  1.00  0.00           C  
ATOM   2416  N4    C    75     -53.169  22.802  50.482  1.00  0.00           N  
ATOM   2417  C5    C    75     -54.741  24.297  49.462  1.00  0.00           C  
ATOM   2418  C6    C    75     -54.963  25.182  48.480  1.00  0.00           C  
ATOM   2419  H5'   C    75     -57.805  28.333  47.032  1.00  0.00           H  
ATOM   2420 H5''   C    75     -58.540  27.160  45.932  1.00  0.00           H  
ATOM   2421  H4'   C    75     -56.428  27.923  45.134  1.00  0.00           H  
ATOM   2422  H3'   C    75     -56.525  24.958  45.899  1.00  0.00           H  
ATOM   2423  H1'   C    75     -53.274  26.979  46.310  1.00  0.00           H  
ATOM   2424  H2'   C    75     -54.218  24.785  44.996  1.00  0.00           H  
ATOM   2425 HO2'   C    75     -54.826  26.516  43.338  1.00  0.00           H  
ATOM   2426  H42   C    75     -53.860  22.566  51.166  1.00  0.00           H  
ATOM   2427  H41   C    75     -52.265  22.378  50.520  1.00  0.00           H  
ATOM   2428  H5    C    75     -55.522  24.050  50.197  1.00  0.00           H  
ATOM   2429  H6    C    75     -55.944  25.675  48.406  1.00  0.00           H  
ATOM   2430  P     G    76     -57.516  24.246  43.688  1.00  0.00           P  
ATOM   2431  OP2   G    76     -58.334  23.838  44.859  1.00  0.00           O  
ATOM   2432  OP1   G    76     -58.161  24.394  42.358  1.00  0.00           O  
ATOM   2433  O5'   G    76     -56.315  23.211  43.541  1.00  0.00           O  
ATOM   2434  C5'   G    76     -55.402  23.302  42.457  1.00  0.00           C  
ATOM   2435  C4'   G    76     -54.252  22.340  42.619  1.00  0.00           C  
ATOM   2436  O4'   G    76     -53.478  22.661  43.806  1.00  0.00           O  
ATOM   2437  C3'   G    76     -54.626  20.881  42.829  1.00  0.00           C  
ATOM   2438  O3'   G    76     -54.997  20.226  41.628  1.00  0.00           O  
ATOM   2439  C1'   G    76     -53.003  21.481  44.415  1.00  0.00           C  
ATOM   2440  C2'   G    76     -53.371  20.329  43.483  1.00  0.00           C  
ATOM   2441  O2'   G    76     -52.332  20.146  42.532  1.00  0.00           O  
ATOM   2442  N1    G    76     -52.946  19.129  48.930  1.00  0.00           N  
ATOM   2443  C2    G    76     -52.112  18.969  47.850  1.00  0.00           C  
ATOM   2444  N2    G    76     -51.130  18.064  47.985  1.00  0.00           N  
ATOM   2445  N3    G    76     -52.228  19.646  46.719  1.00  0.00           N  
ATOM   2446  C4    G    76     -53.264  20.511  46.753  1.00  0.00           C  
ATOM   2447  C5    G    76     -54.155  20.747  47.779  1.00  0.00           C  
ATOM   2448  C6    G    76     -54.019  20.014  48.986  1.00  0.00           C  
ATOM   2449  O6    G    76     -54.709  20.080  50.010  1.00  0.00           O  
ATOM   2450  N7    G    76     -55.078  21.718  47.417  1.00  0.00           N  
ATOM   2451  C8    G    76     -54.738  22.048  46.200  1.00  0.00           C  
ATOM   2452  N9    G    76     -53.646  21.355  45.737  1.00  0.00           N  
ATOM   2453  H5'   G    76     -55.052  24.215  42.410  1.00  0.00           H  
ATOM   2454 H5''   G    76     -55.875  23.098  41.623  1.00  0.00           H  
ATOM   2455  H4'   G    76     -53.665  22.413  41.836  1.00  0.00           H  
ATOM   2456  H3'   G    76     -55.372  20.828  43.461  1.00  0.00           H  
ATOM   2457  H1'   G    76     -52.030  21.512  44.528  1.00  0.00           H  
ATOM   2458  H2'   G    76     -53.558  19.505  43.981  1.00  0.00           H  
ATOM   2459 HO2'   G    76     -52.727  20.072  41.638  1.00  0.00           H  
ATOM   2460  H1    G    76     -52.774  18.578  49.722  1.00  0.00           H  
ATOM   2461  H22   G    76     -50.504  17.907  47.247  1.00  0.00           H  
ATOM   2462  H21   G    76     -51.037  17.559  48.819  1.00  0.00           H  
ATOM   2463  H8    G    76     -55.213  22.723  45.672  1.00  0.00           H  
ATOM   2464  P     A    77     -55.627  18.752  41.695  1.00  0.00           P  
ATOM   2465  OP2   A    77     -55.779  18.312  40.285  1.00  0.00           O  
ATOM   2466  OP1   A    77     -54.756  17.979  42.615  1.00  0.00           O  
ATOM   2467  O5'   A    77     -57.081  18.834  42.344  1.00  0.00           O  
ATOM   2468  C5'   A    77     -57.320  18.354  43.658  1.00  0.00           C  
ATOM   2469  C4'   A    77     -57.434  16.850  43.687  1.00  0.00           C  
ATOM   2470  O4'   A    77     -57.363  16.348  42.347  1.00  0.00           O  
ATOM   2471  C3'   A    77     -56.335  16.111  44.435  1.00  0.00           C  
ATOM   2472  O3'   A    77     -56.560  16.051  45.833  1.00  0.00           O  
ATOM   2473  C1'   A    77     -56.719  15.079  42.358  1.00  0.00           C  
ATOM   2474  C2'   A    77     -56.360  14.734  43.793  1.00  0.00           C  
ATOM   2475  O2'   A    77     -57.389  13.927  44.346  1.00  0.00           O  
ATOM   2476  N1    A    77     -52.618  12.491  40.615  1.00  0.00           N  
ATOM   2477  C2    A    77     -53.590  12.164  41.477  1.00  0.00           C  
ATOM   2478  N3    A    77     -54.629  12.888  41.887  1.00  0.00           N  
ATOM   2479  C4    A    77     -54.623  14.100  41.305  1.00  0.00           C  
ATOM   2480  C5    A    77     -53.694  14.580  40.401  1.00  0.00           C  
ATOM   2481  C6    A    77     -52.642  13.717  40.048  1.00  0.00           C  
ATOM   2482  N6    A    77     -51.673  14.043  39.190  1.00  0.00           N  
ATOM   2483  N7    A    77     -54.011  15.875  40.013  1.00  0.00           N  
ATOM   2484  C8    A    77     -55.107  16.144  40.680  1.00  0.00           C  
ATOM   2485  N9    A    77     -55.534  15.114  41.481  1.00  0.00           N  
ATOM   2486  H5'   A    77     -58.154  18.744  43.995  1.00  0.00           H  
ATOM   2487 H5''   A    77     -56.581  18.629  44.240  1.00  0.00           H  
ATOM   2488  H4'   A    77     -58.301  16.601  44.070  1.00  0.00           H  
ATOM   2489  H3'   A    77     -55.471  16.542  44.267  1.00  0.00           H  
ATOM   2490  H1'   A    77     -57.360  14.420  42.016  1.00  0.00           H  
ATOM   2491  H2'   A    77     -55.485  14.296  43.849  1.00  0.00           H  
ATOM   2492 HO2'   A    77     -57.518  14.174  45.285  1.00  0.00           H  
ATOM   2493  H2    A    77     -53.526  11.264  41.861  1.00  0.00           H  
ATOM   2494  H61   A    77     -50.965  13.397  38.983  1.00  0.00           H  
ATOM   2495  H62   A    77     -51.670  14.926  38.766  1.00  0.00           H  
ATOM   2496  H8    A    77     -55.577  17.001  40.613  1.00  0.00           H  
ATOM   2497  P     A    78     -55.584  16.834  46.842  1.00  0.00           P  
ATOM   2498  OP2   A    78     -54.972  17.967  46.104  1.00  0.00           O  
ATOM   2499  OP1   A    78     -56.333  17.094  48.097  1.00  0.00           O  
ATOM   2500  O5'   A    78     -54.435  15.778  47.164  1.00  0.00           O  
ATOM   2501  C5'   A    78     -54.718  14.592  47.890  1.00  0.00           C  
ATOM   2502  C4'   A    78     -53.790  13.469  47.500  1.00  0.00           C  
ATOM   2503  O4'   A    78     -53.841  13.262  46.073  1.00  0.00           O  
ATOM   2504  C3'   A    78     -52.308  13.713  47.741  1.00  0.00           C  
ATOM   2505  O3'   A    78     -51.925  13.512  49.090  1.00  0.00           O  
ATOM   2506  C1'   A    78     -52.608  12.792  45.579  1.00  0.00           C  
ATOM   2507  C2'   A    78     -51.657  12.736  46.767  1.00  0.00           C  
ATOM   2508  O2'   A    78     -51.656  11.415  47.287  1.00  0.00           O  
ATOM   2509  N1    A    78     -49.307  13.586  41.702  1.00  0.00           N  
ATOM   2510  C2    A    78     -49.498  12.545  42.523  1.00  0.00           C  
ATOM   2511  N3    A    78     -50.378  12.405  43.513  1.00  0.00           N  
ATOM   2512  C4    A    78     -51.137  13.509  43.634  1.00  0.00           C  
ATOM   2513  C5    A    78     -51.059  14.656  42.867  1.00  0.00           C  
ATOM   2514  C6    A    78     -50.087  14.679  41.850  1.00  0.00           C  
ATOM   2515  N6    A    78     -49.895  15.716  41.033  1.00  0.00           N  
ATOM   2516  N7    A    78     -52.002  15.587  43.280  1.00  0.00           N  
ATOM   2517  C8    A    78     -52.618  14.992  44.271  1.00  0.00           C  
ATOM   2518  N9    A    78     -52.146  13.731  44.540  1.00  0.00           N  
ATOM   2519  H5'   A    78     -55.642  14.319  47.711  1.00  0.00           H  
ATOM   2520 H5''   A    78     -54.618  14.771  48.848  1.00  0.00           H  
ATOM   2521  H4'   A    78     -54.054  12.646  47.963  1.00  0.00           H  
ATOM   2522  H3'   A    78     -52.080  14.629  47.475  1.00  0.00           H  
ATOM   2523  H1'   A    78     -52.699  11.895  45.192  1.00  0.00           H  
ATOM   2524  H2'   A    78     -50.757  13.028  46.513  1.00  0.00           H  
ATOM   2525 HO2'   A    78     -51.561  11.457  48.261  1.00  0.00           H  
ATOM   2526  H2    A    78     -48.907  11.778  42.374  1.00  0.00           H  
ATOM   2527  H61   A    78     -49.201  15.674  40.342  1.00  0.00           H  
ATOM   2528  H62   A    78     -50.449  16.519  41.121  1.00  0.00           H  
ATOM   2529  H8    A    78     -53.349  15.409  44.774  1.00  0.00           H  
ATOM   2530  P     A    79     -51.003  14.596  49.838  1.00  0.00           P  
ATOM   2531  OP2   A    79     -51.564  15.943  49.564  1.00  0.00           O  
ATOM   2532  OP1   A    79     -50.815  14.151  51.241  1.00  0.00           O  
ATOM   2533  O5'   A    79     -49.599  14.488  49.093  1.00  0.00           O  
ATOM   2534  C5'   A    79     -48.758  13.359  49.284  1.00  0.00           C  
ATOM   2535  C4'   A    79     -47.647  13.318  48.265  1.00  0.00           C  
ATOM   2536  O4'   A    79     -48.216  13.252  46.929  1.00  0.00           O  
ATOM   2537  C3'   A    79     -46.739  14.537  48.218  1.00  0.00           C  
ATOM   2538  O3'   A    79     -45.679  14.476  49.157  1.00  0.00           O  
ATOM   2539  C1'   A    79     -47.564  14.134  46.053  1.00  0.00           C  
ATOM   2540  C2'   A    79     -46.282  14.553  46.766  1.00  0.00           C  
ATOM   2541  O2'   A    79     -45.277  13.577  46.532  1.00  0.00           O  
ATOM   2542  N1    A    79     -48.754  18.097  42.983  1.00  0.00           N  
ATOM   2543  C2    A    79     -47.795  17.165  42.918  1.00  0.00           C  
ATOM   2544  N3    A    79     -47.542  16.160  43.753  1.00  0.00           N  
ATOM   2545  C4    A    79     -48.419  16.157  44.773  1.00  0.00           C  
ATOM   2546  C5    A    79     -49.457  17.047  44.976  1.00  0.00           C  
ATOM   2547  C6    A    79     -49.619  18.066  44.019  1.00  0.00           C  
ATOM   2548  N6    A    79     -50.575  18.996  44.083  1.00  0.00           N  
ATOM   2549  N7    A    79     -50.153  16.733  46.135  1.00  0.00           N  
ATOM   2550  C8    A    79     -49.532  15.678  46.599  1.00  0.00           C  
ATOM   2551  N9    A    79     -48.472  15.274  45.824  1.00  0.00           N  
ATOM   2552  H5'   A    79     -49.295  12.543  49.204  1.00  0.00           H  
ATOM   2553 H5''   A    79     -48.368  13.398  50.181  1.00  0.00           H  
ATOM   2554  H4'   A    79     -47.099  12.520  48.417  1.00  0.00           H  
ATOM   2555  H3'   A    79     -47.274  15.340  48.390  1.00  0.00           H  
ATOM   2556  H1'   A    79     -47.338  13.719  45.193  1.00  0.00           H  
ATOM   2557  H2'   A    79     -45.991  15.448  46.491  1.00  0.00           H  
ATOM   2558 HO2'   A    79     -44.744  13.467  47.347  1.00  0.00           H  
ATOM   2559  H2    A    79     -47.194  17.232  42.147  1.00  0.00           H  
ATOM   2560  H61   A    79     -50.638  19.682  43.386  1.00  0.00           H  
ATOM   2561  H62   A    79     -51.213  18.992  44.826  1.00  0.00           H  
ATOM   2562  H8    A    79     -49.798  15.219  47.423  1.00  0.00           H  
ATOM   2563  P     G    80     -45.388  15.722  50.129  1.00  0.00           P  
ATOM   2564  OP2   G    80     -46.547  15.872  51.045  1.00  0.00           O  
ATOM   2565  OP1   G    80     -44.023  15.557  50.693  1.00  0.00           O  
ATOM   2566  O5'   G    80     -45.367  16.979  49.150  1.00  0.00           O  
ATOM   2567  C5'   G    80     -44.284  17.189  48.256  1.00  0.00           C  
ATOM   2568  C4'   G    80     -44.655  18.152  47.150  1.00  0.00           C  
ATOM   2569  O4'   G    80     -46.028  17.907  46.732  1.00  0.00           O  
ATOM   2570  C3'   G    80     -44.618  19.628  47.525  1.00  0.00           C  
ATOM   2571  O3'   G    80     -43.299  20.173  47.434  1.00  0.00           O  
ATOM   2572  C1'   G    80     -46.672  19.138  46.506  1.00  0.00           C  
ATOM   2573  C2'   G    80     -45.593  20.227  46.526  1.00  0.00           C  
ATOM   2574  O2'   G    80     -45.016  20.376  45.243  1.00  0.00           O  
ATOM   2575  N1    G    80     -50.423  22.132  48.180  1.00  0.00           N  
ATOM   2576  C2    G    80     -49.751  22.165  46.984  1.00  0.00           C  
ATOM   2577  N2    G    80     -50.109  23.132  46.126  1.00  0.00           N  
ATOM   2578  N3    G    80     -48.800  21.307  46.646  1.00  0.00           N  
ATOM   2579  C4    G    80     -48.589  20.380  47.607  1.00  0.00           C  
ATOM   2580  C5    G    80     -49.217  20.249  48.829  1.00  0.00           C  
ATOM   2581  C6    G    80     -50.218  21.192  49.189  1.00  0.00           C  
ATOM   2582  O6    G    80     -50.875  21.257  50.241  1.00  0.00           O  
ATOM   2583  N7    G    80     -48.721  19.155  49.523  1.00  0.00           N  
ATOM   2584  C8    G    80     -47.805  18.657  48.734  1.00  0.00           C  
ATOM   2585  N9    G    80     -47.655  19.368  47.565  1.00  0.00           N  
ATOM   2586  H5'   G    80     -44.025  16.331  47.860  1.00  0.00           H  
ATOM   2587 H5''   G    80     -43.523  17.553  48.756  1.00  0.00           H  
ATOM   2588  H4'   G    80     -43.895  17.977  46.376  1.00  0.00           H  
ATOM   2589  H3'   G    80     -44.911  19.827  48.567  1.00  0.00           H  
ATOM   2590  H1'   G    80     -47.193  19.222  45.542  1.00  0.00           H  
ATOM   2591  H2'   G    80     -45.925  21.236  46.810  1.00  0.00           H  
ATOM   2592 HO2'   G    80     -45.674  20.809  44.628  1.00  0.00           H  
ATOM   2593  H1    G    80     -51.112  22.837  48.342  1.00  0.00           H  
ATOM   2594  H22   G    80     -49.658  23.201  45.236  1.00  0.00           H  
ATOM   2595  H21   G    80     -50.825  23.782  46.375  1.00  0.00           H  
ATOM   2596  H8    G    80     -47.205  17.769  48.985  1.00  0.00           H  
ATOM   2597  P     C    81     -42.856  21.369  48.419  1.00  0.00           P  
ATOM   2598  OP2   C    81     -43.408  21.101  49.782  1.00  0.00           O  
ATOM   2599  OP1   C    81     -41.390  21.552  48.246  1.00  0.00           O  
ATOM   2600  O5'   C    81     -43.601  22.655  47.836  1.00  0.00           O  
ATOM   2601  C5'   C    81     -43.306  23.166  46.519  1.00  0.00           C  
ATOM   2602  C4'   C    81     -44.249  24.305  46.176  1.00  0.00           C  
ATOM   2603  O4'   C    81     -45.629  23.847  46.259  1.00  0.00           O  
ATOM   2604  C3'   C    81     -44.203  25.507  47.111  1.00  0.00           C  
ATOM   2605  O3'   C    81     -43.137  26.398  46.774  1.00  0.00           O  
ATOM   2606  C1'   C    81     -46.459  24.901  46.749  1.00  0.00           C  
ATOM   2607  C2'   C    81     -45.573  26.141  46.894  1.00  0.00           C  
ATOM   2608  O2'   C    81     -45.644  26.914  45.710  1.00  0.00           O  
ATOM   2609  N1    C    81     -47.082  24.466  48.019  1.00  0.00           N  
ATOM   2610  C2    C    81     -48.239  25.132  48.467  1.00  0.00           C  
ATOM   2611  O2    C    81     -48.697  26.069  47.794  1.00  0.00           O  
ATOM   2612  N3    C    81     -48.826  24.735  49.623  1.00  0.00           N  
ATOM   2613  C4    C    81     -48.308  23.719  50.321  1.00  0.00           C  
ATOM   2614  N4    C    81     -48.925  23.357  51.446  1.00  0.00           N  
ATOM   2615  C5    C    81     -47.134  23.030  49.893  1.00  0.00           C  
ATOM   2616  C6    C    81     -46.557  23.434  48.751  1.00  0.00           C  
ATOM   2617  H5'   C    81     -43.404  22.365  45.772  1.00  0.00           H  
ATOM   2618 H5''   C    81     -42.266  23.521  46.477  1.00  0.00           H  
ATOM   2619  H4'   C    81     -43.928  24.626  45.173  1.00  0.00           H  
ATOM   2620  H3'   C    81     -44.007  25.243  48.161  1.00  0.00           H  
ATOM   2621  H1'   C    81     -47.285  25.174  46.077  1.00  0.00           H  
ATOM   2622  H2'   C    81     -45.849  26.839  47.697  1.00  0.00           H  
ATOM   2623 HO2'   C    81     -44.753  27.332  45.529  1.00  0.00           H  
ATOM   2624  H42   C    81     -48.564  22.601  51.994  1.00  0.00           H  
ATOM   2625  H41   C    81     -49.748  23.839  51.742  1.00  0.00           H  
ATOM   2626  H5    C    81     -46.716  22.199  50.481  1.00  0.00           H  
ATOM   2627  H6    C    81     -45.651  22.924  48.391  1.00  0.00           H  
ATOM   2628  P     A    82     -42.306  27.139  47.933  1.00  0.00           P  
ATOM   2629  OP2   A    82     -42.182  26.205  49.080  1.00  0.00           O  
ATOM   2630  OP1   A    82     -41.083  27.720  47.324  1.00  0.00           O  
ATOM   2631  O5'   A    82     -43.254  28.341  48.377  1.00  0.00           O  
ATOM   2632  C5'   A    82     -43.442  29.470  47.537  1.00  0.00           C  
ATOM   2633  C4'   A    82     -44.702  30.220  47.890  1.00  0.00           C  
ATOM   2634  O4'   A    82     -45.822  29.291  47.926  1.00  0.00           O  
ATOM   2635  C3'   A    82     -44.721  30.884  49.258  1.00  0.00           C  
ATOM   2636  O3'   A    82     -44.061  32.138  49.275  1.00  0.00           O  
ATOM   2637  C1'   A    82     -46.723  29.675  48.956  1.00  0.00           C  
ATOM   2638  C2'   A    82     -46.212  30.980  49.559  1.00  0.00           C  
ATOM   2639  O2'   A    82     -46.807  32.071  48.872  1.00  0.00           O  
ATOM   2640  N1    A    82     -49.632  27.560  52.646  1.00  0.00           N  
ATOM   2641  C2    A    82     -49.823  28.614  51.844  1.00  0.00           C  
ATOM   2642  N3    A    82     -49.022  29.111  50.903  1.00  0.00           N  
ATOM   2643  C4    A    82     -47.889  28.392  50.816  1.00  0.00           C  
ATOM   2644  C5    A    82     -47.550  27.285  51.571  1.00  0.00           C  
ATOM   2645  C6    A    82     -48.484  26.859  52.533  1.00  0.00           C  
ATOM   2646  N6    A    82     -48.294  25.808  53.333  1.00  0.00           N  
ATOM   2647  N7    A    82     -46.301  26.803  51.203  1.00  0.00           N  
ATOM   2648  C8    A    82     -45.919  27.617  50.249  1.00  0.00           C  
ATOM   2649  N9    A    82     -46.832  28.602  49.964  1.00  0.00           N  
ATOM   2650  H5'   A    82     -43.500  29.169  46.605  1.00  0.00           H  
ATOM   2651 H5''   A    82     -42.674  30.071  47.630  1.00  0.00           H  
ATOM   2652  H4'   A    82     -44.869  30.900  47.204  1.00  0.00           H  
ATOM   2653  H3'   A    82     -44.300  30.287  49.912  1.00  0.00           H  
ATOM   2654  H1'   A    82     -47.600  29.827  48.545  1.00  0.00           H  
ATOM   2655  H2'   A    82     -46.382  31.021  50.524  1.00  0.00           H  
ATOM   2656 HO2'   A    82     -47.183  32.694  49.528  1.00  0.00           H  
ATOM   2657  H2    A    82     -50.672  29.089  51.966  1.00  0.00           H  
ATOM   2658  H61   A    82     -48.983  25.559  53.986  1.00  0.00           H  
ATOM   2659  H62   A    82     -47.469  25.284  53.269  1.00  0.00           H  
ATOM   2660  H8    A    82     -45.061  27.530  49.783  1.00  0.00           H  
ATOM   2661  P     U    83     -43.604  32.792  50.671  1.00  0.00           P  
ATOM   2662  OP2   U    83     -43.207  31.692  51.585  1.00  0.00           O  
ATOM   2663  OP1   U    83     -42.642  33.884  50.374  1.00  0.00           O  
ATOM   2664  O5'   U    83     -44.937  33.451  51.241  1.00  0.00           O  
ATOM   2665  C5'   U    83     -45.535  34.565  50.595  1.00  0.00           C  
ATOM   2666  C4'   U    83     -46.923  34.836  51.122  1.00  0.00           C  
ATOM   2667  O4'   U    83     -47.723  33.625  51.069  1.00  0.00           O  
ATOM   2668  C3'   U    83     -47.016  35.257  52.580  1.00  0.00           C  
ATOM   2669  O3'   U    83     -46.682  36.618  52.786  1.00  0.00           O  
ATOM   2670  C1'   U    83     -48.686  33.648  52.117  1.00  0.00           C  
ATOM   2671  C2'   U    83     -48.463  34.927  52.928  1.00  0.00           C  
ATOM   2672  O2'   U    83     -49.348  35.933  52.457  1.00  0.00           O  
ATOM   2673  N1    U    83     -48.555  32.426  52.947  1.00  0.00           N  
ATOM   2674  C2    U    83     -49.694  31.973  53.587  1.00  0.00           C  
ATOM   2675  O2    U    83     -50.775  32.528  53.494  1.00  0.00           O  
ATOM   2676  N3    U    83     -49.526  30.839  54.342  1.00  0.00           N  
ATOM   2677  C4    U    83     -48.361  30.125  54.523  1.00  0.00           C  
ATOM   2678  O4    U    83     -48.371  29.121  55.237  1.00  0.00           O  
ATOM   2679  C5    U    83     -47.224  30.651  53.832  1.00  0.00           C  
ATOM   2680  C6    U    83     -47.360  31.754  53.087  1.00  0.00           C  
ATOM   2681  H5'   U    83     -45.588  34.385  49.633  1.00  0.00           H  
ATOM   2682 H5''   U    83     -44.978  35.357  50.742  1.00  0.00           H  
ATOM   2683  H4'   U    83     -47.346  35.517  50.560  1.00  0.00           H  
ATOM   2684  H3'   U    83     -46.422  34.693  53.117  1.00  0.00           H  
ATOM   2685  H1'   U    83     -49.580  33.673  51.715  1.00  0.00           H  
ATOM   2686  H2'   U    83     -48.574  34.767  53.888  1.00  0.00           H  
ATOM   2687 HO2'   U    83     -48.882  36.796  52.461  1.00  0.00           H  
ATOM   2688  H3    U    83     -50.321  30.501  54.805  1.00  0.00           H  
ATOM   2689  H5    U    83     -46.353  30.206  53.903  1.00  0.00           H  
ATOM   2690  H6    U    83     -46.567  32.095  52.625  1.00  0.00           H  
ATOM   2691  P     U    84     -45.785  37.049  54.048  1.00  0.00           P  
ATOM   2692  OP2   U    84     -44.686  36.062  54.189  1.00  0.00           O  
ATOM   2693  OP1   U    84     -45.463  38.493  53.912  1.00  0.00           O  
ATOM   2694  O5'   U    84     -46.765  36.879  55.293  1.00  0.00           O  
ATOM   2695  C5'   U    84     -47.959  37.641  55.391  1.00  0.00           C  
ATOM   2696  C4'   U    84     -48.849  37.139  56.501  1.00  0.00           C  
ATOM   2697  O4'   U    84     -49.305  35.797  56.181  1.00  0.00           O  
ATOM   2698  C3'   U    84     -48.199  36.993  57.868  1.00  0.00           C  
ATOM   2699  O3'   U    84     -48.147  38.211  58.590  1.00  0.00           O  
ATOM   2700  C1'   U    84     -49.402  35.019  57.359  1.00  0.00           C  
ATOM   2701  C2'   U    84     -49.064  35.930  58.536  1.00  0.00           C  
ATOM   2702  O2'   U    84     -50.267  36.489  59.045  1.00  0.00           O  
ATOM   2703  N1    U    84     -48.469  33.871  57.249  1.00  0.00           N  
ATOM   2704  C2    U    84     -48.784  32.731  57.965  1.00  0.00           C  
ATOM   2705  O2    U    84     -49.778  32.638  58.664  1.00  0.00           O  
ATOM   2706  N3    U    84     -47.893  31.695  57.832  1.00  0.00           N  
ATOM   2707  C4    U    84     -46.741  31.680  57.075  1.00  0.00           C  
ATOM   2708  O4    U    84     -46.040  30.667  57.060  1.00  0.00           O  
ATOM   2709  C5    U    84     -46.479  32.893  56.362  1.00  0.00           C  
ATOM   2710  C6    U    84     -47.331  33.918  56.472  1.00  0.00           C  
ATOM   2711  H5'   U    84     -48.445  37.584  54.542  1.00  0.00           H  
ATOM   2712 H5''   U    84     -47.727  38.576  55.566  1.00  0.00           H  
ATOM   2713  H4'   U    84     -49.625  37.732  56.576  1.00  0.00           H  
ATOM   2714  H3'   U    84     -47.291  36.642  57.758  1.00  0.00           H  
ATOM   2715  H1'   U    84     -50.318  34.684  57.463  1.00  0.00           H  
ATOM   2716  H2'   U    84     -48.568  35.447  59.230  1.00  0.00           H  
ATOM   2717 HO2'   U    84     -50.238  36.472  60.024  1.00  0.00           H  
ATOM   2718  H3    U    84     -48.098  30.877  58.331  1.00  0.00           H  
ATOM   2719  H5    U    84     -45.681  32.971  55.798  1.00  0.00           H  
ATOM   2720  H6    U    84     -47.128  34.737  55.976  1.00  0.00           H  
ATOM   2721  P     U    85     -46.872  38.556  59.504  1.00  0.00           P  
ATOM   2722  OP2   U    85     -45.685  37.897  58.903  1.00  0.00           O  
ATOM   2723  OP1   U    85     -46.857  40.023  59.739  1.00  0.00           O  
ATOM   2724  O5'   U    85     -47.186  37.838  60.890  1.00  0.00           O  
ATOM   2725  C5'   U    85     -48.309  38.218  61.671  1.00  0.00           C  
ATOM   2726  C4'   U    85     -48.689  37.143  62.662  1.00  0.00           C  
ATOM   2727  O4'   U    85     -49.077  35.942  61.935  1.00  0.00           O  
ATOM   2728  C3'   U    85     -47.582  36.648  63.581  1.00  0.00           C  
ATOM   2729  O3'   U    85     -47.316  37.504  64.684  1.00  0.00           O  
ATOM   2730  C1'   U    85     -48.730  34.809  62.694  1.00  0.00           C  
ATOM   2731  C2'   U    85     -48.126  35.297  64.009  1.00  0.00           C  
ATOM   2732  O2'   U    85     -49.152  35.412  64.975  1.00  0.00           O  
ATOM   2733  N1    U    85     -47.754  34.006  61.939  1.00  0.00           N  
ATOM   2734  C2    U    85     -47.760  32.635  62.151  1.00  0.00           C  
ATOM   2735  O2    U    85     -48.559  32.082  62.898  1.00  0.00           O  
ATOM   2736  N3    U    85     -46.797  31.938  61.460  1.00  0.00           N  
ATOM   2737  C4    U    85     -45.848  32.452  60.601  1.00  0.00           C  
ATOM   2738  O4    U    85     -44.987  31.702  60.131  1.00  0.00           O  
ATOM   2739  C5    U    85     -45.921  33.871  60.414  1.00  0.00           C  
ATOM   2740  C6    U    85     -46.848  34.582  61.069  1.00  0.00           C  
ATOM   2741  H5'   U    85     -49.069  38.387  61.076  1.00  0.00           H  
ATOM   2742 H5''   U    85     -48.096  39.040  62.159  1.00  0.00           H  
ATOM   2743  H4'   U    85     -49.487  37.602  63.265  1.00  0.00           H  
ATOM   2744  H3'   U    85     -46.601  36.575  63.089  1.00  0.00           H  
ATOM   2745  H1'   U    85     -49.573  34.152  62.953  1.00  0.00           H  
ATOM   2746  H2'   U    85     -47.362  34.663  64.481  1.00  0.00           H  
ATOM   2747 HO2'   U    85     -48.994  36.225  65.536  1.00  0.00           H  
ATOM   2748  H3    U    85     -46.779  30.946  61.597  1.00  0.00           H  
ATOM   2749  H5    U    85     -45.218  34.375  59.733  1.00  0.00           H  
ATOM   2750  H6    U    85     -46.889  35.670  60.911  1.00  0.00           H  
ATOM   2751  P     G    86     -45.790  37.733  65.152  1.00  0.00           P  
ATOM   2752  OP2   G    86     -44.916  37.741  63.950  1.00  0.00           O  
ATOM   2753  OP1   G    86     -45.791  38.903  66.072  1.00  0.00           O  
ATOM   2754  O5'   G    86     -45.430  36.412  65.972  1.00  0.00           O  
ATOM   2755  C5'   G    86     -46.131  36.068  67.180  1.00  0.00           C  
ATOM   2756  C4'   G    86     -45.742  34.676  67.632  1.00  0.00           C  
ATOM   2757  O4'   G    86     -46.139  33.705  66.624  1.00  0.00           O  
ATOM   2758  C3'   G    86     -44.265  34.363  67.837  1.00  0.00           C  
ATOM   2759  O3'   G    86     -43.771  34.816  69.094  1.00  0.00           O  
ATOM   2760  C1'   G    86     -45.284  32.583  66.686  1.00  0.00           C  
ATOM   2761  C2'   G    86     -44.278  32.843  67.806  1.00  0.00           C  
ATOM   2762  O2'   G    86     -44.781  32.309  69.015  1.00  0.00           O  
ATOM   2763  N1    G    86     -42.522  29.467  63.806  1.00  0.00           N  
ATOM   2764  C2    G    86     -43.005  29.285  65.082  1.00  0.00           C  
ATOM   2765  N2    G    86     -42.703  28.120  65.673  1.00  0.00           N  
ATOM   2766  N3    G    86     -43.726  30.182  65.730  1.00  0.00           N  
ATOM   2767  C4    G    86     -43.927  31.297  64.993  1.00  0.00           C  
ATOM   2768  C5    G    86     -43.485  31.581  63.717  1.00  0.00           C  
ATOM   2769  C6    G    86     -42.710  30.612  63.032  1.00  0.00           C  
ATOM   2770  O6    G    86     -42.215  30.681  61.901  1.00  0.00           O  
ATOM   2771  N7    G    86     -43.903  32.843  63.318  1.00  0.00           N  
ATOM   2772  C8    G    86     -44.580  33.295  64.341  1.00  0.00           C  
ATOM   2773  N9    G    86     -44.631  32.408  65.391  1.00  0.00           N  
ATOM   2774  H5'   G    86     -47.217  36.115  67.012  1.00  0.00           H  
ATOM   2775 H5''   G    86     -45.897  36.795  67.972  1.00  0.00           H  
ATOM   2776  H4'   G    86     -46.237  34.561  68.606  1.00  0.00           H  
ATOM   2777  H3'   G    86     -43.603  34.858  67.112  1.00  0.00           H  
ATOM   2778  H1'   G    86     -45.788  31.635  66.924  1.00  0.00           H  
ATOM   2779  H2'   G    86     -43.274  32.413  67.689  1.00  0.00           H  
ATOM   2780 HO2'   G    86     -44.567  32.930  69.770  1.00  0.00           H  
ATOM   2781  H1    G    86     -41.995  28.721  63.401  1.00  0.00           H  
ATOM   2782  H22   G    86     -43.026  27.934  66.602  1.00  0.00           H  
ATOM   2783  H21   G    86     -42.158  27.439  65.187  1.00  0.00           H  
ATOM   2784  H8    G    86     -45.058  34.286  64.361  1.00  0.00           H  
ATOM   2785  P     C    87     -42.237  35.296  69.227  1.00  0.00           P  
ATOM   2786  OP2   C    87     -41.826  36.038  68.008  1.00  0.00           O  
ATOM   2787  OP1   C    87     -42.170  35.961  70.556  1.00  0.00           O  
ATOM   2788  O5'   C    87     -41.364  33.962  69.256  1.00  0.00           O  
ATOM   2789  C5'   C    87     -41.440  33.055  70.366  1.00  0.00           C  
ATOM   2790  C4'   C    87     -40.778  31.738  70.028  1.00  0.00           C  
ATOM   2791  O4'   C    87     -41.340  31.215  68.792  1.00  0.00           O  
ATOM   2792  C3'   C    87     -39.286  31.754  69.731  1.00  0.00           C  
ATOM   2793  O3'   C    87     -38.501  31.775  70.917  1.00  0.00           O  
ATOM   2794  C1'   C    87     -40.396  30.392  68.154  1.00  0.00           C  
ATOM   2795  C2'   C    87     -39.117  30.431  68.994  1.00  0.00           C  
ATOM   2796  O2'   C    87     -39.124  29.323  69.871  1.00  0.00           O  
ATOM   2797  N1    C    87     -40.184  30.885  66.782  1.00  0.00           N  
ATOM   2798  C2    C    87     -39.615  30.013  65.851  1.00  0.00           C  
ATOM   2799  O2    C    87     -39.326  28.863  66.210  1.00  0.00           O  
ATOM   2800  N3    C    87     -39.394  30.439  64.589  1.00  0.00           N  
ATOM   2801  C4    C    87     -39.726  31.679  64.237  1.00  0.00           C  
ATOM   2802  N4    C    87     -39.503  32.046  62.974  1.00  0.00           N  
ATOM   2803  C5    C    87     -40.310  32.594  65.164  1.00  0.00           C  
ATOM   2804  C6    C    87     -40.520  32.158  66.415  1.00  0.00           C  
ATOM   2805  H5'   C    87     -42.490  32.877  70.639  1.00  0.00           H  
ATOM   2806 H5''   C    87     -40.949  33.495  71.246  1.00  0.00           H  
ATOM   2807  H4'   C    87     -40.951  31.115  70.918  1.00  0.00           H  
ATOM   2808  H3'   C    87     -38.954  32.649  69.183  1.00  0.00           H  
ATOM   2809  H1'   C    87     -40.692  29.336  68.071  1.00  0.00           H  
ATOM   2810  H2'   C    87     -38.160  30.363  68.459  1.00  0.00           H  
ATOM   2811 HO2'   C    87     -38.746  29.595  70.756  1.00  0.00           H  
ATOM   2812  H42   C    87     -39.739  32.971  62.673  1.00  0.00           H  
ATOM   2813  H41   C    87     -39.101  31.398  62.329  1.00  0.00           H  
ATOM   2814  H5    C    87     -40.575  33.618  64.862  1.00  0.00           H  
ATOM   2815  H6    C    87     -40.969  32.835  67.158  1.00  0.00           H  
ATOM   2816  P     C    88     -36.912  31.955  70.817  1.00  0.00           P  
ATOM   2817  OP2   C    88     -36.640  33.082  69.886  1.00  0.00           O  
ATOM   2818  OP1   C    88     -36.454  32.039  72.232  1.00  0.00           O  
ATOM   2819  O5'   C    88     -36.374  30.587  70.178  1.00  0.00           O  
ATOM   2820  C5'   C    88     -35.175  29.963  70.673  1.00  0.00           C  
ATOM   2821  C4'   C    88     -34.683  28.877  69.722  1.00  0.00           C  
ATOM   2822  O4'   C    88     -35.628  28.709  68.634  1.00  0.00           O  
ATOM   2823  C3'   C    88     -33.333  29.090  69.051  1.00  0.00           C  
ATOM   2824  O3'   C    88     -32.306  28.455  69.832  1.00  0.00           O  
ATOM   2825  C1'   C    88     -34.936  28.393  67.438  1.00  0.00           C  
ATOM   2826  C2'   C    88     -33.448  28.253  67.785  1.00  0.00           C  
ATOM   2827  O2'   C    88     -33.119  26.906  68.061  1.00  0.00           O  
ATOM   2828  N1    C    88     -35.245  29.426  66.433  1.00  0.00           N  
ATOM   2829  C2    C    88     -35.021  29.150  65.085  1.00  0.00           C  
ATOM   2830  O2    C    88     -34.595  28.030  64.767  1.00  0.00           O  
ATOM   2831  N3    C    88     -35.278  30.110  64.159  1.00  0.00           N  
ATOM   2832  C4    C    88     -35.748  31.297  64.545  1.00  0.00           C  
ATOM   2833  N4    C    88     -35.972  32.218  63.614  1.00  0.00           N  
ATOM   2834  C5    C    88     -36.004  31.596  65.909  1.00  0.00           C  
ATOM   2835  C6    C    88     -35.739  30.641  66.814  1.00  0.00           C  
ATOM   2836  H5'   C    88     -35.359  29.520  71.662  1.00  0.00           H  
ATOM   2837 H5''   C    88     -34.383  30.716  70.801  1.00  0.00           H  
ATOM   2838  H4'   C    88     -34.557  27.994  70.366  1.00  0.00           H  
ATOM   2839  H3'   C    88     -33.034  30.147  68.987  1.00  0.00           H  
ATOM   2840  H1'   C    88     -35.252  27.439  66.992  1.00  0.00           H  
ATOM   2841  H2'   C    88     -32.758  28.581  66.995  1.00  0.00           H  
ATOM   2842 HO2'   C    88     -32.455  26.871  68.809  1.00  0.00           H  
ATOM   2843  H42   C    88     -36.323  33.118  63.873  1.00  0.00           H  
ATOM   2844  H41   C    88     -35.791  32.011  62.653  1.00  0.00           H  
ATOM   2845  H5    C    88     -36.402  32.576  66.213  1.00  0.00           H  
ATOM   2846  H6    C    88     -35.925  30.837  67.880  1.00  0.00           H  
ATOM   2847  P     A    89     -30.807  29.036  69.821  1.00  0.00           P  
ATOM   2848  OP2   A    89     -30.882  30.507  70.003  1.00  0.00           O  
ATOM   2849  OP1   A    89     -29.991  28.221  70.755  1.00  0.00           O  
ATOM   2850  O5'   A    89     -30.294  28.749  68.339  1.00  0.00           O  
ATOM   2851  C5'   A    89     -29.328  29.590  67.727  1.00  0.00           C  
ATOM   2852  C4'   A    89     -29.074  29.191  66.295  1.00  0.00           C  
ATOM   2853  O4'   A    89     -30.334  29.171  65.590  1.00  0.00           O  
ATOM   2854  C3'   A    89     -28.203  30.138  65.483  1.00  0.00           C  
ATOM   2855  O3'   A    89     -26.817  29.913  65.668  1.00  0.00           O  
ATOM   2856  C1'   A    89     -30.169  29.655  64.272  1.00  0.00           C  
ATOM   2857  C2'   A    89     -28.671  29.884  64.056  1.00  0.00           C  
ATOM   2858  O2'   A    89     -28.091  28.700  63.527  1.00  0.00           O  
ATOM   2859  N1    A    89     -31.439  33.620  61.235  1.00  0.00           N  
ATOM   2860  C2    A    89     -30.647  32.557  61.045  1.00  0.00           C  
ATOM   2861  N3    A    89     -30.360  31.561  61.880  1.00  0.00           N  
ATOM   2862  C4    A    89     -30.997  31.726  63.053  1.00  0.00           C  
ATOM   2863  C5    A    89     -31.843  32.764  63.397  1.00  0.00           C  
ATOM   2864  C6    A    89     -32.065  33.755  62.424  1.00  0.00           C  
ATOM   2865  N6    A    89     -32.855  34.814  62.614  1.00  0.00           N  
ATOM   2866  N7    A    89     -32.318  32.600  64.691  1.00  0.00           N  
ATOM   2867  C8    A    89     -31.758  31.486  65.093  1.00  0.00           C  
ATOM   2868  N9    A    89     -30.946  30.903  64.152  1.00  0.00           N  
ATOM   2869  H5'   A    89     -28.488  29.531  68.229  1.00  0.00           H  
ATOM   2870 H5''   A    89     -29.648  30.515  67.749  1.00  0.00           H  
ATOM   2871  H4'   A    89     -28.677  28.295  66.281  1.00  0.00           H  
ATOM   2872  H3'   A    89     -28.418  31.062  65.729  1.00  0.00           H  
ATOM   2873  H1'   A    89     -30.497  29.002  63.617  1.00  0.00           H  
ATOM   2874  H2'   A    89     -28.504  30.659  63.480  1.00  0.00           H  
ATOM   2875 HO2'   A    89     -27.194  28.589  63.906  1.00  0.00           H  
ATOM   2876  H2    A    89     -30.216  32.506  60.165  1.00  0.00           H  
ATOM   2877  H61   A    89     -32.971  35.473  61.898  1.00  0.00           H  
ATOM   2878  H62   A    89     -33.319  34.933  63.469  1.00  0.00           H  
ATOM   2879  H8    A    89     -31.905  31.104  65.984  1.00  0.00           H  
ATOM   2880  P     A    90     -25.828  31.149  65.946  1.00  0.00           P  
ATOM   2881  OP2   A    90     -26.589  32.190  66.682  1.00  0.00           O  
ATOM   2882  OP1   A    90     -24.571  30.613  66.524  1.00  0.00           O  
ATOM   2883  O5'   A    90     -25.501  31.715  64.493  1.00  0.00           O  
ATOM   2884  C5'   A    90     -24.909  30.886  63.504  1.00  0.00           C  
ATOM   2885  C4'   A    90     -25.057  31.477  62.124  1.00  0.00           C  
ATOM   2886  O4'   A    90     -26.458  31.600  61.768  1.00  0.00           O  
ATOM   2887  C3'   A    90     -24.527  32.892  61.945  1.00  0.00           C  
ATOM   2888  O3'   A    90     -23.125  32.938  61.745  1.00  0.00           O  
ATOM   2889  C1'   A    90     -26.640  32.724  60.937  1.00  0.00           C  
ATOM   2890  C2'   A    90     -25.258  33.323  60.686  1.00  0.00           C  
ATOM   2891  O2'   A    90     -24.691  32.722  59.531  1.00  0.00           O  
ATOM   2892  N1    A    90     -29.461  37.012  60.476  1.00  0.00           N  
ATOM   2893  C2    A    90     -28.689  36.344  59.608  1.00  0.00           C  
ATOM   2894  N3    A    90     -27.981  35.232  59.796  1.00  0.00           N  
ATOM   2895  C4    A    90     -28.119  34.788  61.057  1.00  0.00           C  
ATOM   2896  C5    A    90     -28.876  35.364  62.060  1.00  0.00           C  
ATOM   2897  C6    A    90     -29.579  36.538  61.735  1.00  0.00           C  
ATOM   2898  N6    A    90     -30.348  37.204  62.599  1.00  0.00           N  
ATOM   2899  N7    A    90     -28.779  34.628  63.233  1.00  0.00           N  
ATOM   2900  C8    A    90     -27.979  33.639  62.918  1.00  0.00           C  
ATOM   2901  N9    A    90     -27.542  33.674  61.616  1.00  0.00           N  
ATOM   2902  H5'   A    90     -25.343  30.007  63.522  1.00  0.00           H  
ATOM   2903 H5''   A    90     -23.957  30.776  63.705  1.00  0.00           H  
ATOM   2904  H4'   A    90     -24.621  30.884  61.477  1.00  0.00           H  
ATOM   2905  H3'   A    90     -24.820  33.443  62.701  1.00  0.00           H  
ATOM   2906  H1'   A    90     -27.037  32.451  60.083  1.00  0.00           H  
ATOM   2907  H2'   A    90     -25.294  34.299  60.608  1.00  0.00           H  
ATOM   2908 HO2'   A    90     -23.734  32.579  59.684  1.00  0.00           H  
ATOM   2909  H2    A    90     -28.638  36.729  58.708  1.00  0.00           H  
ATOM   2910  H61   A    90     -30.814  38.018  62.313  1.00  0.00           H  
ATOM   2911  H62   A    90     -30.448  36.879  63.518  1.00  0.00           H  
ATOM   2912  H8    A    90     -27.717  32.939  63.552  1.00  0.00           H  
ATOM   2913  P     G    91     -22.262  34.149  62.354  1.00  0.00           P  
ATOM   2914  OP2   G    91     -22.762  34.426  63.725  1.00  0.00           O  
ATOM   2915  OP1   G    91     -20.824  33.841  62.145  1.00  0.00           O  
ATOM   2916  O5'   G    91     -22.638  35.394  61.432  1.00  0.00           O  
ATOM   2917  C5'   G    91     -22.354  35.382  60.041  1.00  0.00           C  
ATOM   2918  C4'   G    91     -22.831  36.645  59.367  1.00  0.00           C  
ATOM   2919  O4'   G    91     -24.285  36.664  59.410  1.00  0.00           O  
ATOM   2920  C3'   G    91     -22.437  37.951  60.040  1.00  0.00           C  
ATOM   2921  O3'   G    91     -21.131  38.380  59.692  1.00  0.00           O  
ATOM   2922  C1'   G    91     -24.737  38.017  59.509  1.00  0.00           C  
ATOM   2923  C2'   G    91     -23.501  38.918  59.537  1.00  0.00           C  
ATOM   2924  O2'   G    91     -23.218  39.355  58.216  1.00  0.00           O  
ATOM   2925  N1    G    91     -28.017  40.983  62.031  1.00  0.00           N  
ATOM   2926  C2    G    91     -27.402  41.192  60.820  1.00  0.00           C  
ATOM   2927  N2    G    91     -27.697  42.340  60.193  1.00  0.00           N  
ATOM   2928  N3    G    91     -26.561  40.337  60.262  1.00  0.00           N  
ATOM   2929  C4    G    91     -26.377  39.238  61.024  1.00  0.00           C  
ATOM   2930  C5    G    91     -26.941  38.933  62.244  1.00  0.00           C  
ATOM   2931  C6    G    91     -27.842  39.859  62.832  1.00  0.00           C  
ATOM   2932  O6    G    91     -28.445  39.770  63.907  1.00  0.00           O  
ATOM   2933  N7    G    91     -26.494  37.701  62.700  1.00  0.00           N  
ATOM   2934  C8    G    91     -25.681  37.287  61.766  1.00  0.00           C  
ATOM   2935  N9    G    91     -25.564  38.171  60.720  1.00  0.00           N  
ATOM   2936  H5'   G    91     -22.798  34.612  59.630  1.00  0.00           H  
ATOM   2937 H5''   G    91     -21.385  35.298  59.913  1.00  0.00           H  
ATOM   2938  H4'   G    91     -22.530  36.640  58.434  1.00  0.00           H  
ATOM   2939  H3'   G    91     -22.526  37.852  61.010  1.00  0.00           H  
ATOM   2940  H1'   G    91     -25.275  38.226  58.717  1.00  0.00           H  
ATOM   2941  H2'   G    91     -23.621  39.672  60.151  1.00  0.00           H  
ATOM   2942 HO2'   G    91     -22.255  39.268  58.051  1.00  0.00           H  
ATOM   2943  H1    G    91     -28.625  41.679  62.357  1.00  0.00           H  
ATOM   2944  H22   G    91     -27.288  42.543  59.325  1.00  0.00           H  
ATOM   2945  H21   G    91     -28.319  42.978  60.600  1.00  0.00           H  
ATOM   2946  H8    G    91     -25.204  36.433  61.807  1.00  0.00           H  
ATOM   2947  P     A    92     -20.254  39.228  60.738  1.00  0.00           P  
ATOM   2948  OP2   A    92     -20.581  38.750  62.105  1.00  0.00           O  
ATOM   2949  OP1   A    92     -18.844  39.215  60.274  1.00  0.00           O  
ATOM   2950  O5'   A    92     -20.808  40.714  60.591  1.00  0.00           O  
ATOM   2951  C5'   A    92     -20.608  41.451  59.394  1.00  0.00           C  
ATOM   2952  C4'   A    92     -21.312  42.784  59.439  1.00  0.00           C  
ATOM   2953  O4'   A    92     -22.749  42.582  59.525  1.00  0.00           O  
ATOM   2954  C3'   A    92     -20.987  43.671  60.631  1.00  0.00           C  
ATOM   2955  O3'   A    92     -19.756  44.357  60.493  1.00  0.00           O  
ATOM   2956  C1'   A    92     -23.312  43.654  60.268  1.00  0.00           C  
ATOM   2957  C2'   A    92     -22.188  44.604  60.679  1.00  0.00           C  
ATOM   2958  O2'   A    92     -22.075  45.638  59.713  1.00  0.00           O  
ATOM   2959  N1    A    92     -27.061  44.552  63.688  1.00  0.00           N  
ATOM   2960  C2    A    92     -26.581  45.274  62.667  1.00  0.00           C  
ATOM   2961  N3    A    92     -25.601  44.980  61.815  1.00  0.00           N  
ATOM   2962  C4    A    92     -25.078  43.772  62.092  1.00  0.00           C  
ATOM   2963  C5    A    92     -25.465  42.915  63.106  1.00  0.00           C  
ATOM   2964  C6    A    92     -26.514  43.343  63.938  1.00  0.00           C  
ATOM   2965  N6    A    92     -26.992  42.624  64.956  1.00  0.00           N  
ATOM   2966  N7    A    92     -24.700  41.756  63.086  1.00  0.00           N  
ATOM   2967  C8    A    92     -23.882  41.936  62.078  1.00  0.00           C  
ATOM   2968  N9    A    92     -24.056  43.135  61.432  1.00  0.00           N  
ATOM   2969  H5'   A    92     -20.953  40.933  58.637  1.00  0.00           H  
ATOM   2970 H5''   A    92     -19.648  41.601  59.266  1.00  0.00           H  
ATOM   2971  H4'   A    92     -21.110  43.278  58.617  1.00  0.00           H  
ATOM   2972  H3'   A    92     -20.972  43.123  61.445  1.00  0.00           H  
ATOM   2973  H1'   A    92     -23.930  44.122  59.667  1.00  0.00           H  
ATOM   2974  H2'   A    92     -22.329  44.962  61.581  1.00  0.00           H  
ATOM   2975 HO2'   A    92     -21.129  45.867  59.601  1.00  0.00           H  
ATOM   2976  H2    A    92     -27.013  46.144  62.528  1.00  0.00           H  
ATOM   2977  H61   A    92     -27.726  42.975  65.502  1.00  0.00           H  
ATOM   2978  H62   A    92     -26.611  41.744  65.156  1.00  0.00           H  
ATOM   2979  H8    A    92     -23.208  41.276  61.811  1.00  0.00           H  
ATOM   2980  P     A    93     -18.811  44.557  61.770  1.00  0.00           P  
ATOM   2981  OP2   A    93     -19.053  43.380  62.642  1.00  0.00           O  
ATOM   2982  OP1   A    93     -17.450  44.805  61.233  1.00  0.00           O  
ATOM   2983  O5'   A    93     -19.275  45.860  62.561  1.00  0.00           O  
ATOM   2984  C5'   A    93     -19.289  47.131  61.928  1.00  0.00           C  
ATOM   2985  C4'   A    93     -20.369  48.019  62.493  1.00  0.00           C  
ATOM   2986  O4'   A    93     -21.669  47.381  62.350  1.00  0.00           O  
ATOM   2987  C3'   A    93     -20.279  48.315  63.982  1.00  0.00           C  
ATOM   2988  O3'   A    93     -19.342  49.333  64.290  1.00  0.00           O  
ATOM   2989  C1'   A    93     -22.476  47.666  63.468  1.00  0.00           C  
ATOM   2990  C2'   A    93     -21.719  48.696  64.302  1.00  0.00           C  
ATOM   2991  O2'   A    93     -22.024  49.999  63.828  1.00  0.00           O  
ATOM   2992  N1    A    93     -25.574  45.178  66.749  1.00  0.00           N  
ATOM   2993  C2    A    93     -25.627  46.406  66.216  1.00  0.00           C  
ATOM   2994  N3    A    93     -24.785  46.991  65.367  1.00  0.00           N  
ATOM   2995  C4    A    93     -23.772  46.163  65.056  1.00  0.00           C  
ATOM   2996  C5    A    93     -23.582  44.875  65.522  1.00  0.00           C  
ATOM   2997  C6    A    93     -24.544  44.372  66.415  1.00  0.00           C  
ATOM   2998  N6    A    93     -24.492  43.148  66.947  1.00  0.00           N  
ATOM   2999  N7    A    93     -22.427  44.324  64.984  1.00  0.00           N  
ATOM   3000  C8    A    93     -21.953  45.275  64.218  1.00  0.00           C  
ATOM   3001  N9    A    93     -22.717  46.416  64.213  1.00  0.00           N  
ATOM   3002  H5'   A    93     -19.446  47.008  60.968  1.00  0.00           H  
ATOM   3003 H5''   A    93     -18.420  47.563  62.057  1.00  0.00           H  
ATOM   3004  H4'   A    93     -20.371  48.867  62.001  1.00  0.00           H  
ATOM   3005  H3'   A    93     -20.044  47.502  64.478  1.00  0.00           H  
ATOM   3006  H1'   A    93     -23.333  48.046  63.181  1.00  0.00           H  
ATOM   3007  H2'   A    93     -21.911  48.602  65.258  1.00  0.00           H  
ATOM   3008 HO2'   A    93     -21.219  50.555  63.886  1.00  0.00           H  
ATOM   3009  H2    A    93     -26.394  46.951  66.490  1.00  0.00           H  
ATOM   3010  H61   A    93     -25.194  42.853  67.565  1.00  0.00           H  
ATOM   3011  H62   A    93     -23.754  42.546  66.720  1.00  0.00           H  
ATOM   3012  H8    A    93     -21.128  45.181  63.695  1.00  0.00           H  
ATOM   3013  P     U    94     -18.372  49.180  65.562  1.00  0.00           P  
ATOM   3014  OP2   U    94     -17.806  47.808  65.546  1.00  0.00           O  
ATOM   3015  OP1   U    94     -17.459  50.351  65.588  1.00  0.00           O  
ATOM   3016  O5'   U    94     -19.355  49.294  66.811  1.00  0.00           O  
ATOM   3017  C5'   U    94     -20.097  50.480  67.050  1.00  0.00           C  
ATOM   3018  C4'   U    94     -21.145  50.276  68.109  1.00  0.00           C  
ATOM   3019  O4'   U    94     -22.094  49.263  67.681  1.00  0.00           O  
ATOM   3020  C3'   U    94     -20.681  49.758  69.457  1.00  0.00           C  
ATOM   3021  O3'   U    94     -20.080  50.775  70.252  1.00  0.00           O  
ATOM   3022  C1'   U    94     -22.633  48.614  68.817  1.00  0.00           C  
ATOM   3023  C2'   U    94     -22.000  49.273  70.041  1.00  0.00           C  
ATOM   3024  O2'   U    94     -22.819  50.353  70.426  1.00  0.00           O  
ATOM   3025  N1    U    94     -22.317  47.177  68.735  1.00  0.00           N  
ATOM   3026  C2    U    94     -22.999  46.324  69.587  1.00  0.00           C  
ATOM   3027  O2    U    94     -23.795  46.723  70.424  1.00  0.00           O  
ATOM   3028  N3    U    94     -22.696  44.990  69.432  1.00  0.00           N  
ATOM   3029  C4    U    94     -21.785  44.437  68.543  1.00  0.00           C  
ATOM   3030  O4    U    94     -21.656  43.215  68.489  1.00  0.00           O  
ATOM   3031  C5    U    94     -21.103  45.380  67.725  1.00  0.00           C  
ATOM   3032  C6    U    94     -21.383  46.685  67.843  1.00  0.00           C  
ATOM   3033  H5'   U    94     -20.534  50.757  66.217  1.00  0.00           H  
ATOM   3034 H5''   U    94     -19.484  51.188  67.339  1.00  0.00           H  
ATOM   3035  H4'   U    94     -21.576  51.277  68.258  1.00  0.00           H  
ATOM   3036  H3'   U    94     -19.900  48.987  69.389  1.00  0.00           H  
ATOM   3037  H1'   U    94     -23.723  48.698  68.937  1.00  0.00           H  
ATOM   3038  H2'   U    94     -21.865  48.669  70.950  1.00  0.00           H  
ATOM   3039 HO2'   U    94     -22.248  51.142  70.653  1.00  0.00           H  
ATOM   3040  H3    U    94     -23.185  44.349  70.026  1.00  0.00           H  
ATOM   3041  H5    U    94     -20.348  45.039  67.000  1.00  0.00           H  
ATOM   3042  H6    U    94     -20.846  47.400  67.202  1.00  0.00           H  
ATOM   3043  P     G    95     -18.883  50.401  71.273  1.00  0.00           P  
ATOM   3044  OP2   G    95     -18.009  49.362  70.680  1.00  0.00           O  
ATOM   3045  OP1   G    95     -18.299  51.689  71.699  1.00  0.00           O  
ATOM   3046  O5'   G    95     -19.633  49.765  72.519  1.00  0.00           O  
ATOM   3047  C5'   G    95     -20.537  50.556  73.293  1.00  0.00           C  
ATOM   3048  C4'   G    95     -21.251  49.700  74.310  1.00  0.00           C  
ATOM   3049  O4'   G    95     -22.030  48.686  73.626  1.00  0.00           O  
ATOM   3050  C3'   G    95     -20.374  48.881  75.239  1.00  0.00           C  
ATOM   3051  O3'   G    95     -19.849  49.673  76.295  1.00  0.00           O  
ATOM   3052  C1'   G    95     -22.144  47.544  74.468  1.00  0.00           C  
ATOM   3053  C2'   G    95     -21.356  47.835  75.741  1.00  0.00           C  
ATOM   3054  O2'   G    95     -22.248  48.351  76.704  1.00  0.00           O  
ATOM   3055  N1    G    95     -22.068  42.478  74.398  1.00  0.00           N  
ATOM   3056  C2    G    95     -22.617  43.332  75.319  1.00  0.00           C  
ATOM   3057  N2    G    95     -23.238  42.762  76.359  1.00  0.00           N  
ATOM   3058  N3    G    95     -22.560  44.647  75.231  1.00  0.00           N  
ATOM   3059  C4    G    95     -21.887  45.053  74.135  1.00  0.00           C  
ATOM   3060  C5    G    95     -21.288  44.286  73.163  1.00  0.00           C  
ATOM   3061  C6    G    95     -21.375  42.869  73.262  1.00  0.00           C  
ATOM   3062  O6    G    95     -20.943  42.016  72.492  1.00  0.00           O  
ATOM   3063  N7    G    95     -20.675  45.092  72.208  1.00  0.00           N  
ATOM   3064  C8    G    95     -20.927  46.310  72.602  1.00  0.00           C  
ATOM   3065  N9    G    95     -21.666  46.358  73.760  1.00  0.00           N  
ATOM   3066  H5'   G    95     -21.274  51.040  72.637  1.00  0.00           H  
ATOM   3067 H5''   G    95     -19.989  51.359  73.808  1.00  0.00           H  
ATOM   3068  H4'   G    95     -21.838  50.418  74.901  1.00  0.00           H  
ATOM   3069  H3'   G    95     -19.481  48.463  74.751  1.00  0.00           H  
ATOM   3070  H1'   G    95     -23.179  47.331  74.774  1.00  0.00           H  
ATOM   3071  H2'   G    95     -20.858  46.991  76.240  1.00  0.00           H  
ATOM   3072 HO2'   G    95     -21.836  49.145  77.150  1.00  0.00           H  
ATOM   3073  H1    G    95     -22.174  41.497  74.557  1.00  0.00           H  
ATOM   3074  H22   G    95     -23.656  43.334  77.065  1.00  0.00           H  
ATOM   3075  H21   G    95     -23.283  41.767  76.430  1.00  0.00           H  
ATOM   3076  H8    G    95     -20.580  47.206  72.064  1.00  0.00           H  
ATOM   3077  P     U    96     -18.431  49.292  76.962  1.00  0.00           P  
ATOM   3078  OP2   U    96     -17.499  48.867  75.883  1.00  0.00           O  
ATOM   3079  OP1   U    96     -18.072  50.435  77.839  1.00  0.00           O  
ATOM   3080  O5'   U    96     -18.735  48.025  77.881  1.00  0.00           O  
ATOM   3081  C5'   U    96     -19.574  48.145  79.018  1.00  0.00           C  
ATOM   3082  C4'   U    96     -19.727  46.799  79.707  1.00  0.00           C  
ATOM   3083  O4'   U    96     -20.505  45.887  78.871  1.00  0.00           O  
ATOM   3084  C3'   U    96     -18.450  46.027  79.960  1.00  0.00           C  
ATOM   3085  O3'   U    96     -17.719  46.578  81.061  1.00  0.00           O  
ATOM   3086  C1'   U    96     -20.112  44.555  79.172  1.00  0.00           C  
ATOM   3087  C2'   U    96     -18.989  44.615  80.204  1.00  0.00           C  
ATOM   3088  O2'   U    96     -19.567  44.450  81.487  1.00  0.00           O  
ATOM   3089  N1    U    96     -19.738  43.851  77.942  1.00  0.00           N  
ATOM   3090  C2    U    96     -19.896  42.474  77.895  1.00  0.00           C  
ATOM   3091  O2    U    96     -20.420  41.829  78.801  1.00  0.00           O  
ATOM   3092  N3    U    96     -19.443  41.882  76.739  1.00  0.00           N  
ATOM   3093  C4    U    96     -18.896  42.526  75.640  1.00  0.00           C  
ATOM   3094  O4    U    96     -18.488  41.862  74.684  1.00  0.00           O  
ATOM   3095  C5    U    96     -18.821  43.944  75.756  1.00  0.00           C  
ATOM   3096  C6    U    96     -19.230  44.543  76.876  1.00  0.00           C  
ATOM   3097  H5'   U    96     -20.562  48.522  78.721  1.00  0.00           H  
ATOM   3098 H5''   U    96     -19.150  48.874  79.726  1.00  0.00           H  
ATOM   3099  H4'   U    96     -20.193  47.043  80.673  1.00  0.00           H  
ATOM   3100  H3'   U    96     -17.740  46.059  79.121  1.00  0.00           H  
ATOM   3101  H1'   U    96     -20.930  43.976  79.625  1.00  0.00           H  
ATOM   3102  H2'   U    96     -18.204  43.847  80.155  1.00  0.00           H  
ATOM   3103 HO2'   U    96     -19.013  43.813  82.024  1.00  0.00           H  
ATOM   3104  H3    U    96     -19.513  40.885  76.691  1.00  0.00           H  
ATOM   3105  H5    U    96     -18.426  44.546  74.923  1.00  0.00           H  
ATOM   3106  H6    U    96     -19.163  45.640  76.942  1.00  0.00           H  
ATOM   3107  P     U    97     -16.144  46.295  81.210  1.00  0.00           P  
ATOM   3108  OP2   U    97     -15.540  46.337  79.855  1.00  0.00           O  
ATOM   3109  OP1   U    97     -15.617  47.182  82.278  1.00  0.00           O  
ATOM   3110  O5'   U    97     -16.072  44.793  81.736  1.00  0.00           O  
ATOM   3111  C5'   U    97     -16.352  44.481  83.092  1.00  0.00           C  
ATOM   3112  C4'   U    97     -16.618  43.008  83.281  1.00  0.00           C  
ATOM   3113  O4'   U    97     -17.517  42.556  82.232  1.00  0.00           O  
ATOM   3114  C3'   U    97     -15.416  42.087  83.145  1.00  0.00           C  
ATOM   3115  O3'   U    97     -14.619  42.039  84.315  1.00  0.00           O  
ATOM   3116  C1'   U    97     -17.202  41.213  81.868  1.00  0.00           C  
ATOM   3117  C2'   U    97     -16.054  40.753  82.770  1.00  0.00           C  
ATOM   3118  O2'   U    97     -16.594  40.102  83.912  1.00  0.00           O  
ATOM   3119  N1    U    97     -16.845  41.154  80.429  1.00  0.00           N  
ATOM   3120  C2    U    97     -17.186  40.005  79.741  1.00  0.00           C  
ATOM   3121  O2    U    97     -17.757  39.062  80.261  1.00  0.00           O  
ATOM   3122  N3    U    97     -16.837  39.996  78.413  1.00  0.00           N  
ATOM   3123  C4    U    97     -16.194  40.996  77.715  1.00  0.00           C  
ATOM   3124  O4    U    97     -15.947  40.836  76.519  1.00  0.00           O  
ATOM   3125  C5    U    97     -15.872  42.154  78.491  1.00  0.00           C  
ATOM   3126  C6    U    97     -16.201  42.190  79.786  1.00  0.00           C  
ATOM   3127  H5'   U    97     -17.141  44.987  83.380  1.00  0.00           H  
ATOM   3128 H5''   U    97     -15.587  44.740  83.646  1.00  0.00           H  
ATOM   3129  H4'   U    97     -17.043  42.873  84.153  1.00  0.00           H  
ATOM   3130  H3'   U    97     -14.858  42.392  82.399  1.00  0.00           H  
ATOM   3131  H1'   U    97     -17.987  40.649  82.030  1.00  0.00           H  
ATOM   3132  H2'   U    97     -15.426  40.176  82.288  1.00  0.00           H  
ATOM   3133 HO2'   U    97     -16.425  39.139  83.840  1.00  0.00           H  
ATOM   3134  H3    U    97     -17.070  39.190  77.907  1.00  0.00           H  
ATOM   3135  H5    U    97     -15.414  42.915  78.075  1.00  0.00           H  
ATOM   3136  H6    U    97     -15.969  42.994  80.295  1.00  0.00           H  
ATOM   3137  P     U    98     -13.544  40.862  84.495  1.00  0.00           P  
ATOM   3138  OP2   U    98     -12.732  41.234  85.681  1.00  0.00           O  
ATOM   3139  OP1   U    98     -14.325  39.599  84.507  1.00  0.00           O  
ATOM   3140  O5'   U    98     -12.582  40.836  83.226  1.00  0.00           O  
ATOM   3141  C5'   U    98     -11.780  39.699  82.942  1.00  0.00           C  
ATOM   3142  C4'   U    98     -12.599  38.569  82.366  1.00  0.00           C  
ATOM   3143  O4'   U    98     -13.586  39.077  81.421  1.00  0.00           O  
ATOM   3144  C3'   U    98     -11.839  37.529  81.567  1.00  0.00           C  
ATOM   3145  O3'   U    98     -11.240  36.591  82.455  1.00  0.00           O  
ATOM   3146  C1'   U    98     -13.826  38.106  80.432  1.00  0.00           C  
ATOM   3147  C2'   U    98     -12.955  36.891  80.753  1.00  0.00           C  
ATOM   3148  O2'   U    98     -13.701  35.971  81.527  1.00  0.00           O  
ATOM   3149  N1    U    98     -13.527  38.696  79.120  1.00  0.00           N  
ATOM   3150  C2    U    98     -14.084  38.099  77.999  1.00  0.00           C  
ATOM   3151  O2    U    98     -14.804  37.114  78.054  1.00  0.00           O  
ATOM   3152  N3    U    98     -13.760  38.695  76.811  1.00  0.00           N  
ATOM   3153  C4    U    98     -12.951  39.792  76.625  1.00  0.00           C  
ATOM   3154  O4    U    98     -12.739  40.190  75.487  1.00  0.00           O  
ATOM   3155  C5    U    98     -12.414  40.356  77.821  1.00  0.00           C  
ATOM   3156  C6    U    98     -12.716  39.805  79.002  1.00  0.00           C  
ATOM   3157  H5'   U    98     -11.354  39.394  83.770  1.00  0.00           H  
ATOM   3158 H5''   U    98     -11.086  39.950  82.298  1.00  0.00           H  
ATOM   3159  H4'   U    98     -13.029  38.071  83.248  1.00  0.00           H  
ATOM   3160  H3'   U    98     -11.005  37.945  80.982  1.00  0.00           H  
ATOM   3161  H1'   U    98     -14.866  37.752  80.388  1.00  0.00           H  
ATOM   3162  H2'   U    98     -12.579  36.314  79.896  1.00  0.00           H  
ATOM   3163 HO2'   U    98     -14.391  35.532  80.951  1.00  0.00           H  
ATOM   3164  H3    U    98     -14.152  38.288  75.985  1.00  0.00           H  
ATOM   3165  H5    U    98     -11.755  41.236  77.770  1.00  0.00           H  
ATOM   3166  H6    U    98     -12.295  40.251  79.915  1.00  0.00           H  
ATOM   3167  P     U    99      -9.773  36.036  82.141  1.00  0.00           P  
ATOM   3168  OP2   U    99      -9.042  37.119  81.435  1.00  0.00           O  
ATOM   3169  OP1   U    99      -9.199  35.454  83.382  1.00  0.00           O  
ATOM   3170  O5'   U    99     -10.038  34.883  81.073  1.00  0.00           O  
ATOM   3171  C5'   U    99     -10.793  33.725  81.404  1.00  0.00           C  
ATOM   3172  C4'   U    99     -11.114  32.946  80.152  1.00  0.00           C  
ATOM   3173  O4'   U    99     -11.948  33.763  79.281  1.00  0.00           O  
ATOM   3174  C3'   U    99      -9.923  32.607  79.283  1.00  0.00           C  
ATOM   3175  O3'   U    99      -9.250  31.455  79.763  1.00  0.00           O  
ATOM   3176  C1'   U    99     -11.631  33.493  77.931  1.00  0.00           C  
ATOM   3177  C2'   U    99     -10.576  32.389  77.924  1.00  0.00           C  
ATOM   3178  O2'   U    99     -11.231  31.133  77.830  1.00  0.00           O  
ATOM   3179  N1    U    99     -11.246  34.747  77.265  1.00  0.00           N  
ATOM   3180  C2    U    99     -11.507  34.889  75.896  1.00  0.00           C  
ATOM   3181  O2    U    99     -11.942  34.012  75.218  1.00  0.00           O  
ATOM   3182  N3    U    99     -11.218  36.112  75.366  1.00  0.00           N  
ATOM   3183  C4    U    99     -10.676  37.183  76.027  1.00  0.00           C  
ATOM   3184  O4    U    99     -10.577  38.260  75.436  1.00  0.00           O  
ATOM   3185  C5    U    99     -10.378  36.950  77.423  1.00  0.00           C  
ATOM   3186  C6    U    99     -10.673  35.770  77.976  1.00  0.00           C  
ATOM   3187  H5'   U    99     -11.724  34.013  81.913  1.00  0.00           H  
ATOM   3188 H5''   U    99     -10.226  33.091  82.103  1.00  0.00           H  
ATOM   3189  H4'   U    99     -11.588  32.024  80.522  1.00  0.00           H  
ATOM   3190  H3'   U    99      -9.150  33.389  79.270  1.00  0.00           H  
ATOM   3191  H1'   U    99     -12.493  33.114  77.363  1.00  0.00           H  
ATOM   3192  H2'   U    99      -9.849  32.389  77.100  1.00  0.00           H  
ATOM   3193 HO2'   U    99     -10.807  30.587  77.107  1.00  0.00           H  
ATOM   3194  H3    U    99     -11.421  36.237  74.394  1.00  0.00           H  
ATOM   3195  H5    U    99      -9.910  37.742  78.028  1.00  0.00           H  
ATOM   3196  H6    U    99     -10.439  35.613  79.040  1.00  0.00           H  
ATOM   3197  P     C   100      -7.674  31.262  79.479  1.00  0.00           P  
ATOM   3198  OP2   C   100      -7.009  32.574  79.607  1.00  0.00           O  
ATOM   3199  OP1   C   100      -7.223  30.130  80.331  1.00  0.00           O  
ATOM   3200  O5'   C   100      -7.587  30.809  77.946  1.00  0.00           O  
ATOM   3201  C5'   C   100      -8.113  29.551  77.532  1.00  0.00           C  
ATOM   3202  C4'   C   100      -8.171  29.454  76.021  1.00  0.00           C  
ATOM   3203  O4'   C   100      -9.112  30.411  75.474  1.00  0.00           O  
ATOM   3204  C3'   C   100      -6.897  29.745  75.256  1.00  0.00           C  
ATOM   3205  O3'   C   100      -6.052  28.618  75.279  1.00  0.00           O  
ATOM   3206  C1'   C   100      -8.728  30.719  74.148  1.00  0.00           C  
ATOM   3207  C2'   C   100      -7.443  29.950  73.853  1.00  0.00           C  
ATOM   3208  O2'   C   100      -7.761  28.720  73.233  1.00  0.00           O  
ATOM   3209  N1    C   100      -8.554  32.175  73.994  1.00  0.00           N  
ATOM   3210  C2    C   100      -8.822  32.754  72.757  1.00  0.00           C  
ATOM   3211  O2    C   100      -9.166  32.019  71.818  1.00  0.00           O  
ATOM   3212  N3    C   100      -8.695  34.088  72.609  1.00  0.00           N  
ATOM   3213  C4    C   100      -8.299  34.835  73.637  1.00  0.00           C  
ATOM   3214  N4    C   100      -8.205  36.152  73.454  1.00  0.00           N  
ATOM   3215  C5    C   100      -7.988  34.270  74.903  1.00  0.00           C  
ATOM   3216  C6    C   100      -8.135  32.949  75.040  1.00  0.00           C  
ATOM   3217  H5'   C   100      -9.123  29.410  77.943  1.00  0.00           H  
ATOM   3218 H5''   C   100      -7.489  28.734  77.924  1.00  0.00           H  
ATOM   3219  H4'   C   100      -8.431  28.402  75.830  1.00  0.00           H  
ATOM   3220  H3'   C   100      -6.296  30.558  75.692  1.00  0.00           H  
ATOM   3221  H1'   C   100      -9.468  30.404  73.398  1.00  0.00           H  
ATOM   3222  H2'   C   100      -6.718  30.435  73.183  1.00  0.00           H  
ATOM   3223 HO2'   C   100      -7.197  28.602  72.416  1.00  0.00           H  
ATOM   3224  H42   C   100      -7.910  36.742  74.206  1.00  0.00           H  
ATOM   3225  H41   C   100      -8.430  36.550  72.565  1.00  0.00           H  
ATOM   3226  H5    C   100      -7.636  34.897  75.736  1.00  0.00           H  
ATOM   3227  H6    C   100      -7.904  32.474  76.005  1.00  0.00           H  
ATOM   3228  P     A   101      -4.459  28.800  75.163  1.00  0.00           P  
ATOM   3229  OP2   A   101      -4.093  30.080  75.820  1.00  0.00           O  
ATOM   3230  OP1   A   101      -3.818  27.538  75.607  1.00  0.00           O  
ATOM   3231  O5'   A   101      -4.203  28.960  73.598  1.00  0.00           O  
ATOM   3232  C5'   A   101      -4.493  27.899  72.700  1.00  0.00           C  
ATOM   3233  C4'   A   101      -4.448  28.360  71.265  1.00  0.00           C  
ATOM   3234  O4'   A   101      -5.493  29.338  71.026  1.00  0.00           O  
ATOM   3235  C3'   A   101      -3.176  29.073  70.833  1.00  0.00           C  
ATOM   3236  O3'   A   101      -2.102  28.186  70.574  1.00  0.00           O  
ATOM   3237  C1'   A   101      -5.052  30.260  70.039  1.00  0.00           C  
ATOM   3238  C2'   A   101      -3.641  29.861  69.612  1.00  0.00           C  
ATOM   3239  O2'   A   101      -3.719  29.031  68.463  1.00  0.00           O  
ATOM   3240  N1    A   101      -5.749  35.240  68.912  1.00  0.00           N  
ATOM   3241  C2    A   101      -5.761  34.135  68.155  1.00  0.00           C  
ATOM   3242  N3    A   101      -5.572  32.867  68.514  1.00  0.00           N  
ATOM   3243  C4    A   101      -5.343  32.777  69.836  1.00  0.00           C  
ATOM   3244  C5    A   101      -5.300  33.820  70.742  1.00  0.00           C  
ATOM   3245  C6    A   101      -5.517  35.114  70.236  1.00  0.00           C  
ATOM   3246  N6    A   101      -5.504  36.215  70.990  1.00  0.00           N  
ATOM   3247  N7    A   101      -5.039  33.348  72.022  1.00  0.00           N  
ATOM   3248  C8    A   101      -4.933  32.052  71.863  1.00  0.00           C  
ATOM   3249  N9    A   101      -5.106  31.637  70.565  1.00  0.00           N  
ATOM   3250  H5'   A   101      -5.387  27.550  72.896  1.00  0.00           H  
ATOM   3251 H5''   A   101      -3.836  27.183  72.827  1.00  0.00           H  
ATOM   3252  H4'   A   101      -4.596  27.588  70.679  1.00  0.00           H  
ATOM   3253  H3'   A   101      -2.904  29.701  71.536  1.00  0.00           H  
ATOM   3254  H1'   A   101      -5.659  30.179  69.273  1.00  0.00           H  
ATOM   3255  H2'   A   101      -3.076  30.647  69.455  1.00  0.00           H  
ATOM   3256 HO2'   A   101      -3.016  29.291  67.833  1.00  0.00           H  
ATOM   3257  H2    A   101      -5.934  34.281  67.201  1.00  0.00           H  
ATOM   3258  H61   A   101      -5.662  37.092  70.580  1.00  0.00           H  
ATOM   3259  H62   A   101      -5.338  36.149  71.954  1.00  0.00           H  
ATOM   3260  H8    A   101      -4.747  31.435  72.602  1.00  0.00           H  
ATOM   3261  P     U   102      -0.583  28.699  70.690  1.00  0.00           P  
ATOM   3262  OP2   U   102      -0.508  29.658  71.821  1.00  0.00           O  
ATOM   3263  OP1   U   102       0.307  27.511  70.674  1.00  0.00           O  
ATOM   3264  O5'   U   102      -0.348  29.510  69.339  1.00  0.00           O  
ATOM   3265  C5'   U   102       0.187  28.872  68.189  1.00  0.00           C  
ATOM   3266  C4'   U   102      -0.477  29.358  66.924  1.00  0.00           C  
ATOM   3267  O4'   U   102      -1.535  30.285  67.251  1.00  0.00           O  
ATOM   3268  C3'   U   102       0.430  30.041  65.911  1.00  0.00           C  
ATOM   3269  O3'   U   102       0.139  29.677  64.574  1.00  0.00           O  
ATOM   3270  C1'   U   102      -1.328  31.524  66.533  1.00  0.00           C  
ATOM   3271  C2'   U   102       0.124  31.519  66.036  1.00  0.00           C  
ATOM   3272  O2'   U   102       0.167  32.162  64.770  1.00  0.00           O  
ATOM   3273  N1    U   102      -1.600  32.644  67.466  1.00  0.00           N  
ATOM   3274  C2    U   102      -2.368  33.691  66.989  1.00  0.00           C  
ATOM   3275  O2    U   102      -2.819  33.723  65.858  1.00  0.00           O  
ATOM   3276  N3    U   102      -2.593  34.704  67.888  1.00  0.00           N  
ATOM   3277  C4    U   102      -2.139  34.781  69.187  1.00  0.00           C  
ATOM   3278  O4    U   102      -2.428  35.763  69.872  1.00  0.00           O  
ATOM   3279  C5    U   102      -1.351  33.664  69.612  1.00  0.00           C  
ATOM   3280  C6    U   102      -1.117  32.662  68.758  1.00  0.00           C  
ATOM   3281  H5'   U   102       0.052  27.905  68.269  1.00  0.00           H  
ATOM   3282 H5''   U   102       1.147  29.058  68.137  1.00  0.00           H  
ATOM   3283  H4'   U   102      -0.862  28.590  66.454  1.00  0.00           H  
ATOM   3284  H3'   U   102       1.364  29.905  66.172  1.00  0.00           H  
ATOM   3285  H1'   U   102      -1.932  31.589  65.763  1.00  0.00           H  
ATOM   3286  H2'   U   102       0.715  31.955  66.684  1.00  0.00           H  
ATOM   3287 HO2'   U   102      -0.121  33.093  64.876  1.00  0.00           H  
ATOM   3288  H3    U   102      -3.136  35.456  67.570  1.00  0.00           H  
ATOM   3289  H5    U   102      -0.988  33.634  70.521  1.00  0.00           H  
ATOM   3290  H6    U   102      -0.575  31.910  69.072  1.00  0.00           H  
ATOM   3291  P     U   103       0.968  28.498  63.878  1.00  0.00           P  
ATOM   3292  OP2   U   103       2.343  28.588  64.430  1.00  0.00           O  
ATOM   3293  OP1   U   103       0.171  27.263  64.087  1.00  0.00           O  
ATOM   3294  O5'   U   103       1.047  28.774  62.311  1.00  0.00           O  
ATOM   3295  C5'   U   103       0.139  28.154  61.414  1.00  0.00           C  
ATOM   3296  C4'   U   103      -1.276  28.629  61.635  1.00  0.00           C  
ATOM   3297  O4'   U   103      -1.265  29.807  62.487  1.00  0.00           O  
ATOM   3298  C3'   U   103      -2.032  29.085  60.397  1.00  0.00           C  
ATOM   3299  O3'   U   103      -2.591  28.010  59.663  1.00  0.00           O  
ATOM   3300  C1'   U   103      -2.256  30.722  62.069  1.00  0.00           C  
ATOM   3301  C2'   U   103      -3.070  30.029  60.976  1.00  0.00           C  
ATOM   3302  O2'   U   103      -4.141  29.319  61.580  1.00  0.00           O  
ATOM   3303  N1    U   103      -1.575  31.944  61.575  1.00  0.00           N  
ATOM   3304  C2    U   103      -2.360  33.063  61.367  1.00  0.00           C  
ATOM   3305  O2    U   103      -3.561  33.081  61.571  1.00  0.00           O  
ATOM   3306  N3    U   103      -1.687  34.169  60.910  1.00  0.00           N  
ATOM   3307  C4    U   103      -0.338  34.272  60.643  1.00  0.00           C  
ATOM   3308  O4    U   103       0.118  35.341  60.234  1.00  0.00           O  
ATOM   3309  C5    U   103       0.411  33.076  60.881  1.00  0.00           C  
ATOM   3310  C6    U   103      -0.219  31.984  61.328  1.00  0.00           C  
ATOM   3311  H5'   U   103       0.174  27.183  61.545  1.00  0.00           H  
ATOM   3312 H5''   U   103       0.405  28.363  60.494  1.00  0.00           H  
ATOM   3313  H4'   U   103      -1.790  27.922  62.078  1.00  0.00           H  
ATOM   3314  H3'   U   103      -1.428  29.592  59.816  1.00  0.00           H  
ATOM   3315  H1'   U   103      -2.850  30.960  62.812  1.00  0.00           H  
ATOM   3316  H2'   U   103      -3.391  30.670  60.309  1.00  0.00           H  
ATOM   3317 HO2'   U   103      -4.280  28.478  61.096  1.00  0.00           H  
ATOM   3318  H3    U   103      -2.225  34.974  60.755  1.00  0.00           H  
ATOM   3319  H5    U   103       1.377  33.058  60.719  1.00  0.00           H  
ATOM   3320  H6    U   103       0.315  31.178  61.482  1.00  0.00           H  
ATOM   3321  P     A   104      -2.630  28.060  58.057  1.00  0.00           P  
ATOM   3322  OP2   A   104      -1.334  28.606  57.583  1.00  0.00           O  
ATOM   3323  OP1   A   104      -3.094  26.738  57.567  1.00  0.00           O  
ATOM   3324  O5'   A   104      -3.764  29.132  57.733  1.00  0.00           O  
ATOM   3325  C5'   A   104      -5.120  28.885  58.074  1.00  0.00           C  
ATOM   3326  C4'   A   104      -5.983  30.097  57.830  1.00  0.00           C  
ATOM   3327  O4'   A   104      -5.510  31.200  58.654  1.00  0.00           O  
ATOM   3328  C3'   A   104      -5.968  30.653  56.414  1.00  0.00           C  
ATOM   3329  O3'   A   104      -6.817  29.942  55.530  1.00  0.00           O  
ATOM   3330  C1'   A   104      -5.694  32.427  57.944  1.00  0.00           C  
ATOM   3331  C2'   A   104      -6.387  32.104  56.624  1.00  0.00           C  
ATOM   3332  O2'   A   104      -7.792  32.214  56.798  1.00  0.00           O  
ATOM   3333  N1    A   104      -3.277  36.714  56.419  1.00  0.00           N  
ATOM   3334  C2    A   104      -4.574  36.390  56.493  1.00  0.00           C  
ATOM   3335  N3    A   104      -5.135  35.253  56.900  1.00  0.00           N  
ATOM   3336  C4    A   104      -4.195  34.365  57.269  1.00  0.00           C  
ATOM   3337  C5    A   104      -2.825  34.552  57.249  1.00  0.00           C  
ATOM   3338  C6    A   104      -2.358  35.799  56.797  1.00  0.00           C  
ATOM   3339  N6    A   104      -1.065  36.123  56.722  1.00  0.00           N  
ATOM   3340  N7    A   104      -2.169  33.415  57.701  1.00  0.00           N  
ATOM   3341  C8    A   104      -3.140  32.581  57.980  1.00  0.00           C  
ATOM   3342  N9    A   104      -4.393  33.090  57.742  1.00  0.00           N  
ATOM   3343  H5'   A   104      -5.172  28.641  59.022  1.00  0.00           H  
ATOM   3344 H5''   A   104      -5.455  28.139  57.534  1.00  0.00           H  
ATOM   3345  H4'   A   104      -6.907  29.884  58.078  1.00  0.00           H  
ATOM   3346  H3'   A   104      -5.050  30.631  56.070  1.00  0.00           H  
ATOM   3347  H1'   A   104      -6.275  33.004  58.484  1.00  0.00           H  
ATOM   3348  H2'   A   104      -6.064  32.679  55.898  1.00  0.00           H  
ATOM   3349 HO2'   A   104      -8.230  31.482  56.316  1.00  0.00           H  
ATOM   3350  H2    A   104      -5.199  37.089  56.207  1.00  0.00           H  
ATOM   3351  H61   A   104      -0.800  37.009  56.399  1.00  0.00           H  
ATOM   3352  H62   A   104      -0.381  35.475  56.991  1.00  0.00           H  
ATOM   3353  H8    A   104      -2.986  31.677  58.326  1.00  0.00           H  
ATOM   3354  P     A   105      -6.427  29.796  53.978  1.00  0.00           P  
ATOM   3355  OP2   A   105      -5.000  29.396  53.898  1.00  0.00           O  
ATOM   3356  OP1   A   105      -7.462  28.959  53.320  1.00  0.00           O  
ATOM   3357  O5'   A   105      -6.556  31.278  53.407  1.00  0.00           O  
ATOM   3358  C5'   A   105      -7.821  31.917  53.315  1.00  0.00           C  
ATOM   3359  C4'   A   105      -7.696  33.317  52.769  1.00  0.00           C  
ATOM   3360  O4'   A   105      -6.924  34.128  53.691  1.00  0.00           O  
ATOM   3361  C3'   A   105      -6.959  33.453  51.445  1.00  0.00           C  
ATOM   3362  O3'   A   105      -7.764  33.127  50.326  1.00  0.00           O  
ATOM   3363  C1'   A   105      -6.193  35.103  52.957  1.00  0.00           C  
ATOM   3364  C2'   A   105      -6.496  34.905  51.469  1.00  0.00           C  
ATOM   3365  O2'   A   105      -7.543  35.786  51.090  1.00  0.00           O  
ATOM   3366  N1    A   105      -1.541  37.311  52.747  1.00  0.00           N  
ATOM   3367  C2    A   105      -2.755  37.729  52.364  1.00  0.00           C  
ATOM   3368  N3    A   105      -3.926  37.102  52.448  1.00  0.00           N  
ATOM   3369  C4    A   105      -3.775  35.887  53.007  1.00  0.00           C  
ATOM   3370  C5    A   105      -2.595  35.320  53.450  1.00  0.00           C  
ATOM   3371  C6    A   105      -1.425  36.087  53.305  1.00  0.00           C  
ATOM   3372  N6    A   105      -0.215  35.670  53.685  1.00  0.00           N  
ATOM   3373  N7    A   105      -2.825  34.053  53.970  1.00  0.00           N  
ATOM   3374  C8    A   105      -4.117  33.887  53.832  1.00  0.00           C  
ATOM   3375  N9    A   105      -4.755  34.957  53.256  1.00  0.00           N  
ATOM   3376  H5'   A   105      -8.224  31.957  54.208  1.00  0.00           H  
ATOM   3377 H5''   A   105      -8.402  31.394  52.726  1.00  0.00           H  
ATOM   3378  H4'   A   105      -8.593  33.702  52.675  1.00  0.00           H  
ATOM   3379  H3'   A   105      -6.173  32.867  51.453  1.00  0.00           H  
ATOM   3380  H1'   A   105      -6.496  35.993  53.236  1.00  0.00           H  
ATOM   3381  H2'   A   105      -5.694  35.036  50.920  1.00  0.00           H  
ATOM   3382 HO2'   A   105      -8.165  35.308  50.503  1.00  0.00           H  
ATOM   3383  H2    A   105      -2.785  38.624  51.965  1.00  0.00           H  
ATOM   3384  H61   A   105       0.565  36.250  53.559  1.00  0.00           H  
ATOM   3385  H62   A   105      -0.107  34.785  54.093  1.00  0.00           H  
ATOM   3386  H8    A   105      -4.585  33.072  54.114  1.00  0.00           H  
ATOM   3387  P     U   106      -7.168  32.223  49.138  1.00  0.00           P  
ATOM   3388  OP2   U   106      -6.472  31.063  49.749  1.00  0.00           O  
ATOM   3389  OP1   U   106      -8.250  31.993  48.147  1.00  0.00           O  
ATOM   3390  O5'   U   106      -6.069  33.156  48.459  1.00  0.00           O  
ATOM   3391  C5'   U   106      -6.443  34.332  47.757  1.00  0.00           C  
ATOM   3392  C4'   U   106      -5.244  35.182  47.417  1.00  0.00           C  
ATOM   3393  O4'   U   106      -4.618  35.667  48.637  1.00  0.00           O  
ATOM   3394  C3'   U   106      -4.107  34.479  46.691  1.00  0.00           C  
ATOM   3395  O3'   U   106      -4.369  34.278  45.314  1.00  0.00           O  
ATOM   3396  C1'   U   106      -3.226  35.770  48.444  1.00  0.00           C  
ATOM   3397  C2'   U   106      -2.929  35.393  46.991  1.00  0.00           C  
ATOM   3398  O2'   U   106      -2.966  36.561  46.184  1.00  0.00           O  
ATOM   3399  N1    U   106      -2.536  34.881  49.409  1.00  0.00           N  
ATOM   3400  C2    U   106      -1.240  35.213  49.757  1.00  0.00           C  
ATOM   3401  O2    U   106      -0.659  36.188  49.311  1.00  0.00           O  
ATOM   3402  N3    U   106      -0.641  34.362  50.653  1.00  0.00           N  
ATOM   3403  C4    U   106      -1.191  33.235  51.225  1.00  0.00           C  
ATOM   3404  O4    U   106      -0.521  32.569  52.016  1.00  0.00           O  
ATOM   3405  C5    U   106      -2.534  32.953  50.818  1.00  0.00           C  
ATOM   3406  C6    U   106      -3.141  33.766  49.948  1.00  0.00           C  
ATOM   3407  H5'   U   106      -7.057  34.854  48.314  1.00  0.00           H  
ATOM   3408 H5''   U   106      -6.899  34.078  46.928  1.00  0.00           H  
ATOM   3409  H4'   U   106      -5.541  35.951  46.888  1.00  0.00           H  
ATOM   3410  H3'   U   106      -3.952  33.605  47.106  1.00  0.00           H  
ATOM   3411  H1'   U   106      -2.947  36.697  48.599  1.00  0.00           H  
ATOM   3412  H2'   U   106      -2.076  34.919  46.904  1.00  0.00           H  
ATOM   3413 HO2'   U   106      -3.440  36.358  45.350  1.00  0.00           H  
ATOM   3414  H3    U   106       0.278  34.579  50.914  1.00  0.00           H  
ATOM   3415  H5    U   106      -3.004  32.170  51.176  1.00  0.00           H  
ATOM   3416  H6    U   106      -4.059  33.550  49.684  1.00  0.00           H  
ATOM   3417  P     C   107      -3.923  32.912  44.596  1.00  0.00           P  
ATOM   3418  OP2   C   107      -4.181  31.792  45.535  1.00  0.00           O  
ATOM   3419  OP1   C   107      -4.528  32.886  43.240  1.00  0.00           O  
ATOM   3420  O5'   C   107      -2.346  33.062  44.427  1.00  0.00           O  
ATOM   3421  C5'   C   107      -1.794  34.054  43.574  1.00  0.00           C  
ATOM   3422  C4'   C   107      -0.289  34.098  43.672  1.00  0.00           C  
ATOM   3423  O4'   C   107       0.135  34.594  44.969  1.00  0.00           O  
ATOM   3424  C3'   C   107       0.431  32.765  43.539  1.00  0.00           C  
ATOM   3425  O3'   C   107       0.536  32.324  42.196  1.00  0.00           O  
ATOM   3426  C1'   C   107       1.390  34.025  45.303  1.00  0.00           C  
ATOM   3427  C2'   C   107       1.783  33.060  44.178  1.00  0.00           C  
ATOM   3428  O2'   C   107       2.644  33.735  43.273  1.00  0.00           O  
ATOM   3429  N1    C   107       1.293  33.346  46.619  1.00  0.00           N  
ATOM   3430  C2    C   107       2.456  33.223  47.391  1.00  0.00           C  
ATOM   3431  O2    C   107       3.523  33.680  46.955  1.00  0.00           O  
ATOM   3432  N3    C   107       2.395  32.609  48.595  1.00  0.00           N  
ATOM   3433  C4    C   107       1.235  32.125  49.040  1.00  0.00           C  
ATOM   3434  N4    C   107       1.223  31.527  50.234  1.00  0.00           N  
ATOM   3435  C5    C   107       0.037  32.233  48.280  1.00  0.00           C  
ATOM   3436  C6    C   107       0.109  32.844  47.091  1.00  0.00           C  
ATOM   3437  H5'   C   107      -2.157  34.929  43.826  1.00  0.00           H  
ATOM   3438 H5''   C   107      -2.049  33.856  42.649  1.00  0.00           H  
ATOM   3439  H4'   C   107       0.054  34.705  42.984  1.00  0.00           H  
ATOM   3440  H3'   C   107      -0.037  32.090  44.074  1.00  0.00           H  
ATOM   3441  H1'   C   107       2.051  34.745  45.356  1.00  0.00           H  
ATOM   3442  H2'   C   107       2.197  32.246  44.533  1.00  0.00           H  
ATOM   3443 HO2'   C   107       3.437  33.183  43.114  1.00  0.00           H  
ATOM   3444  H42   C   107       0.387  31.161  50.589  1.00  0.00           H  
ATOM   3445  H41   C   107       2.051  31.453  50.754  1.00  0.00           H  
ATOM   3446  H5    C   107      -0.812  31.875  48.617  1.00  0.00           H  
ATOM   3447  H6    C   107      -0.705  32.929  46.554  1.00  0.00           H  
ATOM   3448  P     A   108       0.507  30.753  41.856  1.00  0.00           P  
ATOM   3449  OP2   A   108      -0.476  30.105  42.760  1.00  0.00           O  
ATOM   3450  OP1   A   108       0.363  30.603  40.386  1.00  0.00           O  
ATOM   3451  O5'   A   108       1.961  30.244  42.264  1.00  0.00           O  
ATOM   3452  C5'   A   108       3.115  30.713  41.582  1.00  0.00           C  
ATOM   3453  C4'   A   108       4.372  30.443  42.370  1.00  0.00           C  
ATOM   3454  O4'   A   108       4.236  31.112  43.645  1.00  0.00           O  
ATOM   3455  C3'   A   108       4.645  28.986  42.712  1.00  0.00           C  
ATOM   3456  O3'   A   108       5.429  28.324  41.734  1.00  0.00           O  
ATOM   3457  C1'   A   108       4.775  30.284  44.690  1.00  0.00           C  
ATOM   3458  C2'   A   108       5.423  29.075  44.018  1.00  0.00           C  
ATOM   3459  O2'   A   108       6.793  29.365  43.782  1.00  0.00           O  
ATOM   3460  N1    A   108       3.645  28.895  49.522  1.00  0.00           N  
ATOM   3461  C2    A   108       4.800  29.213  48.923  1.00  0.00           C  
ATOM   3462  N3    A   108       5.023  29.566  47.659  1.00  0.00           N  
ATOM   3463  C4    A   108       3.874  29.577  46.960  1.00  0.00           C  
ATOM   3464  C5    A   108       2.612  29.275  47.435  1.00  0.00           C  
ATOM   3465  C6    A   108       2.510  28.917  48.791  1.00  0.00           C  
ATOM   3466  N6    A   108       1.359  28.599  49.388  1.00  0.00           N  
ATOM   3467  N7    A   108       1.666  29.395  46.426  1.00  0.00           N  
ATOM   3468  C8    A   108       2.366  29.761  45.381  1.00  0.00           C  
ATOM   3469  N9    A   108       3.710  29.891  45.632  1.00  0.00           N  
ATOM   3470  H5'   A   108       3.031  31.679  41.437  1.00  0.00           H  
ATOM   3471 H5''   A   108       3.179  30.264  40.714  1.00  0.00           H  
ATOM   3472  H4'   A   108       5.138  30.806  41.879  1.00  0.00           H  
ATOM   3473  H3'   A   108       3.793  28.530  42.882  1.00  0.00           H  
ATOM   3474  H1'   A   108       5.460  30.798  45.167  1.00  0.00           H  
ATOM   3475  H2'   A   108       5.311  28.266  44.559  1.00  0.00           H  
ATOM   3476 HO2'   A   108       7.065  28.953  42.935  1.00  0.00           H  
ATOM   3477  H2    A   108       5.594  29.182  49.498  1.00  0.00           H  
ATOM   3478  H61   A   108       1.351  28.357  50.339  1.00  0.00           H  
ATOM   3479  H62   A   108       0.523  28.608  48.878  1.00  0.00           H  
ATOM   3480  H8    A   108       1.967  29.927  44.501  1.00  0.00           H  
ATOM   3481  P     A   109       5.025  26.850  41.236  1.00  0.00           P  
ATOM   3482  OP2   A   109       3.553  26.816  41.048  1.00  0.00           O  
ATOM   3483  OP1   A   109       5.919  26.484  40.109  1.00  0.00           O  
ATOM   3484  O5'   A   109       5.385  25.914  42.475  1.00  0.00           O  
ATOM   3485  C5'   A   109       6.731  25.746  42.895  1.00  0.00           C  
ATOM   3486  C4'   A   109       6.809  25.110  44.260  1.00  0.00           C  
ATOM   3487  O4'   A   109       6.236  26.010  45.240  1.00  0.00           O  
ATOM   3488  C3'   A   109       6.056  23.800  44.430  1.00  0.00           C  
ATOM   3489  O3'   A   109       6.853  22.662  44.149  1.00  0.00           O  
ATOM   3490  C1'   A   109       5.492  25.275  46.205  1.00  0.00           C  
ATOM   3491  C2'   A   109       5.740  23.794  45.922  1.00  0.00           C  
ATOM   3492  O2'   A   109       6.859  23.367  46.684  1.00  0.00           O  
ATOM   3493  N1    A   109       0.952  25.525  48.630  1.00  0.00           N  
ATOM   3494  C2    A   109       2.166  25.125  49.030  1.00  0.00           C  
ATOM   3495  N3    A   109       3.307  25.085  48.345  1.00  0.00           N  
ATOM   3496  C4    A   109       3.122  25.527  47.088  1.00  0.00           C  
ATOM   3497  C5    A   109       1.937  25.971  46.532  1.00  0.00           C  
ATOM   3498  C6    A   109       0.801  25.964  47.362  1.00  0.00           C  
ATOM   3499  N6    A   109      -0.409  26.362  46.963  1.00  0.00           N  
ATOM   3500  N7    A   109       2.127  26.349  45.210  1.00  0.00           N  
ATOM   3501  C8    A   109       3.401  26.129  45.000  1.00  0.00           C  
ATOM   3502  N9    A   109       4.065  25.631  46.095  1.00  0.00           N  
ATOM   3503  H5'   A   109       7.168  26.623  42.926  1.00  0.00           H  
ATOM   3504 H5''   A   109       7.200  25.178  42.250  1.00  0.00           H  
ATOM   3505  H4'   A   109       7.751  24.950  44.482  1.00  0.00           H  
ATOM   3506  H3'   A   109       5.218  23.843  43.924  1.00  0.00           H  
ATOM   3507  H1'   A   109       5.815  25.493  47.105  1.00  0.00           H  
ATOM   3508  H2'   A   109       4.941  23.259  46.117  1.00  0.00           H  
ATOM   3509 HO2'   A   109       6.549  23.059  47.561  1.00  0.00           H  
ATOM   3510  H2    A   109       2.222  24.816  49.959  1.00  0.00           H  
ATOM   3511  H61   A   109      -1.164  26.334  47.588  1.00  0.00           H  
ATOM   3512  H62   A   109      -0.542  26.684  46.047  1.00  0.00           H  
ATOM   3513  H8    A   109       3.840  26.303  44.141  1.00  0.00           H  
ATOM   3514  P     G   110       6.207  21.385  43.416  1.00  0.00           P  
ATOM   3515  OP2   G   110       5.360  21.876  42.300  1.00  0.00           O  
ATOM   3516  OP1   G   110       7.296  20.414  43.139  1.00  0.00           O  
ATOM   3517  O5'   G   110       5.249  20.750  44.519  1.00  0.00           O  
ATOM   3518  C5'   G   110       5.784  20.121  45.674  1.00  0.00           C  
ATOM   3519  C4'   G   110       4.705  19.789  46.675  1.00  0.00           C  
ATOM   3520  O4'   G   110       4.103  21.030  47.127  1.00  0.00           O  
ATOM   3521  C3'   G   110       3.560  18.928  46.161  1.00  0.00           C  
ATOM   3522  O3'   G   110       3.811  17.539  46.292  1.00  0.00           O  
ATOM   3523  C1'   G   110       2.693  20.866  47.248  1.00  0.00           C  
ATOM   3524  C2'   G   110       2.383  19.379  47.028  1.00  0.00           C  
ATOM   3525  O2'   G   110       2.390  18.723  48.288  1.00  0.00           O  
ATOM   3526  N1    G   110      -1.502  23.490  46.051  1.00  0.00           N  
ATOM   3527  C2    G   110      -1.228  22.745  47.172  1.00  0.00           C  
ATOM   3528  N2    G   110      -2.194  22.688  48.100  1.00  0.00           N  
ATOM   3529  N3    G   110      -0.088  22.103  47.371  1.00  0.00           N  
ATOM   3530  C4    G   110       0.770  22.265  46.342  1.00  0.00           C  
ATOM   3531  C5    G   110       0.594  22.987  45.180  1.00  0.00           C  
ATOM   3532  C6    G   110      -0.633  23.671  44.979  1.00  0.00           C  
ATOM   3533  O6    G   110      -0.981  24.363  44.015  1.00  0.00           O  
ATOM   3534  N7    G   110       1.719  22.903  44.372  1.00  0.00           N  
ATOM   3535  C8    G   110       2.543  22.146  45.045  1.00  0.00           C  
ATOM   3536  N9    G   110       2.031  21.725  46.248  1.00  0.00           N  
ATOM   3537  H5'   G   110       6.435  20.721  46.093  1.00  0.00           H  
ATOM   3538 H5''   G   110       6.238  19.294  45.407  1.00  0.00           H  
ATOM   3539  H4'   G   110       5.110  19.324  47.437  1.00  0.00           H  
ATOM   3540  H3'   G   110       3.377  19.161  45.228  1.00  0.00           H  
ATOM   3541  H1'   G   110       2.404  21.130  48.147  1.00  0.00           H  
ATOM   3542  H2'   G   110       1.528  19.261  46.563  1.00  0.00           H  
ATOM   3543 HO2'   G   110       2.873  17.875  48.204  1.00  0.00           H  
ATOM   3544  H1    G   110      -2.378  23.928  46.000  1.00  0.00           H  
ATOM   3545  H22   G   110      -2.054  22.171  48.922  1.00  0.00           H  
ATOM   3546  H21   G   110      -3.040  23.161  47.960  1.00  0.00           H  
ATOM   3547  H8    G   110       3.437  21.905  44.723  1.00  0.00           H  
ATOM   3548  P     A   111       3.108  16.494  45.294  1.00  0.00           P  
ATOM   3549  OP2   A   111       2.639  15.337  46.096  1.00  0.00           O  
ATOM   3550  OP1   A   111       2.144  17.242  44.449  1.00  0.00           O  
ATOM   3551  O5'   A   111       4.298  15.995  44.359  1.00  0.00           O  
ATOM   3552  C5'   A   111       4.907  16.871  43.423  1.00  0.00           C  
ATOM   3553  C4'   A   111       6.367  16.547  43.228  1.00  0.00           C  
ATOM   3554  O4'   A   111       7.072  16.808  44.468  1.00  0.00           O  
ATOM   3555  C3'   A   111       6.689  15.102  42.881  1.00  0.00           C  
ATOM   3556  O3'   A   111       6.660  14.847  41.487  1.00  0.00           O  
ATOM   3557  C1'   A   111       8.088  15.824  44.655  1.00  0.00           C  
ATOM   3558  C2'   A   111       8.103  14.928  43.410  1.00  0.00           C  
ATOM   3559  O2'   A   111       9.062  15.437  42.494  1.00  0.00           O  
ATOM   3560  N1    A   111       9.725  12.199  47.932  1.00  0.00           N  
ATOM   3561  C2    A   111      10.260  12.713  46.817  1.00  0.00           C  
ATOM   3562  N3    A   111       9.779  13.657  46.011  1.00  0.00           N  
ATOM   3563  C4    A   111       8.587  14.097  46.452  1.00  0.00           C  
ATOM   3564  C5    A   111       7.911  13.667  47.579  1.00  0.00           C  
ATOM   3565  C6    A   111       8.527  12.664  48.348  1.00  0.00           C  
ATOM   3566  N6    A   111       7.994  12.151  49.459  1.00  0.00           N  
ATOM   3567  N7    A   111       6.710  14.348  47.720  1.00  0.00           N  
ATOM   3568  C8    A   111       6.687  15.162  46.693  1.00  0.00           C  
ATOM   3569  N9    A   111       7.793  15.063  45.884  1.00  0.00           N  
ATOM   3570  H5'   A   111       4.825  17.793  43.747  1.00  0.00           H  
ATOM   3571 H5''   A   111       4.445  16.793  42.563  1.00  0.00           H  
ATOM   3572  H4'   A   111       6.728  17.122  42.521  1.00  0.00           H  
ATOM   3573  H3'   A   111       6.089  14.510  43.381  1.00  0.00           H  
ATOM   3574  H1'   A   111       8.957  16.269  44.747  1.00  0.00           H  
ATOM   3575  H2'   A   111       8.286  13.995  43.647  1.00  0.00           H  
ATOM   3576 HO2'   A   111       8.734  15.299  41.581  1.00  0.00           H  
ATOM   3577  H2    A   111      11.130  12.342  46.558  1.00  0.00           H  
ATOM   3578  H61   A   111       8.471  11.453  49.955  1.00  0.00           H  
ATOM   3579  H62   A   111       7.126  12.473  49.781  1.00  0.00           H  
ATOM   3580  H8    A   111       5.949  15.783  46.518  1.00  0.00           H  
ATOM   3581  P     A   112       5.729  13.675  40.900  1.00  0.00           P  
ATOM   3582  OP2   A   112       4.523  13.572  41.760  1.00  0.00           O  
ATOM   3583  OP1   A   112       5.573  13.899  39.441  1.00  0.00           O  
ATOM   3584  O5'   A   112       6.595  12.354  41.108  1.00  0.00           O  
ATOM   3585  C5'   A   112       7.748  12.108  40.317  1.00  0.00           C  
ATOM   3586  C4'   A   112       8.645  11.074  40.952  1.00  0.00           C  
ATOM   3587  O4'   A   112       9.050  11.523  42.272  1.00  0.00           O  
ATOM   3588  C3'   A   112       8.019   9.711  41.203  1.00  0.00           C  
ATOM   3589  O3'   A   112       8.025   8.878  40.056  1.00  0.00           O  
ATOM   3590  C1'   A   112       9.154  10.420  43.151  1.00  0.00           C  
ATOM   3591  C2'   A   112       8.873   9.157  42.328  1.00  0.00           C  
ATOM   3592  O2'   A   112      10.103   8.644  41.837  1.00  0.00           O  
ATOM   3593  N1    A   112       7.675   8.850  47.831  1.00  0.00           N  
ATOM   3594  C2    A   112       8.675   8.467  47.028  1.00  0.00           C  
ATOM   3595  N3    A   112       9.003   8.919  45.819  1.00  0.00           N  
ATOM   3596  C4    A   112       8.161   9.893  45.431  1.00  0.00           C  
ATOM   3597  C5    A   112       7.089  10.394  46.146  1.00  0.00           C  
ATOM   3598  C6    A   112       6.847   9.832  47.412  1.00  0.00           C  
ATOM   3599  N6    A   112       5.850  10.213  48.213  1.00  0.00           N  
ATOM   3600  N7    A   112       6.447  11.395  45.429  1.00  0.00           N  
ATOM   3601  C8    A   112       7.134  11.475  44.316  1.00  0.00           C  
ATOM   3602  N9    A   112       8.186  10.594  44.250  1.00  0.00           N  
ATOM   3603  H5'   A   112       8.249  12.943  40.212  1.00  0.00           H  
ATOM   3604 H5''   A   112       7.469  11.789  39.434  1.00  0.00           H  
ATOM   3605  H4'   A   112       9.443  10.961  40.395  1.00  0.00           H  
ATOM   3606  H3'   A   112       7.101   9.833  41.527  1.00  0.00           H  
ATOM   3607  H1'   A   112      10.062  10.373  43.520  1.00  0.00           H  
ATOM   3608  H2'   A   112       8.385   8.489  42.854  1.00  0.00           H  
ATOM   3609 HO2'   A   112       9.956   8.265  40.946  1.00  0.00           H  
ATOM   3610  H2    A   112       9.246   7.752  47.379  1.00  0.00           H  
ATOM   3611  H61   A   112       5.732   9.783  49.086  1.00  0.00           H  
ATOM   3612  H62   A   112       5.237  10.923  47.930  1.00  0.00           H  
ATOM   3613  H8    A   112       6.916  12.105  43.597  1.00  0.00           H  
ATOM   3614  P     C   113       6.692   8.094  39.619  1.00  0.00           P  
ATOM   3615  OP2   C   113       5.610   9.093  39.434  1.00  0.00           O  
ATOM   3616  OP1   C   113       7.043   7.178  38.504  1.00  0.00           O  
ATOM   3617  O5'   C   113       6.332   7.205  40.891  1.00  0.00           O  
ATOM   3618  C5'   C   113       7.123   6.081  41.243  1.00  0.00           C  
ATOM   3619  C4'   C   113       6.769   5.557  42.613  1.00  0.00           C  
ATOM   3620  O4'   C   113       6.941   6.595  43.619  1.00  0.00           O  
ATOM   3621  C3'   C   113       5.325   5.125  42.812  1.00  0.00           C  
ATOM   3622  O3'   C   113       5.033   3.875  42.210  1.00  0.00           O  
ATOM   3623  C1'   C   113       6.009   6.401  44.647  1.00  0.00           C  
ATOM   3624  C2'   C   113       5.216   5.136  44.326  1.00  0.00           C  
ATOM   3625  O2'   C   113       5.866   4.011  44.897  1.00  0.00           O  
ATOM   3626  N1    C   113       5.140   7.600  44.748  1.00  0.00           N  
ATOM   3627  C2    C   113       4.412   7.796  45.929  1.00  0.00           C  
ATOM   3628  O2    C   113       4.514   6.969  46.848  1.00  0.00           O  
ATOM   3629  N3    C   113       3.613   8.882  46.047  1.00  0.00           N  
ATOM   3630  C4    C   113       3.522   9.756  45.045  1.00  0.00           C  
ATOM   3631  N4    C   113       2.721  10.812  45.206  1.00  0.00           N  
ATOM   3632  C5    C   113       4.247   9.585  43.832  1.00  0.00           C  
ATOM   3633  C6    C   113       5.036   8.508  43.727  1.00  0.00           C  
ATOM   3634  H5'   C   113       8.068   6.340  41.234  1.00  0.00           H  
ATOM   3635 H5''   C   113       6.980   5.371  40.582  1.00  0.00           H  
ATOM   3636  H4'   C   113       7.367   4.812  42.830  1.00  0.00           H  
ATOM   3637  H3'   C   113       4.729   5.804  42.435  1.00  0.00           H  
ATOM   3638  H1'   C   113       6.489   6.274  45.491  1.00  0.00           H  
ATOM   3639  H2'   C   113       4.283   5.203  44.617  1.00  0.00           H  
ATOM   3640 HO2'   C   113       5.773   3.246  44.292  1.00  0.00           H  
ATOM   3641  H42   C   113       2.632  11.473  44.488  1.00  0.00           H  
ATOM   3642  H41   C   113       2.222  10.926  46.042  1.00  0.00           H  
ATOM   3643  H5    C   113       4.174  10.234  43.101  1.00  0.00           H  
ATOM   3644  H6    C   113       5.543   8.373  42.901  1.00  0.00           H  
ATOM   3645  P     G   114       3.620   3.640  41.481  1.00  0.00           P  
ATOM   3646  OP2   G   114       3.387   4.775  40.552  1.00  0.00           O  
ATOM   3647  OP1   G   114       3.596   2.248  40.961  1.00  0.00           O  
ATOM   3648  O5'   G   114       2.555   3.742  42.661  1.00  0.00           O  
ATOM   3649  C5'   G   114       2.524   2.775  43.701  1.00  0.00           C  
ATOM   3650  C4'   G   114       1.588   3.185  44.811  1.00  0.00           C  
ATOM   3651  O4'   G   114       2.015   4.430  45.419  1.00  0.00           O  
ATOM   3652  C3'   G   114       0.152   3.474  44.401  1.00  0.00           C  
ATOM   3653  O3'   G   114      -0.616   2.298  44.207  1.00  0.00           O  
ATOM   3654  C1'   G   114       0.902   5.212  45.787  1.00  0.00           C  
ATOM   3655  C2'   G   114      -0.332   4.349  45.552  1.00  0.00           C  
ATOM   3656  O2'   G   114      -0.594   3.574  46.713  1.00  0.00           O  
ATOM   3657  N1    G   114      -0.926   9.926  45.193  1.00  0.00           N  
ATOM   3658  C2    G   114      -1.173   9.011  46.187  1.00  0.00           C  
ATOM   3659  N2    G   114      -2.018   9.398  47.155  1.00  0.00           N  
ATOM   3660  N3    G   114      -0.632   7.805  46.233  1.00  0.00           N  
ATOM   3661  C4    G   114       0.190   7.580  45.186  1.00  0.00           C  
ATOM   3662  C5    G   114       0.505   8.424  44.142  1.00  0.00           C  
ATOM   3663  C6    G   114      -0.083   9.715  44.105  1.00  0.00           C  
ATOM   3664  O6    G   114       0.070  10.607  43.264  1.00  0.00           O  
ATOM   3665  N7    G   114       1.393   7.815  43.267  1.00  0.00           N  
ATOM   3666  C8    G   114       1.597   6.634  43.784  1.00  0.00           C  
ATOM   3667  N9    G   114       0.899   6.426  44.949  1.00  0.00           N  
ATOM   3668  H5'   G   114       3.426   2.669  44.066  1.00  0.00           H  
ATOM   3669 H5''   G   114       2.225   1.918  43.331  1.00  0.00           H  
ATOM   3670  H4'   G   114       1.591   2.489  45.501  1.00  0.00           H  
ATOM   3671  H3'   G   114       0.153   3.997  43.573  1.00  0.00           H  
ATOM   3672  H1'   G   114       0.946   5.467  46.732  1.00  0.00           H  
ATOM   3673  H2'   G   114      -1.110   4.887  45.292  1.00  0.00           H  
ATOM   3674 HO2'   G   114      -0.907   2.687  46.441  1.00  0.00           H  
ATOM   3675  H1    G   114      -1.377  10.794  45.251  1.00  0.00           H  
ATOM   3676  H22   G   114      -2.232   8.787  47.891  1.00  0.00           H  
ATOM   3677  H21   G   114      -2.423  10.289  47.128  1.00  0.00           H  
ATOM   3678  H8    G   114       2.190   5.965  43.382  1.00  0.00           H  
ATOM   3679  P     A   115      -1.749   2.253  43.067  1.00  0.00           P  
ATOM   3680  OP2   A   115      -1.286   3.081  41.925  1.00  0.00           O  
ATOM   3681  OP1   A   115      -2.119   0.833  42.843  1.00  0.00           O  
ATOM   3682  O5'   A   115      -2.995   2.988  43.735  1.00  0.00           O  
ATOM   3683  C5'   A   115      -3.606   2.468  44.906  1.00  0.00           C  
ATOM   3684  C4'   A   115      -4.624   3.426  45.472  1.00  0.00           C  
ATOM   3685  O4'   A   115      -3.961   4.625  45.943  1.00  0.00           O  
ATOM   3686  C3'   A   115      -5.674   3.937  44.497  1.00  0.00           C  
ATOM   3687  O3'   A   115      -6.747   3.031  44.312  1.00  0.00           O  
ATOM   3688  C1'   A   115      -4.831   5.728  45.766  1.00  0.00           C  
ATOM   3689  C2'   A   115      -6.150   5.198  45.203  1.00  0.00           C  
ATOM   3690  O2'   A   115      -7.026   4.887  46.277  1.00  0.00           O  
ATOM   3691  N1    A   115      -4.765  10.649  44.238  1.00  0.00           N  
ATOM   3692  C2    A   115      -5.509   9.996  45.141  1.00  0.00           C  
ATOM   3693  N3    A   115      -5.474   8.712  45.489  1.00  0.00           N  
ATOM   3694  C4    A   115      -4.533   8.055  44.788  1.00  0.00           C  
ATOM   3695  C5    A   115      -3.692   8.588  43.828  1.00  0.00           C  
ATOM   3696  C6    A   115      -3.829   9.960  43.552  1.00  0.00           C  
ATOM   3697  N6    A   115      -3.088  10.611  42.652  1.00  0.00           N  
ATOM   3698  N7    A   115      -2.849   7.610  43.317  1.00  0.00           N  
ATOM   3699  C8    A   115      -3.193   6.527  43.968  1.00  0.00           C  
ATOM   3700  N9    A   115      -4.206   6.723  44.874  1.00  0.00           N  
ATOM   3701  H5'   A   115      -2.915   2.301  45.581  1.00  0.00           H  
ATOM   3702 H5''   A   115      -4.050   1.622  44.688  1.00  0.00           H  
ATOM   3703  H4'   A   115      -5.079   2.997  46.227  1.00  0.00           H  
ATOM   3704  H3'   A   115      -5.238   4.178  43.652  1.00  0.00           H  
ATOM   3705  H1'   A   115      -4.991   6.132  46.645  1.00  0.00           H  
ATOM   3706  H2'   A   115      -6.557   5.830  44.574  1.00  0.00           H  
ATOM   3707 HO2'   A   115      -7.422   4.004  46.119  1.00  0.00           H  
ATOM   3708  H2    A   115      -6.174  10.542  45.611  1.00  0.00           H  
ATOM   3709  H61   A   115      -3.230  11.570  42.502  1.00  0.00           H  
ATOM   3710  H62   A   115      -2.402  10.132  42.142  1.00  0.00           H  
ATOM   3711  H8    A   115      -2.767   5.656  43.821  1.00  0.00           H  
ATOM   3712  P     A   116      -7.583   3.037  42.939  1.00  0.00           P  
ATOM   3713  OP2   A   116      -6.627   3.228  41.820  1.00  0.00           O  
ATOM   3714  OP1   A   116      -8.483   1.856  42.943  1.00  0.00           O  
ATOM   3715  O5'   A   116      -8.486   4.346  43.044  1.00  0.00           O  
ATOM   3716  C5'   A   116      -9.494   4.458  44.038  1.00  0.00           C  
ATOM   3717  C4'   A   116      -9.973   5.881  44.183  1.00  0.00           C  
ATOM   3718  O4'   A   116      -8.845   6.754  44.463  1.00  0.00           O  
ATOM   3719  C3'   A   116     -10.598   6.503  42.944  1.00  0.00           C  
ATOM   3720  O3'   A   116     -11.944   6.108  42.743  1.00  0.00           O  
ATOM   3721  C1'   A   116      -9.108   8.028  43.925  1.00  0.00           C  
ATOM   3722  C2'   A   116     -10.491   7.984  43.280  1.00  0.00           C  
ATOM   3723  O2'   A   116     -11.468   8.366  44.237  1.00  0.00           O  
ATOM   3724  N1    A   116      -6.763  11.850  41.386  1.00  0.00           N  
ATOM   3725  C2    A   116      -7.770  11.840  42.268  1.00  0.00           C  
ATOM   3726  N3    A   116      -8.333  10.807  42.892  1.00  0.00           N  
ATOM   3727  C4    A   116      -7.745   9.654  42.525  1.00  0.00           C  
ATOM   3728  C5    A   116      -6.701   9.504  41.631  1.00  0.00           C  
ATOM   3729  C6    A   116      -6.195  10.675  41.040  1.00  0.00           C  
ATOM   3730  N6    A   116      -5.191  10.685  40.160  1.00  0.00           N  
ATOM   3731  N7    A   116      -6.356   8.165  41.501  1.00  0.00           N  
ATOM   3732  C8    A   116      -7.185   7.547  42.305  1.00  0.00           C  
ATOM   3733  N9    A   116      -8.054   8.387  42.958  1.00  0.00           N  
ATOM   3734  H5'   A   116      -9.131   4.155  44.897  1.00  0.00           H  
ATOM   3735 H5''   A   116     -10.252   3.888  43.792  1.00  0.00           H  
ATOM   3736  H4'   A   116     -10.606   5.928  44.930  1.00  0.00           H  
ATOM   3737  H3'   A   116     -10.039   6.299  42.164  1.00  0.00           H  
ATOM   3738  H1'   A   116      -9.111   8.677  44.660  1.00  0.00           H  
ATOM   3739  H2'   A   116     -10.535   8.539  42.474  1.00  0.00           H  
ATOM   3740 HO2'   A   116     -12.030   9.071  43.854  1.00  0.00           H  
ATOM   3741  H2    A   116      -8.148  12.719  42.486  1.00  0.00           H  
ATOM   3742  H61   A   116      -4.881  11.534  39.781  1.00  0.00           H  
ATOM   3743  H62   A   116      -4.764   9.845  39.894  1.00  0.00           H  
ATOM   3744  H8    A   116      -7.185   6.575  42.429  1.00  0.00           H  
ATOM   3745  P     A   117     -12.540   5.998  41.254  1.00  0.00           P  
ATOM   3746  OP2   A   117     -11.438   5.594  40.346  1.00  0.00           O  
ATOM   3747  OP1   A   117     -13.779   5.183  41.313  1.00  0.00           O  
ATOM   3748  O5'   A   117     -12.951   7.495  40.893  1.00  0.00           O  
ATOM   3749  C5'   A   117     -13.912   8.195  41.670  1.00  0.00           C  
ATOM   3750  C4'   A   117     -13.733   9.688  41.558  1.00  0.00           C  
ATOM   3751  O4'   A   117     -12.370  10.059  41.902  1.00  0.00           O  
ATOM   3752  C3'   A   117     -13.891  10.276  40.164  1.00  0.00           C  
ATOM   3753  O3'   A   117     -15.246  10.422  39.774  1.00  0.00           O  
ATOM   3754  C1'   A   117     -11.964  11.178  41.138  1.00  0.00           C  
ATOM   3755  C2'   A   117     -13.178  11.619  40.340  1.00  0.00           C  
ATOM   3756  O2'   A   117     -13.956  12.518  41.117  1.00  0.00           O  
ATOM   3757  N1    A   117      -8.074  12.830  38.190  1.00  0.00           N  
ATOM   3758  C2    A   117      -8.997  13.480  38.910  1.00  0.00           C  
ATOM   3759  N3    A   117      -9.983  12.987  39.655  1.00  0.00           N  
ATOM   3760  C4    A   117      -9.976  11.642  39.624  1.00  0.00           C  
ATOM   3761  C5    A   117      -9.093  10.835  38.932  1.00  0.00           C  
ATOM   3762  C6    A   117      -8.094  11.480  38.181  1.00  0.00           C  
ATOM   3763  N6    A   117      -7.174  10.832  37.463  1.00  0.00           N  
ATOM   3764  N7    A   117      -9.391   9.494  39.135  1.00  0.00           N  
ATOM   3765  C8    A   117     -10.431   9.521  39.932  1.00  0.00           C  
ATOM   3766  N9    A   117     -10.838  10.789  40.268  1.00  0.00           N  
ATOM   3767  H5'   A   117     -13.817   7.931  42.609  1.00  0.00           H  
ATOM   3768 H5''   A   117     -14.810   7.956  41.361  1.00  0.00           H  
ATOM   3769  H4'   A   117     -14.347  10.128  42.183  1.00  0.00           H  
ATOM   3770  H3'   A   117     -13.401   9.719  39.523  1.00  0.00           H  
ATOM   3771  H1'   A   117     -11.682  11.906  41.731  1.00  0.00           H  
ATOM   3772  H2'   A   117     -12.928  12.009  39.476  1.00  0.00           H  
ATOM   3773 HO2'   A   117     -14.905  12.356  40.936  1.00  0.00           H  
ATOM   3774  H2    A   117      -8.939  14.459  38.884  1.00  0.00           H  
ATOM   3775  H61   A   117      -6.501  11.337  36.958  1.00  0.00           H  
ATOM   3776  H62   A   117      -7.169   9.853  37.441  1.00  0.00           H  
ATOM   3777  H8    A   117     -10.877   8.711  40.257  1.00  0.00           H  
ATOM   3778  P     G   118     -15.694  10.079  38.269  1.00  0.00           P  
ATOM   3779  OP2   G   118     -14.984   8.845  37.847  1.00  0.00           O  
ATOM   3780  OP1   G   118     -17.178  10.130  38.207  1.00  0.00           O  
ATOM   3781  O5'   G   118     -15.124  11.294  37.410  1.00  0.00           O  
ATOM   3782  C5'   G   118     -15.560  12.624  37.649  1.00  0.00           C  
ATOM   3783  C4'   G   118     -14.653  13.630  36.991  1.00  0.00           C  
ATOM   3784  O4'   G   118     -13.282  13.405  37.427  1.00  0.00           O  
ATOM   3785  C3'   G   118     -14.612  13.507  35.480  1.00  0.00           C  
ATOM   3786  O3'   G   118     -15.708  14.205  34.890  1.00  0.00           O  
ATOM   3787  C1'   G   118     -12.403  13.581  36.314  1.00  0.00           C  
ATOM   3788  C2'   G   118     -13.248  14.094  35.144  1.00  0.00           C  
ATOM   3789  O2'   G   118     -13.249  15.501  35.226  1.00  0.00           O  
ATOM   3790  N1    G   118      -8.666  11.195  33.758  1.00  0.00           N  
ATOM   3791  C2    G   118      -9.060  12.506  33.682  1.00  0.00           C  
ATOM   3792  N2    G   118      -8.404  13.265  32.795  1.00  0.00           N  
ATOM   3793  N3    G   118     -10.033  13.030  34.407  1.00  0.00           N  
ATOM   3794  C4    G   118     -10.606  12.115  35.214  1.00  0.00           C  
ATOM   3795  C5    G   118     -10.286  10.778  35.356  1.00  0.00           C  
ATOM   3796  C6    G   118      -9.241  10.236  34.580  1.00  0.00           C  
ATOM   3797  O6    G   118      -8.822   9.072  34.559  1.00  0.00           O  
ATOM   3798  N7    G   118     -11.109  10.170  36.288  1.00  0.00           N  
ATOM   3799  C8    G   118     -11.914  11.119  36.685  1.00  0.00           C  
ATOM   3800  N9    G   118     -11.671  12.329  36.077  1.00  0.00           N  
ATOM   3801  H5'   G   118     -15.572  12.788  38.615  1.00  0.00           H  
ATOM   3802 H5''   G   118     -16.468  12.732  37.295  1.00  0.00           H  
ATOM   3803  H4'   G   118     -15.078  14.602  37.278  1.00  0.00           H  
ATOM   3804  H3'   G   118     -14.716  12.474  35.116  1.00  0.00           H  
ATOM   3805  H1'   G   118     -11.628  14.337  36.505  1.00  0.00           H  
ATOM   3806  H2'   G   118     -12.927  13.864  34.119  1.00  0.00           H  
ATOM   3807 HO2'   G   118     -12.337  15.849  35.008  1.00  0.00           H  
ATOM   3808  H1    G   118      -7.906  10.906  33.176  1.00  0.00           H  
ATOM   3809  H22   G   118      -8.651  14.227  32.682  1.00  0.00           H  
ATOM   3810  H21   G   118      -7.669  12.870  32.246  1.00  0.00           H  
ATOM   3811  H8    G   118     -12.706  10.968  37.434  1.00  0.00           H  
ATOM   3812  P     U   119     -16.650  13.463  33.811  1.00  0.00           P  
ATOM   3813  OP2   U   119     -16.782  12.025  34.144  1.00  0.00           O  
ATOM   3814  OP1   U   119     -17.872  14.277  33.665  1.00  0.00           O  
ATOM   3815  O5'   U   119     -15.824  13.581  32.455  1.00  0.00           O  
ATOM   3816  C5'   U   119     -15.701  14.843  31.777  1.00  0.00           C  
ATOM   3817  C4'   U   119     -14.689  14.744  30.662  1.00  0.00           C  
ATOM   3818  O4'   U   119     -13.376  14.452  31.209  1.00  0.00           O  
ATOM   3819  C3'   U   119     -14.919  13.637  29.645  1.00  0.00           C  
ATOM   3820  O3'   U   119     -15.884  13.978  28.664  1.00  0.00           O  
ATOM   3821  C1'   U   119     -12.656  13.588  30.324  1.00  0.00           C  
ATOM   3822  C2'   U   119     -13.524  13.412  29.077  1.00  0.00           C  
ATOM   3823  O2'   U   119     -13.184  14.417  28.132  1.00  0.00           O  
ATOM   3824  N1    U   119     -12.358  12.296  30.988  1.00  0.00           N  
ATOM   3825  C2    U   119     -11.397  11.492  30.403  1.00  0.00           C  
ATOM   3826  O2    U   119     -10.800  11.801  29.386  1.00  0.00           O  
ATOM   3827  N3    U   119     -11.154  10.308  31.052  1.00  0.00           N  
ATOM   3828  C4    U   119     -11.761   9.850  32.204  1.00  0.00           C  
ATOM   3829  O4    U   119     -11.431   8.758  32.667  1.00  0.00           O  
ATOM   3830  C5    U   119     -12.744  10.734  32.753  1.00  0.00           C  
ATOM   3831  C6    U   119     -12.999  11.895  32.141  1.00  0.00           C  
ATOM   3832  H5'   U   119     -15.392  15.624  32.486  1.00  0.00           H  
ATOM   3833 H5''   U   119     -16.675  15.148  31.365  1.00  0.00           H  
ATOM   3834  H4'   U   119     -14.652  15.604  30.192  1.00  0.00           H  
ATOM   3835  H3'   U   119     -15.209  12.825  30.112  1.00  0.00           H  
ATOM   3836  H1'   U   119     -11.814  14.025  30.076  1.00  0.00           H  
ATOM   3837  H2'   U   119     -13.430  12.513  28.699  1.00  0.00           H  
ATOM   3838 HO2'   U   119     -14.005  14.844  27.811  1.00  0.00           H  
ATOM   3839  H3    U   119     -10.477   9.723  30.655  1.00  0.00           H  
ATOM   3840  H5    U   119     -13.224  10.489  33.571  1.00  0.00           H  
ATOM   3841  H6    U   119     -13.677  12.481  32.536  1.00  0.00           H  
ATOM   3842  P     C   120     -16.732  12.827  27.928  1.00  0.00           P  
ATOM   3843  OP2   C   120     -17.208  11.875  28.963  1.00  0.00           O  
ATOM   3844  OP1   C   120     -17.713  13.485  27.029  1.00  0.00           O  
ATOM   3845  O5'   C   120     -15.659  12.077  27.021  1.00  0.00           O  
ATOM   3846  C5'   C   120     -15.200  12.651  25.807  1.00  0.00           C  
ATOM   3847  C4'   C   120     -14.207  11.756  25.107  1.00  0.00           C  
ATOM   3848  O4'   C   120     -13.072  11.502  25.976  1.00  0.00           O  
ATOM   3849  C3'   C   120     -14.703  10.367  24.733  1.00  0.00           C  
ATOM   3850  O3'   C   120     -15.488  10.359  23.552  1.00  0.00           O  
ATOM   3851  C1'   C   120     -12.583  10.163  25.757  1.00  0.00           C  
ATOM   3852  C2'   C   120     -13.411   9.573  24.612  1.00  0.00           C  
ATOM   3853  O2'   C   120     -12.753   9.843  23.383  1.00  0.00           O  
ATOM   3854  N1    C   120     -12.678   9.352  26.996  1.00  0.00           N  
ATOM   3855  C2    C   120     -11.939   8.165  27.072  1.00  0.00           C  
ATOM   3856  O2    C   120     -11.233   7.828  26.109  1.00  0.00           O  
ATOM   3857  N3    C   120     -12.007   7.408  28.191  1.00  0.00           N  
ATOM   3858  C4    C   120     -12.773   7.791  29.212  1.00  0.00           C  
ATOM   3859  N4    C   120     -12.810   7.012  30.296  1.00  0.00           N  
ATOM   3860  C5    C   120     -13.538   8.991  29.165  1.00  0.00           C  
ATOM   3861  C6    C   120     -13.461   9.733  28.054  1.00  0.00           C  
ATOM   3862  H5'   C   120     -14.773  13.511  26.002  1.00  0.00           H  
ATOM   3863 H5''   C   120     -15.967  12.802  25.215  1.00  0.00           H  
ATOM   3864  H4'   C   120     -13.891  12.209  24.297  1.00  0.00           H  
ATOM   3865  H3'   C   120     -15.234  10.005  25.474  1.00  0.00           H  
ATOM   3866  H1'   C   120     -11.645  10.226  25.482  1.00  0.00           H  
ATOM   3867  H2'   C   120     -13.565   8.614  24.739  1.00  0.00           H  
ATOM   3868 HO2'   C   120     -13.400  10.217  22.750  1.00  0.00           H  
ATOM   3869  H42   C   120     -13.364   7.267  31.062  1.00  0.00           H  
ATOM   3870  H41   C   120     -12.284   6.187  30.324  1.00  0.00           H  
ATOM   3871  H5    C   120     -14.098   9.266  29.921  1.00  0.00           H  
ATOM   3872  H6    C   120     -13.980  10.563  28.003  1.00  0.00           H  
ATOM   3873  P     G   121     -16.570   9.195  23.309  1.00  0.00           P  
ATOM   3874  OP2   G   121     -17.307   8.980  24.580  1.00  0.00           O  
ATOM   3875  OP1   G   121     -17.323   9.518  22.070  1.00  0.00           O  
ATOM   3876  O5'   G   121     -15.687   7.900  23.026  1.00  0.00           O  
ATOM   3877  C5'   G   121     -14.897   7.799  21.850  1.00  0.00           C  
ATOM   3878  C4'   G   121     -14.034   6.562  21.865  1.00  0.00           C  
ATOM   3879  O4'   G   121     -13.135   6.605  23.004  1.00  0.00           O  
ATOM   3880  C3'   G   121     -14.768   5.238  22.023  1.00  0.00           C  
ATOM   3881  O3'   G   121     -15.351   4.781  20.814  1.00  0.00           O  
ATOM   3882  C1'   G   121     -12.923   5.260  23.500  1.00  0.00           C  
ATOM   3883  C2'   G   121     -13.683   4.319  22.564  1.00  0.00           C  
ATOM   3884  O2'   G   121     -12.808   3.891  21.531  1.00  0.00           O  
ATOM   3885  N1    G   121     -12.749   2.427  27.725  1.00  0.00           N  
ATOM   3886  C2    G   121     -12.160   2.211  26.503  1.00  0.00           C  
ATOM   3887  N2    G   121     -11.425   1.095  26.384  1.00  0.00           N  
ATOM   3888  N3    G   121     -12.280   3.030  25.470  1.00  0.00           N  
ATOM   3889  C4    G   121     -13.050   4.100  25.760  1.00  0.00           C  
ATOM   3890  C5    G   121     -13.684   4.408  26.946  1.00  0.00           C  
ATOM   3891  C6    G   121     -13.547   3.522  28.045  1.00  0.00           C  
ATOM   3892  O6    G   121     -14.031   3.620  29.179  1.00  0.00           O  
ATOM   3893  N7    G   121     -14.380   5.603  26.835  1.00  0.00           N  
ATOM   3894  C8    G   121     -14.164   5.991  25.609  1.00  0.00           C  
ATOM   3895  N9    G   121     -13.365   5.127  24.901  1.00  0.00           N  
ATOM   3896  H5'   G   121     -14.323   8.589  21.781  1.00  0.00           H  
ATOM   3897 H5''   G   121     -15.490   7.766  21.069  1.00  0.00           H  
ATOM   3898  H4'   G   121     -13.503   6.535  21.043  1.00  0.00           H  
ATOM   3899  H3'   G   121     -15.471   5.339  22.700  1.00  0.00           H  
ATOM   3900  H1'   G   121     -11.963   5.075  23.440  1.00  0.00           H  
ATOM   3901  H2'   G   121     -14.065   3.560  23.053  1.00  0.00           H  
ATOM   3902 HO2'   G   121     -13.253   4.006  20.666  1.00  0.00           H  
ATOM   3903  H1    G   121     -12.598   1.759  28.426  1.00  0.00           H  
ATOM   3904  H22   G   121     -10.981   0.889  25.536  1.00  0.00           H  
ATOM   3905  H21   G   121     -11.332   0.484  27.145  1.00  0.00           H  
ATOM   3906  H8    G   121     -14.532   6.816  25.231  1.00  0.00           H  
ATOM   3907  P     G   122     -16.630   3.808  20.852  1.00  0.00           P  
ATOM   3908  OP2   G   122     -17.584   4.342  21.857  1.00  0.00           O  
ATOM   3909  OP1   G   122     -17.083   3.588  19.454  1.00  0.00           O  
ATOM   3910  O5'   G   122     -16.051   2.431  21.404  1.00  0.00           O  
ATOM   3911  C5'   G   122     -15.141   1.661  20.633  1.00  0.00           C  
ATOM   3912  C4'   G   122     -14.625   0.473  21.408  1.00  0.00           C  
ATOM   3913  O4'   G   122     -13.925   0.928  22.594  1.00  0.00           O  
ATOM   3914  C3'   G   122     -15.678  -0.485  21.942  1.00  0.00           C  
ATOM   3915  O3'   G   122     -16.166  -1.379  20.956  1.00  0.00           O  
ATOM   3916  C1'   G   122     -14.131  -0.020  23.667  1.00  0.00           C  
ATOM   3917  C2'   G   122     -14.949  -1.175  23.087  1.00  0.00           C  
ATOM   3918  O2'   G   122     -14.062  -2.173  22.605  1.00  0.00           O  
ATOM   3919  N1    G   122     -15.320  -0.450  28.597  1.00  0.00           N  
ATOM   3920  C2    G   122     -14.627  -1.316  27.786  1.00  0.00           C  
ATOM   3921  N2    G   122     -14.191  -2.447  28.360  1.00  0.00           N  
ATOM   3922  N3    G   122     -14.378  -1.091  26.508  1.00  0.00           N  
ATOM   3923  C4    G   122     -14.887   0.089  26.093  1.00  0.00           C  
ATOM   3924  C5    G   122     -15.593   1.025  26.821  1.00  0.00           C  
ATOM   3925  C6    G   122     -15.853   0.771  28.192  1.00  0.00           C  
ATOM   3926  O6    G   122     -16.461   1.476  29.005  1.00  0.00           O  
ATOM   3927  N7    G   122     -15.939   2.108  26.026  1.00  0.00           N  
ATOM   3928  C8    G   122     -15.448   1.816  24.852  1.00  0.00           C  
ATOM   3929  N9    G   122     -14.797   0.607  24.823  1.00  0.00           N  
ATOM   3930  H5'   G   122     -14.385   2.226  20.372  1.00  0.00           H  
ATOM   3931 H5''   G   122     -15.596   1.342  19.824  1.00  0.00           H  
ATOM   3932  H4'   G   122     -13.998  -0.026  20.842  1.00  0.00           H  
ATOM   3933  H3'   G   122     -16.428   0.033  22.305  1.00  0.00           H  
ATOM   3934  H1'   G   122     -13.248  -0.351  23.938  1.00  0.00           H  
ATOM   3935  H2'   G   122     -15.578  -1.536  23.747  1.00  0.00           H  
ATOM   3936 HO2'   G   122     -14.330  -2.427  21.698  1.00  0.00           H  
ATOM   3937  H1    G   122     -15.451  -0.710  29.533  1.00  0.00           H  
ATOM   3938  H22   G   122     -13.689  -3.103  27.830  1.00  0.00           H  
ATOM   3939  H21   G   122     -14.371  -2.621  29.307  1.00  0.00           H  
ATOM   3940  H8    G   122     -15.535   2.402  24.072  1.00  0.00           H  
ATOM   3941  P     A   123     -17.666  -1.970  21.065  1.00  0.00           P  
ATOM   3942  OP2   A   123     -18.640  -0.885  21.345  1.00  0.00           O  
ATOM   3943  OP1   A   123     -17.833  -2.800  19.852  1.00  0.00           O  
ATOM   3944  O5'   A   123     -17.608  -2.937  22.328  1.00  0.00           O  
ATOM   3945  C5'   A   123     -16.839  -4.156  22.284  1.00  0.00           C  
ATOM   3946  C4'   A   123     -16.772  -4.794  23.651  1.00  0.00           C  
ATOM   3947  O4'   A   123     -16.297  -3.823  24.620  1.00  0.00           O  
ATOM   3948  C3'   A   123     -18.083  -5.302  24.243  1.00  0.00           C  
ATOM   3949  O3'   A   123     -18.390  -6.603  23.742  1.00  0.00           O  
ATOM   3950  C1'   A   123     -16.856  -4.114  25.890  1.00  0.00           C  
ATOM   3951  C2'   A   123     -17.752  -5.350  25.731  1.00  0.00           C  
ATOM   3952  O2'   A   123     -16.997  -6.502  26.061  1.00  0.00           O  
ATOM   3953  N1    A   123     -18.767  -1.773  30.066  1.00  0.00           N  
ATOM   3954  C2    A   123     -18.180  -2.957  29.892  1.00  0.00           C  
ATOM   3955  N3    A   123     -17.714  -3.513  28.778  1.00  0.00           N  
ATOM   3956  C4    A   123     -17.896  -2.699  27.725  1.00  0.00           C  
ATOM   3957  C5    A   123     -18.482  -1.447  27.742  1.00  0.00           C  
ATOM   3958  C6    A   123     -18.944  -0.974  28.989  1.00  0.00           C  
ATOM   3959  N6    A   123     -19.550   0.209  29.160  1.00  0.00           N  
ATOM   3960  N7    A   123     -18.495  -0.894  26.470  1.00  0.00           N  
ATOM   3961  C8    A   123     -17.933  -1.810  25.722  1.00  0.00           C  
ATOM   3962  N9    A   123     -17.536  -2.928  26.417  1.00  0.00           N  
ATOM   3963  H5'   A   123     -15.820  -3.948  21.927  1.00  0.00           H  
ATOM   3964 H5''   A   123     -17.291  -4.862  21.572  1.00  0.00           H  
ATOM   3965  H4'   A   123     -16.117  -5.666  23.509  1.00  0.00           H  
ATOM   3966  H3'   A   123     -18.956  -4.688  23.975  1.00  0.00           H  
ATOM   3967  H1'   A   123     -16.085  -4.371  26.631  1.00  0.00           H  
ATOM   3968  H2'   A   123     -18.649  -5.400  26.364  1.00  0.00           H  
ATOM   3969 HO2'   A   123     -17.468  -7.016  26.778  1.00  0.00           H  
ATOM   3970  H2    A   123     -18.067  -3.562  30.803  1.00  0.00           H  
ATOM   3971  H61   A   123     -19.860   0.486  30.070  1.00  0.00           H  
ATOM   3972  H62   A   123     -19.692   0.816  28.379  1.00  0.00           H  
ATOM   3973  H8    A   123     -17.782  -1.692  24.638  1.00  0.00           H  
ATOM   3974  P     G   124     -19.917  -7.095  23.653  1.00  0.00           P  
ATOM   3975  OP2   G   124     -20.730  -5.976  23.114  1.00  0.00           O  
ATOM   3976  OP1   G   124     -19.938  -8.414  22.969  1.00  0.00           O  
ATOM   3977  O5'   G   124     -20.338  -7.322  25.173  1.00  0.00           O  
ATOM   3978  C5'   G   124     -19.786  -8.389  25.931  1.00  0.00           C  
ATOM   3979  C4'   G   124     -20.064  -8.224  27.404  1.00  0.00           C  
ATOM   3980  O4'   G   124     -19.532  -6.964  27.871  1.00  0.00           O  
ATOM   3981  C3'   G   124     -21.531  -8.147  27.803  1.00  0.00           C  
ATOM   3982  O3'   G   124     -22.155  -9.418  27.862  1.00  0.00           O  
ATOM   3983  C1'   G   124     -20.325  -6.487  28.926  1.00  0.00           C  
ATOM   3984  C2'   G   124     -21.387  -7.542  29.186  1.00  0.00           C  
ATOM   3985  O2'   G   124     -20.885  -8.492  30.115  1.00  0.00           O  
ATOM   3986  N1    G   124     -22.418  -2.168  30.625  1.00  0.00           N  
ATOM   3987  C2    G   124     -21.949  -3.249  31.331  1.00  0.00           C  
ATOM   3988  N2    G   124     -22.048  -3.176  32.667  1.00  0.00           N  
ATOM   3989  N3    G   124     -21.421  -4.325  30.770  1.00  0.00           N  
ATOM   3990  C4    G   124     -21.399  -4.233  29.424  1.00  0.00           C  
ATOM   3991  C5    G   124     -21.841  -3.201  28.624  1.00  0.00           C  
ATOM   3992  C6    G   124     -22.406  -2.053  29.238  1.00  0.00           C  
ATOM   3993  O6    G   124     -22.854  -1.034  28.701  1.00  0.00           O  
ATOM   3994  N7    G   124     -21.639  -3.496  27.283  1.00  0.00           N  
ATOM   3995  C8    G   124     -21.089  -4.680  27.292  1.00  0.00           C  
ATOM   3996  N9    G   124     -20.914  -5.185  28.558  1.00  0.00           N  
ATOM   3997  H5'   G   124     -18.817  -8.414  25.789  1.00  0.00           H  
ATOM   3998 H5''   G   124     -20.176  -9.234  25.624  1.00  0.00           H  
ATOM   3999  H4'   G   124     -19.626  -8.952  27.893  1.00  0.00           H  
ATOM   4000  H3'   G   124     -21.994  -7.524  27.205  1.00  0.00           H  
ATOM   4001  H1'   G   124     -19.770  -6.379  29.726  1.00  0.00           H  
ATOM   4002  H2'   G   124     -22.228  -7.143  29.493  1.00  0.00           H  
ATOM   4003 HO2'   G   124     -21.156  -9.390  29.830  1.00  0.00           H  
ATOM   4004  H1    G   124     -22.792  -1.419  31.135  1.00  0.00           H  
ATOM   4005  H22   G   124     -21.729  -3.918  33.223  1.00  0.00           H  
ATOM   4006  H21   G   124     -22.438  -2.383  33.089  1.00  0.00           H  
ATOM   4007  H8    G   124     -20.826  -5.158  26.478  1.00  0.00           H  
ATOM   4008  P     G   125     -23.725  -9.562  27.548  1.00  0.00           P  
ATOM   4009  OP2   G   125     -24.070  -8.592  26.477  1.00  0.00           O  
ATOM   4010  OP1   G   125     -24.026 -11.004  27.357  1.00  0.00           O  
ATOM   4011  O5'   G   125     -24.433  -9.084  28.893  1.00  0.00           O  
ATOM   4012  C5'   G   125     -24.196  -9.757  30.120  1.00  0.00           C  
ATOM   4013  C4'   G   125     -24.647  -8.934  31.301  1.00  0.00           C  
ATOM   4014  O4'   G   125     -24.005  -7.643  31.291  1.00  0.00           O  
ATOM   4015  C3'   G   125     -26.115  -8.533  31.313  1.00  0.00           C  
ATOM   4016  O3'   G   125     -26.977  -9.602  31.665  1.00  0.00           O  
ATOM   4017  C1'   G   125     -24.793  -6.712  31.999  1.00  0.00           C  
ATOM   4018  C2'   G   125     -26.110  -7.419  32.345  1.00  0.00           C  
ATOM   4019  O2'   G   125     -26.029  -7.939  33.665  1.00  0.00           O  
ATOM   4020  N1    G   125     -26.446  -1.902  31.774  1.00  0.00           N  
ATOM   4021  C2    G   125     -26.400  -2.761  32.845  1.00  0.00           C  
ATOM   4022  N2    G   125     -26.852  -2.282  34.013  1.00  0.00           N  
ATOM   4023  N3    G   125     -25.943  -4.001  32.778  1.00  0.00           N  
ATOM   4024  C4    G   125     -25.530  -4.321  31.533  1.00  0.00           C  
ATOM   4025  C5    G   125     -25.533  -3.539  30.398  1.00  0.00           C  
ATOM   4026  C6    G   125     -26.026  -2.211  30.483  1.00  0.00           C  
ATOM   4027  O6    G   125     -26.111  -1.361  29.589  1.00  0.00           O  
ATOM   4028  N7    G   125     -25.023  -4.240  29.315  1.00  0.00           N  
ATOM   4029  C8    G   125     -24.724  -5.414  29.802  1.00  0.00           C  
ATOM   4030  N9    G   125     -25.006  -5.531  31.142  1.00  0.00           N  
ATOM   4031  H5'   G   125     -23.237  -9.939  30.205  1.00  0.00           H  
ATOM   4032 H5''   G   125     -24.683 -10.608  30.118  1.00  0.00           H  
ATOM   4033  H4'   G   125     -24.398  -9.399  32.127  1.00  0.00           H  
ATOM   4034  H3'   G   125     -26.356  -8.169  30.436  1.00  0.00           H  
ATOM   4035  H1'   G   125     -24.342  -6.438  32.825  1.00  0.00           H  
ATOM   4036  H2'   G   125     -26.882  -6.825  32.236  1.00  0.00           H  
ATOM   4037 HO2'   G   125     -26.506  -8.795  33.700  1.00  0.00           H  
ATOM   4038  H1    G   125     -26.803  -1.003  31.928  1.00  0.00           H  
ATOM   4039  H22   G   125     -26.843  -2.850  34.812  1.00  0.00           H  
ATOM   4040  H21   G   125     -27.192  -1.365  34.070  1.00  0.00           H  
ATOM   4041  H8    G   125     -24.338  -6.137  29.266  1.00  0.00           H  
ATOM   4042  P     U   126     -28.400  -9.765  30.936  1.00  0.00           P  
ATOM   4043  OP2   U   126     -28.182  -9.649  29.472  1.00  0.00           O  
ATOM   4044  OP1   U   126     -29.063 -10.975  31.487  1.00  0.00           O  
ATOM   4045  O5'   U   126     -29.226  -8.489  31.415  1.00  0.00           O  
ATOM   4046  C5'   U   126     -29.597  -8.329  32.775  1.00  0.00           C  
ATOM   4047  C4'   U   126     -30.162  -6.955  33.040  1.00  0.00           C  
ATOM   4048  O4'   U   126     -29.153  -5.946  32.785  1.00  0.00           O  
ATOM   4049  C3'   U   126     -31.328  -6.528  32.162  1.00  0.00           C  
ATOM   4050  O3'   U   126     -32.572  -7.037  32.608  1.00  0.00           O  
ATOM   4051  C1'   U   126     -29.731  -4.807  32.191  1.00  0.00           C  
ATOM   4052  C2'   U   126     -31.240  -5.012  32.208  1.00  0.00           C  
ATOM   4053  O2'   U   126     -31.767  -4.503  33.425  1.00  0.00           O  
ATOM   4054  N1    U   126     -29.197  -4.675  30.814  1.00  0.00           N  
ATOM   4055  C2    U   126     -29.222  -3.414  30.246  1.00  0.00           C  
ATOM   4056  O2    U   126     -29.656  -2.432  30.823  1.00  0.00           O  
ATOM   4057  N3    U   126     -28.717  -3.340  28.971  1.00  0.00           N  
ATOM   4058  C4    U   126     -28.200  -4.373  28.220  1.00  0.00           C  
ATOM   4059  O4    U   126     -27.783  -4.145  27.083  1.00  0.00           O  
ATOM   4060  C5    U   126     -28.206  -5.648  28.871  1.00  0.00           C  
ATOM   4061  C6    U   126     -28.691  -5.749  30.113  1.00  0.00           C  
ATOM   4062  H5'   U   126     -28.808  -8.464  33.340  1.00  0.00           H  
ATOM   4063 H5''   U   126     -30.273  -9.001  33.004  1.00  0.00           H  
ATOM   4064  H4'   U   126     -30.431  -6.900  33.980  1.00  0.00           H  
ATOM   4065  H3'   U   126     -31.167  -6.829  31.244  1.00  0.00           H  
ATOM   4066  H1'   U   126     -29.509  -4.001  32.704  1.00  0.00           H  
ATOM   4067  H2'   U   126     -31.670  -4.603  31.429  1.00  0.00           H  
ATOM   4068 HO2'   U   126     -32.310  -3.710  33.231  1.00  0.00           H  
ATOM   4069  H3    U   126     -28.725  -2.455  28.550  1.00  0.00           H  
ATOM   4070  H5    U   126     -27.856  -6.439  28.411  1.00  0.00           H  
ATOM   4071  H6    U   126     -28.685  -6.631  30.537  1.00  0.00           H  
ATOM   4072  P     U   127     -33.924  -6.212  32.331  1.00  0.00           P  
ATOM   4073  OP2   U   127     -33.749  -5.596  30.991  1.00  0.00           O  
ATOM   4074  OP1   U   127     -35.034  -7.172  32.558  1.00  0.00           O  
ATOM   4075  O5'   U   127     -34.058  -5.039  33.400  1.00  0.00           O  
ATOM   4076  C5'   U   127     -34.162  -5.325  34.787  1.00  0.00           C  
ATOM   4077  C4'   U   127     -35.440  -4.778  35.374  1.00  0.00           C  
ATOM   4078  O4'   U   127     -36.486  -5.787  35.314  1.00  0.00           O  
ATOM   4079  C3'   U   127     -35.364  -4.299  36.815  1.00  0.00           C  
ATOM   4080  O3'   U   127     -36.180  -3.169  37.067  1.00  0.00           O  
ATOM   4081  C1'   U   127     -37.010  -5.985  36.623  1.00  0.00           C  
ATOM   4082  C2'   U   127     -35.943  -5.479  37.595  1.00  0.00           C  
ATOM   4083  O2'   U   127     -36.573  -5.046  38.792  1.00  0.00           O  
ATOM   4084  N1    U   127     -37.290  -7.431  36.797  1.00  0.00           N  
ATOM   4085  C2    U   127     -38.501  -7.775  37.368  1.00  0.00           C  
ATOM   4086  O2    U   127     -39.327  -6.952  37.723  1.00  0.00           O  
ATOM   4087  N3    U   127     -38.717  -9.124  37.508  1.00  0.00           N  
ATOM   4088  C4    U   127     -37.865 -10.145  37.146  1.00  0.00           C  
ATOM   4089  O4    U   127     -38.204 -11.313  37.339  1.00  0.00           O  
ATOM   4090  C5    U   127     -36.631  -9.714  36.562  1.00  0.00           C  
ATOM   4091  C6    U   127     -36.395  -8.407  36.412  1.00  0.00           C  
ATOM   4092  H5'   U   127     -33.399  -4.923  35.253  1.00  0.00           H  
ATOM   4093 H5''   U   127     -34.141  -6.296  34.916  1.00  0.00           H  
ATOM   4094  H4'   U   127     -35.720  -4.030  34.807  1.00  0.00           H  
ATOM   4095  H3'   U   127     -34.444  -4.098  37.086  1.00  0.00           H  
ATOM   4096  H1'   U   127     -37.837  -5.476  36.758  1.00  0.00           H  
ATOM   4097  H2'   U   127     -35.263  -6.162  37.770  1.00  0.00           H  
ATOM   4098 HO2'   U   127     -36.196  -4.181  39.056  1.00  0.00           H  
ATOM   4099  H3    U   127     -39.570  -9.389  37.911  1.00  0.00           H  
ATOM   4100  H5    U   127     -35.965 -10.374  36.273  1.00  0.00           H  
ATOM   4101  H6    U   127     -35.544  -8.138  36.011  1.00  0.00           H  
ATOM   4102  P     C   128     -35.645  -1.693  36.725  1.00  0.00           P  
ATOM   4103  OP2   C   128     -35.547  -1.568  35.250  1.00  0.00           O  
ATOM   4104  OP1   C   128     -36.465  -0.719  37.491  1.00  0.00           O  
ATOM   4105  O5'   C   128     -34.169  -1.669  37.323  1.00  0.00           O  
ATOM   4106  C5'   C   128     -33.948  -1.702  38.724  1.00  0.00           C  
ATOM   4107  C4'   C   128     -32.509  -1.403  39.069  1.00  0.00           C  
ATOM   4108  O4'   C   128     -31.641  -2.162  38.206  1.00  0.00           O  
ATOM   4109  C3'   C   128     -32.051   0.031  38.848  1.00  0.00           C  
ATOM   4110  O3'   C   128     -32.411   0.896  39.912  1.00  0.00           O  
ATOM   4111  C1'   C   128     -30.458  -1.429  37.951  1.00  0.00           C  
ATOM   4112  C2'   C   128     -30.545  -0.123  38.692  1.00  0.00           C  
ATOM   4113  O2'   C   128     -29.905  -0.265  39.952  1.00  0.00           O  
ATOM   4114  N1    C   128     -30.309  -1.237  36.487  1.00  0.00           N  
ATOM   4115  C2    C   128     -29.065  -0.826  35.993  1.00  0.00           C  
ATOM   4116  O2    C   128     -28.131  -0.635  36.787  1.00  0.00           O  
ATOM   4117  N3    C   128     -28.903  -0.644  34.662  1.00  0.00           N  
ATOM   4118  C4    C   128     -29.922  -0.856  33.830  1.00  0.00           C  
ATOM   4119  N4    C   128     -29.716  -0.664  32.525  1.00  0.00           N  
ATOM   4120  C5    C   128     -31.199  -1.273  34.300  1.00  0.00           C  
ATOM   4121  C6    C   128     -31.347  -1.451  35.619  1.00  0.00           C  
ATOM   4122  H5'   C   128     -34.179  -2.592  39.063  1.00  0.00           H  
ATOM   4123 H5''   C   128     -34.524  -1.036  39.154  1.00  0.00           H  
ATOM   4124  H4'   C   128     -32.335  -1.651  40.001  1.00  0.00           H  
ATOM   4125  H3'   C   128     -32.427   0.370  38.009  1.00  0.00           H  
ATOM   4126  H1'   C   128     -29.696  -1.943  38.291  1.00  0.00           H  
ATOM   4127  H2'   C   128     -30.159   0.611  38.171  1.00  0.00           H  
ATOM   4128 HO2'   C   128     -30.395   0.258  40.620  1.00  0.00           H  
ATOM   4129  H42   C   128     -30.445  -0.811  31.887  1.00  0.00           H  
ATOM   4130  H41   C   128     -28.835  -0.375  32.205  1.00  0.00           H  
ATOM   4131  H5    C   128     -31.943  -1.427  33.680  1.00  0.00           H  
ATOM   4132  H6    C   128     -32.218  -1.738  35.962  1.00  0.00           H  
ATOM   4133  P     G   129     -33.289   2.211  39.622  1.00  0.00           P  
ATOM   4134  OP2   G   129     -34.487   1.801  38.845  1.00  0.00           O  
ATOM   4135  OP1   G   129     -33.460   2.942  40.903  1.00  0.00           O  
ATOM   4136  O5'   G   129     -32.363   3.092  38.671  1.00  0.00           O  
ATOM   4137  C5'   G   129     -31.274   3.834  39.199  1.00  0.00           C  
ATOM   4138  C4'   G   129     -30.680   4.758  38.165  1.00  0.00           C  
ATOM   4139  O4'   G   129     -29.881   4.031  37.207  1.00  0.00           O  
ATOM   4140  C3'   G   129     -31.674   5.499  37.282  1.00  0.00           C  
ATOM   4141  O3'   G   129     -32.302   6.583  37.945  1.00  0.00           O  
ATOM   4142  C1'   G   129     -29.911   4.696  35.975  1.00  0.00           C  
ATOM   4143  C2'   G   129     -30.795   5.928  36.135  1.00  0.00           C  
ATOM   4144  O2'   G   129     -29.987   7.040  36.493  1.00  0.00           O  
ATOM   4145  N1    G   129     -30.418   3.711  31.007  1.00  0.00           N  
ATOM   4146  C2    G   129     -29.812   4.775  31.629  1.00  0.00           C  
ATOM   4147  N2    G   129     -29.267   5.702  30.828  1.00  0.00           N  
ATOM   4148  N3    G   129     -29.743   4.921  32.943  1.00  0.00           N  
ATOM   4149  C4    G   129     -30.340   3.902  33.596  1.00  0.00           C  
ATOM   4150  C5    G   129     -30.972   2.795  33.070  1.00  0.00           C  
ATOM   4151  C6    G   129     -31.038   2.650  31.660  1.00  0.00           C  
ATOM   4152  O6    G   129     -31.555   1.740  31.002  1.00  0.00           O  
ATOM   4153  N7    G   129     -31.456   1.977  34.081  1.00  0.00           N  
ATOM   4154  C8    G   129     -31.117   2.590  35.183  1.00  0.00           C  
ATOM   4155  N9    G   129     -30.437   3.764  34.961  1.00  0.00           N  
ATOM   4156  H5'   G   129     -30.582   3.212  39.507  1.00  0.00           H  
ATOM   4157 H5''   G   129     -31.588   4.365  39.961  1.00  0.00           H  
ATOM   4158  H4'   G   129     -30.100   5.408  38.616  1.00  0.00           H  
ATOM   4159  H3'   G   129     -32.349   4.867  36.959  1.00  0.00           H  
ATOM   4160  H1'   G   129     -29.006   4.974  35.724  1.00  0.00           H  
ATOM   4161  H2'   G   129     -31.320   6.106  35.327  1.00  0.00           H  
ATOM   4162 HO2'   G   129     -30.269   7.821  35.972  1.00  0.00           H  
ATOM   4163  H1    G   129     -30.414   3.696  30.027  1.00  0.00           H  
ATOM   4164  H22   G   129     -28.820   6.484  31.217  1.00  0.00           H  
ATOM   4165  H21   G   129     -29.313   5.601  29.855  1.00  0.00           H  
ATOM   4166  H8    G   129     -31.326   2.247  36.076  1.00  0.00           H  
ATOM   4167  P     A   130     -33.720   7.133  37.426  1.00  0.00           P  
ATOM   4168  OP2   A   130     -34.417   6.024  36.728  1.00  0.00           O  
ATOM   4169  OP1   A   130     -34.388   7.823  38.558  1.00  0.00           O  
ATOM   4170  O5'   A   130     -33.332   8.232  36.339  1.00  0.00           O  
ATOM   4171  C5'   A   130     -32.574   9.378  36.700  1.00  0.00           C  
ATOM   4172  C4'   A   130     -32.158  10.170  35.486  1.00  0.00           C  
ATOM   4173  O4'   A   130     -31.270   9.380  34.655  1.00  0.00           O  
ATOM   4174  C3'   A   130     -33.276  10.579  34.539  1.00  0.00           C  
ATOM   4175  O3'   A   130     -33.977  11.731  34.973  1.00  0.00           O  
ATOM   4176  C1'   A   130     -31.499   9.656  33.282  1.00  0.00           C  
ATOM   4177  C2'   A   130     -32.542  10.773  33.219  1.00  0.00           C  
ATOM   4178  O2'   A   130     -31.874  12.026  33.181  1.00  0.00           O  
ATOM   4179  N1    A   130     -31.643   6.966  28.889  1.00  0.00           N  
ATOM   4180  C2    A   130     -31.101   8.150  29.203  1.00  0.00           C  
ATOM   4181  N3    A   130     -31.101   8.793  30.369  1.00  0.00           N  
ATOM   4182  C4    A   130     -31.758   8.083  31.303  1.00  0.00           C  
ATOM   4183  C5    A   130     -32.367   6.853  31.132  1.00  0.00           C  
ATOM   4184  C6    A   130     -32.295   6.278  29.851  1.00  0.00           C  
ATOM   4185  N6    A   130     -32.836   5.099  29.538  1.00  0.00           N  
ATOM   4186  N7    A   130     -32.947   6.424  32.319  1.00  0.00           N  
ATOM   4187  C8    A   130     -32.680   7.388  33.165  1.00  0.00           C  
ATOM   4188  N9    A   130     -31.964   8.424  32.618  1.00  0.00           N  
ATOM   4189  H5'   A   130     -31.772   9.091  37.185  1.00  0.00           H  
ATOM   4190 H5''   A   130     -33.114   9.948  37.284  1.00  0.00           H  
ATOM   4191  H4'   A   130     -31.681  10.975  35.781  1.00  0.00           H  
ATOM   4192  H3'   A   130     -33.907   9.834  34.447  1.00  0.00           H  
ATOM   4193  H1'   A   130     -30.668   9.962  32.860  1.00  0.00           H  
ATOM   4194  H2'   A   130     -33.144  10.659  32.453  1.00  0.00           H  
ATOM   4195 HO2'   A   130     -32.387  12.676  33.705  1.00  0.00           H  
ATOM   4196  H2    A   130     -30.639   8.609  28.470  1.00  0.00           H  
ATOM   4197  H61   A   130     -32.753   4.749  28.626  1.00  0.00           H  
ATOM   4198  H62   A   130     -33.314   4.582  30.219  1.00  0.00           H  
ATOM   4199  H8    A   130     -32.966   7.371  34.103  1.00  0.00           H  
ATOM   4200  P     A   131     -35.474  12.008  34.457  1.00  0.00           P  
ATOM   4201  OP2   A   131     -36.207  10.718  34.456  1.00  0.00           O  
ATOM   4202  OP1   A   131     -36.017  13.161  35.218  1.00  0.00           O  
ATOM   4203  O5'   A   131     -35.280  12.465  32.942  1.00  0.00           O  
ATOM   4204  C5'   A   131     -36.294  12.235  31.976  1.00  0.00           C  
ATOM   4205  C4'   A   131     -35.733  12.220  30.576  1.00  0.00           C  
ATOM   4206  O4'   A   131     -34.761  11.149  30.446  1.00  0.00           O  
ATOM   4207  C3'   A   131     -36.724  11.912  29.464  1.00  0.00           C  
ATOM   4208  O3'   A   131     -37.552  13.015  29.138  1.00  0.00           O  
ATOM   4209  C1'   A   131     -34.828  10.594  29.162  1.00  0.00           C  
ATOM   4210  C2'   A   131     -35.810  11.420  28.352  1.00  0.00           C  
ATOM   4211  O2'   A   131     -35.127  12.500  27.732  1.00  0.00           O  
ATOM   4212  N1    A   131     -34.699   5.911  27.017  1.00  0.00           N  
ATOM   4213  C2    A   131     -34.180   7.087  26.642  1.00  0.00           C  
ATOM   4214  N3    A   131     -34.252   8.270  27.249  1.00  0.00           N  
ATOM   4215  C4    A   131     -34.963   8.177  28.387  1.00  0.00           C  
ATOM   4216  C5    A   131     -35.558   7.040  28.902  1.00  0.00           C  
ATOM   4217  C6    A   131     -35.407   5.852  28.165  1.00  0.00           C  
ATOM   4218  N6    A   131     -35.925   4.680  28.537  1.00  0.00           N  
ATOM   4219  N7    A   131     -36.208   7.324  30.095  1.00  0.00           N  
ATOM   4220  C8    A   131     -35.995   8.605  30.272  1.00  0.00           C  
ATOM   4221  N9    A   131     -35.249   9.185  29.276  1.00  0.00           N  
ATOM   4222  H5'   A   131     -36.966  12.945  32.043  1.00  0.00           H  
ATOM   4223 H5''   A   131     -36.722  11.373  32.159  1.00  0.00           H  
ATOM   4224  H4'   A   131     -35.288  13.076  30.404  1.00  0.00           H  
ATOM   4225  H3'   A   131     -37.310  11.180  29.749  1.00  0.00           H  
ATOM   4226  H1'   A   131     -33.943  10.638  28.743  1.00  0.00           H  
ATOM   4227  H2'   A   131     -36.299  10.877  27.699  1.00  0.00           H  
ATOM   4228 HO2'   A   131     -35.648  13.320  27.856  1.00  0.00           H  
ATOM   4229  H2    A   131     -33.675   7.076  25.802  1.00  0.00           H  
ATOM   4230  H61   A   131     -35.787   3.884  27.981  1.00  0.00           H  
ATOM   4231  H62   A   131     -36.443   4.613  29.366  1.00  0.00           H  
ATOM   4232  H8    A   131     -36.338   9.103  31.044  1.00  0.00           H  
ATOM   4233  P     G   132     -39.035  12.771  28.570  1.00  0.00           P  
ATOM   4234  OP2   G   132     -39.573  11.540  29.202  1.00  0.00           O  
ATOM   4235  OP1   G   132     -39.789  14.046  28.687  1.00  0.00           O  
ATOM   4236  O5'   G   132     -38.812  12.472  27.021  1.00  0.00           O  
ATOM   4237  C5'   G   132     -38.222  13.443  26.169  1.00  0.00           C  
ATOM   4238  C4'   G   132     -38.184  12.973  24.736  1.00  0.00           C  
ATOM   4239  O4'   G   132     -37.444  11.727  24.653  1.00  0.00           O  
ATOM   4240  C3'   G   132     -39.542  12.631  24.154  1.00  0.00           C  
ATOM   4241  O3'   G   132     -40.227  13.778  23.686  1.00  0.00           O  
ATOM   4242  C1'   G   132     -38.068  10.847  23.733  1.00  0.00           C  
ATOM   4243  C2'   G   132     -39.185  11.644  23.056  1.00  0.00           C  
ATOM   4244  O2'   G   132     -38.677  12.265  21.904  1.00  0.00           O  
ATOM   4245  N1    G   132     -40.226   6.270  23.393  1.00  0.00           N  
ATOM   4246  C2    G   132     -39.767   7.092  22.398  1.00  0.00           C  
ATOM   4247  N2    G   132     -39.929   6.660  21.152  1.00  0.00           N  
ATOM   4248  N3    G   132     -39.189   8.254  22.615  1.00  0.00           N  
ATOM   4249  C4    G   132     -39.109   8.545  23.932  1.00  0.00           C  
ATOM   4250  C5    G   132     -39.533   7.793  25.006  1.00  0.00           C  
ATOM   4251  C6    G   132     -40.147   6.537  24.756  1.00  0.00           C  
ATOM   4252  O6    G   132     -40.581   5.715  25.568  1.00  0.00           O  
ATOM   4253  N7    G   132     -39.268   8.448  26.203  1.00  0.00           N  
ATOM   4254  C8    G   132     -38.708   9.570  25.844  1.00  0.00           C  
ATOM   4255  N9    G   132     -38.595   9.704  24.477  1.00  0.00           N  
ATOM   4256  H5'   G   132     -37.307  13.621  26.471  1.00  0.00           H  
ATOM   4257 H5''   G   132     -38.743  14.272  26.220  1.00  0.00           H  
ATOM   4258  H4'   G   132     -37.739  13.815  24.188  1.00  0.00           H  
ATOM   4259  H3'   G   132     -40.238  12.191  24.883  1.00  0.00           H  
ATOM   4260  H1'   G   132     -37.430  10.448  22.932  1.00  0.00           H  
ATOM   4261  H2'   G   132     -40.054  11.071  22.702  1.00  0.00           H  
ATOM   4262 HO2'   G   132     -39.105  13.162  21.791  1.00  0.00           H  
ATOM   4263  H1    G   132     -40.654   5.409  23.119  1.00  0.00           H  
ATOM   4264  H22   G   132     -39.613   7.219  20.385  1.00  0.00           H  
ATOM   4265  H21   G   132     -40.367   5.779  20.981  1.00  0.00           H  
ATOM   4266  H8    G   132     -38.369  10.335  26.559  1.00  0.00           H  
ATOM   4267  P     A   133     -41.795  13.938  23.986  1.00  0.00           P  
ATOM   4268  OP2   A   133     -42.123  13.227  25.241  1.00  0.00           O  
ATOM   4269  OP1   A   133     -42.153  15.371  23.854  1.00  0.00           O  
ATOM   4270  O5'   A   133     -42.465  13.141  22.790  1.00  0.00           O  
ATOM   4271  C5'   A   133     -42.264  13.551  21.432  1.00  0.00           C  
ATOM   4272  C4'   A   133     -42.497  12.391  20.513  1.00  0.00           C  
ATOM   4273  O4'   A   133     -41.689  11.261  20.930  1.00  0.00           O  
ATOM   4274  C3'   A   133     -43.910  11.855  20.509  1.00  0.00           C  
ATOM   4275  O3'   A   133     -44.712  12.661  19.668  1.00  0.00           O  
ATOM   4276  C1'   A   133     -42.404  10.057  20.694  1.00  0.00           C  
ATOM   4277  C2'   A   133     -43.705  10.443  19.983  1.00  0.00           C  
ATOM   4278  O2'   A   133     -43.467  10.408  18.590  1.00  0.00           O  
ATOM   4279  N1    A   133     -43.663   5.630  23.010  1.00  0.00           N  
ATOM   4280  C2    A   133     -43.508   5.954  21.725  1.00  0.00           C  
ATOM   4281  N3    A   133     -43.173   7.123  21.184  1.00  0.00           N  
ATOM   4282  C4    A   133     -42.988   8.050  22.137  1.00  0.00           C  
ATOM   4283  C5    A   133     -43.111   7.866  23.500  1.00  0.00           C  
ATOM   4284  C6    A   133     -43.459   6.579  23.942  1.00  0.00           C  
ATOM   4285  N6    A   133     -43.588   6.251  25.228  1.00  0.00           N  
ATOM   4286  N7    A   133     -42.848   9.046  24.182  1.00  0.00           N  
ATOM   4287  C8    A   133     -42.576   9.904  23.232  1.00  0.00           C  
ATOM   4288  N9    A   133     -42.642   9.372  21.967  1.00  0.00           N  
ATOM   4289  H5'   A   133     -41.242  13.934  21.300  1.00  0.00           H  
ATOM   4290 H5''   A   133     -42.951  14.372  21.180  1.00  0.00           H  
ATOM   4291  H4'   A   133     -42.257  12.787  19.515  1.00  0.00           H  
ATOM   4292  H3'   A   133     -44.398  11.887  21.494  1.00  0.00           H  
ATOM   4293  H1'   A   133     -41.882   9.343  20.041  1.00  0.00           H  
ATOM   4294  H2'   A   133     -44.586   9.803  20.131  1.00  0.00           H  
ATOM   4295 HO2'   A   133     -43.965  11.154  18.147  1.00  0.00           H  
ATOM   4296  H2    A   133     -43.684   5.138  21.011  1.00  0.00           H  
ATOM   4297  H61   A   133     -43.831   5.314  25.484  1.00  0.00           H  
ATOM   4298  H62   A   133     -43.442   6.939  25.937  1.00  0.00           H  
ATOM   4299  H8    A   133     -42.318  10.957  23.427  1.00  0.00           H  
ATOM   4300  P     C   134     -46.192  13.053  20.122  1.00  0.00           P  
ATOM   4301  OP2   C   134     -46.219  13.381  21.567  1.00  0.00           O  
ATOM   4302  OP1   C   134     -46.704  14.037  19.145  1.00  0.00           O  
ATOM   4303  O5'   C   134     -46.997  11.710  19.870  1.00  0.00           O  
ATOM   4304  C5'   C   134     -47.210  11.259  18.524  1.00  0.00           C  
ATOM   4305  C4'   C   134     -47.619   9.806  18.513  1.00  0.00           C  
ATOM   4306  O4'   C   134     -46.596   9.018  19.177  1.00  0.00           O  
ATOM   4307  C3'   C   134     -48.889   9.447  19.269  1.00  0.00           C  
ATOM   4308  O3'   C   134     -50.079   9.718  18.535  1.00  0.00           O  
ATOM   4309  C1'   C   134     -47.190   7.920  19.840  1.00  0.00           C  
ATOM   4310  C2'   C   134     -48.686   7.959  19.526  1.00  0.00           C  
ATOM   4311  O2'   C   134     -48.942   7.143  18.403  1.00  0.00           O  
ATOM   4312  N1    C   134     -46.937   8.027  21.288  1.00  0.00           N  
ATOM   4313  C2    C   134     -46.970   6.859  22.066  1.00  0.00           C  
ATOM   4314  O2    C   134     -47.169   5.762  21.506  1.00  0.00           O  
ATOM   4315  N3    C   134     -46.785   6.956  23.404  1.00  0.00           N  
ATOM   4316  C4    C   134     -46.569   8.148  23.964  1.00  0.00           C  
ATOM   4317  N4    C   134     -46.409   8.198  25.285  1.00  0.00           N  
ATOM   4318  C5    C   134     -46.510   9.344  23.195  1.00  0.00           C  
ATOM   4319  C6    C   134     -46.695   9.240  21.875  1.00  0.00           C  
ATOM   4320  H5'   C   134     -46.292  11.388  17.933  1.00  0.00           H  
ATOM   4321 H5''   C   134     -47.991  11.866  18.043  1.00  0.00           H  
ATOM   4322  H4'   C   134     -47.768   9.578  17.448  1.00  0.00           H  
ATOM   4323  H3'   C   134     -49.030  10.026  20.195  1.00  0.00           H  
ATOM   4324  H1'   C   134     -46.822   6.936  19.516  1.00  0.00           H  
ATOM   4325  H2'   C   134     -49.360   7.567  20.301  1.00  0.00           H  
ATOM   4326 HO2'   C   134     -49.630   7.579  17.822  1.00  0.00           H  
ATOM   4327  H42   C   134     -46.247   9.075  25.737  1.00  0.00           H  
ATOM   4328  H41   C   134     -46.451   7.358  25.825  1.00  0.00           H  
ATOM   4329  H5    C   134     -46.321  10.318  23.670  1.00  0.00           H  
ATOM   4330  H6    C   134     -46.656  10.144  21.249  1.00  0.00           H  
ATOM   4331  P     G   135     -51.385  10.249  19.308  1.00  0.00           P  
ATOM   4332  OP2   G   135     -50.966  11.286  20.288  1.00  0.00           O  
ATOM   4333  OP1   G   135     -52.426  10.579  18.288  1.00  0.00           O  
ATOM   4334  O5'   G   135     -51.900   8.967  20.096  1.00  0.00           O  
ATOM   4335  C5'   G   135     -52.389   7.837  19.368  1.00  0.00           C  
ATOM   4336  C4'   G   135     -52.639   6.675  20.290  1.00  0.00           C  
ATOM   4337  O4'   G   135     -51.405   6.312  20.967  1.00  0.00           O  
ATOM   4338  C3'   G   135     -53.591   6.902  21.445  1.00  0.00           C  
ATOM   4339  O3'   G   135     -54.955   6.934  21.055  1.00  0.00           O  
ATOM   4340  C1'   G   135     -51.726   5.669  22.170  1.00  0.00           C  
ATOM   4341  C2'   G   135     -53.247   5.716  22.336  1.00  0.00           C  
ATOM   4342  O2'   G   135     -53.801   4.490  21.888  1.00  0.00           O  
ATOM   4343  N1    G   135     -50.725   5.531  27.127  1.00  0.00           N  
ATOM   4344  C2    G   135     -51.339   4.595  26.325  1.00  0.00           C  
ATOM   4345  N2    G   135     -51.776   3.484  26.935  1.00  0.00           N  
ATOM   4346  N3    G   135     -51.516   4.739  25.024  1.00  0.00           N  
ATOM   4347  C4    G   135     -51.026   5.913  24.577  1.00  0.00           C  
ATOM   4348  C5    G   135     -50.402   6.916  25.288  1.00  0.00           C  
ATOM   4349  C6    G   135     -50.224   6.752  26.691  1.00  0.00           C  
ATOM   4350  O6    G   135     -49.716   7.536  27.504  1.00  0.00           O  
ATOM   4351  N7    G   135     -50.042   7.964  24.448  1.00  0.00           N  
ATOM   4352  C8    G   135     -50.455   7.587  23.267  1.00  0.00           C  
ATOM   4353  N9    G   135     -51.080   6.362  23.281  1.00  0.00           N  
ATOM   4354  H5'   G   135     -51.664   7.543  18.596  1.00  0.00           H  
ATOM   4355 H5''   G   135     -53.323   8.099  18.849  1.00  0.00           H  
ATOM   4356  H4'   G   135     -53.053   5.896  19.634  1.00  0.00           H  
ATOM   4357  H3'   G   135     -53.455   7.872  21.947  1.00  0.00           H  
ATOM   4358  H1'   G   135     -51.432   4.611  22.214  1.00  0.00           H  
ATOM   4359  H2'   G   135     -53.630   5.829  23.360  1.00  0.00           H  
ATOM   4360 HO2'   G   135     -54.679   4.664  21.441  1.00  0.00           H  
ATOM   4361  H1    G   135     -50.632   5.317  28.098  1.00  0.00           H  
ATOM   4362  H22   G   135     -52.233   2.770  26.403  1.00  0.00           H  
ATOM   4363  H21   G   135     -51.645   3.368  27.918  1.00  0.00           H  
ATOM   4364  H8    G   135     -50.329   8.195  22.358  1.00  0.00           H  
ATOM   4365  P     A   136     -55.976   7.949  21.771  1.00  0.00           P  
ATOM   4366  OP2   A   136     -55.318   9.277  21.859  1.00  0.00           O  
ATOM   4367  OP1   A   136     -57.294   7.825  21.101  1.00  0.00           O  
ATOM   4368  O5'   A   136     -56.118   7.371  23.250  1.00  0.00           O  
ATOM   4369  C5'   A   136     -56.679   6.087  23.480  1.00  0.00           C  
ATOM   4370  C4'   A   136     -56.604   5.703  24.936  1.00  0.00           C  
ATOM   4371  O4'   A   136     -55.239   5.598  25.402  1.00  0.00           O  
ATOM   4372  C3'   A   136     -57.215   6.691  25.919  1.00  0.00           C  
ATOM   4373  O3'   A   136     -58.629   6.624  25.966  1.00  0.00           O  
ATOM   4374  C1'   A   136     -55.158   5.916  26.764  1.00  0.00           C  
ATOM   4375  C2'   A   136     -56.575   6.254  27.222  1.00  0.00           C  
ATOM   4376  O2'   A   136     -57.190   5.078  27.728  1.00  0.00           O  
ATOM   4377  N1    A   136     -52.505   8.877  30.043  1.00  0.00           N  
ATOM   4378  C2    A   136     -53.316   7.828  30.231  1.00  0.00           C  
ATOM   4379  N3    A   136     -53.976   7.103  29.331  1.00  0.00           N  
ATOM   4380  C4    A   136     -53.736   7.556  28.087  1.00  0.00           C  
ATOM   4381  C5    A   136     -52.928   8.621  27.735  1.00  0.00           C  
ATOM   4382  C6    A   136     -52.285   9.306  28.781  1.00  0.00           C  
ATOM   4383  N6    A   136     -51.477  10.352  28.594  1.00  0.00           N  
ATOM   4384  N7    A   136     -52.920   8.796  26.358  1.00  0.00           N  
ATOM   4385  C8    A   136     -53.710   7.850  25.916  1.00  0.00           C  
ATOM   4386  N9    A   136     -54.239   7.061  26.908  1.00  0.00           N  
ATOM   4387  H5'   A   136     -56.188   5.424  22.949  1.00  0.00           H  
ATOM   4388 H5''   A   136     -57.617   6.091  23.198  1.00  0.00           H  
ATOM   4389  H4'   A   136     -57.030   4.828  25.056  1.00  0.00           H  
ATOM   4390  H3'   A   136     -56.914   7.596  25.693  1.00  0.00           H  
ATOM   4391  H1'   A   136     -54.819   5.158  27.285  1.00  0.00           H  
ATOM   4392  H2'   A   136     -56.575   6.978  27.883  1.00  0.00           H  
ATOM   4393 HO2'   A   136     -57.658   5.297  28.560  1.00  0.00           H  
ATOM   4394  H2    A   136     -53.442   7.556  31.164  1.00  0.00           H  
ATOM   4395  H61   A   136     -51.057  10.790  29.364  1.00  0.00           H  
ATOM   4396  H62   A   136     -51.303  10.682  27.688  1.00  0.00           H  
ATOM   4397  H8    A   136     -53.906   7.717  24.965  1.00  0.00           H  
ATOM   4398  P     U   137     -59.488   7.934  26.326  1.00  0.00           P  
ATOM   4399  OP2   U   137     -58.676   9.126  25.975  1.00  0.00           O  
ATOM   4400  OP1   U   137     -60.844   7.771  25.741  1.00  0.00           O  
ATOM   4401  O5'   U   137     -59.626   7.880  27.912  1.00  0.00           O  
ATOM   4402  C5'   U   137     -60.219   6.762  28.555  1.00  0.00           C  
ATOM   4403  C4'   U   137     -59.888   6.725  30.026  1.00  0.00           C  
ATOM   4404  O4'   U   137     -58.459   6.648  30.259  1.00  0.00           O  
ATOM   4405  C3'   U   137     -60.313   7.938  30.840  1.00  0.00           C  
ATOM   4406  O3'   U   137     -61.683   7.912  31.199  1.00  0.00           O  
ATOM   4407  C1'   U   137     -58.120   7.348  31.444  1.00  0.00           C  
ATOM   4408  C2'   U   137     -59.417   7.838  32.073  1.00  0.00           C  
ATOM   4409  O2'   U   137     -59.899   6.857  32.980  1.00  0.00           O  
ATOM   4410  N1    U   137     -57.203   8.463  31.104  1.00  0.00           N  
ATOM   4411  C2    U   137     -56.449   8.995  32.133  1.00  0.00           C  
ATOM   4412  O2    U   137     -56.508   8.589  33.281  1.00  0.00           O  
ATOM   4413  N3    U   137     -55.614  10.024  31.772  1.00  0.00           N  
ATOM   4414  C4    U   137     -55.459  10.567  30.515  1.00  0.00           C  
ATOM   4415  O4    U   137     -54.665  11.495  30.350  1.00  0.00           O  
ATOM   4416  C5    U   137     -56.271   9.967  29.500  1.00  0.00           C  
ATOM   4417  C6    U   137     -57.091   8.963  29.824  1.00  0.00           C  
ATOM   4418  H5'   U   137     -59.891   5.940  28.133  1.00  0.00           H  
ATOM   4419 H5''   U   137     -61.192   6.810  28.448  1.00  0.00           H  
ATOM   4420  H4'   U   137     -60.300   5.930  30.423  1.00  0.00           H  
ATOM   4421  H3'   U   137     -60.087   8.753  30.345  1.00  0.00           H  
ATOM   4422  H1'   U   137     -57.671   6.736  32.065  1.00  0.00           H  
ATOM   4423  H2'   U   137     -59.305   8.709  32.507  1.00  0.00           H  
ATOM   4424 HO2'   U   137     -60.877   6.820  32.921  1.00  0.00           H  
ATOM   4425  H3    U   137     -55.070  10.416  32.487  1.00  0.00           H  
ATOM   4426  H5    U   137     -56.224  10.290  28.576  1.00  0.00           H  
ATOM   4427  H6    U   137     -57.637   8.570  29.112  1.00  0.00           H  
ATOM   4428  P     C   138     -62.551   9.264  31.181  1.00  0.00           P  
ATOM   4429  OP2   C   138     -62.294   9.959  29.894  1.00  0.00           O  
ATOM   4430  OP1   C   138     -63.944   8.921  31.564  1.00  0.00           O  
ATOM   4431  O5'   C   138     -61.921  10.143  32.350  1.00  0.00           O  
ATOM   4432  C5'   C   138     -62.000   9.721  33.704  1.00  0.00           C  
ATOM   4433  C4'   C   138     -61.219  10.633  34.618  1.00  0.00           C  
ATOM   4434  O4'   C   138     -59.817  10.602  34.237  1.00  0.00           O  
ATOM   4435  C3'   C   138     -61.589  12.107  34.570  1.00  0.00           C  
ATOM   4436  O3'   C   138     -62.706  12.423  35.384  1.00  0.00           O  
ATOM   4437  C1'   C   138     -59.236  11.875  34.413  1.00  0.00           C  
ATOM   4438  C2'   C   138     -60.303  12.770  35.056  1.00  0.00           C  
ATOM   4439  O2'   C   138     -60.184  12.690  36.469  1.00  0.00           O  
ATOM   4440  N1    C   138     -58.800  12.382  33.088  1.00  0.00           N  
ATOM   4441  C2    C   138     -57.948  13.493  33.049  1.00  0.00           C  
ATOM   4442  O2    C   138     -57.587  14.018  34.114  1.00  0.00           O  
ATOM   4443  N3    C   138     -57.535  13.975  31.855  1.00  0.00           N  
ATOM   4444  C4    C   138     -57.937  13.394  30.725  1.00  0.00           C  
ATOM   4445  N4    C   138     -57.504  13.903  29.569  1.00  0.00           N  
ATOM   4446  C5    C   138     -58.802  12.264  30.730  1.00  0.00           C  
ATOM   4447  C6    C   138     -59.204  11.795  31.918  1.00  0.00           C  
ATOM   4448  H5'   C   138     -61.641   8.812  33.776  1.00  0.00           H  
ATOM   4449 H5''   C   138     -62.939   9.718  33.982  1.00  0.00           H  
ATOM   4450  H4'   C   138     -61.310  10.310  35.538  1.00  0.00           H  
ATOM   4451  H3'   C   138     -61.759  12.368  33.641  1.00  0.00           H  
ATOM   4452  H1'   C   138     -58.463  11.816  35.011  1.00  0.00           H  
ATOM   4453  H2'   C   138     -60.235  13.695  34.739  1.00  0.00           H  
ATOM   4454 HO2'   C   138     -59.381  13.175  36.750  1.00  0.00           H  
ATOM   4455  H42   C   138     -57.781  13.499  28.721  1.00  0.00           H  
ATOM   4456  H41   C   138     -56.909  14.682  29.569  1.00  0.00           H  
ATOM   4457  H5    C   138     -59.092  11.842  29.894  1.00  0.00           H  
ATOM   4458  H6    C   138     -59.799  11.018  31.943  1.00  0.00           H  
ATOM   4459  P     A   139     -63.993  13.120  34.730  1.00  0.00           P  
ATOM   4460  OP2   A   139     -64.190  12.457  33.416  1.00  0.00           O  
ATOM   4461  OP1   A   139     -65.061  13.046  35.758  1.00  0.00           O  
ATOM   4462  O5'   A   139     -63.673  14.658  34.462  1.00  0.00           O  
ATOM   4463  C5'   A   139     -64.685  15.545  34.009  1.00  0.00           C  
ATOM   4464  C4'   A   139     -64.290  16.986  34.214  1.00  0.00           C  
ATOM   4465  O4'   A   139     -64.128  17.264  35.628  1.00  0.00           O  
ATOM   4466  C3'   A   139     -62.954  17.403  33.619  1.00  0.00           C  
ATOM   4467  O3'   A   139     -63.014  17.625  32.221  1.00  0.00           O  
ATOM   4468  C1'   A   139     -63.176  18.301  35.807  1.00  0.00           C  
ATOM   4469  C2'   A   139     -62.622  18.658  34.423  1.00  0.00           C  
ATOM   4470  O2'   A   139     -63.325  19.788  33.927  1.00  0.00           O  
ATOM   4471  N1    A   139     -58.735  19.442  38.160  1.00  0.00           N  
ATOM   4472  C2    A   139     -59.513  20.136  37.319  1.00  0.00           C  
ATOM   4473  N3    A   139     -60.658  19.777  36.742  1.00  0.00           N  
ATOM   4474  C4    A   139     -61.007  18.532  37.112  1.00  0.00           C  
ATOM   4475  C5    A   139     -60.312  17.697  37.967  1.00  0.00           C  
ATOM   4476  C6    A   139     -59.115  18.194  38.511  1.00  0.00           C  
ATOM   4477  N6    A   139     -58.339  17.503  39.349  1.00  0.00           N  
ATOM   4478  N7    A   139     -60.975  16.486  38.116  1.00  0.00           N  
ATOM   4479  C8    A   139     -62.037  16.614  37.360  1.00  0.00           C  
ATOM   4480  N9    A   139     -62.120  17.828  36.723  1.00  0.00           N  
ATOM   4481  H5'   A   139     -65.512  15.367  34.505  1.00  0.00           H  
ATOM   4482 H5''   A   139     -64.845  15.389  33.056  1.00  0.00           H  
ATOM   4483  H4'   A   139     -64.993  17.564  33.849  1.00  0.00           H  
ATOM   4484  H3'   A   139     -62.281  16.715  33.807  1.00  0.00           H  
ATOM   4485  H1'   A   139     -63.617  19.086  36.194  1.00  0.00           H  
ATOM   4486  H2'   A   139     -61.655  18.817  34.458  1.00  0.00           H  
ATOM   4487 HO2'   A   139     -63.434  19.695  32.958  1.00  0.00           H  
ATOM   4488  H2    A   139     -59.193  21.035  37.095  1.00  0.00           H  
ATOM   4489  H61   A   139     -57.514  17.903  39.697  1.00  0.00           H  
ATOM   4490  H62   A   139     -58.594  16.596  39.619  1.00  0.00           H  
ATOM   4491  H8    A   139     -62.710  15.909  37.259  1.00  0.00           H  
ATOM   4492  P     G   140     -61.873  17.028  31.259  1.00  0.00           P  
ATOM   4493  OP2   G   140     -61.770  15.570  31.518  1.00  0.00           O  
ATOM   4494  OP1   G   140     -62.135  17.512  29.879  1.00  0.00           O  
ATOM   4495  O5'   G   140     -60.532  17.717  31.776  1.00  0.00           O  
ATOM   4496  C5'   G   140     -60.252  19.078  31.483  1.00  0.00           C  
ATOM   4497  C4'   G   140     -58.935  19.512  32.076  1.00  0.00           C  
ATOM   4498  O4'   G   140     -59.020  19.501  33.512  1.00  0.00           O  
ATOM   4499  C3'   G   140     -57.750  18.594  31.818  1.00  0.00           C  
ATOM   4500  O3'   G   140     -57.186  18.768  30.529  1.00  0.00           O  
ATOM   4501  C1'   G   140     -57.810  19.106  34.088  1.00  0.00           C  
ATOM   4502  C2'   G   140     -56.818  18.948  32.975  1.00  0.00           C  
ATOM   4503  O2'   G   140     -56.162  20.187  32.748  1.00  0.00           O  
ATOM   4504  N1    G   140     -56.032  15.700  37.428  1.00  0.00           N  
ATOM   4505  C2    G   140     -55.461  16.867  36.982  1.00  0.00           C  
ATOM   4506  N2    G   140     -54.257  17.173  37.489  1.00  0.00           N  
ATOM   4507  N3    G   140     -56.027  17.678  36.103  1.00  0.00           N  
ATOM   4508  C4    G   140     -57.231  17.221  35.697  1.00  0.00           C  
ATOM   4509  C5    G   140     -57.889  16.072  36.080  1.00  0.00           C  
ATOM   4510  C6    G   140     -57.270  15.211  37.023  1.00  0.00           C  
ATOM   4511  O6    G   140     -57.694  14.147  37.488  1.00  0.00           O  
ATOM   4512  N7    G   140     -59.111  15.964  35.430  1.00  0.00           N  
ATOM   4513  C8    G   140     -59.171  17.029  34.677  1.00  0.00           C  
ATOM   4514  N9    G   140     -58.064  17.835  34.791  1.00  0.00           N  
ATOM   4515  H5'   G   140     -60.968  19.638  31.847  1.00  0.00           H  
ATOM   4516 H5''   G   140     -60.219  19.195  30.510  1.00  0.00           H  
ATOM   4517  H4'   G   140     -58.711  20.415  31.765  1.00  0.00           H  
ATOM   4518  H3'   G   140     -58.035  17.662  31.920  1.00  0.00           H  
ATOM   4519  H1'   G   140     -57.479  19.772  34.727  1.00  0.00           H  
ATOM   4520  H2'   G   140     -56.179  18.226  33.155  1.00  0.00           H  
ATOM   4521 HO2'   G   140     -56.019  20.301  31.785  1.00  0.00           H  
ATOM   4522  H1    G   140     -55.530  15.170  38.081  1.00  0.00           H  
ATOM   4523  H22   G   140     -53.802  17.994  37.207  1.00  0.00           H  
ATOM   4524  H21   G   140     -53.832  16.578  38.140  1.00  0.00           H  
ATOM   4525  H8    G   140     -59.930  17.232  34.092  1.00  0.00           H  
ATOM   4526  P     A   141     -56.275  17.612  29.883  1.00  0.00           P  
ATOM   4527  OP2   A   141     -57.176  16.574  29.325  1.00  0.00           O  
ATOM   4528  OP1   A   141     -55.266  18.257  29.006  1.00  0.00           O  
ATOM   4529  O5'   A   141     -55.512  16.982  31.132  1.00  0.00           O  
ATOM   4530  C5'   A   141     -54.102  16.816  31.117  1.00  0.00           C  
ATOM   4531  C4'   A   141     -53.520  16.889  32.506  1.00  0.00           C  
ATOM   4532  O4'   A   141     -54.309  16.021  33.384  1.00  0.00           O  
ATOM   4533  C3'   A   141     -52.073  16.443  32.648  1.00  0.00           C  
ATOM   4534  O3'   A   141     -51.393  17.094  33.708  1.00  0.00           O  
ATOM   4535  C1'   A   141     -53.439  15.088  33.986  1.00  0.00           C  
ATOM   4536  C2'   A   141     -52.221  14.987  33.073  1.00  0.00           C  
ATOM   4537  O2'   A   141     -51.099  14.555  33.828  1.00  0.00           O  
ATOM   4538  N1    A   141     -55.338  11.468  37.124  1.00  0.00           N  
ATOM   4539  C2    A   141     -54.666  12.602  37.360  1.00  0.00           C  
ATOM   4540  N3    A   141     -54.201  13.500  36.494  1.00  0.00           N  
ATOM   4541  C4    A   141     -54.490  13.137  35.232  1.00  0.00           C  
ATOM   4542  C5    A   141     -55.172  12.003  34.832  1.00  0.00           C  
ATOM   4543  C6    A   141     -55.613  11.133  35.844  1.00  0.00           C  
ATOM   4544  N6    A   141     -56.282  10.002  35.609  1.00  0.00           N  
ATOM   4545  N7    A   141     -55.283  11.961  33.448  1.00  0.00           N  
ATOM   4546  C8    A   141     -54.677  13.052  33.051  1.00  0.00           C  
ATOM   4547  N9    A   141     -54.172  13.811  34.078  1.00  0.00           N  
ATOM   4548  H5'   A   141     -53.702  17.521  30.566  1.00  0.00           H  
ATOM   4549 H5''   A   141     -53.885  15.944  30.725  1.00  0.00           H  
ATOM   4550  H4'   A   141     -53.602  17.808  32.838  1.00  0.00           H  
ATOM   4551  H3'   A   141     -51.556  16.549  31.822  1.00  0.00           H  
ATOM   4552  H1'   A   141     -53.152  15.365  34.882  1.00  0.00           H  
ATOM   4553  H2'   A   141     -52.388  14.404  32.303  1.00  0.00           H  
ATOM   4554 HO2'   A   141     -51.163  13.587  33.967  1.00  0.00           H  
ATOM   4555  H2    A   141     -54.493  12.799  38.305  1.00  0.00           H  
ATOM   4556  H61   A   141     -56.564   9.435  36.358  1.00  0.00           H  
ATOM   4557  H62   A   141     -56.492   9.739  34.689  1.00  0.00           H  
ATOM   4558  H8    A   141     -54.590  13.303  32.107  1.00  0.00           H  
ATOM   4559  P     U   142     -50.328  18.255  33.392  1.00  0.00           P  
ATOM   4560  OP2   U   142     -49.670  17.936  32.100  1.00  0.00           O  
ATOM   4561  OP1   U   142     -51.010  19.564  33.565  1.00  0.00           O  
ATOM   4562  O5'   U   142     -49.243  18.108  34.548  1.00  0.00           O  
ATOM   4563  C5'   U   142     -48.323  17.027  34.552  1.00  0.00           C  
ATOM   4564  C4'   U   142     -47.753  16.785  35.928  1.00  0.00           C  
ATOM   4565  O4'   U   142     -48.184  17.856  36.830  1.00  0.00           O  
ATOM   4566  C3'   U   142     -48.151  15.480  36.599  1.00  0.00           C  
ATOM   4567  O3'   U   142     -47.162  14.988  37.485  1.00  0.00           O  
ATOM   4568  C1'   U   142     -48.975  17.300  37.865  1.00  0.00           C  
ATOM   4569  C2'   U   142     -49.378  15.896  37.405  1.00  0.00           C  
ATOM   4570  O2'   U   142     -49.551  15.066  38.545  1.00  0.00           O  
ATOM   4571  N1    U   142     -50.146  18.193  38.039  1.00  0.00           N  
ATOM   4572  C2    U   142     -50.529  18.485  39.336  1.00  0.00           C  
ATOM   4573  O2    U   142     -49.952  18.046  40.315  1.00  0.00           O  
ATOM   4574  N3    U   142     -51.617  19.316  39.448  1.00  0.00           N  
ATOM   4575  C4    U   142     -52.348  19.873  38.421  1.00  0.00           C  
ATOM   4576  O4    U   142     -53.305  20.602  38.687  1.00  0.00           O  
ATOM   4577  C5    U   142     -51.895  19.527  37.108  1.00  0.00           C  
ATOM   4578  C6    U   142     -50.837  18.722  36.969  1.00  0.00           C  
ATOM   4579  H5'   U   142     -47.590  17.229  33.934  1.00  0.00           H  
ATOM   4580 H5''   U   142     -48.782  16.215  34.250  1.00  0.00           H  
ATOM   4581  H4'   U   142     -46.776  16.822  35.863  1.00  0.00           H  
ATOM   4582  H3'   U   142     -48.372  14.784  35.946  1.00  0.00           H  
ATOM   4583  H1'   U   142     -48.487  17.235  38.713  1.00  0.00           H  
ATOM   4584  H2'   U   142     -50.184  15.917  36.847  1.00  0.00           H  
ATOM   4585 HO2'   U   142     -49.571  14.129  38.258  1.00  0.00           H  
ATOM   4586  H3    U   142     -51.905  19.535  40.359  1.00  0.00           H  
ATOM   4587  H5    U   142     -52.356  19.880  36.318  1.00  0.00           H  
ATOM   4588  H6    U   142     -50.547  18.500  36.061  1.00  0.00           H  
ATOM   4589  P     A   143     -46.276  13.711  37.080  1.00  0.00           P  
ATOM   4590  OP2   A   143     -46.099  13.722  35.607  1.00  0.00           O  
ATOM   4591  OP1   A   143     -45.083  13.680  37.963  1.00  0.00           O  
ATOM   4592  O5'   A   143     -47.199  12.467  37.455  1.00  0.00           O  
ATOM   4593  C5'   A   143     -47.550  12.200  38.805  1.00  0.00           C  
ATOM   4594  C4'   A   143     -48.739  11.277  38.896  1.00  0.00           C  
ATOM   4595  O4'   A   143     -49.888  11.871  38.272  1.00  0.00           O  
ATOM   4596  C3'   A   143     -48.618   9.958  38.148  1.00  0.00           C  
ATOM   4597  O3'   A   143     -47.768   9.028  38.797  1.00  0.00           O  
ATOM   4598  C1'   A   143     -50.728  10.845  37.768  1.00  0.00           C  
ATOM   4599  C2'   A   143     -50.062   9.520  38.048  1.00  0.00           C  
ATOM   4600  O2'   A   143     -50.531   9.007  39.286  1.00  0.00           O  
ATOM   4601  N1    A   143     -53.242   9.369  33.519  1.00  0.00           N  
ATOM   4602  C2    A   143     -53.279   8.933  34.784  1.00  0.00           C  
ATOM   4603  N3    A   143     -52.596   9.363  35.843  1.00  0.00           N  
ATOM   4604  C4    A   143     -51.781  10.377  35.502  1.00  0.00           C  
ATOM   4605  C5    A   143     -51.633  10.935  34.246  1.00  0.00           C  
ATOM   4606  C6    A   143     -52.413  10.390  33.211  1.00  0.00           C  
ATOM   4607  N6    A   143     -52.376  10.824  31.949  1.00  0.00           N  
ATOM   4608  N7    A   143     -50.703  11.965  34.273  1.00  0.00           N  
ATOM   4609  C8    A   143     -50.316  12.006  35.524  1.00  0.00           C  
ATOM   4610  N9    A   143     -50.928  11.073  36.324  1.00  0.00           N  
ATOM   4611  H5'   A   143     -47.767  13.045  39.252  1.00  0.00           H  
ATOM   4612 H5''   A   143     -46.787  11.786  39.259  1.00  0.00           H  
ATOM   4613  H4'   A   143     -48.932  11.090  39.839  1.00  0.00           H  
ATOM   4614  H3'   A   143     -48.278  10.127  37.244  1.00  0.00           H  
ATOM   4615  H1'   A   143     -51.594  10.878  38.227  1.00  0.00           H  
ATOM   4616  H2'   A   143     -50.194   8.881  37.316  1.00  0.00           H  
ATOM   4617 HO2'   A   143     -51.461   8.719  39.179  1.00  0.00           H  
ATOM   4618  H2    A   143     -53.897   8.190  34.955  1.00  0.00           H  
ATOM   4619  H61   A   143     -52.944  10.404  31.269  1.00  0.00           H  
ATOM   4620  H62   A   143     -51.783  11.564  31.702  1.00  0.00           H  
ATOM   4621  H8    A   143     -49.650  12.643  35.858  1.00  0.00           H  
ATOM   4622  P     C   144     -46.812   8.067  37.933  1.00  0.00           P  
ATOM   4623  OP2   C   144     -46.349   8.826  36.744  1.00  0.00           O  
ATOM   4624  OP1   C   144     -45.814   7.465  38.853  1.00  0.00           O  
ATOM   4625  O5'   C   144     -47.782   6.907  37.431  1.00  0.00           O  
ATOM   4626  C5'   C   144     -48.380   6.007  38.351  1.00  0.00           C  
ATOM   4627  C4'   C   144     -49.460   5.178  37.699  1.00  0.00           C  
ATOM   4628  O4'   C   144     -50.506   6.030  37.154  1.00  0.00           O  
ATOM   4629  C3'   C   144     -49.032   4.341  36.504  1.00  0.00           C  
ATOM   4630  O3'   C   144     -48.333   3.165  36.875  1.00  0.00           O  
ATOM   4631  C1'   C   144     -51.031   5.442  35.981  1.00  0.00           C  
ATOM   4632  C2'   C   144     -50.359   4.076  35.824  1.00  0.00           C  
ATOM   4633  O2'   C   144     -51.110   3.096  36.526  1.00  0.00           O  
ATOM   4634  N1    C   144     -50.768   6.335  34.825  1.00  0.00           N  
ATOM   4635  C2    C   144     -51.542   6.172  33.669  1.00  0.00           C  
ATOM   4636  O2    C   144     -52.417   5.293  33.645  1.00  0.00           O  
ATOM   4637  N3    C   144     -51.322   6.974  32.602  1.00  0.00           N  
ATOM   4638  C4    C   144     -50.376   7.911  32.654  1.00  0.00           C  
ATOM   4639  N4    C   144     -50.195   8.679  31.576  1.00  0.00           N  
ATOM   4640  C5    C   144     -49.572   8.101  33.813  1.00  0.00           C  
ATOM   4641  C6    C   144     -49.799   7.303  34.863  1.00  0.00           C  
ATOM   4642  H5'   C   144     -48.772   6.519  39.090  1.00  0.00           H  
ATOM   4643 H5''   C   144     -47.690   5.409  38.708  1.00  0.00           H  
ATOM   4644  H4'   C   144     -49.847   4.588  38.378  1.00  0.00           H  
ATOM   4645  H3'   C   144     -48.468   4.874  35.905  1.00  0.00           H  
ATOM   4646  H1'   C   144     -51.997   5.316  36.082  1.00  0.00           H  
ATOM   4647  H2'   C   144     -50.237   3.833  34.883  1.00  0.00           H  
ATOM   4648 HO2'   C   144     -50.497   2.528  37.037  1.00  0.00           H  
ATOM   4649  H42   C   144     -49.507   9.376  31.583  1.00  0.00           H  
ATOM   4650  H41   C   144     -50.750   8.544  30.779  1.00  0.00           H  
ATOM   4651  H5    C   144     -48.878   8.793  33.841  1.00  0.00           H  
ATOM   4652  H6    C   144     -49.256   7.418  35.670  1.00  0.00           H  
ATOM   4653  P     C   145     -47.255   2.516  35.875  1.00  0.00           P  
ATOM   4654  OP2   C   145     -46.426   3.613  35.316  1.00  0.00           O  
ATOM   4655  OP1   C   145     -46.597   1.386  36.580  1.00  0.00           O  
ATOM   4656  O5'   C   145     -48.137   1.912  34.694  1.00  0.00           O  
ATOM   4657  C5'   C   145     -49.037   0.839  34.930  1.00  0.00           C  
ATOM   4658  C4'   C   145     -49.966   0.622  33.759  1.00  0.00           C  
ATOM   4659  O4'   C   145     -50.698   1.845  33.483  1.00  0.00           O  
ATOM   4660  C3'   C   145     -49.294   0.306  32.435  1.00  0.00           C  
ATOM   4661  O3'   C   145     -48.898  -1.046  32.332  1.00  0.00           O  
ATOM   4662  C1'   C   145     -50.949   1.927  32.084  1.00  0.00           C  
ATOM   4663  C2'   C   145     -50.378   0.667  31.435  1.00  0.00           C  
ATOM   4664  O2'   C   145     -51.384  -0.320  31.335  1.00  0.00           O  
ATOM   4665  N1    C   145     -50.324   3.142  31.533  1.00  0.00           N  
ATOM   4666  C2    C   145     -50.846   3.691  30.364  1.00  0.00           C  
ATOM   4667  O2    C   145     -51.800   3.118  29.808  1.00  0.00           O  
ATOM   4668  N3    C   145     -50.295   4.822  29.858  1.00  0.00           N  
ATOM   4669  C4    C   145     -49.255   5.394  30.475  1.00  0.00           C  
ATOM   4670  N4    C   145     -48.763   6.518  29.962  1.00  0.00           N  
ATOM   4671  C5    C   145     -48.682   4.838  31.655  1.00  0.00           C  
ATOM   4672  C6    C   145     -49.246   3.725  32.148  1.00  0.00           C  
ATOM   4673  H5'   C   145     -49.569   1.039  35.729  1.00  0.00           H  
ATOM   4674 H5''   C   145     -48.522   0.020  35.086  1.00  0.00           H  
ATOM   4675  H4'   C   145     -50.589  -0.232  34.066  1.00  0.00           H  
ATOM   4676  H3'   C   145     -48.356   0.859  32.273  1.00  0.00           H  
ATOM   4677  H1'   C   145     -52.018   1.962  31.828  1.00  0.00           H  
ATOM   4678  H2'   C   145     -49.992   0.775  30.412  1.00  0.00           H  
ATOM   4679 HO2'   C   145     -50.980  -1.225  31.474  1.00  0.00           H  
ATOM   4680  H42   C   145     -47.984   6.970  30.400  1.00  0.00           H  
ATOM   4681  H41   C   145     -49.170   6.913  29.139  1.00  0.00           H  
ATOM   4682  H5    C   145     -47.811   5.304  32.139  1.00  0.00           H  
ATOM   4683  H6    C   145     -48.833   3.265  33.058  1.00  0.00           H  
ATOM   4684  P     G   146     -47.522  -1.410  31.597  1.00  0.00           P  
ATOM   4685  OP2   G   146     -46.498  -0.409  31.985  1.00  0.00           O  
ATOM   4686  OP1   G   146     -47.300  -2.848  31.888  1.00  0.00           O  
ATOM   4687  O5'   G   146     -47.828  -1.230  30.039  1.00  0.00           O  
ATOM   4688  C5'   G   146     -48.662  -2.167  29.339  1.00  0.00           C  
ATOM   4689  C4'   G   146     -48.981  -1.664  27.946  1.00  0.00           C  
ATOM   4690  O4'   G   146     -49.590  -0.346  28.029  1.00  0.00           O  
ATOM   4691  C3'   G   146     -47.831  -1.444  26.971  1.00  0.00           C  
ATOM   4692  O3'   G   146     -47.388  -2.649  26.354  1.00  0.00           O  
ATOM   4693  C1'   G   146     -49.324   0.368  26.831  1.00  0.00           C  
ATOM   4694  C2'   G   146     -48.490  -0.547  25.936  1.00  0.00           C  
ATOM   4695  O2'   G   146     -49.354  -1.284  25.092  1.00  0.00           O  
ATOM   4696  N1    G   146     -47.626   4.760  24.971  1.00  0.00           N  
ATOM   4697  C2    G   146     -48.300   3.741  24.337  1.00  0.00           C  
ATOM   4698  N2    G   146     -48.548   3.912  23.030  1.00  0.00           N  
ATOM   4699  N3    G   146     -48.698   2.636  24.941  1.00  0.00           N  
ATOM   4700  C4    G   146     -48.359   2.625  26.249  1.00  0.00           C  
ATOM   4701  C5    G   146     -47.683   3.585  26.975  1.00  0.00           C  
ATOM   4702  C6    G   146     -47.259   4.766  26.316  1.00  0.00           C  
ATOM   4703  O6    G   146     -46.636   5.726  26.782  1.00  0.00           O  
ATOM   4704  N7    G   146     -47.531   3.189  28.296  1.00  0.00           N  
ATOM   4705  C8    G   146     -48.106   2.017  28.349  1.00  0.00           C  
ATOM   4706  N9    G   146     -48.628   1.614  27.141  1.00  0.00           N  
ATOM   4707  H5'   G   146     -49.598  -2.328  29.893  1.00  0.00           H  
ATOM   4708 H5''   G   146     -48.158  -3.143  29.270  1.00  0.00           H  
ATOM   4709  H4'   G   146     -49.624  -2.446  27.519  1.00  0.00           H  
ATOM   4710  H3'   G   146     -46.918  -1.052  27.444  1.00  0.00           H  
ATOM   4711  H1'   G   146     -50.226   0.636  26.262  1.00  0.00           H  
ATOM   4712  H2'   G   146     -47.763  -0.068  25.265  1.00  0.00           H  
ATOM   4713 HO2'   G   146     -49.704  -0.688  24.370  1.00  0.00           H  
ATOM   4714  H1    G   146     -47.379   5.560  24.424  1.00  0.00           H  
ATOM   4715  H22   G   146     -49.033   3.203  22.518  1.00  0.00           H  
ATOM   4716  H21   G   146     -48.249   4.746  22.569  1.00  0.00           H  
ATOM   4717  H8    G   146     -48.166   1.411  29.267  1.00  0.00           H  
ATOM   4718  P     U   147     -45.810  -2.947  26.202  1.00  0.00           P  
ATOM   4719  OP2   U   147     -45.072  -1.703  26.534  1.00  0.00           O  
ATOM   4720  OP1   U   147     -45.546  -4.187  26.984  1.00  0.00           O  
ATOM   4721  O5'   U   147     -45.532  -3.276  24.669  1.00  0.00           O  
ATOM   4722  C5'   U   147     -46.613  -3.238  23.732  1.00  0.00           C  
ATOM   4723  C4'   U   147     -46.351  -2.230  22.651  1.00  0.00           C  
ATOM   4724  O4'   U   147     -46.841  -0.916  23.028  1.00  0.00           O  
ATOM   4725  C3'   U   147     -44.901  -1.963  22.327  1.00  0.00           C  
ATOM   4726  O3'   U   147     -44.353  -3.008  21.560  1.00  0.00           O  
ATOM   4727  C1'   U   147     -46.093   0.063  22.358  1.00  0.00           C  
ATOM   4728  C2'   U   147     -45.015  -0.661  21.549  1.00  0.00           C  
ATOM   4729  O2'   U   147     -45.509  -0.856  20.241  1.00  0.00           O  
ATOM   4730  N1    U   147     -45.506   0.977  23.350  1.00  0.00           N  
ATOM   4731  C2    U   147     -45.230   2.276  22.940  1.00  0.00           C  
ATOM   4732  O2    U   147     -45.453   2.676  21.808  1.00  0.00           O  
ATOM   4733  N3    U   147     -44.677   3.082  23.903  1.00  0.00           N  
ATOM   4734  C4    U   147     -44.375   2.730  25.197  1.00  0.00           C  
ATOM   4735  O4    U   147     -43.850   3.553  25.939  1.00  0.00           O  
ATOM   4736  C5    U   147     -44.691   1.377  25.540  1.00  0.00           C  
ATOM   4737  C6    U   147     -45.230   0.570  24.630  1.00  0.00           C  
ATOM   4738  H5'   U   147     -47.551  -2.984  24.246  1.00  0.00           H  
ATOM   4739 H5''   U   147     -46.753  -4.230  23.277  1.00  0.00           H  
ATOM   4740  H4'   U   147     -46.840  -2.656  21.762  1.00  0.00           H  
ATOM   4741  H3'   U   147     -44.253  -1.906  23.214  1.00  0.00           H  
ATOM   4742  H1'   U   147     -46.666   0.678  21.649  1.00  0.00           H  
ATOM   4743  H2'   U   147     -44.045  -0.161  21.414  1.00  0.00           H  
ATOM   4744 HO2'   U   147     -45.307  -1.789  19.943  1.00  0.00           H  
ATOM   4745  H3    U   147     -44.469   4.023  23.633  1.00  0.00           H  
ATOM   4746  H5    U   147     -44.489   1.003  26.555  1.00  0.00           H  
ATOM   4747  H6    U   147     -45.466  -0.466  24.917  1.00  0.00           H  
ATOM   4748  P     C   148     -42.777  -3.294  21.638  1.00  0.00           P  
ATOM   4749  OP2   C   148     -42.340  -3.232  23.060  1.00  0.00           O  
ATOM   4750  OP1   C   148     -42.523  -4.525  20.840  1.00  0.00           O  
ATOM   4751  O5'   C   148     -42.121  -2.056  20.874  1.00  0.00           O  
ATOM   4752  C5'   C   148     -42.194  -1.949  19.438  1.00  0.00           C  
ATOM   4753  C4'   C   148     -41.495  -0.701  18.968  1.00  0.00           C  
ATOM   4754  O4'   C   148     -42.195   0.480  19.443  1.00  0.00           O  
ATOM   4755  C3'   C   148     -40.079  -0.503  19.481  1.00  0.00           C  
ATOM   4756  O3'   C   148     -39.130  -1.274  18.769  1.00  0.00           O  
ATOM   4757  C1'   C   148     -41.269   1.517  19.658  1.00  0.00           C  
ATOM   4758  C2'   C   148     -39.886   0.987  19.267  1.00  0.00           C  
ATOM   4759  O2'   C   148     -39.624   1.303  17.918  1.00  0.00           O  
ATOM   4760  N1    C   148     -41.287   1.900  21.085  1.00  0.00           N  
ATOM   4761  C2    C   148     -41.019   3.234  21.414  1.00  0.00           C  
ATOM   4762  O2    C   148     -40.791   4.041  20.503  1.00  0.00           O  
ATOM   4763  N3    C   148     -41.000   3.609  22.712  1.00  0.00           N  
ATOM   4764  C4    C   148     -41.222   2.706  23.671  1.00  0.00           C  
ATOM   4765  N4    C   148     -41.168   3.121  24.938  1.00  0.00           N  
ATOM   4766  C5    C   148     -41.505   1.338  23.368  1.00  0.00           C  
ATOM   4767  C6    C   148     -41.534   0.983  22.073  1.00  0.00           C  
ATOM   4768  H5'   C   148     -43.244  -1.927  19.113  1.00  0.00           H  
ATOM   4769 H5''   C   148     -41.730  -2.830  18.970  1.00  0.00           H  
ATOM   4770  H4'   C   148     -41.464  -0.808  17.873  1.00  0.00           H  
ATOM   4771  H3'   C   148     -39.939  -0.823  20.524  1.00  0.00           H  
ATOM   4772  H1'   C   148     -41.443   2.425  19.064  1.00  0.00           H  
ATOM   4773  H2'   C   148     -39.028   1.388  19.825  1.00  0.00           H  
ATOM   4774 HO2'   C   148     -39.124   0.550  17.489  1.00  0.00           H  
ATOM   4775  H42   C   148     -41.328   2.474  25.684  1.00  0.00           H  
ATOM   4776  H41   C   148     -40.968   4.078  25.142  1.00  0.00           H  
ATOM   4777  H5    C   148     -41.691   0.605  24.167  1.00  0.00           H  
ATOM   4778  H6    C   148     -41.749  -0.061  21.802  1.00  0.00           H  
ATOM   4779  P     G   149     -37.692  -1.586  19.417  1.00  0.00           P  
ATOM   4780  OP2   G   149     -37.864  -1.690  20.889  1.00  0.00           O  
ATOM   4781  OP1   G   149     -37.084  -2.715  18.668  1.00  0.00           O  
ATOM   4782  O5'   G   149     -36.838  -0.275  19.113  1.00  0.00           O  
ATOM   4783  C5'   G   149     -35.725   0.074  19.922  1.00  0.00           C  
ATOM   4784  C4'   G   149     -35.501   1.566  19.942  1.00  0.00           C  
ATOM   4785  O4'   G   149     -36.765   2.251  20.208  1.00  0.00           O  
ATOM   4786  C3'   G   149     -34.546   2.083  21.008  1.00  0.00           C  
ATOM   4787  O3'   G   149     -33.187   1.816  20.709  1.00  0.00           O  
ATOM   4788  C1'   G   149     -36.539   3.307  21.096  1.00  0.00           C  
ATOM   4789  C2'   G   149     -35.026   3.522  21.169  1.00  0.00           C  
ATOM   4790  O2'   G   149     -34.606   4.331  20.080  1.00  0.00           O  
ATOM   4791  N1    G   149     -37.617   4.982  25.781  1.00  0.00           N  
ATOM   4792  C2    G   149     -37.022   5.641  24.733  1.00  0.00           C  
ATOM   4793  N2    G   149     -36.664   6.914  24.956  1.00  0.00           N  
ATOM   4794  N3    G   149     -36.793   5.093  23.550  1.00  0.00           N  
ATOM   4795  C4    G   149     -37.213   3.811  23.498  1.00  0.00           C  
ATOM   4796  C5    G   149     -37.818   3.062  24.485  1.00  0.00           C  
ATOM   4797  C6    G   149     -38.057   3.662  25.748  1.00  0.00           C  
ATOM   4798  O6    G   149     -38.582   3.164  26.751  1.00  0.00           O  
ATOM   4799  N7    G   149     -38.097   1.781  24.030  1.00  0.00           N  
ATOM   4800  C8    G   149     -37.664   1.774  22.799  1.00  0.00           C  
ATOM   4801  N9    G   149     -37.117   2.973  22.411  1.00  0.00           N  
ATOM   4802  H5'   G   149     -34.923  -0.365  19.570  1.00  0.00           H  
ATOM   4803 H5''   G   149     -35.885  -0.239  20.837  1.00  0.00           H  
ATOM   4804  H4'   G   149     -35.165   1.848  19.066  1.00  0.00           H  
ATOM   4805  H3'   G   149     -34.697   1.591  21.841  1.00  0.00           H  
ATOM   4806  H1'   G   149     -36.967   4.117  20.747  1.00  0.00           H  
ATOM   4807  H2'   G   149     -34.748   3.900  22.030  1.00  0.00           H  
ATOM   4808 HO2'   G   149     -33.781   3.957  19.704  1.00  0.00           H  
ATOM   4809  H1    G   149     -37.742   5.478  26.617  1.00  0.00           H  
ATOM   4810  H22   G   149     -36.235   7.434  24.244  1.00  0.00           H  
ATOM   4811  H21   G   149     -36.830   7.327  25.828  1.00  0.00           H  
ATOM   4812  H8    G   149     -37.725   0.993  22.211  1.00  0.00           H  
ATOM   4813  P     U   150     -32.143   1.592  21.904  1.00  0.00           P  
ATOM   4814  OP2   U   150     -32.916   1.783  23.157  1.00  0.00           O  
ATOM   4815  OP1   U   150     -31.493   0.284  21.634  1.00  0.00           O  
ATOM   4816  O5'   U   150     -31.022   2.722  21.838  1.00  0.00           O  
ATOM   4817  C5'   U   150     -31.368   4.097  21.899  1.00  0.00           C  
ATOM   4818  C4'   U   150     -31.093   4.681  23.263  1.00  0.00           C  
ATOM   4819  O4'   U   150     -32.025   4.129  24.230  1.00  0.00           O  
ATOM   4820  C3'   U   150     -29.744   4.342  23.878  1.00  0.00           C  
ATOM   4821  O3'   U   150     -28.673   5.064  23.297  1.00  0.00           O  
ATOM   4822  C1'   U   150     -31.431   4.203  25.503  1.00  0.00           C  
ATOM   4823  C2'   U   150     -29.994   4.694  25.337  1.00  0.00           C  
ATOM   4824  O2'   U   150     -29.950   6.099  25.541  1.00  0.00           O  
ATOM   4825  N1    U   150     -31.499   2.875  26.158  1.00  0.00           N  
ATOM   4826  C2    U   150     -31.404   2.846  27.537  1.00  0.00           C  
ATOM   4827  O2    U   150     -31.270   3.849  28.216  1.00  0.00           O  
ATOM   4828  N3    U   150     -31.472   1.595  28.100  1.00  0.00           N  
ATOM   4829  C4    U   150     -31.622   0.393  27.441  1.00  0.00           C  
ATOM   4830  O4    U   150     -31.666  -0.652  28.091  1.00  0.00           O  
ATOM   4831  C5    U   150     -31.713   0.500  26.016  1.00  0.00           C  
ATOM   4832  C6    U   150     -31.651   1.706  25.442  1.00  0.00           C  
ATOM   4833  H5'   U   150     -32.322   4.195  21.696  1.00  0.00           H  
ATOM   4834 H5''   U   150     -30.847   4.588  21.231  1.00  0.00           H  
ATOM   4835  H4'   U   150     -31.191   5.656  23.233  1.00  0.00           H  
ATOM   4836  H3'   U   150     -29.560   3.382  23.808  1.00  0.00           H  
ATOM   4837  H1'   U   150     -31.934   4.854  26.036  1.00  0.00           H  
ATOM   4838  H2'   U   150     -29.376   4.222  25.932  1.00  0.00           H  
ATOM   4839 HO2'   U   150     -30.118   6.289  26.488  1.00  0.00           H  
ATOM   4840  H3    U   150     -31.407   1.552  29.076  1.00  0.00           H  
ATOM   4841  H5    U   150     -31.822  -0.304  25.467  1.00  0.00           H  
ATOM   4842  H6    U   150     -31.715   1.752  24.466  1.00  0.00           H  
ATOM   4843  P     A   151     -27.166   4.523  23.432  1.00  0.00           P  
ATOM   4844  OP2   A   151     -27.155   3.090  23.045  1.00  0.00           O  
ATOM   4845  OP1   A   151     -26.270   5.479  22.734  1.00  0.00           O  
ATOM   4846  O5'   A   151     -26.863   4.613  24.994  1.00  0.00           O  
ATOM   4847  C5'   A   151     -25.928   5.554  25.502  1.00  0.00           C  
ATOM   4848  C4'   A   151     -25.687   5.353  26.977  1.00  0.00           C  
ATOM   4849  O4'   A   151     -26.393   4.161  27.395  1.00  0.00           O  
ATOM   4850  C3'   A   151     -24.239   5.146  27.394  1.00  0.00           C  
ATOM   4851  O3'   A   151     -23.990   5.520  28.738  1.00  0.00           O  
ATOM   4852  C1'   A   151     -25.460   3.149  27.752  1.00  0.00           C  
ATOM   4853  C2'   A   151     -24.080   3.639  27.307  1.00  0.00           C  
ATOM   4854  O2'   A   151     -23.108   3.170  28.230  1.00  0.00           O  
ATOM   4855  N1    A   151     -28.694  -0.862  27.705  1.00  0.00           N  
ATOM   4856  C2    A   151     -28.574   0.187  28.528  1.00  0.00           C  
ATOM   4857  N3    A   151     -27.707   1.197  28.482  1.00  0.00           N  
ATOM   4858  C4    A   151     -26.876   1.062  27.433  1.00  0.00           C  
ATOM   4859  C5    A   151     -26.877   0.041  26.501  1.00  0.00           C  
ATOM   4860  C6    A   151     -27.844  -0.967  26.661  1.00  0.00           C  
ATOM   4861  N6    A   151     -27.965  -2.014  25.841  1.00  0.00           N  
ATOM   4862  N7    A   151     -25.875   0.235  25.560  1.00  0.00           N  
ATOM   4863  C8    A   151     -25.302   1.351  25.937  1.00  0.00           C  
ATOM   4864  N9    A   151     -25.857   1.906  27.063  1.00  0.00           N  
ATOM   4865  H5'   A   151     -26.273   6.459  25.355  1.00  0.00           H  
ATOM   4866 H5''   A   151     -25.080   5.454  25.023  1.00  0.00           H  
ATOM   4867  H4'   A   151     -26.054   6.115  27.473  1.00  0.00           H  
ATOM   4868  H3'   A   151     -23.613   5.621  26.808  1.00  0.00           H  
ATOM   4869  H1'   A   151     -25.454   2.997  28.721  1.00  0.00           H  
ATOM   4870  H2'   A   151     -23.880   3.352  26.391  1.00  0.00           H  
ATOM   4871 HO2'   A   151     -23.062   2.193  28.175  1.00  0.00           H  
ATOM   4872  H2    A   151     -29.214   0.216  29.269  1.00  0.00           H  
ATOM   4873  H61   A   151     -28.660  -2.686  26.004  1.00  0.00           H  
ATOM   4874  H62   A   151     -27.359  -2.111  25.077  1.00  0.00           H  
ATOM   4875  H8    A   151     -24.545   1.752  25.459  1.00  0.00           H  
ATOM   4876  P     G   152     -23.473   7.003  29.082  1.00  0.00           P  
ATOM   4877  OP2   G   152     -22.124   7.169  28.483  1.00  0.00           O  
ATOM   4878  OP1   G   152     -24.554   7.960  28.733  1.00  0.00           O  
ATOM   4879  O5'   G   152     -23.312   6.998  30.667  1.00  0.00           O  
ATOM   4880  C5'   G   152     -23.652   8.141  31.438  1.00  0.00           C  
ATOM   4881  C4'   G   152     -24.284   7.755  32.752  1.00  0.00           C  
ATOM   4882  O4'   G   152     -25.639   7.276  32.537  1.00  0.00           O  
ATOM   4883  C3'   G   152     -23.625   6.603  33.496  1.00  0.00           C  
ATOM   4884  O3'   G   152     -22.416   6.977  34.136  1.00  0.00           O  
ATOM   4885  C1'   G   152     -25.935   6.290  33.498  1.00  0.00           C  
ATOM   4886  C2'   G   152     -24.737   6.157  34.429  1.00  0.00           C  
ATOM   4887  O2'   G   152     -24.882   7.051  35.523  1.00  0.00           O  
ATOM   4888  N1    G   152     -27.341   1.430  34.063  1.00  0.00           N  
ATOM   4889  C2    G   152     -27.126   2.395  35.018  1.00  0.00           C  
ATOM   4890  N2    G   152     -27.308   2.021  36.293  1.00  0.00           N  
ATOM   4891  N3    G   152     -26.759   3.636  34.744  1.00  0.00           N  
ATOM   4892  C4    G   152     -26.621   3.841  33.417  1.00  0.00           C  
ATOM   4893  C5    G   152     -26.812   2.948  32.384  1.00  0.00           C  
ATOM   4894  C6    G   152     -27.205   1.620  32.691  1.00  0.00           C  
ATOM   4895  O6    G   152     -27.424   0.682  31.916  1.00  0.00           O  
ATOM   4896  N7    G   152     -26.568   3.553  31.159  1.00  0.00           N  
ATOM   4897  C8    G   152     -26.239   4.779  31.464  1.00  0.00           C  
ATOM   4898  N9    G   152     -26.252   5.022  32.816  1.00  0.00           N  
ATOM   4899  H5'   G   152     -24.282   8.693  30.930  1.00  0.00           H  
ATOM   4900 H5''   G   152     -22.840   8.661  31.613  1.00  0.00           H  
ATOM   4901  H4'   G   152     -24.307   8.540  33.338  1.00  0.00           H  
ATOM   4902  H3'   G   152     -23.443   5.877  32.865  1.00  0.00           H  
ATOM   4903  H1'   G   152     -26.715   6.589  34.011  1.00  0.00           H  
ATOM   4904  H2'   G   152     -24.604   5.233  34.731  1.00  0.00           H  
ATOM   4905 HO2'   G   152     -24.008   7.444  35.732  1.00  0.00           H  
ATOM   4906  H1    G   152     -27.611   0.540  34.370  1.00  0.00           H  
ATOM   4907  H22   G   152     -27.169   2.667  37.017  1.00  0.00           H  
ATOM   4908  H21   G   152     -27.579   1.104  36.504  1.00  0.00           H  
ATOM   4909  H8    G   152     -26.008   5.457  30.795  1.00  0.00           H  
ATOM   4910  P     U   153     -21.210   5.922  34.262  1.00  0.00           P  
ATOM   4911  OP2   U   153     -21.037   5.262  32.944  1.00  0.00           O  
ATOM   4912  OP1   U   153     -20.058   6.614  34.894  1.00  0.00           O  
ATOM   4913  O5'   U   153     -21.756   4.834  35.291  1.00  0.00           O  
ATOM   4914  C5'   U   153     -22.095   5.194  36.621  1.00  0.00           C  
ATOM   4915  C4'   U   153     -22.587   4.006  37.411  1.00  0.00           C  
ATOM   4916  O4'   U   153     -23.802   3.486  36.809  1.00  0.00           O  
ATOM   4917  C3'   U   153     -21.661   2.801  37.456  1.00  0.00           C  
ATOM   4918  O3'   U   153     -20.613   2.942  38.399  1.00  0.00           O  
ATOM   4919  C1'   U   153     -23.837   2.081  36.929  1.00  0.00           C  
ATOM   4920  C2'   U   153     -22.623   1.660  37.754  1.00  0.00           C  
ATOM   4921  O2'   U   153     -22.978   1.633  39.129  1.00  0.00           O  
ATOM   4922  N1    U   153     -23.828   1.486  35.571  1.00  0.00           N  
ATOM   4923  C2    U   153     -24.170   0.150  35.465  1.00  0.00           C  
ATOM   4924  O2    U   153     -24.472  -0.538  36.424  1.00  0.00           O  
ATOM   4925  N3    U   153     -24.149  -0.357  34.189  1.00  0.00           N  
ATOM   4926  C4    U   153     -23.826   0.318  33.031  1.00  0.00           C  
ATOM   4927  O4    U   153     -23.853  -0.281  31.954  1.00  0.00           O  
ATOM   4928  C5    U   153     -23.483   1.695  33.216  1.00  0.00           C  
ATOM   4929  C6    U   153     -23.497   2.215  34.448  1.00  0.00           C
[truncated: 21,643 more chars]
