# Supplementary material for: Chemical reversible crosslinking enables measurement of RNA 3D distances and alternative conformations in cells
Source: Nat Commun. 2022 Feb 17;13:911. doi: 10.1038/s41467-022-28602-3 (PMC8854666; doi:10.1038/s41467-022-28602-3)
Supplement: Supplementary file 3 — Source Data [file 41467_2022_28602_MOESM3_ESM.zip › Source Data/Source Data SI/sfig10k/Supp fig 10k control SHARC Top 100 models Source Data.txt]

name	rmsd	score
control/S_000020_338.pdb	16.34	-195.222
control/S_000014_696.pdb	19.43	-183.886
control/S_000014_243.pdb	20.55	-198.017
control/S_000019_316.pdb	21.06	-195.104
control/S_000002_106.pdb	21.12	-188.144
control/S_000009_284.pdb	21.77	-185.697
control/S_000008_463.pdb	21.83	-182.457
control/S_000009_609.pdb	21.97	-187.328
control/S_000013_041.pdb	22.09	-177.38
control/S_000013_029.pdb	22.24	-181.817
control/S_000006_354.pdb	23.31	-188.934
control/S_000011_611.pdb	23.39	-188.706
control/S_000010_454.pdb	23.71	-203.048
control/S_000013_111.pdb	23.78	-184.599
control/S_000011_269.pdb	23.85	-180.726
control/S_000015_497.pdb	23.87	-182.369
control/S_000011_517.pdb	24.02	-179.198
control/S_000012_514.pdb	24.03	-184.09
control/S_000018_514.pdb	24.07	-189.4
control/S_000006_468.pdb	24.45	-187.364
control/S_000013_695.pdb	24.49	-180.8
control/S_000012_790.pdb	24.56	-181.744
control/S_000008_416.pdb	24.74	-187.781
control/S_000013_007.pdb	24.79	-182.94
control/S_000014_548.pdb	25.02	-177.3
control/S_000009_668.pdb	25.09	-181.017
control/S_000010_319.pdb	25.14	-184.07
control/S_000004_692.pdb	25.37	-182.165
control/S_000012_342.pdb	25.77	-177.393
control/S_000018_421.pdb	25.9	-177.146
control/S_000003_096.pdb	26.05	-183.344
control/S_000011_619.pdb	26.08	-186.86
control/S_000012_338.pdb	26.09	-194.416
control/S_000001_073.pdb	26.15	-185.973
control/S_000007_351.pdb	26.22	-184.308
control/S_000005_307.pdb	26.31	-179.189
control/S_000014_000.pdb	26.47	-204.903
control/S_000003_097.pdb	26.63	-190.794
control/S_000014_702.pdb	26.91	-180.128
control/S_000013_703.pdb	26.97	-184.769
control/S_000012_207.pdb	27.17	-183.564
control/S_000008_564.pdb	27.35	-205.236
control/S_000014_514.pdb	27.5	-182.823
control/S_000003_000.pdb	27.54	-204.237
control/S_000004_544.pdb	27.54	-180.496
control/S_000004_019.pdb	27.65	-193.547
control/S_000012_381.pdb	27.77	-184.422
control/S_000003_530.pdb	27.8	-205.222
control/S_000006_117.pdb	27.9	-179.313
control/S_000007_006.pdb	27.94	-180.88
control/S_000010_122.pdb	28.08	-177.582
control/S_000008_568.pdb	28.21	-182.874
control/S_000019_585.pdb	28.28	-191.946
control/S_000011_315.pdb	28.3	-194.821
control/S_000003_103.pdb	28.39	-185.409
control/S_000006_170.pdb	28.67	-182.587
control/S_000001_572.pdb	28.67	-177.976
control/S_000015_013.pdb	28.73	-199.545
control/S_000009_645.pdb	28.84	-186.877
control/S_000013_469.pdb	28.92	-194.506
control/S_000001_684.pdb	28.94	-182.464
control/S_000009_710.pdb	28.96	-184.707
control/S_000015_728.pdb	29.03	-185.585
control/S_000005_081.pdb	29.28	-195.242
control/S_000009_370.pdb	29.43	-203.653
control/S_000005_454.pdb	29.59	-178.148
control/S_000010_528.pdb	29.69	-183.317
control/S_000012_193.pdb	29.88	-179.387
control/S_000010_170.pdb	29.94	-182.317
control/S_000007_555.pdb	30.12	-188.18
control/S_000014_666.pdb	30.2	-196.744
control/S_000007_073.pdb	30.32	-189.521
control/S_000014_370.pdb	30.34	-186.933
control/S_000008_090.pdb	30.41	-177.991
control/S_000004_334.pdb	30.47	-179.24
control/S_000008_735.pdb	30.51	-193.165
control/S_000011_402.pdb	30.52	-179.026
control/S_000017_527.pdb	30.57	-185.914
control/S_000010_422.pdb	30.6	-203.627
control/S_000005_054.pdb	30.71	-180.643
control/S_000011_177.pdb	30.75	-177.264
control/S_000012_424.pdb	31.07	-186.192
control/S_000004_260.pdb	31.56	-187.191
control/S_000006_307.pdb	31.76	-179.348
control/S_000004_162.pdb	31.95	-180.05
control/S_000011_358.pdb	31.98	-190.591
control/S_000002_774.pdb	32.31	-182.744
control/S_000010_042.pdb	32.37	-186.852
control/S_000004_003.pdb	32.42	-180.087
control/S_000006_135.pdb	32.73	-187.973
control/S_000008_267.pdb	32.81	-178.204
control/S_000009_570.pdb	33.29	-189.776
control/S_000023_147.pdb	33.44	-181.444
control/S_000012_524.pdb	33.45	-211.232
control/S_000007_185.pdb	33.46	-197.843
control/S_000008_044.pdb	33.59	-179.144
control/S_000008_677.pdb	33.67	-179.563
control/S_000008_084.pdb	34.56	-197.983
control/S_000004_175.pdb	35.26	-186.376
control/S_000002_332.pdb	36.02	-178.077
