# Supplementary material for: Chemical reversible crosslinking enables measurement of RNA 3D distances and alternative conformations in cells
Source: Nat Commun. 2022 Feb 17;13:911. doi: 10.1038/s41467-022-28602-3 (PMC8854666; doi:10.1038/s41467-022-28602-3)
Supplement: Supplementary file 3 — Source Data [file 41467_2022_28602_MOESM3_ESM.zip › Source Data/Source Data SI/sfig10k/Supp fig 10k control SHARC Source Data.txt]

name	rmsd	score
control/S_000003_117.pdb	31.33	-111.536
control/S_000001_407.pdb	23.99	12.601
control/S_000008_624.pdb	32.14	-66.83
control/S_000005_255.pdb	27.71	-93.574
control/S_000008_183.pdb	28.47	-145.633
control/S_000007_745.pdb	28.1	-66.625
control/S_000002_445.pdb	27.8	-94.441
control/S_000006_217.pdb	23.42	-98.262
control/S_000009_376.pdb	28.66	-142.692
control/S_000004_707.pdb	33.7	-103.129
control/S_000007_483.pdb	24.51	-161.329
control/S_000008_245.pdb	20.17	-108.46
control/S_000005_634.pdb	29.28	-114.819
control/S_000007_324.pdb	26.46	-67.842
control/S_000005_193.pdb	24.75	-120.071
control/S_000003_576.pdb	26.11	-55.414
control/S_000001_066.pdb	34.76	-90.436
control/S_000006_676.pdb	26.12	-89.667
control/S_000009_717.pdb	30.67	-82.715
control/S_000004_366.pdb	35.25	-75.399
control/S_000002_783.pdb	29.15	-40.515
control/S_000002_024.pdb	32.23	-99.556
control/S_000002_752.pdb	30.96	-60.925
control/S_000004_410.pdb	25.62	-149.361
control/S_000017_118.pdb	28.31	-124.451
control/S_000009_061.pdb	32.57	-70.549
control/S_000015_408.pdb	31.84	-143.696
control/S_000006_100.pdb	29.77	-48.017
control/S_000012_218.pdb	18.31	-149.01
control/S_000022_690.pdb	20.94	-57.279
control/S_000001_710.pdb	24.94	-46.104
control/S_000003_200.pdb	23.96	-59.593
control/S_000010_708.pdb	35.04	-135.107
control/S_000007_452.pdb	29.37	-145.244
control/S_000008_294.pdb	31.75	-0.063
control/S_000005_142.pdb	27.83	-98.042
control/S_000008_533.pdb	21.87	-118.262
control/S_000004_071.pdb	30.55	-96.59
control/S_000009_400.pdb	31.03	-145.223
control/S_000006_561.pdb	26.17	-141.684
control/S_000002_333.pdb	26.97	-135.922
control/S_000002_494.pdb	31.29	-89.966
control/S_000005_284.pdb	33.71	-90.434
control/S_000007_033.pdb	28.55	-44.694
control/S_000005_523.pdb	28.3	-68.79
control/S_000008_152.pdb	33.05	-102.379
control/S_000007_794.pdb	31.89	-72.12
control/S_000001_371.pdb	29.94	-77.175
control/S_000012_679.pdb	28.62	-139.58
control/S_000010_369.pdb	28.2	8.063
control/S_000003_661.pdb	24.38	-144.844
control/S_000001_648.pdb	30.45	-31.902
control/S_000012_340.pdb	23.35	-137.901
control/S_000010_650.pdb	30.2	-103.856
control/S_000003_358.pdb	28.44	-140.351
control/S_000014_002.pdb	26.24	-110.822
control/S_000016_512.pdb	21.31	-78.355
control/S_000011_302.pdb	31.49	-55.417
control/S_000004_548.pdb	29.04	10.718
control/S_000009_139.pdb	33.06	-130.065
control/S_000018_121.pdb	29.68	-131.478
control/S_000006_058.pdb	21.99	-88.651
control/S_000010_596.pdb	34.69	-86.602
control/S_000012_721.pdb	29.85	-72.523
control/S_000001_229.pdb	26.48	-54.307
control/S_000003_739.pdb	28.08	0.887
control/S_000010_231.pdb	25.78	-72.765
control/S_000012_086.pdb	30.02	-100.37
control/S_000004_129.pdb	30.02	-77.752
control/S_000017_421.pdb	27	-68.716
control/S_000015_696.pdb	30	-71.107
control/S_000009_558.pdb	28.72	-82.887
control/S_000006_439.pdb	22.31	-65.771
control/S_000011_763.pdb	27.69	-127.933
control/S_000013_505.pdb	22.25	-103.173
control/S_000011_015.pdb	27.8	-46.807
control/S_000009_589.pdb	29.53	-103.835
control/S_000017_357.pdb	30.86	-19.522
control/S_000010_547.pdb	23.14	-76.359
control/S_000012_057.pdb	34.11	-117.965
control/S_000020_668.pdb	24.08	-78.351
control/S_000014_315.pdb	29.26	-56.517
control/S_000015_226.pdb	32.71	-77.122
control/S_000004_599.pdb	32.32	0.64
control/S_000006_089.pdb	27.26	-140.913
control/S_000017_736.pdb	25.76	-147.746
control/S_000013_164.pdb	27.55	-103.398
control/S_000011_474.pdb	19.58	-70.769
control/S_000014_774.pdb	32.33	-62.964
control/S_000019_305.pdb	34.87	10.041
control/S_000001_699.pdb	27.48	-94.272
control/S_000012_391.pdb	25.44	-48.917
control/S_000010_126.pdb	25.09	-66.523
control/S_000012_436.pdb	25.36	-122.687
control/S_000010_681.pdb	29.5	-75.376
control/S_000003_389.pdb	28.58	-40.445
control/S_000013_386.pdb	30.35	-135.207
control/S_000002_439.pdb	30.67	-150.499
control/S_000011_131.pdb	22.81	-102.686
control/S_000013_421.pdb	29.1	-60.249
control/S_000011_696.pdb	30.6	-132.356
control/S_000012_173.pdb	31.68	-19.905
control/S_000007_739.pdb	30.9	-157.169
control/S_000014_596.pdb	31.7	-119.964
control/S_000008_658.pdb	30.25	-90.283
control/S_000005_229.pdb	25.73	-96.55
control/S_000015_302.pdb	31.71	4.5
control/S_000011_550.pdb	24.89	-93.949
control/S_000002_058.pdb	27.23	-109.601
control/S_000013_040.pdb	28.44	-141.817
control/S_000007_358.pdb	29.55	-119.182
control/S_000008_239.pdb	30.97	-116.041
control/S_000016_340.pdb	35.6	-73.724
control/S_000005_648.pdb	26.02	-83.032
control/S_000012_512.pdb	30.61	-43.632
control/S_000010_002.pdb	33.43	-131.484
control/S_000010_774.pdb	27.68	-108.634
control/S_000007_389.pdb	32.86	-88.597
control/S_000014_681.pdb	26.9	-137.383
control/S_000005_699.pdb	34.03	-122.127
control/S_000014_126.pdb	25.23	-98.941
control/S_000011_581.pdb	29.98	-92.704
control/S_000002_089.pdb	28.82	-144.02
control/S_000013_736.pdb	21.96	-144.235
control/S_000011_226.pdb	30.08	-44.736
control/S_000013_091.pdb	29.29	-88.336
control/S_000017_164.pdb	22.86	-125.322
control/S_000019_691.pdb	30.62	-126.709
control/S_000014_547.pdb	29.77	-131.545
control/S_000008_689.pdb	23.16	-37.101
control/S_000010_315.pdb	26.26	-91.783
control/S_000012_605.pdb	26.42	-53.225
control/S_000017_505.pdb	28.19	-118.246
control/S_000013_357.pdb	26.65	-153.934
control/S_000011_647.pdb	32.68	-115.894
control/S_000002_676.pdb	28.95	-83.333
control/S_000004_293.pdb	35.48	-110.842
control/S_000006_024.pdb	32.91	-118.055
control/S_000004_534.pdb	26.05	-103.159
control/S_000006_783.pdb	23.39	-18.855
control/S_000009_145.pdb	24.72	-79.451
control/S_000003_324.pdb	25.08	-103.702
control/S_000001_193.pdb	31.34	-52.48
control/S_000020_503.pdb	29.33	-127.738
control/S_000003_483.pdb	28.5	20.919
control/S_000001_634.pdb	27.27	-117.906
control/S_000005_066.pdb	27.86	-81.14
control/S_000008_417.pdb	24.9	-101.404
control/S_000007_576.pdb	30.72	-6.545
control/S_000009_283.pdb	25.01	-37.527
control/S_000006_445.pdb	32.98	-66.938
control/S_000004_155.pdb	25.66	-134.488
control/S_000009_524.pdb	23.09	-109.283
control/S_000002_217.pdb	25.93	-65.513
control/S_000005_407.pdb	27.02	-84.785
control/S_000008_076.pdb	30.63	-46.777
control/S_000007_117.pdb	26.15	-56.504
control/S_000003_745.pdb	27.41	-81.742
control/S_000001_255.pdb	29.73	5.19
control/S_000001_523.pdb	28.57	23.343
control/S_000003_794.pdb	35.42	-74.064
control/S_000001_284.pdb	28.49	-110.188
control/S_000003_033.pdb	28.93	-133.205
control/S_000007_661.pdb	25.19	-95.428
control/S_000019_718.pdb	28.8	-127.469
control/S_000008_700.pdb	22.59	-127.552
control/S_000005_371.pdb	20.07	-21.383
control/S_000011_069.pdb	27.39	-71.566
control/S_000002_561.pdb	22.37	-124.784
control/S_000009_252.pdb	28.32	-130.518
control/S_000006_494.pdb	32.31	-122.822
control/S_000004_623.pdb	30.84	-106.028
control/S_000006_333.pdb	30.9	-77.261
control/S_000004_184.pdb	26.1	-104.43
control/S_000014_708.pdb	30.36	-163.226
control/S_000007_200.pdb	20.99	-139.311
control/S_000008_361.pdb	24.22	-98.371
control/S_000005_710.pdb	25.75	-144.431
control/S_000001_142.pdb	23.18	-123.667
control/S_000003_452.pdb	24.92	-77.352
control/S_000009_633.pdb	30.48	-110.539
control/S_000004_242.pdb	29.91	-100.615
control/S_000006_752.pdb	23.9	-92.081
control/S_000009_194.pdb	33.47	-76.784
control/S_000002_100.pdb	30.7	-137.496
control/S_000011_408.pdb	32.17	-54.538
control/S_000013_118.pdb	30.65	92.849
control/S_000017_274.pdb	25.64	-81.877
control/S_000013_426.pdb	25.93	-110.639
control/S_000011_691.pdb	28.91	-138.854
control/S_000002_399.pdb	29.42	-72.349
control/S_000011_136.pdb	25.56	-118.688
control/S_000007_099.pdb	33.59	-88.968
control/S_000005_589.pdb	25.01	-83.008
control/S_000010_464.pdb	22.04	-83.843
control/S_000012_174.pdb	33.35	-85.694
control/S_000013_047.pdb	36.03	-125.018
control/S_000011_557.pdb	29.86	-118.823
control/S_000015_305.pdb	25.88	-84.878
control/S_000017_615.pdb	33.21	-162.783
control/S_000010_005.pdb	28.62	-100.762
control/S_000012_515.pdb	29.48	-111.965
control/S_000008_599.pdb	32.11	-138.794
control/S_000014_121.pdb	25.59	-120.422
control/S_000007_429.pdb	27.16	-114.941
control/S_000005_139.pdb	30.55	-86.967
control/S_000008_548.pdb	32.96	-162.826
control/S_000010_773.pdb	28.56	-52.03
control/S_000017_163.pdb	22.56	-115.768
control/S_000015_473.pdb	29.08	-65.904
control/S_000002_729.pdb	25.02	-109.062
control/S_000013_096.pdb	28.52	-90.871
control/S_000011_586.pdb	26.74	-97.683
control/S_000013_731.pdb	24	-133.234
control/S_000012_602.pdb	32.15	-82.094
control/S_000010_312.pdb	32.48	-142.607
control/S_000007_048.pdb	27.85	-130.498
control/S_000014_540.pdb	34.31	-129.926
control/S_000016_050.pdb	26.22	-94.103
control/S_000019_696.pdb	22.75	-112.047
control/S_000005_558.pdb	27.36	12.986
control/S_000008_129.pdb	28.3	43.422
control/S_000011_640.pdb	35.31	-86.344
control/S_000002_348.pdb	21.58	-132.668
control/S_000013_350.pdb	28.85	-140.345
control/S_000017_502.pdb	20.09	-52.776
control/S_000004_533.pdb	24.98	-110.991
control/S_000009_142.pdb	31.75	-50.023
control/S_000006_784.pdb	30.46	-129.183
control/S_000004_294.pdb	31.08	-34.203
control/S_000006_023.pdb	30.61	-78.567
control/S_000011_379.pdb	26.55	-59.824
control/S_000002_671.pdb	28.37	-75.434
control/S_000013_669.pdb	33.32	-101.716
control/S_000007_571.pdb	27.03	-116.217
control/S_000005_061.pdb	29.45	-115.028
control/S_000008_410.pdb	25.22	-121.253
control/S_000003_484.pdb	30.25	-83.66
control/S_000001_633.pdb	33.09	-32.53
control/S_000003_323.pdb	27.9	-89.5
control/S_000001_194.pdb	28.02	-90.689
control/S_000002_210.pdb	33.65	-37.302
control/S_000011_718.pdb	28.92	-120.768
control/S_000013_208.pdb	26.95	-128.049
control/S_000004_152.pdb	28.99	-134.204
control/S_000009_523.pdb	28.09	-65.906
control/S_000006_442.pdb	27.63	-101.584
control/S_000009_284.pdb	21.77	-185.697
control/S_000001_252.pdb	30.43	-127.283
control/S_000003_742.pdb	22.39	-96.927
control/S_000014_418.pdb	27.53	-87.28
control/S_000007_110.pdb	17.96	-9.942
control/S_000005_400.pdb	29.97	-100.211
control/S_000008_071.pdb	26.3	-68.346
control/S_000008_707.pdb	29.97	-90.651
control/S_000005_376.pdb	21.88	-83.802
control/S_000007_666.pdb	26.08	-151.465
control/S_000001_283.pdb	32.17	-156.072
control/S_000003_034.pdb	31.66	-122.875
control/S_000001_524.pdb	31.4	-137.721
control/S_000003_793.pdb	30.54	-103.462
control/S_000006_334.pdb	24.69	-148.69
control/S_000004_183.pdb	29.83	-82.416
control/S_000006_493.pdb	32.58	-138.159
control/S_000009_255.pdb	32.15	-93.755
control/S_000004_624.pdb	25.2	56.093
control/S_000002_566.pdb	31.69	-126.561
control/S_000003_455.pdb	25.67	-79.84
control/S_000001_145.pdb	33.75	-138.859
control/S_000008_366.pdb	28.74	-90.41
control/S_000005_717.pdb	33.34	-116.841
control/S_000007_207.pdb	32.09	-74.314
control/S_000002_107.pdb	30.93	-113.567
control/S_000009_193.pdb	27.67	-147.43
control/S_000006_755.pdb	30.85	-101.817
control/S_000009_634.pdb	26.54	44.914
control/S_000004_245.pdb	25.31	-109.647
control/S_000007_742.pdb	31.37	-104.401
control/S_000008_184.pdb	28.04	-115.439
control/S_000008_623.pdb	31.44	-62.492
control/S_000005_252.pdb	26.24	-150.826
control/S_000012_108.pdb	26.29	-114.219
control/S_000001_400.pdb	25.9	-72.877
control/S_000003_110.pdb	28.88	-85.034
control/S_000010_418.pdb	27.05	-73.451
control/S_000009_371.pdb	26.23	-146.322
control/S_000004_700.pdb	26.93	-129.474
control/S_000015_718.pdb	27.43	-114.614
control/S_000006_210.pdb	25.76	-87.916
control/S_000002_442.pdb	30.03	-168.207
control/S_000001_061.pdb	27.23	-66.756
control/S_000012_569.pdb	22.8	-115.023
control/S_000010_079.pdb	30.38	-106.739
control/S_000003_571.pdb	26.99	-85.058
control/S_000007_323.pdb	24.53	-121.909
control/S_000005_194.pdb	27.38	-118.786
control/S_000008_242.pdb	25.36	-0.016
control/S_000007_484.pdb	26.46	-135.448
control/S_000005_633.pdb	27.28	2.082
control/S_000002_023.pdb	29.31	-96.075
control/S_000002_784.pdb	33.11	-119.05
control/S_000009_710.pdb	28.96	-184.707
control/S_000004_361.pdb	30.69	-109.711
control/S_000006_671.pdb	28.75	-30.921
control/S_000015_379.pdb	30.09	-122.972
control/S_000018_708.pdb	30.65	-100.394
control/S_000006_107.pdb	33.74	-104.837
control/S_000004_417.pdb	26.95	-113.5
control/S_000009_066.pdb	25.55	-93.911
control/S_000002_755.pdb	21.55	-134.052
control/S_000005_145.pdb	25.49	-114.785
control/S_000008_534.pdb	26.63	-102.999
control/S_000008_293.pdb	31.7	-39.907
control/S_000007_455.pdb	27.91	-62.906
control/S_000003_207.pdb	28.15	-16.986
control/S_000001_717.pdb	25.78	-115.218
control/S_000002_493.pdb	27.74	-75.182
control/S_000002_334.pdb	20.42	-146.737
control/S_000006_566.pdb	24.91	-72.366
control/S_000004_076.pdb	29.13	-88.977
control/S_000009_407.pdb	24.57	-149.349
control/S_000003_666.pdb	27.08	-145.063
control/S_000001_376.pdb	32.07	-110.482
control/S_000005_524.pdb	29.01	-81.662
control/S_000007_793.pdb	29.36	-77.718
control/S_000008_155.pdb	26.87	-80.449
control/S_000005_283.pdb	28.52	-90.339
control/S_000007_034.pdb	26.53	-127.65
control/S_000016_515.pdb	30.23	-122.381
control/S_000010_657.pdb	25.23	-132.901
control/S_000012_347.pdb	30.13	-122.487
control/S_000009_699.pdb	28.61	-60.725
control/S_000017_047.pdb	27.97	-75.036
control/S_000013_615.pdb	34.18	-156.545
control/S_000011_305.pdb	24.81	-138.126
control/S_000010_236.pdb	29.87	-95.762
control/S_000001_589.pdb	27.56	-95.193
control/S_000010_591.pdb	28.26	-3.151
control/S_000020_119.pdb	28.57	5.038
control/S_000003_099.pdb	28.66	3.301
control/S_000012_726.pdb	29.13	-108.899
control/S_000014_464.pdb	22.06	-88.764
control/S_000013_274.pdb	34.6	-113.1
control/S_000011_764.pdb	28.89	-81.918
control/S_000004_689.pdb	30.47	-149.392
control/S_000006_399.pdb	31.11	-123.843
control/S_000015_691.pdb	21.69	-154.219
control/S_000009_229.pdb	29.94	-82.14
control/S_000018_596.pdb	30.19	-165.286
control/S_000004_658.pdb	27.32	-65.459
control/S_000006_348.pdb	30.62	-102.215
control/S_000015_640.pdb	27.19	-109.424
control/S_000011_012.pdb	27.53	-123.913
control/S_000013_502.pdb	29.79	-38.549
control/S_000014_312.pdb	32.59	-80.815
control/S_000001_558.pdb	27.68	-84.295
control/S_000012_050.pdb	29.01	-162.527
control/S_000010_540.pdb	25.27	-101.614
control/S_000003_048.pdb	24.61	-78.426
control/S_000011_473.pdb	23.58	-110.686
control/S_000013_163.pdb	28.16	-6.007
control/S_000009_648.pdb	23.67	-119.683
control/S_000004_239.pdb	29.44	-100.094
control/S_000017_731.pdb	31.41	-70.753
control/S_000006_729.pdb	27.31	-80.267
control/S_000012_431.pdb	25.4	-100.478
control/S_000001_139.pdb	26.67	-100.229
control/S_000010_686.pdb	27.94	-134.487
control/S_000012_396.pdb	28.53	-16.978
control/S_000003_429.pdb	26.1	-113.193
control/S_000010_121.pdb	27.87	-83.248
control/S_000019_302.pdb	27.38	-63.957
control/S_000003_162.pdb	27.4	-117.93
control/S_000001_472.pdb	29.76	-0.922
control/S_000016_728.pdb	26.23	-83.561
control/S_000005_220.pdb	28.87	-32.371
control/S_000007_097.pdb	30.71	-171.646
control/S_000008_651.pdb	30.11	-94.277
control/S_000005_587.pdb	26.84	-23.152
control/S_000007_730.pdb	29	-20.342
control/S_000002_397.pdb	29.89	-98.364
control/S_000013_428.pdb	31.99	-141.215
control/S_000011_138.pdb	27.43	-124.011
control/S_000002_430.pdb	27.99	-142.515
control/S_000006_262.pdb	30.52	-36.508
control/S_000004_772.pdb	32.23	-72.149
control/S_000009_303.pdb	25.65	-137.575
control/S_000005_641.pdb	31.04	-86.082
control/S_000008_230.pdb	30.29	-69.958
control/S_000014_659.pdb	34.28	-144.86
control/S_000008_597.pdb	32.02	-84.819
control/S_000007_351.pdb	26.22	-184.308
control/S_000003_503.pdb	28.17	-45.274
control/S_000001_013.pdb	31.16	-102.505
control/S_000006_603.pdb	28.77	-99.261
control/S_000004_313.pdb	30.24	-156.586
control/S_000009_762.pdb	27.87	-115.304
control/S_000021_676.pdb	32.41	-105.082
control/S_000013_049.pdb	32.54	-83.114
control/S_000002_051.pdb	25.12	-106.211
control/S_000011_559.pdb	20.88	-116.356
control/S_000002_727.pdb	27.44	-130.904
control/S_000002_080.pdb	32.54	-171.278
control/S_000011_588.pdb	23.54	-110.384
control/S_000009_014.pdb	30.37	-105.253
control/S_000004_465.pdb	29.51	-117.706
control/S_000006_175.pdb	29.13	-127.766
control/S_000001_765.pdb	28.94	-94.808
control/S_000003_275.pdb	36.62	-160.999
control/S_000007_427.pdb	30.64	-110.343
control/S_000005_690.pdb	30.02	-56.512
control/S_000014_688.pdb	27.16	-91.329
control/S_000008_546.pdb	32.56	-152.171
control/S_000007_380.pdb	23.68	-65.531
control/S_000005_137.pdb	28.02	-117.628
control/S_000009_475.pdb	21.32	-102.57
control/S_000004_004.pdb	27.72	-132.806
control/S_000006_514.pdb	26.78	-99.547
control/S_000002_346.pdb	25.2	-145.404
control/S_000007_046.pdb	22.22	-129.363
control/S_000008_680.pdb	26.51	-122.564
control/S_000008_127.pdb	27.94	-61.615
control/S_000005_556.pdb	33.43	-76.888
control/S_000001_304.pdb	26.88	-58.879
control/S_000003_614.pdb	25.49	-145.453
control/S_000012_335.pdb	24.75	-50.473
control/S_000010_182.pdb	27.45	-60.399
control/S_000012_492.pdb	30.79	-59.753
control/S_000010_625.pdb	26.37	-129.441
control/S_000016_567.pdb	27.79	-161.062
control/S_000013_667.pdb	27.67	-84.722
control/S_000015_282.pdb	27.03	-139.658
control/S_000017_035.pdb	29.69	-112.033
control/S_000018_154.pdb	25.6	-94.398
control/S_000014_416.pdb	31.73	-95.969
control/S_000015_144.pdb	25.93	-120.223
control/S_000011_716.pdb	29.7	-84.27
control/S_000002_568.pdb	29.19	-135.864
control/S_000011_060.pdb	27.09	-142.147
control/S_000017_485.pdb	31.41	-35.609
control/S_000015_632.pdb	28.81	-92.594
control/S_000010_532.pdb	29.14	-69.44
control/S_000012_785.pdb	30.25	-121.531
control/S_000010_295.pdb	29.8	-94.754
control/S_000012_022.pdb	31.18	-129.307
control/S_000005_378.pdb	30.26	-127.934
control/S_000008_709.pdb	29.87	-75.165
control/S_000014_360.pdb	23.31	-88.777
control/S_000007_668.pdb	32.63	-152.534
control/S_000013_111.pdb	23.78	-184.599
control/S_000011_401.pdb	29.18	-75.982
control/S_000002_109.pdb	25.55	-123.295
control/S_000005_719.pdb	30.02	-34.189
control/S_000008_368.pdb	27.21	-64.195
control/S_000007_209.pdb	27.34	-108.962
control/S_000014_701.pdb	33.78	-107.058
control/S_000010_153.pdb	33.41	-101.436
control/S_000011_144.pdb	29.48	-76.23
control/S_000015_716.pdb	28.53	-77.319
control/S_000012_106.pdb	25.39	-7.473
control/S_000010_416.pdb	26.04	-137.194
control/S_000017_667.pdb	32.19	5.746
control/S_000018_706.pdb	27.32	-64.134
control/S_000011_525.pdb	30.94	-138.729
control/S_000013_792.pdb	29.16	-136.219
control/S_000011_282.pdb	27.59	-141.374
control/S_000013_035.pdb	27.53	-32.762
control/S_000016_492.pdb	25.29	-157.193
control/S_000014_625.pdb	25.93	-12.825
control/S_000012_567.pdb	27.97	-17.006
control/S_000010_077.pdb	27.32	-137.562
control/S_000010_701.pdb	23.03	-112.404
control/S_000003_209.pdb	26.94	-99.773
control/S_000001_719.pdb	33.45	-114.006
control/S_000012_211.pdb	22.83	53.665
control/S_000014_153.pdb	30.15	-78.384
control/S_000011_253.pdb	31.07	-25.315
control/S_000006_109.pdb	26.73	-157.44
control/S_000015_401.pdb	25.83	-81.089
control/S_000009_068.pdb	27.28	-150.256
control/S_000017_111.pdb	29.04	-114.361
control/S_000004_419.pdb	27.96	-24.543
control/S_000014_295.pdb	24.48	-161.091
control/S_000014_532.pdb	30.76	-109.052
control/S_000003_668.pdb	25.96	-25.614
control/S_000010_360.pdb	30.24	-110.354
control/S_000012_670.pdb	31.65	-102.471
control/S_000001_378.pdb	27.98	-117.801
control/S_000006_568.pdb	34.28	-60.712
control/S_000018_411.pdb	32.24	-39.132
control/S_000009_409.pdb	32.14	-4.542
control/S_000004_078.pdb	28.54	-112.484
control/S_000013_322.pdb	32.53	-121.575
control/S_000011_195.pdb	29.08	-91.207
control/S_000013_485.pdb	26.46	-57.555
control/S_000011_632.pdb	28.34	-129.941
control/S_000002_603.pdb	31.28	-66.376
control/S_000015_559.pdb	26.87	-49.158
control/S_000009_697.pdb	27.99	-34.777
control/S_000006_051.pdb	27.02	-83.212
control/S_000018_128.pdb	31.78	-110.424
control/S_000009_130.pdb	28.72	-112.517
control/S_000004_541.pdb	29.62	-104.984
control/S_000003_351.pdb	23.13	-81.556
control/S_000010_659.pdb	25.16	-31.275
control/S_000012_349.pdb	30.33	-56.919
control/S_000001_641.pdb	32.93	-23.269
control/S_000008_462.pdb	29.88	-71.306
control/S_000005_013.pdb	23.33	-57.076
control/S_000007_503.pdb	28.4	-87.639
control/S_000006_430.pdb	35.42	-66.747
control/S_000004_687.pdb	28.68	-148.862
control/S_000006_397.pdb	33.14	-73.579
control/S_000009_551.pdb	27.27	-87.655
control/S_000017_428.pdb	23.3	-150.553
control/S_000004_120.pdb	31.4	-129.203
control/S_000002_262.pdb	18.31	-80.553
control/S_000008_003.pdb	31.56	-43.527
control/S_000005_472.pdb	27.16	-96.316
control/S_000007_162.pdb	31.34	-103.456
control/S_000001_587.pdb	32.36	-117.243
control/S_000010_238.pdb	32.06	-100.43
control/S_000003_730.pdb	36.35	-102.876
control/S_000001_220.pdb	32.13	-121.323
control/S_000012_728.pdb	29.63	-66.912
control/S_000003_097.pdb	26.63	-190.794
control/S_000001_556.pdb	23.78	-73.268
control/S_000003_046.pdb	31.06	-116.542
control/S_000007_614.pdb	32.96	-100.255
control/S_000005_304.pdb	27.35	-44.202
control/S_000008_775.pdb	30.04	-124.651
control/S_000002_514.pdb	30.47	-168.787
control/S_000004_656.pdb	31.03	-127.134
control/S_000018_598.pdb	34.86	-81.378
control/S_000009_227.pdb	34.59	-54.686
control/S_000006_346.pdb	31.49	-66.979
control/S_000009_580.pdb	28.73	-69.387
control/S_000007_275.pdb	24.35	-64.495
control/S_000005_765.pdb	29.72	-95.163
control/S_000008_314.pdb	29.52	-98.795
control/S_000003_380.pdb	29.5	-136.374
control/S_000010_688.pdb	30.89	-131.041
control/S_000001_137.pdb	21.73	-85.297
control/S_000003_427.pdb	25.49	-116.481
control/S_000012_398.pdb	30.54	-152.706
control/S_000001_690.pdb	29.61	-9.404
control/S_000004_237.pdb	25.32	-90.401
control/S_000015_588.pdb	30.32	-128.032
control/S_000009_646.pdb	18.37	-108.86
control/S_000006_080.pdb	26.48	-95.826
control/S_000004_590.pdb	29.88	-89.162
control/S_000006_727.pdb	22.99	-92.673
control/S_000002_175.pdb	30.8	-107.738
control/S_000018_360.pdb	23.52	-114.56
control/S_000006_219.pdb	30.49	-106.379
control/S_000015_711.pdb	29.84	-164.855
control/S_000004_709.pdb	33.26	-144.207
control/S_000009_378.pdb	22.23	-144.713
control/S_000013_453.pdb	26.44	-61.782
control/S_000011_143.pdb	18.93	-120.319
control/S_000014_243.pdb	20.55	-198.017
control/S_000010_411.pdb	27.51	-113.212
control/S_000003_119.pdb	22.57	-76.909
control/S_000001_409.pdb	24.05	-15.348
control/S_000012_101.pdb	27.37	-100.877
control/S_000011_285.pdb	31.09	-48.294
control/S_000011_522.pdb	26.77	-126.488
control/S_000013_795.pdb	21.57	-75.743
control/S_000015_370.pdb	27.1	-91.502
control/S_000006_678.pdb	27.83	-120.294
control/S_000004_368.pdb	24.36	-28.937
control/S_000009_719.pdb	25.47	-128.459
control/S_000003_578.pdb	30.88	-124.686
control/S_000012_560.pdb	28.36	-76.075
control/S_000001_068.pdb	32.79	-105.678
control/S_000016_332.pdb	30.41	-107.126
control/S_000014_185.pdb	35.15	-26.794
control/S_000016_495.pdb	22.33	19.998
control/S_000014_622.pdb	29.35	-73.792
control/S_000014_154.pdb	25.36	-115.027
control/S_000019_282.pdb	26.48	-89.166
control/S_000012_216.pdb	28.51	-86.083
control/S_000010_706.pdb	31.89	-148.134
control/S_000015_406.pdb	27.05	-127.872
control/S_000011_254.pdb	19.83	-87.773
control/S_000013_744.pdb	32.28	-133.005
control/S_000012_677.pdb	28.19	-45.325
control/S_000010_367.pdb	29.68	-89.122
control/S_000014_535.pdb	30.05	-94.493
control/S_000016_025.pdb	25.99	151.274
control/S_000011_635.pdb	27.1	-153.859
control/S_000013_325.pdb	22.38	-118.495
control/S_000011_192.pdb	28.2	-60.986
control/S_000009_137.pdb	28.35	-133.477
control/S_000018_688.pdb	33.46	-162.422
control/S_000004_546.pdb	37.07	-113.482
control/S_000006_056.pdb	24.79	-85.915
control/S_000009_690.pdb	33.5	-172.711
control/S_000002_604.pdb	32.34	-16.106
control/S_000007_504.pdb	27.8	-135.253
control/S_000008_465.pdb	31.11	-139.28
control/S_000005_014.pdb	30.97	-120.131
control/S_000001_646.pdb	28.93	-38.023
control/S_000003_356.pdb	26.35	-103.368
control/S_000002_265.pdb	36.53	-128.913
control/S_000009_556.pdb	29.7	-98.047
control/S_000015_698.pdb	22.12	-97.748
control/S_000006_390.pdb	29.48	-129.386
control/S_000004_127.pdb	24.52	-94.939
control/S_000006_437.pdb	32.31	-88.737
control/S_000004_680.pdb	31.86	-90.791
control/S_000001_227.pdb	24.24	-119.999
control/S_000003_090.pdb	28.01	-150.305
control/S_000010_598.pdb	27.82	-119.15
control/S_000001_580.pdb	21.77	-88.27
control/S_000003_737.pdb	30.88	-118.938
control/S_000007_165.pdb	33.69	-84.163
control/S_000008_004.pdb	26.22	-107.19
control/S_000005_475.pdb	29.54	-134.536
control/S_000005_303.pdb	31.55	-75.845
control/S_000008_772.pdb	21.53	-124.229
control/S_000024_034.pdb	30.67	-32.289
control/S_000007_613.pdb	26.03	-129.699
control/S_000003_041.pdb	25.25	-43.081
control/S_000010_549.pdb	27.58	-85.894
control/S_000001_551.pdb	23.44	-107.12
control/S_000009_587.pdb	30.9	-98.7
control/S_000006_341.pdb	30.33	-53.614
control/S_000004_651.pdb	26.73	-126.162
control/S_000017_359.pdb	26.63	-103.077
control/S_000009_220.pdb	25.21	-92.398
control/S_000002_513.pdb	28.72	-118.29
control/S_000010_128.pdb	28.77	-58.597
control/S_000003_420.pdb	28.3	-127.399
control/S_000001_697.pdb	29.11	-69.999
control/S_000003_387.pdb	25.81	-76.913
control/S_000001_130.pdb	29.14	-102.03
control/S_000005_762.pdb	26.85	-130.111
control/S_000008_313.pdb	22.31	-132.321
control/S_000007_272.pdb	30.46	-119.157
control/S_000002_172.pdb	24.21	-82.139
control/S_000004_597.pdb	28	-151.519
control/S_000006_720.pdb	29.04	15.14
control/S_000004_230.pdb	27	-91.04
control/S_000006_087.pdb	28.57	-78.181
control/S_000009_641.pdb	27.56	-104.97
control/S_000005_580.pdb	24.27	-138.666
control/S_000007_737.pdb	21.38	-59.749
control/S_000005_227.pdb	28.26	-59.726
control/S_000008_656.pdb	22.42	-96.115
control/S_000014_598.pdb	30.46	-127.019
control/S_000007_090.pdb	29.94	-26.68
control/S_000001_475.pdb	27.5	-98.225
control/S_000003_165.pdb	25.73	-66.687
control/S_000004_775.pdb	22.35	-40.516
control/S_000009_304.pdb	31.02	-133.728
control/S_000006_265.pdb	32.9	-49.015
control/S_000002_437.pdb	27.28	-79.364
control/S_000013_388.pdb	25.96	-105.71
control/S_000002_390.pdb	28.22	-125.609
control/S_000011_698.pdb	31.2	7.524
control/S_000020_323.pdb	30.43	-104.389
control/S_000001_014.pdb	29.39	-135.319
control/S_000003_504.pdb	27.32	-77.051
control/S_000007_356.pdb	32.43	-94.058
control/S_000008_590.pdb	31.81	-66.83
control/S_000005_646.pdb	32.26	-70.02
control/S_000008_237.pdb	30.56	-90.367
control/S_000002_056.pdb	24.66	-83.815
control/S_000004_314.pdb	27.96	-43.427
control/S_000009_765.pdb	25.57	-81.671
control/S_000006_604.pdb	26.03	-120.383
control/S_000006_172.pdb	25.03	-101.695
control/S_000009_013.pdb	29.82	-128.465
control/S_000004_462.pdb	21.77	-86.867
control/S_000013_738.pdb	22.76	-127.945
control/S_000002_087.pdb	24.62	-113.659
control/S_000011_228.pdb	28.1	-99.275
control/S_000002_720.pdb	28.82	-113.481
control/S_000007_387.pdb	29.64	-139.302
control/S_000008_541.pdb	21.16	-49.577
control/S_000005_130.pdb	24.91	-132.49
control/S_000007_420.pdb	30.47	-113.04
control/S_000014_128.pdb	25.72	-67.876
control/S_000005_697.pdb	28.66	-132.611
control/S_000003_272.pdb	31.05	-122.714
control/S_000001_762.pdb	26.06	-60.791
control/S_000013_359.pdb	27.32	-115.206
control/S_000002_341.pdb	23.33	-119.888
control/S_000011_649.pdb	28.43	-128.904
control/S_000006_513.pdb	28.4	-129.637
control/S_000009_472.pdb	29.43	-66.716
control/S_000004_003.pdb	32.42	-180.087
control/S_000003_613.pdb	31.28	-138.152
control/S_000001_303.pdb	32.63	1.036
control/S_000022_283.pdb	29.66	-121.449
control/S_000020_034.pdb	25.77	-123.133
control/S_000008_120.pdb	26.28	-111.278
control/S_000005_551.pdb	30.25	-115.266
control/S_000008_687.pdb	29.67	-88.487
control/S_000014_549.pdb	30.46	-74.889
control/S_000007_041.pdb	20.77	-144.549
control/S_000008_419.pdb	28.94	-110.7
control/S_000005_068.pdb	31.72	-44.766
control/S_000016_560.pdb	26.66	-77.652
control/S_000007_578.pdb	24.79	-121.919
control/S_000019_401.pdb	30.47	-128.994
control/S_000012_495.pdb	27.29	-100.805
control/S_000010_622.pdb	31.63	-96.32
control/S_000012_332.pdb	30.01	-97.576
control/S_000010_185.pdb	31.64	-144.732
control/S_000017_795.pdb	27.05	-129.528
control/S_000015_285.pdb	27.88	-77.827
control/S_000013_660.pdb	17.64	-78.883
control/S_000002_678.pdb	30.49	-105.273
control/S_000011_370.pdb	31.65	-66.126
control/S_000010_243.pdb	26.04	-95.933
control/S_000012_753.pdb	22.85	-24.273
control/S_000008_078.pdb	28.86	-160.61
control/S_000005_409.pdb	23.07	-129.105
control/S_000007_119.pdb	24.31	-95.997
control/S_000014_411.pdb	19.53	-114.311
control/S_000013_201.pdb	23.53	-117.002
control/S_000011_711.pdb	32.57	-125.29
control/S_000002_219.pdb	31.38	-80.296
control/S_000015_143.pdb	26.17	-32.153
control/S_000015_635.pdb	27.8	-75.71
control/S_000011_067.pdb	29.82	-108.244
control/S_000013_577.pdb	26.44	-59.598
control/S_000016_677.pdb	27.11	-82.672
control/S_000010_292.pdb	33.36	-102.181
control/S_000012_025.pdb	26.61	-57.655
control/S_000010_535.pdb	24.42	-108.009
control/S_000012_782.pdb	27.03	-78.497
control/S_000011_406.pdb	34.39	-67.621
control/S_000013_116.pdb	35.1	-68.488
control/S_000017_744.pdb	27.34	-90.422
control/S_000015_254.pdb	32.16	-47.685
control/S_000012_444.pdb	28.31	-150.613
control/S_000010_154.pdb	26.56	-91.558
control/S_000014_706.pdb	31.68	-104.601
control/S_000010_352.pdb	24.28	111.688
control/S_000012_642.pdb	21.25	-131.994
control/S_000005_518.pdb	24.94	15.814
control/S_000016_010.pdb	28.42	-51.695
control/S_000008_169.pdb	29.28	-83.907
control/S_000014_500.pdb	25.8	-9.031
control/S_000007_008.pdb	29.48	-127.2
control/S_000013_310.pdb	25.37	-95.647
control/S_000002_308.pdb	31.66	-112.574
control/S_000011_600.pdb	33.64	-73.808
control/S_000018_423.pdb	25.38	-103.33
control/S_000015_052.pdb	20.67	-124.982
control/S_000017_542.pdb	29.18	-130.273
control/S_000005_179.pdb	31.78	-152.837
control/S_000008_508.pdb	32.4	-71.299
control/S_000007_469.pdb	22.88	-147.742
control/S_000014_161.pdb	25.75	-125.673
control/S_000010_733.pdb	27.08	-108.273
control/S_000012_584.pdb	20.03	-26.268
control/S_000010_094.pdb	25.84	-33.844
control/S_000012_223.pdb	16.88	-82.437
control/S_000017_123.pdb	29.6	-51.003
control/S_000013_771.pdb	33.15	-119.32
control/S_000002_769.pdb	30.98	-139.823
control/S_000011_517.pdb	24.02	-179.198
control/S_000013_007.pdb	24.79	-182.94
control/S_000015_345.pdb	22.46	-147.281
control/S_000018_734.pdb	23.83	-121.864
control/S_000012_555.pdb	26.81	-100.282
control/S_000010_045.pdb	25.26	-117.502
control/S_000014_617.pdb	28.72	-90.158
control/S_000017_593.pdb	34.23	-50.096
control/S_000018_355.pdb	27.79	-92.096
control/S_000011_176.pdb	22.13	-100.22
control/S_000012_134.pdb	35.19	-138.295
control/S_000010_383.pdb	28.03	-54.232
control/S_000012_693.pdb	24.75	-58.417
control/S_000010_424.pdb	27.38	-155.108
control/S_000001_105.pdb	23.9	-106.876
control/S_000003_415.pdb	34.3	-118.539
control/S_000008_481.pdb	33.37	-133.804
control/S_000007_247.pdb	30.73	-125.793
control/S_000008_326.pdb	26.63	-174.949
control/S_000005_757.pdb	33.21	-29.154
control/S_000002_147.pdb	33.34	-141.522
control/S_000009_674.pdb	32.06	-89.938
control/S_000004_205.pdb	29.91	-59.972
control/S_000006_715.pdb	24.33	-54.85
control/S_000007_626.pdb	24.12	-61.372
control/S_000005_491.pdb	28.75	-55.114
control/S_000007_181.pdb	25.73	-164.84
control/S_000008_747.pdb	29.58	-121.17
control/S_000014_489.pdb	27.55	-51.145
control/S_000005_336.pdb	26.91	-157.77
control/S_000001_564.pdb	30.52	-121.398
control/S_000020_653.pdb	33.14	-43.056
control/S_000003_074.pdb	27.45	-52.958
control/S_000009_215.pdb	27.64	-130.615
control/S_000004_664.pdb	33.68	-111.988
control/S_000006_374.pdb	20.88	-136.482
control/S_000013_299.pdb	19.23	-119.101
control/S_000002_526.pdb	26.67	-78.576
control/S_000011_789.pdb	31.54	-111.869
control/S_000002_281.pdb	25.37	-83.656
control/S_000002_250.pdb	33.41	-61.961
control/S_000006_402.pdb	26.57	-102.058
control/S_000004_112.pdb	29.45	-69.877
control/S_000009_563.pdb	32.05	-110.294
control/S_000003_702.pdb	29.18	-80.023
control/S_000001_212.pdb	22.45	-66.031
control/S_000016_148.pdb	31.97	-88.035
control/S_000005_440.pdb	27.38	-158.524
control/S_000008_031.pdb	27.88	-115.903
control/S_000007_150.pdb	28.34	-44.08
control/S_000008_796.pdb	26.53	-152.066
control/S_000006_063.pdb	28.01	-71.427
control/S_000004_573.pdb	21.75	-81.218
control/S_000009_102.pdb	28.45	-105.528
control/S_000002_196.pdb	28.09	-122.45
control/S_000013_629.pdb	27.74	-145.42
control/S_000002_631.pdb	30.7	-101.286
control/S_000011_339.pdb	31.23	-98.019
control/S_000005_021.pdb	28.88	-71.646
control/S_000016_529.pdb	24.31	-73.619
control/S_000008_450.pdb	33.63	-147.115
control/S_000024_316.pdb	21.66	-99.915
control/S_000007_296.pdb	31.51	-75.346
control/S_000005_786.pdb	33.53	-128.232
control/S_000014_039.pdb	25.01	-11.774
control/S_000007_531.pdb	19.35	-75.727
control/S_000003_363.pdb	31.92	-101.139
control/S_000001_673.pdb	25.95	-47.482
control/S_000002_374.pdb	29.49	-86.103
control/S_000004_036.pdb	32.17	-94.47
control/S_000006_281.pdb	27.24	-137.22
control/S_000009_447.pdb	20.99	-163.549
control/S_000015_789.pdb	29.82	-112.625
control/S_000017_299.pdb	28.58	-93.518
control/S_000004_791.pdb	27.23	-147.191
control/S_000006_526.pdb	26.51	-87.699
control/S_000010_489.pdb	29.96	-86.015
control/S_000003_181.pdb	28.85	-75.154
control/S_000001_336.pdb	26.57	-5.162
control/S_000003_626.pdb	28.47	-66.827
control/S_000001_491.pdb	29.33	-112.975
control/S_000007_074.pdb	28.15	-117.845
control/S_000005_564.pdb	29.37	-116.957
control/S_000008_115.pdb	27.18	-84.639
control/S_000004_457.pdb	27.48	-89.496
control/S_000009_026.pdb	24.4	-146.555
control/S_000009_781.pdb	30.38	-107.343
control/S_000006_147.pdb	30.33	-47.004
control/S_000021_695.pdb	32.08	-87.121
control/S_000002_715.pdb	27.61	-77.392
control/S_000007_415.pdb	30.37	-78.593
control/S_000005_105.pdb	22.69	-58.761
control/S_000008_574.pdb	28.99	-103.576
control/S_000001_757.pdb	27.48	-42.206
control/S_000003_247.pdb	26.07	-113.613
control/S_000001_786.pdb	25.85	-49.563
control/S_000003_531.pdb	28.56	-94.557
control/S_000010_039.pdb	28.62	-123.314
control/S_000012_529.pdb	27.21	-137.965
control/S_000001_021.pdb	33.85	-107.573
control/S_000003_296.pdb	29	-71.147
control/S_000020_316.pdb	32.84	-147.202
control/S_000008_202.pdb	30.58	-86.224
control/S_000005_673.pdb	31.5	-98.605
control/S_000007_363.pdb	25.16	-99.902
control/S_000002_063.pdb	22.47	-135.658
control/S_000015_339.pdb	26.05	-111.227
control/S_000006_631.pdb	25.58	-126.095
control/S_000004_486.pdb	31.36	-151.322
control/S_000009_750.pdb	27.87	-105.367
control/S_000006_196.pdb	36.01	-104.752
control/S_000004_321.pdb	29.96	-145.03
control/S_000008_663.pdb	26.55	-67.701
control/S_000005_212.pdb	17.82	-115.36
control/S_000007_702.pdb	32.36	-128.748
control/S_000003_150.pdb	27.71	-59.907
control/S_000001_440.pdb	25.07	-137.711
control/S_000012_148.pdb	26.88	-97.707
control/S_000006_250.pdb	35.82	-52.733
control/S_000009_496.pdb	29.11	-129.233
control/S_000009_331.pdb	27.94	-84.542
control/S_000004_740.pdb	25.33	-15.438
control/S_000002_402.pdb	26.72	-116.868
control/S_000013_123.pdb	32.53	-40.365
control/S_000011_394.pdb	27.53	-142.214
control/S_000013_684.pdb	33.88	-126.319
control/S_000011_433.pdb	28.67	-130.085
control/S_000006_769.pdb	22.93	-117.259
control/S_000009_608.pdb	31.15	-121.054
control/S_000004_279.pdb	23.7	-97.366
control/S_000010_161.pdb	20.73	-99.013
control/S_000003_469.pdb	30.1	-85.449
control/S_000001_179.pdb	27.42	-121.428
control/S_000012_471.pdb	28.86	-24.833
control/S_000014_094.pdb	29.62	-98.27
control/S_000014_733.pdb	28.81	-114.367
control/S_000006_308.pdb	28.39	-110.466
control/S_000009_269.pdb	31.72	-138.464
control/S_000004_618.pdb	33.42	-101.705
control/S_000013_542.pdb	30.24	-92.582
control/S_000011_052.pdb	26.26	-95.938
control/S_000016_642.pdb	26.68	-118.312
control/S_000014_352.pdb	27.93	-112.893
control/S_000003_008.pdb	28.12	-90.147
control/S_000010_500.pdb	31.3	-134.777
control/S_000012_010.pdb	26.39	-112.636
control/S_000001_518.pdb	23.29	-88.431
control/S_000012_766.pdb	33.71	-4.642
control/S_000010_276.pdb	33.7	63.26
control/S_000016_693.pdb	22.22	-128.623
control/S_000014_424.pdb	26.09	-134.874
control/S_000011_724.pdb	30.41	-125.733
control/S_000013_593.pdb	30.44	-114.186
control/S_000018_507.pdb	31.07	-89.166
control/S_000014_045.pdb	31.37	-143.508
control/S_000016_555.pdb	27.79	-137.204
control/S_000012_307.pdb	27.6	-56.563
control/S_000010_617.pdb	28.83	-158.935
control/S_000017_007.pdb	35.03	-141.209
control/S_000018_166.pdb	33.79	-142.13
control/S_000015_517.pdb	27.49	-114.757
control/S_000011_345.pdb	21.56	-120.87
control/S_000013_655.pdb	20.84	-72.964
control/S_000004_796.pdb	27.29	-136.094
control/S_000015_029.pdb	27.68	-96.269
control/S_000006_521.pdb	28.64	-85.095
control/S_000004_031.pdb	23.5	-46.531
control/S_000009_440.pdb	25.99	-119.703
control/S_000006_286.pdb	23.52	-92.697
control/S_000002_373.pdb	26.74	-116.234
control/S_000005_563.pdb	26.69	-144.232
control/S_000008_112.pdb	27.81	-128.054
control/S_000007_073.pdb	30.32	-189.521
control/S_000003_621.pdb	32.19	-118.54
control/S_000010_329.pdb	22.94	-100.98
control/S_000001_496.pdb	24.96	-62.575
control/S_000003_186.pdb	22.99	-33.249
control/S_000012_639.pdb	26.41	-70.257
control/S_000001_331.pdb	26.14	-99.8
control/S_000002_712.pdb	33.82	-106.048
control/S_000018_039.pdb	31.28	-18.934
control/S_000006_140.pdb	30.09	-128.465
control/S_000009_786.pdb	28.74	-129.438
control/S_000017_158.pdb	27.69	-80.907
control/S_000004_450.pdb	26.22	-74.172
control/S_000009_021.pdb	28.18	-108.485
control/S_000010_748.pdb	25.44	-30.979
control/S_000003_240.pdb	29.14	-89.191
control/S_000001_750.pdb	32.51	-69.21
control/S_000005_102.pdb	27.79	-79.911
control/S_000008_573.pdb	25.59	-107.768
control/S_000007_412.pdb	31.2	-141.917
control/S_000007_364.pdb	27.18	-72.541
control/S_000008_205.pdb	30.79	-110.031
control/S_000005_674.pdb	22.5	58.096
control/S_000001_026.pdb	27.34	-113.782
control/S_000010_799.pdb	26.56	-97.754
control/S_000003_291.pdb	32.54	-151.819
control/S_000001_781.pdb	20.75	-127.368
control/S_000012_289.pdb	27.23	-172.91
control/S_000003_536.pdb	17.21	-147.075
control/S_000006_191.pdb	23.64	-143.049
control/S_000009_757.pdb	25.83	-131.495
control/S_000004_326.pdb	24.13	-101.091
control/S_000006_636.pdb	23.91	-59.643
control/S_000004_481.pdb	26.33	-105.709
control/S_000002_064.pdb	24.67	-118.814
control/S_000001_447.pdb	27.41	-70.062
control/S_000003_157.pdb	29.77	-74.357
control/S_000007_705.pdb	27.21	-130.666
control/S_000008_664.pdb	26.7	-50.279
control/S_000005_215.pdb	23	47.233
control/S_000021_585.pdb	27.22	-109.73
control/S_000002_405.pdb	26.76	-67.066
control/S_000009_336.pdb	28.32	-99.297
control/S_000004_747.pdb	32.81	-9.607
control/S_000009_491.pdb	21.41	-122.362
control/S_000006_257.pdb	25.23	-152.654
control/S_000013_683.pdb	30.28	-81.131
control/S_000011_434.pdb	22.65	-107.329
control/S_000013_124.pdb	33.94	-137.984
control/S_000011_393.pdb	32.21	-62.889
control/S_000014_734.pdb	19.38	-87.228
control/S_000019_345.pdb	31.88	-49.129
control/S_000012_476.pdb	21.94	-103.461
control/S_000010_166.pdb	28.65	-150.853
control/S_000011_055.pdb	28.93	-62.483
control/S_000013_545.pdb	24.97	-62.105
control/S_000017_317.pdb	24.91	-86.162
control/S_000012_017.pdb	30.9	-145.388
control/S_000022_338.pdb	27.15	-119.228
control/S_000010_507.pdb	24.74	-108.446
control/S_000014_355.pdb	21.41	-100.696
control/S_000016_694.pdb	20	-121.043
control/S_000014_423.pdb	28.27	-119.966
control/S_000010_271.pdb	28.12	-31.43
control/S_000003_779.pdb	34.3	-145.947
control/S_000001_269.pdb	25.26	-70.54
control/S_000006_479.pdb	28.38	-48.774
control/S_000015_171.pdb	26.08	-82.918
control/S_000004_169.pdb	33	-125.545
control/S_000009_518.pdb	23.34	-111.577
control/S_000011_084.pdb	28.52	-127.271
control/S_000011_723.pdb	27.58	-94.544
control/S_000013_594.pdb	31.07	-143.137
control/S_000003_318.pdb	32.48	-134.394
control/S_000010_610.pdb	23.85	-72.905
control/S_000012_300.pdb	34.42	-63.12
control/S_000001_608.pdb	29.12	-18.191
control/S_000014_042.pdb	30.92	-106.581
control/S_000013_652.pdb	27.93	-26.689
control/S_000011_342.pdb	26.34	-114.952
control/S_000006_018.pdb	37.19	-116.894
control/S_000004_508.pdb	33.87	-145.9
control/S_000017_000.pdb	29.01	-129.118
control/S_000009_179.pdb	27.46	-112.216
control/S_000014_507.pdb	24.4	-115.384
control/S_000010_355.pdb	29.28	-61.958
control/S_000011_607.pdb	32.68	-102.937
control/S_000013_317.pdb	25.72	-46.097
control/S_000010_093.pdb	26.34	-98.775
control/S_000010_734.pdb	30.9	-151.434
control/S_000012_583.pdb	28.62	-118.095
control/S_000014_166.pdb	28.48	-57.524
control/S_000011_266.pdb	21.47	-116.558
control/S_000017_124.pdb	28.12	-140.755
control/S_000015_393.pdb	20.6	-97.935
control/S_000018_045.pdb	32.87	-119.144
control/S_000015_342.pdb	26.2	-113.114
control/S_000013_000.pdb	27.16	-51.936
control/S_000002_018.pdb	28.46	-64.174
control/S_000011_510.pdb	26.82	-126.714
control/S_000008_279.pdb	25.13	-65.261
control/S_000005_608.pdb	27.59	-149.687
control/S_000014_610.pdb	26.79	-28.164
control/S_000007_318.pdb	28.72	-130.679
control/S_000010_042.pdb	32.37	-186.852
control/S_000012_552.pdb	30.06	-69.033
control/S_000011_171.pdb	27.26	-80.765
control/S_000002_479.pdb	19.87	-90.287
control/S_000015_723.pdb	24.4	-109.941
control/S_000018_352.pdb	20.77	-125.708
control/S_000012_694.pdb	24.8	-101.653
control/S_000010_423.pdb	21.65	-94.78
control/S_000012_133.pdb	31.86	-65.445
control/S_000010_384.pdb	28.49	-100.049
control/S_000008_618.pdb	26.06	-115.637
control/S_000005_269.pdb	30.48	-67.422
control/S_000007_779.pdb	26.15	-147.081
control/S_000008_321.pdb	26.06	-63.716
control/S_000005_750.pdb	30.22	-81.676
control/S_000007_240.pdb	30.72	-100.429
control/S_000014_748.pdb	25.16	-117.585
control/S_000008_486.pdb	28.92	-67.889
control/S_000019_339.pdb	23.88	-116.808
control/S_000003_412.pdb	30.19	-120.898
control/S_000001_102.pdb	29.76	-63.463
control/S_000006_712.pdb	29.91	-107.306
control/S_000009_673.pdb	30.29	-124.845
control/S_000004_202.pdb	28.3	-144.029
control/S_000013_158.pdb	31.04	-106.503
control/S_000011_448.pdb	30.24	-114.815
control/S_000002_140.pdb	28.51	-47.337
control/S_000003_073.pdb	30.69	-96.25
control/S_000001_563.pdb	33.7	-143.751
control/S_000008_740.pdb	28.79	-103.408
control/S_000007_186.pdb	24.51	-113.525
control/S_000005_331.pdb	30.61	-137.968
control/S_000014_329.pdb	29.94	-36.007
control/S_000007_621.pdb	23.02	-88.297
control/S_000005_496.pdb	25.19	37.071
control/S_000013_539.pdb	27.38	-128.288
control/S_000002_286.pdb	24.77	-131.536
control/S_000002_521.pdb	32.1	-26.575
control/S_000011_029.pdb	33.84	-116.803
control/S_000006_373.pdb	21.6	-121.125
control/S_000009_212.pdb	27.7	-21.863
control/S_000004_663.pdb	29.02	-92.615
control/S_000004_115.pdb	30.69	-168.519
control/S_000009_564.pdb	24.39	-133.852
control/S_000006_405.pdb	33.19	-65.603
control/S_000002_257.pdb	31.69	-172.27
control/S_000008_791.pdb	23.98	-50.41
control/S_000007_157.pdb	27.87	-136.037
control/S_000005_447.pdb	26.7	-9.278
control/S_000008_036.pdb	33.82	8.454
control/S_000020_122.pdb	30.71	-99.563
control/S_000001_215.pdb	26.22	-103.8
control/S_000003_705.pdb	27.02	-96.566
control/S_000002_636.pdb	36.15	-86.459
control/S_000011_499.pdb	24.91	-144.983
control/S_000002_191.pdb	32.06	-36.751
control/S_000004_574.pdb	32.36	-63.142
control/S_000009_105.pdb	25.44	0.773
control/S_000006_064.pdb	26.66	-68.353
control/S_000001_674.pdb	34.98	-68.55
control/S_000003_364.pdb	29.31	56.679
control/S_000016_289.pdb	25.22	-158.21
control/S_000005_781.pdb	32.71	15.764
control/S_000007_536.pdb	29.55	-98.541
control/S_000005_026.pdb	29.58	-129.117
control/S_000007_291.pdb	22.79	-100.499
control/S_000014_799.pdb	27.69	-118.739
control/S_000008_457.pdb	29.36	-138.599
control/S_000001_498.pdb	25.77	-176.784
control/S_000010_327.pdb	22.76	-63.991
control/S_000012_637.pdb	25.29	-119.54
control/S_000003_188.pdb	32.92	-66.967
control/S_000010_480.pdb	27.53	-109.142
control/S_000013_365.pdb	28.68	-153.193
control/S_000011_675.pdb	27.62	-155.847
control/S_000004_798.pdb	29.83	-119.314
control/S_000027_618.pdb	22.27	-64.653
control/S_000017_290.pdb	27.21	-87.427
control/S_000015_780.pdb	19.08	-162.637
control/S_000006_288.pdb	25.76	-116.871
control/S_000016_404.pdb	28.56	-107.372
control/S_000014_114.pdb	28.55	-106.289
control/S_000010_746.pdb	33.31	-95.037
control/S_000009_788.pdb	25.55	-108.992
control/S_000018_037.pdb	25.11	-107.635
control/S_000017_156.pdb	34.74	-137.474
control/S_000013_704.pdb	25.65	-45.248
control/S_000011_214.pdb	24.7	-131.887
control/S_000011_562.pdb	25.82	-67.661
control/S_000017_620.pdb	31.69	-86.679
control/S_000004_328.pdb	32.27	-134.778
control/S_000009_759.pdb	31.6	-21.053
control/S_000015_497.pdb	23.87	-182.369
control/S_000006_638.pdb	27.22	-155.175
control/S_000015_330.pdb	26	-105.543
control/S_000010_797.pdb	32.34	-138.266
control/S_000001_028.pdb	28.82	-126.931
control/S_000012_520.pdb	28.07	-13.535
control/S_000010_030.pdb	29.87	-66.983
control/S_000003_538.pdb	27.96	-83.429
control/S_000012_287.pdb	27.56	-97.933
control/S_000014_662.pdb	33.08	-108.45
control/S_000004_749.pdb	26.28	-98.518
control/S_000009_338.pdb	23.53	-150.731
control/S_000006_259.pdb	32.1	-95.426
control/S_000011_103.pdb	29.23	-62.109
control/S_000013_413.pdb	27.35	-23.922
control/S_000014_203.pdb	28.34	-118.623
control/S_000012_141.pdb	31.89	-124.496
control/S_000001_449.pdb	29.4	-67.849
control/S_000003_159.pdb	28.04	-75.176
control/S_000010_451.pdb	26.31	-46.939
control/S_000012_478.pdb	30.42	-132.508
control/S_000001_170.pdb	29.15	-66.077
control/S_000003_460.pdb	27.2	-92.038
control/S_000010_168.pdb	30.24	-111.218
control/S_000005_085.pdb	28.17	-131.255
control/S_000007_232.pdb	23.36	-94.302
control/S_000005_722.pdb	28.58	-78.489
control/S_000007_595.pdb	27.12	-157.676
control/S_000008_353.pdb	28.62	-123.147
control/S_000002_132.pdb	31.51	-116.496
control/S_000002_695.pdb	26.78	-77.668
control/S_000004_270.pdb	28.68	-116.316
control/S_000009_601.pdb	29.27	-129.637
control/S_000018_619.pdb	21.77	-69.222
control/S_000015_268.pdb	28.13	-99.941
control/S_000006_760.pdb	26.5	-89.05
control/S_000008_095.pdb	29.84	-91.847
control/S_000007_653.pdb	23.18	-136.022
control/S_000005_343.pdb	30.57	-161.447
control/S_000008_732.pdb	28.26	-99.204
control/S_000001_511.pdb	28.49	-5.659
control/S_000012_019.pdb	23.03	-61.158
control/S_000010_509.pdb	26.43	-114.118
control/S_000003_001.pdb	33.66	-154.984
control/S_000004_611.pdb	27.84	-59.936
control/S_000009_260.pdb	28.69	-101.688
control/S_000006_301.pdb	24.74	-69.652
control/S_000002_553.pdb	28.79	-102.31
control/S_000002_582.pdb	30.37	-2.396
control/S_000021_402.pdb	24.66	-75.998
control/S_000002_225.pdb	27.06	-60.993
control/S_000006_477.pdb	33.25	-131.886
control/S_000009_516.pdb	32.14	-96.307
control/S_000004_167.pdb	25.63	-136.826
control/S_000003_777.pdb	25.88	-123.823
control/S_000001_267.pdb	29.06	-109.15
control/S_000020_150.pdb	31.15	-97.24
control/S_000008_044.pdb	33.59	-179.144
control/S_000007_682.pdb	22.32	-89.128
control/S_000005_435.pdb	31.86	-98.311
control/S_000007_125.pdb	31.25	-23.325
control/S_000005_392.pdb	32.1	-97.202
control/S_000006_016.pdb	29.9	-80.403
control/S_000009_177.pdb	30.84	-161.953
control/S_000004_506.pdb	26.23	-72.432
control/S_000002_644.pdb	30.5	-114.683
control/S_000008_425.pdb	30.35	-50.294
control/S_000005_054.pdb	30.71	-180.643
control/S_000007_544.pdb	26.08	-80.217
control/S_000008_382.pdb	29.58	-124.95
control/S_000003_316.pdb	31.59	-79.739
control/S_000020_296.pdb	30.28	-157.717
control/S_000001_606.pdb	32.93	-28.816
control/S_000011_609.pdb	28.4	-37.717
control/S_000002_301.pdb	26.34	-124.349
control/S_000013_319.pdb	28.19	-50.56
control/S_000009_432.pdb	20.29	-104.622
control/S_000004_043.pdb	29.57	-49.63
control/S_000009_395.pdb	29.19	-87.873
control/S_000006_553.pdb	28	-21.605
control/S_000001_343.pdb	32.21	-86.362
control/S_000003_653.pdb	24.92	-109.35
control/S_000007_001.pdb	26.46	-99.542
control/S_000014_509.pdb	29.93	-125.631
control/S_000008_160.pdb	31.2	-150.982
control/S_000016_019.pdb	23.3	-63.361
control/S_000005_511.pdb	25.6	-129.558
control/S_000006_695.pdb	26.1	-130.682
control/S_000009_053.pdb	28.97	-43.926
control/S_000004_422.pdb	29.2	-142.531
control/S_000006_132.pdb	29.18	-38.431
control/S_000004_385.pdb	22.94	-38.766
control/S_000002_760.pdb	25.94	-72.68
control/S_000011_268.pdb	31.43	-57.786
control/S_000021_147.pdb	24.93	-65.778
control/S_000014_168.pdb	23.99	-159.037
control/S_000007_460.pdb	20.72	-124.921
control/S_000019_519.pdb	31.64	-42.592
control/S_000008_501.pdb	28.21	-76.024
control/S_000005_170.pdb	26.76	-94.295
control/S_000016_478.pdb	29.74	-99.572
control/S_000001_722.pdb	25.58	-47.621
control/S_000003_595.pdb	26.66	-47.683
control/S_000001_085.pdb	31.6	-56.124
control/S_000003_232.pdb	30.07	-25.312
control/S_000003_544.pdb	26.47	-48.918
control/S_000001_054.pdb	29.89	67.588
control/S_000005_606.pdb	25.88	4.886
control/S_000008_277.pdb	26.6	-107.703
control/S_000007_316.pdb	29.51	-144.415
control/S_000002_016.pdb	30.51	-88.049
control/S_000023_321.pdb	28.37	-122.333
control/S_000006_644.pdb	32.47	-127.921
control/S_000009_082.pdb	33.45	-80.833
control/S_000004_354.pdb	25.11	-74.652
control/S_000009_725.pdb	29.31	-109.892
control/S_000005_267.pdb	29.69	-93.782
control/S_000008_616.pdb	31.19	-85.128
control/S_000007_777.pdb	22.33	-116.925
control/S_000003_125.pdb	25.96	-129.959
control/S_000001_392.pdb	29.94	-61.984
control/S_000003_682.pdb	27.22	-108.162
control/S_000001_435.pdb	30.15	-111.829
control/S_000004_092.pdb	22.73	-106.958
control/S_000006_225.pdb	27.06	-154.469
control/S_000004_735.pdb	28.64	-44.568
control/S_000009_344.pdb	30	-118.444
control/S_000006_582.pdb	30.52	-111.072
control/S_000002_477.pdb	26.53	-69.362
control/S_000013_156.pdb	29.09	-166.769
control/S_000011_446.pdb	28.5	-89.817
control/S_000018_665.pdb	32.74	-113.633
control/S_000017_704.pdb	31.66	-141.232
control/S_000010_114.pdb	24.13	-143.427
control/S_000012_404.pdb	31.85	-11.135
control/S_000019_490.pdb	29.14	-107.788
control/S_000008_488.pdb	24.76	12.117
control/S_000017_365.pdb	26.35	-140.468
control/S_000002_288.pdb	28.17	-171.976
control/S_000011_780.pdb	24.27	-168.112
control/S_000013_537.pdb	26.41	-109.203
control/S_000011_027.pdb	32.35	-54.315
control/S_000023_618.pdb	25.75	-70.839
control/S_000013_290.pdb	32.57	-123.215
control/S_000007_188.pdb	29.54	-28.968
control/S_000005_498.pdb	30.46	-101.359
control/S_000014_327.pdb	22.15	-83.115
control/S_000010_575.pdb	27.59	-79.572
control/S_000012_065.pdb	26.56	-78.074
control/S_000012_713.pdb	24.14	-87.534
control/S_000010_203.pdb	28.37	-90.954
control/S_000014_451.pdb	31.9	-88.905
control/S_000007_159.pdb	30.5	-95.079
control/S_000008_038.pdb	29.49	-76.855
control/S_000005_449.pdb	23.07	-82.105
control/S_000016_141.pdb	26.85	-83.443
control/S_000002_259.pdb	33.44	-109.102
control/S_000011_751.pdb	21.48	-108.773
control/S_000013_241.pdb	28.82	-46.291
control/S_000017_413.pdb	24.97	-102.702
control/S_000015_103.pdb	26.48	-140.704
control/S_000007_538.pdb	28.38	-120.595
control/S_000014_030.pdb	30.25	-101.759
control/S_000016_287.pdb	29.97	-99.577
control/S_000008_459.pdb	25.93	-103.294
control/S_000016_520.pdb	21.33	-58.967
control/S_000005_028.pdb	31.94	-24.515
control/S_000012_372.pdb	31.56	-113.545
control/S_000010_662.pdb	26.01	-53.425
control/S_000018_113.pdb	26.34	-111.547
control/S_000013_187.pdb	21.7	-59.212
control/S_000011_330.pdb	23.61	-85.782
control/S_000002_638.pdb	31.34	-24.466
control/S_000013_620.pdb	26.51	10.723
control/S_000011_497.pdb	27.51	-105.223
control/S_000006_554.pdb	28.01	-103.518
control/S_000009_392.pdb	26.78	-126.353
control/S_000009_435.pdb	30.2	-60.604
control/S_000004_044.pdb	25.27	-1.525
control/S_000002_306.pdb	25.65	-149.369
control/S_000008_167.pdb	27.92	-109.98
control/S_000005_516.pdb	20.4	-139.79
control/S_000007_006.pdb	27.94	-180.88
control/S_000003_654.pdb	30.5	-93.895
control/S_000001_344.pdb	32.45	-144.185
control/S_000002_767.pdb	24.87	-54.622
control/S_000006_135.pdb	32.73	-187.973
control/S_000004_382.pdb	31.61	-49.186
control/S_000009_054.pdb	29	-147.265
control/S_000006_692.pdb	20.79	-131.884
control/S_000004_425.pdb	28.16	-77.037
control/S_000001_082.pdb	27.8	-127.517
control/S_000003_235.pdb	29.84	-91.354
control/S_000001_725.pdb	31.07	-136.017
control/S_000003_592.pdb	23.25	-99.105
control/S_000020_412.pdb	28.4	-140.514
control/S_000008_506.pdb	25.44	-100.498
control/S_000005_177.pdb	29.1	-98.152
control/S_000007_467.pdb	19.91	-106.412
control/S_000007_311.pdb	27.3	-152.858
control/S_000014_619.pdb	27.41	-0.303
control/S_000005_601.pdb	29.54	-127.675
control/S_000008_270.pdb	28.12	-134.699
control/S_000001_053.pdb	30.7	65.398
control/S_000003_543.pdb	27.2	-53.837
control/S_000004_353.pdb	33.83	-117.157
control/S_000009_722.pdb	25.71	-98.531
control/S_000009_085.pdb	18.93	-160.468
control/S_000006_643.pdb	27.57	-55.608
control/S_000011_519.pdb	24.47	-44.666
control/S_000002_011.pdb	23.05	-106.459
control/S_000013_009.pdb	30.89	-139.618
control/S_000003_685.pdb	29.57	-57.925
control/S_000001_432.pdb	30.19	-121.389
control/S_000003_122.pdb	27.51	-30.983
control/S_000001_395.pdb	30.53	-117.424
control/S_000007_770.pdb	30.21	-92.397
control/S_000005_260.pdb	24.4	-131.805
control/S_000008_611.pdb	23.19	-98.674
control/S_000024_157.pdb	31.56	-95.055
control/S_000002_470.pdb	22.02	-75.58
control/S_000011_178.pdb	25.45	-72.127
control/S_000013_468.pdb	29.32	-94.096
control/S_000004_732.pdb	28.03	-132.228
control/S_000006_585.pdb	36.78	-76.882
control/S_000009_343.pdb	24.79	-87.234
control/S_000004_095.pdb	29.19	-90.203
control/S_000006_222.pdb	15.14	-136.509
control/S_000018_662.pdb	26.9	17.392
control/S_000002_149.pdb	32.4	-64.622
control/S_000011_441.pdb	26.43	-106.883
control/S_000013_151.pdb	26.85	-104.643
control/S_000014_741.pdb	21.95	-140.406
control/S_000007_249.pdb	28.05	-84.214
control/S_000005_759.pdb	29.4	-117.197
control/S_000019_497.pdb	23.78	8.088
control/S_000008_328.pdb	27.81	-126.529
control/S_000012_403.pdb	28.56	-96.105
control/S_000010_113.pdb	30.8	-105.207
control/S_000011_020.pdb	26.94	-129.664
control/S_000002_528.pdb	29.19	-104.373
control/S_000013_297.pdb	26.11	-103.213
control/S_000011_787.pdb	29.82	-91.376
control/S_000013_530.pdb	29.85	-156.773
control/S_000015_672.pdb	28.74	168.767
control/S_000012_062.pdb	27.14	-97.246
control/S_000010_572.pdb	28.81	-82.479
control/S_000007_628.pdb	24.53	-102.216
control/S_000014_320.pdb	25.08	-97.944
control/S_000005_338.pdb	33.78	-106.25
control/S_000014_487.pdb	23.77	-135.604
control/S_000008_749.pdb	32.06	-98.819
control/S_000016_146.pdb	28.97	-139.656
control/S_000014_456.pdb	28.8	-121.14
control/S_000008_798.pdb	24.51	181.11
control/S_000010_204.pdb	29.94	-134.785
control/S_000012_714.pdb	30.44	-94.637
control/S_000017_414.pdb	26.76	-79.957
control/S_000013_246.pdb	21.05	-147.888
control/S_000011_756.pdb	30.74	-89.189
control/S_000010_665.pdb	27.82	-142.305
control/S_000012_375.pdb	29.63	-98.499
control/S_000014_790.pdb	35.91	-110.807
control/S_000007_298.pdb	34.35	-128.762
control/S_000016_527.pdb	26.17	-82.674
control/S_000014_037.pdb	28.01	-159.897
control/S_000005_788.pdb	24.21	-166.835
control/S_000016_280.pdb	24.77	-114.795
control/S_000013_627.pdb	28.97	-126.743
control/S_000002_198.pdb	29.46	-91.46
control/S_000011_490.pdb	24.65	-14.952
control/S_000011_337.pdb	37.44	-102.534
control/S_000015_565.pdb	26.05	-159.369
control/S_000001_338.pdb	29.29	-8.01
control/S_000012_630.pdb	27.57	-73.647
control/S_000010_487.pdb	27.07	-164.73
control/S_000012_197.pdb	21.7	-80.383
control/S_000010_320.pdb	29.07	-87.715
control/S_000003_628.pdb	30.49	-112.799
control/S_000009_449.pdb	30.2	-22.979
control/S_000004_038.pdb	26.09	-91.443
control/S_000006_528.pdb	21.63	-143.207
control/S_000015_020.pdb	26.42	-78.833
control/S_000017_297.pdb	22.79	-131.929
control/S_000011_672.pdb	22.47	-47.282
control/S_000013_362.pdb	28.83	-87.025
control/S_000001_759.pdb	28.98	-166.547
control/S_000003_249.pdb	29.22	-70.725
control/S_000010_741.pdb	25.46	-83.294
control/S_000014_113.pdb	31.49	-72.389
control/S_000016_403.pdb	31.11	-129.176
control/S_000011_213.pdb	27.99	-125.574
control/S_000013_703.pdb	26.97	-184.769
control/S_000009_028.pdb	23.68	-97.625
control/S_000004_459.pdb	26.15	-115.822
control/S_000017_151.pdb	28.28	-48.717
control/S_000006_149.pdb	31.23	-121.458
control/S_000004_488.pdb	21.79	-162.654
control/S_000015_337.pdb	20.73	-81.521
control/S_000015_490.pdb	28.93	-121.003
control/S_000006_198.pdb	26.67	-77.697
control/S_000011_565.pdb	26.49	-132.833
control/S_000014_665.pdb	21.94	-6.339
control/S_000010_037.pdb	30.7	-43.891
control/S_000012_280.pdb	30.15	-83.901
control/S_000001_788.pdb	29.78	-15.967
control/S_000003_298.pdb	30.05	-147.631
control/S_000010_790.pdb	28.3	-85.279
control/S_000012_527.pdb	25.81	-142.82
control/S_000013_414.pdb	25.02	-14.533
control/S_000011_104.pdb	27.09	-111.508
control/S_000018_327.pdb	25.21	-56.404
control/S_000009_498.pdb	25.29	-106.853
control/S_000017_246.pdb	25.49	-117.023
control/S_000010_456.pdb	26.98	-115.296
control/S_000012_146.pdb	29.66	-56.321
control/S_000016_714.pdb	30.17	-66.871
control/S_000005_725.pdb	27.47	-139.423
control/S_000008_354.pdb	30.77	-81.528
control/S_000024_412.pdb	27.41	70.557
control/S_000007_592.pdb	26.2	-69.797
control/S_000005_082.pdb	24.2	-122.215
control/S_000007_235.pdb	29.77	-112.716
control/S_000003_467.pdb	34.52	-41.267
control/S_000001_177.pdb	31.71	-106.147
control/S_000006_767.pdb	22.57	-103.587
control/S_000004_277.pdb	21.83	-108.421
control/S_000009_606.pdb	31.13	-122.715
control/S_000002_692.pdb	27.57	-119.664
control/S_000002_135.pdb	30.17	-122.525
control/S_000003_006.pdb	18.08	-69.686
control/S_000001_516.pdb	27.45	-127.346
control/S_000005_344.pdb	30.66	-106.773
control/S_000008_735.pdb	30.51	-193.165
control/S_000007_654.pdb	30.31	-133.977
control/S_000008_092.pdb	27.03	-49.338
control/S_000002_554.pdb	28.44	-95.733
control/S_000006_306.pdb	29.28	-122.949
control/S_000004_616.pdb	27.35	-77.649
control/S_000009_267.pdb	28.48	-146.97
control/S_000009_511.pdb	25.7	-121.591
control/S_000004_160.pdb	24.17	-71.65
control/S_000015_178.pdb	33.69	-54.281
control/S_000006_470.pdb	34.46	-118.779
control/S_000002_222.pdb	22.27	-119.188
control/S_000021_405.pdb	29.71	-118.941
control/S_000002_585.pdb	27.29	-86.392
control/S_000007_122.pdb	28.48	-80.23
control/S_000005_395.pdb	21.23	-100.519
control/S_000007_685.pdb	30.78	-85.574
control/S_000008_043.pdb	23.79	-141.452
control/S_000005_432.pdb	32.1	-85.952
control/S_000001_260.pdb	24.92	-53.808
control/S_000020_157.pdb	26.14	-80.577
control/S_000003_770.pdb	26.39	-99.738
control/S_000010_278.pdb	31.19	-142.698
control/S_000002_643.pdb	27.18	-157.381
control/S_000009_170.pdb	29.65	-84.944
control/S_000004_501.pdb	25.38	-77.669
control/S_000006_011.pdb	24.13	-130.801
control/S_000015_519.pdb	24.86	-124.929
control/S_000018_168.pdb	25.02	-150.155
control/S_000001_601.pdb	21.14	-94.987
control/S_000012_309.pdb	25.94	-24.244
control/S_000010_619.pdb	30.35	-117.007
control/S_000003_311.pdb	30.9	-54.471
control/S_000008_385.pdb	30.75	-25.358
control/S_000007_543.pdb	20.09	-151.897
control/S_000008_422.pdb	26.54	-154.373
control/S_000005_053.pdb	31.43	-170.957
control/S_000017_405.pdb	24.86	-99.058
control/S_000015_115.pdb	25.08	-140.128
control/S_000011_747.pdb	26.76	-65.733
control/S_000008_789.pdb	27.29	-110.248
control/S_000019_036.pdb	33.38	-83.11
control/S_000016_157.pdb	34.19	-84.927
control/S_000012_705.pdb	31.37	-154.533
control/S_000010_215.pdb	31.65	-78.862
control/S_000011_326.pdb	23.98	-137.833
control/S_000002_189.pdb	27.65	-78.397
control/S_000011_481.pdb	30.93	-59.684
control/S_000012_364.pdb	31.91	-94.98
control/S_000010_674.pdb	27.77	-103.475
control/S_000005_799.pdb	32.29	-121.098
control/S_000014_781.pdb	25.33	-113.306
control/S_000007_289.pdb	29.49	-108.045
control/S_000005_748.pdb	29.69	-78.222
control/S_000016_240.pdb	27.89	-122.97
control/S_000008_339.pdb	27.82	-135.195
control/S_000019_321.pdb	26.56	-69.666
control/S_000007_258.pdb	31.03	-101.479
control/S_000010_102.pdb	27.21	-89.039
control/S_000012_412.pdb	28.09	-84.565
control/S_000018_673.pdb	28.32	-111.883
control/S_000017_712.pdb	19.23	-138.793
control/S_000013_140.pdb	18.2	-73.819
control/S_000002_158.pdb	29.12	-62.573
control/S_000011_450.pdb	29.47	-108.883
control/S_000010_563.pdb	29.97	-81
control/S_000005_329.pdb	33.84	-136.884
control/S_000014_496.pdb	24.79	-148.138
control/S_000008_758.pdb	24.42	-157.369
control/S_000007_639.pdb	32.85	-91.92
control/S_000014_331.pdb	26.85	-129.529
control/S_000011_796.pdb	31.04	8.785
control/S_000013_521.pdb	25.55	-68.54
control/S_000011_031.pdb	29.57	-90.497
control/S_000002_539.pdb	29.35	-66.34
control/S_000013_286.pdb	31.48	-103.356
control/S_000015_663.pdb	31.98	-151.102
control/S_000009_094.pdb	28.57	-119.594
control/S_000006_652.pdb	26.96	-153.722
control/S_000004_342.pdb	29.76	-67.087
control/S_000009_733.pdb	30.26	-58.321
control/S_000023_490.pdb	26.96	-119.524
control/S_000011_508.pdb	23.59	-109.851
control/S_000002_000.pdb	23.76	-153.946
control/S_000016_318.pdb	27.17	-121.991
control/S_000005_610.pdb	29.67	-102.224
control/S_000008_261.pdb	25.91	-96.686
control/S_000007_300.pdb	24.88	-165.64
control/S_000003_552.pdb	25.4	-120.943
control/S_000001_042.pdb	25.14	-112.03
control/S_000013_479.pdb	32.97	-151.938
control/S_000002_461.pdb	17.82	-52.047
control/S_000011_169.pdb	28.21	-89.325
control/S_000004_084.pdb	27.01	-77.684
control/S_000006_233.pdb	28.32	-105.903
control/S_000004_723.pdb	28.44	-128.67
control/S_000006_594.pdb	28.93	-124.312
control/S_000009_352.pdb	25.87	-107.236
control/S_000003_133.pdb	27.48	-153.619
control/S_000001_384.pdb	23.82	-134.509
control/S_000003_694.pdb	27.86	-114.629
control/S_000001_423.pdb	31.79	-63.055
control/S_000005_271.pdb	25.43	-112.695
control/S_000008_600.pdb	29.77	-145.96
control/S_000019_618.pdb	24.39	-100.262
control/S_000007_761.pdb	25.57	35.002
control/S_000007_017.pdb	29.84	-94.397
control/S_000008_176.pdb	29.21	-81.408
control/S_000005_507.pdb	29.05	-119.697
control/S_000001_355.pdb	32.58	-92.289
control/S_000003_645.pdb	23.86	-125.731
control/S_000009_424.pdb	26.08	-113.32
control/S_000004_055.pdb	26.94	-105.671
control/S_000006_545.pdb	31.4	-78.83
control/S_000009_383.pdb	28.35	-40.105
control/S_000002_317.pdb	26.34	-135.691
control/S_000001_734.pdb	26.12	-51.913
control/S_000003_583.pdb	21.13	-82.235
control/S_000020_403.pdb	27.02	-111.835
control/S_000001_093.pdb	31.07	-36.189
control/S_000003_224.pdb	30.83	-148.498
control/S_000007_476.pdb	31.72	-57.721
control/S_000008_517.pdb	26.47	-38.064
control/S_000005_166.pdb	28.91	-59.751
control/S_000002_776.pdb	23.55	-148.067
control/S_000009_045.pdb	32.22	-90.068
control/S_000006_683.pdb	33.1	-126.643
control/S_000004_434.pdb	25.6	-119.438
control/S_000006_124.pdb	25.14	-120.359
control/S_000004_393.pdb	28.84	-130.453
control/S_000007_694.pdb	31.61	-50.677
control/S_000008_052.pdb	29.59	-71.049
control/S_000005_423.pdb	28.15	-67.95
control/S_000007_133.pdb	35.56	-83.588
control/S_000005_384.pdb	28.49	-125.974
control/S_000003_761.pdb	35.73	-127.184
control/S_000010_269.pdb	18.12	-123.726
control/S_000001_271.pdb	29.91	-130.662
control/S_000015_169.pdb	30.77	-103.572
control/S_000006_461.pdb	27.31	-134.166
control/S_000009_500.pdb	25.58	-161.152
control/S_000004_171.pdb	32.09	-41.375
control/S_000021_414.pdb	28.63	-79.503
control/S_000002_594.pdb	28.66	-77.367
control/S_000002_233.pdb	23.46	-7.285
control/S_000020_280.pdb	29.85	-77.302
control/S_000010_608.pdb	33.29	-132.228
control/S_000003_300.pdb	27.65	-65.818
control/S_000001_610.pdb	28.93	-89.14
control/S_000012_318.pdb	24.31	-160.029
control/S_000008_433.pdb	28.35	-104.379
control/S_000005_042.pdb	17.2	-48.621
control/S_000008_394.pdb	29.03	-116.671
control/S_000007_552.pdb	31.52	-77.479
control/S_000002_652.pdb	29.2	-63.855
control/S_000006_000.pdb	27.18	-99.6
control/S_000009_161.pdb	29.1	-148.543
control/S_000004_510.pdb	25.67	-81.25
control/S_000004_266.pdb	26.09	-140.519
control/S_000009_617.pdb	22.77	-135.895
control/S_000006_776.pdb	29.95	-72.352
control/S_000002_124.pdb	31	-64.326
control/S_000002_683.pdb	28.58	-40.779
control/S_000005_093.pdb	31.76	-30.133
control/S_000007_224.pdb	32.43	-108.381
control/S_000005_734.pdb	22.1	-83.22
control/S_000008_345.pdb	30.56	-78.515
control/S_000007_583.pdb	26.88	-99.352
control/S_000001_166.pdb	29.47	-55.824
control/S_000003_476.pdb	29.71	-154.394
control/S_000002_545.pdb	25.45	-146.28
control/S_000004_607.pdb	25.96	-101.078
control/S_000009_276.pdb	30.68	-136.977
control/S_000006_317.pdb	27.47	-117.43
control/S_000001_507.pdb	32.3	-79.574
control/S_000003_017.pdb	23.12	-106.49
control/S_000007_645.pdb	29.55	-132.013
control/S_000008_083.pdb	31.24	-95.186
control/S_000005_355.pdb	26.35	-149.875
control/S_000008_724.pdb	30.86	-29.114
control/S_000003_289.pdb	32.5	-52.037
control/S_000010_781.pdb	23.5	-99.233
control/S_000012_536.pdb	23.32	-162.227
control/S_000010_026.pdb	30.21	-58.277
control/S_000001_799.pdb	32.09	-37.094
control/S_000015_481.pdb	26.41	-108.526
control/S_000006_189.pdb	33.59	-91.635
control/S_000004_499.pdb	25.43	-58.136
control/S_000015_326.pdb	28.63	-104.029
control/S_000011_574.pdb	26.61	-167.237
control/S_000012_157.pdb	30.86	-33.669
control/S_000010_447.pdb	19.86	-82.317
control/S_000011_115.pdb	24.94	-145.887
control/S_000013_405.pdb	31.43	-127.938
control/S_000018_491.pdb	32.22	-105.917
control/S_000009_489.pdb	18.46	-165.38
control/S_000006_539.pdb	28.96	-72.018
control/S_000017_286.pdb	27.57	-42.817
control/S_000009_458.pdb	27.86	-159.137
control/S_000004_029.pdb	29.16	-119.789
control/S_000013_373.pdb	31.37	-83.31
control/S_000011_663.pdb	27.8	-149.782
control/S_000014_563.pdb	20.11	-151.222
control/S_000019_112.pdb	25.53	-125.269
control/S_000012_186.pdb	29.62	-139.26
control/S_000010_331.pdb	30.12	-82.839
control/S_000003_639.pdb	27.91	-48.615
control/S_000001_329.pdb	27.85	-88.701
control/S_000012_621.pdb	27.67	-92.124
control/S_000010_496.pdb	23.76	-137.229
control/S_000013_712.pdb	27.69	-106.455
control/S_000011_202.pdb	28.96	-87.69
control/S_000015_450.pdb	28.58	-76.503
control/S_000006_158.pdb	24.97	-76.935
control/S_000009_039.pdb	32.04	-152.873
control/S_000004_448.pdb	28.5	-53.747
control/S_000003_258.pdb	26.84	-15.312
control/S_000010_750.pdb	27.09	-82.492
control/S_000012_240.pdb	26.93	-127.773
control/S_000001_748.pdb	28.43	-68.41
control/S_000016_412.pdb	23.4	-127.608
control/S_000019_573.pdb	32.35	-84.75
control/S_000001_276.pdb	22.73	-98.663
control/S_000020_141.pdb	26.32	-53.796
control/S_000003_766.pdb	36.83	-138.974
control/S_000007_134.pdb	35.88	-130.797
control/S_000005_383.pdb	28.47	-129.869
control/S_000008_055.pdb	25.49	-155.732
control/S_000007_693.pdb	22.3	-75.29
control/S_000005_424.pdb	24.87	-112.648
control/S_000002_234.pdb	18.38	-107.244
control/S_000002_593.pdb	28.87	-148.213
control/S_000009_507.pdb	35.95	-81.342
control/S_000004_176.pdb	26.85	-67.943
control/S_000006_466.pdb	27.21	-131.8
control/S_000007_555.pdb	30.12	-188.18
control/S_000008_393.pdb	30.89	-158.432
control/S_000008_434.pdb	29.1	-104.302
control/S_000005_045.pdb	31.09	-126.892
control/S_000001_617.pdb	35.14	-37.042
control/S_000003_307.pdb	29.71	61.476
control/S_000020_287.pdb	33.86	-147.109
control/S_000009_166.pdb	25.67	47.815
control/S_000004_517.pdb	33.94	-132.772
control/S_000006_007.pdb	26.34	-47.747
control/S_000002_655.pdb	27.17	-129.261
control/S_000002_684.pdb	27.84	-116.016
control/S_000002_123.pdb	28.24	-105.837
control/S_000006_771.pdb	27.27	-109.495
control/S_000004_261.pdb	33.36	-45.762
control/S_000009_610.pdb	27.36	-100.987
control/S_000003_471.pdb	29.23	-101.488
control/S_000010_179.pdb	22.03	-151.417
control/S_000012_469.pdb	29.8	-121.756
control/S_000001_161.pdb	32.95	-47.518
control/S_000005_733.pdb	28.41	-66.993
control/S_000007_584.pdb	27.53	-114.092
control/S_000008_342.pdb	27.14	-73.041
control/S_000005_094.pdb	29.98	-41.282
control/S_000007_223.pdb	26.1	-103.225
control/S_000006_310.pdb	21.5	-18.755
control/S_000015_618.pdb	31.89	8.851
control/S_000004_600.pdb	32	-70.729
control/S_000009_271.pdb	27.43	-66.158
control/S_000002_542.pdb	30.19	-53.923
control/S_000005_352.pdb	26.59	-60.479
control/S_000008_723.pdb	28.27	-59.555
control/S_000008_084.pdb	34.56	-197.983
control/S_000007_642.pdb	25.93	18.762
control/S_000010_518.pdb	26.06	-136.559
control/S_000003_010.pdb	25.17	-51.195
control/S_000001_500.pdb	29.81	-147.743
control/S_000012_008.pdb	30.32	-115.697
control/S_000010_021.pdb	30.77	-50.689
control/S_000003_529.pdb	32.24	-81.881
control/S_000012_296.pdb	26.77	-75.62
control/S_000010_786.pdb	25.23	-57.438
control/S_000001_039.pdb	31.77	-93.944
control/S_000012_531.pdb	25.48	-105.781
control/S_000016_363.pdb	26.64	-114.279
control/S_000014_673.pdb	24.86	-88.158
control/S_000013_063.pdb	24.82	-151.963
control/S_000011_573.pdb	30.2	-76.166
control/S_000006_629.pdb	27.65	-71.297
control/S_000015_321.pdb	30.6	-23.886
control/S_000004_339.pdb	29.6	-139.213
control/S_000009_748.pdb	27.1	-37.315
control/S_000019_663.pdb	32.06	-115.924
control/S_000003_148.pdb	27.45	-76.604
control/S_000010_440.pdb	31.05	-113.401
control/S_000012_150.pdb	29.54	-167.345
control/S_000001_458.pdb	22.8	-32.815
control/S_000006_248.pdb	34.58	-123.305
control/S_000018_496.pdb	29	-3.604
control/S_000004_758.pdb	27.67	-81.838
control/S_000009_329.pdb	23.72	18.417
control/S_000013_402.pdb	28.87	-124.911
control/S_000011_112.pdb	29.39	-119.722
control/S_000011_664.pdb	29.28	-106.266
control/S_000015_791.pdb	31.28	-135.605
control/S_000006_299.pdb	28.7	-116.317
control/S_000015_036.pdb	27.72	-41.672
control/S_000004_789.pdb	28.86	-88.951
control/S_000012_626.pdb	24.31	-113.839
control/S_000003_199.pdb	21.32	-162.34
control/S_000010_491.pdb	30.1	-76.061
control/S_000012_181.pdb	29.56	-94.232
control/S_000001_489.pdb	30	-52.479
control/S_000010_336.pdb	25.36	-88.448
control/S_000014_564.pdb	29.16	-148.452
control/S_000017_147.pdb	25.66	-138.295
control/S_000018_781.pdb	26	-97.464
control/S_000009_799.pdb	30.15	-60.601
control/S_000015_457.pdb	24.97	-53.108
control/S_000011_205.pdb	24.75	-72.464
control/S_000013_715.pdb	25.98	-141.52
control/S_000014_105.pdb	29.68	-111.318
control/S_000016_415.pdb	29.2	-63.059
control/S_000012_247.pdb	28.35	-129.263
control/S_000010_757.pdb	30.36	-121.238
control/S_000013_250.pdb	21.43	-129.546
control/S_000002_248.pdb	26.54	-59.227
control/S_000011_740.pdb	29.08	-98.545
control/S_000015_112.pdb	28.64	-143.984
control/S_000017_402.pdb	25.12	-20.944
control/S_000010_212.pdb	24.19	-100.771
control/S_000012_702.pdb	30.97	-66.456
control/S_000008_029.pdb	27.61	-56.175
control/S_000005_458.pdb	27.97	-137.825
control/S_000016_150.pdb	32.34	-113.809
control/S_000007_148.pdb	26.38	-143.112
control/S_000015_573.pdb	24.58	-172.326
control/S_000013_631.pdb	21.14	-92.79
control/S_000011_486.pdb	30.5	-124.532
control/S_000011_321.pdb	27.65	-91.146
control/S_000002_629.pdb	20.87	-80.574
control/S_000008_448.pdb	25.1	-89.463
control/S_000014_786.pdb	28.12	-89.733
control/S_000005_039.pdb	32.59	-123.533
control/S_000007_529.pdb	26.68	-59.103
control/S_000016_296.pdb	32.23	-155.545
control/S_000010_673.pdb	30.63	-66.265
control/S_000012_363.pdb	27.59	-79.271
control/S_000012_415.pdb	21.03	-150.376
control/S_000010_105.pdb	27.32	-117.996
control/S_000008_499.pdb	24.32	-130.137
control/S_000011_457.pdb	29.62	-80.415
control/S_000013_147.pdb	24.21	-129.891
control/S_000017_715.pdb	28.3	-90.09
control/S_000005_489.pdb	33.4	-103.757
control/S_000016_181.pdb	28.66	-120.576
control/S_000014_336.pdb	31.52	-74.239
control/S_000014_491.pdb	25.06	-26.752
control/S_000007_199.pdb	23.65	-156.47
control/S_000012_074.pdb	34.27	-125.292
control/S_000010_564.pdb	30.93	-121.298
control/S_000015_664.pdb	28.17	-78.174
control/S_000011_036.pdb	30.04	-96.702
control/S_000013_281.pdb	28.38	-103.368
control/S_000002_299.pdb	30.16	-47.33
control/S_000011_791.pdb	30.86	-120.245
control/S_000013_526.pdb	28.72	-145.093
control/S_000002_007.pdb	32.22	-94.681
control/S_000004_345.pdb	27.08	-65.672
control/S_000009_734.pdb	26.32	-153.969
control/S_000006_655.pdb	31.06	-72.725
control/S_000009_093.pdb	27.77	-116.962
control/S_000001_045.pdb	30.43	-85.553
control/S_000003_555.pdb	31.52	-56.459
control/S_000022_662.pdb	23.81	-96.619
control/S_000007_307.pdb	31.18	-128.585
control/S_000005_617.pdb	20.47	-61.086
control/S_000008_266.pdb	29.52	-106.492
control/S_000004_724.pdb	28.56	-78.39
control/S_000009_355.pdb	25.31	-109.975
control/S_000006_593.pdb	25.11	-65.24
control/S_000004_083.pdb	28.98	-57.69
control/S_000006_234.pdb	31.98	-75.619
control/S_000002_466.pdb	22.85	-118.964
control/S_000007_766.pdb	28.32	-110.83
control/S_000005_276.pdb	33.23	-126.68
control/S_000008_607.pdb	31.12	-119.274
control/S_000003_693.pdb	23.27	-34.046
control/S_000001_424.pdb	31.7	-104.582
control/S_000003_134.pdb	30.62	-26.937
control/S_000001_383.pdb	23.71	-103.49
control/S_000003_642.pdb	28.92	-39.426
control/S_000001_352.pdb	28.32	-148.024
control/S_000008_171.pdb	30.52	-137.761
control/S_000016_008.pdb	29.62	-30.724
control/S_000005_500.pdb	30.84	-134.791
control/S_000007_010.pdb	25.29	-62.114
control/S_000014_518.pdb	29.16	-99.68
control/S_000013_308.pdb	24.15	-57.267
control/S_000011_618.pdb	27.41	-151.226
control/S_000002_310.pdb	31.1	-139.195
control/S_000009_384.pdb	23.31	-133.931
control/S_000006_542.pdb	29.29	-121.351
control/S_000009_423.pdb	28.46	-98.894
control/S_000004_052.pdb	28.9	-140.854
control/S_000008_510.pdb	33.1	-62.303
control/S_000005_161.pdb	31.12	-134.809
control/S_000016_469.pdb	29.46	-107.242
control/S_000014_179.pdb	21.79	-115.865
control/S_000007_471.pdb	23.5	-101.126
control/S_000001_094.pdb	35.41	-80.663
control/S_000003_223.pdb	30.05	-152.285
control/S_000001_733.pdb	32.59	-92.813
control/S_000003_584.pdb	23.9	-87.188
control/S_000006_123.pdb	25.91	-98.887
control/S_000004_394.pdb	27.36	-62.202
control/S_000006_684.pdb	26.09	-98.672
control/S_000009_042.pdb	28.88	-91.915
control/S_000004_433.pdb	18.94	-108.708
control/S_000013_769.pdb	29.11	-121.079
control/S_000002_771.pdb	23.51	-117.987
control/S_000011_279.pdb	25.86	-99.687
control/S_000004_178.pdb	27.59	-78.353
control/S_000009_509.pdb	25.09	-86.821
control/S_000018_511.pdb	23.55	-111.432
control/S_000006_468.pdb	24.45	-187.364
control/S_000015_160.pdb	25.19	-94.949
control/S_000011_732.pdb	31.19	-80.724
control/S_000013_585.pdb	34.29	-146.518
control/S_000011_095.pdb	30.13	-54.686
control/S_000013_222.pdb	23.12	-117.433
control/S_000019_043.pdb	30.68	-81.07
control/S_000014_432.pdb	30.52	-131.213
control/S_000016_122.pdb	31.37	-83.268
control/S_000001_278.pdb	32.87	-73.13
control/S_000010_260.pdb	25.39	-31.702
control/S_000003_768.pdb	22.43	-29.175
control/S_000011_353.pdb	31.67	21.098
control/S_000013_643.pdb	30.12	-128.634
control/S_000004_519.pdb	30.62	-125.453
control/S_000017_011.pdb	25.57	-145.588
control/S_000009_168.pdb	30.28	-78.801
control/S_000015_501.pdb	33.27	47.388
control/S_000006_009.pdb	28.25	-139.292
control/S_000012_311.pdb	28.96	-147.213
control/S_000001_619.pdb	29.54	20.056
control/S_000003_309.pdb	25.4	-125.639
control/S_000010_601.pdb	27.53	-1.379
control/S_000014_053.pdb	27.25	-134.641
control/S_000016_543.pdb	28.1	-10
control/S_000014_725.pdb	23.93	-82.361
control/S_000016_592.pdb	28.04	-80.162
control/S_000010_177.pdb	26.46	-105.259
control/S_000012_467.pdb	29.15	-117.248
control/S_000015_277.pdb	22.66	-142.198
control/S_000025_158.pdb	25.78	-134.1
control/S_000011_382.pdb	30.47	-79.724
control/S_000013_692.pdb	33.74	-119.261
control/S_000011_425.pdb	29.52	-24.607
control/S_000010_516.pdb	28.98	-126.608
control/S_000014_344.pdb	31.19	-128.367
control/S_000011_044.pdb	23.72	-79.811
control/S_000015_616.pdb	28.84	-128.966
control/S_000017_306.pdb	29.83	-97.945
control/S_000006_627.pdb	27.14	-119.449
control/S_000004_490.pdb	23.26	-121.319
control/S_000006_180.pdb	32.52	-113.523
control/S_000015_488.pdb	23.86	-116.782
control/S_000009_746.pdb	31.98	-121.221
control/S_000004_337.pdb	24.03	-6.663
control/S_000002_075.pdb	32.23	-73.672
control/S_000008_214.pdb	30.64	-88.967
control/S_000005_665.pdb	28.03	-11.627
control/S_000007_375.pdb	28.67	-36.602
control/S_000001_790.pdb	31.84	-85.679
control/S_000012_298.pdb	28.4	-154.027
control/S_000003_527.pdb	26.16	-101.659
control/S_000001_037.pdb	31.51	-104.265
control/S_000010_788.pdb	30.22	-13.226
control/S_000003_280.pdb	24.4	-147.332
control/S_000002_414.pdb	29.03	-97.165
control/S_000009_480.pdb	23.08	-75.668
control/S_000006_246.pdb	30.68	-104.184
control/S_000009_327.pdb	28.89	-42.929
control/S_000004_756.pdb	27.72	-92.623
control/S_000003_146.pdb	27.84	-73.46
control/S_000001_456.pdb	24.95	-158.558
control/S_000008_675.pdb	29.84	-54.565
control/S_000005_204.pdb	27.49	-139.517
control/S_000007_714.pdb	29.36	-109.167
control/S_000007_062.pdb	33.98	-49.718
control/S_000005_572.pdb	29.69	-45.228
control/S_000008_103.pdb	31.13	-140.17
control/S_000003_197.pdb	24.64	-22.439
control/S_000012_628.pdb	27.01	-62.676
control/S_000001_320.pdb	32.59	-27.69
control/S_000003_630.pdb	28.17	-110.266
control/S_000010_338.pdb	23.35	-109.214
control/S_000001_487.pdb	32.4	-97.539
control/S_000004_020.pdb	23.13	-86.915
control/S_000009_451.pdb	28.17	-159.115
control/S_000006_297.pdb	31.14	-151.765
control/S_000004_787.pdb	20.64	-118.666
control/S_000015_038.pdb	27.56	-97.733
control/S_000006_530.pdb	25.91	-77.791
control/S_000002_362.pdb	27.04	-71.768
control/S_000001_741.pdb	28.68	-25.462
control/S_000010_759.pdb	26.63	-117.368
control/S_000003_251.pdb	24.97	-119.124
control/S_000022_166.pdb	24.29	-117.665
control/S_000007_403.pdb	24.34	-90.68
control/S_000005_113.pdb	27.29	-21.07
control/S_000008_562.pdb	30.4	-150.714
control/S_000002_703.pdb	17.01	-125.708
control/S_000017_149.pdb	25.29	-120.873
control/S_000004_441.pdb	26.4	-37.265
control/S_000009_030.pdb	25.87	-106.185
control/S_000006_151.pdb	24.23	-52.633
control/S_000015_459.pdb	25.65	-68.287
control/S_000009_797.pdb	23.88	-61.751
control/S_000005_456.pdb	20.48	-135.212
control/S_000008_027.pdb	31.26	-116.398
control/S_000008_780.pdb	28.75	35.088
control/S_000007_146.pdb	30.23	-45.593
control/S_000003_714.pdb	32.15	-78.413
control/S_000001_204.pdb	31.87	-121.948
control/S_000006_414.pdb	26.12	-84.359
control/S_000004_104.pdb	25.27	-109.255
control/S_000009_575.pdb	20.58	-129.612
control/S_000002_246.pdb	20.97	-138.765
control/S_000003_375.pdb	26.24	-135.532
control/S_000001_665.pdb	19.72	-46.221
control/S_000005_037.pdb	20.64	-13.936
control/S_000007_280.pdb	30.74	-84.746
control/S_000008_446.pdb	27.8	-94.776
control/S_000016_298.pdb	27.89	-83.556
control/S_000005_790.pdb	20.21	-133.235
control/S_000007_527.pdb	34.1	-69.815
[truncated: 9,926 more rows]
