# Supplementary material for: Chemical reversible crosslinking enables measurement of RNA 3D distances and alternative conformations in cells
Source: Nat Commun. 2022 Feb 17;13:911. doi: 10.1038/s41467-022-28602-3 (PMC8854666; doi:10.1038/s41467-022-28602-3)
Supplement: Supplementary file 3 — Source Data [file 41467_2022_28602_MOESM3_ESM.zip › Source Data/Source Data SI/sfig10k/supp fig 10k no SHARC Source Data.txt]

name	rmsd	score
notert/S_000005_428.pdb	27.6	-107.117
notert/S_000008_059.pdb	39.61	-150.207
notert/S_000016_687.pdb	25.02	-150.829
notert/S_000014_430.pdb	39.58	-129.773
notert/S_000007_138.pdb	35.78	-84.798
notert/S_000010_262.pdb	39.56	-94.527
notert/S_000012_772.pdb	33.22	-133.39
notert/S_000018_513.pdb	33.26	-165.745
notert/S_000017_472.pdb	32.64	-125.134
notert/S_000011_097.pdb	37.39	-137.665
notert/S_000013_220.pdb	35.58	-166.944
notert/S_000002_238.pdb	40.26	-143.635
notert/S_000011_730.pdb	35.03	-174.068
notert/S_000013_587.pdb	28.45	-111.488
notert/S_000010_603.pdb	37.88	-164.623
notert/S_000033_024.pdb	33.33	-144.356
notert/S_000012_313.pdb	38.04	-174.388
notert/S_000016_541.pdb	30.83	-124.739
notert/S_000005_049.pdb	40.81	-145.422
notert/S_000008_438.pdb	39.39	-104.485
notert/S_000007_559.pdb	32.64	-160.289
notert/S_000014_051.pdb	25.5	-149.304
notert/S_000013_641.pdb	39.6	-54.354
notert/S_000011_351.pdb	30.78	-159.685
notert/S_000002_659.pdb	39.99	-166.581
notert/S_000015_503.pdb	38.54	-174.464
notert/S_000017_013.pdb	28.67	-81.644
notert/S_000017_765.pdb	37.48	-40.106
notert/S_000015_275.pdb	36.59	-45.972
notert/S_000011_427.pdb	38.89	-120.616
notert/S_000013_137.pdb	39.33	-10.335
notert/S_000021_708.pdb	39.63	-166.597
notert/S_000011_380.pdb	37.03	-154.134
notert/S_000002_688.pdb	36.76	-93.99
notert/S_000014_727.pdb	34.6	-132.866
notert/S_000016_590.pdb	36.03	-149.793
notert/S_000005_098.pdb	29.22	-188.156
notert/S_000007_588.pdb	40.17	-143.337
notert/S_000014_080.pdb	36.88	-178.601
notert/S_000012_465.pdb	36.05	-185.241
notert/S_000010_175.pdb	32.25	-107.792
notert/S_000011_046.pdb	36.82	-162.982
notert/S_000013_556.pdb	36.63	-113.692
notert/S_000018_265.pdb	32.73	1.664
notert/S_000012_004.pdb	27.91	-204.239
notert/S_000010_514.pdb	17.98	-101.069
notert/S_000014_346.pdb	30.97	-163.721
notert/S_000008_088.pdb	37.75	-41.77
notert/S_000019_737.pdb	35.65	-152.487
notert/S_000019_090.pdb	35.38	-170.932
notert/S_000016_656.pdb	36.27	-28.865
notert/S_000007_377.pdb	33.73	-165.27
notert/S_000008_216.pdb	35.96	-147.777
notert/S_000005_667.pdb	25.72	-158.661
notert/S_000001_035.pdb	33.79	-156.531
notert/S_000003_282.pdb	34.38	-157.034
notert/S_000001_792.pdb	37.07	-64.109
notert/S_000003_525.pdb	32.9	-147.024
notert/S_000006_182.pdb	31.44	-74.153
notert/S_000009_744.pdb	25.44	-148.91
notert/S_000004_335.pdb	38.09	-117.289
notert/S_000006_625.pdb	39.65	-92.968
notert/S_000004_492.pdb	30.13	-174.363
notert/S_000002_077.pdb	29.66	-139.131
notert/S_000001_454.pdb	38.61	-77.591
notert/S_000020_763.pdb	41.93	-145.908
notert/S_000003_144.pdb	27.75	-143.71
notert/S_000007_716.pdb	38.86	-107.352
notert/S_000008_677.pdb	20.36	-163.707
notert/S_000005_206.pdb	34.94	-102.818
notert/S_000002_416.pdb	35.55	-147.216
notert/S_000009_325.pdb	36.56	-170.267
notert/S_000028_012.pdb	36.4	-155.356
notert/S_000004_754.pdb	40.78	-64.827
notert/S_000009_482.pdb	32.85	-144.878
notert/S_000006_244.pdb	34.3	-146.666
notert/S_000004_785.pdb	32.63	-120.959
notert/S_000006_532.pdb	29.21	-92.685
notert/S_000004_022.pdb	23.15	-58.597
notert/S_000009_453.pdb	35.53	-107.797
notert/S_000006_295.pdb	38.08	-101.977
notert/S_000013_378.pdb	35.11	-167.411
notert/S_000011_668.pdb	35.71	-132.756
notert/S_000002_360.pdb	32.29	-101.137
notert/S_000016_078.pdb	34.95	-177.904
notert/S_000005_570.pdb	26.95	-160.463
notert/S_000008_101.pdb	26.87	-60.864
notert/S_000007_060.pdb	30.69	-141.959
notert/S_000003_632.pdb	37.19	-196.821
notert/S_000022_505.pdb	29.12	-201.016
notert/S_000001_485.pdb	36.98	-110.951
notert/S_000003_195.pdb	38.71	-49.749
notert/S_000020_015.pdb	32.91	-189.573
notert/S_000001_322.pdb	35.98	-23.53
notert/S_000013_719.pdb	30.65	-74.338
notert/S_000002_701.pdb	37.6	0.08
notert/S_000011_209.pdb	31.82	-169.221
notert/S_000006_153.pdb	27.36	-145.228
notert/S_000009_795.pdb	30.55	-132.025
notert/S_000004_443.pdb	36.63	-71.008
notert/S_000009_032.pdb	29.24	-166.607
notert/S_000003_253.pdb	33.51	-190.725
notert/S_000001_743.pdb	36.58	-116.279
notert/S_000005_111.pdb	41.03	-154.982
notert/S_000008_560.pdb	23.12	-125.63
notert/S_000014_109.pdb	31.68	-57.47
notert/S_000007_401.pdb	33.17	-140.008
notert/S_000004_106.pdb	29.6	-123.999
notert/S_000009_577.pdb	40.03	-138.202
notert/S_000006_416.pdb	32.01	-160.342
notert/S_000002_244.pdb	37.25	-155.913
notert/S_000008_782.pdb	39.75	-157.277
notert/S_000007_144.pdb	36.11	-127.711
notert/S_000005_454.pdb	34.57	-178.061
notert/S_000008_025.pdb	33.01	-107.156
notert/S_000024_763.pdb	31.78	-162.844
notert/S_000001_206.pdb	40.92	-92.275
notert/S_000003_716.pdb	36.53	-120.529
notert/S_000002_625.pdb	30.22	-127.346
notert/S_000023_512.pdb	42.61	-166.339
notert/S_000002_182.pdb	36.7	-84.785
notert/S_000004_567.pdb	37.58	-153.341
notert/S_000009_116.pdb	32.93	-81.72
notert/S_000006_077.pdb	29.07	-177.227
notert/S_000001_667.pdb	35.33	-110.023
notert/S_000003_377.pdb	34.43	-109.25
notert/S_000005_792.pdb	30.7	-86.263
notert/S_000007_525.pdb	35.46	-62.256
notert/S_000005_035.pdb	27.88	-111.315
notert/S_000007_282.pdb	39.56	-123.901
notert/S_000008_444.pdb	37.75	-97.03
notert/S_000008_332.pdb	27.29	-129.671
notert/S_000005_743.pdb	34.23	-121.674
notert/S_000007_253.pdb	34.1	-177.584
notert/S_000008_495.pdb	34.94	-153.827
notert/S_000003_401.pdb	32.22	-163.565
notert/S_000010_109.pdb	29.09	-98.988
notert/S_000012_419.pdb	35.62	-159.598
notert/S_000001_111.pdb	35.21	-140.241
notert/S_000006_701.pdb	29.35	-183.81
notert/S_000009_660.pdb	46.4	-66.429
notert/S_000004_211.pdb	38.68	-154.264
notert/S_000017_719.pdb	38.06	-170.54
notert/S_000002_153.pdb	37.84	-147.372
notert/S_000010_568.pdb	39.89	-173.738
notert/S_000003_060.pdb	35.36	-138.241
notert/S_000001_570.pdb	37.02	-121.5
notert/S_000012_078.pdb	27.92	-109.433
notert/S_000008_753.pdb	35.36	-148.857
notert/S_000007_195.pdb	41.16	33.767
notert/S_000005_322.pdb	31.27	-23.798
notert/S_000007_632.pdb	35.12	-123.685
notert/S_000005_485.pdb	31.51	-118.198
notert/S_000026_505.pdb	37.53	-166.164
notert/S_000002_295.pdb	30.6	-128.634
notert/S_000002_532.pdb	47.85	-170.526
notert/S_000006_360.pdb	33.12	-175.008
notert/S_000009_201.pdb	33.11	-101.798
notert/S_000017_378.pdb	38.1	-139.793
notert/S_000004_670.pdb	31.23	-164.276
notert/S_000006_659.pdb	32.24	-123.172
notert/S_000015_351.pdb	36.18	-122.274
notert/S_000018_720.pdb	35.06	-141.817
notert/S_000009_738.pdb	36.74	-193.947
notert/S_000017_641.pdb	37.24	-152.11
notert/S_000004_349.pdb	25.62	-160.467
notert/S_000013_013.pdb	26.67	-94.34
notert/S_000011_503.pdb	39.03	-123.325
notert/S_000037_024.pdb	38.62	-135.951
notert/S_000014_603.pdb	28.23	-112.026
notert/S_000013_180_1.pdb	34.23	-126.315
notert/S_000010_051.pdb	36.43	-169.218
notert/S_000003_559.pdb	36.63	-78.231
notert/S_000001_049.pdb	35.78	-87.723
notert/S_000012_541.pdb	27.87	-160.85
notert/S_000013_472.pdb	37.06	-154.671
notert/S_000011_162.pdb	39.26	-184.64
notert/S_000015_730.pdb	34.68	-176.782
notert/S_000006_238.pdb	28.51	-88.255
notert/S_000017_587.pdb	32.93	-162.006
notert/S_000015_097.pdb	42.32	-79.246
notert/S_000009_359.pdb	24.71	-89.98
notert/S_000004_728.pdb	33.54	-130.727
notert/S_000012_687.pdb	33.63	-112.965
notert/S_000031_707.pdb	23.75	-120.675
notert/S_000003_138.pdb	33.24	-122.154
notert/S_000010_430.pdb	42.29	-152.459
notert/S_000001_428.pdb	31.53	-131.017
notert/S_000010_397.pdb	36.96	-79.528
notert/S_000014_262.pdb	29.51	-128.885
notert/S_000014_514.pdb	42.18	-192.733
notert/S_000016_004.pdb	31.23	-134.31
notert/S_000012_656.pdb	41.67	-124.555
notert/S_000010_346.pdb	36.83	-146.423
notert/S_000015_046.pdb	36.17	-121.16
notert/S_000009_388.pdb	31.22	-147.861
notert/S_000011_614.pdb	31.45	-139.81
notert/S_000010_080.pdb	34.34	-132.15
notert/S_000003_588.pdb	35.77	-173.011
notert/S_000012_237.pdb	33.79	-183.283
notert/S_000010_727.pdb	41.52	-109.306
notert/S_000001_098.pdb	41.28	-109.762
notert/S_000012_590.pdb	33.16	-142.427
notert/S_000019_504.pdb	35.91	-174.851
notert/S_000011_275.pdb	32.71	-120.639
notert/S_000013_765.pdb	32.28	-169.489
notert/S_000006_688.pdb	34.99	1.655
notert/S_000025_708.pdb	42.08	-96.53
notert/S_000004_398.pdb	36.59	-155.009
notert/S_000018_056.pdb	35.85	-174.146
notert/S_000002_243.pdb	34.23	-75.062
notert/S_000027_726.pdb	35.2	-183.834
notert/S_000006_411.pdb	33.75	-112.188
notert/S_000004_101.pdb	40.86	-130.777
notert/S_000009_570.pdb	35.99	-68.084
notert/S_000003_711.pdb	36.05	-106.072
notert/S_000010_219.pdb	32.52	-173.263
notert/S_000012_709.pdb	31.11	-69.949
notert/S_000001_201.pdb	36.77	-115.724
notert/S_000005_453.pdb	37.17	-135.931
notert/S_000008_022.pdb	28.2	-107.6
notert/S_000007_143.pdb	33.5	-185.722
notert/S_000008_785.pdb	25.8	-124.549
notert/S_000018_109.pdb	32.13	-48.063
notert/S_000006_070.pdb	34.02	-196.058
notert/S_000015_578.pdb	32.53	-196.408
notert/S_000004_560.pdb	38.73	-177.874
notert/S_000009_111.pdb	37.38	-190.116
notert/S_000002_185.pdb	29.87	-60.115
notert/S_000021_005.pdb	29.71	-92.089
notert/S_000002_622.pdb	36.58	-146.795
notert/S_000005_032.pdb	36.55	-165.9
notert/S_000008_443.pdb	33.81	-119.057
notert/S_000007_285.pdb	38.64	-154.803
notert/S_000005_795.pdb	35	-172.139
notert/S_000007_522.pdb	30.75	-117.141
notert/S_000010_678.pdb	30.97	-171.929
notert/S_000003_370.pdb	38.18	-149.485
notert/S_000001_660.pdb	23.89	-137.973
notert/S_000012_368.pdb	38.44	-143.352
notert/S_000001_116.pdb	29.51	-129.9
notert/S_000003_406.pdb	32.75	-61.307
notert/S_000008_492.pdb	27.78	-91.517
notert/S_000007_254.pdb	36.6	-160.854
notert/S_000008_335.pdb	26.58	-91.103
notert/S_000005_744.pdb	33.44	-158.73
notert/S_000002_154.pdb	40.2	-104.893
notert/S_000021_773.pdb	38.52	38.269
notert/S_000009_667.pdb	38.2	-172.357
notert/S_000004_216.pdb	31.18	-16.103
notert/S_000006_706.pdb	38.95	-127.408
notert/S_000007_635.pdb	31.81	-131.608
notert/S_000005_482.pdb	39.43	-70.537
notert/S_000007_192.pdb	33.82	-146.217
notert/S_000008_754.pdb	34.15	-176.357
notert/S_000024_012.pdb	37.61	-148.607
notert/S_000005_325.pdb	43.64	-179.414
notert/S_000001_577.pdb	32.95	-170.453
notert/S_000003_067.pdb	29.82	-170.734
notert/S_000009_206.pdb	33.6	-202.72
notert/S_000004_677.pdb	35.97	-67.533
notert/S_000006_367.pdb	40.09	-184.311
notert/S_000002_535.pdb	40.89	-49.678
notert/S_000002_292.pdb	42.39	-73.56
notert/S_000011_504.pdb	34.4	-139.226
notert/S_000013_014.pdb	23.72	-172.42
notert/S_000018_080.pdb	33.78	-168.259
notert/S_000017_646.pdb	32.98	-192.447
notert/S_000009_098.pdb	29.73	-132.072
notert/S_000012_546.pdb	30.21	-161.424
notert/S_000010_056.pdb	34.27	-163.926
notert/S_000014_604.pdb	31.89	-136.892
notert/S_000016_314.pdb	41.94	-141.583
notert/S_000006_598.pdb	32.83	-157.028
notert/S_000015_090.pdb	34.3	-117.236
notert/S_000015_737.pdb	22.28	-106.187
notert/S_000004_088.pdb	34.24	-153.22
notert/S_000011_165.pdb	34.82	-199.812
notert/S_000013_475.pdb	28.34	-183.646
notert/S_000014_265.pdb	29.72	-130.984
notert/S_000016_775.pdb	40.81	-79.096
notert/S_000010_390.pdb	34.89	-179.706
notert/S_000003_698.pdb	31.01	-140.522
notert/S_000001_388.pdb	40.79	-101.846
notert/S_000012_680.pdb	37.83	-128.924
notert/S_000010_437.pdb	24.52	-169.569
notert/S_000010_341.pdb	25.44	-47.818
notert/S_000003_649.pdb	35.92	-98.83
notert/S_000001_359.pdb	35.06	-172.488
notert/S_000012_651.pdb	31.68	-158.47
notert/S_000016_003.pdb	37.34	-138.186
notert/S_000014_513.pdb	31.76	-8.184
notert/S_000011_613.pdb	43.77	-167.078
notert/S_000006_549.pdb	31.54	-200.714
notert/S_000015_041.pdb	36.66	-200.913
notert/S_000004_059.pdb	40	-91.011
notert/S_000009_428.pdb	26.31	-153.321
notert/S_000003_228.pdb	37.04	-152.685
notert/S_000010_720.pdb	30.04	-123.343
notert/S_000012_597.pdb	26.11	-103.916
notert/S_000010_087.pdb	24.64	11.356
notert/S_000001_738.pdb	20.47	-148.051
notert/S_000017_697.pdb	24.28	-82.128
notert/S_000006_128.pdb	38.77	-143.153
notert/S_000004_438.pdb	29.74	-148.019
notert/S_000009_049.pdb	32.19	-84.456
notert/S_000013_762.pdb	31.44	-126.516
notert/S_000012_775.pdb	37.85	-192.288
notert/S_000010_265.pdb	27.1	-89.033
notert/S_000019_046.pdb	39.13	-69.098
notert/S_000005_388.pdb	34.52	-176.93
notert/S_000014_437.pdb	21.65	-141.413
notert/S_000007_698.pdb	35.04	-142.11
notert/S_000014_390.pdb	33.34	-142.1
notert/S_000011_737.pdb	35.71	-152.26
notert/S_000013_580.pdb	34.72	-166.384
notert/S_000011_090.pdb	27.05	-140.415
notert/S_000002_598.pdb	36.94	-137.656
notert/S_000018_514.pdb	36.67	-158.115
notert/S_000008_398.pdb	34.87	-102.783
notert/S_000014_056.pdb	38.37	-159.552
notert/S_000029_708.pdb	34.8	-145.787
notert/S_000012_314.pdb	31.32	-91.417
notert/S_000010_604.pdb	35.99	-90.358
notert/S_000017_014.pdb	31.53	-108.127
notert/S_000015_504.pdb	33.19	-165.756
notert/S_000013_646.pdb	38.41	-163.94
notert/S_000013_130.pdb	33.54	-198.562
notert/S_000011_387.pdb	35.95	-86.577
notert/S_000013_697.pdb	34.24	-119.373
notert/S_000002_128.pdb	31.68	-164.064
notert/S_000011_420.pdb	41.31	68.021
notert/S_000017_762.pdb	39.12	-125.201
notert/S_000010_172.pdb	39.64	-98.465
notert/S_000008_349.pdb	28.01	-105.702
notert/S_000005_738.pdb	37.16	-58.784
notert/S_000014_720.pdb	32.31	-196.995
notert/S_000007_228.pdb	28.64	-118.148
notert/S_000016_597.pdb	34.47	-69.769
notert/S_000018_262.pdb	32.51	-146.353
notert/S_000013_551.pdb	47.64	-50.83
notert/S_000011_041.pdb	37.95	-188.601
notert/S_000002_549.pdb	44.65	-88.53
notert/S_000008_728.pdb	37.34	-169.25
notert/S_000016_651.pdb	40.8	-174.633
notert/S_000005_359.pdb	38.9	-149.339
notert/S_000007_649.pdb	28.9	-135.656
notert/S_000010_513.pdb	22.41	-164.817
notert/S_000012_003.pdb	33.53	-161.636
notert/S_000001_795.pdb	38.27	-9.944
notert/S_000003_522.pdb	23.17	-128.371
notert/S_000001_032.pdb	29.56	-134.493
notert/S_000003_285.pdb	30.6	-164.469
notert/S_000008_211.pdb	29.06	-141.727
notert/S_000005_660.pdb	34.15	-166.649
notert/S_000007_370.pdb	38.45	-149.09
notert/S_000014_678.pdb	30.68	-171.186
notert/S_000013_068.pdb	32.07	-93.817
notert/S_000011_578.pdb	33.79	-118.435
notert/S_000002_070.pdb	33.22	-112.306
notert/S_000006_622.pdb	21.42	-119.571
notert/S_000004_495.pdb	28.02	-68.724
notert/S_000009_743.pdb	36.53	-128.81
notert/S_000025_005.pdb	26.6	-99.006
notert/S_000006_185.pdb	28.51	-133.957
notert/S_000004_332.pdb	34.76	-158.894
notert/S_000008_670.pdb	34.72	-70.914
notert/S_000005_201.pdb	23.7	-135.236
notert/S_000016_709.pdb	30.75	-173.035
notert/S_000014_219.pdb	35.98	-126.611
notert/S_000007_711.pdb	28.83	-88.912
notert/S_000003_143.pdb	40.34	-132.589
notert/S_000001_453.pdb	33.89	-163.509
notert/S_000006_243.pdb	34.82	-135.755
notert/S_000009_485.pdb	34.46	-111.534
notert/S_000009_322.pdb	34.68	-185.421
notert/S_000004_753.pdb	29.2	-100.366
notert/S_000017_181_1.pdb	31.12	-201.817
notert/S_000013_409.pdb	28.3	-102.56
notert/S_000023_726.pdb	30.61	-154.866
notert/S_000002_411.pdb	44.74	-164.244
notert/S_000002_367.pdb	28.78	-99.716
notert/S_000004_025.pdb	33.91	-168.183
notert/S_000006_292.pdb	33.96	-136.566
notert/S_000009_454.pdb	37.9	-127.333
notert/S_000004_782.pdb	34.39	-193.121
notert/S_000006_535.pdb	35.51	-146.204
notert/S_000020_012.pdb	39.13	-103.723
notert/S_000003_192.pdb	24.1	-69.497
notert/S_000001_325.pdb	19.56	-93.597
notert/S_000003_635.pdb	39.95	-133.714
notert/S_000001_482.pdb	40.1	-17.127
notert/S_000007_067.pdb	28.49	-19.962
notert/S_000005_577.pdb	32.99	-146.578
notert/S_000008_106.pdb	34.07	-55.743
notert/S_000004_444.pdb	34.26	-104.802
notert/S_000009_035.pdb	33.46	-148.59
notert/S_000025_773.pdb	36.27	-184.151
notert/S_000009_792.pdb	37.98	-148.237
notert/S_000006_154.pdb	30.35	-162.425
notert/S_000002_706.pdb	38.11	-143.013
notert/S_000007_406.pdb	47.46	-113.695
notert/S_000005_116.pdb	31.8	-147.332
notert/S_000008_567.pdb	26.15	-116.221
notert/S_000001_744.pdb	31.73	-102.834
notert/S_000003_254.pdb	29.55	-141.528
notert/S_000014_445.pdb	39.03	-76.576
notert/S_000010_217.pdb	40.44	-118.592
notert/S_000012_707.pdb	31.62	-108.174
notert/S_000018_566.pdb	33.95	-55.35
notert/S_000013_255.pdb	33.55	10.435
notert/S_000011_745.pdb	33.74	-167.701
notert/S_000010_676.pdb	37.22	-106.524
notert/S_000012_366.pdb	31.01	-77.042
notert/S_000014_783.pdb	38.76	-102.063
notert/S_000014_024.pdb	34.58	-181.053
notert/S_000013_634.pdb	39.95	-92.783
notert/S_000011_483.pdb	26.2	-134.172
notert/S_000013_193.pdb	38.76	-152.768
notert/S_000011_324.pdb	34.29	-92.247
notert/S_000018_107.pdb	38.26	-165.702
notert/S_000017_710.pdb	33.92	-131.935
notert/S_000004_218.pdb	30.91	-98.603
notert/S_000009_669.pdb	38.1	-87.307
notert/S_000006_708.pdb	36.18	-157.103
notert/S_000015_200.pdb	43.27	-134.386
notert/S_000011_452.pdb	36.45	-141.341
notert/S_000013_142.pdb	43.08	-152.241
notert/S_000019_323.pdb	45.19	-135.227
notert/S_000014_752.pdb	38.39	74.304
notert/S_000016_242.pdb	37.22	-164.792
notert/S_000001_118.pdb	44.52	-154.122
notert/S_000012_410.pdb	38.41	-147.817
notert/S_000022_098.pdb	44.95	-143.261
notert/S_000010_100.pdb	31.16	-156.33
notert/S_000003_408.pdb	35.76	-155.742
notert/S_000011_033.pdb	30.34	-148.473
notert/S_000013_284.pdb	31.53	-167.547
notert/S_000011_794.pdb	39.36	-122.241
notert/S_000013_523.pdb	37.57	-115.659
notert/S_000004_679.pdb	31.34	-68.028
notert/S_000009_208.pdb	39.69	-141.65
notert/S_000015_661.pdb	39.12	-124.18
notert/S_000006_369.pdb	34.32	-124.656
notert/S_000012_071.pdb	42.82	-142.742
notert/S_000001_579.pdb	30.85	-55.797
notert/S_000003_069.pdb	44.57	-147.289
notert/S_000010_561.pdb	38.26	-187.326
notert/S_000016_184.pdb	40.49	-136.41
notert/S_000019_742.pdb	35.86	-18.357
notert/S_000016_623.pdb	30.76	-152.417
notert/S_000014_494.pdb	30.22	-125.875
notert/S_000007_302.pdb	29.17	-179.164
notert/S_000005_612.pdb	30.86	-180.859
notert/S_000008_263.pdb	31.32	-159.225
notert/S_000012_548.pdb	39.32	-97.462
notert/S_000001_040.pdb	35.6	-152.577
notert/S_000003_550.pdb	32.56	-169.972
notert/S_000010_058.pdb	40.88	-143.386
notert/S_000004_340.pdb	33.47	-115.133
notert/S_000017_648.pdb	35.21	-115.475
notert/S_000009_731.pdb	41.07	-153.181
notert/S_000018_729.pdb	30.69	-159.295
notert/S_000009_096.pdb	37.92	-142.089
notert/S_000006_650.pdb	37.31	-198.817
notert/S_000002_002.pdb	30.54	34.03
notert/S_000003_696.pdb	27.78	-81.416
notert/S_000001_421.pdb	29.85	-146.898
notert/S_000012_129.pdb	30.02	-150.454
notert/S_000010_439.pdb	35.28	-97.734
notert/S_000003_131.pdb	38.93	-82.486
notert/S_000001_386.pdb	32.05	-144.638
notert/S_000007_763.pdb	41.81	-155.943
notert/S_000005_273.pdb	33.77	-142.8
notert/S_000024_144.pdb	30.52	-189.135
notert/S_000008_602.pdb	32.57	-169.56
notert/S_000002_463.pdb	29.93	-56.06
notert/S_000023_754.pdb	39.51	-188.559
notert/S_000004_721.pdb	34.59	-95.017
notert/S_000006_596.pdb	33.25	-158.795
notert/S_000009_350.pdb	39.21	-167.436
notert/S_000004_086.pdb	33.57	-128.844
notert/S_000006_231.pdb	37.11	-91.69
notert/S_000015_739.pdb	34.17	-125.033
notert/S_000006_547.pdb	30.86	-148.65
notert/S_000009_381.pdb	30.62	-145.841
notert/S_000009_426.pdb	34.86	-152.121
notert/S_000004_057.pdb	39.33	-83.183
notert/S_000002_315.pdb	38.11	-166.826
notert/S_000008_174.pdb	37.44	-149.406
notert/S_000005_505.pdb	39.26	-94.951
notert/S_000007_015.pdb	36.76	-66.24
notert/S_000003_647.pdb	43.94	-187.613
notert/S_000001_357.pdb	36.43	-138.494
notert/S_000021_153.pdb	34.44	-107.488
notert/S_000002_774.pdb	18.7	-139.164
notert/S_000006_126.pdb	32.98	-185.957
notert/S_000004_391.pdb	28.8	-163.261
notert/S_000017_699.pdb	32	-135.89
notert/S_000009_047.pdb	36.27	-120.513
notert/S_000006_681.pdb	40.72	-147.481
notert/S_000004_436.pdb	36.75	-151.858
notert/S_000012_599.pdb	45.83	-83.834
notert/S_000001_091.pdb	33.23	-75.345
notert/S_000003_226.pdb	30.91	-57.797
notert/S_000001_736.pdb	29.87	-155.238
notert/S_000003_581.pdb	30.64	-30.015
notert/S_000010_089.pdb	37	-161.51
notert/S_000008_515.pdb	28.16	-158.9
notert/S_000005_164.pdb	32.35	-83.821
notert/S_000007_474.pdb	32.66	-172.283
notert/S_000009_502.pdb	38.91	-164.713
notert/S_000004_173.pdb	24.58	-122.203
notert/S_000006_463.pdb	36.47	-119.385
notert/S_000027_754.pdb	34.22	-158.236
notert/S_000011_739.pdb	33.09	-85.191
notert/S_000002_231.pdb	36.25	-163.741
notert/S_000002_596.pdb	41.61	-91.023
notert/S_000007_131.pdb	29.65	-142.832
notert/S_000014_439.pdb	38.32	64.517
notert/S_000005_386.pdb	26.77	-112.14
notert/S_000019_048.pdb	36.49	-138.977
notert/S_000007_696.pdb	33.5	-91.811
notert/S_000008_050.pdb	31.6	-171.291
notert/S_000005_421.pdb	27.62	-151.98
notert/S_000001_273.pdb	38.42	-127.267
notert/S_000020_144.pdb	28.73	-63.838
notert/S_000003_763.pdb	27.59	-128.771
notert/S_000002_650.pdb	37.41	-93.916
notert/S_000011_358.pdb	33.34	-122.908
notert/S_000013_648.pdb	35.37	-153.127
notert/S_000009_163.pdb	32.82	-121.081
notert/S_000004_512.pdb	31.81	-103.847
notert/S_000006_002.pdb	35.92	-158.873
notert/S_000001_612.pdb	37.79	-105.274
notert/S_000003_302.pdb	34.65	-118.053
notert/S_000014_058.pdb	29.75	-156.692
notert/S_000008_396.pdb	36.14	-110.993
notert/S_000007_550.pdb	33.22	-104.762
notert/S_000019_429.pdb	36.25	-153.447
notert/S_000008_431.pdb	38.28	-116.501
notert/S_000029_706.pdb	32	-165.434
notert/S_000005_040.pdb	36.44	20.588
notert/S_000005_736.pdb	33.84	-146.828
notert/S_000012_180_1.pdb	29.83	-24.795
notert/S_000014_089.pdb	26.73	-115.408
notert/S_000008_347.pdb	35.65	-169.607
notert/S_000007_581.pdb	36.57	-112.985
notert/S_000005_091.pdb	40.16	-128.236
notert/S_000007_226.pdb	31.64	-110.685
notert/S_000003_474.pdb	33	-97.74
notert/S_000001_164.pdb	33.17	-158.762
notert/S_000006_774.pdb	30.25	-48.055
notert/S_000004_264.pdb	32.29	-133.986
notert/S_000009_615.pdb	29.28	-39.288
notert/S_000002_681.pdb	39.32	-179.688
notert/S_000011_389.pdb	33.03	-157.628
notert/S_000002_126.pdb	30.1	-89.562
notert/S_000013_699.pdb	36.14	-70.405
notert/S_000003_015.pdb	28.46	-185.894
notert/S_000020_195.pdb	37.97	-116.359
notert/S_000001_505.pdb	27.54	-131.118
notert/S_000005_357.pdb	31.98	-92.871
notert/S_000019_099.pdb	36.86	-174.649
notert/S_000008_726.pdb	36.3	-132.686
notert/S_000007_647.pdb	39.67	-119.664
notert/S_000008_081.pdb	36.21	-109.025
notert/S_000002_547.pdb	35.25	-91.113
notert/S_000006_315.pdb	34.61	-133.051
notert/S_000004_605.pdb	32.84	-74.844
notert/S_000009_274.pdb	29.83	-118.356
notert/S_000018_755.pdb	42.49	-120.673
notert/S_000017_193.pdb	36.19	-108.651
notert/S_000011_576.pdb	33.74	-68.681
notert/S_000014_676.pdb	37.89	-163.564
notert/S_000010_024.pdb	38.1	-59.838
notert/S_000010_783.pdb	34.58	-105.948
notert/S_000012_534.pdb	41.08	-143.483
notert/S_000013_407.pdb	40.49	-156.187
notert/S_000023_728.pdb	36.1	-101.848
notert/S_000015_745.pdb	33.38	-15.777
notert/S_000017_255.pdb	34.77	-85.666
notert/S_000010_445.pdb	33.94	-82.827
notert/S_000012_155.pdb	33.43	-111.791
notert/S_000016_707.pdb	33.99	6.75
notert/S_000014_217.pdb	40.85	-158.275
notert/S_000007_069.pdb	31.44	-146.133
notert/S_000019_110.pdb	40.62	-41.392
notert/S_000008_108.pdb	29.17	-108.76
notert/S_000005_579.pdb	33.97	-193.636
notert/S_000016_071.pdb	32.53	-78.073
notert/S_000012_623.pdb	39.15	-135.387
notert/S_000010_494.pdb	38.97	-140.794
notert/S_000012_184.pdb	32.43	-118.297
notert/S_000010_333.pdb	30.63	-185.857
notert/S_000015_794.pdb	34.6	-133.618
notert/S_000015_033.pdb	31.5	-91.405
notert/S_000017_284.pdb	33.19	-183.809
notert/S_000002_369.pdb	30.42	-117.571
notert/S_000011_661.pdb	30.37	-124.489
notert/S_000013_371.pdb	36.2	-81.605
notert/S_000012_242.pdb	41.47	-176.151
notert/S_000010_752.pdb	38.47	-98.135
notert/S_000007_408.pdb	33.49	-94.939
notert/S_000014_100.pdb	34.81	-153.398
notert/S_000019_571.pdb	33.72	-121.312
notert/S_000008_569.pdb	27.46	-121.006
notert/S_000026_098.pdb	29.29	-61.944
notert/S_000005_118.pdb	29.64	-186.587
notert/S_000011_200.pdb	32.65	-171.482
notert/S_000002_708.pdb	41.73	-117.15
notert/S_000013_710.pdb	40.43	-138.71
notert/S_000017_142.pdb	32.97	-190.119
notert/S_000015_452.pdb	36.88	-80.976
notert/S_000002_591.pdb	39.59	-95.642
notert/S_000011_099.pdb	35.55	-168.176
notert/S_000023_101.pdb	30.85	-134.866
notert/S_000002_236.pdb	32.05	-108.216
notert/S_000006_464.pdb	35.97	-112.411
notert/S_000009_505.pdb	35.81	-133.182
notert/S_000004_174.pdb	42.62	-104.525
notert/S_000003_764.pdb	30.52	-72.534
notert/S_000001_274.pdb	29.7	-106.714
notert/S_000020_143.pdb	36.47	-127.063
notert/S_000008_057.pdb	35.32	52.19
notert/S_000014_399.pdb	38.05	-124.487
notert/S_000007_691.pdb	33.18	-156.421
notert/S_000005_426.pdb	37.53	-114.084
notert/S_000007_136.pdb	31.76	-148.442
notert/S_000005_381.pdb	25.52	-161.405
notert/S_000016_689.pdb	34.31	-121.919
notert/S_000006_005.pdb	34.13	-115.051
notert/S_000009_164.pdb	36.88	-144.426
notert/S_000004_515.pdb	28.08	-123.876
notert/S_000021_070.pdb	35.79	-62.099
notert/S_000002_657.pdb	36.79	-108.652
notert/S_000008_436.pdb	44.24	-92.608
notert/S_000005_047.pdb	36.98	-150.825
notert/S_000007_557.pdb	31.2	-167.15
notert/S_000008_391.pdb	35.31	-184.735
notert/S_000003_305.pdb	37.41	-176.715
notert/S_000001_615.pdb	36.33	-142.542
notert/S_000001_163.pdb	39.37	-160.859
notert/S_000003_473.pdb	37.52	-121.346
notert/S_000005_096.pdb	39.59	-91.297
notert/S_000007_221.pdb	35.77	-127.089
notert/S_000014_729.pdb	36.68	-136.433
notert/S_000005_731.pdb	32.87	-140.66
notert/S_000007_586.pdb	36.21	-122.661
notert/S_000008_340.pdb	32.05	-148.306
notert/S_000011_429.pdb	34.23	-64.012
notert/S_000002_121.pdb	35.28	-138.74
notert/S_000021_706.pdb	37.45	-176.916
notert/S_000002_686.pdb	22.39	-171.681
notert/S_000004_263.pdb	39.82	-156.258
notert/S_000009_612.pdb	34.08	-116.883
notert/S_000006_773.pdb	22.95	-109.905
notert/S_000019_739.pdb	43.96	-177.189
notert/S_000008_086.pdb	29.21	-181.969
notert/S_000007_640.pdb	41.09	-127.457
notert/S_000005_350.pdb	34.43	-153.528
notert/S_000016_658.pdb	31.39	-120.817
notert/S_000008_721.pdb	37.52	-168.153
notert/S_000001_502.pdb	35.08	-99.727
notert/S_000020_192.pdb	40.46	-172.387
notert/S_000003_012.pdb	28.28	-95.081
notert/S_000004_602.pdb	43.41	-61.835
notert/S_000009_273.pdb	27.19	-151.004
notert/S_000027_025.pdb	33.65	-108.99
notert/S_000006_312.pdb	25.29	-140.617
notert/S_000025_292.pdb	43.6	-139.901
notert/S_000002_540.pdb	31.19	-63.862
notert/S_000011_048.pdb	32.06	-96.982
notert/S_000013_558.pdb	42.81	-128.686
notert/S_000002_079.pdb	35.02	-124.563
notert/S_000011_571.pdb	36.54	-146.87
notert/S_000017_194.pdb	33.54	-150.246
notert/S_000018_752.pdb	36.08	-128.283
notert/S_000015_323.pdb	33.09	-116.732
notert/S_000010_784.pdb	32.06	-111.872
notert/S_000012_533.pdb	35.69	-137.126
notert/S_000010_023.pdb	36.2	-144.896
notert/S_000012_294.pdb	33.22	-161.668
notert/S_000014_671.pdb	33.05	-130.595
notert/S_000007_379.pdb	36.27	-148.795
notert/S_000005_669.pdb	32.62	-195.279
notert/S_000008_218.pdb	35.47	-84.414
notert/S_000018_494.pdb	34.92	-46.29
notert/S_000015_742.pdb	37.14	-136.808
notert/S_000011_110.pdb	39.52	-96.494
notert/S_000002_418.pdb	37.92	-154.661
notert/S_000023_088.pdb	38.2	-189.245
notert/S_000007_718.pdb	39.21	-166.375
notert/S_000024_698.pdb	33.57	-98.525
notert/S_000014_210.pdb	34.2	-108.398
notert/S_000016_700.pdb	39.11	-98.302
notert/S_000005_208.pdb	35.54	-179.165
notert/S_000008_679.pdb	31.93	-176.639
notert/S_000012_152.pdb	22.59	-114.893
notert/S_000010_442.pdb	29.25	-160.05
notert/S_000012_183.pdb	42.74	-167.452
notert/S_000010_334.pdb	29.56	-85.541
notert/S_000012_624.pdb	31.28	-124.29
notert/S_000010_493.pdb	27.11	-165.845
notert/S_000016_076.pdb	28.34	-141.783
notert/S_000014_566.pdb	33.32	-177.265
notert/S_000011_666.pdb	29.86	-100.295
notert/S_000015_034.pdb	40.91	-112.861
notert/S_000018_445.pdb	30.6	-106.759
notert/S_000017_283.pdb	34.11	-134.295
notert/S_000015_793.pdb	41.78	-153.104
notert/S_000016_417.pdb	34.92	-145.817
notert/S_000014_107.pdb	35.74	-148.762
notert/S_000010_755.pdb	33.12	-159.676
notert/S_000018_024.pdb	34.63	-181.03
notert/S_000017_145.pdb	32.47	-204.318
notert/S_000013_717.pdb	28.87	-123.114
notert/S_000011_207.pdb	33.96	-141.676
notert/S_000001_208.pdb	35.48	-121.177
notert/S_000012_700.pdb	45.25	-113.477
notert/S_000020_698.pdb	38.12	-144.9
notert/S_000010_210.pdb	34.23	-161.222
notert/S_000003_718.pdb	34.94	-87.74
notert/S_000016_152.pdb	38.72	-122.688
notert/S_000011_742.pdb	26.04	-63.055
notert/S_000013_252.pdb	36.56	-142.592
notert/S_000009_579.pdb	28.52	-131.864
notert/S_000004_108.pdb	34.37	-151.274
notert/S_000006_418.pdb	39.45	-90.816
notert/S_000015_110.pdb	26.64	-123.09
notert/S_000014_023.pdb	31.5	-186.127
notert/S_000014_784.pdb	31.04	-89.071
notert/S_000012_361.pdb	28.93	-115.237
notert/S_000001_669.pdb	44.83	-112.16
notert/S_000003_379.pdb	42.73	-174.659
notert/S_000010_671.pdb	28.45	-145.923
notert/S_000009_118.pdb	34.57	-205.195
notert/S_000004_569.pdb	30.41	-170.593
notert/S_000015_571.pdb	29.51	-63.53
notert/S_000006_079.pdb	35.7	-165.15
notert/S_000018_100.pdb	31.5	-182.11
notert/S_000013_194.pdb	27.6	-150.27
notert/S_000011_323.pdb	25.04	-139.4
notert/S_000013_633.pdb	35.91	-155.166
notert/S_000013_145.pdb	34.02	-145.849
notert/S_000018_676.pdb	35.11	-165.49
notert/S_000017_717.pdb	28.85	-147.199
notert/S_000010_107.pdb	35.91	-21.086
notert/S_000012_417.pdb	32.44	-116.319
notert/S_000014_755.pdb	37.85	-170.184
notert/S_000016_181_1.pdb	35.2	-126.929
notert/S_000015_666.pdb	38.94	-202.158
notert/S_000011_793.pdb	38.25	-173.602
notert/S_000013_524.pdb	35.36	-39.831
notert/S_000011_034.pdb	34.96	-128.803
notert/S_000013_283.pdb	31.46	-140.654
notert/S_000019_745.pdb	33.81	-162.352
notert/S_000014_334.pdb	32.86	-142.057
notert/S_000010_566.pdb	24.17	-115.359
notert/S_000020_649.pdb	30.82	-53.325
notert/S_000012_076.pdb	33.24	-141.531
notert/S_000003_557.pdb	43.35	-170.133
notert/S_000001_047.pdb	33.93	-175.687
notert/S_000005_615.pdb	40.09	-188.68
notert/S_000008_264.pdb	31.17	-83.155
notert/S_000007_305.pdb	33.64	-148.873
notert/S_000023_495.pdb	43.19	-169.594
notert/S_000002_005.pdb	39.86	-172.193
notert/S_000021_185.pdb	33.41	-158.648
notert/S_000006_657.pdb	35.11	-189.861
notert/S_000009_091.pdb	35.94	-189.303
notert/S_000018_089.pdb	36.69	-100.028
notert/S_000004_347.pdb	34.89	-152.974
notert/S_000009_736.pdb	33.36	-90.892
notert/S_000005_274.pdb	34.28	-132.452
notert/S_000008_605.pdb	27.13	-90.406
notert/S_000007_764.pdb	40.06	-107.212
notert/S_000003_136.pdb	30.3	-88.109
notert/S_000012_689.pdb	31.06	-98.932
notert/S_000001_381.pdb	41.83	-167.31
notert/S_000003_691.pdb	36.14	-116.658
notert/S_000010_399.pdb	36.7	-199.164
notert/S_000001_426.pdb	32.32	-128.656
notert/S_000004_081.pdb	34.29	-75.57
notert/S_000006_236.pdb	26.36	-129.234
notert/S_000004_726.pdb	31.24	-132.903
notert/S_000009_357.pdb	39.25	-181.113
notert/S_000015_099.pdb	39.71	-116.661
notert/S_000006_591.pdb	33.45	-122.524
notert/S_000002_464.pdb	35.62	-142.867
notert/S_000023_025.pdb	41.96	-161.319
notert/S_000021_292.pdb	29.95	-71.275
notert/S_000002_312.pdb	41.92	-149.35
notert/S_000009_421.pdb	33.41	-135.458
notert/S_000004_050.pdb	38.54	-104.235
notert/S_000017_558.pdb	33.35	-153.384
notert/S_000009_386.pdb	30.69	-87.054
notert/S_000015_048.pdb	35.1	-182.321
notert/S_000006_540.pdb	27.67	-106.211
notert/S_000018_439.pdb	32.2	-82.406
notert/S_000012_658.pdb	37.82	-88.641
notert/S_000001_350.pdb	35.62	-145.034
notert/S_000003_640.pdb	35.03	-83.443
notert/S_000010_348.pdb	36.96	-189.003
notert/S_000007_012.pdb	36.21	-129.685
notert/S_000008_173.pdb	41.21	-183.123
notert/S_000005_502.pdb	35.25	-147.963
notert/S_000006_686.pdb	32.84	-155.91
notert/S_000009_040.pdb	44.46	-95.609
notert/S_000025_706.pdb	28.83	-99.905
notert/S_000004_431.pdb	32.25	-133.072
notert/S_000006_121.pdb	33.28	-147.544
notert/S_000015_429.pdb	43.52	-176.712
notert/S_000004_396.pdb	29.54	-77.672
notert/S_000002_773.pdb	33.79	-122.063
notert/S_000007_473.pdb	39.42	-150.786
notert/S_000008_512.pdb	35.66	-92.899
notert/S_000005_163.pdb	31.25	-147.787
notert/S_000001_731.pdb	29.75	-115.544
notert/S_000012_239.pdb	42.26	-58.776
notert/S_000003_586.pdb	36.63	-146.501
notert/S_000001_096.pdb	36.27	-149.515
notert/S_000010_729.pdb	47.65	-117.202
notert/S_000003_221.pdb	39.52	-114.315
notert/S_000008_714.pdb	32.98	-130.367
notert/S_000005_365.pdb	26.66	-54.393
notert/S_000007_675.pdb	25.16	-110.671
notert/S_000001_290.pdb	30.55	-99.038
notert/S_000003_027.pdb	38.52	-172.417
notert/S_000001_537.pdb	28.86	-151.91
notert/S_000010_288.pdb	34.82	-98.844
notert/S_000020_600.pdb	33.93	-15.318
notert/S_000003_780.pdb	43.68	-128.511
notert/S_000006_327.pdb	33.17	-106.414
notert/S_000004_190.pdb	39.85	-120.213
notert/S_000006_480.pdb	30.99	-172.022
notert/S_000009_246.pdb	27.46	-142.367
notert/S_000015_188.pdb	32.78	-124.943
notert/S_000004_637.pdb	37.08	-152.921
notert/S_000002_575.pdb	31.67	-139.033
notert/S_000022_771.pdb	39.74	-140.862
notert/S_000003_446.pdb	32.43	-183.827
notert/S_000001_156.pdb	26.34	-126.661
notert/S_000008_375.pdb	40.31	-149.163
notert/S_000005_704.pdb	39.94	-122.119
notert/S_000007_214.pdb	32.95	-123.904
notert/S_000026_123.pdb	36.83	-173.582
notert/S_000002_114.pdb	36.23	-122.362
notert/S_000009_180.pdb	43.93	-152.799
notert/S_000006_746.pdb	21.1	-173.584
notert/S_000009_627.pdb	21.37	-110.962
notert/S_000011_180_1.pdb	37.84	-213.405
notert/S_000018_198.pdb	26.66	-151.178
notert/S_000004_256.pdb	34.97	-184.735
notert/S_000004_520.pdb	26.57	-151.11
notert/S_000017_028.pdb	34.06	-177.647
notert/S_000009_151.pdb	33.27	7.838
notert/S_000006_797.pdb	35.93	-148.851
notert/S_000004_287.pdb	31.62	-145.652
notert/S_000006_030.pdb	32.02	-158.443
notert/S_000002_662.pdb	42.6	-101.703
notert/S_000007_562.pdb	40.05	-167.904
notert/S_000005_072.pdb	44.27	-146.757
notert/S_000008_403.pdb	38.16	-148.962
notert/S_000003_497.pdb	33.49	3.995
notert/S_000012_328.pdb	38.43	-77.237
notert/S_000001_620.pdb	43.11	-79.229
notert/S_000003_330.pdb	34.48	-108.405
notert/S_000010_638.pdb	40.15	-174.268
notert/S_000001_187.pdb	31.97	-135.426
notert/S_000002_203.pdb	36.54	-176.071
notert/S_000004_141.pdb	31.42	-135.823
notert/S_000009_530.pdb	35.12	-176.078
notert/S_000006_451.pdb	33.78	-107.434
notert/S_000009_297.pdb	40.55	-156.428
notert/S_000015_159.pdb	20.52	-121.404
notert/S_000001_241.pdb	44.37	-76.707
notert/S_000012_749.pdb	35.24	-96.379
notert/S_000010_259.pdb	41.55	-130.356
notert/S_000003_751.pdb	36.55	-34.878
notert/S_000007_103.pdb	35.88	-199.248
notert/S_000005_413.pdb	36.01	-124.28
notert/S_000008_062.pdb	31.57	-147.49
notert/S_000016_385.pdb	31.77	-132.408
notert/S_000014_132.pdb	40.05	13.812
notert/S_000014_695.pdb	33.6	-119.738
notert/S_000001_778.pdb	34.95	-112.082
notert/S_000012_270.pdb	27.03	-151.975
notert/S_000010_760.pdb	35.66	-54.578
notert/S_000003_268.pdb	36.88	-100.126
notert/S_000004_478.pdb	40.14	-140.686
notert/S_000009_009.pdb	36.2	-56.792
notert/S_000018_011.pdb	23.79	-85.847
notert/S_000006_168.pdb	33.76	-121.379
notert/S_000011_232.pdb	31.77	-161.98
notert/S_000013_085.pdb	37.72	-145.017
notert/S_000011_595.pdb	32.19	-153.536
notert/S_000013_722.pdb	35.86	-119.909
notert/S_000012_611.pdb	34.02	-92.643
notert/S_000001_319.pdb	31.65	-152.593
notert/S_000031_791.pdb	40.77	-207.101
notert/S_000003_609.pdb	33.35	-75.164
notert/S_000010_301.pdb	38.86	-111.01
notert/S_000019_122.pdb	32.81	-120.92
notert/S_000014_553.pdb	32.15	-163.835
notert/S_000011_653.pdb	39.07	-103.117
notert/S_000013_343.pdb	26.64	-86.831
notert/S_000004_019.pdb	44.3	-133.199
notert/S_000017_511.pdb	33.53	-87.912
notert/S_000009_468.pdb	31.18	-158.209
notert/S_000015_001.pdb	34.18	-144.229
notert/S_000006_509.pdb	37.92	-120.104
notert/S_000015_777.pdb	37.94	-100.915
notert/S_000013_435.pdb	38.99	-150.637
notert/S_000011_682.pdb	36.24	-57.816
notert/S_000011_125.pdb	35.47	-130.364
notert/S_000016_735.pdb	27.59	-159.412
notert/S_000031_740.pdb	34.91	-150.213
notert/S_000010_477.pdb	33.26	-130.621
notert/S_000012_167.pdb	37.51	-111.773
notert/S_000013_054.pdb	26.25	-158.908
notert/S_000011_544.pdb	43.34	-147.753
notert/S_000010_016.pdb	40.49	-161.467
notert/S_000012_506.pdb	30.35	-175.334
notert/S_000016_354.pdb	27.07	-134.766
notert/S_000014_644.pdb	38.22	-39.98
notert/S_000017_343.pdb	36.16	-94.118
notert/S_000015_653.pdb	46.61	-103.359
notert/S_000002_509.pdb	37.01	-116.724
notert/S_000011_001.pdb	31.88	-126.668
notert/S_000013_511.pdb	38.44	-152.245
notert/S_000014_301.pdb	26.99	-108.787
notert/S_000007_609.pdb	40.26	-184.95
notert/S_000019_770.pdb	33.06	-204.224
notert/S_000008_768.pdb	33.65	-121.731
notert/S_000005_319.pdb	33.27	-143.412
notert/S_000012_043.pdb	32.18	-164.867
notert/S_000010_553.pdb	28.14	-91.232
notert/S_000011_460.pdb	31.6	-141.698
notert/S_000002_168.pdb	29.2	-185.803
notert/S_000013_170.pdb	25.29	-140.172
notert/S_000015_595.pdb	36.84	-188.05
notert/S_000017_722.pdb	23.24	-76.511
notert/S_000015_232.pdb	28.77	-150.038
notert/S_000018_643.pdb	34.49	-198.889
notert/S_000012_422.pdb	36.62	-177.898
notert/S_000010_695.pdb	32.42	-148.031
notert/S_000012_385.pdb	33.82	-169.784
notert/S_000010_132.pdb	41.28	-141.662
notert/S_000007_268.pdb	28.79	-107.226
notert/S_000014_760.pdb	36.32	-81.633
notert/S_000008_309.pdb	26.49	-159.718
notert/S_000016_270.pdb	38.78	-118.402
notert/S_000005_778.pdb	39.38	-163.793
notert/S_000016_506.pdb	39.33	-111.635
notert/S_000014_016.pdb	33.86	-138.93
notert/S_000010_644.pdb	34.37	-70.914
notert/S_000012_354.pdb	45.03	-161.385
notert/S_000013_606.pdb	33.03	-124.695
notert/S_000011_316.pdb	43.24	-199.497
notert/S_000010_225.pdb	28.71	-171.738
notert/S_000012_092.pdb	28.08	-121.047
notert/S_000010_582.pdb	32.17	-145.028
notert/S_000012_735.pdb	39.77	-189.058
notert/S_000016_167.pdb	35.43	-150.705
notert/S_000014_477.pdb	38.34	-177.155
notert/S_000013_267.pdb	38.01	-155.175
notert/S_000011_777.pdb	33.09	-174.729
notert/S_000018_554.pdb	32.77	-135.545
notert/S_000015_125.pdb	36.1	-215.611
notert/S_000017_435.pdb	29.49	-73.838
notert/S_000006_114.pdb	33.51	-49.188
notert/S_000004_404.pdb	40.24	-177.076
notert/S_000009_075.pdb	32.36	-181.307
notert/S_000002_746.pdb	33.01	-22.391
notert/S_000023_471.pdb	39.02	-172.53
notert/S_000005_156.pdb	33.16	-161.911
notert/S_000008_527.pdb	35.45	-116.973
notert/S_000026_771.pdb	29.02	-115.74
notert/S_000008_280.pdb	39.98	-153.413
notert/S_000007_446.pdb	33.57	-123.878
notert/S_000003_214.pdb	38.15	-108.187
notert/S_000022_123.pdb	36.49	-95.475
notert/S_000001_704.pdb	43.45	-42.214
notert/S_000011_188.pdb	35.77	-56.743
notert/S_000002_480.pdb	33.94	-150.259
notert/S_000002_327.pdb	32.22	-121.993
notert/S_000013_498.pdb	33.54	-152.557
notert/S_000006_575.pdb	33.26	-67.743
notert/S_000004_065.pdb	36.89	-174.247
notert/S_000009_414.pdb	35.62	-177.702
notert/S_000003_675.pdb	38.48	-126.769
notert/S_000001_365.pdb	38.51	-161.318
notert/S_000005_537.pdb	32.72	-107.58
notert/S_000007_780.pdb	33.18	-156.025
notert/S_000008_146.pdb	42.48	-126.416
notert/S_000024_600.pdb	38.62	-130.116
notert/S_000005_290.pdb	36.57	-182.422
notert/S_000007_027.pdb	40.96	-161.975
notert/S_000007_751.pdb	32.32	-88.822
notert/S_000008_197.pdb	31.18	-115.187
notert/S_000008_630.pdb	30.83	-138.611
notert/S_000016_749.pdb	37.49	-150.516
notert/S_000005_241.pdb	32.88	-158.244
notert/S_000001_413.pdb	28.34	-113.234
notert/S_000020_724.pdb	35.59	-178.171
notert/S_000003_103.pdb	28.94	-141.194
notert/S_000009_362.pdb	34.27	-101.972
notert/S_000004_713.pdb	36.65	-122.755
notert/S_000006_203.pdb	35.51	-149.304
notert/S_000011_159.pdb	30.79	-173.331
notert/S_000002_451.pdb	41.52	-130.509
notert/S_000013_449.pdb	32.21	-149.113
notert/S_000001_072.pdb	34.49	-117.881
notert/S_000003_562.pdb	36.21	-162.63
notert/S_000014_638.pdb	28.31	-110.651
notert/S_000007_330.pdb	32.13	-126.094
notert/S_000019_249.pdb	33.81	-142.754
notert/S_000005_187.pdb	35.29	-103.935
notert/S_000008_251.pdb	25.39	-141.828
notert/S_000007_497.pdb	29.02	-152.864
notert/S_000005_620.pdb	39.45	-125.364
notert/S_000002_030.pdb	32.71	-146.75
notert/S_000013_028.pdb	30.76	-141.969
notert/S_000002_797.pdb	35.3	-138.612
notert/S_000009_703.pdb	33.16	-159.492
notert/S_000004_372.pdb	36.91	-94.672
notert/S_000006_662.pdb	34.64	-96.624
notert/S_000013_516.pdb	38.1	-108.281
notert/S_000011_006.pdb	30.57	-137.948
notert/S_000015_654.pdb	36.81	-185.574
notert/S_000010_554.pdb	37.07	-109.543
notert/S_000012_044.pdb	35.33	-70.633
notert/S_000016_616.pdb	39.48	-141.643
notert/S_000015_181_1.pdb	32.8	-192.261
notert/S_000014_306.pdb	26.44	-102.316
notert/S_000015_235.pdb	30.52	-185.193
notert/S_000018_644.pdb	35.56	-185.424
notert/S_000015_592.pdb	40.36	-141.715
notert/S_000013_177.pdb	37.82	-130.825
notert/S_000021_748.pdb	36.7	-162.686
notert/S_000011_467.pdb	40.36	-131.241
notert/S_000014_767.pdb	37.14	78.202
notert/S_000012_382.pdb	28	-156.507
notert/S_000010_135.pdb	31.93	-165.026
notert/S_000012_425.pdb	25.58	-28.769
notert/S_000010_692.pdb	31.67	-17.274
notert/S_000012_353.pdb	43.63	-44.569
notert/S_000010_643.pdb	26.7	-103.432
notert/S_000014_011.pdb	33.89	-185.684
notert/S_000007_519.pdb	32.7	-200.485
notert/S_000005_009.pdb	31.05	-28.57
notert/S_000016_501.pdb	29.3	-134.117
notert/S_000008_478.pdb	31.64	-141.852
notert/S_000002_619.pdb	34.3	-84.1
notert/S_000011_311.pdb	30.04	-156.098
notert/S_000030_026.pdb	35.23	-121.961
notert/S_000013_601.pdb	30.97	-151.262
notert/S_000018_695.pdb	33.64	-118.207
notert/S_000019_001.pdb	30.19	-72.931
notert/S_000007_178.pdb	35.41	-135.453
notert/S_000014_470.pdb	37.54	-131.346
notert/S_000005_468.pdb	47.91	-163.695
notert/S_000008_019.pdb	31.91	-149.193
notert/S_000010_585.pdb	39.54	-176.546
notert/S_000012_732.pdb	33.41	-111.552
notert/S_000010_222.pdb	41.96	-87.252
notert/S_000012_095.pdb	33.1	-62.275
notert/S_000015_122.pdb	43.18	-87.512
notert/S_000011_770.pdb	28.62	-118.034
notert/S_000002_278.pdb	28.05	-154.426
notert/S_000013_260.pdb	37.25	-107.617
notert/S_000011_249.pdb	33.9	-36.209
notert/S_000002_741.pdb	30.69	-120.626
notert/S_000013_759.pdb	37.06	-150.776
notert/S_000004_403.pdb	35.83	-150.938
notert/S_000009_072.pdb	36.21	-184.321
notert/S_000006_113.pdb	41.51	-135.306
notert/S_000001_703.pdb	36.69	-104.263
notert/S_000003_213.pdb	36.16	-148.666
notert/S_000022_124.pdb	35.14	-88.167
notert/S_000007_441.pdb	29.53	-43.183
notert/S_000014_149.pdb	34.34	-132.78
notert/S_000008_287.pdb	40.59	-90.006
notert/S_000005_151.pdb	39.23	-100.198
notert/S_000008_520.pdb	31.85	-157.058
notert/S_000004_062.pdb	35.64	-174.133
notert/S_000009_413.pdb	39.57	-165.885
notert/S_000006_572.pdb	38.44	2.878
notert/S_000002_320.pdb	33.82	-138.548
notert/S_000011_628.pdb	34.74	-137.048
notert/S_000002_487.pdb	35.91	-39.303
notert/S_000021_507.pdb	35.23	-204.682
notert/S_000013_338.pdb	29.44	-98.474
notert/S_000005_297.pdb	29.37	-178.527
notert/S_000014_528.pdb	24.56	-128.374
notert/S_000007_020.pdb	24.45	-157.132
notert/S_000005_530.pdb	33.43	-117.015
notert/S_000008_141.pdb	43.86	-111.983
notert/S_000007_787.pdb	27.82	-124.606
notert/S_000001_362.pdb	29.71	-89.016
notert/S_000003_672.pdb	38.87	-107.942
notert/S_000003_104.pdb	28.05	-76.604
notert/S_000001_414.pdb	36.07	-125.771
notert/S_000020_723.pdb	36.31	-69.83
notert/S_000008_637.pdb	33.02	-175.845
notert/S_000005_246.pdb	37.23	-128.629
notert/S_000019_188.pdb	32.59	-154.554
notert/S_000008_190.pdb	34.68	-110.381
notert/S_000007_756.pdb	38.02	-184.379
notert/S_000002_456.pdb	35.58	-109.065
notert/S_000006_204.pdb	34.38	-153.365
notert/S_000009_365.pdb	36.42	-191.221
notert/S_000004_714.pdb	41.69	-144.314
notert/S_000007_490.pdb	40.91	-117.154
notert/S_000024_510.pdb	28.33	-183.766
notert/S_000014_198.pdb	33.19	-177.969
notert/S_000008_256.pdb	31.43	-177.529
notert/S_000005_627.pdb	39.06	-158.509
notert/S_000007_337.pdb	32.6	-135.045
notert/S_000016_488.pdb	33.65	-185.455
notert/S_000005_180.pdb	39.92	-135.709
notert/S_000022_652.pdb	12.04	-133.515
notert/S_000003_565.pdb	31.45	-168.428
notert/S_000001_075.pdb	34.11	-175.318
notert/S_000006_665.pdb	22.77	-164.395
notert/S_000009_704.pdb	39.65	-150.883
notert/S_000004_375.pdb	21.36	-146.907
notert/S_000011_298.pdb	35.6	-155.136
notert/S_000002_790.pdb	35.44	12.745
notert/S_000013_788.pdb	39.4	-141.814
notert/S_000002_037.pdb	38.19	-122.494
notert/S_000001_530.pdb	35.81	-163.577
notert/S_000003_787.pdb	36.14	-111.206
notert/S_000001_297.pdb	35.4	-26.024
notert/S_000003_020.pdb	36.76	-187.815
notert/S_000010_528.pdb	40.14	-165.754
notert/S_000007_672.pdb	31.68	-173.308
notert/S_000008_713.pdb	33.37	-143.548
notert/S_000005_362.pdb	37.01	-113.083
notert/S_000002_572.pdb	33.17	-168.215
notert/S_000021_355.pdb	33.28	-102.968
notert/S_000025_507.pdb	20.42	-52.774
notert/S_000009_241.pdb	31.59	-44.028
notert/S_000006_487.pdb	32.85	-151.108
notert/S_000004_630.pdb	29.45	-189.304
notert/S_000015_628.pdb	32.68	-151.591
notert/S_000006_320.pdb	33.67	-154.989
notert/S_000004_197.pdb	43.88	-124.358
notert/S_000007_213.pdb	41.34	-186.667
notert/S_000008_372.pdb	37.31	-109.968
notert/S_000005_703.pdb	28.11	-8.521
notert/S_000001_151.pdb	35.55	-140.887
notert/S_000012_459.pdb	26.01	-183.24
notert/S_000020_266.pdb	30.61	-63.718
notert/S_000010_149.pdb	32.38	77.153
notert/S_000003_441.pdb	33.66	-158.46
notert/S_000009_620.pdb	38.16	-136.606
notert/S_000017_759.pdb	40.27	-125.661
notert/S_000004_251.pdb	43.26	-185.942
notert/S_000006_741.pdb	36.71	-168.873
notert/S_000015_249.pdb	40.66	-166.689
notert/S_000009_187.pdb	31.23	-162.313
notert/S_000002_113.pdb	32.61	-191.372
notert/S_000002_665.pdb	38.48	-134.634
notert/S_000017_788.pdb	22.54	-149.434
notert/S_000004_280.pdb	34.32	-88.428
notert/S_000006_037.pdb	37.38	-65.739
notert/S_000004_527.pdb	32.04	-84.089
notert/S_000006_790.pdb	38.21	-84.812
notert/S_000015_298.pdb	31.57	-141.769
notert/S_000009_156.pdb	35.34	-67.724
notert/S_000003_337.pdb	36.1	-119.436
notert/S_000001_180.pdb	33.24	-2.293
notert/S_000012_488.pdb	37.48	-107.446
notert/S_000020_510.pdb	27.98	-138.719
notert/S_000010_198.pdb	28.46	-188.959
notert/S_000003_490.pdb	34.09	-60.054
notert/S_000001_627.pdb	41.73	-173.345
notert/S_000005_075.pdb	33.66	-127.209
notert/S_000008_404.pdb	31.98	-177.094
notert/S_000007_565.pdb	29.86	-183.621
notert/S_000009_290.pdb	35.96	-55.619
notert/S_000006_456.pdb	37.6	-115.872
notert/S_000004_146.pdb	34.95	-209.813
notert/S_000009_537.pdb	29.82	-64.246
notert/S_000002_204.pdb	32.28	-149.943
notert/S_000005_414.pdb	29.24	-129.025
notert/S_000008_065.pdb	26.8	-114.489
notert/S_000007_104.pdb	39.27	-135.764
notert/S_000003_756.pdb	33.14	-154.049
notert/S_000001_246.pdb	27.47	-107.417
notert/S_000010_767.pdb	30.46	-40.55
notert/S_000012_277.pdb	26.26	-111.979
notert/S_000014_135.pdb	25.95	-130.447
notert/S_000011_592.pdb	37.04	-195.955
notert/S_000013_725.pdb	25.92	-136.578
notert/S_000011_235.pdb	34.07	-82.018
notert/S_000013_082.pdb	26.08	-123.925
notert/S_000015_467.pdb	32.58	-121.175
notert/S_000016_044.pdb	36.48	-160.267
notert/S_000019_125.pdb	34.89	-193.584
notert/S_000014_554.pdb	40.05	-111.638
notert/S_000010_306.pdb	24.99	-133.476
notert/S_000012_616.pdb	31.47	-80.692
notert/S_000018_477.pdb	33.53	-125.04
notert/S_000015_006.pdb	38.36	-84.742
notert/S_000017_516.pdb	43.03	42.965
notert/S_000011_654.pdb	31.59	-150.979
notert/S_000013_395.pdb	32.95	-142.48
notert/S_000011_122.pdb	34.54	-114.516
notert/S_000009_319.pdb	32.21	-110.909
notert/S_000004_768.pdb	35.24	-99.615
notert/S_000006_278.pdb	29.48	-157.311
notert/S_000015_770.pdb	33.12	-17.985
notert/S_000001_468.pdb	23.59	-131.362
notert/S_000012_160.pdb	35.92	-191.482
notert/S_000010_470.pdb	31.12	-147.37
notert/S_000003_178.pdb	32.18	-176.977
notert/S_000019_653.pdb	32.62	-152.482
notert/S_000016_095.pdb	40.45	-163.016
notert/S_000014_585.pdb	29.69	-172.221
notert/S_000016_732.pdb	30.26	-147.143
notert/S_000009_778.pdb	31.22	-145.112
notert/S_000004_309.pdb	30	-152.398
notert/S_000017_601.pdb	30.11	-162.489
notert/S_000015_311.pdb	33.01	-66.921
notert/S_000006_619.pdb	36.42	-145.234
notert/S_000034_026.pdb	37.59	-146.112
notert/S_000018_760.pdb	28.07	-70.667
notert/S_000011_543.pdb	36.39	-110.743
notert/S_000013_053.pdb	34.19	-125.736
notert/S_000014_643.pdb	37.38	-86.606
notert/S_000012_501.pdb	32	-74.287
notert/S_000001_009.pdb	37.95	-128.674
notert/S_000003_519.pdb	36.27	-134.085
notert/S_000010_011.pdb	36.35	-137.94
notert/S_000020_499.pdb	33.81	-123.578
notert/S_000016_618.pdb	31.8	-85.96
notert/S_000005_310.pdb	37.32	-150.318
notert/S_000024_027.pdb	29.83	-159.257
notert/S_000008_761.pdb	40.08	-35.31
notert/S_000019_779.pdb	27.36	-182.646
notert/S_000007_600.pdb	37.51	-113.592
notert/S_000014_308.pdb	28.32	-110.738
notert/S_000003_052.pdb	33.77	-160.063
notert/S_000001_542.pdb	29.07	-138.748
notert/S_000009_594.pdb	31.82	-163.587
notert/S_000006_352.pdb	38.18	-122.677
notert/S_000004_642.pdb	27.42	-125.67
notert/S_000009_233.pdb	37.45	-171.768
notert/S_000013_518.pdb	30.05	-117.107
notert/S_000011_008.pdb	32.58	-48.378
notert/S_000002_500.pdb	32.86	-135.621
notert/S_000003_433.pdb	36.67	-164.403
notert/S_000001_684.pdb	34.66	-76.59
notert/S_000022_704.pdb	39.17	-140.055
notert/S_000003_394.pdb	37.33	-112.646
notert/S_000001_123.pdb	25.44	-62.943
notert/S_000005_771.pdb	24.48	10.305
notert/S_000008_300.pdb	33.58	-138.454
notert/S_000019_318.pdb	33.29	-87.081
notert/S_000014_769.pdb	34.77	-179.058
notert/S_000007_261.pdb	32.46	-162.975
notert/S_000013_179.pdb	33.29	-144.544
notert/S_000002_161.pdb	38.97	-156.754
notert/S_000011_469.pdb	38.88	-116.097
notert/S_000004_584.pdb	32.87	-131.466
notert/S_000006_733.pdb	30.95	-148.162
notert/S_000004_223.pdb	35.95	-68.317
notert/S_000006_094.pdb	20.19	-128.03
notert/S_000009_652.pdb	37.22	-53.016
notert/S_000009_124.pdb	28	-154.508
notert/S_000004_555.pdb	34.63	-111.978
notert/S_000006_045.pdb	36.92	-187.461
notert/S_000009_683.pdb	25.82	-170.912
notert/S_000002_617.pdb	31.89	-89.689
notert/S_000007_517.pdb	37.73	-187.089
notert/S_000008_476.pdb	31.15	-112.415
notert/S_000005_007.pdb	27.99	-134.372
notert/S_000029_741.pdb	39.4	-152.154
notert/S_000001_655.pdb	30.91	-103.781
notert/S_000022_072.pdb	40.12	-137.184
notert/S_000003_345.pdb	44.59	-135.777
notert/S_000002_276.pdb	26.17	-67.322
notert/S_000009_545.pdb	22.78	-82.971
notert/S_000006_383.pdb	35.08	-120.705
notert/S_000004_134.pdb	35.17	-3.497
notert/S_000006_424.pdb	30.69	-126.197
notert/S_000004_693.pdb	28.46	-166.487
notert/S_000001_234.pdb	35.28	-114.104
notert/S_000003_083.pdb	23.1	-97.257
notert/S_000001_593.pdb	36.43	-141.02
notert/S_000003_724.pdb	36.49	-177.676
notert/S_000007_176.pdb	39.14	-153.306
notert/S_000008_017.pdb	33.63	-137.858
notert/S_000005_466.pdb	32.72	-30.811
notert/S_000008_289.pdb	33.43	-161.454
notert/S_000014_147.pdb	39.47	-85.716
notert/S_000019_291.pdb	31.07	-138.753
notert/S_000012_205.pdb	38.25	-159.571
notert/S_000010_715.pdb	35.99	-80.913
notert/S_000017_105.pdb	37.14	-159.917
notert/S_000015_415.pdb	28.44	-117.518
notert/S_000011_247.pdb	29.12	-184.951
notert/S_000013_757.pdb	32.97	-25.775
notert/S_000012_664.pdb	38.26	-147.716
notert/S_000010_374.pdb	32.87	-91.58
notert/S_000014_526.pdb	40.34	-52.778
notert/S_000005_299.pdb	24.24	-109.61
notert/S_000016_791.pdb	43.81	-123.464
notert/S_000014_281.pdb	38.53	-159.496
notert/S_000007_789.pdb	45.44	-150.982
notert/S_000016_036.pdb	37.47	-88.322
notert/S_000013_491.pdb	29.79	-149.468
notert/S_000011_626.pdb	33.39	-75.132
notert/S_000002_489.pdb	35.45	-142.214
notert/S_000011_181.pdb	30.28	-180.515
notert/S_000015_074.pdb	34.98	-117.716
notert/S_000015_702.pdb	35.71	-137.661
notert/S_000002_458.pdb	41.91	-172.869
notert/S_000011_150.pdb	38.42	-66.257
notert/S_000019_186.pdb	25.46	-96.001
notert/S_000005_248.pdb	34.98	-79.369
notert/S_000016_740.pdb	36.99	-184.327
notert/S_000008_639.pdb	34.03	-171.166
notert/S_000014_250.pdb	32.71	-142.842
notert/S_000007_758.pdb	33.43	-137.072
notert/S_000010_402.pdb	31.58	-142.78
notert/S_000012_112.pdb	31.85	-183.174
notert/S_000011_296.pdb	24.79	-154.94
notert/S_000013_021.pdb	32.27	-72.615
notert/S_000011_531.pdb	28.52	-132.619
notert/S_000002_039.pdb	32.74	-77.794
notert/S_000013_786.pdb	37.98	-149.688
notert/S_000010_180_1.pdb	37.67	-176.469
notert/S_000015_363.pdb	34	-163.651
notert/S_000010_063.pdb	35.18	-77.919
notert/S_000012_573.pdb	34.18	-120.627
notert/S_000005_629.pdb	40.75	-182.51
notert/S_000008_258.pdb	30.66	-127.856
notert/S_000016_486.pdb	36.31	-141.54
notert/S_000007_339.pdb	29.54	-80.364
notert/S_000014_631.pdb	42.13	-147.832
notert/S_000028_178.pdb	33.08	-128.635
notert/S_000015_181.pdb	32.93	-163.395
notert/S_000006_489.pdb	32.03	-131.047
notert/S_000018_257.pdb	29.69	-80.228
notert/S_000004_199.pdb	33.72	-83.214
notert/S_000015_626.pdb	40.15	-102.18
notert/S_000011_074.pdb	39.83	-46.811
notert/S_000013_564.pdb	44.14	-123.668
notert/S_000003_789.pdb	23.93	-70.803
notert/S_000010_281.pdb	35.61	-133.004
notert/S_000012_036.pdb	31.61	-108.049
notert/S_000010_526.pdb	41.49	-160.943
notert/S_000012_791.pdb	30.52	-139.05
notert/S_000001_299.pdb	32.19	-156.825
notert/S_000011_415.pdb	33.54	-74.982
notert/S_000013_105.pdb	35.08	-148.703
notert/S_000017_757.pdb	29.97	-158.431
notert/S_000028_519.pdb	38.23	-132.28
notert/S_000018_191.pdb	40.5	-148.423
notert/S_000009_189.pdb	32.55	-138.248
notert/S_000015_247.pdb	35.3	-130.834
notert/S_000012_457.pdb	32.24	-130.863
notert/S_000010_147.pdb	37.02	-179.91
notert/S_000014_715.pdb	38.36	-133.418
notert/S_000016_573.pdb	41.24	-71.738
notert/S_000014_063.pdb	27.09	-156.402
notert/S_000019_412.pdb	37.19	-150.197
notert/S_000012_486.pdb	37.92	-93.026
notert/S_000010_631.pdb	36.24	-166.463
notert/S_000003_339.pdb	42.52	-176.347
notert/S_000001_629.pdb	34.46	-102.881
notert/S_000012_321.pdb	27.6	-71.966
notert/S_000010_196.pdb	39.38	-160.152
notert/S_000006_039.pdb	35.1	-54.987
notert/S_000015_531.pdb	40.02	-116.707
notert/S_000017_786.pdb	31.94	-69.532
notert/S_000009_158.pdb	35.2	-156.023
notert/S_000004_529.pdb	37.29	-147.868
notert/S_000013_673.pdb	35.99	-116.686
notert/S_000011_363.pdb	31.2	-146.656
notert/S_000003_758.pdb	37.52	-132.764
notert/S_000010_250.pdb	27.2	-95.818
notert/S_000012_740.pdb	36.06	-161.894
notert/S_000001_248.pdb	30.16	-120.301
notert/S_000016_112.pdb	29.93	-87.462
notert/S_000014_402.pdb	32.8	-65.269
notert/S_000019_073.pdb	34.68	-128.927
notert/S_000013_212.pdb	36.6	-122.669
notert/S_000011_702.pdb	32.11	-148.288
notert/S_000015_150.pdb	47.67	-152.092
notert/S_000006_458.pdb	38.66	-71.176
notert/S_000009_539.pdb	38.64	-159.847
notert/S_000004_148.pdb	33.6	-179.842
notert/S_000015_469.pdb	29.94	-145.938
notert/S_000006_161.pdb	30.43	-102.076
notert/S_000018_018.pdb	29.73	43.383
notert/S_000009_000.pdb	38.68	-193.964
notert/S_000004_471.pdb	34.05	-132.85
notert/S_000017_179.pdb	33.92	-137.038
notert/S_000002_094.pdb	29.37	-175.825
notert/S_000002_733.pdb	32.28	-156.11
notert/S_000007_394.pdb	30.34	1.334
notert/S_000008_552.pdb	35.19	-166.461
notert/S_000005_123.pdb	36.5	-130.16
notert/S_000007_433.pdb	42.45	-107.987
notert/S_000026_704.pdb	38.51	-37.489
notert/S_000005_684.pdb	41.99	-119.377
notert/S_000003_261.pdb	32.54	-150.058
notert/S_000010_769.pdb	26.1	-107.423
notert/S_000012_279.pdb	38.49	-182.576
notert/S_000001_771.pdb	41.03	-60.974
notert/S_000020_446.pdb	28.1	-184.154
notert/S_000002_352.pdb	33.46	-129.613
notert/S_000006_500.pdb	38.58	-142.996
notert/S_000015_008.pdb	32.91	-131.517
notert/S_000018_479.pdb	30.43	-157.081
notert/S_000009_461.pdb	37.95	-139.287
notert/S_000017_518.pdb	41.07	-129.52
notert/S_000004_010.pdb	34.3	-151.382
notert/S_000010_308.pdb	34.95	-113.45
notert/S_000003_600.pdb	29.59	-98.366
notert/S_000001_310.pdb	36.85	-103.762
notert/S_000012_618.pdb	33.3	-188.222
notert/S_000020_027.pdb	41.41	-181.855
notert/S_000008_133.pdb	38.55	-183.819
notert/S_000005_542.pdb	37.63	-73.439
notert/S_000008_694.pdb	30.09	-151.993
notert/S_000007_052.pdb	37.65	-160.302
notert/S_000005_593.pdb	29.75	-101.66
notert/S_000007_724.pdb	29.53	-72.402
notert/S_000005_234.pdb	33.56	-105.577
notert/S_000008_645.pdb	30.45	-159.542
notert/S_000007_083.pdb	36.06	-86.26
notert/S_000001_466.pdb	36.52	-132.016
notert/S_000003_176.pdb	39.8	-131.284
notert/S_000004_766.pdb	34.57	-149.318
notert/S_000009_317.pdb	35.68	-154.767
notert/S_000006_276.pdb	37.61	-160.6
notert/S_000002_424.pdb	40.35	-54.64
notert/S_000002_383.pdb	40.34	-113.958
notert/S_000001_007.pdb	39.66	-118.969
notert/S_000003_517.pdb	44.32	-191.089
notert/S_000022_620.pdb	38.63	-188.65
notert/S_000007_345.pdb	33.87	-183.272
notert/S_000008_583.pdb	37.83	-135.816
notert/S_000005_655.pdb	38.01	-87.763
notert/S_000008_224.pdb	34.42	-113.173
notert/S_000002_045.pdb	31.08	-35.156
notert/S_000004_307.pdb	41.44	-125.103
notert/S_000009_776.pdb	29.47	-153.875
notert/S_000006_617.pdb	31.88	-108.963
notert/S_000013_563.pdb	35.31	-78.029
notert/S_000011_073.pdb	36.33	-126.234
notert/S_000017_496.pdb	26.61	-177.328
notert/S_000006_329.pdb	36.44	-89.755
notert/S_000015_621.pdb	42.66	13.846
notert/S_000004_639.pdb	30.98	-202.176
notert/S_000015_186.pdb	28.03	-152.492
notert/S_000009_248.pdb	36.22	-161.347
notert/S_000010_521.pdb	32.25	-144.157
notert/S_000003_029.pdb	34.08	-181.145
notert/S_000012_796.pdb	37.11	-184.232
notert/S_000010_286.pdb	31.56	-137.263
notert/S_000001_539.pdb	26.67	-182.75
notert/S_000012_031.pdb	36.8	-100.354
notert/S_000019_702.pdb	36.4	-67.218
notert/S_000018_631.pdb	34.81	-161.285
notert/S_000015_240.pdb	32.36	-134.272
notert/S_000006_748.pdb	39.27	-196.351
notert/S_000004_258.pdb	34.24	-103.819
notert/S_000017_750.pdb	32.84	-186.122
notert/S_000009_629.pdb	33.64	-118.569
notert/S_000013_102.pdb	41.4	-154.967
notert/S_000011_412.pdb	36.07	-112.053
notert/S_000016_202.pdb	38.47	-64.48
notert/S_000014_712.pdb	37.62	-133.59
notert/S_000003_448.pdb	27.2	-124.159
notert/S_000010_140.pdb	34.01	-81.665
notert/S_000012_450.pdb	34	-71.392
notert/S_000001_158.pdb	39.65	-168.802
notert/S_000003_499.pdb	35.05	-118.26
notert/S_000010_191.pdb	31.54	-162.265
notert/S_000020_519.pdb	29.92	-147.92
notert/S_000001_189.pdb	44.72	-208.361
notert/S_000010_636.pdb	35.22	-157.923
notert/S_000016_574.pdb	29.54	-122.464
notert/S_000011_364.pdb	32.03	-151.707
notert/S_000015_291.pdb	27.92	-172.425
notert/S_000017_026.pdb	32.69	-77.204
notert/S_000004_289.pdb	40.58	-133.384
notert/S_000018_147.pdb	38.42	-122.32
notert/S_000017_781.pdb	45.72	-174.885
notert/S_000012_747.pdb	32.52	-151.351
notert/S_000020_178.pdb	36.84	-186.547
notert/S_000010_257.pdb	37.04	-107.624
notert/S_000009_299.pdb	29.31	-128.608
notert/S_000011_705.pdb	30.53	-179.549
notert/S_000013_215.pdb	42.27	-174.889
notert/S_000002_734.pdb	35.31	-97.194
notert/S_000002_093.pdb	32.45	-168.496
notert/S_000025_741.pdb	34.7	-95.045
notert/S_000009_007.pdb	35.16	-38.638
notert/S_000004_476.pdb	36.39	-164.583
notert/S_000006_166.pdb	31	-161.566
notert/S_000001_776.pdb	31.67	-110.292
notert/S_000003_266.pdb	31.97	-162.899
notert/S_000007_434.pdb	36.44	-111.503
notert/S_000005_683.pdb	32.5	-80.853
notert/S_000026_703.pdb	38.66	-108.472
notert/S_000008_555.pdb	36.53	-143.363
notert/S_000007_393.pdb	32.56	-153.083
notert/S_000005_124.pdb	40.85	-36.266
notert/S_000009_466.pdb	25.27	-138.962
notert/S_000004_017.pdb	36.2	-180.291
notert/S_000006_507.pdb	36.05	-150.315
notert/S_000002_355.pdb	37.51	-99.018
notert/S_000007_055.pdb	35.97	-187.442
notert/S_000008_693.pdb	34.2	-154.019
notert/S_000008_134.pdb	41.62	-117.428
notert/S_000005_545.pdb	30.42	-145.249
notert/S_000001_317.pdb	37.26	-123.689
notert/S_000003_607.pdb	33.14	-181.451
notert/S_000003_171.pdb	29.4	-95.726
notert/S_000010_479.pdb	34.57	-133.758
notert/S_000020_756.pdb	34.66	-166.91
notert/S_000012_169.pdb	31.33	-19.88
notert/S_000001_461.pdb	35.43	-151.85
notert/S_000005_233.pdb	39.87	-107.932
notert/S_000014_181_1.pdb	30.19	-171.688
notert/S_000007_084.pdb	38.14	-154.848
notert/S_000008_642.pdb	47.26	-146.217
notert/S_000005_594.pdb	36.93	-59.835
notert/S_000007_723.pdb	31.09	-56.599
notert/S_000002_384.pdb	37.75	-142.608
notert/S_000002_423.pdb	39.29	40.319
notert/S_000015_779.pdb	31.65	-107.449
notert/S_000006_271.pdb	35.75	-110.314
notert/S_000004_761.pdb	33.68	-121.865
notert/S_000028_027.pdb	31.48	-146.33
notert/S_000017_269.pdb	35.69	-138.297
notert/S_000009_310.pdb	28.85	-159.396
notert/S_000005_652.pdb	32.35	-125.767
notert/S_000008_223.pdb	36.08	-154.402
notert/S_000008_584.pdb	28.16	-141.353
notert/S_000007_342.pdb	35.02	-204.573
notert/S_000010_018.pdb	33.84	-136.49
notert/S_000003_510.pdb	36.19	-111.001
notert/S_000001_000.pdb	34.11	-129.25
notert/S_000022_180.pdb	33.47	-137.156
notert/S_000012_508.pdb	38.55	-130.961
notert/S_000006_610.pdb	31.9	-176.563
notert/S_000015_318.pdb	32.46	-105.629
notert/S_000017_608.pdb	34.23	-99.169
notert/S_000004_300.pdb	33.26	-147.655
notert/S_000009_771.pdb	32.21	-127.062
notert/S_000002_042.pdb	37.23	-141.831
notert/S_000023_375.pdb	34.66	-82.215
notert/S_000001_545.pdb	34.73	-102.449
notert/S_000003_055.pdb	36.82	-194.22
notert/S_000007_607.pdb	33.15	-55.368
notert/S_000005_317.pdb	22.11	-151.091
notert/S_000008_766.pdb	35.5	-128.312
notert/S_000002_507.pdb	31.1	-150.622
notert/S_000004_645.pdb	30.75	-133.694
notert/S_000009_234.pdb	30.3	-64.878
notert/S_000006_355.pdb	29.72	-172.628
notert/S_000009_593.pdb	34.45	-121.104
notert/S_000007_266.pdb	28.07	-106.516
notert/S_000005_776.pdb	28.41	-130.22
notert/S_000008_307.pdb	30.44	-105.79
notert/S_000003_393.pdb	46.68	-67.484
notert/S_000001_124.pdb	37.43	-136.36
notert/S_000003_434.pdb	40.77	-139.698
notert/S_000022_703.pdb	26.92	-168.447
notert/S_000001_683.pdb	29.95	-116.884
notert/S_000004_224.pdb	32.49	-128.138
notert/S_000009_655.pdb	36.25	-121.533
notert/S_000006_093.pdb	37.88	-172.498
notert/S_000004_583.pdb	38.1	-139.107
notert/S_000006_734.pdb	38.24	-215.491
notert/S_000002_166.pdb	32.95	-81.901
notert/S_000021_741.pdb	29.29	-166.149
notert/S_000013_608.pdb	33.94	-156.359
notert/S_000011_318.pdb	35.52	-165.675
notert/S_000021_790.pdb	29.88	-189.052
notert/S_000002_610.pdb	36.81	-106.604
notert/S_000009_684.pdb	39.56	-158.482
notert/S_000006_042.pdb	36.09	-145.054
notert/S_000009_123.pdb	37.12	-126.48
notert/S_000004_552.pdb	36.56	-171.364
notert/S_000003_342.pdb	34.23	-161.779
notert/S_000001_652.pdb	32.66	-144.528
notert/S_000008_471.pdb	38.53	-179.14
notert/S_000005_000.pdb	35.24	-156.593
notert/S_000007_510.pdb	35.35	-139.491
notert/S_000014_018.pdb	33.55	-65.145
notert/S_000006_423.pdb	39.88	-124.754
notert/S_000004_694.pdb	42.14	-153.374
notert/S_000006_384.pdb	37.91	-181.964
notert/S_000009_542.pdb	31.4	-177.95
notert/S_000004_133.pdb	36.13	-87.984
notert/S_000013_269.pdb	37.74	-178.158
notert/S_000002_271.pdb	36.02	-113.226
notert/S_000011_779.pdb	25.52	-147.009
notert/S_000024_756.pdb	32.36	-152.66
notert/S_000008_010.pdb	32.81	-149.893
notert/S_000005_461.pdb	35.73	-166.488
notert/S_000014_479.pdb	32.93	-60.316
notert/S_000007_171.pdb	35.71	-144.943
notert/S_000001_594.pdb	40.36	-144.593
notert/S_000003_723.pdb	39.8	-98.636
notert/S_000001_233.pdb	35.88	-125.214
notert/S_000020_104.pdb	36.26	-59.401
notert/S_000003_084.pdb	36.67	-113.295
notert/S_000010_712.pdb	32.84	-202.303
notert/S_000012_202.pdb	37.7	-81.811
notert/S_000008_529.pdb	33.56	-163.038
notert/S_000005_158.pdb	32.64	-116.892
notert/S_000016_450.pdb	27.59	-80.4
notert/S_000007_448.pdb	34.42	-138.285
notert/S_000013_750.pdb	43.31	-178.631
notert/S_000002_748.pdb	30.79	-108.608
notert/S_000011_240.pdb	31.66	-58.709
notert/S_000015_412.pdb	42.25	-176.839
notert/S_000018_063.pdb	32.62	-144.553
notert/S_000017_102.pdb	38.55	-154.104
notert/S_000014_286.pdb	37.67	-157.806
notert/S_000008_148.pdb	34.43	-153.718
notert/S_000016_031.pdb	27.61	-109.561
notert/S_000005_539.pdb	44.67	-132.833
notert/S_000007_029.pdb	34.16	-26.189
notert/S_000016_796.pdb	30.52	-169.853
notert/S_000010_373.pdb	35.14	-156.016
notert/S_000012_663.pdb	31.68	-115.468
notert/S_000015_073.pdb	39.01	-108.007
notert/S_000018_402.pdb	29.71	-99.415
notert/S_000013_331.pdb	30.89	-154.526
notert/S_000011_186.pdb	37.67	-158.919
notert/S_000013_496.pdb	35.06	-118.615
notert/S_000011_621.pdb	39.06	-205.507
notert/S_000002_329.pdb	32.61	-170.322
notert/S_000011_157.pdb	32.63	-154.493
notert/S_000013_447.pdb	24.86	-145.997
notert/S_000017_215.pdb	35.59	-171.352
notert/S_000015_705.pdb	29.36	-141.894
notert/S_000012_115.pdb	32.92	-139.302
notert/S_000010_405.pdb	31.99	-159.248
notert/S_000014_257.pdb	35.94	-159.829
notert/S_000008_199.pdb	35.4	-113.241
notert/S_000019_181.pdb	36.46	-179.708
notert/S_000024_178.pdb	38.51	-145.997
notert/S_000011_536.pdb	44.14	-130.132
notert/S_000013_781.pdb	21.06	-61.004
notert/S_000011_291.pdb	30.3	-180.894
notert/S_000013_026.pdb	35.87	88.441
notert/S_000005_189.pdb	40.66	-60.69
notert/S_000019_247.pdb	27.78	-171.455
notert/S_000014_636.pdb	35.7	-124.093
notert/S_000014_191.pdb	37.93	-216.859
notert/S_000024_519.pdb	33.28	-151.672
notert/S_000007_499.pdb	37.66	-141.47
notert/S_000012_574.pdb	32.68	-47.322
notert/S_000010_064.pdb	26.63	-83.773
notert/S_000002_432.pdb	33.74	-213.552
notert/S_000002_395.pdb	32.14	-84.949
notert/S_000028_036.pdb	34.42	-162.111
notert/S_000004_770.pdb	28.82	-121.726
notert/S_000009_301.pdb	38.84	-183.213
notert/S_000028_791.pdb	44.39	-107.063
notert/S_000015_768.pdb	33.4	-24.199
notert/S_000006_260.pdb	32.6	-103.425
notert/S_000012_178.pdb	28.88	-104.876
notert/S_000001_470.pdb	40.32	-100.811
notert/S_000003_160.pdb	31.14	24.656
notert/S_000010_468.pdb	32.58	-141.242
notert/S_000005_585.pdb	38.06	-124.472
notert/S_000007_732.pdb	36.67	-182.841
notert/S_000005_222.pdb	40.03	-130.132
notert/S_000007_095.pdb	34.82	-87.442
notert/S_000008_653.pdb	36.57	-192.17
notert/S_000017_619.pdb	36.19	-191.092
notert/S_000004_311.pdb	31.47	-118.258
notert/S_000009_760.pdb	42.02	-153.901
notert/S_000025_026.pdb	34	-159.352
notert/S_000006_601.pdb	32.72	-163.693
notert/S_000015_309.pdb	35.16	-155.965
notert/S_000002_053.pdb	31.44	-134.327
notert/S_000008_595.pdb	35.05	-112.886
notert/S_000007_353.pdb	30.92	-181.333
notert/S_000005_643.pdb	38.64	-111.396
notert/S_000008_232.pdb	28.23	-170.437
notert/S_000001_011.pdb	38.42	-79.985
notert/S_000012_519.pdb	35.33	-94.901
notert/S_000010_009.pdb	34.77	-170.11
notert/S_000003_501.pdb	43.25	-63.683
notert/S_000003_277.pdb	31.56	-131.547
notert/S_000001_767.pdb	39.77	-156.505
notert/S_000008_544.pdb	32.58	-153.305
notert/S_000007_382.pdb	33.46	-109.01
notert/S_000005_135.pdb	36.57	-167.638
notert/S_000007_425.pdb	37.48	-160.112
notert/S_000005_692.pdb	37.92	-164.202
notert/S_000002_082.pdb	37.02	-79.448
notert/S_000021_102.pdb	39.36	-170.386
notert/S_000002_725.pdb	27.97	-101.546
notert/S_000006_177.pdb	35.06	-186.26
notert/S_000009_016.pdb	37.16	-137.059
notert/S_000004_467.pdb	37.83	-162.117
notert/S_000008_125.pdb	35.9	-160.736
notert/S_000005_554.pdb	36.95	-160.228
notert/S_000007_044.pdb	41.85	-151.021
notert/S_000008_682.pdb	30.96	-160.595
notert/S_000003_616.pdb	38.17	-168.817
notert/S_000001_306.pdb	38.2	-171.44
notert/S_000020_031.pdb	30.02	-142.103
notert/S_000006_516.pdb	38.46	-165.667
notert/S_000009_477.pdb	32.96	-107.279
notert/S_000028_740.pdb	43.23	-144.627
notert/S_000004_006.pdb	32.53	-127.569
notert/S_000002_344.pdb	32.06	-96.735
notert/S_000013_665.pdb	28.72	-145.816
notert/S_000011_375.pdb	32.05	-171.333
notert/S_000015_527.pdb	32.91	-136.895
notert/S_000004_298.pdb	27.06	-96.975
notert/S_000017_790.pdb	29.15	-160.559
notert/S_000006_788.pdb	28.93	-149.929
notert/S_000012_490.pdb	37.18	-99.251
notert/S_000001_198.pdb	38.9	-120.123
notert/S_000010_627.pdb	31.76	-131.741
notert/S_000012_337.pdb	30.32	-94.806
notert/S_000003_488.pdb	32.08	63.181
notert/S_000010_180.pdb	29.52	-145.449
notert/S_000014_075.pdb	38.81	-124.763
notert/S_000009_288.pdb	26.43	-136.674
notert/S_000018_290.pdb	35.9	-107.707
notert/S_000013_204.pdb	28.42	-127.024
notert/S_000011_714.pdb	30.44	-55.503
notert/S_000016_104.pdb	31.24	-127.765
notert/S_000014_414.pdb	38.18	-157.191
notert/S_000019_065.pdb	34.44	-140.149
notert/S_000010_246.pdb	32.88	-154.511
notert/S_000012_756.pdb	33.63	-105.878
notert/S_000010_297.pdb	40.24	-178.833
notert/S_000001_528.pdb	33.6	-139.601
notert/S_000012_020.pdb	34.14	-182.213
notert/S_000010_530.pdb	31.72	-143.643
notert/S_000003_038.pdb	25.17	-40.364
notert/S_000012_787.pdb	30.76	-147.807
notert/S_000019_713.pdb	36.2	-72.636
notert/S_000011_062.pdb	34.28	-14.1
notert/S_000013_572.pdb	26.54	-162.868
notert/S_000004_628.pdb	31.92	-91.5
notert/S_000009_259.pdb	32.04	-110.213
notert/S_000017_487.pdb	29.16	-145.824
notert/S_000006_338.pdb	32.4	-182.723
notert/S_000015_630.pdb	34.01	-146.979
notert/S_000013_181_1.pdb	40.06	-128.562
notert/S_000019_372.pdb	31.08	-79.027
notert/S_000014_703.pdb	38.33	-114.04
notert/S_000001_149.pdb	35.02	-151.454
notert/S_000003_459.pdb	40.32	-36.218
notert/S_000010_151.pdb	33.13	-151.402
notert/S_000004_249.pdb	33.16	18.725
notert/S_000018_187.pdb	44.52	-158.892
notert/S_000017_741.pdb	22.69	-108.765
notert/S_000009_638.pdb	22	-69.697
notert/S_000018_620.pdb	33.13	-189.546
notert/S_000006_759.pdb	31.28	-109.147
notert/S_000011_403.pdb	38.5	-90.626
notert/S_000013_113.pdb	44.5	-144.696
notert/S_000010_414.pdb	31.23	-175.413
notert/S_000012_104.pdb	38.65	-37.407
notert/S_000016_756.pdb	35.5	-187.821
notert/S_000019_190.pdb	33.58	-152.394
notert/S_000019_637.pdb	24.55	-91.973
notert/S_000008_188.pdb	34.87	-112.796
notert/S_000013_456.pdb	32	-111.69
notert/S_000015_714.pdb	27.7	-154.583
notert/S_000017_204.pdb	25.55	-139.085
notert/S_000029_179.pdb	25.37	-151.766
notert/S_000016_337.pdb	32.76	-60.013
notert/S_000014_180.pdb	30.89	-103.143
notert/S_000007_488.pdb	39.26	-176.432
notert/S_000005_198.pdb	33	-120.836
notert/S_000014_627.pdb	37.18	-178.571
notert/S_000010_075.pdb	35.34	-118.952
notert/S_000012_565.pdb	37.76	-114.739
notert/S_000018_704.pdb	32.37	-165.322
notert/S_000015_375.pdb	37.79	-71.79
notert/S_000002_788.pdb	34.88	-102.343
notert/S_000011_280.pdb	32.68	-83.639
notert/S_000013_037.pdb	32.96	-91.836
notert/S_000011_527.pdb	31.85	-151.296
notert/S_000013_790.pdb	35.37	-145.114
notert/S_000023_318.pdb	31.37	-150.229
notert/S_000002_759.pdb	32.88	-158.294
notert/S_000011_251.pdb	29.29	-106.121
notert/S_000013_741.pdb	37.83	-181.282
notert/S_000015_403.pdb	37.18	-160.613
notert/S_000018_072.pdb	32.73	-127.689
notert/S_000012_213.pdb	37.27	-139.584
notert/S_000010_703.pdb	26.96	-128.143
notert/S_000014_151.pdb	42.78	-134.893
notert/S_000007_459.pdb	31.25	-164.92
notert/S_000008_538.pdb	39.07	-141.586
notert/S_000005_149.pdb	30.88	-109.49
notert/S_000013_487.pdb	33.05	-175.6
notert/S_000011_630.pdb	29.06	-173.923
notert/S_000002_338.pdb	32.3	-129.404
notert/S_000013_320.pdb	39.57	-62.281
notert/S_000011_197.pdb	26.09	-172.973
notert/S_000007_038.pdb	34.13	-111.664
notert/S_000014_530.pdb	40.45	-47.108
notert/S_000016_787.pdb	38.31	-56.607
notert/S_000014_297.pdb	31.56	-147.806
notert/S_000008_159.pdb	35.95	-164.108
notert/S_000005_528.pdb	34.16	-119.278
notert/S_000012_672.pdb	36.08	-125.736
notert/S_000010_362.pdb	37.89	-150.686
notert/S_000001_643.pdb	36.58	-65.715
notert/S_000003_353.pdb	33.69	-189.474
notert/S_000007_501.pdb	30.43	-114.161
notert/S_000014_009.pdb	33.65	-149.929
notert/S_000008_460.pdb	34.61	-193.216
notert/S_000016_519.pdb	44.39	-108.435
notert/S_000005_011.pdb	37.42	-140.026
notert/S_000011_309.pdb	36.37	-136.37
notert/S_000002_601.pdb	36.59	-168.577
notert/S_000013_619.pdb	28.91	-150.86
notert/S_000021_026.pdb	31.51	-135.589
notert/S_000009_132.pdb	35.99	-96.347
notert/S_000004_543.pdb	31.62	-125.791
notert/S_000009_695.pdb	34.41	-69.941
notert/S_000006_053.pdb	36.82	-137.606
notert/S_000014_468.pdb	31.39	-147.098
notert/S_000007_160.pdb	38.65	-120.132
notert/S_000019_019.pdb	36.32	-143.158
notert/S_000008_001.pdb	33.42	-96.436
notert/S_000005_470.pdb	35.16	-84.428
notert/S_000016_178.pdb	38.65	-166.873
notert/S_000001_222.pdb	33.34	-93.828
notert/S_000003_095.pdb	37.26	-160.074
notert/S_000001_585.pdb	33.48	-172.476
notert/S_000003_732.pdb	32.62	-124.774
notert/S_000006_395.pdb	32.43	-136.38
notert/S_000009_553.pdb	33.5	-151.422
notert/S_000004_122.pdb	31.33	-137.385
notert/S_000006_432.pdb	33.15	-154.556
notert/S_000004_685.pdb	27.26	-130.538
notert/S_000002_260.pdb	38.4	-42.724
notert/S_000011_768.pdb	29.59	-168.838
notert/S_000013_278.pdb	28.54	-98.544
notert/S_000002_516.pdb	33.33	-139.442
notert/S_000006_344.pdb	22.6	-117.662
notert/S_000009_582.pdb	22.57	-119.847
notert/S_000004_654.pdb	43	-162.033
notert/S_000009_225.pdb	32.88	-42.496
notert/S_000003_044.pdb	30.63	-168.682
notert/S_000001_554.pdb	40.57	-126.336
notert/S_000005_306.pdb	31.86	-22.171
notert/S_000008_777.pdb	28.51	-165.987
notert/S_000007_616.pdb	41.96	-156.446
notert/S_000004_592.pdb	36.86	-93.931
notert/S_000006_725.pdb	34.39	-136.402
notert/S_000004_235.pdb	33.29	-176.96
notert/S_000009_644.pdb	35.18	-105.687
notert/S_000006_082.pdb	29.73	-126.326
notert/S_000002_177.pdb	33.86	-113.943
notert/S_000005_767.pdb	30.47	-114.937
notert/S_000008_316.pdb	42.29	-122.454
notert/S_000007_277.pdb	36.38	-188.544
notert/S_000003_425.pdb	35.19	-185.488
notert/S_000001_692.pdb	35.02	-121.539
notert/S_000003_382.pdb	24.55	-109.274
notert/S_000020_202.pdb	33.88	-186.676
notert/S_000001_135.pdb	39.31	-46.541
notert/S_000007_749.pdb	34.08	-110.869
notert/S_000005_259.pdb	36.56	-180.322
notert/S_000016_751.pdb	40.31	-184.503
notert/S_000008_628.pdb	32.53	-131.744
notert/S_000012_103.pdb	34.69	-170.181
notert/S_000010_413.pdb	35.83	-186.114
notert/S_000017_203.pdb	33.5	-146.486
notert/S_000015_713.pdb	33.42	-19.214
notert/S_000002_449.pdb	24.49	-170.886
notert/S_000011_141.pdb	28.34	-38.283
notert/S_000013_451.pdb	38.47	-152.203
notert/S_000012_562.pdb	34.91	-164.082
notert/S_000010_072.pdb	32.26	-169.313
notert/S_000016_497.pdb	33.09	-135.072
notert/S_000007_328.pdb	38.62	-139.401
notert/S_000014_620.pdb	40.19	-79.603
notert/S_000016_330.pdb	38.64	-153.209
notert/S_000005_638.pdb	32.01	-147.198
notert/S_000008_249.pdb	33	-125.073
notert/S_000014_187.pdb	21.32	-86.383
notert/S_000011_520.pdb	34.44	-150.753
notert/S_000002_028.pdb	27.24	-73.55
notert/S_000013_797.pdb	40.25	-62.306
notert/S_000011_287.pdb	32.88	-165.029
notert/S_000013_030.pdb	35.45	-154.868
notert/S_000018_703.pdb	29.04	-102.164
notert/S_000015_372.pdb	28.77	-96.96
notert/S_000013_746.pdb	36.52	-77.036
notert/S_000021_179.pdb	32.76	-189.346
notert/S_000011_256.pdb	32.12	-177.272
notert/S_000016_446.pdb	36.15	-109.976
notert/S_000008_298.pdb	33.01	-176.382
notert/S_000010_704.pdb	33.19	-150.918
notert/S_000002_498.pdb	36.67	-139.048
notert/S_000021_518.pdb	36.46	-83.614
notert/S_000011_190.pdb	36.63	-87.089
notert/S_000013_480.pdb	32.69	-160.993
notert/S_000011_637.pdb	35.52	-110.367
notert/S_000015_065.pdb	31.07	-173.05
notert/S_000010_365.pdb	37.03	-125.342
notert/S_000012_675.pdb	35.06	-148.475
notert/S_000014_290.pdb	39.26	-85.297
notert/S_000016_027.pdb	32.57	-124.741
notert/S_000005_288.pdb	39.47	-142.979
notert/S_000016_780.pdb	37.46	-182.669
notert/S_000008_467.pdb	33.63	-154.939
notert/S_000005_016.pdb	38.09	-150.903
notert/S_000007_506.pdb	34.41	-88.472
notert/S_000022_063.pdb	34.36	-142.037
notert/S_000003_354.pdb	31.97	-70.879
notert/S_000001_644.pdb	25.06	-163.775
notert/S_000006_054.pdb	33.19	-128.726
notert/S_000009_692.pdb	34.98	-162.677
notert/S_000009_135.pdb	39.37	-177.544
notert/S_000004_544.pdb	36.66	-58.41
notert/S_000002_606.pdb	30.61	-135.796
notert/S_000021_786.pdb	36.76	-162.18
notert/S_000022_402.pdb	28.49	-132.317
notert/S_000001_582.pdb	44.08	-131.975
notert/S_000003_735.pdb	37.07	-45.527
notert/S_000001_225.pdb	39.42	-58.957
notert/S_000003_092.pdb	28.98	-120.518
notert/S_000020_112.pdb	40.49	-183.217
notert/S_000008_006.pdb	41.77	-114.943
notert/S_000024_740.pdb	37.11	-102.756
notert/S_000005_477.pdb	30.69	-173.554
notert/S_000007_167.pdb	26.8	-77.063
notert/S_000002_267.pdb	38.11	-165.165
notert/S_000006_435.pdb	39.61	-173.508
notert/S_000004_682.pdb	34.09	-57.922
notert/S_000009_554.pdb	29.84	-8.931
notert/S_000006_392.pdb	35.41	-185.754
notert/S_000004_125.pdb	45.64	-158.114
notert/S_000004_653.pdb	29.28	-158.99
notert/S_000017_180_1.pdb	35.7	-159.619
notert/S_000009_222.pdb	35.88	-96.656
notert/S_000009_585.pdb	38.68	-90.302
notert/S_000006_343.pdb	31.17	-90.285
notert/S_000011_019.pdb	25.37	-112.767
notert/S_000002_511.pdb	33.82	-167.727
notert/S_000013_509.pdb	31.31	-120.567
notert/S_000023_181.pdb	38.8	-179.573
notert/S_000007_611.pdb	27.99	-163.859
notert/S_000024_791.pdb	37.38	-154.799
notert/S_000014_319.pdb	36.75	-158.33
notert/S_000005_301.pdb	36.07	-112.838
notert/S_000008_770.pdb	32.95	-163.129
notert/S_000024_036.pdb	27.43	-88.541
notert/S_000001_553.pdb	36.51	-118.353
notert/S_000003_043.pdb	31.48	-163.139
notert/S_000002_170.pdb	41.98	-71.771
notert/S_000011_478.pdb	30.57	-190.507
notert/S_000023_247.pdb	33.28	-139.078
notert/S_000021_757.pdb	33.46	-124.183
notert/S_000004_232.pdb	36.15	-80.256
notert/S_000006_085.pdb	30.62	-128.251
notert/S_000009_643.pdb	42.53	-126.445
notert/S_000004_595.pdb	37	-102.852
notert/S_000006_722.pdb	31.61	-118.044
notert/S_000003_385.pdb	31.73	-140.818
notert/S_000001_132.pdb	36.6	-134.14
notert/S_000003_422.pdb	35.52	-168.977
notert/S_000001_695.pdb	40.53	-159.758
notert/S_000014_778.pdb	35.83	44.543
notert/S_000007_270.pdb	33.03	-157.595
notert/S_000029_026.pdb	33.29	-146.991
notert/S_000005_760.pdb	40.27	-79.267
notert/S_000016_268.pdb	40.65	-166.159
notert/S_000008_311.pdb	39.3	-179.635
notert/S_000006_267.pdb	42.01	-152.694
notert/S_000004_777.pdb	36.91	-81.22
notert/S_000009_306.pdb	45.29	-187.399
notert/S_000002_392.pdb	30.34	-162.504
notert/S_000002_435.pdb	35.12	-135.716
notert/S_000005_225.pdb	33.01	-154.781
notert/S_000024_112.pdb	23.88	-60.592
notert/S_000008_654.pdb	36.34	-96.365
notert/S_000007_092.pdb	35.08	-158.908
notert/S_000005_582.pdb	32.57	-83.67
[truncated: 11,133 more rows]
