# Supplementary material for: Chemical reversible crosslinking enables measurement of RNA 3D distances and alternative conformations in cells
Source: Nat Commun. 2022 Feb 17;13:911. doi: 10.1038/s41467-022-28602-3 (PMC8854666; doi:10.1038/s41467-022-28602-3)
Supplement: Supplementary file 3 — Source Data [file 41467_2022_28602_MOESM3_ESM.zip › Source Data/Source Data SI/sfig10k/supp fig 10k no SHARC Top 100 models Source Data.txt]

name	rmsd	score
notert/S_000012_004.pdb	27.91	-204.239
notert/S_000005_150.pdb	27.94	-209.985
notert/S_000008_475.pdb	28.69	-217.521
notert/S_000010_125.pdb	28.95	-211.263
notert/S_000004_233.pdb	29.14	-215.502
notert/S_000013_677.pdb	29.44	-208.085
notert/S_000010_792.pdb	29.68	-204.211
notert/S_000014_247.pdb	29.75	-203.164
notert/S_000013_051.pdb	29.99	-203.323
notert/S_000005_479.pdb	30.35	-204.089
notert/S_000014_508.pdb	30.76	-204.166
notert/S_000019_131.pdb	31.1	-206.745
notert/S_000012_724.pdb	31.22	-214.091
notert/S_000010_562.pdb	31.22	-203.143
notert/S_000009_191.pdb	31.54	-206.541
notert/S_000006_551.pdb	31.72	-218.133
notert/S_000009_716.pdb	31.77	-206.755
notert/S_000010_615.pdb	31.77	-205.992
notert/S_000015_370.pdb	32.38	-210.365
notert/S_000017_145.pdb	32.47	-204.318
notert/S_000001_115.pdb	32.48	-216.365
notert/S_000013_704.pdb	32.64	-206.831
notert/S_000011_250.pdb	33	-212.565
notert/S_000019_770.pdb	33.06	-204.224
notert/S_000008_638.pdb	33.35	-204.226
notert/S_000015_278.pdb	33.42	-205.906
notert/S_000013_084.pdb	33.5	-204.613
notert/S_000006_599.pdb	33.57	-213.247
notert/S_000004_400.pdb	33.64	-204.784
notert/S_000014_786.pdb	33.73	-217.559
notert/S_000010_213.pdb	33.74	-220.323
notert/S_000002_432.pdb	33.74	-213.552
notert/S_000010_411.pdb	33.86	-206.419
notert/S_000008_145.pdb	33.88	-204.478
notert/S_000022_499.pdb	33.92	-203.038
notert/S_000013_637.pdb	34.09	-211.444
notert/S_000006_755.pdb	34.25	-202.981
notert/S_000004_716.pdb	34.27	-205.653
notert/S_000002_397.pdb	34.29	-206.646
notert/S_000008_762.pdb	34.3	-221.914
notert/S_000015_525.pdb	34.37	-205.944
notert/S_000010_447.pdb	34.42	-206.192
notert/S_000009_118.pdb	34.57	-205.195
notert/S_000001_344.pdb	34.67	-214.27
notert/S_000007_140.pdb	34.82	-204.672
notert/S_000009_247.pdb	34.83	-209.203
notert/S_000016_778.pdb	34.84	-208.023
notert/S_000003_068.pdb	34.91	-207.773
notert/S_000004_146.pdb	34.95	-209.813
notert/S_000007_342.pdb	35.02	-204.573
notert/S_000015_648.pdb	35.14	-207.098
notert/S_000021_507.pdb	35.23	-204.682
notert/S_000014_572.pdb	35.24	-206.639
notert/S_000018_726.pdb	35.38	-214.252
notert/S_000011_206.pdb	35.44	-209.215
notert/S_000003_259.pdb	35.46	-205.451
notert/S_000004_381.pdb	35.46	-204.298
notert/S_000007_659.pdb	35.5	-214.344
notert/S_000015_187.pdb	35.53	-217.518
notert/S_000002_640.pdb	35.56	-203.562
notert/S_000006_750.pdb	35.8	-203.449
notert/S_000013_497.pdb	35.99	-204.665
notert/S_000020_554.pdb	36.03	-203.416
notert/S_000015_125.pdb	36.1	-215.611
notert/S_000007_463.pdb	36.13	-222.278
notert/S_000008_514.pdb	36.2	-209.549
notert/S_000005_183.pdb	36.23	-209.862
notert/S_000008_795.pdb	36.24	-205.493
notert/S_000006_397.pdb	36.42	-204.083
notert/S_000010_116.pdb	36.75	-203.806
notert/S_000012_027.pdb	36.98	-204.627
notert/S_000010_327.pdb	37.09	-216.777
notert/S_000013_504.pdb	37.09	-210.765
notert/S_000004_509.pdb	37.26	-214.399
notert/S_000011_063.pdb	37.31	-206.723
notert/S_000001_376.pdb	37.53	-205.766
notert/S_000011_180_1.pdb	37.84	-213.405
notert/S_000005_154.pdb	37.86	-203.106
notert/S_000014_191.pdb	37.93	-216.859
notert/S_000028_706.pdb	37.97	-205.426
notert/S_000001_473.pdb	38.04	-213.09
notert/S_000006_734.pdb	38.24	-215.491
notert/S_000014_013.pdb	38.87	-213.238
notert/S_000003_695.pdb	38.89	-203.668
notert/S_000024_505.pdb	38.92	-205.468
notert/S_000009_576.pdb	38.95	-204.515
notert/S_000011_621.pdb	39.06	-205.507
notert/S_000004_603.pdb	39.93	-206.072
notert/S_000006_394.pdb	40.02	-208.459
notert/S_000006_454.pdb	40.12	-202.98
notert/S_000004_641.pdb	40.48	-208.56
notert/S_000031_791.pdb	40.77	-207.101
notert/S_000008_093.pdb	40.88	-214.874
notert/S_000010_182.pdb	41.23	-211.036
notert/S_000014_426.pdb	42.52	-205.881
notert/S_000011_052.pdb	42.65	-204.529
notert/S_000007_110.pdb	44.31	-213.842
notert/S_000020_708.pdb	44.48	-208.082
notert/S_000001_189.pdb	44.72	-208.361
notert/S_000007_577.pdb	46.58	-241.297
