# Supplementary material for: Chemical reversible crosslinking enables measurement of RNA 3D distances and alternative conformations in cells
Source: Nat Commun. 2022 Feb 17;13:911. doi: 10.1038/s41467-022-28602-3 (PMC8854666; doi:10.1038/s41467-022-28602-3)
Supplement: Supplementary file 3 — Source Data [file 41467_2022_28602_MOESM3_ESM.zip › Source Data/Source Data SI/sfig10k/supp fig 10k SHARC-exo Source Data.txt]

name	rmsd	score
trimmed/S_000014_734.pdb	23.65	-127.353
trimmed/S_000019_345.pdb	18.62	-100.677
trimmed/S_000014_093.pdb	22.51	-56.156
trimmed/S_000016_224.pdb	29.07	-154.766
trimmed/S_000012_476.pdb	28.21	-104.471
trimmed/S_000010_166.pdb	30.45	-108.342
trimmed/S_000015_266.pdb	30.73	-147.884
trimmed/S_000011_434.pdb	28.12	-117.89
trimmed/S_000011_393.pdb	22.06	-111.798
trimmed/S_000012_017.pdb	14.53	-86.645
trimmed/S_000010_507.pdb	20.59	-121.142
trimmed/S_000019_724.pdb	25.22	-161.104
trimmed/S_000011_055.pdb	18.2	-118.893
trimmed/S_000018_500.pdb	26.5	-129.816
trimmed/S_000006_479.pdb	23.07	-59.496
trimmed/S_000015_171.pdb	26.81	-161.125
trimmed/S_000017_461.pdb	25.53	-153.755
trimmed/S_000004_169.pdb	25.11	-80.026
trimmed/S_000009_518.pdb	27.42	-108.896
trimmed/S_000011_084.pdb	29.44	-89.807
trimmed/S_000013_233.pdb	28.23	-102.76
trimmed/S_000011_723.pdb	32.73	-80.29
trimmed/S_000014_384.pdb	20.87	-134.191
trimmed/S_000010_271.pdb	26.7	-165.706
trimmed/S_000003_779.pdb	24.66	-107.244
trimmed/S_000001_269.pdb	25.97	-37.604
trimmed/S_000012_761.pdb	29.73	-139.579
trimmed/S_000013_652.pdb	22.1	-129.173
trimmed/S_000011_342.pdb	22.61	-73.146
trimmed/S_000018_161.pdb	30.84	-82.402
trimmed/S_000015_510.pdb	23.9	-39.448
trimmed/S_000006_018.pdb	30.17	-159.494
trimmed/S_000004_508.pdb	19.63	-123.658
trimmed/S_000017_000.pdb	21.93	-54.094
trimmed/S_000009_179.pdb	29.42	-130.674
trimmed/S_000003_318.pdb	33.31	-123.605
trimmed/S_000010_610.pdb	30.19	-73.824
trimmed/S_000012_300.pdb	27.75	-53.778
trimmed/S_000001_608.pdb	24.32	-99.199
trimmed/S_000019_394.pdb	31.78	-85.771
trimmed/S_000014_042.pdb	28.34	-97.07
trimmed/S_000005_563.pdb	21.77	-141.743
trimmed/S_000008_112.pdb	23.05	-160.62
trimmed/S_000007_073.pdb	29.76	-84.717
trimmed/S_000003_621.pdb	25.26	-119.209
trimmed/S_000010_329.pdb	24.25	-117.916
trimmed/S_000001_496.pdb	21.71	-69.571
trimmed/S_000003_186.pdb	28.94	-98.657
trimmed/S_000001_331.pdb	29.19	-113.228
trimmed/S_000004_796.pdb	28.21	-43.668
trimmed/S_000018_458.pdb	19.67	-27.34
trimmed/S_000006_521.pdb	20.89	-143.023
trimmed/S_000004_031.pdb	28.86	-104.763
trimmed/S_000009_440.pdb	27.98	-129.793
trimmed/S_000006_286.pdb	24.21	-70.605
trimmed/S_000002_373.pdb	23.82	-152.049
trimmed/S_000010_748.pdb	21.61	-7.807
trimmed/S_000003_240.pdb	21.06	-110.832
trimmed/S_000020_467.pdb	24.93	-125.128
trimmed/S_000001_750.pdb	19.45	-95.747
trimmed/S_000012_258.pdb	26.56	-116.818
trimmed/S_000005_102.pdb	28.83	-96.558
trimmed/S_000008_573.pdb	25.48	-129.681
trimmed/S_000007_412.pdb	26.54	-128.754
trimmed/S_000002_712.pdb	29.35	-139.962
trimmed/S_000018_039.pdb	29.03	-130.088
trimmed/S_000006_140.pdb	31.26	-162.194
trimmed/S_000015_448.pdb	23.91	-59.907
trimmed/S_000009_786.pdb	23.7	-128.322
trimmed/S_000017_158.pdb	19.3	-124.466
trimmed/S_000004_450.pdb	25.57	-42.74
trimmed/S_000009_021.pdb	27.17	-121.675
trimmed/S_000006_191.pdb	22.06	-132.104
trimmed/S_000015_499.pdb	30.88	-75.359
trimmed/S_000009_757.pdb	27.59	-117.386
trimmed/S_000004_326.pdb	25.9	-124.318
trimmed/S_000006_636.pdb	27.27	-116.644
trimmed/S_000004_481.pdb	22.16	-58.087
trimmed/S_000002_064.pdb	26.82	-146.568
trimmed/S_000007_364.pdb	18.79	-122.646
trimmed/S_000008_205.pdb	28.46	-132.817
trimmed/S_000005_674.pdb	28.73	-44.596
trimmed/S_000001_026.pdb	27.48	-70.648
trimmed/S_000010_799.pdb	26.76	-107.699
trimmed/S_000003_291.pdb	26.6	-79.483
trimmed/S_000001_781.pdb	33.6	-143.223
trimmed/S_000012_289.pdb	26.77	-160.348
trimmed/S_000003_536.pdb	31.27	-112.338
trimmed/S_000002_405.pdb	27.16	-118.652
trimmed/S_000009_336.pdb	27.7	-106.925
trimmed/S_000004_747.pdb	27.79	-125.152
trimmed/S_000009_491.pdb	25.31	-146.287
trimmed/S_000006_257.pdb	25.96	-80.665
trimmed/S_000001_447.pdb	27.96	-38.639
trimmed/S_000003_157.pdb	33.77	-101.368
trimmed/S_000007_705.pdb	28.03	-173.525
trimmed/S_000008_664.pdb	23.9	-154.351
trimmed/S_000005_215.pdb	26.57	-122.883
trimmed/S_000006_712.pdb	29.61	-27.714
trimmed/S_000009_673.pdb	31.44	-145.371
trimmed/S_000004_202.pdb	24.15	-155.486
trimmed/S_000013_158.pdb	21.1	-91.634
trimmed/S_000011_448.pdb	29.5	-138.598
trimmed/S_000002_140.pdb	31.31	-134.454
trimmed/S_000008_321.pdb	28.73	-132.68
trimmed/S_000005_750.pdb	30.24	-153.006
trimmed/S_000007_240.pdb	30.05	-78.487
trimmed/S_000014_748.pdb	28.19	-178.528
trimmed/S_000008_486.pdb	26.56	-176.65
trimmed/S_000003_412.pdb	28.47	-120.216
trimmed/S_000001_102.pdb	28.29	-56.954
trimmed/S_000002_286.pdb	26.92	-17.67
trimmed/S_000002_521.pdb	26.68	-135.403
trimmed/S_000011_029.pdb	30.29	-88.638
trimmed/S_000006_373.pdb	25	-49.149
trimmed/S_000009_212.pdb	23.35	-92.993
trimmed/S_000004_663.pdb	30.18	10.774
trimmed/S_000003_073.pdb	24.25	-100.446
trimmed/S_000001_563.pdb	30.34	-6.944
trimmed/S_000008_740.pdb	22.14	-113.312
trimmed/S_000007_186.pdb	31.66	-73.481
trimmed/S_000005_331.pdb	16.96	-117.039
trimmed/S_000007_621.pdb	29.5	-183.202
trimmed/S_000005_496.pdb	22.06	-108.22
trimmed/S_000008_791.pdb	21.42	-3.451
trimmed/S_000007_157.pdb	30.61	-87.818
trimmed/S_000005_447.pdb	21.06	-133.254
trimmed/S_000019_789.pdb	29.73	-118.293
trimmed/S_000008_036.pdb	25.05	-148.898
trimmed/S_000001_215.pdb	28.32	-88.415
trimmed/S_000022_395.pdb	23.01	-100.929
trimmed/S_000003_705.pdb	30.69	-64.886
trimmed/S_000004_115.pdb	29.21	-152.769
trimmed/S_000009_564.pdb	28.79	-171.091
trimmed/S_000006_405.pdb	31.72	-123.547
trimmed/S_000002_257.pdb	27.9	-106.805
trimmed/S_000001_674.pdb	31.75	-24.454
trimmed/S_000003_364.pdb	28.34	-54.918
trimmed/S_000016_289.pdb	29.92	-116.501
trimmed/S_000005_781.pdb	30.41	-96.658
trimmed/S_000007_536.pdb	21.19	-123.867
trimmed/S_000005_026.pdb	20.85	-100.889
trimmed/S_000007_291.pdb	26.44	-75.381
trimmed/S_000008_457.pdb	32.4	-94.899
trimmed/S_000002_636.pdb	26.32	-11.182
trimmed/S_000013_189.pdb	18.17	-52.308
trimmed/S_000011_499.pdb	22.59	-88.177
trimmed/S_000021_011.pdb	20.83	-114.796
trimmed/S_000002_191.pdb	26.7	-113.357
trimmed/S_000004_574.pdb	26.58	-200.54
trimmed/S_000009_105.pdb	30.3	-56.582
trimmed/S_000006_064.pdb	28.93	-133.319
trimmed/S_000011_607.pdb	26.46	-107.313
trimmed/S_000013_317.pdb	18.43	-128.175
trimmed/S_000014_507.pdb	28.34	-132.443
trimmed/S_000016_017.pdb	20.03	-89.109
trimmed/S_000012_645.pdb	30.13	-96.265
trimmed/S_000010_355.pdb	27.28	-109.806
trimmed/S_000011_266.pdb	29.94	-159.158
trimmed/S_000013_776.pdb	15.02	-21.062
trimmed/S_000015_393.pdb	29.81	-180.571
trimmed/S_000015_434.pdb	28.33	-98.832
trimmed/S_000010_093.pdb	26.54	-135.625
trimmed/S_000012_224.pdb	27.87	-139.641
trimmed/S_000010_734.pdb	27.46	-112.43
trimmed/S_000014_166.pdb	28.48	-102.892
trimmed/S_000008_279.pdb	25.93	-118.348
trimmed/S_000005_608.pdb	20.34	-137.812
trimmed/S_000016_300.pdb	23.51	-45.047
trimmed/S_000014_610.pdb	28.77	-171.842
trimmed/S_000007_318.pdb	27.84	-107.609
trimmed/S_000010_042.pdb	27.85	-138.179
trimmed/S_000015_342.pdb	28.69	-44.142
trimmed/S_000018_733.pdb	27.51	-64.199
trimmed/S_000013_000.pdb	21.09	-123.239
trimmed/S_000002_018.pdb	21.36	-96.883
trimmed/S_000011_510.pdb	29.03	-135.859
trimmed/S_000012_694.pdb	30.1	-74.5
trimmed/S_000012_133.pdb	24.75	-102.038
trimmed/S_000010_384.pdb	29.94	22.043
trimmed/S_000008_618.pdb	26.69	-64.557
trimmed/S_000005_269.pdb	22.91	-35.046
trimmed/S_000007_779.pdb	23.65	-41.695
trimmed/S_000019_600.pdb	20.76	-134.211
trimmed/S_000013_461.pdb	30.08	-76.404
trimmed/S_000011_171.pdb	21.3	-67.165
trimmed/S_000002_479.pdb	28.13	-22.982
trimmed/S_000018_352.pdb	21.97	-143.163
trimmed/S_000017_233.pdb	17.68	-74.867
trimmed/S_000002_147.pdb	28.6	-96.282
trimmed/S_000009_674.pdb	31.12	-54.354
trimmed/S_000004_205.pdb	29.54	-123.755
trimmed/S_000006_715.pdb	29.6	-185.422
trimmed/S_000001_105.pdb	31.17	4.138
trimmed/S_000022_722.pdb	26.02	-123.938
trimmed/S_000003_415.pdb	21.57	-82.527
trimmed/S_000008_481.pdb	23.23	-145.305
trimmed/S_000007_247.pdb	23.08	-120.183
trimmed/S_000008_326.pdb	27.25	-57.922
trimmed/S_000019_499.pdb	24.26	-116.903
trimmed/S_000005_757.pdb	24.35	-62.245
trimmed/S_000009_215.pdb	17.79	-57.323
trimmed/S_000004_664.pdb	33.33	-98.296
trimmed/S_000006_374.pdb	28.53	-123.634
trimmed/S_000013_299.pdb	22.34	-163.108
trimmed/S_000002_526.pdb	26.49	-138.269
trimmed/S_000021_301.pdb	25.77	-14.797
trimmed/S_000011_789.pdb	24.21	-38.982
trimmed/S_000002_281.pdb	29.52	-121.662
trimmed/S_000007_626.pdb	26.84	-111.965
trimmed/S_000005_491.pdb	25.59	-139.513
trimmed/S_000007_181.pdb	27.64	-57.759
trimmed/S_000008_747.pdb	26.03	-99.911
trimmed/S_000014_489.pdb	28.2	-69.003
trimmed/S_000005_336.pdb	27.43	-41.182
trimmed/S_000001_564.pdb	19.81	-167.065
trimmed/S_000003_074.pdb	32.82	-108.219
trimmed/S_000003_702.pdb	27.34	-123.272
trimmed/S_000001_212.pdb	21.94	-61.07
trimmed/S_000016_148.pdb	31.81	-127.453
trimmed/S_000005_440.pdb	22.32	-78.248
trimmed/S_000008_031.pdb	25.77	-86.934
trimmed/S_000007_150.pdb	26.75	-76.189
trimmed/S_000008_796.pdb	16.7	-15.909
trimmed/S_000014_458.pdb	25.61	-112.262
trimmed/S_000013_248.pdb	30.75	-78.447
trimmed/S_000011_758.pdb	31.05	-158.766
trimmed/S_000002_250.pdb	23.69	-91.598
trimmed/S_000006_402.pdb	22.27	-94.487
trimmed/S_000004_112.pdb	25.85	-168.502
trimmed/S_000009_563.pdb	24.23	-99.613
trimmed/S_000005_021.pdb	22.16	-61.042
trimmed/S_000008_450.pdb	25.44	-111.249
trimmed/S_000007_296.pdb	25.67	-93.44
trimmed/S_000019_448.pdb	35.62	-143.65
trimmed/S_000005_786.pdb	23.83	8.55
trimmed/S_000014_039.pdb	22.27	-80.559
trimmed/S_000007_531.pdb	27.76	-92.883
trimmed/S_000003_363.pdb	25.55	-148.432
trimmed/S_000001_673.pdb	25.39	-8.904
trimmed/S_000006_063.pdb	21.64	-133.486
trimmed/S_000004_573.pdb	18.76	-123.167
trimmed/S_000009_102.pdb	26.49	-24.863
trimmed/S_000002_196.pdb	23.36	-128.389
trimmed/S_000021_016.pdb	22.76	-51.613
trimmed/S_000013_629.pdb	24.39	-114.423
trimmed/S_000002_631.pdb	33.91	-154.183
trimmed/S_000013_310.pdb	24.35	-112.126
trimmed/S_000002_308.pdb	17.39	-48.226
trimmed/S_000011_600.pdb	32.11	-63.101
trimmed/S_000018_384.pdb	24.6	-85.551
trimmed/S_000010_352.pdb	30.07	-161.97
trimmed/S_000005_518.pdb	30.95	-62.803
trimmed/S_000008_169.pdb	27.91	-88.995
trimmed/S_000019_171.pdb	34.49	-145.849
trimmed/S_000014_500.pdb	17.22	-107.023
trimmed/S_000007_008.pdb	27.34	-76.025
trimmed/S_000018_042.pdb	27.97	-119.596
trimmed/S_000017_684.pdb	30.03	-73.768
trimmed/S_000015_433.pdb	30.27	-58.655
trimmed/S_000015_394.pdb	28.63	-35.779
trimmed/S_000013_771.pdb	31.03	-117.385
trimmed/S_000011_261.pdb	20.57	-151.131
trimmed/S_000002_769.pdb	32.49	-47.283
trimmed/S_000005_179.pdb	27.03	-137.926
trimmed/S_000008_508.pdb	25.32	-124.882
trimmed/S_000007_469.pdb	24.7	-135.482
trimmed/S_000014_161.pdb	25.69	-171.361
trimmed/S_000010_733.pdb	21.67	-130.336
trimmed/S_000012_584.pdb	22.3	-84.243
trimmed/S_000010_094.pdb	29.12	-114.64
trimmed/S_000012_223.pdb	28.93	-167.894
trimmed/S_000012_555.pdb	23.2	-86.239
trimmed/S_000010_045.pdb	28.3	-153.311
trimmed/S_000014_617.pdb	28.35	-13.81
trimmed/S_000019_266.pdb	26.48	-27.908
trimmed/S_000016_307.pdb	26.32	-147.703
trimmed/S_000011_517.pdb	29.54	-103.706
trimmed/S_000013_007.pdb	29.96	-38.366
trimmed/S_000018_093.pdb	21.9	-129.274
trimmed/S_000015_345.pdb	27.84	-150.942
trimmed/S_000018_734.pdb	21.28	-140.564
trimmed/S_000014_276.pdb	20.32	-123.502
trimmed/S_000012_134.pdb	25.2	-92.25
trimmed/S_000010_424.pdb	23.92	-130.488
trimmed/S_000017_234.pdb	28.44	-153.126
trimmed/S_000015_724.pdb	24.53	-102.977
trimmed/S_000011_176.pdb	28.96	-79.973
trimmed/S_000013_466.pdb	30.44	-86.318
trimmed/S_000010_161.pdb	30.89	-137.276
trimmed/S_000003_469.pdb	23.39	-127.796
trimmed/S_000001_179.pdb	26.43	-28.551
trimmed/S_000012_471.pdb	25.26	-124.54
trimmed/S_000014_094.pdb	23.65	-120.47
trimmed/S_000016_223.pdb	23.73	-81.006
trimmed/S_000014_733.pdb	32.06	-138.429
trimmed/S_000019_342.pdb	24.24	-102.733
trimmed/S_000011_394.pdb	31.42	-89.603
trimmed/S_000013_684.pdb	29.58	-127.572
trimmed/S_000011_433.pdb	31.56	-161.005
trimmed/S_000006_769.pdb	27.09	-86.481
trimmed/S_000009_608.pdb	21.44	-166.641
trimmed/S_000004_279.pdb	22.32	-39.891
trimmed/S_000014_352.pdb	31.05	-167.657
trimmed/S_000003_008.pdb	30.9	-71.444
trimmed/S_000010_500.pdb	29.41	-127.258
trimmed/S_000001_518.pdb	28.4	-115.885
trimmed/S_000015_600.pdb	19.85	-113.236
trimmed/S_000006_308.pdb	31.89	-34.972
trimmed/S_000009_269.pdb	22.85	-103.747
trimmed/S_000004_618.pdb	26.3	-77.725
trimmed/S_000017_310.pdb	23.51	-62.323
trimmed/S_000013_542.pdb	22.79	-129.976
trimmed/S_000011_724.pdb	35.11	-119.393
trimmed/S_000011_083.pdb	20.53	-121.869
trimmed/S_000013_234.pdb	37.01	-65.254
trimmed/S_000020_159.pdb	25.84	-136.084
trimmed/S_000012_766.pdb	27.93	-65.092
trimmed/S_000010_276.pdb	22.38	-81.884
trimmed/S_000016_134.pdb	28.52	-93.572
trimmed/S_000017_007.pdb	30.64	-97.535
trimmed/S_000018_166.pdb	25.95	-53.988
trimmed/S_000015_517.pdb	22.86	-126.684
trimmed/S_000011_345.pdb	28.62	-119.245
trimmed/S_000019_393.pdb	18.33	-138.094
trimmed/S_000012_307.pdb	24.76	-136.986
trimmed/S_000010_617.pdb	29.39	-101.081
trimmed/S_000010_489.pdb	20.72	-172.913
trimmed/S_000003_181.pdb	28.49	-123.715
trimmed/S_000001_336.pdb	20.66	-78.414
trimmed/S_000003_626.pdb	23.07	-138.127
trimmed/S_000001_491.pdb	26.54	-158.998
trimmed/S_000012_199.pdb	27.23	-58.577
trimmed/S_000007_074.pdb	21.42	-116.478
trimmed/S_000005_564.pdb	23.83	-46.007
trimmed/S_000008_115.pdb	28.09	-83.51
trimmed/S_000002_374.pdb	30.34	-132.858
trimmed/S_000004_036.pdb	26.08	-125.408
trimmed/S_000006_281.pdb	28.2	-110.664
trimmed/S_000009_447.pdb	20.02	-150.276
trimmed/S_000015_789.pdb	24.68	20.967
trimmed/S_000017_299.pdb	27.33	-132.543
trimmed/S_000004_791.pdb	26.86	-80.461
trimmed/S_000006_526.pdb	28.31	-86.635
trimmed/S_000026_722.pdb	31.74	-136.645
trimmed/S_000007_415.pdb	30.36	-117.942
trimmed/S_000005_105.pdb	27.88	-33.341
trimmed/S_000008_574.pdb	26.99	-61.241
trimmed/S_000001_757.pdb	31.37	-8.351
trimmed/S_000003_247.pdb	23.13	-98.521
trimmed/S_000022_170.pdb	20.74	-103.748
trimmed/S_000004_457.pdb	38.42	-100.652
trimmed/S_000009_026.pdb	27.11	-144.948
trimmed/S_000009_781.pdb	22.02	-160.333
trimmed/S_000006_147.pdb	28.69	-122.285
trimmed/S_000002_715.pdb	22.33	-120.018
trimmed/S_000002_063.pdb	31.77	-139.577
trimmed/S_000006_631.pdb	19.63	-15.144
trimmed/S_000004_486.pdb	23.06	-100.714
trimmed/S_000009_750.pdb	18.92	-115.244
trimmed/S_000006_196.pdb	31.19	-95.918
trimmed/S_000004_321.pdb	29.27	-46.518
trimmed/S_000017_629.pdb	28.78	-97.821
trimmed/S_000001_786.pdb	33.91	-131.829
trimmed/S_000003_531.pdb	26.42	-129.106
trimmed/S_000010_039.pdb	22.61	-176.606
trimmed/S_000012_529.pdb	29.02	-97.163
trimmed/S_000001_021.pdb	22.38	-72.859
trimmed/S_000003_296.pdb	25.55	-118.535
trimmed/S_000008_202.pdb	24.89	-36.222
trimmed/S_000005_673.pdb	29.84	-107.708
trimmed/S_000007_363.pdb	27.51	-145.745
trimmed/S_000006_250.pdb	23.77	-136.628
trimmed/S_000009_496.pdb	17.58	38.377
trimmed/S_000009_331.pdb	22.85	46.725
trimmed/S_000017_248.pdb	35.19	-133.548
trimmed/S_000004_740.pdb	17.63	-56.276
trimmed/S_000002_402.pdb	35.4	-64.527
trimmed/S_000008_663.pdb	22.78	-141.234
trimmed/S_000005_212.pdb	23.63	-103.239
trimmed/S_000007_702.pdb	25.38	-81.983
trimmed/S_000010_458.pdb	25.13	-118.285
trimmed/S_000003_150.pdb	17.64	-145.205
trimmed/S_000001_440.pdb	22.18	-56.798
trimmed/S_000012_148.pdb	19.13	-183.09
trimmed/S_000019_330.pdb	24.84	-98.195
trimmed/S_000014_741.pdb	26.89	-112.366
trimmed/S_000007_249.pdb	22.25	-145.95
trimmed/S_000005_759.pdb	31.25	-135.985
trimmed/S_000008_328.pdb	29.09	-127.849
trimmed/S_000012_403.pdb	27.09	-132.605
trimmed/S_000010_113.pdb	27.83	-58.779
trimmed/S_000017_703.pdb	19.71	-108.834
trimmed/S_000015_213.pdb	37.48	82.38
trimmed/S_000002_149.pdb	29.37	-150.773
trimmed/S_000011_441.pdb	25.38	-124.03
trimmed/S_000013_151.pdb	27.64	-99.509
trimmed/S_000010_572.pdb	27.9	-161.091
trimmed/S_000007_628.pdb	27.71	-101.841
trimmed/S_000014_320.pdb	31.52	-144.909
trimmed/S_000005_338.pdb	31.9	-176.297
trimmed/S_000008_749.pdb	36.35	-169.06
trimmed/S_000011_020.pdb	18.14	-130.905
trimmed/S_000002_528.pdb	20.94	-94.028
trimmed/S_000013_297.pdb	26.12	-112.641
trimmed/S_000011_787.pdb	23.49	-93.536
trimmed/S_000013_530.pdb	26.28	-148.354
trimmed/S_000018_575.pdb	29.58	-160.268
trimmed/S_000017_414.pdb	24.62	-142.137
trimmed/S_000013_246.pdb	26.37	-116.993
trimmed/S_000011_756.pdb	24.27	-108.487
trimmed/S_000016_146.pdb	21.71	-69.804
trimmed/S_000019_780.pdb	31.2	-18.855
trimmed/S_000014_456.pdb	24.29	-129.083
trimmed/S_000008_798.pdb	24.65	-77.41
trimmed/S_000019_027.pdb	22.43	-103.448
trimmed/S_000010_204.pdb	23.64	-69.377
trimmed/S_000012_714.pdb	22.01	-88.157
trimmed/S_000013_627.pdb	27.23	-140.083
trimmed/S_000002_198.pdb	26.9	-48.231
trimmed/S_000011_490.pdb	27.4	-106.47
trimmed/S_000011_337.pdb	26.49	-105.062
trimmed/S_000015_565.pdb	22.23	-184.733
trimmed/S_000017_075.pdb	28.39	-132.79
trimmed/S_000010_665.pdb	29.71	-113.906
trimmed/S_000014_790.pdb	25.62	-143.882
trimmed/S_000007_298.pdb	33.89	-89.435
trimmed/S_000016_527.pdb	24.26	-129.914
trimmed/S_000014_037.pdb	22.05	-135.359
trimmed/S_000005_788.pdb	26.39	-121.436
trimmed/S_000016_280.pdb	24.77	-109.781
trimmed/S_000008_167.pdb	32.68	-99.195
trimmed/S_000005_516.pdb	25.95	-144.331
trimmed/S_000007_006.pdb	28.4	-61.498
trimmed/S_000003_654.pdb	25.49	-14.094
trimmed/S_000001_344.pdb	23.42	-85.517
trimmed/S_000006_554.pdb	19.54	-115.584
trimmed/S_000009_392.pdb	21.99	-81.122
trimmed/S_000009_435.pdb	27.58	-141.216
trimmed/S_000004_044.pdb	21.55	-83.299
trimmed/S_000002_306.pdb	28.94	-163.603
trimmed/S_000022_102.pdb	27.64	-92.016
trimmed/S_000001_082.pdb	37.39	-48.653
trimmed/S_000003_235.pdb	26.6	-141.499
trimmed/S_000001_725.pdb	22.7	-79.858
trimmed/S_000003_592.pdb	30.1	-78.611
trimmed/S_000008_506.pdb	25.57	-130.56
trimmed/S_000005_177.pdb	24.27	-128.316
trimmed/S_000007_467.pdb	38.99	-120.936
trimmed/S_000002_767.pdb	23.79	-73.441
trimmed/S_000006_135.pdb	20.6	-80.119
trimmed/S_000004_382.pdb	19.54	-119.884
trimmed/S_000009_054.pdb	18.14	-119.934
trimmed/S_000006_692.pdb	20.82	-119.345
trimmed/S_000004_425.pdb	22.12	-121.258
trimmed/S_000004_353.pdb	25.15	-147.204
trimmed/S_000009_722.pdb	24.02	-131.219
trimmed/S_000009_085.pdb	27.05	-133.442
trimmed/S_000006_643.pdb	33.06	-104.641
trimmed/S_000011_519.pdb	21.62	-137.153
trimmed/S_000002_011.pdb	24.5	-139.922
trimmed/S_000023_326.pdb	24.78	-96.266
trimmed/S_000013_009.pdb	20.29	-52.688
trimmed/S_000007_311.pdb	24.32	-92.909
trimmed/S_000024_291.pdb	31.66	-107.19
trimmed/S_000026_781.pdb	23.38	-100.663
trimmed/S_000005_601.pdb	28.01	-146.174
trimmed/S_000008_270.pdb	16.49	-124.873
trimmed/S_000001_053.pdb	33.07	-116.777
trimmed/S_000003_543.pdb	28.65	-36.922
trimmed/S_000002_470.pdb	27.18	-137.895
trimmed/S_000011_178.pdb	32.17	-157.45
trimmed/S_000013_468.pdb	29.83	-112.929
trimmed/S_000004_732.pdb	24.98	-115.054
trimmed/S_000006_585.pdb	23.58	155.203
trimmed/S_000009_343.pdb	25.19	-142.391
trimmed/S_000004_095.pdb	29.94	-99.02
trimmed/S_000006_222.pdb	33.5	-66.928
trimmed/S_000003_685.pdb	21.11	-37.646
trimmed/S_000001_432.pdb	27.72	-180.507
trimmed/S_000003_122.pdb	32.99	-92.571
trimmed/S_000001_395.pdb	30.21	-95.669
trimmed/S_000022_215.pdb	29.63	-125.356
trimmed/S_000014_278.pdb	19.37	-38.642
trimmed/S_000007_770.pdb	25.19	-121.445
trimmed/S_000005_260.pdb	29.72	-134.743
trimmed/S_000016_768.pdb	18.85	-125.935
trimmed/S_000008_611.pdb	22.63	-138.447
trimmed/S_000006_767.pdb	29.54	-116.476
trimmed/S_000004_277.pdb	20.9	-47.441
trimmed/S_000009_606.pdb	23.47	-126.589
trimmed/S_000002_692.pdb	28.03	-148.954
trimmed/S_000002_135.pdb	29.69	-121.544
trimmed/S_000005_725.pdb	22.89	102.507
trimmed/S_000008_354.pdb	26.42	-96.428
trimmed/S_000007_592.pdb	25.63	-92.605
trimmed/S_000005_082.pdb	21.24	-88.151
trimmed/S_000007_235.pdb	20.58	-139.439
trimmed/S_000003_467.pdb	23.52	-80.913
trimmed/S_000001_177.pdb	31.81	-16.466
trimmed/S_000002_554.pdb	26.48	-115.031
trimmed/S_000006_306.pdb	22.48	-97.08
trimmed/S_000004_616.pdb	24.52	-144.699
trimmed/S_000009_267.pdb	29.83	-121.114
trimmed/S_000003_006.pdb	30.35	-97.565
trimmed/S_000022_331.pdb	36.58	-99.82
trimmed/S_000001_516.pdb	25.18	-121.748
trimmed/S_000005_344.pdb	25.45	-103.117
trimmed/S_000008_735.pdb	30.6	-113.551
trimmed/S_000007_654.pdb	29.99	-139.66
trimmed/S_000008_092.pdb	26.26	-79.34
trimmed/S_000007_122.pdb	27.34	-125.515
trimmed/S_000005_395.pdb	28.75	-106.436
trimmed/S_000007_685.pdb	26.42	-144.001
trimmed/S_000008_043.pdb	33.02	-79.887
trimmed/S_000005_432.pdb	24.22	-79.189
trimmed/S_000012_768.pdb	17.21	-138.173
trimmed/S_000001_260.pdb	24.63	-28.274
trimmed/S_000003_770.pdb	23.52	-133.779
trimmed/S_000010_278.pdb	29.28	-127.092
trimmed/S_000009_511.pdb	23.81	-107.812
trimmed/S_000004_160.pdb	23.88	-152.095
trimmed/S_000017_468.pdb	28.67	-169.266
trimmed/S_000015_178.pdb	27.45	-62.889
trimmed/S_000006_470.pdb	26.82	-68.47
trimmed/S_000023_115.pdb	21.06	-70.634
trimmed/S_000002_222.pdb	29.27	-104.308
trimmed/S_000002_585.pdb	24.23	-41.115
trimmed/S_000001_601.pdb	27.87	-115.689
trimmed/S_000022_781.pdb	26.46	-70.158
trimmed/S_000012_309.pdb	20.25	-179.795
trimmed/S_000020_291.pdb	30.08	-70.225
trimmed/S_000003_311.pdb	18.9	-13.85
trimmed/S_000008_385.pdb	34.65	-116.721
trimmed/S_000007_543.pdb	26.63	-111.834
trimmed/S_000008_422.pdb	28.79	-65.382
trimmed/S_000005_053.pdb	23.11	-175.903
trimmed/S_000002_643.pdb	27.03	-133.041
trimmed/S_000009_170.pdb	21.92	-108.668
trimmed/S_000017_009.pdb	27.67	-5.696
trimmed/S_000004_501.pdb	28.59	-157.041
trimmed/S_000006_011.pdb	34.7	-22.222
trimmed/S_000015_787.pdb	20.76	-83.064
trimmed/S_000009_449.pdb	31.56	-102.673
trimmed/S_000004_038.pdb	24.9	-141.638
trimmed/S_000006_528.pdb	19.65	-101.32
trimmed/S_000015_020.pdb	19.33	-163.398
trimmed/S_000017_297.pdb	30.12	-116.762
trimmed/S_000013_362.pdb	29.28	-125.989
trimmed/S_000014_572.pdb	26.28	-150.667
trimmed/S_000019_103.pdb	31.12	-92.8
trimmed/S_000001_338.pdb	28.73	-119.604
trimmed/S_000012_630.pdb	22.98	-127.718
trimmed/S_000010_487.pdb	29.42	-132.033
trimmed/S_000010_320.pdb	32.08	-101.047
trimmed/S_000003_628.pdb	30.28	-80.338
trimmed/S_000011_213.pdb	27.65	-152.956
trimmed/S_000013_703.pdb	27.36	-104.348
trimmed/S_000009_028.pdb	29.12	-98.702
trimmed/S_000004_459.pdb	26.67	-92.597
trimmed/S_000006_149.pdb	23.44	-139.843
trimmed/S_000018_030.pdb	39.06	-92.215
trimmed/S_000012_251.pdb	28.14	-150.589
trimmed/S_000001_759.pdb	21.37	-80.847
trimmed/S_000003_249.pdb	26.79	-142.532
trimmed/S_000010_741.pdb	27.24	-108.837
trimmed/S_000014_113.pdb	28.6	-90.677
trimmed/S_000019_214.pdb	19.13	-164.12
trimmed/S_000014_665.pdb	20.15	-60.545
trimmed/S_000010_037.pdb	22.35	6.464
trimmed/S_000012_280.pdb	28.17	-132.872
trimmed/S_000001_788.pdb	26.1	-96.093
trimmed/S_000003_298.pdb	32.33	-99.393
trimmed/S_000010_790.pdb	27.12	-69.093
trimmed/S_000012_527.pdb	20.54	-146.461
trimmed/S_000004_488.pdb	26.08	-86.712
trimmed/S_000015_337.pdb	24.88	-115.628
trimmed/S_000017_627.pdb	22.47	-117.179
trimmed/S_000015_490.pdb	25.52	-56.454
trimmed/S_000006_198.pdb	19.58	-63.01
trimmed/S_000013_075.pdb	28.42	-104.001
trimmed/S_000011_565.pdb	21.31	-80.452
trimmed/S_000010_456.pdb	29.7	-135.538
trimmed/S_000020_779.pdb	19.81	-168.692
trimmed/S_000012_146.pdb	29.93	-114.057
trimmed/S_000014_204.pdb	23.81	-105.48
trimmed/S_000013_414.pdb	27.07	-103.514
trimmed/S_000011_104.pdb	31.28	-139.795
trimmed/S_000015_756.pdb	31.47	-58.047
trimmed/S_000009_498.pdb	20.94	-160.069
trimmed/S_000017_246.pdb	22.17	-32.951
trimmed/S_000002_132.pdb	29.18	-120.169
trimmed/S_000002_695.pdb	30.51	-21.028
trimmed/S_000004_270.pdb	28.4	-164.13
trimmed/S_000017_778.pdb	28.19	-134.683
trimmed/S_000009_601.pdb	33.51	-93.266
trimmed/S_000006_760.pdb	24.66	-78.767
trimmed/S_000001_170.pdb	26.88	-175.764
trimmed/S_000003_460.pdb	25.09	-154.18
trimmed/S_000010_168.pdb	22.96	-117.633
trimmed/S_000005_085.pdb	25.95	-107.936
trimmed/S_000007_232.pdb	27.86	-42.542
trimmed/S_000005_722.pdb	21.99	-79.841
trimmed/S_000007_595.pdb	24.96	-139.429
trimmed/S_000008_353.pdb	23.26	-64.273
trimmed/S_000017_319.pdb	29.56	-77.591
trimmed/S_000004_611.pdb	25.59	5.197
trimmed/S_000009_260.pdb	26.44	-117.6
trimmed/S_000018_278.pdb	32.82	-20.016
trimmed/S_000006_301.pdb	25.3	-134.796
trimmed/S_000025_281.pdb	29.68	-112.818
trimmed/S_000002_553.pdb	27.54	-148.259
trimmed/S_000008_095.pdb	28.65	-56.046
trimmed/S_000007_653.pdb	31.85	-101.201
trimmed/S_000005_343.pdb	26.49	-54.253
trimmed/S_000008_732.pdb	24.28	-65.609
trimmed/S_000001_511.pdb	28.78	-92.969
trimmed/S_000012_019.pdb	23.21	-99.939
trimmed/S_000010_509.pdb	24.11	-118.045
trimmed/S_000003_001.pdb	27.17	-129.472
trimmed/S_000003_777.pdb	19.78	-157.147
trimmed/S_000001_267.pdb	22.01	-101.434
trimmed/S_000008_044.pdb	30.68	-40.123
trimmed/S_000007_682.pdb	29.51	-145.712
trimmed/S_000005_435.pdb	25.86	-107.054
trimmed/S_000007_125.pdb	29.4	-69.961
trimmed/S_000005_392.pdb	30.12	-57.376
trimmed/S_000026_212.pdb	23.63	-129.558
trimmed/S_000002_582.pdb	24.86	-127.123
trimmed/S_000002_225.pdb	26.93	-104.801
trimmed/S_000006_477.pdb	20.41	-117.249
trimmed/S_000009_516.pdb	24.67	-63.406
trimmed/S_000004_167.pdb	31.28	-47.014
trimmed/S_000024_363.pdb	31.96	-136.538
trimmed/S_000008_425.pdb	21.85	-55.916
trimmed/S_000005_054.pdb	26.29	-99.933
trimmed/S_000007_544.pdb	29.04	-151.83
trimmed/S_000008_382.pdb	25.17	-139.467
trimmed/S_000003_316.pdb	23.34	-93.97
trimmed/S_000001_606.pdb	19.08	-136.85
trimmed/S_000006_016.pdb	28.31	-57.321
trimmed/S_000009_177.pdb	24.24	-144.142
trimmed/S_000004_506.pdb	32.45	-122.388
trimmed/S_000002_644.pdb	19.79	-83.272
trimmed/S_000013_365.pdb	30.9	-59.606
trimmed/S_000011_675.pdb	32.75	-86.913
trimmed/S_000015_027.pdb	27.12	-3.918
trimmed/S_000004_798.pdb	31.94	-103.046
trimmed/S_000017_290.pdb	26.92	-130.061
trimmed/S_000015_780.pdb	29.04	-124.082
trimmed/S_000006_288.pdb	23.78	-126.749
trimmed/S_000001_498.pdb	27.38	-53.046
trimmed/S_000010_327.pdb	34.16	-49.054
trimmed/S_000012_637.pdb	23.83	-99.005
trimmed/S_000003_188.pdb	26.43	-80.034
trimmed/S_000010_480.pdb	25.01	-69.351
trimmed/S_000016_065.pdb	26.45	-100.401
trimmed/S_000014_575.pdb	19.99	-103.081
trimmed/S_000009_788.pdb	19.83	-126.436
trimmed/S_000018_037.pdb	22.01	-130.433
trimmed/S_000017_156.pdb	21.71	30.951
trimmed/S_000018_790.pdb	25.93	-140.734
trimmed/S_000013_704.pdb	32.69	-37.906
trimmed/S_000011_214.pdb	30.97	-142.867
trimmed/S_000016_404.pdb	26.17	-67.066
trimmed/S_000014_114.pdb	20.64	-81.658
trimmed/S_000019_565.pdb	27.2	-136.481
trimmed/S_000010_746.pdb	18.22	-117.886
trimmed/S_000012_256.pdb	27.92	-119.531
trimmed/S_000010_797.pdb	31.99	-110.632
trimmed/S_000001_028.pdb	26.8	-59.799
trimmed/S_000010_030.pdb	23.76	-111.308
trimmed/S_000003_538.pdb	28.38	-151.943
trimmed/S_000012_287.pdb	21.26	-87.158
trimmed/S_000019_213.pdb	27.83	-83.326
trimmed/S_000011_562.pdb	23.45	114.377
trimmed/S_000013_072.pdb	28.54	-116.646
trimmed/S_000004_328.pdb	24.01	-166.675
trimmed/S_000009_759.pdb	23.57	-106.57
trimmed/S_000015_497.pdb	32.57	-217.159
trimmed/S_000006_638.pdb	32.28	-101.606
trimmed/S_000015_330.pdb	28	-129.598
trimmed/S_000014_203.pdb	28.59	-103.127
trimmed/S_000016_713.pdb	27.62	-90.651
trimmed/S_000012_141.pdb	28.48	-86.318
trimmed/S_000001_449.pdb	25.09	-120.698
trimmed/S_000003_159.pdb	23.17	-119.548
trimmed/S_000010_451.pdb	16.35	-139.473
trimmed/S_000004_749.pdb	28.34	-98.224
trimmed/S_000017_241.pdb	19.34	-119.457
trimmed/S_000009_338.pdb	26.05	29.007
trimmed/S_000006_259.pdb	28.73	-109.742
trimmed/S_000011_103.pdb	30.41	-71.526
trimmed/S_000013_413.pdb	21	-85.852
trimmed/S_000010_114.pdb	23.59	-40.15
trimmed/S_000012_404.pdb	29.29	-113.524
trimmed/S_000016_256.pdb	28.08	-112.646
trimmed/S_000008_488.pdb	26.1	-114.675
trimmed/S_000014_746.pdb	25.2	-77.244
trimmed/S_000013_156.pdb	24.9	-140.472
trimmed/S_000011_446.pdb	29.09	-159.725
trimmed/S_000015_214.pdb	20.49	-97.819
trimmed/S_000017_704.pdb	25.66	-96.317
trimmed/S_000007_188.pdb	30.53	-162.127
trimmed/S_000005_498.pdb	20.22	-100.645
trimmed/S_000010_575.pdb	25.04	-94.604
trimmed/S_000012_065.pdb	28.86	-105.163
trimmed/S_000018_204.pdb	18.6	-161.785
trimmed/S_000002_288.pdb	34.82	-51.552
trimmed/S_000011_780.pdb	34.53	-49.076
trimmed/S_000013_537.pdb	25.21	-116.133
trimmed/S_000011_027.pdb	32.93	-140.168
trimmed/S_000013_290.pdb	30.87	-89.797
trimmed/S_000002_259.pdb	29.7	-168.984
trimmed/S_000011_751.pdb	24.32	-112.732
trimmed/S_000013_241.pdb	26.82	-94.73
trimmed/S_000017_413.pdb	24.69	-75.879
trimmed/S_000015_103.pdb	33.09	-131.35
trimmed/S_000018_572.pdb	28.43	-70.778
trimmed/S_000012_713.pdb	22.33	-103.965
trimmed/S_000010_203.pdb	24.66	-151.355
trimmed/S_000014_451.pdb	18.66	-56.27
trimmed/S_000007_159.pdb	26.89	-99.605
trimmed/S_000008_038.pdb	27.75	-143.465
trimmed/S_000005_449.pdb	27.79	-38.972
trimmed/S_000017_072.pdb	25.32	-109.236
trimmed/S_000013_187.pdb	28.84	-121.321
trimmed/S_000011_330.pdb	30.53	-157.391
trimmed/S_000002_638.pdb	28.59	-157.657
trimmed/S_000013_620.pdb	21.86	-112.066
trimmed/S_000011_497.pdb	30.17	-163.809
trimmed/S_000007_538.pdb	28.55	-119.498
trimmed/S_000014_030.pdb	27.15	-141.85
trimmed/S_000016_287.pdb	18.49	-20.747
trimmed/S_000008_459.pdb	31.45	-118.042
trimmed/S_000014_797.pdb	27.62	-93.386
trimmed/S_000005_028.pdb	21.26	-149.853
trimmed/S_000012_372.pdb	28.81	-136.564
trimmed/S_000010_662.pdb	22.33	-94.633
trimmed/S_000001_343.pdb	23.12	-65.777
trimmed/S_000003_653.pdb	28.57	-72.96
trimmed/S_000007_001.pdb	32.41	-92.979
trimmed/S_000014_509.pdb	27.36	-44.733
trimmed/S_000008_160.pdb	29.61	-113.371
trimmed/S_000016_019.pdb	29.01	-123.568
trimmed/S_000005_511.pdb	28.84	-133.826
trimmed/S_000023_036.pdb	24.45	-86.911
trimmed/S_000021_281.pdb	23.67	-146.378
trimmed/S_000011_609.pdb	21.37	-93.433
trimmed/S_000002_301.pdb	31.18	-160.026
trimmed/S_000013_319.pdb	19.92	-1.484
trimmed/S_000009_432.pdb	31.88	-140.244
trimmed/S_000004_043.pdb	24.93	-3.771
trimmed/S_000009_395.pdb	16.32	-144.698
trimmed/S_000006_553.pdb	30.5	-161.022
trimmed/S_000014_168.pdb	25.62	-147.954
trimmed/S_000007_460.pdb	27.23	-83.649
trimmed/S_000008_501.pdb	21.48	-112.435
trimmed/S_000005_170.pdb	26.22	-53.424
trimmed/S_000001_722.pdb	31.25	-64.507
trimmed/S_000020_415.pdb	24.68	-44.821
trimmed/S_000003_595.pdb	26.12	-103.786
trimmed/S_000001_085.pdb	25.14	-53.645
trimmed/S_000003_232.pdb	29.67	-69.395
trimmed/S_000006_695.pdb	21.82	-140.682
trimmed/S_000009_053.pdb	26.22	-131.393
trimmed/S_000004_422.pdb	21.1	-126.794
trimmed/S_000006_132.pdb	25.66	52.32
trimmed/S_000004_385.pdb	23.08	-24.75
trimmed/S_000002_760.pdb	26.74	29.054
trimmed/S_000011_268.pdb	31.16	-54.217
trimmed/S_000013_778.pdb	24.15	-70.16
trimmed/S_000002_016.pdb	23.02	-201.209
trimmed/S_000006_644.pdb	30.6	-110.138
trimmed/S_000009_082.pdb	20.86	-41.072
trimmed/S_000004_354.pdb	24.31	-96.121
trimmed/S_000009_725.pdb	26.87	-92.448
trimmed/S_000003_544.pdb	19.09	-168.28
trimmed/S_000020_363.pdb	27.65	-102.313
trimmed/S_000001_054.pdb	29.08	-130.467
trimmed/S_000005_606.pdb	22.78	17.606
trimmed/S_000008_277.pdb	22.52	-73.273
trimmed/S_000007_316.pdb	23.11	-134.523
trimmed/S_000004_092.pdb	23.02	-133.825
trimmed/S_000006_225.pdb	17.38	-50.17
trimmed/S_000004_735.pdb	21.88	-144.652
trimmed/S_000009_344.pdb	21.51	-22.802
trimmed/S_000006_582.pdb	33	-153.117
trimmed/S_000002_477.pdb	27.44	-106.481
trimmed/S_000005_267.pdb	30.61	-79.094
trimmed/S_000008_616.pdb	33.53	-74.115
trimmed/S_000007_777.pdb	21.89	-88.634
trimmed/S_000003_125.pdb	26.5	-112.226
trimmed/S_000022_212.pdb	22.23	-103.379
trimmed/S_000001_392.pdb	26.47	-124.931
trimmed/S_000003_682.pdb	27.82	-142.833
trimmed/S_000001_435.pdb	26.64	-92.072
trimmed/S_000007_571.pdb	23.62	-80.636
trimmed/S_000014_079.pdb	25.2	-141.415
trimmed/S_000016_569.pdb	19.52	-152.799
trimmed/S_000005_061.pdb	26.9	-141.149
trimmed/S_000008_410.pdb	22.05	-96.407
trimmed/S_000003_484.pdb	29.2	-138.27
trimmed/S_000001_633.pdb	25.05	-41.092
trimmed/S_000003_323.pdb	26.21	-133.563
trimmed/S_000001_194.pdb	29.47	-99.987
trimmed/S_000004_533.pdb	28.02	-60.209
trimmed/S_000009_142.pdb	25.41	-112.883
trimmed/S_000006_784.pdb	19.84	-155.256
trimmed/S_000004_294.pdb	30.61	-136.309
trimmed/S_000006_023.pdb	17.71	-114.744
trimmed/S_000011_379.pdb	25.62	-61.239
trimmed/S_000002_671.pdb	26.7	-135.745
trimmed/S_000001_252.pdb	31.2	-109.959
trimmed/S_000003_742.pdb	30.53	-82.329
trimmed/S_000014_418.pdb	28.5	-94.46
trimmed/S_000024_090.pdb	20.58	-78.787
trimmed/S_000007_110.pdb	30.23	-135.449
trimmed/S_000005_400.pdb	27.41	-132.355
trimmed/S_000016_108.pdb	28.16	-122.288
trimmed/S_000008_071.pdb	37.07	-92.168
trimmed/S_000002_210.pdb	30.79	-27.856
trimmed/S_000011_718.pdb	24.9	-100.084
trimmed/S_000013_208.pdb	29.42	-118.856
trimmed/S_000004_152.pdb	17.62	-115.007
trimmed/S_000009_523.pdb	30.51	-124.337
trimmed/S_000006_442.pdb	26.08	-76.986
trimmed/S_000009_284.pdb	26.83	-121.571
trimmed/S_000006_334.pdb	25.2	-122.482
trimmed/S_000004_183.pdb	25.31	-115.315
trimmed/S_000006_493.pdb	30.98	-83.171
trimmed/S_000009_255.pdb	20.19	-103.733
trimmed/S_000028_162.pdb	16.9	-57.68
trimmed/S_000004_624.pdb	28.69	-80.008
trimmed/S_000002_566.pdb	26.82	-48.164
trimmed/S_000008_707.pdb	27.05	-128.083
trimmed/S_000005_376.pdb	27.13	-128.864
trimmed/S_000007_666.pdb	25.6	-61.286
trimmed/S_000001_283.pdb	29.57	43.75
trimmed/S_000003_034.pdb	25.06	-138.455
trimmed/S_000001_524.pdb	25.96	-32.002
trimmed/S_000003_793.pdb	19.84	-139.306
trimmed/S_000021_720.pdb	30.33	-132.192
trimmed/S_000002_107.pdb	28.42	-108.584
trimmed/S_000009_193.pdb	34.67	-112.989
trimmed/S_000006_755.pdb	22.87	-132.477
trimmed/S_000009_634.pdb	32.17	-132.16
trimmed/S_000004_245.pdb	22.14	-148.914
trimmed/S_000003_455.pdb	25.77	-73.516
trimmed/S_000001_145.pdb	25.51	-149.901
trimmed/S_000008_366.pdb	28.73	-103.815
trimmed/S_000005_717.pdb	26.21	-66.708
trimmed/S_000007_207.pdb	27.12	-124.874
trimmed/S_000007_099.pdb	29.67	-82.017
trimmed/S_000005_589.pdb	31.64	-106.701
trimmed/S_000010_464.pdb	22.43	-85.414
trimmed/S_000012_174.pdb	24.1	-135.221
trimmed/S_000017_274.pdb	27.07	-127.106
trimmed/S_000011_691.pdb	22.12	29.304
trimmed/S_000002_399.pdb	29.1	-105.091
trimmed/S_000013_381.pdb	22.2	-116.325
trimmed/S_000010_005.pdb	22.14	-32.703
trimmed/S_000012_515.pdb	31.89	-116.824
trimmed/S_000016_347.pdb	17.25	-129.299
trimmed/S_000008_599.pdb	20.57	-138.606
trimmed/S_000013_047.pdb	26.35	-68.749
trimmed/S_000011_557.pdb	22.29	-108.237
trimmed/S_000015_305.pdb	25.52	-143.779
trimmed/S_000017_163.pdb	20.94	-55.257
trimmed/S_000018_002.pdb	25.99	-51.625
trimmed/S_000002_729.pdb	28.05	-144.789
trimmed/S_000011_221.pdb	27.61	-92.338
trimmed/S_000013_096.pdb	24.79	-102.783
trimmed/S_000011_586.pdb	25.69	-98.14
trimmed/S_000013_731.pdb	21.57	-155.244
trimmed/S_000016_396.pdb	21.57	-167.358
trimmed/S_000014_121.pdb	29.5	-90.027
trimmed/S_000007_429.pdb	22.1	-148.589
trimmed/S_000005_139.pdb	23.71	-57.355
trimmed/S_000008_548.pdb	20.55	-118.786
trimmed/S_000014_686.pdb	23.74	-103.315
trimmed/S_000012_263.pdb	24.35	-136.807
trimmed/S_000010_773.pdb	25.52	-108.257
trimmed/S_000011_640.pdb	33.54	-80.154
trimmed/S_000002_348.pdb	20.39	-70.844
trimmed/S_000013_350.pdb	27.07	-70.515
trimmed/S_000017_502.pdb	30.63	-155.579
trimmed/S_000018_463.pdb	31.79	-177.687
trimmed/S_000015_012.pdb	24.5	-128.722
trimmed/S_000012_602.pdb	26.32	-94.914
trimmed/S_000010_312.pdb	17.8	-90.705
trimmed/S_000007_048.pdb	26.61	-83.566
trimmed/S_000005_558.pdb	23.77	-131.881
trimmed/S_000008_129.pdb	18.79	-105.478
trimmed/S_000009_699.pdb	20.8	-160.656
trimmed/S_000018_681.pdb	28.89	-49.153
trimmed/S_000011_305.pdb	20.62	-116.131
trimmed/S_000014_005.pdb	22.31	-121.585
trimmed/S_000010_657.pdb	26.28	-112.9
trimmed/S_000012_347.pdb	26.67	-122.233
trimmed/S_000013_274.pdb	30.35	25.731
trimmed/S_000011_764.pdb	18.77	-96.76
trimmed/S_000017_381.pdb	18	-151.003
trimmed/S_000004_689.pdb	25.55	-107.19
trimmed/S_000006_399.pdb	27.45	-171.546
trimmed/S_000010_236.pdb	28.46	-138.823
trimmed/S_000001_589.pdb	18.66	-114.761
trimmed/S_000012_081.pdb	20.2	-101.772
trimmed/S_000010_591.pdb	24.04	-119.652
trimmed/S_000003_099.pdb	29.28	-118.664
trimmed/S_000012_726.pdb	29.12	-96.547
trimmed/S_000019_015.pdb	24.11	-108.184
trimmed/S_000014_312.pdb	27.26	-36.815
trimmed/S_000016_602.pdb	30.33	-134.773
trimmed/S_000001_558.pdb	18.71	-81.793
trimmed/S_000012_050.pdb	27.44	-20.016
trimmed/S_000010_540.pdb	25.46	-142.075
trimmed/S_000003_048.pdb	20.94	-2.317
trimmed/S_000009_229.pdb	26.68	-94.778
trimmed/S_000017_350.pdb	28.14	-156.557
trimmed/S_000004_658.pdb	30.56	-113.266
trimmed/S_000006_348.pdb	27.53	-154.775
trimmed/S_000011_012.pdb	22.44	-131.672
trimmed/S_000013_502.pdb	28.15	-4.015
trimmed/S_000012_431.pdb	25.18	-117.964
trimmed/S_000001_139.pdb	26.54	-57.516
trimmed/S_000010_686.pdb	20.74	-85.831
trimmed/S_000012_396.pdb	28.53	-131.028
trimmed/S_000003_429.pdb	26.42	-131.723
trimmed/S_000010_121.pdb	21.38	-136.972
trimmed/S_000014_773.pdb	31.55	-103.546
trimmed/S_000011_473.pdb	25.02	-138.139
trimmed/S_000013_163.pdb	18.22	-110.753
trimmed/S_000009_648.pdb	28.75	-103.033
trimmed/S_000015_586.pdb	25.89	-129.025
trimmed/S_000004_239.pdb	32.57	-141.577
trimmed/S_000017_731.pdb	29.88	-126.251
trimmed/S_000015_221.pdb	25.82	-103.363
trimmed/S_000006_729.pdb	24.12	-5.888
trimmed/S_000017_096.pdb	20.56	-93.327
trimmed/S_000009_371.pdb	25.07	-131.401
trimmed/S_000004_700.pdb	29.49	-135.615
trimmed/S_000017_208.pdb	19.7	-139.566
trimmed/S_000015_718.pdb	28.55	-143.449
trimmed/S_000006_210.pdb	29.25	-118.486
trimmed/S_000002_442.pdb	30.11	-79.083
trimmed/S_000007_742.pdb	31.24	-144.81
trimmed/S_000008_184.pdb	29.14	-115.988
trimmed/S_000008_623.pdb	22.45	-32.609
trimmed/S_000005_252.pdb	27.07	-141.677
trimmed/S_000012_108.pdb	23.54	-141.658
trimmed/S_000001_400.pdb	29.17	22.306
trimmed/S_000003_110.pdb	26.4	-150.042
trimmed/S_000010_418.pdb	26.47	-84.027
trimmed/S_000020_090.pdb	27.46	-100.408
trimmed/S_000002_023.pdb	21.27	-49.521
trimmed/S_000002_784.pdb	29.15	-141.367
trimmed/S_000009_710.pdb	29.18	-98.869
trimmed/S_000004_361.pdb	36.05	-131.708
trimmed/S_000006_671.pdb	38.45	-122.085
trimmed/S_000001_061.pdb	20.93	-135.011
trimmed/S_000012_569.pdb	29.06	-185.648
trimmed/S_000010_079.pdb	26.25	-90.799
trimmed/S_000003_571.pdb	26.98	-165.357
trimmed/S_000007_323.pdb	29.81	-121.5
trimmed/S_000005_194.pdb	25.97	-5.627
trimmed/S_000008_242.pdb	29.6	-94.786
trimmed/S_000007_484.pdb	20.21	-155.228
trimmed/S_000005_633.pdb	26.01	-108.869
trimmed/S_000005_145.pdb	28.92	-147.381
trimmed/S_000008_534.pdb	30.88	-93.289
trimmed/S_000008_293.pdb	26.39	-34.132
trimmed/S_000007_455.pdb	22.79	-107.157
trimmed/S_000020_387.pdb	29.09	-78.103
trimmed/S_000003_207.pdb	22.12	-32.946
trimmed/S_000001_717.pdb	24.91	-72.842
trimmed/S_000006_107.pdb	22.29	-101.898
trimmed/S_000004_417.pdb	21.79	-17.621
trimmed/S_000009_066.pdb	23.83	-161.82
trimmed/S_000002_755.pdb	30.19	-112.401
trimmed/S_000003_666.pdb	20.91	-28.873
trimmed/S_000020_041.pdb	24.69	-105.877
trimmed/S_000001_376.pdb	28.71	-162.631
trimmed/S_000005_524.pdb	19.22	-65.958
trimmed/S_000007_793.pdb	28.04	-55.074
trimmed/S_000008_155.pdb	24.89	-99.434
trimmed/S_000005_283.pdb	31.52	-105.617
trimmed/S_000007_034.pdb	28.34	-77.914
trimmed/S_000002_493.pdb	31.47	-105.428
trimmed/S_000002_334.pdb	26.47	-79.934
trimmed/S_000006_566.pdb	19.61	-123.512
trimmed/S_000004_076.pdb	29.98	-109.245
trimmed/S_000009_407.pdb	20.02	-162.472
trimmed/S_000011_302.pdb	26.18	-129.296
trimmed/S_000013_612.pdb	25.47	-99.373
trimmed/S_000017_040.pdb	30.48	-57.777
trimmed/S_000004_548.pdb	25.15	-72.74
trimmed/S_000009_139.pdb	30.16	-104.054
trimmed/S_000006_058.pdb	25.93	-105.66
trimmed/S_000001_648.pdb	28.18	-68.171
trimmed/S_000012_340.pdb	20.19	-83.655
trimmed/S_000010_650.pdb	31.14	-171.877
trimmed/S_000003_358.pdb	26.47	-107.017
trimmed/S_000014_002.pdb	35.06	-111.041
trimmed/S_000016_512.pdb	28.86	-87.173
trimmed/S_000004_129.pdb	24.51	-160.136
trimmed/S_000009_558.pdb	21.84	-102.061
trimmed/S_000015_131.pdb	23.4	-44.951
trimmed/S_000006_439.pdb	28.48	-123.494
trimmed/S_000011_763.pdb	23.17	-124.83
trimmed/S_000013_273.pdb	30.54	-29.335
trimmed/S_000019_012.pdb	29.36	-160.606
trimmed/S_000014_463.pdb	25.35	-43.298
trimmed/S_000010_596.pdb	25.85	-195.421
trimmed/S_000012_721.pdb	20.03	-142.43
trimmed/S_000001_229.pdb	28.24	-79.1
trimmed/S_000003_739.pdb	30.09	-117.233
trimmed/S_000010_231.pdb	30.25	-173.546
trimmed/S_000010_547.pdb	27.98	11.45
trimmed/S_000012_057.pdb	26.26	-124.238
trimmed/S_000013_505.pdb	31	-119.82
trimmed/S_000011_015.pdb	25.94	-94.227
trimmed/S_000009_589.pdb	22.51	-106.65
trimmed/S_000017_357.pdb	23.81	-36.894
trimmed/S_000016_264.pdb	27.39	-82.754
trimmed/S_000001_699.pdb	26.38	-79.322
trimmed/S_000012_391.pdb	31.05	-103.331
trimmed/S_000010_126.pdb	22.69	-102.575
trimmed/S_000012_436.pdb	29.04	-26.59
trimmed/S_000010_681.pdb	23.11	-31.018
trimmed/S_000003_389.pdb	28	-109.897
trimmed/S_000017_091.pdb	21.05	-23.146
trimmed/S_000004_599.pdb	29.3	-158.025
trimmed/S_000006_089.pdb	31.02	-101.577
trimmed/S_000017_736.pdb	31.03	-131.946
trimmed/S_000013_164.pdb	25.75	-145.858
trimmed/S_000011_474.pdb	17.51	-105.422
trimmed/S_000002_445.pdb	22.48	-70.642
trimmed/S_000006_217.pdb	24.92	-92.28
trimmed/S_000009_376.pdb	22.45	-138.553
trimmed/S_000004_707.pdb	31.26	-150.318
trimmed/S_000003_117.pdb	25.06	-130.947
trimmed/S_000001_407.pdb	30.3	-97.39
trimmed/S_000008_624.pdb	22.69	-92.575
trimmed/S_000024_162.pdb	21.08	-149.54
trimmed/S_000005_255.pdb	27.61	-69.859
trimmed/S_000008_183.pdb	26.69	-68.371
trimmed/S_000007_745.pdb	27.38	-127.604
trimmed/S_000006_676.pdb	30.76	-110.368
trimmed/S_000009_717.pdb	26.42	-119.797
trimmed/S_000004_366.pdb	29.2	-143.373
trimmed/S_000002_783.pdb	21.63	-78.967
trimmed/S_000002_024.pdb	29.18	-140.308
trimmed/S_000007_483.pdb	26.59	-84.166
trimmed/S_000008_245.pdb	26.03	316.095
trimmed/S_000005_634.pdb	31.24	-60.38
trimmed/S_000007_324.pdb	26.41	-31.679
trimmed/S_000005_193.pdb	23.62	-141.826
trimmed/S_000003_576.pdb	32.21	-76.718
trimmed/S_000001_066.pdb	21.77	-130.505
trimmed/S_000012_218.pdb	19.85	-98.57
trimmed/S_000001_710.pdb	26.95	-156.025
trimmed/S_000003_200.pdb	17.29	-142.847
trimmed/S_000010_708.pdb	24.65	-185.636
trimmed/S_000007_452.pdb	21.01	-41.401
trimmed/S_000008_294.pdb	31.3	-130.35
trimmed/S_000005_142.pdb	24.16	-135.59
trimmed/S_000008_533.pdb	27.66	-143.93
trimmed/S_000002_752.pdb	29.96	-146.771
trimmed/S_000004_410.pdb	26.96	-173.058
trimmed/S_000009_061.pdb	15.87	-141.616
trimmed/S_000015_408.pdb	28.98	-94.102
trimmed/S_000006_100.pdb	20.78	-32.506
trimmed/S_000005_284.pdb	27.23	-25.484
trimmed/S_000007_033.pdb	28.73	-140.734
trimmed/S_000005_523.pdb	26.21	-127.882
trimmed/S_000008_152.pdb	24.02	-91.084
trimmed/S_000007_794.pdb	32.25	-118.806
trimmed/S_000001_371.pdb	26.95	-124.544
trimmed/S_000012_679.pdb	30.45	-129.891
trimmed/S_000010_369.pdb	31.19	-133.456
trimmed/S_000003_661.pdb	25.72	-159.586
trimmed/S_000004_071.pdb	31.97	-104.068
trimmed/S_000009_400.pdb	25.75	-103.113
trimmed/S_000006_561.pdb	21.87	-89.061
trimmed/S_000002_333.pdb	25.75	27.296
trimmed/S_000023_004.pdb	27.83	-165.024
trimmed/S_000002_494.pdb	22.25	-97.476
trimmed/S_000003_324.pdb	14.35	-121.604
trimmed/S_000001_193.pdb	33.56	-116.157
trimmed/S_000003_483.pdb	22.53	-101.805
trimmed/S_000001_634.pdb	25.57	-111.098
trimmed/S_000005_066.pdb	25.09	-105.038
trimmed/S_000008_417.pdb	34.46	-129.683
trimmed/S_000007_576.pdb	24.29	-111.737
trimmed/S_000002_676.pdb	33.22	-51.834
trimmed/S_000004_293.pdb	25.5	-126.286
trimmed/S_000006_024.pdb	26.82	-136.796
trimmed/S_000004_534.pdb	20.33	-14.754
trimmed/S_000006_783.pdb	29.51	-96.84
trimmed/S_000009_145.pdb	24.44	-100.171
trimmed/S_000005_407.pdb	24.48	-137.948
trimmed/S_000008_076.pdb	20.41	-122.89
trimmed/S_000007_117.pdb	25.34	-132.298
trimmed/S_000003_745.pdb	28.84	-97.424
trimmed/S_000020_162.pdb	21.63	-31.288
trimmed/S_000001_255.pdb	25.04	-79.241
trimmed/S_000009_283.pdb	20.03	-144.512
trimmed/S_000006_445.pdb	21.11	-141.413
trimmed/S_000004_155.pdb	28.16	-87.642
trimmed/S_000009_524.pdb	17.92	-35.955
trimmed/S_000002_217.pdb	25.96	-67.089
trimmed/S_000002_561.pdb	33.16	-107.258
trimmed/S_000021_346.pdb	28.93	-143.98
trimmed/S_000009_252.pdb	29.77	-118.619
trimmed/S_000006_494.pdb	29.57	-126.933
trimmed/S_000004_623.pdb	24.77	-119.504
trimmed/S_000006_333.pdb	22.15	-107.479
trimmed/S_000004_184.pdb	25.33	-77.805
trimmed/S_000001_523.pdb	26.78	-114.959
trimmed/S_000003_794.pdb	19.45	-164.62
trimmed/S_000001_284.pdb	27.46	-54.363
trimmed/S_000003_033.pdb	26.67	-129.245
trimmed/S_000007_661.pdb	25.2	-94.215
trimmed/S_000014_369.pdb	27.34	-55.847
trimmed/S_000019_718.pdb	25.52	-48.933
trimmed/S_000008_700.pdb	22.79	-173.4
trimmed/S_000016_679.pdb	21.98	-62.113
trimmed/S_000005_371.pdb	31.11	-150.713
trimmed/S_000009_633.pdb	33.29	-157.279
trimmed/S_000004_242.pdb	22.44	-67.856
trimmed/S_000006_752.pdb	28.98	-134.024
trimmed/S_000009_194.pdb	27.59	-69.433
trimmed/S_000002_100.pdb	24.59	-111.782
trimmed/S_000011_408.pdb	18.37	-132.613
trimmed/S_000013_118.pdb	27.04	-53.379
trimmed/S_000014_708.pdb	26.52	-141.905
trimmed/S_000007_200.pdb	31.79	-132.522
trimmed/S_000008_361.pdb	30.3	-121.291
trimmed/S_000005_710.pdb	25.59	-115.236
trimmed/S_000001_142.pdb	24.87	-65.943
trimmed/S_000003_452.pdb	18.59	-94.163
trimmed/S_000012_173.pdb	23.66	-121.667
trimmed/S_000010_463.pdb	27.75	-56.614
trimmed/S_000007_739.pdb	30.88	-99.739
trimmed/S_000008_658.pdb	21.82	-121.453
trimmed/S_000005_229.pdb	29.18	-105.824
trimmed/S_000016_721.pdb	27.04	-101.592
trimmed/S_000002_439.pdb	28.58	-136.271
trimmed/S_000011_131.pdb	20.22	-101.153
trimmed/S_000011_696.pdb	25.07	-150.047
trimmed/S_000018_312.pdb	29.41	-152.516
trimmed/S_000007_358.pdb	22.6	-165.114
trimmed/S_000008_239.pdb	22.68	-108.082
trimmed/S_000005_648.pdb	26.74	-115.581
trimmed/S_000019_586.pdb	32.3	-122.735
trimmed/S_000012_512.pdb	28.41	-143.64
trimmed/S_000010_002.pdb	20.91	-120.406
trimmed/S_000015_302.pdb	29.51	-124.98
trimmed/S_000011_550.pdb	26.6	-161.043
trimmed/S_000002_058.pdb	25.69	-118.163
trimmed/S_000013_040.pdb	23.14	-128.116
trimmed/S_000021_109.pdb	27.6	-152.854
trimmed/S_000011_581.pdb	31.45	-159.802
trimmed/S_000002_089.pdb	24.91	-171.471
trimmed/S_000013_736.pdb	28.83	-118.885
trimmed/S_000011_226.pdb	25.12	-111.033
trimmed/S_000013_091.pdb	25.73	-131.026
trimmed/S_000018_005.pdb	23.63	-98.744
trimmed/S_000015_474.pdb	32.58	-169.222
trimmed/S_000017_164.pdb	28.17	-162.633
trimmed/S_000010_774.pdb	27.66	-169.558
trimmed/S_000012_264.pdb	28.79	-150.613
trimmed/S_000007_389.pdb	16.67	-151.523
trimmed/S_000014_681.pdb	25.82	-114.85
trimmed/S_000016_391.pdb	22.68	-123.807
trimmed/S_000005_699.pdb	28.2	-180.265
trimmed/S_000014_126.pdb	22.98	-153.203
trimmed/S_000015_015.pdb	27.04	-42.61
trimmed/S_000013_357.pdb	25.53	-114.468
trimmed/S_000011_647.pdb	26.56	-138.047
trimmed/S_000014_547.pdb	21.43	-59.546
trimmed/S_000008_689.pdb	20.59	-118.763
trimmed/S_000010_315.pdb	29.32	-97.515
trimmed/S_000007_504.pdb	24.73	-96.424
trimmed/S_000008_465.pdb	29.43	-64.83
trimmed/S_000005_014.pdb	28.72	-44.02
trimmed/S_000001_646.pdb	28.1	-89.368
trimmed/S_000022_061.pdb	29.22	-143.579
trimmed/S_000003_356.pdb	25.13	-107.91
trimmed/S_000009_137.pdb	23.64	-159.674
trimmed/S_000004_546.pdb	30.71	-82.037
trimmed/S_000006_056.pdb	30.78	-103.404
trimmed/S_000009_690.pdb	31.2	-5.338
trimmed/S_000002_604.pdb	26.46	-137.916
trimmed/S_000023_294.pdb	35.72	-129.46
trimmed/S_000001_227.pdb	23.96	-107.983
trimmed/S_000003_090.pdb	24.13	-110.822
trimmed/S_000010_598.pdb	33.15	-105.167
trimmed/S_000012_088.pdb	21	-114.592
trimmed/S_000001_580.pdb	30.6	-83.563
trimmed/S_000003_737.pdb	26.01	-155.575
trimmed/S_000007_165.pdb	22.08	-77.329
trimmed/S_000008_004.pdb	18.62	-135.948
trimmed/S_000005_475.pdb	30.94	-141.593
trimmed/S_000002_265.pdb	26.01	-70.619
trimmed/S_000009_556.pdb	25.18	-121.594
trimmed/S_000015_698.pdb	37.19	-85.365
trimmed/S_000006_390.pdb	22.44	-140.39
trimmed/S_000004_127.pdb	33.18	-61.494
trimmed/S_000006_437.pdb	23.78	-131.868
trimmed/S_000004_680.pdb	33.17	-59.408
trimmed/S_000017_388.pdb	17.69	-123.216
trimmed/S_000018_238.pdb	26.64	-130.277
trimmed/S_000009_587.pdb	32.26	-136.653
trimmed/S_000015_649.pdb	30.42	-98.719
trimmed/S_000006_341.pdb	27.42	-84.773
trimmed/S_000004_651.pdb	25.07	-151.713
trimmed/S_000017_359.pdb	30.65	-117.567
trimmed/S_000009_220.pdb	23.59	-135.953
trimmed/S_000002_513.pdb	37.92	-133.756
trimmed/S_000005_303.pdb	19.86	-144.851
trimmed/S_000008_772.pdb	17.79	-61.265
trimmed/S_000007_613.pdb	26.55	-37.228
trimmed/S_000003_041.pdb	29.25	-123.848
trimmed/S_000010_549.pdb	34.18	-102.251
trimmed/S_000020_666.pdb	27.81	-139.479
trimmed/S_000012_059.pdb	31.5	-132.072
trimmed/S_000001_551.pdb	28.89	-49.648
trimmed/S_000002_172.pdb	26.39	-150.206
trimmed/S_000023_245.pdb	30.01	-76.93
trimmed/S_000004_597.pdb	27.19	-130.151
trimmed/S_000006_720.pdb	27.22	-163.281
trimmed/S_000015_228.pdb	21.73	-145.088
trimmed/S_000004_230.pdb	26.72	-106.153
trimmed/S_000006_087.pdb	34.68	-51.048
trimmed/S_000009_641.pdb	19.18	-81.354
trimmed/S_000010_128.pdb	21.06	-83.636
trimmed/S_000003_420.pdb	27.27	-112.004
trimmed/S_000001_697.pdb	22.04	-98.519
trimmed/S_000003_387.pdb	30.52	-65.53
trimmed/S_000001_130.pdb	34.92	-77.991
trimmed/S_000005_762.pdb	28.84	-131.917
trimmed/S_000008_313.pdb	30.82	-155.926
trimmed/S_000007_272.pdb	18.29	-10.948
trimmed/S_000016_753.pdb	24.56	-137.247
trimmed/S_000014_243.pdb	27.01	-128.993
trimmed/S_000010_411.pdb	31.27	-133.241
trimmed/S_000003_119.pdb	27.33	-166.094
trimmed/S_000001_409.pdb	27.26	-59.726
trimmed/S_000012_101.pdb	20.72	-92.565
trimmed/S_000006_219.pdb	21.52	-108.314
trimmed/S_000015_711.pdb	24.6	-85.967
trimmed/S_000017_201.pdb	24.89	-155.577
trimmed/S_000004_709.pdb	26.06	30.685
trimmed/S_000009_378.pdb	25.06	40.223
trimmed/S_000013_453.pdb	31.49	-79.425
trimmed/S_000011_143.pdb	21.29	-135.759
trimmed/S_000003_578.pdb	29.66	-101.048
trimmed/S_000010_070.pdb	21.7	-108.922
trimmed/S_000012_560.pdb	28.36	-144.642
trimmed/S_000001_068.pdb	23.58	-80.611
trimmed/S_000016_332.pdb	27.03	-51.429
trimmed/S_000016_495.pdb	20.69	-137.221
trimmed/S_000011_285.pdb	23.32	-129.654
trimmed/S_000013_032.pdb	26.77	-100.325
trimmed/S_000011_522.pdb	28.99	-86.67
trimmed/S_000013_795.pdb	26.84	-88.299
trimmed/S_000006_678.pdb	30.42	-78.791
trimmed/S_000004_368.pdb	27.99	-109.405
trimmed/S_000009_719.pdb	17.52	-136.97
trimmed/S_000015_406.pdb	22.45	-69.001
trimmed/S_000011_254.pdb	20.84	-90.467
trimmed/S_000013_744.pdb	23.08	-87.622
trimmed/S_000014_154.pdb	30.62	-126.713
trimmed/S_000016_444.pdb	23.37	-88.558
trimmed/S_000019_282.pdb	22.64	-64.059
trimmed/S_000012_216.pdb	23.58	-65.287
trimmed/S_000010_706.pdb	25.71	-77.687
trimmed/S_000013_482.pdb	28.34	-4.546
trimmed/S_000011_635.pdb	26.35	-136.463
trimmed/S_000013_325.pdb	23.2	-2.373
trimmed/S_000011_192.pdb	20.99	-62.482
trimmed/S_000017_577.pdb	27.67	-123.514
trimmed/S_000015_067.pdb	24.27	-133.149
trimmed/S_000018_416.pdb	25.91	-90.559
trimmed/S_000012_677.pdb	27.63	-112.086
trimmed/S_000010_367.pdb	32.21	-87.457
trimmed/S_000014_535.pdb	30.95	-60.409
trimmed/S_000016_782.pdb	28.52	-149.605
trimmed/S_000014_292.pdb	29.33	-103.669
trimmed/S_000016_025.pdb	21.3	-104.66
trimmed/S_000017_795.pdb	18.03	-131.709
trimmed/S_000015_285.pdb	24.57	-91.421
trimmed/S_000017_032.pdb	26.94	-132.887
trimmed/S_000013_660.pdb	19.66	-176.473
trimmed/S_000002_678.pdb	29.5	-86.309
trimmed/S_000011_370.pdb	31.01	-136.189
trimmed/S_000008_419.pdb	26.76	-63.76
trimmed/S_000005_068.pdb	30.82	-125.717
trimmed/S_000014_070.pdb	26.96	-105.13
trimmed/S_000007_578.pdb	30.89	-51.201
trimmed/S_000019_401.pdb	28.63	-67.362
trimmed/S_000012_495.pdb	30.35	-51.284
trimmed/S_000010_622.pdb	22.76	-15.381
trimmed/S_000012_332.pdb	27.17	-135.784
trimmed/S_000010_185.pdb	31.07	-150.151
trimmed/S_000013_201.pdb	30.08	-33.595
trimmed/S_000011_711.pdb	30.55	-88.192
trimmed/S_000002_219.pdb	28.18	-91.215
trimmed/S_000010_243.pdb	28.31	-169.202
trimmed/S_000012_753.pdb	23.93	-65.784
trimmed/S_000008_078.pdb	21	-55.623
trimmed/S_000005_409.pdb	28.25	-55.07
trimmed/S_000007_119.pdb	25.13	-89.682
trimmed/S_000019_060.pdb	29.29	-115.897
trimmed/S_000014_367.pdb	24.17	-126.97
trimmed/S_000016_677.pdb	30.28	-151.446
trimmed/S_000010_292.pdb	21.7	-142.618
trimmed/S_000012_025.pdb	28.34	-120.962
trimmed/S_000010_535.pdb	31.14	-114.867
trimmed/S_000012_782.pdb	28.21	-146.021
trimmed/S_000017_325.pdb	24.3	-101.908
trimmed/S_000018_244.pdb	29.31	-20.087
trimmed/S_000011_067.pdb	27.61	-89.424
trimmed/S_000021_348.pdb	31.94	-122.054
trimmed/S_000013_577.pdb	28.71	-138.209
trimmed/S_000012_444.pdb	20.25	-152.611
trimmed/S_000010_154.pdb	26.99	-81.741
trimmed/S_000014_706.pdb	32.2	-85.189
trimmed/S_000016_216.pdb	26.2	-108.751
trimmed/S_000011_406.pdb	22.86	-135.96
trimmed/S_000013_116.pdb	26.58	-126.128
trimmed/S_000004_775.pdb	26.99	-70.377
trimmed/S_000009_304.pdb	24.43	-30.147
trimmed/S_000006_265.pdb	33.37	2.251
trimmed/S_000002_437.pdb	25.75	-125.958
trimmed/S_000013_388.pdb	17.71	-133.689
trimmed/S_000002_390.pdb	20.41	-46.459
trimmed/S_000011_698.pdb	28.75	-113.331
trimmed/S_000005_580.pdb	24.94	-146.189
trimmed/S_000016_088.pdb	19.84	-99.269
trimmed/S_000007_737.pdb	22.82	-81.658
trimmed/S_000005_227.pdb	27.23	-62.256
trimmed/S_000008_656.pdb	25.52	-124.607
trimmed/S_000014_598.pdb	35.19	-107.146
trimmed/S_000007_090.pdb	29.3	-122.685
trimmed/S_000001_475.pdb	23.93	-88.03
trimmed/S_000003_165.pdb	15.51	-104.282
trimmed/S_000002_056.pdb	28.56	-111.711
trimmed/S_000004_314.pdb	25.53	-90.409
trimmed/S_000009_765.pdb	26.52	-100.874
trimmed/S_000006_604.pdb	27.46	-138.714
trimmed/S_000001_014.pdb	32.01	-108.502
trimmed/S_000003_504.pdb	27.92	-63.696
trimmed/S_000020_484.pdb	29.19	-47.479
trimmed/S_000007_356.pdb	26.01	-105.67
trimmed/S_000008_590.pdb	26.76	-98.781
trimmed/S_000005_646.pdb	26.07	-146.689
trimmed/S_000008_237.pdb	29.39	-160.532
trimmed/S_000007_387.pdb	21.27	-131.534
trimmed/S_000008_541.pdb	23.06	-35.237
trimmed/S_000005_130.pdb	26.58	-154.216
trimmed/S_000007_420.pdb	26.87	-162.986
trimmed/S_000014_128.pdb	29.37	-39.479
trimmed/S_000005_697.pdb	30.31	-96.187
trimmed/S_000003_272.pdb	26.78	-135.517
trimmed/S_000001_762.pdb	27.14	-113.072
trimmed/S_000006_172.pdb	31.57	-167.115
trimmed/S_000009_013.pdb	21.45	-161.11
trimmed/S_000004_462.pdb	28.34	-59.615
trimmed/S_000013_738.pdb	28.99	-72.507
trimmed/S_000002_087.pdb	22.76	-135.209
trimmed/S_000023_417.pdb	28.31	-17.061
trimmed/S_000011_228.pdb	21.39	-99.079
trimmed/S_000002_720.pdb	23.66	-165.473
trimmed/S_000003_613.pdb	22.62	-124.051
trimmed/S_000001_303.pdb	30.86	-165.455
trimmed/S_000008_120.pdb	26.23	-98.898
trimmed/S_000005_551.pdb	27.65	-108.094
trimmed/S_000016_059.pdb	19.68	-86.255
trimmed/S_000008_687.pdb	27.7	-93.285
trimmed/S_000014_549.pdb	21.51	-89.14
trimmed/S_000007_041.pdb	30.19	-85.902
trimmed/S_000013_359.pdb	23.45	-112.886
trimmed/S_000002_341.pdb	27.51	-110.096
trimmed/S_000011_649.pdb	30.63	-106.03
trimmed/S_000006_513.pdb	27.38	-171.124
trimmed/S_000009_472.pdb	28.27	-109.584
trimmed/S_000004_003.pdb	29.04	-61.228
trimmed/S_000011_377.pdb	19.85	-167.648
trimmed/S_000015_282.pdb	28.32	-101.544
trimmed/S_000017_035.pdb	18.07	-101.284
trimmed/S_000012_335.pdb	26.62	-105.542
trimmed/S_000010_182.pdb	20.24	-140.339
trimmed/S_000012_492.pdb	27.24	-84.444
trimmed/S_000010_625.pdb	25.02	-55.414
trimmed/S_000014_077.pdb	28.8	-75.021
trimmed/S_000018_292.pdb	17.63	-134.816
trimmed/S_000015_144.pdb	21.47	-105.96
trimmed/S_000011_716.pdb	30.91	-105.327
trimmed/S_000013_206.pdb	30.53	-156.043
trimmed/S_000014_416.pdb	21.96	-102.726
trimmed/S_000012_754.pdb	20.32	-100.362
trimmed/S_000010_244.pdb	27.57	-120.075
trimmed/S_000010_532.pdb	23.93	-83.278
trimmed/S_000012_785.pdb	26.91	-76.487
trimmed/S_000010_295.pdb	25.9	-148.669
trimmed/S_000012_022.pdb	27.48	-111.695
trimmed/S_000005_378.pdb	28.44	-106.199
trimmed/S_000008_709.pdb	27.04	-122.395
trimmed/S_000014_360.pdb	28.87	-85.341
trimmed/S_000007_668.pdb	29.28	-153.773
trimmed/S_000002_568.pdb	26.38	-86.896
trimmed/S_000011_060.pdb	25.4	-63.662
trimmed/S_000017_485.pdb	26.58	-117.671
trimmed/S_000018_243.pdb	31.62	-102.096
trimmed/S_000016_211.pdb	30.05	-80.219
trimmed/S_000005_719.pdb	16.94	-86.098
trimmed/S_000008_368.pdb	22.89	-108.666
trimmed/S_000007_209.pdb	20.74	-98.074
trimmed/S_000014_701.pdb	24.99	-140.917
trimmed/S_000010_153.pdb	29.78	-110.373
trimmed/S_000012_443.pdb	29.84	-101.587
trimmed/S_000013_111.pdb	19.71	-115.222
trimmed/S_000011_401.pdb	29.23	-113.468
trimmed/S_000002_109.pdb	29.13	-110.165
trimmed/S_000002_397.pdb	23.08	-123.625
trimmed/S_000013_428.pdb	24.55	-103.181
trimmed/S_000002_430.pdb	26.19	-158.872
trimmed/S_000006_262.pdb	32.18	-138.834
trimmed/S_000004_772.pdb	25.82	-170.103
trimmed/S_000009_303.pdb	29.09	-161.436
trimmed/S_000003_162.pdb	30.77	-133.13
trimmed/S_000001_472.pdb	28.49	-140.502
trimmed/S_000005_220.pdb	23.37	-143.127
trimmed/S_000007_097.pdb	24.25	-107.867
trimmed/S_000008_651.pdb	20.36	-47.745
trimmed/S_000005_587.pdb	23.9	-161.094
trimmed/S_000007_730.pdb	28.21	-98.959
trimmed/S_000014_238.pdb	29.02	-133.438
trimmed/S_000006_603.pdb	28.82	-132.722
trimmed/S_000004_313.pdb	25.05	-113.14
trimmed/S_000009_762.pdb	24.73	-124.499
trimmed/S_000013_049.pdb	23.83	-106.748
trimmed/S_000002_051.pdb	25.1	-17.087
trimmed/S_000011_559.pdb	26.18	-107.401
trimmed/S_000005_641.pdb	28.93	-157.485
trimmed/S_000008_230.pdb	31.41	-143.693
trimmed/S_000008_597.pdb	29.33	-144.897
trimmed/S_000007_351.pdb	24.97	-100.57
trimmed/S_000003_503.pdb	31.01	-111.544
trimmed/S_000020_324.pdb	26.6	-159.015
trimmed/S_000001_013.pdb	25.1	-110.532
trimmed/S_000001_765.pdb	25.08	-135.501
trimmed/S_000003_275.pdb	26.89	-91.529
trimmed/S_000007_427.pdb	18.8	-88.655
trimmed/S_000005_690.pdb	29.77	-127.947
trimmed/S_000024_200.pdb	22.38	-97.986
trimmed/S_000014_688.pdb	22.4	-87.579
trimmed/S_000008_546.pdb	24.31	-137.782
trimmed/S_000007_380.pdb	23.81	-110.916
trimmed/S_000005_137.pdb	27.14	-166.11
trimmed/S_000002_727.pdb	28.75	-49.316
trimmed/S_000002_080.pdb	25.36	-94.883
trimmed/S_000009_014.pdb	29.15	-63.595
trimmed/S_000004_465.pdb	33.16	-30.333
trimmed/S_000006_175.pdb	24.1	-95.808
trimmed/S_000027_242.pdb	25.35	-162.893
trimmed/S_000007_046.pdb	28.96	-70.266
trimmed/S_000008_680.pdb	26.61	-93.144
trimmed/S_000008_127.pdb	26.35	-130.433
trimmed/S_000005_556.pdb	21.58	-143.54
trimmed/S_000001_304.pdb	21.28	-52.11
trimmed/S_000020_033.pdb	19.23	-102.787
trimmed/S_000003_614.pdb	29.84	-142.468
trimmed/S_000009_475.pdb	24.62	-4.85
trimmed/S_000004_004.pdb	23.86	-123.972
trimmed/S_000006_514.pdb	25.64	-120.969
trimmed/S_000002_346.pdb	33.27	-127.772
trimmed/S_000003_351.pdb	29.82	-155.142
trimmed/S_000010_659.pdb	23.79	-121.897
trimmed/S_000001_641.pdb	31.47	-129.391
trimmed/S_000020_576.pdb	30.67	-131.129
trimmed/S_000008_462.pdb	25.73	-90.657
trimmed/S_000005_013.pdb	32.15	-119.976
trimmed/S_000007_503.pdb	22.6	-110.409
trimmed/S_000021_783.pdb	26.92	-57.175
trimmed/S_000002_603.pdb	22.19	-33.766
trimmed/S_000009_697.pdb	18.43	-93.368
trimmed/S_000006_051.pdb	24.12	-118.431
trimmed/S_000009_130.pdb	29.43	-38.25
trimmed/S_000004_541.pdb	28.01	-132.618
trimmed/S_000008_003.pdb	30.56	-63.69
trimmed/S_000005_472.pdb	27.87	-121.582
trimmed/S_000007_162.pdb	23.51	-150.391
trimmed/S_000001_587.pdb	28.12	-97.913
trimmed/S_000010_238.pdb	20.12	-136.508
trimmed/S_000003_730.pdb	18.85	-130.227
trimmed/S_000001_220.pdb	23.66	-66.766
trimmed/S_000012_728.pdb	26.5	-93.017
trimmed/S_000003_097.pdb	32.71	-170.732
trimmed/S_000006_430.pdb	35.15	-38.924
trimmed/S_000004_687.pdb	25.47	-90.157
trimmed/S_000006_397.pdb	24.78	-93.9
trimmed/S_000009_551.pdb	21.95	-134.823
trimmed/S_000004_120.pdb	29.54	-66.984
trimmed/S_000021_445.pdb	27.08	-101.167
trimmed/S_000023_155.pdb	21.51	-138.539
trimmed/S_000002_262.pdb	26.15	-72.867
trimmed/S_000002_514.pdb	27.96	-58.746
trimmed/S_000004_656.pdb	30.28	-98.68
trimmed/S_000009_227.pdb	26.04	-62.026
trimmed/S_000006_346.pdb	23.86	-93.104
trimmed/S_000009_580.pdb	28.85	-46.012
trimmed/S_000001_556.pdb	28.48	-145.469
trimmed/S_000003_046.pdb	22.16	-72.899
trimmed/S_000007_614.pdb	20.9	-141.425
trimmed/S_000005_304.pdb	24.65	-149.587
trimmed/S_000008_775.pdb	22.44	-143.869
trimmed/S_000004_237.pdb	29.39	-141.614
trimmed/S_000009_646.pdb	30.09	-52.812
trimmed/S_000006_080.pdb	25.64	-99.11
trimmed/S_000004_590.pdb	25.5	-93.624
trimmed/S_000006_727.pdb	25.6	-138.432
trimmed/S_000002_175.pdb	21.51	-140.256
trimmed/S_000023_242.pdb	26.43	-89.182
trimmed/S_000007_275.pdb	20.33	-72.071
trimmed/S_000005_765.pdb	21.66	-140.884
trimmed/S_000008_314.pdb	29.96	-71.279
trimmed/S_000003_380.pdb	28.99	-105.994
trimmed/S_000020_200.pdb	32.07	-95.768
trimmed/S_000010_688.pdb	21.71	-88.89
trimmed/S_000001_137.pdb	32.64	-70.563
trimmed/S_000003_427.pdb	28.04	-155.305
trimmed/S_000012_398.pdb	22.48	-155.773
trimmed/S_000001_690.pdb	26.24	-140.113
trimmed/S_000012_106.pdb	29.76	-90.286
trimmed/S_000010_416.pdb	23.75	-101.491
trimmed/S_000014_244.pdb	20.81	-128.849
trimmed/S_000016_754.pdb	27.02	-155.898
trimmed/S_000011_144.pdb	28.8	-94.696
trimmed/S_000013_454.pdb	34.78	-43.619
trimmed/S_000016_492.pdb	20.35	-135.479
trimmed/S_000014_182.pdb	29	-118.005
trimmed/S_000012_567.pdb	25.84	-100.536
trimmed/S_000010_077.pdb	24.78	-125.567
trimmed/S_000018_706.pdb	20.1	-168.352
trimmed/S_000015_377.pdb	30.73	-66.833
trimmed/S_000011_525.pdb	30.99	-91.735
trimmed/S_000013_792.pdb	17.75	-124.827
trimmed/S_000011_282.pdb	30.57	-42.627
trimmed/S_000013_035.pdb	30.85	-105.656
trimmed/S_000013_743.pdb	22.85	-117.919
trimmed/S_000011_253.pdb	29.21	-160.772
trimmed/S_000006_109.pdb	28.28	-136.225
trimmed/S_000015_401.pdb	24.87	-126.184
trimmed/S_000018_070.pdb	25.02	-143.334
trimmed/S_000009_068.pdb	30.54	-59.714
trimmed/S_000017_111.pdb	24.83	-47.605
trimmed/S_000004_419.pdb	24.77	-114.495
trimmed/S_000010_701.pdb	28.17	-111.853
trimmed/S_000003_209.pdb	25.45	-124.407
trimmed/S_000001_719.pdb	19.56	-92.802
trimmed/S_000012_211.pdb	21.96	-55.422
trimmed/S_000016_443.pdb	24.98	-159.932
trimmed/S_000014_153.pdb	26.87	-122.467
trimmed/S_000015_060.pdb	29.8	-123.043
trimmed/S_000006_568.pdb	22.16	-110.928
trimmed/S_000009_409.pdb	27.19	-135.317
trimmed/S_000004_078.pdb	30.42	-148.115
trimmed/S_000013_322.pdb	30.16	-122.456
trimmed/S_000011_195.pdb	25.61	-176.286
trimmed/S_000013_485.pdb	26.7	-89.256
trimmed/S_000011_632.pdb	24.72	-121.65
trimmed/S_000014_295.pdb	24.62	-73.674
trimmed/S_000016_022.pdb	20.76	-130.499
trimmed/S_000016_785.pdb	30.69	-145.182
trimmed/S_000003_668.pdb	30.36	-82.879
trimmed/S_000010_360.pdb	27.21	-81.881
trimmed/S_000012_670.pdb	26.42	-92.854
trimmed/S_000001_378.pdb	23.54	-144.11
trimmed/S_000002_091.pdb	28.42	-125.57
trimmed/S_000011_599.pdb	29.1	-90.978
trimmed/S_000013_089.pdb	32.59	-71.632
trimmed/S_000002_736.pdb	23.25	-103.87
trimmed/S_000006_164.pdb	29.83	-26.443
trimmed/S_000009_005.pdb	33.75	-90.737
trimmed/S_000004_474.pdb	26.74	-120.548
trimmed/S_000003_264.pdb	28.59	-64.128
trimmed/S_000001_774.pdb	28.92	-120.899
trimmed/S_000008_557.pdb	23.44	-35.618
trimmed/S_000007_391.pdb	23.52	-85.938
trimmed/S_000005_126.pdb	28.47	-88.401
trimmed/S_000007_436.pdb	26.2	-101.086
trimmed/S_000005_681.pdb	27.97	-138.209
trimmed/S_000016_389.pdb	32.27	-30.193
trimmed/S_000006_505.pdb	23.13	-104.619
trimmed/S_000009_464.pdb	29.38	-118.613
trimmed/S_000004_015.pdb	29.01	-36.572
trimmed/S_000023_060.pdb	21.55	-167.15
trimmed/S_000002_357.pdb	31.7	-142.718
trimmed/S_000008_136.pdb	25.1	-135.343
trimmed/S_000005_547.pdb	32.28	-76.133
trimmed/S_000007_057.pdb	23.43	-103.727
trimmed/S_000008_691.pdb	29.97	-50.976
trimmed/S_000003_605.pdb	19.42	-114.237
trimmed/S_000020_785.pdb	21.42	-154.369
trimmed/S_000001_315.pdb	28.84	-148.968
trimmed/S_000020_754.pdb	25.37	-115.507
trimmed/S_000001_463.pdb	28.34	-76.923
trimmed/S_000003_173.pdb	22.83	-122.084
trimmed/S_000022_244.pdb	30.14	-47.133
trimmed/S_000005_596.pdb	26.51	-145.292
trimmed/S_000007_721.pdb	24.4	-135.741
trimmed/S_000014_229.pdb	28.09	-128.488
trimmed/S_000016_739.pdb	24.01	-111.355
trimmed/S_000005_231.pdb	23.52	-108.834
trimmed/S_000007_086.pdb	29	-100.3
trimmed/S_000008_640.pdb	22.67	-138.314
trimmed/S_000011_129.pdb	18.34	-116.604
trimmed/S_000002_421.pdb	26.59	-130.473
trimmed/S_000002_386.pdb	24.23	22.314
trimmed/S_000013_439.pdb	24.37	-154.466
trimmed/S_000004_763.pdb	28.68	-169.067
trimmed/S_000009_312.pdb	28.57	-105.699
trimmed/S_000006_273.pdb	25.72	-129.295
trimmed/S_000008_586.pdb	22.57	-77.625
trimmed/S_000007_340.pdb	31.83	-94.421
trimmed/S_000005_650.pdb	26.13	-150.415
trimmed/S_000008_221.pdb	26.02	-122.889
trimmed/S_000001_002.pdb	31.01	-84.55
trimmed/S_000003_512.pdb	22.11	-100.031
trimmed/S_000004_302.pdb	27.44	-56.071
trimmed/S_000009_773.pdb	23.23	-98.95
trimmed/S_000006_612.pdb	25.88	-114.774
trimmed/S_000002_040.pdb	32.53	-137.776
trimmed/S_000011_548.pdb	25.75	-136.863
trimmed/S_000013_058.pdb	21.27	-110.834
trimmed/S_000002_579.pdb	28.74	-141.45
trimmed/S_000011_071.pdb	23.05	-150.825
trimmed/S_000013_561.pdb	31.17	-131.327
trimmed/S_000017_333.pdb	27.45	-121.571
trimmed/S_000015_184.pdb	28.7	-145.43
trimmed/S_000010_284.pdb	27.37	-115.741
trimmed/S_000012_033.pdb	25.22	-73.285
trimmed/S_000010_523.pdb	30.01	-145.13
trimmed/S_000012_794.pdb	29.74	-101.01
trimmed/S_000014_371.pdb	25.5	-100.627
trimmed/S_000007_679.pdb	23.36	-132.236
trimmed/S_000005_369.pdb	21.49	-121.305
trimmed/S_000008_718.pdb	30.25	-125.641
trimmed/S_000017_752.pdb	19.2	-136.352
trimmed/S_000015_242.pdb	21.17	-124.992
trimmed/S_000011_410.pdb	21.11	-98.24
trimmed/S_000002_118.pdb	22.14	-58.119
trimmed/S_000013_100.pdb	23.13	-102.08
trimmed/S_000007_218.pdb	22.1	-159.25
trimmed/S_000014_710.pdb	25.74	-168.212
trimmed/S_000016_200.pdb	22.6	-129.449
trimmed/S_000005_708.pdb	26.03	-75.568
trimmed/S_000008_379.pdb	26.48	-116.68
trimmed/S_000012_452.pdb	21.58	-95.73
trimmed/S_000010_142.pdb	26.19	-131.559
trimmed/S_000012_483.pdb	18.11	-110.016
trimmed/S_000010_634.pdb	28.83	-83.529
trimmed/S_000012_324.pdb	26.99	-131.022
trimmed/S_000010_193.pdb	24.04	-165.363
trimmed/S_000016_576.pdb	31.16	-134.894
trimmed/S_000014_066.pdb	25.12	-12.238
trimmed/S_000019_417.pdb	27.21	-104.219
trimmed/S_000013_676.pdb	27.66	-35.608
trimmed/S_000011_366.pdb	30.72	-115.802
trimmed/S_000018_145.pdb	30.05	-42.668
trimmed/S_000017_783.pdb	28.62	-153.33
trimmed/S_000015_293.pdb	35.34	-21.902
trimmed/S_000014_407.pdb	25.77	-116.167
trimmed/S_000031_162.pdb	25.65	-148.799
trimmed/S_000010_255.pdb	23.54	-80.8
trimmed/S_000015_155.pdb	28.93	-92.321
trimmed/S_000017_445.pdb	27.16	-144.464
trimmed/S_000013_217.pdb	27.86	-133.425
trimmed/S_000011_707.pdb	28.81	-95.202
trimmed/S_000001_708.pdb	23.98	-147.176
trimmed/S_000012_200.pdb	29.01	-110.442
trimmed/S_000010_710.pdb	27.29	-64.249
trimmed/S_000003_218.pdb	33.18	-35.492
trimmed/S_000014_142.pdb	29.54	-154.828
trimmed/S_000019_294.pdb	21.21	-124.552
trimmed/S_000016_452.pdb	28.04	-137.573
trimmed/S_000011_242.pdb	29.17	-133.57
trimmed/S_000013_752.pdb	25.23	-109.86
trimmed/S_000009_079.pdb	30.58	-98.008
trimmed/S_000004_408.pdb	27.15	-100.481
trimmed/S_000006_118.pdb	28.44	-163.646
trimmed/S_000015_410.pdb	25.4	-122.878
trimmed/S_000018_061.pdb	19.08	-126.965
trimmed/S_000014_523.pdb	26.68	-60.825
trimmed/S_000016_794.pdb	28.45	-130.937
trimmed/S_000014_284.pdb	26.07	-106.584
trimmed/S_000016_033.pdb	31.38	-145.312
trimmed/S_000012_661.pdb	22.76	-130.563
trimmed/S_000001_369.pdb	26.36	-81.474
trimmed/S_000003_679.pdb	31.97	-72.464
trimmed/S_000010_371.pdb	26.12	-146.397
trimmed/S_000009_418.pdb	32.73	-149.558
trimmed/S_000004_069.pdb	33.14	-92.666
trimmed/S_000015_071.pdb	19.18	-82.286
trimmed/S_000011_623.pdb	24.3	-117.438
trimmed/S_000013_333.pdb	33.74	-87.923
trimmed/S_000011_184.pdb	25.78	-109.904
trimmed/S_000013_445.pdb	34.02	-85.379
trimmed/S_000011_155.pdb	29.53	-143.512
trimmed/S_000015_707.pdb	25.26	-98.353
trimmed/S_000017_217.pdb	27.67	-145.085
trimmed/S_000010_407.pdb	19.57	-50.648
trimmed/S_000022_238.pdb	24.8	12.809
trimmed/S_000015_366.pdb	30.38	-169.433
trimmed/S_000017_676.pdb	22.69	-116.017
trimmed/S_000011_293.pdb	23.27	-111.946
trimmed/S_000013_024.pdb	25.37	-94.552
trimmed/S_000011_534.pdb	26.67	-108.365
trimmed/S_000013_783.pdb	31.11	-75.147
trimmed/S_000016_324.pdb	32.13	-102.029
trimmed/S_000019_245.pdb	25.45	-138.222
trimmed/S_000014_634.pdb	32.13	-111.047
trimmed/S_000010_066.pdb	26.89	-102.69
trimmed/S_000012_576.pdb	29.32	-93.025
trimmed/S_000003_057.pdb	25.04	-128.6
trimmed/S_000001_547.pdb	21.59	-32.752
trimmed/S_000005_315.pdb	28.32	-152.771
trimmed/S_000008_764.pdb	22.32	-86.94
trimmed/S_000007_605.pdb	27.91	-93.339
trimmed/S_000002_505.pdb	26.52	-134.496
trimmed/S_000021_485.pdb	30.02	-159.371
trimmed/S_000006_357.pdb	28.55	-113.667
trimmed/S_000009_591.pdb	27.98	-132.447
trimmed/S_000004_647.pdb	23.59	-101.344
trimmed/S_000009_236.pdb	30.52	-74.888
trimmed/S_000005_774.pdb	23.98	-161.036
trimmed/S_000008_305.pdb	27.91	-163.169
trimmed/S_000007_264.pdb	30.36	-156.21
trimmed/S_000003_436.pdb	24.07	-68.331
trimmed/S_000012_389.pdb	29.14	-41.895
trimmed/S_000001_681.pdb	25.68	-120.895
trimmed/S_000003_391.pdb	21.91	-54.272
trimmed/S_000010_699.pdb	29.96	-105.396
trimmed/S_000001_126.pdb	22.76	-66.266
trimmed/S_000004_581.pdb	26.83	-32.311
trimmed/S_000006_736.pdb	28.82	-102.39
trimmed/S_000004_226.pdb	23.8	-74.832
trimmed/S_000015_599.pdb	25.08	-104.183
trimmed/S_000009_657.pdb	29.31	-84.141
trimmed/S_000006_091.pdb	25.64	-144.666
trimmed/S_000002_164.pdb	26.62	-84.563
trimmed/S_000002_612.pdb	21.01	-97.679
trimmed/S_000009_121.pdb	30.36	-103.509
trimmed/S_000004_550.pdb	17.77	-110.25
trimmed/S_000017_058.pdb	23.36	-138.288
trimmed/S_000009_686.pdb	20.72	-130.324
trimmed/S_000006_040.pdb	30.97	-41.515
trimmed/S_000012_358.pdb	30.42	-37.919
trimmed/S_000001_650.pdb	18.38	-149.46
trimmed/S_000003_340.pdb	26.95	-154.428
trimmed/S_000010_648.pdb	25.5	-29.904
trimmed/S_000007_512.pdb	27.1	-57.516
trimmed/S_000008_473.pdb	24.95	-116.714
trimmed/S_000005_002.pdb	23.28	-88.811
trimmed/S_000006_386.pdb	25.4	-109.615
trimmed/S_000009_540.pdb	17.88	45.794
trimmed/S_000004_131.pdb	22.52	-61.558
trimmed/S_000006_421.pdb	28	-95.863
trimmed/S_000004_696.pdb	19.72	-139.644
trimmed/S_000002_273.pdb	32.92	164.271
trimmed/S_000007_173.pdb	21.6	-113.551
trimmed/S_000008_012.pdb	25.8	-117.255
trimmed/S_000005_463.pdb	18.7	-20.945
trimmed/S_000001_231.pdb	29.6	-160.406
trimmed/S_000012_739.pdb	28.4	-70.301
trimmed/S_000003_086.pdb	21.39	-190.542
trimmed/S_000001_596.pdb	28.8	-75.603
trimmed/S_000010_229.pdb	29.58	-167.612
trimmed/S_000003_721.pdb	15.18	-55.018
trimmed/S_000016_455.pdb	27.55	-60.805
trimmed/S_000014_145.pdb	22.19	-105.425
trimmed/S_000010_717.pdb	30.33	-76.199
trimmed/S_000012_207.pdb	28.48	-146.199
trimmed/S_000015_417.pdb	32.39	-118.099
trimmed/S_000013_755.pdb	24.77	-115.575
trimmed/S_000011_245.pdb	31.26	-72.817
trimmed/S_000010_376.pdb	30.99	-126.268
trimmed/S_000012_666.pdb	27.84	-80.152
trimmed/S_000020_059.pdb	22.07	-124.582
trimmed/S_000014_283.pdb	20.63	-8.19
trimmed/S_000016_034.pdb	28.34	-126.252
trimmed/S_000019_155.pdb	26.31	-124.024
trimmed/S_000013_334.pdb	23.73	-131.837
trimmed/S_000011_183.pdb	31.02	-104.361
trimmed/S_000013_493.pdb	28.55	-64.12
trimmed/S_000011_624.pdb	19.12	-99.211
trimmed/S_000015_076.pdb	27.07	-131.449
trimmed/S_000017_566.pdb	28.62	-117.909
trimmed/S_000017_210.pdb	28.82	-102.17
trimmed/S_000004_718.pdb	21.19	-36.179
trimmed/S_000009_369.pdb	18.61	-46.191
trimmed/S_000006_208.pdb	24.32	-91.592
trimmed/S_000011_152.pdb	20.77	-120.049
trimmed/S_000013_442.pdb	23.28	-112.064
trimmed/S_000001_418.pdb	26.54	-96.756
trimmed/S_000012_110.pdb	22.43	-167.055
trimmed/S_000010_400.pdb	27.76	-159.2
trimmed/S_000003_108.pdb	32.93	-98.845
trimmed/S_000011_533.pdb	24.86	-138.618
trimmed/S_000013_784.pdb	29.39	-142.404
trimmed/S_000011_294.pdb	26.49	-184.841
trimmed/S_000013_023.pdb	27.82	-155.15
trimmed/S_000004_379.pdb	26.57	-122.426
trimmed/S_000009_708.pdb	20.35	-109.527
trimmed/S_000018_710.pdb	29.47	-98.068
trimmed/S_000015_361.pdb	23.27	-155.623
trimmed/S_000006_669.pdb	24.37	-90.725
trimmed/S_000012_571.pdb	25.77	-1.052
trimmed/S_000001_079.pdb	20.4	-91.691
trimmed/S_000003_569.pdb	26.53	-106.599
trimmed/S_000010_061.pdb	30.94	-120.102
trimmed/S_000016_484.pdb	24.37	-86.122
trimmed/S_000019_242.pdb	16.82	-92.239
trimmed/S_000014_633.pdb	29.74	-154.417
trimmed/S_000016_323.pdb	27.63	-129.062
trimmed/S_000007_602.pdb	23	-50.923
trimmed/S_000026_292.pdb	27.82	-141.338
trimmed/S_000005_312.pdb	22.94	-149.688
trimmed/S_000008_763.pdb	23.3	-114.767
trimmed/S_000020_677.pdb	29.55	-94.658
trimmed/S_000012_048.pdb	22.77	-157.497
trimmed/S_000001_540.pdb	25.96	-105.241
trimmed/S_000003_050.pdb	33.11	-159.548
trimmed/S_000010_558.pdb	21.93	-47.633
trimmed/S_000004_640.pdb	29.08	-70.19
trimmed/S_000017_348.pdb	26.43	-138.916
trimmed/S_000009_231.pdb	25.84	-98.677
trimmed/S_000009_596.pdb	28.09	-129.02
trimmed/S_000015_658.pdb	26.35	-160.436
trimmed/S_000006_350.pdb	29.25	-172.503
trimmed/S_000002_502.pdb	22.82	-124.642
trimmed/S_000020_216.pdb	24.62	-43.958
trimmed/S_000003_396.pdb	26.85	-145.692
trimmed/S_000001_121.pdb	28.77	-112.276
trimmed/S_000012_429.pdb	16.39	-169.442
trimmed/S_000010_139.pdb	22.11	-82.273
trimmed/S_000003_431.pdb	18.91	-89.935
trimmed/S_000001_686.pdb	25.46	-37.636
trimmed/S_000022_706.pdb	26.3	-138.047
trimmed/S_000007_263.pdb	21.27	-161.116
trimmed/S_000005_773.pdb	27.84	-162.892
trimmed/S_000008_302.pdb	20.1	-85.709
trimmed/S_000002_163.pdb	24.91	-106.675
trimmed/S_000017_729.pdb	33.42	-61.523
trimmed/S_000004_221.pdb	23.69	-159.089
trimmed/S_000006_096.pdb	22.53	-150.573
trimmed/S_000009_650.pdb	23.56	-95.002
trimmed/S_000004_586.pdb	21.99	-173.109
trimmed/S_000006_731.pdb	27.4	-136.535
trimmed/S_000015_239.pdb	24.94	-81.372
trimmed/S_000006_047.pdb	23.75	-106.635
trimmed/S_000009_681.pdb	23.35	-181.733
trimmed/S_000009_126.pdb	26.92	-114.269
trimmed/S_000004_557.pdb	25.64	1.055
trimmed/S_000002_615.pdb	23.72	-115.781
trimmed/S_000008_474.pdb	26.75	-169.523
trimmed/S_000005_005.pdb	31.84	-107.225
trimmed/S_000007_515.pdb	30.28	-153.888
trimmed/S_000003_347.pdb	23.32	-134.635
trimmed/S_000001_657.pdb	21.02	-111.782
trimmed/S_000002_274.pdb	22.29	-16.915
trimmed/S_000006_426.pdb	21.1	-108.409
trimmed/S_000004_691.pdb	19.79	-99.135
trimmed/S_000009_547.pdb	24.38	-91.876
trimmed/S_000015_689.pdb	25.26	-129.699
trimmed/S_000006_381.pdb	29.2	-56.408
trimmed/S_000004_136.pdb	30.62	-139.535
trimmed/S_000012_099.pdb	33.98	-56.679
trimmed/S_000001_591.pdb	25.21	-82.089
trimmed/S_000003_726.pdb	15.44	-115.443
trimmed/S_000001_236.pdb	25.96	-147.879
trimmed/S_000003_081.pdb	21.82	-96.988
trimmed/S_000010_589.pdb	26.35	-61.571
trimmed/S_000008_015.pdb	26.57	-156.699
trimmed/S_000005_464.pdb	26.77	-139.731
trimmed/S_000007_174.pdb	28.78	-162.643
trimmed/S_000009_002.pdb	29.95	-126.881
trimmed/S_000004_473.pdb	27.77	-17.808
trimmed/S_000006_163.pdb	23.1	-88.534
trimmed/S_000011_239.pdb	29.35	-9.83
trimmed/S_000002_731.pdb	26.74	-186.863
trimmed/S_000013_729.pdb	23.37	-154.474
trimmed/S_000002_096.pdb	26.38	-78.093
trimmed/S_000007_431.pdb	28.75	-158.323
trimmed/S_000005_686.pdb	20.46	-61.765
trimmed/S_000007_396.pdb	29.75	-138.865
trimmed/S_000008_550.pdb	23.86	-132.196
trimmed/S_000024_216.pdb	26.63	-105.626
trimmed/S_000005_121.pdb	27.79	-121.71
trimmed/S_000001_773.pdb	31.54	-120.845
trimmed/S_000020_444.pdb	24.65	-81.628
trimmed/S_000003_263.pdb	23.5	-24.129
trimmed/S_000002_350.pdb	30.08	-178.846
trimmed/S_000011_658.pdb	25.27	-140.356
trimmed/S_000013_348.pdb	27.92	-124
trimmed/S_000009_463.pdb	23.82	-98.952
trimmed/S_000004_012.pdb	24.38	-121.768
trimmed/S_000006_502.pdb	27.26	-80.727
trimmed/S_000001_312.pdb	24.98	-102.204
trimmed/S_000022_292.pdb	24.57	-83.529
trimmed/S_000020_782.pdb	19.3	-102.886
trimmed/S_000003_602.pdb	25.84	-145.33
trimmed/S_000008_696.pdb	30.5	-83.361
trimmed/S_000014_558.pdb	28.77	-79.614
trimmed/S_000007_050.pdb	26.05	-137.142
trimmed/S_000024_677.pdb	27.37	-123.633
trimmed/S_000008_131.pdb	27.2	-142.295
trimmed/S_000005_540.pdb	26.46	-70.354
trimmed/S_000005_236.pdb	21.08	-152.86
trimmed/S_000008_647.pdb	28.26	-30.375
trimmed/S_000007_081.pdb	29.47	-141.997
trimmed/S_000005_591.pdb	23.64	-93.436
trimmed/S_000007_726.pdb	27.83	-48.358
trimmed/S_000003_174.pdb	27.58	-52.94
trimmed/S_000001_464.pdb	24.3	-112.959
trimmed/S_000006_274.pdb	26.35	-113.428
trimmed/S_000004_764.pdb	22.31	-104.237
trimmed/S_000009_315.pdb	18.3	-130.122
trimmed/S_000002_381.pdb	28.31	-126.485
trimmed/S_000011_689.pdb	31.67	-110.354
trimmed/S_000002_426.pdb	21.17	-67.654
trimmed/S_000003_515.pdb	28.19	-147.88
trimmed/S_000020_332.pdb	27.61	-126.968
trimmed/S_000001_005.pdb	23	-17.942
trimmed/S_000005_657.pdb	29.84	-135.71
trimmed/S_000008_226.pdb	25.06	30.253
trimmed/S_000007_347.pdb	26.85	-80.924
trimmed/S_000008_581.pdb	29.13	-131.239
trimmed/S_000002_047.pdb	24.99	-87.984
trimmed/S_000006_615.pdb	22.39	-179.758
trimmed/S_000004_305.pdb	26.11	-151.7
trimmed/S_000009_774.pdb	22.61	-107.587
trimmed/S_000021_359.pdb	33.15	-77.63
trimmed/S_000013_566.pdb	22.08	7.088
trimmed/S_000011_076.pdb	26.46	-94.127
trimmed/S_000016_666.pdb	29.79	-173.693
trimmed/S_000014_376.pdb	26.58	-99.37
trimmed/S_000010_524.pdb	31.29	-177.387
trimmed/S_000012_793.pdb	21.27	-26.405
trimmed/S_000010_283.pdb	22.47	-189.152
trimmed/S_000012_034.pdb	27.66	-119.852
trimmed/S_000011_417.pdb	30.93	-144.223
trimmed/S_000015_245.pdb	27.56	-10.151
trimmed/S_000017_755.pdb	21.03	-62.418
trimmed/S_000010_145.pdb	26.58	6.867
trimmed/S_000012_455.pdb	26.17	-91.859
trimmed/S_000016_207.pdb	25.2	-101.541
trimmed/S_000019_366.pdb	26.73	-108.985
trimmed/S_000014_717.pdb	26.98	-139.348
trimmed/S_000014_061.pdb	25.52	-120.866
trimmed/S_000007_569.pdb	32.83	-98.192
trimmed/S_000008_408.pdb	24.28	-132.857
trimmed/S_000005_079.pdb	22.09	-101.734
trimmed/S_000016_571.pdb	29.28	-120.564
trimmed/S_000012_323.pdb	24.38	-45.58
trimmed/S_000010_194.pdb	25.7	-115.216
trimmed/S_000012_484.pdb	20.6	-75.015
trimmed/S_000010_633.pdb	27.38	-131.224
trimmed/S_000015_294.pdb	31.26	-153.703
trimmed/S_000017_784.pdb	28.3	-150.65
trimmed/S_000002_669.pdb	29.4	-157.65
trimmed/S_000011_361.pdb	20.27	-88.249
trimmed/S_000012_742.pdb	26.7	-120.199
trimmed/S_000010_252.pdb	24.15	-162.893
trimmed/S_000007_108.pdb	22.38	-133.924
trimmed/S_000008_069.pdb	28.37	-131.714
trimmed/S_000005_418.pdb	28.88	-126.784
trimmed/S_000021_388.pdb	31.95	-112.274
trimmed/S_000011_700.pdb	16.77	-120.385
trimmed/S_000002_208.pdb	30.33	-49.763
trimmed/S_000013_210.pdb	28.51	-128.017
trimmed/S_000018_284.pdb	19.46	-84.745
trimmed/S_000015_152.pdb	21.39	-83.311
trimmed/S_000021_164.pdb	24.15	-164.166
trimmed/S_000002_743.pdb	27.68	-88.874
trimmed/S_000015_419.pdb	21.36	-100.241
trimmed/S_000006_111.pdb	20.62	-205.438
trimmed/S_000004_401.pdb	26.8	-151.534
trimmed/S_000017_109.pdb	24.65	-114.777
trimmed/S_000009_070.pdb	18.54	-93.637
trimmed/S_000003_211.pdb	31.19	-29.798
trimmed/S_000010_719.pdb	21.25	-83.76
trimmed/S_000020_391.pdb	28.86	-119.754
trimmed/S_000012_209.pdb	23.6	-165.53
trimmed/S_000001_701.pdb	25.41	-85.211
[truncated: 10,652 more rows]
