# Supplementary material for: Chemical reversible crosslinking enables measurement of RNA 3D distances and alternative conformations in cells
Source: Nat Commun. 2022 Feb 17;13:911. doi: 10.1038/s41467-022-28602-3 (PMC8854666; doi:10.1038/s41467-022-28602-3)
Supplement: Supplementary file 3 — Source Data [file 41467_2022_28602_MOESM3_ESM.zip › Source Data/Source Data SI/sfig10k/supp fig 10k SHARC-exo Top 100 models Source Data.txt]

name	rmsd	score
trimmed/S_000014_620.pdb	18.4	-182.857
trimmed/S_000010_393.pdb	18.75	-184.001
trimmed/S_000007_582.pdb	18.93	-185.298
trimmed/S_000012_148.pdb	19.13	-183.09
trimmed/S_000017_033.pdb	19.23	-199.739
trimmed/S_000029_212.pdb	19.24	-182.101
trimmed/S_000003_231.pdb	19.56	-189.009
trimmed/S_000007_637.pdb	19.83	-191.313
trimmed/S_000003_496.pdb	20.34	-185.36
trimmed/S_000006_111.pdb	20.62	-205.438
trimmed/S_000009_655.pdb	20.83	-183.755
trimmed/S_000006_759.pdb	21.24	-190.806
trimmed/S_000003_769.pdb	21.31	-183.294
trimmed/S_000021_344.pdb	21.35	-183.713
trimmed/S_000003_086.pdb	21.39	-190.542
trimmed/S_000008_062.pdb	21.83	-186.773
trimmed/S_000011_779.pdb	21.83	-184.41
trimmed/S_000010_254.pdb	22.07	-184.281
trimmed/S_000015_565.pdb	22.23	-184.733
trimmed/S_000017_347.pdb	22.46	-183.757
trimmed/S_000010_283.pdb	22.47	-189.152
trimmed/S_000014_233.pdb	22.92	-186.099
trimmed/S_000005_257.pdb	22.99	-185.287
trimmed/S_000002_016.pdb	23.02	-201.209
trimmed/S_000008_122.pdb	23.05	-183.513
trimmed/S_000012_451.pdb	23.17	-182.826
trimmed/S_000014_003.pdb	23.2	-182.72
trimmed/S_000015_061.pdb	23.25	-199.938
trimmed/S_000002_649.pdb	23.67	-188.234
trimmed/S_000012_172.pdb	24.12	-189.778
trimmed/S_000026_281.pdb	24.19	-181.734
trimmed/S_000016_165.pdb	24.21	-192.152
trimmed/S_000007_712.pdb	24.36	-186.814
trimmed/S_000008_209.pdb	24.43	-191.511
trimmed/S_000003_677.pdb	24.46	-185.996
trimmed/S_000016_599.pdb	24.59	-183.328
trimmed/S_000005_793.pdb	24.62	-181.79
trimmed/S_000010_708.pdb	24.65	-185.636
trimmed/S_000013_181.pdb	24.7	-193.166
trimmed/S_000007_281.pdb	24.88	-187.579
trimmed/S_000012_480.pdb	25.15	-182.094
trimmed/S_000008_052.pdb	25.55	-183.178
trimmed/S_000010_604.pdb	25.59	-199.408
trimmed/S_000012_703.pdb	25.7	-183.192
trimmed/S_000010_596.pdb	25.85	-195.421
trimmed/S_000006_224.pdb	25.88	-183.106
trimmed/S_000012_681.pdb	25.92	-202.205
trimmed/S_000001_600.pdb	26.06	-185.254
trimmed/S_000009_626.pdb	26.09	-183.658
trimmed/S_000011_294.pdb	26.49	-184.841
trimmed/S_000012_553.pdb	26.51	-183.85
trimmed/S_000018_326.pdb	26.55	-188.635
trimmed/S_000004_574.pdb	26.58	-200.54
trimmed/S_000008_517.pdb	26.64	-188.77
trimmed/S_000013_167.pdb	26.66	-182.095
trimmed/S_000013_590.pdb	26.7	-186.828
trimmed/S_000002_731.pdb	26.74	-186.863
trimmed/S_000016_558.pdb	26.75	-189.423
trimmed/S_000003_030.pdb	26.84	-183.565
trimmed/S_000009_224.pdb	26.87	-195.432
trimmed/S_000014_777.pdb	26.91	-183.498
trimmed/S_000015_730.pdb	26.93	-190.023
trimmed/S_000006_793.pdb	27.41	-184.923
trimmed/S_000016_026.pdb	27.42	-187.929
trimmed/S_000017_418.pdb	27.61	-184.085
trimmed/S_000019_344.pdb	27.67	-183.199
trimmed/S_000009_032.pdb	27.74	-188.039
trimmed/S_000026_162.pdb	27.85	-185.234
trimmed/S_000003_276.pdb	27.97	-182.246
trimmed/S_000008_268.pdb	27.99	-187.827
trimmed/S_000018_306.pdb	28.01	-181.917
trimmed/S_000007_714.pdb	28.08	-186.887
trimmed/S_000010_027.pdb	28.31	-185.765
trimmed/S_000012_774.pdb	28.56	-184.751
trimmed/S_000011_089.pdb	28.61	-187.203
trimmed/S_000001_743.pdb	28.61	-185.134
trimmed/S_000002_082.pdb	28.77	-183.108
trimmed/S_000008_483.pdb	28.82	-198.763
trimmed/S_000005_187.pdb	28.83	-184.802
trimmed/S_000009_420.pdb	28.89	-190.438
trimmed/S_000014_474.pdb	28.9	-201.072
trimmed/S_000012_569.pdb	29.06	-185.648
trimmed/S_000007_621.pdb	29.5	-183.202
trimmed/S_000006_715.pdb	29.6	-185.422
trimmed/S_000008_690.pdb	29.63	-202.656
trimmed/S_000009_441.pdb	29.85	-184.67
trimmed/S_000003_158.pdb	30.11	-187.874
trimmed/S_000004_636.pdb	30.35	-182.236
trimmed/S_000019_447.pdb	30.42	-183.087
trimmed/S_000012_132.pdb	30.63	-185.305
trimmed/S_000012_633.pdb	30.66	-189.497
trimmed/S_000005_262.pdb	31.39	-182.934
trimmed/S_000016_210.pdb	31.63	-183.118
trimmed/S_000014_513.pdb	32.1	-182.538
trimmed/S_000006_558.pdb	32.3	-186.336
trimmed/S_000010_180.pdb	32.56	-183.654
trimmed/S_000015_497.pdb	32.57	-217.159
trimmed/S_000015_403.pdb	32.72	-194.763
trimmed/S_000004_231.pdb	33.19	-195.046
trimmed/S_000002_324.pdb	33.29	-189.264
