# Supplementary material for: Chemical reversible crosslinking enables measurement of RNA 3D distances and alternative conformations in cells
Source: Nat Commun. 2022 Feb 17;13:911. doi: 10.1038/s41467-022-28602-3 (PMC8854666; doi:10.1038/s41467-022-28602-3)
Supplement: Supplementary file 3 — Source Data [file 41467_2022_28602_MOESM3_ESM.zip › Source Data/Source Data SI/sfig10m/S10m Cluster 0 Source Data.pdb]

HEADER                                            11-SEP-21   XXXX              
EXPDTA    THEORETICAL MODEL                                                     
REMARK 220                                                                      
REMARK 220 EXPERIMENTAL DETAILS                                                 
REMARK 220  EXPERIMENT TYPE                : THEORETICAL MODELLING              
REMARK 220  DATE OF DATA COLLECTION        : 11-SEP-21                          
REMARK 220                                                                      
REMARK 220 REMARK: MODEL GENERATED BY ROSETTA                                   
REMARK 220  VERSION 2020.08+release.cb1caba                                     
ATOM      1  C5'   G     1      -9.920   2.366  22.858  1.00  0.00           C  
ATOM      2  C4'   G     1      -9.423   3.741  23.232  1.00  0.00           C  
ATOM      3  O4'   G     1      -9.731   4.033  24.618  1.00  0.00           O  
ATOM      4  C3'   G     1      -7.922   3.961  23.121  1.00  0.00           C  
ATOM      5  O3'   G     1      -7.500   4.243  21.798  1.00  0.00           O  
ATOM      6  C1'   G     1      -8.673   4.767  25.212  1.00  0.00           C  
ATOM      7  C2'   G     1      -7.670   5.100  24.112  1.00  0.00           C  
ATOM      8  O2'   G     1      -8.003   6.359  23.546  1.00  0.00           O  
ATOM      9  N1    G     1      -5.259   4.602  28.984  1.00  0.00           N  
ATOM     10  C2    G     1      -5.562   5.629  28.124  1.00  0.00           C  
ATOM     11  N2    G     1      -4.868   6.765  28.284  1.00  0.00           N  
ATOM     12  N3    G     1      -6.480   5.551  27.174  1.00  0.00           N  
ATOM     13  C4    G     1      -7.081   4.343  27.151  1.00  0.00           C  
ATOM     14  C5    G     1      -6.854   3.252  27.964  1.00  0.00           C  
ATOM     15  C6    G     1      -5.866   3.350  28.978  1.00  0.00           C  
ATOM     16  O6    G     1      -5.518   2.494  29.799  1.00  0.00           O  
ATOM     17  N7    G     1      -7.683   2.196  27.616  1.00  0.00           N  
ATOM     18  C8    G     1      -8.387   2.655  26.616  1.00  0.00           C  
ATOM     19  N9    G     1      -8.073   3.950  26.283  1.00  0.00           N  
ATOM     20  H4'   G     1      -9.883   4.394  22.663  1.00  0.00           H  
ATOM     21  H3'   G     1      -7.463   3.156  23.439  1.00  0.00           H  
ATOM     22  H1'   G     1      -9.027   5.598  25.593  1.00  0.00           H  
ATOM     23  H2'   G     1      -6.749   5.086  24.449  1.00  0.00           H  
ATOM     24 HO2'   G     1      -7.870   6.318  22.576  1.00  0.00           H  
ATOM     25  H1    G     1      -4.562   4.762  29.654  1.00  0.00           H  
ATOM     26  H22   G     1      -5.041   7.533  27.699  1.00  0.00           H  
ATOM     27  H21   G     1      -4.186   6.831  28.985  1.00  0.00           H  
ATOM     28  H8    G     1      -9.071   2.128  26.152  1.00  0.00           H  
ATOM     29  P     A     2      -6.200   3.517  21.192  1.00  0.00           P  
ATOM     30  OP2   A     2      -6.207   2.105  21.651  1.00  0.00           O  
ATOM     31  OP1   A     2      -6.140   3.817  19.740  1.00  0.00           O  
ATOM     32  O5'   A     2      -4.980   4.259  21.900  1.00  0.00           O  
ATOM     33  C5'   A     2      -4.733   5.638  21.669  1.00  0.00           C  
ATOM     34  C4'   A     2      -3.778   6.207  22.688  1.00  0.00           C  
ATOM     35  O4'   A     2      -4.352   6.045  24.006  1.00  0.00           O  
ATOM     36  C3'   A     2      -2.423   5.523  22.788  1.00  0.00           C  
ATOM     37  O3'   A     2      -1.499   5.976  21.813  1.00  0.00           O  
ATOM     38  C1'   A     2      -3.343   5.711  24.937  1.00  0.00           C  
ATOM     39  C2'   A     2      -2.006   5.822  24.216  1.00  0.00           C  
ATOM     40  O2'   A     2      -1.515   7.148  24.343  1.00  0.00           O  
ATOM     41  N1    A     2      -2.262   2.251  28.600  1.00  0.00           N  
ATOM     42  C2    A     2      -1.845   3.507  28.397  1.00  0.00           C  
ATOM     43  N3    A     2      -2.167   4.353  27.421  1.00  0.00           N  
ATOM     44  C4    A     2      -3.036   3.784  26.566  1.00  0.00           C  
ATOM     45  C5    A     2      -3.555   2.505  26.643  1.00  0.00           C  
ATOM     46  C6    A     2      -3.135   1.710  27.724  1.00  0.00           C  
ATOM     47  N6    A     2      -3.550   0.457  27.927  1.00  0.00           N  
ATOM     48  N7    A     2      -4.423   2.264  25.586  1.00  0.00           N  
ATOM     49  C8    A     2      -4.409   3.384  24.907  1.00  0.00           C  
ATOM     50  N9    A     2      -3.591   4.347  25.443  1.00  0.00           N  
ATOM     51  H5'   A     2      -5.580   6.128  21.717  1.00  0.00           H  
ATOM     52 H5''   A     2      -4.350   5.749  20.774  1.00  0.00           H  
ATOM     53  H4'   A     2      -3.638   7.162  22.516  1.00  0.00           H  
ATOM     54  H3'   A     2      -2.546   4.555  22.689  1.00  0.00           H  
ATOM     55  H1'   A     2      -3.364   6.345  25.685  1.00  0.00           H  
ATOM     56  H2'   A     2      -1.360   5.162  24.547  1.00  0.00           H  
ATOM     57 HO2'   A     2      -1.131   7.429  23.486  1.00  0.00           H  
ATOM     58  H2    A     2      -1.212   3.853  29.061  1.00  0.00           H  
ATOM     59  H61   A     2      -3.222  -0.048  28.700  1.00  0.00           H  
ATOM     60  H62   A     2      -4.184   0.044  27.305  1.00  0.00           H  
ATOM     61  H8    A     2      -4.934   3.521  24.090  1.00  0.00           H  
ATOM     62  P     A     3      -0.546   4.927  21.055  1.00  0.00           P  
ATOM     63  OP2   A     3      -1.359   3.737  20.703  1.00  0.00           O  
ATOM     64  OP1   A     3       0.187   5.657  19.991  1.00  0.00           O  
ATOM     65  O5'   A     3       0.508   4.491  22.169  1.00  0.00           O  
ATOM     66  C5'   A     3       1.412   5.434  22.726  1.00  0.00           C  
ATOM     67  C4'   A     3       2.103   4.883  23.948  1.00  0.00           C  
ATOM     68  O4'   A     3       1.114   4.583  24.965  1.00  0.00           O  
ATOM     69  C3'   A     3       2.833   3.562  23.764  1.00  0.00           C  
ATOM     70  O3'   A     3       4.097   3.709  23.140  1.00  0.00           O  
ATOM     71  C1'   A     3       1.482   3.425  25.671  1.00  0.00           C  
ATOM     72  C2'   A     3       2.874   3.029  25.183  1.00  0.00           C  
ATOM     73  O2'   A     3       3.854   3.703  25.958  1.00  0.00           O  
ATOM     74  N1    A     3      -0.494  -1.074  27.223  1.00  0.00           N  
ATOM     75  C2    A     3       0.491  -0.308  27.709  1.00  0.00           C  
ATOM     76  N3    A     3       0.954   0.854  27.254  1.00  0.00           N  
ATOM     77  C4    A     3       0.284   1.235  26.152  1.00  0.00           C  
ATOM     78  C5    A     3      -0.750   0.556  25.535  1.00  0.00           C  
ATOM     79  C6    A     3      -1.148  -0.662  26.115  1.00  0.00           C  
ATOM     80  N6    A     3      -2.129  -1.427  25.631  1.00  0.00           N  
ATOM     81  N7    A     3      -1.199   1.252  24.422  1.00  0.00           N  
ATOM     82  C8    A     3      -0.439   2.319  24.391  1.00  0.00           C  
ATOM     83  N9    A     3       0.480   2.374  25.409  1.00  0.00           N  
ATOM     84  H5'   A     3       0.917   6.242  22.975  1.00  0.00           H  
ATOM     85 H5''   A     3       2.086   5.666  22.055  1.00  0.00           H  
ATOM     86  H4'   A     3       2.733   5.548  24.297  1.00  0.00           H  
ATOM     87  H3'   A     3       2.277   2.960  23.225  1.00  0.00           H  
ATOM     88  H1'   A     3       1.515   3.612  26.633  1.00  0.00           H  
ATOM     89  H2'   A     3       3.004   2.057  25.198  1.00  0.00           H  
ATOM     90 HO2'   A     3       4.573   4.010  25.366  1.00  0.00           H  
ATOM     91  H2    A     3       0.933  -0.651  28.514  1.00  0.00           H  
ATOM     92  H61   A     3      -2.362  -2.267  26.079  1.00  0.00           H  
ATOM     93  H62   A     3      -2.617  -1.148  24.828  1.00  0.00           H  
ATOM     94  H8    A     3      -0.520   3.014  23.704  1.00  0.00           H  
ATOM     95  P     U     4       4.645   2.571  22.147  1.00  0.00           P  
ATOM     96  OP2   U     4       3.563   2.239  21.186  1.00  0.00           O  
ATOM     97  OP1   U     4       5.971   3.004  21.638  1.00  0.00           O  
ATOM     98  O5'   U     4       4.868   1.309  23.093  1.00  0.00           O  
ATOM     99  C5'   U     4       5.835   1.338  24.132  1.00  0.00           C  
ATOM    100  C4'   U     4       5.849   0.049  24.916  1.00  0.00           C  
ATOM    101  O4'   U     4       4.574  -0.150  25.564  1.00  0.00           O  
ATOM    102  C3'   U     4       6.036  -1.226  24.108  1.00  0.00           C  
ATOM    103  O3'   U     4       7.384  -1.453  23.736  1.00  0.00           O  
ATOM    104  C1'   U     4       4.301  -1.542  25.676  1.00  0.00           C  
ATOM    105  C2'   U     4       5.482  -2.285  25.042  1.00  0.00           C  
ATOM    106  O2'   U     4       6.418  -2.618  26.056  1.00  0.00           O  
ATOM    107  N1    U     4       3.016  -1.848  25.002  1.00  0.00           N  
ATOM    108  C2    U     4       2.456  -3.089  25.245  1.00  0.00           C  
ATOM    109  O2    U     4       2.969  -3.918  25.975  1.00  0.00           O  
ATOM    110  N3    U     4       1.267  -3.327  24.601  1.00  0.00           N  
ATOM    111  C4    U     4       0.593  -2.473  23.755  1.00  0.00           C  
ATOM    112  O4    U     4      -0.470  -2.836  23.250  1.00  0.00           O  
ATOM    113  C5    U     4       1.231  -1.208  23.550  1.00  0.00           C  
ATOM    114  C6    U     4       2.389  -0.948  24.166  1.00  0.00           C  
ATOM    115  H5'   U     4       5.629   2.079  24.739  1.00  0.00           H  
ATOM    116 H5''   U     4       6.722   1.483  23.740  1.00  0.00           H  
ATOM    117  H4'   U     4       6.551   0.097  25.598  1.00  0.00           H  
ATOM    118  H3'   U     4       5.482  -1.187  23.301  1.00  0.00           H  
ATOM    119  H1'   U     4       4.237  -1.786  26.623  1.00  0.00           H  
ATOM    120  H2'   U     4       5.184  -3.078  24.549  1.00  0.00           H  
ATOM    121 HO2'   U     4       7.326  -2.476  25.712  1.00  0.00           H  
ATOM    122  H3    U     4       0.854  -4.201  24.759  1.00  0.00           H  
ATOM    123  H5    U     4       0.821  -0.537  22.964  1.00  0.00           H  
ATOM    124  H6    U     4       2.806  -0.076  24.009  1.00  0.00           H  
ATOM    125  P     U     5       7.730  -2.424  22.503  1.00  0.00           P  
ATOM    126  OP2   U     5       6.451  -2.923  21.939  1.00  0.00           O  
ATOM    127  OP1   U     5       8.697  -1.721  21.622  1.00  0.00           O  
ATOM    128  O5'   U     5       8.483  -3.653  23.181  1.00  0.00           O  
ATOM    129  C5'   U     5       9.781  -3.498  23.735  1.00  0.00           C  
ATOM    130  C4'   U     5      10.171  -4.684  24.583  1.00  0.00           C  
ATOM    131  O4'   U     5       9.315  -4.793  25.755  1.00  0.00           O  
ATOM    132  C3'   U     5      10.022  -6.047  23.943  1.00  0.00           C  
ATOM    133  O3'   U     5      11.051  -6.327  23.002  1.00  0.00           O  
ATOM    134  C1'   U     5       9.240  -6.133  26.171  1.00  0.00           C  
ATOM    135  C2'   U     5      10.060  -6.951  25.167  1.00  0.00           C  
ATOM    136  O2'   U     5      11.367  -7.122  25.676  1.00  0.00           O  
ATOM    137  N1    U     5       7.813  -6.516  26.203  1.00  0.00           N  
ATOM    138  C2    U     5       7.455  -7.631  26.970  1.00  0.00           C  
ATOM    139  O2    U     5       8.245  -8.271  27.643  1.00  0.00           O  
ATOM    140  N3    U     5       6.130  -7.970  26.923  1.00  0.00           N  
ATOM    141  C4    U     5       5.134  -7.330  26.223  1.00  0.00           C  
ATOM    142  O4    U     5       3.985  -7.786  26.256  1.00  0.00           O  
ATOM    143  C5    U     5       5.570  -6.180  25.478  1.00  0.00           C  
ATOM    144  C6    U     5       6.860  -5.824  25.494  1.00  0.00           C  
ATOM    145  H5'   U     5       9.797  -2.690  24.290  1.00  0.00           H  
ATOM    146 H5''   U     5      10.430  -3.399  23.007  1.00  0.00           H  
ATOM    147  H4'   U     5      11.233  -4.512  24.813  1.00  0.00           H  
ATOM    148  H3'   U     5       9.099  -6.160  23.356  1.00  0.00           H  
ATOM    149  H1'   U     5       9.646  -6.351  27.170  1.00  0.00           H  
ATOM    150  H2'   U     5       9.707  -7.970  24.953  1.00  0.00           H  
ATOM    151 HO2'   U     5      12.030  -7.035  24.932  1.00  0.00           H  
ATOM    152  H3    U     5       5.855  -8.772  27.455  1.00  0.00           H  
ATOM    153  H5    U     5       4.845  -5.593  24.894  1.00  0.00           H  
ATOM    154  H6    U     5       7.170  -4.940  24.918  1.00  0.00           H  
ATOM    155  P     G     6      10.695  -7.135  21.652  1.00  0.00           P  
ATOM    156  OP2   G     6       9.391  -6.650  21.115  1.00  0.00           O  
ATOM    157  OP1   G     6      11.906  -7.101  20.784  1.00  0.00           O  
ATOM    158  O5'   G     6      10.493  -8.636  22.149  1.00  0.00           O  
ATOM    159  C5'   G     6      11.599  -9.367  22.698  1.00  0.00           C  
ATOM    160  C4'   G     6      11.132 -10.673  23.292  1.00  0.00           C  
ATOM    161  O4'   G     6      10.238 -10.430  24.410  1.00  0.00           O  
ATOM    162  C3'   G     6      10.315 -11.572  22.387  1.00  0.00           C  
ATOM    163  O3'   G     6      11.123 -12.299  21.477  1.00  0.00           O  
ATOM    164  C1'   G     6       9.325 -11.495  24.526  1.00  0.00           C  
ATOM    165  C2'   G     6       9.631 -12.483  23.395  1.00  0.00           C  
ATOM    166  O2'   G     6      10.475 -13.514  23.863  1.00  0.00           O  
ATOM    167  N1    G     6       4.423 -12.464  25.378  1.00  0.00           N  
ATOM    168  C2    G     6       5.537 -13.205  25.701  1.00  0.00           C  
ATOM    169  N2    G     6       5.322 -14.381  26.293  1.00  0.00           N  
ATOM    170  N3    G     6       6.777 -12.824  25.457  1.00  0.00           N  
ATOM    171  C4    G     6       6.824 -11.621  24.846  1.00  0.00           C  
ATOM    172  C5    G     6       5.780 -10.797  24.485  1.00  0.00           C  
ATOM    173  C6    G     6       4.448 -11.218  24.755  1.00  0.00           C  
ATOM    174  O6    G     6       3.394 -10.630  24.505  1.00  0.00           O  
ATOM    175  N7    G     6       6.252  -9.640  23.880  1.00  0.00           N  
ATOM    176  C8    G     6       7.550  -9.786  23.875  1.00  0.00           C  
ATOM    177  N9    G     6       7.961 -10.976  24.428  1.00  0.00           N  
ATOM    178  H5'   G     6      12.099  -8.770  23.474  1.00  0.00           H  
ATOM    179 H5''   G     6      12.345  -9.566  21.915  1.00  0.00           H  
ATOM    180  H4'   G     6      12.063 -11.196  23.556  1.00  0.00           H  
ATOM    181  H3'   G     6       9.617 -11.027  21.734  1.00  0.00           H  
ATOM    182  H1'   G     6       9.394 -12.057  25.468  1.00  0.00           H  
ATOM    183  H2'   G     6       8.761 -13.006  22.972  1.00  0.00           H  
ATOM    184 HO2'   G     6      10.045 -14.402  23.694  1.00  0.00           H  
ATOM    185  H1    G     6       3.530 -12.850  25.607  1.00  0.00           H  
ATOM    186  H22   G     6       6.096 -14.961  26.546  1.00  0.00           H  
ATOM    187  H21   G     6       4.388 -14.681  26.483  1.00  0.00           H  
ATOM    188  H8    G     6       8.243  -9.037  23.460  1.00  0.00           H  
ATOM    189  P     C     7      10.522 -12.720  20.044  1.00  0.00           P  
ATOM    190  OP2   C     7       9.607 -11.654  19.549  1.00  0.00           O  
ATOM    191  OP1   C     7      11.664 -13.146  19.197  1.00  0.00           O  
ATOM    192  O5'   C     7       9.649 -14.010  20.365  1.00  0.00           O  
ATOM    193  C5'   C     7      10.261 -15.210  20.859  1.00  0.00           C  
ATOM    194  C4'   C     7       9.212 -16.149  21.412  1.00  0.00           C  
ATOM    195  O4'   C     7       8.444 -15.486  22.449  1.00  0.00           O  
ATOM    196  C3'   C     7       8.151 -16.615  20.434  1.00  0.00           C  
ATOM    197  O3'   C     7       8.636 -17.670  19.625  1.00  0.00           O  
ATOM    198  C1'   C     7       7.109 -15.953  22.431  1.00  0.00           C  
ATOM    199  C2'   C     7       7.036 -17.049  21.375  1.00  0.00           C  
ATOM    200  O2'   C     7       7.315 -18.271  22.021  1.00  0.00           O  
ATOM    201  N1    C     7       6.207 -14.826  22.149  1.00  0.00           N  
ATOM    202  C2    C     7       4.894 -14.882  22.623  1.00  0.00           C  
ATOM    203  O2    C     7       4.511 -15.902  23.223  1.00  0.00           O  
ATOM    204  N3    C     7       4.068 -13.835  22.406  1.00  0.00           N  
ATOM    205  C4    C     7       4.505 -12.772  21.728  1.00  0.00           C  
ATOM    206  N4    C     7       3.651 -11.754  21.538  1.00  0.00           N  
ATOM    207  C5    C     7       5.830 -12.699  21.215  1.00  0.00           C  
ATOM    208  C6    C     7       6.640 -13.734  21.447  1.00  0.00           C  
ATOM    209  H5'   C     7      10.990 -14.967  21.646  1.00  0.00           H  
ATOM    210 H5''   C     7      10.815 -15.711  20.051  1.00  0.00           H  
ATOM    211  H4'   C     7       9.787 -17.022  21.754  1.00  0.00           H  
ATOM    212  H3'   C     7       7.842 -15.840  19.716  1.00  0.00           H  
ATOM    213  H1'   C     7       6.771 -16.399  23.378  1.00  0.00           H  
ATOM    214  H2'   C     7       6.083 -17.219  20.854  1.00  0.00           H  
ATOM    215 HO2'   C     7       7.984 -18.787  21.486  1.00  0.00           H  
ATOM    216  H42   C     7       3.946 -10.942  21.033  1.00  0.00           H  
ATOM    217  H41   C     7       2.722 -11.806  21.902  1.00  0.00           H  
ATOM    218  H5    C     7       6.172 -11.822  20.645  1.00  0.00           H  
ATOM    219  H6    C     7       7.672 -13.713  21.066  1.00  0.00           H  
ATOM    220  P     G     8       8.189 -17.763  18.085  1.00  0.00           P  
ATOM    221  OP2   G     8       8.176 -16.403  17.498  1.00  0.00           O  
ATOM    222  OP1   G     8       9.056 -18.817  17.480  1.00  0.00           O  
ATOM    223  O5'   G     8       6.682 -18.270  18.171  1.00  0.00           O  
ATOM    224  C5'   G     8       6.376 -19.573  18.701  1.00  0.00           C  
ATOM    225  C4'   G     8       4.882 -19.776  18.767  1.00  0.00           C  
ATOM    226  O4'   G     8       4.317 -18.878  19.766  1.00  0.00           O  
ATOM    227  C3'   G     8       4.109 -19.418  17.512  1.00  0.00           C  
ATOM    228  O3'   G     8       4.196 -20.413  16.506  1.00  0.00           O  
ATOM    229  C1'   G     8       2.994 -18.558  19.391  1.00  0.00           C  
ATOM    230  C2'   G     8       2.699 -19.244  18.055  1.00  0.00           C  
ATOM    231  O2'   G     8       2.069 -20.489  18.298  1.00  0.00           O  
ATOM    232  N1    G     8      -0.218 -14.620  19.695  1.00  0.00           N  
ATOM    233  C2    G     8      -0.475 -15.960  19.802  1.00  0.00           C  
ATOM    234  N2    G     8      -1.753 -16.295  20.038  1.00  0.00           N  
ATOM    235  N3    G     8       0.450 -16.908  19.693  1.00  0.00           N  
ATOM    236  C4    G     8       1.673 -16.391  19.472  1.00  0.00           C  
ATOM    237  C5    G     8       2.035 -15.066  19.349  1.00  0.00           C  
ATOM    238  C6    G     8       1.031 -14.066  19.460  1.00  0.00           C  
ATOM    239  O6    G     8       1.153 -12.836  19.373  1.00  0.00           O  
ATOM    240  N7    G     8       3.398 -14.949  19.118  1.00  0.00           N  
ATOM    241  C8    G     8       3.834 -16.180  19.107  1.00  0.00           C  
ATOM    242  N9    G     8       2.842 -17.105  19.324  1.00  0.00           N  
ATOM    243  H5'   G     8       6.808 -19.683  19.705  1.00  0.00           H  
ATOM    244 H5''   G     8       6.827 -20.353  18.069  1.00  0.00           H  
ATOM    245  H4'   G     8       4.766 -20.847  18.985  1.00  0.00           H  
ATOM    246  H3'   G     8       4.481 -18.515  17.005  1.00  0.00           H  
ATOM    247  H1'   G     8       2.247 -18.923  20.110  1.00  0.00           H  
ATOM    248  H2'   G     8       2.037 -18.717  17.353  1.00  0.00           H  
ATOM    249 HO2'   G     8       1.196 -20.523  17.810  1.00  0.00           H  
ATOM    250  H1    G     8      -0.990 -13.992  19.792  1.00  0.00           H  
ATOM    251  H22   G     8      -2.008 -17.258  20.131  1.00  0.00           H  
ATOM    252  H21   G     8      -2.449 -15.583  20.120  1.00  0.00           H  
ATOM    253  H8    G     8       4.889 -16.449  18.945  1.00  0.00           H  
ATOM    254  P     G     9       4.148 -19.998  14.954  1.00  0.00           P  
ATOM    255  OP2   G     9       4.792 -18.668  14.813  1.00  0.00           O  
ATOM    256  OP1   G     9       4.651 -21.145  14.154  1.00  0.00           O  
ATOM    257  O5'   G     9       2.593 -19.829  14.647  1.00  0.00           O  
ATOM    258  C5'   G     9       1.706 -20.932  14.747  1.00  0.00           C  
ATOM    259  C4'   G     9       0.279 -20.481  14.937  1.00  0.00           C  
ATOM    260  O4'   G     9       0.134 -19.625  16.091  1.00  0.00           O  
ATOM    261  C3'   G     9      -0.301 -19.618  13.827  1.00  0.00           C  
ATOM    262  O3'   G     9      -0.623 -20.359  12.661  1.00  0.00           O  
ATOM    263  C1'   G     9      -0.875 -18.677  15.888  1.00  0.00           C  
ATOM    264  C2'   G     9      -1.494 -19.000  14.528  1.00  0.00           C  
ATOM    265  O2'   G     9      -2.540 -19.945  14.697  1.00  0.00           O  
ATOM    266  N1    G     9      -1.628 -13.722  16.780  1.00  0.00           N  
ATOM    267  C2    G     9      -2.512 -14.769  16.864  1.00  0.00           C  
ATOM    268  N2    G     9      -3.765 -14.463  17.235  1.00  0.00           N  
ATOM    269  N3    G     9      -2.194 -16.027  16.605  1.00  0.00           N  
ATOM    270  C4    G     9      -0.900 -16.157  16.247  1.00  0.00           C  
ATOM    271  C5    G     9       0.065 -15.179  16.133  1.00  0.00           C  
ATOM    272  C6    G     9      -0.290 -13.833  16.413  1.00  0.00           C  
ATOM    273  O6    G     9       0.422 -12.824  16.368  1.00  0.00           O  
ATOM    274  N7    G     9       1.278 -15.725  15.739  1.00  0.00           N  
ATOM    275  C8    G     9       1.034 -17.002  15.623  1.00  0.00           C  
ATOM    276  N9    G     9      -0.267 -17.333  15.917  1.00  0.00           N  
ATOM    277  H5'   G     9       1.971 -21.488  15.509  1.00  0.00           H  
ATOM    278 H5''   G     9       1.767 -21.466  13.926  1.00  0.00           H  
ATOM    279  H4'   G     9      -0.287 -21.270  15.074  1.00  0.00           H  
ATOM    280  H3'   G     9       0.343 -18.919  13.592  1.00  0.00           H  
ATOM    281  H1'   G     9      -1.564 -18.739  16.583  1.00  0.00           H  
ATOM    282  H2'   G     9      -1.805 -18.193  14.066  1.00  0.00           H  
ATOM    283 HO2'   G     9      -2.501 -20.598  13.967  1.00  0.00           H  
ATOM    284  H1    G     9      -1.963 -12.826  16.993  1.00  0.00           H  
ATOM    285  H22   G     9      -4.439 -15.170  17.312  1.00  0.00           H  
ATOM    286  H21   G     9      -4.008 -13.534  17.428  1.00  0.00           H  
ATOM    287  H8    G     9       1.711 -17.658  15.354  1.00  0.00           H  
ATOM    288  P     G    10      -0.528 -19.658  11.225  1.00  0.00           P  
ATOM    289  OP2   G    10       0.831 -19.062  11.152  1.00  0.00           O  
ATOM    290  OP1   G    10      -0.928 -20.695  10.239  1.00  0.00           O  
ATOM    291  O5'   G    10      -1.590 -18.473  11.153  1.00  0.00           O  
ATOM    292  C5'   G    10      -2.979 -18.730  11.297  1.00  0.00           C  
ATOM    293  C4'   G    10      -3.774 -17.450  11.374  1.00  0.00           C  
ATOM    294  O4'   G    10      -3.409 -16.675  12.545  1.00  0.00           O  
ATOM    295  C3'   G    10      -3.565 -16.465  10.233  1.00  0.00           C  
ATOM    296  O3'   G    10      -4.298 -16.805   9.068  1.00  0.00           O  
ATOM    297  C1'   G    10      -3.650 -15.301  12.303  1.00  0.00           C  
ATOM    298  C2'   G    10      -4.092 -15.164  10.841  1.00  0.00           C  
ATOM    299  O2'   G    10      -5.510 -15.111  10.791  1.00  0.00           O  
ATOM    300  N1    G    10      -1.571 -10.728  13.128  1.00  0.00           N  
ATOM    301  C2    G    10      -2.881 -11.062  12.883  1.00  0.00           C  
ATOM    302  N2    G    10      -3.758 -10.047  12.854  1.00  0.00           N  
ATOM    303  N3    G    10      -3.303 -12.299  12.683  1.00  0.00           N  
ATOM    304  C4    G    10      -2.294 -13.193  12.746  1.00  0.00           C  
ATOM    305  C5    G    10      -0.955 -12.965  12.984  1.00  0.00           C  
ATOM    306  C6    G    10      -0.516 -11.633  13.197  1.00  0.00           C  
ATOM    307  O6    G    10       0.630 -11.226  13.423  1.00  0.00           O  
ATOM    308  N7    G    10      -0.242 -14.155  12.969  1.00  0.00           N  
ATOM    309  C8    G    10      -1.143 -15.069  12.726  1.00  0.00           C  
ATOM    310  N9    G    10      -2.408 -14.554  12.580  1.00  0.00           N  
ATOM    311  H5'   G    10      -3.126 -19.247  12.116  1.00  0.00           H  
ATOM    312 H5''   G    10      -3.289 -19.254  10.529  1.00  0.00           H  
ATOM    313  H4'   G    10      -4.725 -17.684  11.422  1.00  0.00           H  
ATOM    314  H3'   G    10      -2.614 -16.361  10.026  1.00  0.00           H  
ATOM    315  H1'   G    10      -4.364 -14.978  12.892  1.00  0.00           H  
ATOM    316  H2'   G    10      -3.684 -14.380  10.415  1.00  0.00           H  
ATOM    317 HO2'   G    10      -5.824 -15.654  10.037  1.00  0.00           H  
ATOM    318  H1    G    10      -1.361  -9.781  13.264  1.00  0.00           H  
ATOM    319  H22   G    10      -4.707 -10.225  12.684  1.00  0.00           H  
ATOM    320  H21   G    10      -3.453  -9.128  13.001  1.00  0.00           H  
ATOM    321  H8    G    10      -0.936 -16.024  12.656  1.00  0.00           H  
ATOM    322  P     A    11      -4.032 -16.020   7.691  1.00  0.00           P  
ATOM    323  OP2   A    11      -2.739 -15.302   7.813  1.00  0.00           O  
ATOM    324  OP1   A    11      -4.241 -16.972   6.571  1.00  0.00           O  
ATOM    325  O5'   A    11      -5.196 -14.933   7.636  1.00  0.00           O  
ATOM    326  C5'   A    11      -5.355 -14.091   6.504  1.00  0.00           C  
ATOM    327  C4'   A    11      -5.778 -12.700   6.903  1.00  0.00           C  
ATOM    328  O4'   A    11      -5.049 -12.292   8.084  1.00  0.00           O  
ATOM    329  C3'   A    11      -5.524 -11.605   5.877  1.00  0.00           C  
ATOM    330  O3'   A    11      -6.411 -10.507   6.007  1.00  0.00           O  
ATOM    331  C1'   A    11      -4.122 -11.260   7.767  1.00  0.00           C  
ATOM    332  C2'   A    11      -4.111 -11.159   6.238  1.00  0.00           C  
ATOM    333  O2'   A    11      -3.889  -9.805   5.874  1.00  0.00           O  
ATOM    334  N1    A    11      -0.119  -9.745  10.636  1.00  0.00           N  
ATOM    335  C2    A    11      -1.265  -9.140  10.300  1.00  0.00           C  
ATOM    336  N3    A    11      -2.266  -9.593   9.548  1.00  0.00           N  
ATOM    337  C4    A    11      -2.004 -10.837   9.107  1.00  0.00           C  
ATOM    338  C5    A    11      -0.872 -11.587   9.368  1.00  0.00           C  
ATOM    339  C6    A    11       0.113 -10.994  10.178  1.00  0.00           C  
ATOM    340  N6    A    11       1.256 -11.596  10.513  1.00  0.00           N  
ATOM    341  N7    A    11      -0.951 -12.826   8.747  1.00  0.00           N  
ATOM    342  C8    A    11      -2.109 -12.798   8.135  1.00  0.00           C  
ATOM    343  N9    A    11      -2.800 -11.624   8.311  1.00  0.00           N  
ATOM    344  H5'   A    11      -6.037 -14.475   5.913  1.00  0.00           H  
ATOM    345 H5''   A    11      -4.505 -14.041   6.020  1.00  0.00           H  
ATOM    346  H4'   A    11      -6.737 -12.705   7.104  1.00  0.00           H  
ATOM    347  H3'   A    11      -5.522 -12.001   4.979  1.00  0.00           H  
ATOM    348  H1'   A    11      -4.407 -10.402   8.148  1.00  0.00           H  
ATOM    349  H2'   A    11      -3.436 -11.755   5.850  1.00  0.00           H  
ATOM    350 HO2'   A    11      -2.984  -9.546   6.145  1.00  0.00           H  
ATOM    351  H2    A    11      -1.384  -8.235  10.658  1.00  0.00           H  
ATOM    352  H61   A    11       1.906 -11.131  11.081  1.00  0.00           H  
ATOM    353  H62   A    11       1.446 -12.502  10.192  1.00  0.00           H  
ATOM    354  H8    A    11      -2.451 -13.546   7.601  1.00  0.00           H  
ATOM    355  P     A    12      -7.714 -10.406   5.072  1.00  0.00           P  
ATOM    356  OP2   A    12      -7.361  -9.600   3.876  1.00  0.00           O  
ATOM    357  OP1   A    12      -8.264 -11.774   4.899  1.00  0.00           O  
ATOM    358  O5'   A    12      -8.749  -9.565   5.944  1.00  0.00           O  
ATOM    359  C5'   A    12      -9.714  -8.729   5.324  1.00  0.00           C  
ATOM    360  C4'   A    12      -9.837  -7.404   6.034  1.00  0.00           C  
ATOM    361  O4'   A    12      -9.660  -7.629   7.462  1.00  0.00           O  
ATOM    362  C3'   A    12      -8.766  -6.373   5.713  1.00  0.00           C  
ATOM    363  O3'   A    12      -9.015  -5.670   4.508  1.00  0.00           O  
ATOM    364  C1'   A    12      -9.012  -6.512   8.043  1.00  0.00           C  
ATOM    365  C2'   A    12      -8.831  -5.472   6.937  1.00  0.00           C  
ATOM    366  O2'   A    12      -9.971  -4.627   6.894  1.00  0.00           O  
ATOM    367  N1    A    12      -5.110  -5.313  11.187  1.00  0.00           N  
ATOM    368  C2    A    12      -6.227  -4.657  10.848  1.00  0.00           C  
ATOM    369  N3    A    12      -7.202  -5.029  10.022  1.00  0.00           N  
ATOM    370  C4    A    12      -6.947  -6.242   9.500  1.00  0.00           C  
ATOM    371  C5    A    12      -5.844  -7.036   9.752  1.00  0.00           C  
ATOM    372  C6    A    12      -4.884  -6.529  10.646  1.00  0.00           C  
ATOM    373  N6    A    12      -3.769  -7.182  10.983  1.00  0.00           N  
ATOM    374  N7    A    12      -5.921  -8.223   9.036  1.00  0.00           N  
ATOM    375  C8    A    12      -7.050  -8.121   8.379  1.00  0.00           C  
ATOM    376  N9    A    12      -7.723  -6.948   8.613  1.00  0.00           N  
ATOM    377  H5'   A    12     -10.585  -9.180   5.337  1.00  0.00           H  
ATOM    378 H5''   A    12      -9.451  -8.570   4.394  1.00  0.00           H  
ATOM    379  H4'   A    12     -10.731  -7.036   5.867  1.00  0.00           H  
ATOM    380  H3'   A    12      -7.892  -6.817   5.680  1.00  0.00           H  
ATOM    381  H1'   A    12      -9.574  -6.137   8.754  1.00  0.00           H  
ATOM    382  H2'   A    12      -8.003  -4.960   7.050  1.00  0.00           H  
ATOM    383 HO2'   A    12     -10.235  -4.496   5.960  1.00  0.00           H  
ATOM    384  H2    A    12      -6.343  -3.779  11.268  1.00  0.00           H  
ATOM    385  H61   A    12      -3.136  -6.777  11.612  1.00  0.00           H  
ATOM    386  H62   A    12      -3.585  -8.066  10.603  1.00  0.00           H  
ATOM    387  H8    A    12      -7.383  -8.819   7.776  1.00  0.00           H  
ATOM    388  P     A    13      -7.792  -5.068   3.656  1.00  0.00           P  
ATOM    389  OP2   A    13      -6.724  -6.097   3.595  1.00  0.00           O  
ATOM    390  OP1   A    13      -8.342  -4.505   2.397  1.00  0.00           O  
ATOM    391  O5'   A    13      -7.261  -3.859   4.547  1.00  0.00           O  
ATOM    392  C5'   A    13      -8.053  -2.698   4.748  1.00  0.00           C  
ATOM    393  C4'   A    13      -7.433  -1.773   5.764  1.00  0.00           C  
ATOM    394  O4'   A    13      -7.153  -2.552   6.964  1.00  0.00           O  
ATOM    395  C3'   A    13      -6.052  -1.236   5.423  1.00  0.00           C  
ATOM    396  O3'   A    13      -6.083  -0.193   4.463  1.00  0.00           O  
ATOM    397  C1'   A    13      -6.113  -1.934   7.666  1.00  0.00           C  
ATOM    398  C2'   A    13      -5.600  -0.781   6.803  1.00  0.00           C  
ATOM    399  O2'   A    13      -6.254   0.419   7.190  1.00  0.00           O  
ATOM    400  N1    A    13      -2.004  -3.091  10.553  1.00  0.00           N  
ATOM    401  C2    A    13      -2.817  -2.027  10.529  1.00  0.00           C  
ATOM    402  N3    A    13      -3.870  -1.790   9.750  1.00  0.00           N  
ATOM    403  C4    A    13      -4.071  -2.813   8.900  1.00  0.00           C  
ATOM    404  C5    A    13      -3.323  -3.971   8.805  1.00  0.00           C  
ATOM    405  C6    A    13      -2.235  -4.101   9.687  1.00  0.00           C  
ATOM    406  N6    A    13      -1.424  -5.161   9.711  1.00  0.00           N  
ATOM    407  N7    A    13      -3.827  -4.802   7.814  1.00  0.00           N  
ATOM    408  C8    A    13      -4.852  -4.138   7.339  1.00  0.00           C  
ATOM    409  N9    A    13      -5.058  -2.926   7.951  1.00  0.00           N  
ATOM    410  H5'   A    13      -8.942  -2.967   5.061  1.00  0.00           H  
ATOM    411 H5''   A    13      -8.146  -2.222   3.896  1.00  0.00           H  
ATOM    412  H4'   A    13      -8.070  -1.057   5.972  1.00  0.00           H  
ATOM    413  H3'   A    13      -5.488  -1.974   5.108  1.00  0.00           H  
ATOM    414  H1'   A    13      -6.464  -1.579   8.510  1.00  0.00           H  
ATOM    415  H2'   A    13      -4.625  -0.695   6.853  1.00  0.00           H  
ATOM    416 HO2'   A    13      -6.567   0.884   6.386  1.00  0.00           H  
ATOM    417  H2    A    13      -2.607  -1.322  11.178  1.00  0.00           H  
ATOM    418  H61   A    13      -0.680  -5.195  10.349  1.00  0.00           H  
ATOM    419  H62   A    13      -1.572  -5.906   9.092  1.00  0.00           H  
ATOM    420  H8    A    13      -5.419  -4.476   6.614  1.00  0.00           H  
ATOM    421  P     G    14      -5.077  -0.230   3.217  1.00  0.00           P  
ATOM    422  OP2   G    14      -5.078  -1.635   2.736  1.00  0.00           O  
ATOM    423  OP1   G    14      -5.517   0.858   2.307  1.00  0.00           O  
ATOM    424  O5'   G    14      -3.607   0.117   3.724  1.00  0.00           O  
ATOM    425  C5'   G    14      -2.465  -0.329   3.007  1.00  0.00           C  
ATOM    426  C4'   G    14      -1.242   0.485   3.352  1.00  0.00           C  
ATOM    427  O4'   G    14      -0.774   0.108   4.670  1.00  0.00           O  
ATOM    428  C3'   G    14      -0.029   0.277   2.458  1.00  0.00           C  
ATOM    429  O3'   G    14      -0.103   1.008   1.245  1.00  0.00           O  
ATOM    430  C1'   G    14       0.635   0.129   4.697  1.00  0.00           C  
ATOM    431  C2'   G    14       1.104   0.708   3.369  1.00  0.00           C  
ATOM    432  O2'   G    14       1.173   2.123   3.472  1.00  0.00           O  
ATOM    433  N1    G    14       4.714  -2.862   5.273  1.00  0.00           N  
ATOM    434  C2    G    14       4.646  -1.504   5.083  1.00  0.00           C  
ATOM    435  N2    G    14       5.816  -0.850   5.040  1.00  0.00           N  
ATOM    436  N3    G    14       3.514  -0.832   4.946  1.00  0.00           N  
ATOM    437  C4    G    14       2.436  -1.641   5.013  1.00  0.00           C  
ATOM    438  C5    G    14       2.394  -3.007   5.200  1.00  0.00           C  
ATOM    439  C6    G    14       3.616  -3.714   5.346  1.00  0.00           C  
ATOM    440  O6    G    14       3.788  -4.926   5.520  1.00  0.00           O  
ATOM    441  N7    G    14       1.084  -3.463   5.211  1.00  0.00           N  
ATOM    442  C8    G    14       0.366  -2.387   5.033  1.00  0.00           C  
ATOM    443  N9    G    14       1.123  -1.247   4.906  1.00  0.00           N  
ATOM    444  H5'   G    14      -2.640  -0.252   2.046  1.00  0.00           H  
ATOM    445 H5''   G    14      -2.296  -1.269   3.227  1.00  0.00           H  
ATOM    446  H4'   G    14      -1.474   1.437   3.357  1.00  0.00           H  
ATOM    447  H3'   G    14       0.073  -0.675   2.252  1.00  0.00           H  
ATOM    448  H1'   G    14       0.946   0.700   5.430  1.00  0.00           H  
ATOM    449  H2'   G    14       1.960   0.323   3.086  1.00  0.00           H  
ATOM    450 HO2'   G    14       0.746   2.521   2.685  1.00  0.00           H  
ATOM    451  H1    G    14       5.603  -3.265   5.364  1.00  0.00           H  
ATOM    452  H22   G    14       5.830   0.122   4.906  1.00  0.00           H  
ATOM    453  H21   G    14       6.659  -1.340   5.141  1.00  0.00           H  
ATOM    454  H8    G    14      -0.613  -2.394   4.995  1.00  0.00           H  
ATOM    455  P     G    15       0.284   0.305  -0.147  1.00  0.00           P  
ATOM    456  OP2   G    15      -0.250  -1.081  -0.126  1.00  0.00           O  
ATOM    457  OP1   G    15      -0.098   1.223  -1.249  1.00  0.00           O  
ATOM    458  O5'   G    15       1.875   0.219  -0.107  1.00  0.00           O  
ATOM    459  C5'   G    15       2.668   1.397  -0.100  1.00  0.00           C  
ATOM    460  C4'   G    15       4.129   1.080   0.100  1.00  0.00           C  
ATOM    461  O4'   G    15       4.338   0.533   1.432  1.00  0.00           O  
ATOM    462  C3'   G    15       4.719   0.016  -0.808  1.00  0.00           C  
ATOM    463  O3'   G    15       5.020   0.485  -2.114  1.00  0.00           O  
ATOM    464  C1'   G    15       5.418  -0.371   1.400  1.00  0.00           C  
ATOM    465  C2'   G    15       5.961  -0.380  -0.031  1.00  0.00           C  
ATOM    466  O2'   G    15       7.010   0.557  -0.168  1.00  0.00           O  
ATOM    467  N1    G    15       6.705  -5.171   2.388  1.00  0.00           N  
ATOM    468  C2    G    15       7.506  -4.064   2.251  1.00  0.00           C  
ATOM    469  N2    G    15       8.829  -4.261   2.347  1.00  0.00           N  
ATOM    470  N3    G    15       7.046  -2.846   2.036  1.00  0.00           N  
ATOM    471  C4    G    15       5.696  -2.814   1.987  1.00  0.00           C  
ATOM    472  C5    G    15       4.805  -3.853   2.128  1.00  0.00           C  
ATOM    473  C6    G    15       5.310  -5.163   2.330  1.00  0.00           C  
ATOM    474  O6    G    15       4.679  -6.224   2.431  1.00  0.00           O  
ATOM    475  N7    G    15       3.498  -3.397   2.033  1.00  0.00           N  
ATOM    476  C8    G    15       3.616  -2.114   1.817  1.00  0.00           C  
ATOM    477  N9    G    15       4.924  -1.701   1.740  1.00  0.00           N  
ATOM    478  H5'   G    15       2.366   1.982   0.625  1.00  0.00           H  
ATOM    479 H5''   G    15       2.556   1.863  -0.955  1.00  0.00           H  
ATOM    480  H4'   G    15       4.640   2.034  -0.094  1.00  0.00           H  
ATOM    481  H3'   G    15       4.039  -0.828  -1.001  1.00  0.00           H  
ATOM    482  H1'   G    15       6.265  -0.139   2.062  1.00  0.00           H  
ATOM    483  H2'   G    15       6.390  -1.333  -0.372  1.00  0.00           H  
ATOM    484 HO2'   G    15       6.867   1.101  -0.995  1.00  0.00           H  
ATOM    485  H1    G    15       7.154  -6.050   2.541  1.00  0.00           H  
ATOM    486  H22   G    15       9.457  -3.488   2.257  1.00  0.00           H  
ATOM    487  H21   G    15       9.187  -5.180   2.509  1.00  0.00           H  
ATOM    488  H8    G    15       2.756  -1.439   1.690  1.00  0.00           H  
ATOM    489  P     G    16       4.872  -0.511  -3.374  1.00  0.00           P  
ATOM    490  OP2   G    16       3.740  -1.444  -3.180  1.00  0.00           O  
ATOM    491  OP1   G    16       4.893   0.368  -4.572  1.00  0.00           O  
ATOM    492  O5'   G    16       6.196  -1.401  -3.311  1.00  0.00           O  
ATOM    493  C5'   G    16       7.500  -0.813  -3.491  1.00  0.00           C  
ATOM    494  C4'   G    16       8.576  -1.830  -3.205  1.00  0.00           C  
ATOM    495  O4'   G    16       8.422  -2.342  -1.855  1.00  0.00           O  
ATOM    496  C3'   G    16       8.566  -3.076  -4.077  1.00  0.00           C  
ATOM    497  O3'   G    16       9.168  -2.871  -5.344  1.00  0.00           O  
ATOM    498  C1'   G    16       8.779  -3.735  -1.818  1.00  0.00           C  
ATOM    499  C2'   G    16       9.296  -4.094  -3.212  1.00  0.00           C  
ATOM    500  O2'   G    16      10.701  -3.889  -3.249  1.00  0.00           O  
ATOM    501  N1    G    16       7.207  -8.351  -0.356  1.00  0.00           N  
ATOM    502  C2    G    16       8.473  -7.916  -0.664  1.00  0.00           C  
ATOM    503  N2    G    16       9.454  -8.826  -0.573  1.00  0.00           N  
ATOM    504  N3    G    16       8.759  -6.679  -1.035  1.00  0.00           N  
ATOM    505  C4    G    16       7.659  -5.897  -1.075  1.00  0.00           C  
ATOM    506  C5    G    16       6.353  -6.232  -0.786  1.00  0.00           C  
ATOM    507  C6    G    16       6.061  -7.563  -0.390  1.00  0.00           C  
ATOM    508  O6    G    16       4.967  -8.055  -0.092  1.00  0.00           O  
ATOM    509  N7    G    16       5.516  -5.138  -0.948  1.00  0.00           N  
ATOM    510  C8    G    16       6.312  -4.175  -1.325  1.00  0.00           C  
ATOM    511  N9    G    16       7.626  -4.566  -1.422  1.00  0.00           N  
ATOM    512  H5'   G    16       7.621   0.051  -2.822  1.00  0.00           H  
ATOM    513 H5''   G    16       7.607  -0.441  -4.520  1.00  0.00           H  
ATOM    514  H4'   G    16       9.452  -1.396  -3.281  1.00  0.00           H  
ATOM    515  H3'   G    16       7.639  -3.371  -4.206  1.00  0.00           H  
ATOM    516  H1'   G    16       9.501  -3.845  -1.164  1.00  0.00           H  
ATOM    517  H2'   G    16       9.057  -5.013  -3.457  1.00  0.00           H  
ATOM    518 HO2'   G    16      10.926  -3.365  -4.045  1.00  0.00           H  
ATOM    519  H1    G    16       7.101  -9.289  -0.091  1.00  0.00           H  
ATOM    520  H22   G    16      10.378  -8.572  -0.781  1.00  0.00           H  
ATOM    521  H21   G    16       9.251  -9.744  -0.299  1.00  0.00           H  
ATOM    522  H8    G    16       6.004  -3.265  -1.519  1.00  0.00           H  
ATOM    523  P     G    17       8.786  -3.822  -6.583  1.00  0.00           P  
ATOM    524  OP2   G    17       7.312  -4.002  -6.587  1.00  0.00           O  
ATOM    525  OP1   G    17       9.465  -3.294  -7.794  1.00  0.00           O  
ATOM    526  O5'   G    17       9.453  -5.221  -6.215  1.00  0.00           O  
ATOM    527  C5'   G    17      10.860  -5.399  -6.282  1.00  0.00           C  
ATOM    528  C4'   G    17      11.254  -6.823  -5.979  1.00  0.00           C  
ATOM    529  O4'   G    17      10.855  -7.166  -4.627  1.00  0.00           O  
ATOM    530  C3'   G    17      10.601  -7.894  -6.841  1.00  0.00           C  
ATOM    531  O3'   G    17      11.200  -8.017  -8.120  1.00  0.00           O  
ATOM    532  C1'   G    17      10.503  -8.573  -4.580  1.00  0.00           C  
ATOM    533  C2'   G    17      10.738  -9.142  -5.980  1.00  0.00           C  
ATOM    534  O2'   G    17      12.053  -9.673  -6.047  1.00  0.00           O  
ATOM    535  N1    G    17       7.047 -11.885  -2.847  1.00  0.00           N  
ATOM    536  C2    G    17       8.360 -12.092  -3.191  1.00  0.00           C  
ATOM    537  N2    G    17       8.820 -13.345  -3.058  1.00  0.00           N  
ATOM    538  N3    G    17       9.167 -11.141  -3.633  1.00  0.00           N  
ATOM    539  C4    G    17       8.546  -9.946  -3.707  1.00  0.00           C  
ATOM    540  C5    G    17       7.241  -9.632  -3.388  1.00  0.00           C  
ATOM    541  C6    G    17       6.386 -10.662  -2.916  1.00  0.00           C  
ATOM    542  O6    G    17       5.199 -10.584  -2.581  1.00  0.00           O  
ATOM    543  N7    G    17       6.991  -8.285  -3.604  1.00  0.00           N  
ATOM    544  C8    G    17       8.126  -7.812  -4.042  1.00  0.00           C  
ATOM    545  N9    G    17       9.112  -8.765  -4.128  1.00  0.00           N  
ATOM    546  H5'   G    17      11.289  -4.803  -5.634  1.00  0.00           H  
ATOM    547 H5''   G    17      11.168  -5.166  -7.183  1.00  0.00           H  
ATOM    548  H4'   G    17      12.228  -6.906  -6.053  1.00  0.00           H  
ATOM    549  H3'   G    17       9.650  -7.683  -6.951  1.00  0.00           H  
ATOM    550  H1'   G    17      11.115  -9.004  -3.946  1.00  0.00           H  
ATOM    551  H2'   G    17      10.062  -9.814  -6.211  1.00  0.00           H  
ATOM    552 HO2'   G    17      12.494  -9.333  -6.853  1.00  0.00           H  
ATOM    553  H1    G    17       6.533 -12.657  -2.530  1.00  0.00           H  
ATOM    554  H22   G    17       9.751 -13.553  -3.288  1.00  0.00           H  
ATOM    555  H21   G    17       8.229 -14.055  -2.731  1.00  0.00           H  
ATOM    556  H8    G    17       8.261  -6.872  -4.283  1.00  0.00           H  
ATOM    557  P     U    18      10.297  -8.361  -9.404  1.00  0.00           P  
ATOM    558  OP2   U    18       9.150  -7.419  -9.424  1.00  0.00           O  
ATOM    559  OP1   U    18      11.193  -8.453 -10.585  1.00  0.00           O  
ATOM    560  O5'   U    18       9.733  -9.819  -9.099  1.00  0.00           O  
ATOM    561  C5'   U    18      10.604 -10.938  -9.023  1.00  0.00           C  
ATOM    562  C4'   U    18       9.890 -12.168  -8.520  1.00  0.00           C  
ATOM    563  O4'   U    18       9.426 -11.950  -7.162  1.00  0.00           O  
ATOM    564  C3'   U    18       8.634 -12.571  -9.279  1.00  0.00           C  
ATOM    565  O3'   U    18       8.913 -13.285 -10.471  1.00  0.00           O  
ATOM    566  C1'   U    18       8.168 -12.606  -6.962  1.00  0.00           C  
ATOM    567  C2'   U    18       7.868 -13.384  -8.245  1.00  0.00           C  
ATOM    568  O2'   U    18       8.400 -14.695  -8.123  1.00  0.00           O  
ATOM    569  N1    U    18       7.112 -11.614  -6.646  1.00  0.00           N  
ATOM    570  C2    U    18       5.950 -12.091  -6.070  1.00  0.00           C  
ATOM    571  O2    U    18       5.767 -13.270  -5.818  1.00  0.00           O  
ATOM    572  N3    U    18       5.001 -11.137  -5.795  1.00  0.00           N  
ATOM    573  C4    U    18       5.091  -9.782  -6.032  1.00  0.00           C  
ATOM    574  O4    U    18       4.147  -9.051  -5.727  1.00  0.00           O  
ATOM    575  C5    U    18       6.321  -9.360  -6.629  1.00  0.00           C  
ATOM    576  C6    U    18       7.263 -10.268  -6.907  1.00  0.00           C  
ATOM    577  H5'   U    18      11.343 -10.726  -8.415  1.00  0.00           H  
ATOM    578 H5''   U    18      10.967 -11.122  -9.915  1.00  0.00           H  
ATOM    579  H4'   U    18      10.517 -12.921  -8.524  1.00  0.00           H  
ATOM    580  H3'   U    18       8.120 -11.766  -9.499  1.00  0.00           H  
ATOM    581  H1'   U    18       8.256 -13.233  -6.214  1.00  0.00           H  
ATOM    582  H2'   U    18       6.907 -13.398  -8.438  1.00  0.00           H  
ATOM    583 HO2'   U    18       8.919 -14.905  -8.927  1.00  0.00           H  
ATOM    584  H3    U    18       4.169 -11.455  -5.386  1.00  0.00           H  
ATOM    585  H5    U    18       6.472  -8.413  -6.832  1.00  0.00           H  
ATOM    586  H6    U    18       8.095  -9.954  -7.316  1.00  0.00           H  
ATOM    587  P     C    19       7.872 -13.252 -11.696  1.00  0.00           P  
ATOM    588  OP2   C    19       7.327 -11.875 -11.800  1.00  0.00           O  
ATOM    589  OP1   C    19       8.530 -13.872 -12.874  1.00  0.00           O  
ATOM    590  O5'   C    19       6.694 -14.215 -11.227  1.00  0.00           O  
ATOM    591  C5'   C    19       6.881 -15.621 -11.166  1.00  0.00           C  
ATOM    592  C4'   C    19       5.681 -16.318 -10.573  1.00  0.00           C  
ATOM    593  O4'   C    19       5.440 -15.829  -9.228  1.00  0.00           O  
ATOM    594  C3'   C    19       4.357 -16.098 -11.288  1.00  0.00           C  
ATOM    595  O3'   C    19       4.205 -16.916 -12.436  1.00  0.00           O  
ATOM    596  C1'   C    19       4.026 -15.781  -8.970  1.00  0.00           C  
ATOM    597  C2'   C    19       3.337 -16.385 -10.195  1.00  0.00           C  
ATOM    598  O2'   C    19       3.177 -17.782  -9.993  1.00  0.00           O  
ATOM    599  N1    C    19       3.573 -14.395  -8.695  1.00  0.00           N  
ATOM    600  C2    C    19       2.352 -14.213  -8.034  1.00  0.00           C  
ATOM    601  O2    C    19       1.689 -15.207  -7.701  1.00  0.00           O  
ATOM    602  N3    C    19       1.917 -12.959  -7.771  1.00  0.00           N  
ATOM    603  C4    C    19       2.647 -11.908  -8.140  1.00  0.00           C  
ATOM    604  N4    C    19       2.178 -10.689  -7.860  1.00  0.00           N  
ATOM    605  C5    C    19       3.892 -12.059  -8.814  1.00  0.00           C  
ATOM    606  C6    C    19       4.313 -13.304  -9.068  1.00  0.00           C  
ATOM    607  H5'   C    19       7.668 -15.814 -10.615  1.00  0.00           H  
ATOM    608 H5''   C    19       7.033 -15.963 -12.072  1.00  0.00           H  
ATOM    609  H4'   C    19       5.864 -17.281 -10.531  1.00  0.00           H  
ATOM    610  H3'   C    19       4.287 -15.157 -11.553  1.00  0.00           H  
ATOM    611  H1'   C    19       3.847 -16.342  -8.186  1.00  0.00           H  
ATOM    612  H2'   C    19       2.480 -15.945 -10.378  1.00  0.00           H  
ATOM    613 HO2'   C    19       3.498 -18.257 -10.787  1.00  0.00           H  
ATOM    614  H42   C    19       2.691  -9.896  -8.118  1.00  0.00           H  
ATOM    615  H41   C    19       1.320 -10.589  -7.397  1.00  0.00           H  
ATOM    616  H5    C    19       4.422 -11.279  -9.081  1.00  0.00           H  
ATOM    617  H6    C    19       5.167 -13.429  -9.531  1.00  0.00           H  
ATOM    618  P     A    20       3.415 -16.349 -13.703  1.00  0.00           P  
ATOM    619  OP2   A    20       3.683 -14.897 -13.829  1.00  0.00           O  
ATOM    620  OP1   A    20       3.717 -17.249 -14.832  1.00  0.00           O  
ATOM    621  O5'   A    20       1.880 -16.519 -13.305  1.00  0.00           O  
ATOM    622  C5'   A    20       1.332 -17.822 -13.079  1.00  0.00           C  
ATOM    623  C4'   A    20      -0.068 -17.728 -12.525  1.00  0.00           C  
ATOM    624  O4'   A    20      -0.049 -17.141 -11.202  1.00  0.00           O  
ATOM    625  C3'   A    20      -1.062 -16.869 -13.283  1.00  0.00           C  
ATOM    626  O3'   A    20      -1.565 -17.520 -14.436  1.00  0.00           O  
ATOM    627  C1'   A    20      -1.260 -16.451 -10.984  1.00  0.00           C  
ATOM    628  C2'   A    20      -2.129 -16.646 -12.223  1.00  0.00           C  
ATOM    629  O2'   A    20      -2.943 -17.784 -12.009  1.00  0.00           O  
ATOM    630  N1    A    20      -2.904 -12.049  -8.883  1.00  0.00           N  
ATOM    631  C2    A    20      -3.439 -13.275  -8.924  1.00  0.00           C  
ATOM    632  N3    A    20      -2.957 -14.386  -9.482  1.00  0.00           N  
ATOM    633  C4    A    20      -1.770 -14.146 -10.072  1.00  0.00           C  
ATOM    634  C5    A    20      -1.098 -12.935 -10.115  1.00  0.00           C  
ATOM    635  C6    A    20      -1.703 -11.847  -9.474  1.00  0.00           C  
ATOM    636  N6    A    20      -1.154 -10.640  -9.410  1.00  0.00           N  
ATOM    637  N7    A    20       0.092 -13.059 -10.821  1.00  0.00           N  
ATOM    638  C8    A    20       0.117 -14.320 -11.176  1.00  0.00           C  
ATOM    639  N9    A    20      -0.977 -15.037 -10.756  1.00  0.00           N  
ATOM    640  H5'   A    20       1.965 -18.381 -12.375  1.00  0.00           H  
ATOM    641 H5''   A    20       1.314 -18.393 -14.019  1.00  0.00           H  
ATOM    642  H4'   A    20      -0.441 -18.762 -12.561  1.00  0.00           H  
ATOM    643  H3'   A    20      -0.630 -15.938 -13.678  1.00  0.00           H  
ATOM    644  H1'   A    20      -1.842 -16.814 -10.125  1.00  0.00           H  
ATOM    645  H2'   A    20      -2.835 -15.848 -12.494  1.00  0.00           H  
ATOM    646 HO2'   A    20      -3.894 -17.561 -12.225  1.00  0.00           H  
ATOM    647  H2    A    20      -4.413 -13.382  -8.428  1.00  0.00           H  
ATOM    648  H61   A    20      -1.628  -9.900  -8.931  1.00  0.00           H  
ATOM    649  H62   A    20      -0.269 -10.470  -9.840  1.00  0.00           H  
ATOM    650  H8    A    20       0.937 -14.765 -11.759  1.00  0.00           H  
ATOM    651  P     A    21      -2.026 -16.659 -15.713  1.00  0.00           P  
ATOM    652  OP2   A    21      -1.153 -15.461 -15.799  1.00  0.00           O  
ATOM    653  OP1   A    21      -2.129 -17.577 -16.874  1.00  0.00           O  
ATOM    654  O5'   A    21      -3.495 -16.171 -15.337  1.00  0.00           O  
ATOM    655  C5'   A    21      -4.548 -17.105 -15.150  1.00  0.00           C  
ATOM    656  C4'   A    21      -5.707 -16.493 -14.405  1.00  0.00           C  
ATOM    657  O4'   A    21      -5.290 -15.964 -13.114  1.00  0.00           O  
ATOM    658  C3'   A    21      -6.370 -15.295 -15.069  1.00  0.00           C  
ATOM    659  O3'   A    21      -7.160 -15.650 -16.191  1.00  0.00           O  
ATOM    660  C1'   A    21      -6.116 -14.864 -12.782  1.00  0.00           C  
ATOM    661  C2'   A    21      -7.134 -14.682 -13.910  1.00  0.00           C  
ATOM    662  O2'   A    21      -8.306 -15.427 -13.614  1.00  0.00           O  
ATOM    663  N1    A    21      -5.910 -10.194 -10.613  1.00  0.00           N  
ATOM    664  C2    A    21      -6.862 -11.135 -10.635  1.00  0.00           C  
ATOM    665  N3    A    21      -6.850 -12.331 -11.220  1.00  0.00           N  
ATOM    666  C4    A    21      -5.682 -12.538 -11.853  1.00  0.00           C  
ATOM    667  C5    A    21      -4.610 -11.667 -11.919  1.00  0.00           C  
ATOM    668  C6    A    21      -4.748 -10.434 -11.258  1.00  0.00           C  
ATOM    669  N6    A    21      -3.799  -9.495 -11.236  1.00  0.00           N  
ATOM    670  N7    A    21      -3.573 -12.221 -12.659  1.00  0.00           N  
ATOM    671  C8    A    21      -4.034 -13.393 -13.017  1.00  0.00           C  
ATOM    672  N9    A    21      -5.305 -13.651 -12.564  1.00  0.00           N  
ATOM    673  H5'   A    21      -4.209 -17.871 -14.640  1.00  0.00           H  
ATOM    674 H5''   A    21      -4.859 -17.417 -16.025  1.00  0.00           H  
ATOM    675  H4'   A    21      -6.384 -17.184 -14.247  1.00  0.00           H  
ATOM    676  H3'   A    21      -5.677 -14.670 -15.370  1.00  0.00           H  
ATOM    677  H1'   A    21      -6.587 -15.095 -11.953  1.00  0.00           H  
ATOM    678  H2'   A    21      -7.336 -13.736 -14.072  1.00  0.00           H  
ATOM    679 HO2'   A    21      -8.614 -15.873 -14.430  1.00  0.00           H  
ATOM    680  H2    A    21      -7.686 -10.912 -10.152  1.00  0.00           H  
ATOM    681  H61   A    21      -3.954  -8.654 -10.757  1.00  0.00           H  
ATOM    682  H62   A    21      -2.948  -9.647 -11.697  1.00  0.00           H  
ATOM    683  H8    A    21      -3.520 -14.028 -13.560  1.00  0.00           H  
ATOM    684  P     C    22      -7.252 -14.667 -17.458  1.00  0.00           P  
ATOM    685  OP2   C    22      -5.879 -14.209 -17.787  1.00  0.00           O  
ATOM    686  OP1   C    22      -8.071 -15.336 -18.501  1.00  0.00           O  
ATOM    687  O5'   C    22      -8.074 -13.414 -16.917  1.00  0.00           O  
ATOM    688  C5'   C    22      -9.399 -13.566 -16.430  1.00  0.00           C  
ATOM    689  C4'   C    22      -9.900 -12.302 -15.775  1.00  0.00           C  
ATOM    690  O4'   C    22      -8.861 -11.808 -14.890  1.00  0.00           O  
ATOM    691  C3'   C    22     -10.270 -11.163 -16.712  1.00  0.00           C  
ATOM    692  O3'   C    22     -11.475 -10.514 -16.345  1.00  0.00           O  
ATOM    693  C1'   C    22      -8.607 -10.423 -15.161  1.00  0.00           C  
ATOM    694  C2'   C    22      -9.087 -10.197 -16.597  1.00  0.00           C  
ATOM    695  O2'   C    22      -9.511  -8.847 -16.721  1.00  0.00           O  
ATOM    696  N1    C    22      -7.158 -10.146 -15.002  1.00  0.00           N  
ATOM    697  C2    C    22      -6.774  -8.963 -14.357  1.00  0.00           C  
ATOM    698  O2    C    22      -7.649  -8.188 -13.942  1.00  0.00           O  
ATOM    699  N3    C    22      -5.459  -8.687 -14.198  1.00  0.00           N  
ATOM    700  C4    C    22      -4.538  -9.536 -14.653  1.00  0.00           C  
ATOM    701  N4    C    22      -3.253  -9.222 -14.474  1.00  0.00           N  
ATOM    702  C5    C    22      -4.895 -10.745 -15.314  1.00  0.00           C  
ATOM    703  C6    C    22      -6.199 -11.009 -15.464  1.00  0.00           C  
ATOM    704  H5'   C    22      -9.417 -14.295 -15.775  1.00  0.00           H  
ATOM    705 H5''   C    22      -9.989 -13.794 -17.178  1.00  0.00           H  
ATOM    706  H4'   C    22     -10.703 -12.514 -15.255  1.00  0.00           H  
ATOM    707  H3'   C    22     -10.308 -11.500 -17.632  1.00  0.00           H  
ATOM    708  H1'   C    22      -9.118  -9.847 -14.556  1.00  0.00           H  
ATOM    709  H2'   C    22      -8.382 -10.415 -17.240  1.00  0.00           H  
ATOM    710 HO2'   C    22      -9.855  -8.539 -15.857  1.00  0.00           H  
ATOM    711  H42   C    22      -2.552  -9.825 -14.798  1.00  0.00           H  
ATOM    712  H41   C    22      -3.011  -8.388 -14.020  1.00  0.00           H  
ATOM    713  H5    C    22      -4.211 -11.364 -15.645  1.00  0.00           H  
ATOM    714  H6    C    22      -6.465 -11.836 -15.915  1.00  0.00           H  
ATOM    715  P     A    23     -12.887 -11.069 -16.876  1.00  0.00           P  
ATOM    716  OP2   A    23     -12.737 -11.402 -18.315  1.00  0.00           O  
ATOM    717  OP1   A    23     -13.360 -12.107 -15.927  1.00  0.00           O  
ATOM    718  O5'   A    23     -13.862  -9.814 -16.761  1.00  0.00           O  
ATOM    719  C5'   A    23     -15.108  -9.918 -16.088  1.00  0.00           C  
ATOM    720  C4'   A    23     -15.438  -8.654 -15.336  1.00  0.00           C  
ATOM    721  O4'   A    23     -14.643  -8.577 -14.119  1.00  0.00           O  
ATOM    722  C3'   A    23     -15.130  -7.349 -16.054  1.00  0.00           C  
ATOM    723  O3'   A    23     -16.093  -7.017 -17.039  1.00  0.00           O  
ATOM    724  C1'   A    23     -14.326  -7.231 -13.854  1.00  0.00           C  
ATOM    725  C2'   A    23     -15.017  -6.359 -14.902  1.00  0.00           C  
ATOM    726  O2'   A    23     -16.299  -5.976 -14.426  1.00  0.00           O  
ATOM    727  N1    A    23     -10.345  -4.116 -12.853  1.00  0.00           N  
ATOM    728  C2    A    23     -11.668  -3.960 -12.711  1.00  0.00           C  
ATOM    729  N3    A    23     -12.650  -4.814 -12.993  1.00  0.00           N  
ATOM    730  C4    A    23     -12.154  -5.965 -13.481  1.00  0.00           C  
ATOM    731  C5    A    23     -10.821  -6.272 -13.684  1.00  0.00           C  
ATOM    732  C6    A    23      -9.880  -5.284 -13.346  1.00  0.00           C  
ATOM    733  N6    A    23      -8.562  -5.438 -13.487  1.00  0.00           N  
ATOM    734  N7    A    23     -10.687  -7.553 -14.202  1.00  0.00           N  
ATOM    735  C8    A    23     -11.921  -7.984 -14.299  1.00  0.00           C  
ATOM    736  N9    A    23     -12.860  -7.074 -13.880  1.00  0.00           N  
ATOM    737  H5'   A    23     -15.068 -10.665 -15.455  1.00  0.00           H  
ATOM    738 H5''   A    23     -15.813 -10.094 -16.744  1.00  0.00           H  
ATOM    739  H4'   A    23     -16.388  -8.668 -15.093  1.00  0.00           H  
ATOM    740  H3'   A    23     -14.259  -7.425 -16.499  1.00  0.00           H  
ATOM    741  H1'   A    23     -14.664  -6.999 -12.963  1.00  0.00           H  
ATOM    742  H2'   A    23     -14.473  -5.582 -15.148  1.00  0.00           H  
ATOM    743 HO2'   A    23     -16.938  -6.014 -15.167  1.00  0.00           H  
ATOM    744  H2    A    23     -11.953  -3.095 -12.349  1.00  0.00           H  
ATOM    745  H61   A    23      -7.954  -4.712 -13.234  1.00  0.00           H  
ATOM    746  H62   A    23      -8.201  -6.277 -13.842  1.00  0.00           H  
ATOM    747  H8    A    23     -12.152  -8.874 -14.640  1.00  0.00           H  
ATOM    748  P     G    24     -15.629  -6.392 -18.445  1.00  0.00           P  
ATOM    749  OP2   G    24     -14.327  -7.003 -18.812  1.00  0.00           O  
ATOM    750  OP1   G    24     -16.773  -6.480 -19.388  1.00  0.00           O  
ATOM    751  O5'   G    24     -15.377  -4.853 -18.119  1.00  0.00           O  
ATOM    752  C5'   G    24     -16.439  -4.014 -17.691  1.00  0.00           C  
ATOM    753  C4'   G    24     -15.924  -2.740 -17.069  1.00  0.00           C  
ATOM    754  O4'   G    24     -15.067  -3.077 -15.941  1.00  0.00           O  
ATOM    755  C3'   G    24     -15.016  -1.890 -17.945  1.00  0.00           C  
ATOM    756  O3'   G    24     -15.731  -1.090 -18.872  1.00  0.00           O  
ATOM    757  C1'   G    24     -13.947  -2.230 -15.880  1.00  0.00           C  
ATOM    758  C2'   G    24     -14.180  -1.137 -16.912  1.00  0.00           C  
ATOM    759  O2'   G    24     -14.922  -0.082 -16.318  1.00  0.00           O  
ATOM    760  N1    G    24      -8.877  -2.535 -15.538  1.00  0.00           N  
ATOM    761  C2    G    24      -9.725  -1.545 -15.104  1.00  0.00           C  
ATOM    762  N2    G    24      -9.152  -0.494 -14.498  1.00  0.00           N  
ATOM    763  N3    G    24     -11.039  -1.580 -15.252  1.00  0.00           N  
ATOM    764  C4    G    24     -11.447  -2.703 -15.880  1.00  0.00           C  
ATOM    765  C5    G    24     -10.684  -3.750 -16.352  1.00  0.00           C  
ATOM    766  C6    G    24      -9.276  -3.700 -16.187  1.00  0.00           C  
ATOM    767  O6    G    24      -8.429  -4.530 -16.537  1.00  0.00           O  
ATOM    768  N7    G    24     -11.487  -4.719 -16.938  1.00  0.00           N  
ATOM    769  C8    G    24     -12.699  -4.252 -16.815  1.00  0.00           C  
ATOM    770  N9    G    24     -12.747  -3.033 -16.182  1.00  0.00           N  
ATOM    771  H5'   G    24     -16.981  -4.496 -17.032  1.00  0.00           H  
ATOM    772 H5''   G    24     -17.001  -3.790 -18.463  1.00  0.00           H  
ATOM    773  H4'   G    24     -16.686  -2.212 -16.751  1.00  0.00           H  
ATOM    774  H3'   G    24     -14.431  -2.477 -18.467  1.00  0.00           H  
ATOM    775  H1'   G    24     -13.855  -1.826 -14.992  1.00  0.00           H  
ATOM    776  H2'   G    24     -13.337  -0.816 -17.297  1.00  0.00           H  
ATOM    777 HO2'   G    24     -15.597   0.232 -16.955  1.00  0.00           H  
ATOM    778  H1    G    24      -7.918  -2.414 -15.380  1.00  0.00           H  
ATOM    779  H22   G    24      -9.707   0.243 -14.167  1.00  0.00           H  
ATOM    780  H21   G    24      -8.180  -0.461 -14.384  1.00  0.00           H  
ATOM    781  H8    G    24     -13.494  -4.724 -17.140  1.00  0.00           H  
ATOM    782  P     C    25     -15.135  -0.827 -20.341  1.00  0.00           P  
ATOM    783  OP2   C    25     -14.570  -2.104 -20.844  1.00  0.00           O  
ATOM    784  OP1   C    25     -16.169  -0.119 -21.137  1.00  0.00           O  
ATOM    785  O5'   C    25     -13.928   0.182 -20.092  1.00  0.00           O  
ATOM    786  C5'   C    25     -14.157   1.476 -19.554  1.00  0.00           C  
ATOM    787  C4'   C    25     -12.871   2.172 -19.216  1.00  0.00           C  
ATOM    788  O4'   C    25     -12.136   1.377 -18.249  1.00  0.00           O  
ATOM    789  C3'   C    25     -11.913   2.325 -20.381  1.00  0.00           C  
ATOM    790  O3'   C    25     -12.230   3.480 -21.138  1.00  0.00           O  
ATOM    791  C1'   C    25     -10.751   1.437 -18.537  1.00  0.00           C  
ATOM    792  C2'   C    25     -10.569   2.435 -19.681  1.00  0.00           C  
ATOM    793  O2'   C    25     -10.359   3.720 -19.136  1.00  0.00           O  
ATOM    794  N1    C    25     -10.270   0.070 -18.844  1.00  0.00           N  
ATOM    795  C2    C    25      -8.903  -0.207 -18.693  1.00  0.00           C  
ATOM    796  O2    C    25      -8.136   0.708 -18.354  1.00  0.00           O  
ATOM    797  N3    C    25      -8.452  -1.458 -18.928  1.00  0.00           N  
ATOM    798  C4    C    25      -9.296  -2.411 -19.310  1.00  0.00           C  
ATOM    799  N4    C    25      -8.796  -3.631 -19.513  1.00  0.00           N  
ATOM    800  C5    C    25     -10.688  -2.156 -19.499  1.00  0.00           C  
ATOM    801  C6    C    25     -11.128  -0.914 -19.254  1.00  0.00           C  
ATOM    802  H5'   C    25     -14.698   1.391 -18.741  1.00  0.00           H  
ATOM    803 H5''   C    25     -14.648   2.012 -20.211  1.00  0.00           H  
ATOM    804  H4'   C    25     -13.188   3.164 -18.861  1.00  0.00           H  
ATOM    805  H3'   C    25     -11.964   1.498 -21.106  1.00  0.00           H  
ATOM    806  H1'   C    25     -10.136   1.795 -17.699  1.00  0.00           H  
ATOM    807  H2'   C    25      -9.721   2.270 -20.362  1.00  0.00           H  
ATOM    808 HO2'   C    25     -10.841   4.401 -19.689  1.00  0.00           H  
ATOM    809  H42   C    25      -9.398  -4.376 -19.803  1.00  0.00           H  
ATOM    810  H41   C    25      -7.821  -3.801 -19.376  1.00  0.00           H  
ATOM    811  H5    C    25     -11.371  -2.950 -19.834  1.00  0.00           H  
ATOM    812  H6    C    25     -12.195  -0.680 -19.389  1.00  0.00           H  
ATOM    813  P     C    26     -12.215   3.415 -22.738  1.00  0.00           P  
ATOM    814  OP2   C    26     -12.684   2.066 -23.144  1.00  0.00           O  
ATOM    815  OP1   C    26     -12.916   4.625 -23.237  1.00  0.00           O  
ATOM    816  O5'   C    26     -10.673   3.556 -23.113  1.00  0.00           O  
ATOM    817  C5'   C    26      -9.975   4.799 -22.909  1.00  0.00           C  
ATOM    818  C4'   C    26      -8.487   4.580 -22.985  1.00  0.00           C  
ATOM    819  O4'   C    26      -8.105   3.605 -21.979  1.00  0.00           O  
ATOM    820  C3'   C    26      -7.970   3.966 -24.273  1.00  0.00           C  
ATOM    821  O3'   C    26      -7.802   4.922 -25.306  1.00  0.00           O  
ATOM    822  C1'   C    26      -7.043   2.804 -22.451  1.00  0.00           C  
ATOM    823  C2'   C    26      -6.654   3.348 -23.825  1.00  0.00           C  
ATOM    824  O2'   C    26      -5.623   4.304 -23.671  1.00  0.00           O  
ATOM    825  N1    C    26      -7.486   1.394 -22.477  1.00  0.00           N  
ATOM    826  C2    C    26      -6.518   0.383 -22.366  1.00  0.00           C  
ATOM    827  O2    C    26      -5.322   0.699 -22.251  1.00  0.00           O  
ATOM    828  N3    C    26      -6.907  -0.909 -22.385  1.00  0.00           N  
ATOM    829  C4    C    26      -8.199  -1.215 -22.503  1.00  0.00           C  
ATOM    830  N4    C    26      -8.531  -2.506 -22.503  1.00  0.00           N  
ATOM    831  C5    C    26      -9.205  -0.212 -22.621  1.00  0.00           C  
ATOM    832  C6    C    26      -8.808   1.066 -22.604  1.00  0.00           C  
ATOM    833  H5'   C    26     -10.238   5.225 -21.930  1.00  0.00           H  
ATOM    834 H5''   C    26     -10.280   5.532 -23.671  1.00  0.00           H  
ATOM    835  H4'   C    26      -8.060   5.585 -22.852  1.00  0.00           H  
ATOM    836  H3'   C    26      -8.657   3.228 -24.717  1.00  0.00           H  
ATOM    837  H1'   C    26      -6.137   2.832 -21.828  1.00  0.00           H  
ATOM    838  H2'   C    26      -6.256   2.624 -24.551  1.00  0.00           H  
ATOM    839 HO2'   C    26      -5.835   5.114 -24.218  1.00  0.00           H  
ATOM    840  H42   C    26      -9.490  -2.776 -22.591  1.00  0.00           H  
ATOM    841  H41   C    26      -7.821  -3.204 -22.415  1.00  0.00           H  
ATOM    842  H5    C    26     -10.267  -0.480 -22.725  1.00  0.00           H  
ATOM    843  H6    C    26      -9.557   1.868 -22.693  1.00  0.00           H  
ATOM    844  P     G    27      -8.091   4.494 -26.827  1.00  0.00           P  
ATOM    845  OP2   G    27      -9.411   3.812 -26.878  1.00  0.00           O  
ATOM    846  OP1   G    27      -7.859   5.717 -27.648  1.00  0.00           O  
ATOM    847  O5'   G    27      -6.958   3.413 -27.157  1.00  0.00           O  
ATOM    848  C5'   G    27      -5.593   3.833 -27.286  1.00  0.00           C  
ATOM    849  C4'   G    27      -4.669   2.656 -27.505  1.00  0.00           C  
ATOM    850  O4'   G    27      -4.715   1.750 -26.378  1.00  0.00           O  
ATOM    851  C3'   G    27      -4.939   1.722 -28.668  1.00  0.00           C  
ATOM    852  O3'   G    27      -4.500   2.285 -29.900  1.00  0.00           O  
ATOM    853  C1'   G    27      -4.315   0.455 -26.775  1.00  0.00           C  
ATOM    854  C2'   G    27      -4.066   0.533 -28.282  1.00  0.00           C  
ATOM    855  O2'   G    27      -2.689   0.800 -28.476  1.00  0.00           O  
ATOM    856  N1    G    27      -5.706  -4.426 -26.369  1.00  0.00           N  
ATOM    857  C2    G    27      -4.510  -3.897 -26.791  1.00  0.00           C  
ATOM    858  N2    G    27      -3.564  -4.793 -27.161  1.00  0.00           N  
ATOM    859  N3    G    27      -4.259  -2.595 -26.854  1.00  0.00           N  
ATOM    860  C4    G    27      -5.320  -1.855 -26.461  1.00  0.00           C  
ATOM    861  C5    G    27      -6.556  -2.288 -26.028  1.00  0.00           C  
ATOM    862  C6    G    27      -6.810  -3.685 -25.963  1.00  0.00           C  
ATOM    863  O6    G    27      -7.841  -4.265 -25.609  1.00  0.00           O  
ATOM    864  N7    G    27      -7.377  -1.209 -25.720  1.00  0.00           N  
ATOM    865  C8    G    27      -6.642  -0.160 -25.966  1.00  0.00           C  
ATOM    866  N9    G    27      -5.382  -0.476 -26.417  1.00  0.00           N  
ATOM    867  H5'   G    27      -5.277   4.373 -26.383  1.00  0.00           H  
ATOM    868 H5''   G    27      -5.492   4.530 -28.130  1.00  0.00           H  
ATOM    869  H4'   G    27      -3.686   3.116 -27.679  1.00  0.00           H  
ATOM    870  H3'   G    27      -6.008   1.517 -28.833  1.00  0.00           H  
ATOM    871  H1'   G    27      -3.394   0.066 -26.319  1.00  0.00           H  
ATOM    872  H2'   G    27      -4.273  -0.361 -28.888  1.00  0.00           H  
ATOM    873 HO2'   G    27      -2.584   1.544 -29.137  1.00  0.00           H  
ATOM    874  H1    G    27      -5.791  -5.421 -26.354  1.00  0.00           H  
ATOM    875  H22   G    27      -2.672  -4.474 -27.482  1.00  0.00           H  
ATOM    876  H21   G    27      -3.756  -5.772 -27.112  1.00  0.00           H  
ATOM    877  H8    G    27      -6.994   0.874 -25.826  1.00  0.00           H  
ATOM    878  P     U    28      -5.242   1.903 -31.273  1.00  0.00           P  
ATOM    879  OP2   U    28      -6.692   1.758 -30.987  1.00  0.00           O  
ATOM    880  OP1   U    28      -4.793   2.855 -32.321  1.00  0.00           O  
ATOM    881  O5'   U    28      -4.664   0.463 -31.635  1.00  0.00           O  
ATOM    882  C5'   U    28      -3.292   0.287 -31.953  1.00  0.00           C  
ATOM    883  C4'   U    28      -2.962  -1.163 -32.211  1.00  0.00           C  
ATOM    884  O4'   U    28      -3.146  -1.916 -30.992  1.00  0.00           O  
ATOM    885  C3'   U    28      -3.854  -1.887 -33.207  1.00  0.00           C  
ATOM    886  O3'   U    28      -3.461  -1.683 -34.553  1.00  0.00           O  
ATOM    887  C1'   U    28      -3.521  -3.270 -31.309  1.00  0.00           C  
ATOM    888  C2'   U    28      -3.680  -3.354 -32.825  1.00  0.00           C  
ATOM    889  O2'   U    28      -2.488  -3.892 -33.380  1.00  0.00           O  
ATOM    890  N1    U    28      -4.773  -3.611 -30.591  1.00  0.00           N  
ATOM    891  C2    U    28      -5.029  -4.953 -30.373  1.00  0.00           C  
ATOM    892  O2    U    28      -4.280  -5.841 -30.739  1.00  0.00           O  
ATOM    893  N3    U    28      -6.198  -5.221 -29.705  1.00  0.00           N  
ATOM    894  C4    U    28      -7.121  -4.307 -29.243  1.00  0.00           C  
ATOM    895  O4    U    28      -8.129  -4.708 -28.659  1.00  0.00           O  
ATOM    896  C5    U    28      -6.791  -2.939 -29.505  1.00  0.00           C  
ATOM    897  C6    U    28      -5.657  -2.649 -30.152  1.00  0.00           C  
ATOM    898  H5'   U    28      -2.747   0.610 -31.206  1.00  0.00           H  
ATOM    899 H5''   U    28      -3.080   0.809 -32.754  1.00  0.00           H  
ATOM    900  H4'   U    28      -2.026  -1.229 -32.491  1.00  0.00           H  
ATOM    901  H3'   U    28      -4.787  -1.629 -33.052  1.00  0.00           H  
ATOM    902  H1'   U    28      -2.807  -3.880 -31.025  1.00  0.00           H  
ATOM    903  H2'   U    28      -4.466  -3.885 -33.070  1.00  0.00           H  
ATOM    904 HO2'   U    28      -2.461  -4.856 -33.202  1.00  0.00           H  
ATOM    905  H3    U    28      -6.399  -6.166 -29.540  1.00  0.00           H  
ATOM    906  H5    U    28      -7.390  -2.222 -29.211  1.00  0.00           H  
ATOM    907  H6    U    28      -5.454  -1.706 -30.319  1.00  0.00           H  
ATOM    908  P     U    29      -4.569  -1.694 -35.708  1.00  0.00           P  
ATOM    909  OP2   U    29      -5.760  -1.021 -35.134  1.00  0.00           O  
ATOM    910  OP1   U    29      -3.909  -1.123 -36.910  1.00  0.00           O  
ATOM    911  O5'   U    29      -4.963  -3.203 -36.033  1.00  0.00           O  
ATOM    912  C5'   U    29      -4.167  -3.994 -36.902  1.00  0.00           C  
ATOM    913  C4'   U    29      -4.118  -5.435 -36.455  1.00  0.00           C  
ATOM    914  O4'   U    29      -4.166  -5.503 -35.009  1.00  0.00           O  
ATOM    915  C3'   U    29      -5.278  -6.314 -36.897  1.00  0.00           C  
ATOM    916  O3'   U    29      -5.146  -6.778 -38.229  1.00  0.00           O  
ATOM    917  C1'   U    29      -4.832  -6.700 -34.611  1.00  0.00           C  
ATOM    918  C2'   U    29      -5.251  -7.438 -35.875  1.00  0.00           C  
ATOM    919  O2'   U    29      -4.257  -8.401 -36.195  1.00  0.00           O  
ATOM    920  N1    U    29      -5.989  -6.364 -33.746  1.00  0.00           N  
ATOM    921  C2    U    29      -6.385  -7.315 -32.824  1.00  0.00           C  
ATOM    922  O2    U    29      -5.830  -8.393 -32.699  1.00  0.00           O  
ATOM    923  N3    U    29      -7.458  -6.960 -32.045  1.00  0.00           N  
ATOM    924  C4    U    29      -8.164  -5.776 -32.091  1.00  0.00           C  
ATOM    925  O4    U    29      -9.111  -5.606 -31.321  1.00  0.00           O  
ATOM    926  C5    U    29      -7.698  -4.840 -33.068  1.00  0.00           C  
ATOM    927  C6    U    29      -6.654  -5.160 -33.839  1.00  0.00           C  
ATOM    928  H5'   U    29      -3.256  -3.634 -36.917  1.00  0.00           H  
ATOM    929 H5''   U    29      -4.543  -3.954 -37.806  1.00  0.00           H  
ATOM    930  H4'   U    29      -3.281  -5.837 -36.765  1.00  0.00           H  
ATOM    931  H3'   U    29      -6.118  -5.816 -36.812  1.00  0.00           H  
ATOM    932  H1'   U    29      -4.201  -7.256 -34.107  1.00  0.00           H  
ATOM    933  H2'   U    29      -6.134  -7.850 -35.771  1.00  0.00           H  
ATOM    934 HO2'   U    29      -4.669  -9.291 -36.211  1.00  0.00           H  
ATOM    935  H3    U    29      -7.756  -7.620 -31.385  1.00  0.00           H  
ATOM    936  H5    U    29      -8.141  -3.972 -33.170  1.00  0.00           H  
ATOM    937  H6    U    29      -6.355  -4.503 -34.501  1.00  0.00           H  
ATOM    938  P     C    30      -6.444  -7.227 -39.062  1.00  0.00           P  
ATOM    939  OP2   C    30      -7.527  -6.249 -38.791  1.00  0.00           O  
ATOM    940  OP1   C    30      -6.024  -7.487 -40.463  1.00  0.00           O  
ATOM    941  O5'   C    30      -6.860  -8.619 -38.408  1.00  0.00           O  
ATOM    942  C5'   C    30      -6.075  -9.784 -38.609  1.00  0.00           C  
ATOM    943  C4'   C    30      -6.467 -10.886 -37.668  1.00  0.00           C  
ATOM    944  O4'   C    30      -6.405 -10.387 -36.305  1.00  0.00           O  
ATOM    945  C3'   C    30      -7.901 -11.367 -37.782  1.00  0.00           C  
ATOM    946  O3'   C    30      -8.113 -12.248 -38.865  1.00  0.00           O  
ATOM    947  C1'   C    30      -7.349 -11.104 -35.528  1.00  0.00           C  
ATOM    948  C2'   C    30      -8.096 -12.060 -36.449  1.00  0.00           C  
ATOM    949  O2'   C    30      -7.457 -13.319 -36.402  1.00  0.00           O  
ATOM    950  N1    C    30      -8.267 -10.180 -34.832  1.00  0.00           N  
ATOM    951  C2    C    30      -8.777 -10.561 -33.583  1.00  0.00           C  
ATOM    952  O2    C    30      -8.493 -11.685 -33.133  1.00  0.00           O  
ATOM    953  N3    C    30      -9.572  -9.702 -32.903  1.00  0.00           N  
ATOM    954  C4    C    30      -9.875  -8.511 -33.428  1.00  0.00           C  
ATOM    955  N4    C    30     -10.638  -7.682 -32.700  1.00  0.00           N  
ATOM    956  C5    C    30      -9.405  -8.113 -34.715  1.00  0.00           C  
ATOM    957  C6    C    30      -8.611  -8.970 -35.375  1.00  0.00           C  
ATOM    958  H5'   C    30      -5.131  -9.561 -38.466  1.00  0.00           H  
ATOM    959 H5''   C    30      -6.194 -10.093 -39.531  1.00  0.00           H  
ATOM    960  H4'   C    30      -5.765 -11.701 -37.903  1.00  0.00           H  
ATOM    961  H3'   C    30      -8.623 -10.559 -37.974  1.00  0.00           H  
ATOM    962  H1'   C    30      -6.862 -11.719 -34.757  1.00  0.00           H  
ATOM    963  H2'   C    30      -9.152 -12.269 -36.230  1.00  0.00           H  
ATOM    964 HO2'   C    30      -7.374 -13.687 -37.329  1.00  0.00           H  
ATOM    965  H42   C    30     -10.886  -6.783 -33.061  1.00  0.00           H  
ATOM    966  H41   C    30     -10.959  -7.963 -31.796  1.00  0.00           H  
ATOM    967  H5    C    30      -9.685  -7.141 -35.148  1.00  0.00           H  
ATOM    968  H6    C    30      -8.228  -8.697 -36.370  1.00  0.00           H  
ATOM    969  P     A    31      -9.447 -12.101 -39.743  1.00  0.00           P  
ATOM    970  OP2   A    31      -9.800 -10.676 -39.862  1.00  0.00           O  
ATOM    971  OP1   A    31      -9.227 -12.904 -40.964  1.00  0.00           O  
ATOM    972  O5'   A    31     -10.575 -12.774 -38.843  1.00  0.00           O  
ATOM    973  C5'   A    31     -10.531 -14.172 -38.551  1.00  0.00           C  
ATOM    974  C4'   A    31     -11.624 -14.548 -37.587  1.00  0.00           C  
ATOM    975  O4'   A    31     -11.355 -13.963 -36.290  1.00  0.00           O  
ATOM    976  C3'   A    31     -13.031 -14.072 -37.908  1.00  0.00           C  
ATOM    977  O3'   A    31     -13.635 -14.857 -38.929  1.00  0.00           O  
ATOM    978  C1'   A    31     -12.593 -13.822 -35.604  1.00  0.00           C  
ATOM    979  C2'   A    31     -13.716 -14.237 -36.557  1.00  0.00           C  
ATOM    980  O2'   A    31     -14.061 -15.576 -36.271  1.00  0.00           O  
ATOM    981  N1    A    31     -14.929 -10.758 -32.194  1.00  0.00           N  
ATOM    982  C2    A    31     -15.015 -12.073 -32.426  1.00  0.00           C  
ATOM    983  N3    A    31     -14.381 -12.813 -33.334  1.00  0.00           N  
ATOM    984  C4    A    31     -13.567 -12.049 -34.083  1.00  0.00           C  
ATOM    985  C5    A    31     -13.377 -10.684 -33.970  1.00  0.00           C  
ATOM    986  C6    A    31     -14.101 -10.020 -32.965  1.00  0.00           C  
ATOM    987  N6    A    31     -14.010  -8.708 -32.734  1.00  0.00           N  
ATOM    988  N7    A    31     -12.464 -10.236 -34.913  1.00  0.00           N  
ATOM    989  C8    A    31     -12.125 -11.318 -35.562  1.00  0.00           C  
ATOM    990  N9    A    31     -12.750 -12.454 -35.110  1.00  0.00           N  
ATOM    991  H5'   A    31      -9.555 -14.437 -38.120  1.00  0.00           H  
ATOM    992 H5''   A    31     -10.643 -14.754 -39.478  1.00  0.00           H  
ATOM    993  H4'   A    31     -11.632 -15.648 -37.606  1.00  0.00           H  
ATOM    994  H3'   A    31     -13.070 -13.046 -38.304  1.00  0.00           H  
ATOM    995  H1'   A    31     -12.655 -14.484 -34.729  1.00  0.00           H  
ATOM    996  H2'   A    31     -14.666 -13.687 -36.494  1.00  0.00           H  
ATOM    997 HO2'   A    31     -14.185 -16.079 -37.127  1.00  0.00           H  
ATOM    998  H2    A    31     -15.711 -12.621 -31.775  1.00  0.00           H  
ATOM    999  H61   A    31     -14.548  -8.290 -32.001  1.00  0.00           H  
ATOM   1000  H62   A    31     -13.404  -8.143 -33.292  1.00  0.00           H  
ATOM   1001  H8    A    31     -11.404 -11.320 -36.393  1.00  0.00           H  
ATOM   1002  P     G    32     -14.646 -14.166 -39.977  1.00  0.00           P  
ATOM   1003  OP2   G    32     -14.109 -12.832 -40.334  1.00  0.00           O  
ATOM   1004  OP1   G    32     -14.906 -15.156 -41.054  1.00  0.00           O  
ATOM   1005  O5'   G    32     -15.989 -13.934 -39.141  1.00  0.00           O  
ATOM   1006  C5'   G    32     -16.755 -15.050 -38.657  1.00  0.00           C  
ATOM   1007  C4'   G    32     -17.847 -14.594 -37.707  1.00  0.00           C  
ATOM   1008  O4'   G    32     -17.252 -14.038 -36.498  1.00  0.00           O  
ATOM   1009  C3'   G    32     -18.803 -13.487 -38.139  1.00  0.00           C  
ATOM   1010  O3'   G    32     -19.821 -13.904 -39.050  1.00  0.00           O  
ATOM   1011  C1'   G    32     -18.192 -13.189 -35.884  1.00  0.00           C  
ATOM   1012  C2'   G    32     -19.414 -13.104 -36.799  1.00  0.00           C  
ATOM   1013  O2'   G    32     -20.387 -14.039 -36.366  1.00  0.00           O  
ATOM   1014  N1    G    32     -18.534  -8.857 -33.263  1.00  0.00           N  
ATOM   1015  C2    G    32     -19.281 -10.005 -33.163  1.00  0.00           C  
ATOM   1016  N2    G    32     -20.261  -9.996 -32.256  1.00  0.00           N  
ATOM   1017  N3    G    32     -19.080 -11.084 -33.899  1.00  0.00           N  
ATOM   1018  C4    G    32     -18.053 -10.926 -34.763  1.00  0.00           C  
ATOM   1019  C5    G    32     -17.242  -9.825 -34.945  1.00  0.00           C  
ATOM   1020  C6    G    32     -17.472  -8.665 -34.141  1.00  0.00           C  
ATOM   1021  O6    G    32     -16.861  -7.583 -34.147  1.00  0.00           O  
ATOM   1022  N7    G    32     -16.295 -10.068 -35.933  1.00  0.00           N  
ATOM   1023  C8    G    32     -16.546 -11.287 -36.331  1.00  0.00           C  
ATOM   1024  N9    G    32     -17.608 -11.863 -35.671  1.00  0.00           N  
ATOM   1025  H5'   G    32     -16.099 -15.763 -38.138  1.00  0.00           H  
ATOM   1026 H5''   G    32     -17.211 -15.588 -39.501  1.00  0.00           H  
ATOM   1027  H4'   G    32     -18.459 -15.493 -37.550  1.00  0.00           H  
ATOM   1028  H3'   G    32     -18.315 -12.669 -38.689  1.00  0.00           H  
ATOM   1029  H1'   G    32     -18.548 -13.556 -34.910  1.00  0.00           H  
ATOM   1030  H2'   G    32     -19.941 -12.140 -36.833  1.00  0.00           H  
ATOM   1031 HO2'   G    32     -20.831 -14.452 -37.162  1.00  0.00           H  
ATOM   1032  H1    G    32     -18.772  -8.097 -32.659  1.00  0.00           H  
ATOM   1033  H22   G    32     -20.838 -10.805 -32.137  1.00  0.00           H  
ATOM   1034  H21   G    32     -20.418  -9.183 -31.697  1.00  0.00           H  
ATOM   1035  H8    G    32     -15.972 -11.799 -37.119  1.00  0.00           H  
ATOM   1036  P     U    33     -20.343 -12.901 -40.192  1.00  0.00           P  
ATOM   1037  OP2   U    33     -19.166 -12.186 -40.748  1.00  0.00           O  
ATOM   1038  OP1   U    33     -21.236 -13.663 -41.102  1.00  0.00           O  
ATOM   1039  O5'   U    33     -21.233 -11.844 -39.399  1.00  0.00           O  
ATOM   1040  C5'   U    33     -22.444 -12.236 -38.771  1.00  0.00           C  
ATOM   1041  C4'   U    33     -23.084 -11.088 -38.031  1.00  0.00           C  
ATOM   1042  O4'   U    33     -22.147 -10.512 -37.083  1.00  0.00           O  
ATOM   1043  C3'   U    33     -23.513  -9.900 -38.878  1.00  0.00           C  
ATOM   1044  O3'   U    33     -24.767 -10.093 -39.508  1.00  0.00           O  
ATOM   1045  C1'   U    33     -22.383  -9.133 -36.967  1.00  0.00           C  
ATOM   1046  C2'   U    33     -23.561  -8.781 -37.863  1.00  0.00           C  
ATOM   1047  O2'   U    33     -24.756  -8.832 -37.096  1.00  0.00           O  
ATOM   1048  N1    U    33     -21.150  -8.399 -37.343  1.00  0.00           N  
ATOM   1049  C2    U    33     -21.125  -7.039 -37.094  1.00  0.00           C  
ATOM   1050  O2    U    33     -22.056  -6.438 -36.588  1.00  0.00           O  
ATOM   1051  N3    U    33     -19.964  -6.402 -37.458  1.00  0.00           N  
ATOM   1052  C4    U    33     -18.849  -6.971 -38.035  1.00  0.00           C  
ATOM   1053  O4    U    33     -17.880  -6.260 -38.306  1.00  0.00           O  
ATOM   1054  C5    U    33     -18.946  -8.380 -38.263  1.00  0.00           C  
ATOM   1055  C6    U    33     -20.065  -9.026 -37.917  1.00  0.00           C  
ATOM   1056  H5'   U    33     -22.255 -12.959 -38.136  1.00  0.00           H  
ATOM   1057 H5''   U    33     -23.067 -12.564 -39.452  1.00  0.00           H  
ATOM   1058  H4'   U    33     -23.861 -11.424 -37.537  1.00  0.00           H  
ATOM   1059  H3'   U    33     -22.815  -9.706 -39.538  1.00  0.00           H  
ATOM   1060  H1'   U    33     -22.612  -8.926 -36.036  1.00  0.00           H  
ATOM   1061  H2'   U    33     -23.440  -7.906 -38.286  1.00  0.00           H  
ATOM   1062 HO2'   U    33     -25.468  -9.230 -37.641  1.00  0.00           H  
ATOM   1063  H3    U    33     -19.926  -5.438 -37.291  1.00  0.00           H  
ATOM   1064  H5    U    33     -18.199  -8.868 -38.669  1.00  0.00           H  
ATOM   1065  H6    U    33     -20.107  -9.990 -38.084  1.00  0.00           H  
ATOM   1066  P     A    34     -24.870 -10.134 -41.111  1.00  0.00           P  
ATOM   1067  OP2   A    34     -23.951 -11.190 -41.605  1.00  0.00           O  
ATOM   1068  OP1   A    34     -26.307 -10.180 -41.479  1.00  0.00           O  
ATOM   1069  O5'   A    34     -24.289  -8.723 -41.570  1.00  0.00           O  
ATOM   1070  C5'   A    34     -24.953  -7.515 -41.228  1.00  0.00           C  
ATOM   1071  C4'   A    34     -24.473  -6.365 -42.067  1.00  0.00           C  
ATOM   1072  O4'   A    34     -23.029  -6.300 -41.994  1.00  0.00           O  
ATOM   1073  C3'   A    34     -24.759  -6.499 -43.551  1.00  0.00           C  
ATOM   1074  O3'   A    34     -26.068  -6.038 -43.858  1.00  0.00           O  
ATOM   1075  C1'   A    34     -22.485  -5.966 -43.258  1.00  0.00           C  
ATOM   1076  C2'   A    34     -23.670  -5.634 -44.165  1.00  0.00           C  
ATOM   1077  O2'   A    34     -23.964  -4.258 -44.047  1.00  0.00           O  
ATOM   1078  N1    A    34     -19.149  -7.770 -46.753  1.00  0.00           N  
ATOM   1079  C2    A    34     -19.807  -6.603 -46.661  1.00  0.00           C  
ATOM   1080  N3    A    34     -20.683  -6.197 -45.740  1.00  0.00           N  
ATOM   1081  C4    A    34     -20.872  -7.155 -44.818  1.00  0.00           C  
ATOM   1082  C5    A    34     -20.274  -8.399 -44.783  1.00  0.00           C  
ATOM   1083  C6    A    34     -19.367  -8.706 -45.802  1.00  0.00           C  
ATOM   1084  N6    A    34     -18.704  -9.864 -45.875  1.00  0.00           N  
ATOM   1085  N7    A    34     -20.710  -9.121 -43.686  1.00  0.00           N  
ATOM   1086  C8    A    34     -21.539  -8.309 -43.082  1.00  0.00           C  
ATOM   1087  N9    A    34     -21.675  -7.097 -43.706  1.00  0.00           N  
ATOM   1088  H5'   A    34     -24.785  -7.313 -40.284  1.00  0.00           H  
ATOM   1089 H5''   A    34     -25.916  -7.630 -41.364  1.00  0.00           H  
ATOM   1090  H4'   A    34     -25.003  -5.493 -41.656  1.00  0.00           H  
ATOM   1091  H3'   A    34     -24.741  -7.537 -43.913  1.00  0.00           H  
ATOM   1092  H1'   A    34     -21.817  -5.093 -43.272  1.00  0.00           H  
ATOM   1093  H2'   A    34     -23.546  -5.812 -45.243  1.00  0.00           H  
ATOM   1094 HO2'   A    34     -24.956  -4.127 -44.048  1.00  0.00           H  
ATOM   1095  H2    A    34     -19.595  -5.879 -47.460  1.00  0.00           H  
ATOM   1096  H61   A    34     -18.060 -10.027 -46.624  1.00  0.00           H  
ATOM   1097  H62   A    34     -18.851 -10.569 -45.182  1.00  0.00           H  
ATOM   1098  H8    A    34     -22.074  -8.574 -42.158  1.00  0.00           H  
ATOM   1099  P     C    35     -26.990  -6.881 -44.867  1.00  0.00           P  
ATOM   1100  OP2   C    35     -26.881  -8.326 -44.554  1.00  0.00           O  
ATOM   1101  OP1   C    35     -28.325  -6.226 -44.849  1.00  0.00           O  
ATOM   1102  O5'   C    35     -26.308  -6.639 -46.289  1.00  0.00           O  
ATOM   1103  C5'   C    35     -26.362  -5.344 -46.912  1.00  0.00           C  
ATOM   1104  C4'   C    35     -25.474  -5.301 -48.134  1.00  0.00           C  
ATOM   1105  O4'   C    35     -24.087  -5.497 -47.745  1.00  0.00           O  
ATOM   1106  C3'   C    35     -25.664  -6.367 -49.207  1.00  0.00           C  
ATOM   1107  O3'   C    35     -26.775  -6.112 -50.066  1.00  0.00           O  
ATOM   1108  C1'   C    35     -23.353  -6.034 -48.826  1.00  0.00           C  
ATOM   1109  C2'   C    35     -24.354  -6.237 -49.971  1.00  0.00           C  
ATOM   1110  O2'   C    35     -24.339  -5.107 -50.820  1.00  0.00           O  
ATOM   1111  N1    C    35     -22.791  -7.334 -48.410  1.00  0.00           N  
ATOM   1112  C2    C    35     -21.757  -7.886 -49.190  1.00  0.00           C  
ATOM   1113  O2    C    35     -21.269  -7.207 -50.107  1.00  0.00           O  
ATOM   1114  N3    C    35     -21.319  -9.133 -48.920  1.00  0.00           N  
ATOM   1115  C4    C    35     -21.846  -9.820 -47.902  1.00  0.00           C  
ATOM   1116  N4    C    35     -21.415 -11.077 -47.701  1.00  0.00           N  
ATOM   1117  C5    C    35     -22.847  -9.257 -47.050  1.00  0.00           C  
ATOM   1118  C6    C    35     -23.284  -8.023 -47.336  1.00  0.00           C  
ATOM   1119  H5'   C    35     -26.044  -4.569 -46.200  1.00  0.00           H  
ATOM   1120 H5''   C    35     -27.396  -5.109 -47.203  1.00  0.00           H  
ATOM   1121  H4'   C    35     -25.693  -4.324 -48.590  1.00  0.00           H  
ATOM   1122  H3'   C    35     -25.887  -7.366 -48.802  1.00  0.00           H  
ATOM   1123  H1'   C    35     -22.532  -5.421 -49.224  1.00  0.00           H  
ATOM   1124  H2'   C    35     -24.162  -7.092 -50.634  1.00  0.00           H  
ATOM   1125 HO2'   C    35     -25.278  -4.821 -51.014  1.00  0.00           H  
ATOM   1126  H42   C    35     -21.789 -11.621 -46.948  1.00  0.00           H  
ATOM   1127  H41   C    35     -20.720 -11.469 -48.302  1.00  0.00           H  
ATOM   1128  H5    C    35     -23.246  -9.818 -46.192  1.00  0.00           H  
ATOM   1129  H6    C    35     -24.053  -7.558 -46.702  1.00  0.00           H  
ATOM   1130  P     C    36     -27.577  -7.345 -50.737  1.00  0.00           P  
ATOM   1131  OP2   C    36     -27.648  -8.508 -49.815  1.00  0.00           O  
ATOM   1132  OP1   C    36     -28.823  -6.742 -51.250  1.00  0.00           O  
ATOM   1133  O5'   C    36     -26.685  -7.816 -51.970  1.00  0.00           O  
ATOM   1134  C5'   C    36     -26.453  -6.944 -53.088  1.00  0.00           C  
ATOM   1135  C4'   C    36     -25.419  -7.547 -54.001  1.00  0.00           C  
ATOM   1136  O4'   C    36     -24.180  -7.762 -53.271  1.00  0.00           O  
ATOM   1137  C3'   C    36     -25.751  -8.935 -54.519  1.00  0.00           C  
ATOM   1138  O3'   C    36     -26.705  -8.929 -55.566  1.00  0.00           O  
ATOM   1139  C1'   C    36     -23.504  -8.863 -53.850  1.00  0.00           C  
ATOM   1140  C2'   C    36     -24.385  -9.432 -54.960  1.00  0.00           C  
ATOM   1141  O2'   C    36     -23.986  -8.901 -56.206  1.00  0.00           O  
ATOM   1142  N1    C    36     -23.222  -9.880 -52.818  1.00  0.00           N  
ATOM   1143  C2    C    36     -22.208 -10.816 -53.060  1.00  0.00           C  
ATOM   1144  O2    C    36     -21.555 -10.736 -54.103  1.00  0.00           O  
ATOM   1145  N3    C    36     -21.968 -11.782 -52.152  1.00  0.00           N  
ATOM   1146  C4    C    36     -22.694 -11.839 -51.033  1.00  0.00           C  
ATOM   1147  N4    C    36     -22.440 -12.829 -50.179  1.00  0.00           N  
ATOM   1148  C5    C    36     -23.714 -10.887 -50.746  1.00  0.00           C  
ATOM   1149  C6    C    36     -23.941  -9.932 -51.657  1.00  0.00           C  
ATOM   1150  H5'   C    36     -26.112  -5.960 -52.736  1.00  0.00           H  
ATOM   1151 H5''   C    36     -27.390  -6.782 -53.641  1.00  0.00           H  
ATOM   1152  H4'   C    36     -25.347  -6.831 -54.834  1.00  0.00           H  
ATOM   1153  H3'   C    36     -26.213  -9.589 -53.763  1.00  0.00           H  
ATOM   1154  H1'   C    36     -22.545  -8.589 -54.312  1.00  0.00           H  
ATOM   1155  H2'   C    36     -24.355 -10.522 -55.099  1.00  0.00           H  
ATOM   1156 HO2'   C    36     -24.791  -8.583 -56.708  1.00  0.00           H  
ATOM   1157  H42   C    36     -22.964 -12.905 -49.330  1.00  0.00           H  
ATOM   1158  H41   C    36     -21.726 -13.497 -50.386  1.00  0.00           H  
ATOM   1159  H5    C    36     -24.295 -10.938 -49.813  1.00  0.00           H  
ATOM   1160  H6    C    36     -24.721  -9.179 -51.470  1.00  0.00           H  
ATOM   1161  P     A    37     -27.685 -10.185 -55.775  1.00  0.00           P  
ATOM   1162  OP2   A    37     -28.136 -10.644 -54.437  1.00  0.00           O  
ATOM   1163  OP1   A    37     -28.691  -9.819 -56.802  1.00  0.00           O  
ATOM   1164  O5'   A    37     -26.741 -11.313 -56.389  1.00  0.00           O  
ATOM   1165  C5'   A    37     -26.162 -11.156 -57.676  1.00  0.00           C  
ATOM   1166  C4'   A    37     -25.273 -12.323 -58.028  1.00  0.00           C  
ATOM   1167  O4'   A    37     -24.120 -12.372 -57.148  1.00  0.00           O  
ATOM   1168  C3'   A    37     -25.888 -13.704 -57.864  1.00  0.00           C  
ATOM   1169  O3'   A    37     -26.772 -14.046 -58.917  1.00  0.00           O  
ATOM   1170  C1'   A    37     -23.718 -13.706 -57.015  1.00  0.00           C  
ATOM   1171  C2'   A    37     -24.650 -14.570 -57.846  1.00  0.00           C  
ATOM   1172  O2'   A    37     -24.111 -14.726 -59.150  1.00  0.00           O  
ATOM   1173  N1    A    37     -21.792 -16.843 -53.409  1.00  0.00           N  
ATOM   1174  C2    A    37     -21.563 -16.735 -54.724  1.00  0.00           C  
ATOM   1175  N3    A    37     -22.100 -15.894 -55.605  1.00  0.00           N  
ATOM   1176  C4    A    37     -22.984 -15.078 -55.005  1.00  0.00           C  
ATOM   1177  C5    A    37     -23.325 -15.068 -53.665  1.00  0.00           C  
ATOM   1178  C6    A    37     -22.685 -16.007 -52.837  1.00  0.00           C  
ATOM   1179  N6    A    37     -22.914 -16.115 -51.526  1.00  0.00           N  
ATOM   1180  N7    A    37     -24.272 -14.086 -53.407  1.00  0.00           N  
ATOM   1181  C8    A    37     -24.478 -13.533 -54.577  1.00  0.00           C  
ATOM   1182  N9    A    37     -23.732 -14.084 -55.589  1.00  0.00           N  
ATOM   1183  H5'   A    37     -25.629 -10.333 -57.689  1.00  0.00           H  
ATOM   1184 H5''   A    37     -26.876 -11.086 -58.342  1.00  0.00           H  
ATOM   1185  H4'   A    37     -24.956 -12.213 -58.949  1.00  0.00           H  
ATOM   1186  H3'   A    37     -26.339 -13.754 -56.995  1.00  0.00           H  
ATOM   1187  H1'   A    37     -22.805 -13.783 -57.365  1.00  0.00           H  
ATOM   1188  H2'   A    37     -24.824 -15.435 -57.418  1.00  0.00           H  
ATOM   1189 HO2'   A    37     -24.805 -14.515 -59.809  1.00  0.00           H  
ATOM   1190  H2    A    37     -20.906 -17.365 -55.089  1.00  0.00           H  
ATOM   1191  H61   A    37     -22.436 -16.791 -51.000  1.00  0.00           H  
ATOM   1192  H62   A    37     -23.557 -15.520 -51.090  1.00  0.00           H  
ATOM   1193  H8    A    37     -25.108 -12.795 -54.717  1.00  0.00           H  
ATOM   1194  P     A    38     -27.949 -15.112 -58.669  1.00  0.00           P  
ATOM   1195  OP2   A    38     -28.391 -14.989 -57.257  1.00  0.00           O  
ATOM   1196  OP1   A    38     -28.941 -14.965 -59.764  1.00  0.00           O  
ATOM   1197  O5'   A    38     -27.232 -16.524 -58.839  1.00  0.00           O  
ATOM   1198  C5'   A    38     -26.624 -16.890 -60.069  1.00  0.00           C  
ATOM   1199  C4'   A    38     -25.869 -18.189 -59.949  1.00  0.00           C  
ATOM   1200  O4'   A    38     -25.127 -18.151 -58.695  1.00  0.00           O  
ATOM   1201  C3'   A    38     -26.715 -19.453 -59.922  1.00  0.00           C  
ATOM   1202  O3'   A    38     -26.052 -20.576 -60.476  1.00  0.00           O  
ATOM   1203  C1'   A    38     -25.621 -19.177 -57.829  1.00  0.00           C  
ATOM   1204  C2'   A    38     -26.931 -19.692 -58.427  1.00  0.00           C  
ATOM   1205  O2'   A    38     -27.050 -21.077 -58.139  1.00  0.00           O  
ATOM   1206  N1    A    38     -24.114 -19.207 -52.901  1.00  0.00           N  
ATOM   1207  C2    A    38     -23.717 -19.912 -53.968  1.00  0.00           C  
ATOM   1208  N3    A    38     -24.154 -19.853 -55.225  1.00  0.00           N  
ATOM   1209  C4    A    38     -25.127 -18.933 -55.348  1.00  0.00           C  
ATOM   1210  C5    A    38     -25.640 -18.132 -54.345  1.00  0.00           C  
ATOM   1211  C6    A    38     -25.093 -18.290 -53.059  1.00  0.00           C  
ATOM   1212  N6    A    38     -25.489 -17.588 -51.995  1.00  0.00           N  
ATOM   1213  N7    A    38     -26.635 -17.301 -54.843  1.00  0.00           N  
ATOM   1214  C8    A    38     -26.698 -17.612 -56.113  1.00  0.00           C  
ATOM   1215  N9    A    38     -25.813 -18.593 -56.488  1.00  0.00           N  
ATOM   1216  H5'   A    38     -26.002 -16.183 -60.341  1.00  0.00           H  
ATOM   1217 H5''   A    38     -27.318 -16.985 -60.754  1.00  0.00           H  
ATOM   1218  H4'   A    38     -25.248 -18.267 -60.704  1.00  0.00           H  
ATOM   1219  H3'   A    38     -27.581 -19.269 -60.343  1.00  0.00           H  
ATOM   1220  H1'   A    38     -24.976 -19.914 -57.775  1.00  0.00           H  
ATOM   1221  H2'   A    38     -27.698 -19.183 -58.090  1.00  0.00           H  
ATOM   1222 HO2'   A    38     -27.189 -21.191 -57.176  1.00  0.00           H  
ATOM   1223  H2    A    38     -23.004 -20.564 -53.800  1.00  0.00           H  
ATOM   1224  H61   A    38     -25.070 -17.743 -51.123  1.00  0.00           H  
ATOM   1225  H62   A    38     -26.198 -16.917 -52.086  1.00  0.00           H  
ATOM   1226  H8    A    38     -27.321 -17.185 -56.739  1.00  0.00           H  
ATOM   1227  P     G    39     -26.220 -20.925 -62.037  1.00  0.00           P  
ATOM   1228  OP2   G    39     -26.071 -22.393 -62.198  1.00  0.00           O  
ATOM   1229  OP1   G    39     -27.449 -20.253 -62.529  1.00  0.00           O  
ATOM   1230  O5'   G    39     -24.966 -20.223 -62.726  1.00  0.00           O  
ATOM   1231  C5'   G    39     -24.330 -20.810 -63.851  1.00  0.00           C  
ATOM   1232  C4'   G    39     -23.227 -21.747 -63.438  1.00  0.00           C  
ATOM   1233  O4'   G    39     -23.727 -22.717 -62.477  1.00  0.00           O  
ATOM   1234  C3'   G    39     -22.653 -22.603 -64.550  1.00  0.00           C  
ATOM   1235  O3'   G    39     -21.698 -21.886 -65.318  1.00  0.00           O  
ATOM   1236  C1'   G    39     -23.087 -23.962 -62.669  1.00  0.00           C  
ATOM   1237  C2'   G    39     -22.039 -23.755 -63.769  1.00  0.00           C  
ATOM   1238  O2'   G    39     -20.809 -23.399 -63.175  1.00  0.00           O  
ATOM   1239  N1    G    39     -24.131 -28.884 -63.537  1.00  0.00           N  
ATOM   1240  C2    G    39     -22.964 -28.316 -63.090  1.00  0.00           C  
ATOM   1241  N2    G    39     -21.943 -29.166 -62.864  1.00  0.00           N  
ATOM   1242  N3    G    39     -22.807 -27.013 -62.877  1.00  0.00           N  
ATOM   1243  C4    G    39     -23.934 -26.317 -63.151  1.00  0.00           C  
ATOM   1244  C5    G    39     -25.150 -26.795 -63.595  1.00  0.00           C  
ATOM   1245  C6    G    39     -25.302 -28.189 -63.819  1.00  0.00           C  
ATOM   1246  O6    G    39     -26.304 -28.800 -64.218  1.00  0.00           O  
ATOM   1247  N7    G    39     -26.058 -25.760 -63.753  1.00  0.00           N  
ATOM   1248  C8    G    39     -25.397 -24.688 -63.413  1.00  0.00           C  
ATOM   1249  N9    G    39     -24.097 -24.947 -63.051  1.00  0.00           N  
ATOM   1250  H5'   G    39     -23.953 -20.100 -64.412  1.00  0.00           H  
ATOM   1251 H5''   G    39     -24.996 -21.308 -64.371  1.00  0.00           H  
ATOM   1252  H4'   G    39     -22.440 -21.083 -63.053  1.00  0.00           H  
ATOM   1253  H3'   G    39     -23.401 -22.928 -65.289  1.00  0.00           H  
ATOM   1254  H1'   G    39     -22.556 -24.367 -61.795  1.00  0.00           H  
ATOM   1255  H2'   G    39     -21.809 -24.623 -64.403  1.00  0.00           H  
ATOM   1256 HO2'   G    39     -20.357 -22.703 -63.734  1.00  0.00           H  
ATOM   1257  H1    G    39     -24.140 -29.874 -63.671  1.00  0.00           H  
ATOM   1258  H22   G    39     -21.066 -28.817 -62.535  1.00  0.00           H  
ATOM   1259  H21   G    39     -22.062 -30.145 -63.025  1.00  0.00           H  
ATOM   1260  H8    G    39     -25.832 -23.677 -63.427  1.00  0.00           H  
ATOM   1261  P     U    40     -21.659 -22.069 -66.914  1.00  0.00           P  
ATOM   1262  OP2   U    40     -23.047 -22.046 -67.452  1.00  0.00           O  
ATOM   1263  OP1   U    40     -20.667 -21.081 -67.401  1.00  0.00           O  
ATOM   1264  O5'   U    40     -21.063 -23.528 -67.147  1.00  0.00           O  
ATOM   1265  C5'   U    40     -19.702 -23.835 -66.800  1.00  0.00           C  
ATOM   1266  C4'   U    40     -19.466 -25.324 -66.860  1.00  0.00           C  
ATOM   1267  O4'   U    40     -20.337 -26.002 -65.917  1.00  0.00           O  
ATOM   1268  C3'   U    40     -19.767 -25.997 -68.190  1.00  0.00           C  
ATOM   1269  O3'   U    40     -18.721 -25.850 -69.135  1.00  0.00           O  
ATOM   1270  C1'   U    40     -20.764 -27.257 -66.456  1.00  0.00           C  
ATOM   1271  C2'   U    40     -20.022 -27.442 -67.781  1.00  0.00           C  
ATOM   1272  O2'   U    40     -18.803 -28.131 -67.536  1.00  0.00           O  
ATOM   1273  N1    U    40     -22.236 -27.275 -66.629  1.00  0.00           N  
ATOM   1274  C2    U    40     -22.835 -28.506 -66.820  1.00  0.00           C  
ATOM   1275  O2    U    40     -22.210 -29.553 -66.850  1.00  0.00           O  
ATOM   1276  N3    U    40     -24.198 -28.473 -66.975  1.00  0.00           N  
ATOM   1277  C4    U    40     -25.011 -27.359 -66.960  1.00  0.00           C  
ATOM   1278  O4    U    40     -26.226 -27.495 -67.114  1.00  0.00           O  
ATOM   1279  C5    U    40     -24.323 -26.120 -66.757  1.00  0.00           C  
ATOM   1280  C6    U    40     -22.995 -26.124 -66.603  1.00  0.00           C  
ATOM   1281  H5'   U    40     -19.478 -23.468 -65.788  1.00  0.00           H  
ATOM   1282 H5''   U    40     -19.011 -23.325 -67.488  1.00  0.00           H  
ATOM   1283  H4'   U    40     -18.533 -25.507 -66.616  1.00  0.00           H  
ATOM   1284  H3'   U    40     -20.593 -25.620 -68.562  1.00  0.00           H  
ATOM   1285  H1'   U    40     -20.503 -27.969 -65.835  1.00  0.00           H  
ATOM   1286  H2'   U    40     -20.576 -27.910 -68.439  1.00  0.00           H  
ATOM   1287 HO2'   U    40     -18.072 -27.651 -67.977  1.00  0.00           H  
ATOM   1288  H3    U    40     -24.643 -29.336 -67.112  1.00  0.00           H  
ATOM   1289  H5    U    40     -24.823 -25.278 -66.732  1.00  0.00           H  
ATOM   1290  H6    U    40     -22.548 -25.263 -66.467  1.00  0.00           H  
ATOM   1291  P     C    41     -19.042 -25.888 -70.710  1.00  0.00           P  
ATOM   1292  OP2   C    41     -20.229 -25.032 -70.958  1.00  0.00           O  
ATOM   1293  OP1   C    41     -17.778 -25.622 -71.442  1.00  0.00           O  
ATOM   1294  O5'   C    41     -19.458 -27.401 -70.982  1.00  0.00           O  
ATOM   1295  C5'   C    41     -18.478 -28.424 -71.065  1.00  0.00           C  
ATOM   1296  C4'   C    41     -19.100 -29.770 -71.352  1.00  0.00           C  
ATOM   1297  O4'   C    41     -20.058 -30.103 -70.314  1.00  0.00           O  
ATOM   1298  C3'   C    41     -19.900 -29.878 -72.640  1.00  0.00           C  
ATOM   1299  O3'   C    41     -19.083 -30.052 -73.786  1.00  0.00           O  
ATOM   1300  C1'   C    41     -21.158 -30.838 -70.886  1.00  0.00           C  
ATOM   1301  C2'   C    41     -20.821 -31.057 -72.362  1.00  0.00           C  
ATOM   1302  O2'   C    41     -20.134 -32.292 -72.500  1.00  0.00           O  
ATOM   1303  N1    C    41     -22.439 -30.111 -70.702  1.00  0.00           N  
ATOM   1304  C2    C    41     -23.635 -30.820 -70.874  1.00  0.00           C  
ATOM   1305  O2    C    41     -23.590 -32.023 -71.173  1.00  0.00           O  
ATOM   1306  N3    C    41     -24.816 -30.181 -70.712  1.00  0.00           N  
ATOM   1307  C4    C    41     -24.838 -28.887 -70.391  1.00  0.00           C  
ATOM   1308  N4    C    41     -26.028 -28.298 -70.242  1.00  0.00           N  
ATOM   1309  C5    C    41     -23.640 -28.139 -70.211  1.00  0.00           C  
ATOM   1310  C6    C    41     -22.477 -28.783 -70.373  1.00  0.00           C  
ATOM   1311  H5'   C    41     -17.993 -28.471 -70.215  1.00  0.00           H  
ATOM   1312 H5''   C    41     -17.847 -28.205 -71.782  1.00  0.00           H  
ATOM   1313  H4'   C    41     -18.392 -30.449 -71.358  1.00  0.00           H  
ATOM   1314  H3'   C    41     -20.440 -29.068 -72.752  1.00  0.00           H  
ATOM   1315  H1'   C    41     -21.209 -31.705 -70.432  1.00  0.00           H  
ATOM   1316  H2'   C    41     -21.625 -31.025 -72.922  1.00  0.00           H  
ATOM   1317 HO2'   C    41     -19.329 -32.151 -73.041  1.00  0.00           H  
ATOM   1318  H42   C    41     -26.077 -27.349 -70.006  1.00  0.00           H  
ATOM   1319  H41   C    41     -26.850 -28.816 -70.367  1.00  0.00           H  
ATOM   1320  H5    C    41     -23.666 -27.189 -69.975  1.00  0.00           H  
ATOM   1321  H6    C    41     -21.642 -28.285 -70.253  1.00  0.00           H  
ATOM   1322  P     U    42     -19.611 -29.592 -75.233  1.00  0.00           P  
ATOM   1323  OP2   U    42     -20.242 -28.255 -75.088  1.00  0.00           O  
ATOM   1324  OP1   U    42     -18.507 -29.781 -76.208  1.00  0.00           O  
ATOM   1325  O5'   U    42     -20.757 -30.643 -75.576  1.00  0.00           O  
ATOM   1326  C5'   U    42     -20.451 -32.014 -75.787  1.00  0.00           C  
ATOM   1327  C4'   U    42     -21.701 -32.847 -75.931  1.00  0.00           C  
ATOM   1328  O4'   U    42     -22.503 -32.751 -74.725  1.00  0.00           O  
ATOM   1329  C3'   U    42     -22.655 -32.439 -77.042  1.00  0.00           C  
ATOM   1330  O3'   U    42     -22.238 -32.882 -78.322  1.00  0.00           O  
ATOM   1331  C1'   U    42     -23.906 -32.822 -75.075  1.00  0.00           C  
ATOM   1332  C2'   U    42     -23.975 -33.045 -76.586  1.00  0.00           C  
ATOM   1333  O2'   U    42     -24.018 -34.440 -76.845  1.00  0.00           O  
ATOM   1334  N1    U    42     -24.630 -31.598 -74.653  1.00  0.00           N  
ATOM   1335  C2    U    42     -26.007 -31.675 -74.573  1.00  0.00           C  
ATOM   1336  O2    U    42     -26.633 -32.688 -74.830  1.00  0.00           O  
ATOM   1337  N3    U    42     -26.634 -30.518 -74.179  1.00  0.00           N  
ATOM   1338  C4    U    42     -26.038 -29.315 -73.862  1.00  0.00           C  
ATOM   1339  O4    U    42     -26.742 -28.363 -73.524  1.00  0.00           O  
ATOM   1340  C5    U    42     -24.610 -29.310 -73.967  1.00  0.00           C  
ATOM   1341  C6    U    42     -23.975 -30.423 -74.348  1.00  0.00           C  
ATOM   1342  H5'   U    42     -19.932 -32.345 -75.025  1.00  0.00           H  
ATOM   1343 H5''   U    42     -19.915 -32.100 -76.602  1.00  0.00           H  
ATOM   1344  H4'   U    42     -21.442 -33.784 -76.065  1.00  0.00           H  
ATOM   1345  H3'   U    42     -22.737 -31.462 -77.052  1.00  0.00           H  
ATOM   1346  H1'   U    42     -24.289 -33.597 -74.614  1.00  0.00           H  
ATOM   1347  H2'   U    42     -24.741 -32.578 -76.983  1.00  0.00           H  
ATOM   1348 HO2'   U    42     -23.353 -34.658 -77.531  1.00  0.00           H  
ATOM   1349  H3    U    42     -27.611 -30.551 -74.115  1.00  0.00           H  
ATOM   1350  H5    U    42     -24.104 -28.497 -73.761  1.00  0.00           H  
ATOM   1351  H6    U    42     -22.999 -30.392 -74.414  1.00  0.00           H  
ATOM   1352  P     C    43     -22.678 -32.077 -79.642  1.00  0.00           P  
ATOM   1353  OP2   C    43     -22.497 -30.627 -79.379  1.00  0.00           O  
ATOM   1354  OP1   C    43     -22.003 -32.701 -80.808  1.00  0.00           O  
ATOM   1355  O5'   C    43     -24.240 -32.365 -79.766  1.00  0.00           O  
ATOM   1356  C5'   C    43     -24.720 -33.660 -80.094  1.00  0.00           C  
ATOM   1357  C4'   C    43     -26.227 -33.717 -80.074  1.00  0.00           C  
ATOM   1358  O4'   C    43     -26.716 -33.415 -78.740  1.00  0.00           O  
ATOM   1359  C3'   C    43     -26.949 -32.718 -80.966  1.00  0.00           C  
ATOM   1360  O3'   C    43     -26.984 -33.114 -82.326  1.00  0.00           O  
ATOM   1361  C1'   C    43     -27.970 -32.708 -78.835  1.00  0.00           C  
ATOM   1362  C2'   C    43     -28.324 -32.629 -80.320  1.00  0.00           C  
ATOM   1363  O2'   C    43     -29.128 -33.749 -80.662  1.00  0.00           O  
ATOM   1364  N1    C    43     -27.873 -31.366 -78.207  1.00  0.00           N  
ATOM   1365  C2    C    43     -29.059 -30.706 -77.862  1.00  0.00           C  
ATOM   1366  O2    C    43     -30.147 -31.256 -78.090  1.00  0.00           O  
ATOM   1367  N3    C    43     -28.997 -29.483 -77.288  1.00  0.00           N  
ATOM   1368  C4    C    43     -27.816 -28.913 -77.053  1.00  0.00           C  
ATOM   1369  N4    C    43     -27.804 -27.704 -76.486  1.00  0.00           N  
ATOM   1370  C5    C    43     -26.592 -29.557 -77.393  1.00  0.00           C  
ATOM   1371  C6    C    43     -26.665 -30.767 -77.959  1.00  0.00           C  
ATOM   1372  H5'   C    43     -24.366 -34.305 -79.446  1.00  0.00           H  
ATOM   1373 H5''   C    43     -24.403 -33.900 -80.990  1.00  0.00           H  
ATOM   1374  H4'   C    43     -26.512 -34.623 -80.318  1.00  0.00           H  
ATOM   1375  H3'   C    43     -26.506 -31.846 -80.896  1.00  0.00           H  
ATOM   1376  H1'   C    43     -28.649 -33.237 -78.365  1.00  0.00           H  
ATOM   1377  H2'   C    43     -28.770 -31.783 -80.538  1.00  0.00           H  
ATOM   1378 HO2'   C    43     -28.764 -34.166 -81.471  1.00  0.00           H  
ATOM   1379  H42   C    43     -26.951 -27.259 -76.300  1.00  0.00           H  
ATOM   1380  H41   C    43     -28.648 -27.263 -76.253  1.00  0.00           H  
ATOM   1381  H5    C    43     -25.729 -29.130 -77.216  1.00  0.00           H  
ATOM   1382  H6    C    43     -25.835 -31.227 -78.199  1.00  0.00           H  
ATOM   1383  P     A    44     -27.117 -32.009 -83.487  1.00  0.00           P  
ATOM   1384  OP2   A    44     -26.211 -30.881 -83.153  1.00  0.00           O  
ATOM   1385  OP1   A    44     -26.982 -32.697 -84.795  1.00  0.00           O  
ATOM   1386  O5'   A    44     -28.618 -31.491 -83.354  1.00  0.00           O  
ATOM   1387  C5'   A    44     -29.712 -32.335 -83.679  1.00  0.00           C  
ATOM   1388  C4'   A    44     -31.030 -31.701 -83.311  1.00  0.00           C  
ATOM   1389  O4'   A    44     -31.062 -31.427 -81.886  1.00  0.00           O  
ATOM   1390  C3'   A    44     -31.325 -30.355 -83.954  1.00  0.00           C  
ATOM   1391  O3'   A    44     -31.783 -30.468 -85.292  1.00  0.00           O  
ATOM   1392  C1'   A    44     -31.821 -30.212 -81.649  1.00  0.00           C  
ATOM   1393  C2'   A    44     -32.353 -29.751 -83.008  1.00  0.00           C  
ATOM   1394  O2'   A    44     -33.639 -30.315 -83.215  1.00  0.00           O  
ATOM   1395  N1    A    44     -31.826 -25.756 -79.061  1.00  0.00           N  
ATOM   1396  C2    A    44     -32.815 -26.505 -79.564  1.00  0.00           C  
ATOM   1397  N3    A    44     -32.743 -27.657 -80.227  1.00  0.00           N  
ATOM   1398  C4    A    44     -31.463 -28.046 -80.368  1.00  0.00           C  
ATOM   1399  C5    A    44     -30.341 -27.382 -79.908  1.00  0.00           C  
ATOM   1400  C6    A    44     -30.552 -26.174 -79.219  1.00  0.00           C  
ATOM   1401  N6    A    44     -29.566 -25.425 -78.719  1.00  0.00           N  
ATOM   1402  N7    A    44     -29.187 -28.082 -80.236  1.00  0.00           N  
ATOM   1403  C8    A    44     -29.632 -29.135 -80.877  1.00  0.00           C  
ATOM   1404  N9    A    44     -30.999 -29.177 -80.994  1.00  0.00           N  
ATOM   1405  H5'   A    44     -29.619 -33.182 -83.193  1.00  0.00           H  
ATOM   1406 H5''   A    44     -29.702 -32.516 -84.641  1.00  0.00           H  
ATOM   1407  H4'   A    44     -31.754 -32.323 -83.532  1.00  0.00           H  
ATOM   1408  H3'   A    44     -30.513 -29.805 -83.939  1.00  0.00           H  
ATOM   1409  H1'   A    44     -32.575 -30.447 -81.067  1.00  0.00           H  
ATOM   1410  H2'   A    44     -32.370 -28.773 -83.071  1.00  0.00           H  
ATOM   1411 HO2'   A    44     -33.669 -30.722 -84.105  1.00  0.00           H  
ATOM   1412  H2    A    44     -33.721 -26.158 -79.422  1.00  0.00           H  
ATOM   1413  H61   A    44     -29.776 -24.591 -78.249  1.00  0.00           H  
ATOM   1414  H62   A    44     -28.635 -25.709 -78.822  1.00  0.00           H  
ATOM   1415  H8    A    44     -29.041 -29.828 -81.241  1.00  0.00           H  
ATOM   1416  P     G    45     -31.600 -29.242 -86.315  1.00  0.00           P  
ATOM   1417  OP2   G    45     -30.246 -28.669 -86.108  1.00  0.00           O  
ATOM   1418  OP1   G    45     -32.000 -29.707 -87.668  1.00  0.00           O  
ATOM   1419  O5'   G    45     -32.670 -28.168 -85.826  1.00  0.00           O  
ATOM   1420  C5'   G    45     -34.063 -28.415 -85.955  1.00  0.00           C  
ATOM   1421  C4'   G    45     -34.883 -27.289 -85.376  1.00  0.00           C  
ATOM   1422  O4'   G    45     -34.615 -27.167 -83.954  1.00  0.00           O  
ATOM   1423  C3'   G    45     -34.593 -25.902 -85.928  1.00  0.00           C  
ATOM   1424  O3'   G    45     -35.187 -25.674 -87.196  1.00  0.00           O  
ATOM   1425  C1'   G    45     -34.729 -25.763 -83.573  1.00  0.00           C  
ATOM   1426  C2'   G    45     -35.127 -24.990 -84.832  1.00  0.00           C  
ATOM   1427  O2'   G    45     -36.542 -24.893 -84.886  1.00  0.00           O  
ATOM   1428  N1    G    45     -32.544 -22.016 -80.909  1.00  0.00           N  
ATOM   1429  C2    G    45     -33.850 -22.158 -81.309  1.00  0.00           C  
ATOM   1430  N2    G    45     -34.692 -21.174 -80.955  1.00  0.00           N  
ATOM   1431  N3    G    45     -34.303 -23.188 -82.004  1.00  0.00           N  
ATOM   1432  C4    G    45     -33.329 -24.082 -82.275  1.00  0.00           C  
ATOM   1433  C5    G    45     -31.996 -24.035 -81.923  1.00  0.00           C  
ATOM   1434  C6    G    45     -31.524 -22.924 -81.178  1.00  0.00           C  
ATOM   1435  O6    G    45     -30.378 -22.701 -80.770  1.00  0.00           O  
ATOM   1436  N7    G    45     -31.323 -25.154 -82.395  1.00  0.00           N  
ATOM   1437  C8    G    45     -32.240 -25.846 -83.014  1.00  0.00           C  
ATOM   1438  N9    G    45     -33.479 -25.254 -82.979  1.00  0.00           N  
ATOM   1439  H5'   G    45     -34.285 -29.247 -85.486  1.00  0.00           H  
ATOM   1440 H5''   G    45     -34.283 -28.516 -86.905  1.00  0.00           H  
ATOM   1441  H4'   G    45     -35.834 -27.491 -85.504  1.00  0.00           H  
ATOM   1442  H3'   G    45     -33.622 -25.781 -86.002  1.00  0.00           H  
ATOM   1443  H1'   G    45     -35.452 -25.705 -82.913  1.00  0.00           H  
ATOM   1444  H2'   G    45     -34.700 -24.108 -84.859  1.00  0.00           H  
ATOM   1445 HO2'   G    45     -36.847 -25.158 -85.779  1.00  0.00           H  
ATOM   1446  H1    G    45     -32.310 -21.215 -80.396  1.00  0.00           H  
ATOM   1447  H22   G    45     -35.636 -21.221 -81.212  1.00  0.00           H  
ATOM   1448  H21   G    45     -34.363 -20.408 -80.439  1.00  0.00           H  
ATOM   1449  H8    G    45     -32.062 -26.701 -83.456  1.00  0.00           H  
ATOM   1450  P     G    46     -34.554 -24.591 -88.200  1.00  0.00           P  
ATOM   1451  OP2   G    46     -33.081 -24.775 -88.206  1.00  0.00           O  
ATOM   1452  OP1   G    46     -35.307 -24.654 -89.479  1.00  0.00           O  
ATOM   1453  O5'   G    46     -34.874 -23.191 -87.510  1.00  0.00           O  
ATOM   1454  C5'   G    46     -36.210 -22.731 -87.378  1.00  0.00           C  
ATOM   1455  C4'   G    46     -36.275 -21.415 -86.646  1.00  0.00           C  
ATOM   1456  O4'   G    46     -35.784 -21.582 -85.290  1.00  0.00           O  
ATOM   1457  C3'   G    46     -35.419 -20.292 -87.213  1.00  0.00           C  
ATOM   1458  O3'   G    46     -35.997 -19.676 -88.352  1.00  0.00           O  
ATOM   1459  C1'   G    46     -35.141 -20.349 -84.867  1.00  0.00           C  
ATOM   1460  C2'   G    46     -35.268 -19.356 -86.023  1.00  0.00           C  
ATOM   1461  O2'   G    46     -36.436 -18.572 -85.832  1.00  0.00           O  
ATOM   1462  N1    G    46     -31.036 -18.441 -82.536  1.00  0.00           N  
ATOM   1463  C2    G    46     -32.280 -17.885 -82.712  1.00  0.00           C  
ATOM   1464  N2    G    46     -32.461 -16.658 -82.199  1.00  0.00           N  
ATOM   1465  N3    G    46     -33.276 -18.486 -83.341  1.00  0.00           N  
ATOM   1466  C4    G    46     -32.925 -19.709 -83.792  1.00  0.00           C  
ATOM   1467  C5    G    46     -31.714 -20.355 -83.670  1.00  0.00           C  
ATOM   1468  C6    G    46     -30.654 -19.699 -82.992  1.00  0.00           C  
ATOM   1469  O6    G    46     -29.505 -20.106 -82.780  1.00  0.00           O  
ATOM   1470  N7    G    46     -31.759 -21.604 -84.271  1.00  0.00           N  
ATOM   1471  C8    G    46     -32.975 -21.693 -84.739  1.00  0.00           C  
ATOM   1472  N9    G    46     -33.736 -20.578 -84.483  1.00  0.00           N  
ATOM   1473  H5'   G    46     -36.732 -23.398 -86.885  1.00  0.00           H  
ATOM   1474 H5''   G    46     -36.599 -22.620 -88.272  1.00  0.00           H  
ATOM   1475  H4'   G    46     -37.208 -21.116 -86.610  1.00  0.00           H  
ATOM   1476  H3'   G    46     -34.538 -20.650 -87.454  1.00  0.00           H  
ATOM   1477  H1'   G    46     -35.640 -20.014 -84.093  1.00  0.00           H  
ATOM   1478  H2'   G    46     -34.465 -18.797 -86.105  1.00  0.00           H  
ATOM   1479 HO2'   G    46     -36.952 -18.560 -86.664  1.00  0.00           H  
ATOM   1480  H1    G    46     -30.367 -17.913 -82.054  1.00  0.00           H  
ATOM   1481  H22   G    46     -33.329 -16.211 -82.294  1.00  0.00           H  
ATOM   1482  H21   G    46     -31.728 -16.207 -81.732  1.00  0.00           H  
ATOM   1483  H8    G    46     -33.309 -22.477 -85.223  1.00  0.00           H  
ATOM   1484  P     G    47     -35.049 -19.195 -89.558  1.00  0.00           P  
ATOM   1485  OP2   G    47     -34.157 -20.320 -89.907  1.00  0.00           O  
ATOM   1486  OP1   G    47     -35.945 -18.611 -90.582  1.00  0.00           O  
ATOM   1487  O5'   G    47     -34.186 -18.012 -88.948  1.00  0.00           O  
ATOM   1488  C5'   G    47     -34.792 -16.750 -88.729  1.00  0.00           C  
ATOM   1489  C4'   G    47     -33.823 -15.802 -88.082  1.00  0.00           C  
ATOM   1490  O4'   G    47     -33.387 -16.339 -86.805  1.00  0.00           O  
ATOM   1491  C3'   G    47     -32.517 -15.588 -88.820  1.00  0.00           C  
ATOM   1492  O3'   G    47     -32.669 -14.714 -89.938  1.00  0.00           O  
ATOM   1493  C1'   G    47     -32.112 -15.826 -86.514  1.00  0.00           C  
ATOM   1494  C2'   G    47     -31.660 -14.992 -87.715  1.00  0.00           C  
ATOM   1495  O2'   G    47     -31.976 -13.635 -87.493  1.00  0.00           O  
ATOM   1496  N1    G    47     -27.586 -17.124 -84.658  1.00  0.00           N  
ATOM   1497  C2    G    47     -28.219 -15.911 -84.648  1.00  0.00           C  
ATOM   1498  N2    G    47     -27.533 -14.899 -84.078  1.00  0.00           N  
ATOM   1499  N3    G    47     -29.433 -15.703 -85.150  1.00  0.00           N  
ATOM   1500  C4    G    47     -29.968 -16.829 -85.659  1.00  0.00           C  
ATOM   1501  C5    G    47     -29.423 -18.093 -85.710  1.00  0.00           C  
ATOM   1502  C6    G    47     -28.113 -18.295 -85.179  1.00  0.00           C  
ATOM   1503  O6    G    47     -27.445 -19.329 -85.142  1.00  0.00           O  
ATOM   1504  N7    G    47     -30.307 -18.989 -86.300  1.00  0.00           N  
ATOM   1505  C8    G    47     -31.348 -18.256 -86.608  1.00  0.00           C  
ATOM   1506  N9    G    47     -31.195 -16.932 -86.264  1.00  0.00           N  
ATOM   1507  H5'   G    47     -35.678 -16.863 -88.088  1.00  0.00           H  
ATOM   1508 H5''   G    47     -35.138 -16.327 -89.684  1.00  0.00           H  
ATOM   1509  H4'   G    47     -34.375 -14.853 -88.020  1.00  0.00           H  
ATOM   1510  H3'   G    47     -32.102 -16.506 -89.261  1.00  0.00           H  
ATOM   1511  H1'   G    47     -32.079 -15.166 -85.636  1.00  0.00           H  
ATOM   1512  H2'   G    47     -30.588 -15.008 -87.955  1.00  0.00           H  
ATOM   1513 HO2'   G    47     -32.293 -13.221 -88.347  1.00  0.00           H  
ATOM   1514  H1    G    47     -26.670 -17.170 -84.260  1.00  0.00           H  
ATOM   1515  H22   G    47     -27.939 -13.985 -84.033  1.00  0.00           H  
ATOM   1516  H21   G    47     -26.622 -15.061 -83.703  1.00  0.00           H  
ATOM   1517  H8    G    47     -32.248 -18.657 -87.099  1.00  0.00           H  
ATOM   1518  P     G    48     -31.999 -15.088 -91.351  1.00  0.00           P  
ATOM   1519  OP2   G    48     -32.275 -16.521 -91.626  1.00  0.00           O  
ATOM   1520  OP1   G    48     -32.406 -14.059 -92.341  1.00  0.00           O  
ATOM   1521  O5'   G    48     -30.435 -14.929 -91.090  1.00  0.00           O  
ATOM   1522  C5'   G    48     -29.852 -13.646 -90.915  1.00  0.00           C  
ATOM   1523  C4'   G    48     -28.405 -13.747 -90.500  1.00  0.00           C  
ATOM   1524  O4'   G    48     -28.263 -14.395 -89.211  1.00  0.00           O  
ATOM   1525  C3'   G    48     -27.507 -14.577 -91.405  1.00  0.00           C  
ATOM   1526  O3'   G    48     -27.178 -13.915 -92.615  1.00  0.00           O  
ATOM   1527  C1'   G    48     -27.032 -15.073 -89.163  1.00  0.00           C  
ATOM   1528  C2'   G    48     -26.319 -14.830 -90.491  1.00  0.00           C  
ATOM   1529  O2'   G    48     -25.498 -13.677 -90.380  1.00  0.00           O  
ATOM   1530  N1    G    48     -25.028 -19.517 -87.697  1.00  0.00           N  
ATOM   1531  C2    G    48     -24.432 -18.284 -87.810  1.00  0.00           C  
ATOM   1532  N2    G    48     -23.131 -18.220 -87.491  1.00  0.00           N  
ATOM   1533  N3    G    48     -25.065 -17.191 -88.205  1.00  0.00           N  
ATOM   1534  C4    G    48     -26.363 -17.433 -88.486  1.00  0.00           C  
ATOM   1535  C5    G    48     -27.054 -18.623 -88.407  1.00  0.00           C  
ATOM   1536  C6    G    48     -26.363 -19.788 -87.981  1.00  0.00           C  
ATOM   1537  O6    G    48     -26.799 -20.936 -87.846  1.00  0.00           O  
ATOM   1538  N7    G    48     -28.378 -18.451 -88.782  1.00  0.00           N  
ATOM   1539  C8    G    48     -28.467 -17.183 -89.078  1.00  0.00           C  
ATOM   1540  N9    G    48     -27.282 -16.506 -88.920  1.00  0.00           N  
ATOM   1541  H5'   G    48     -30.349 -13.160 -90.226  1.00  0.00           H  
ATOM   1542 H5''   G    48     -29.909 -13.151 -91.759  1.00  0.00           H  
ATOM   1543  H4'   G    48     -28.032 -12.843 -90.427  1.00  0.00           H  
ATOM   1544  H3'   G    48     -27.952 -15.424 -91.610  1.00  0.00           H  
ATOM   1545  H1'   G    48     -26.493 -14.706 -88.431  1.00  0.00           H  
ATOM   1546  H2'   G    48     -25.806 -15.615 -90.778  1.00  0.00           H  
ATOM   1547 HO2'   G    48     -24.568 -13.958 -90.250  1.00  0.00           H  
ATOM   1548  H1    G    48     -24.471 -20.264 -87.395  1.00  0.00           H  
ATOM   1549  H22   G    48     -22.653 -17.365 -87.551  1.00  0.00           H  
ATOM   1550  H21   G    48     -22.656 -19.024 -87.197  1.00  0.00           H  
ATOM   1551  H8    G    48     -29.296 -16.757 -89.381  1.00  0.00           H  
ATOM   1552  P     A    49     -27.149 -14.730 -94.000  1.00  0.00           P  
ATOM   1553  OP2   A    49     -28.397 -15.529 -94.089  1.00  0.00           O  
ATOM   1554  OP1   A    49     -26.806 -13.780 -95.087  1.00  0.00           O  
ATOM   1555  O5'   A    49     -25.929 -15.741 -93.825  1.00  0.00           O  
ATOM   1556  C5'   A    49     -25.755 -16.834 -94.715  1.00  0.00           C  
ATOM   1557  C4'   A    49     -24.296 -17.087 -95.002  1.00  0.00           C  
ATOM   1558  O4'   A    49     -23.696 -15.863 -95.509  1.00  0.00           O  
ATOM   1559  C3'   A    49     -23.437 -17.470 -93.807  1.00  0.00           C  
ATOM   1560  O3'   A    49     -23.478 -18.856 -93.516  1.00  0.00           O  
ATOM   1561  C1'   A    49     -22.398 -15.711 -94.991  1.00  0.00           C  
ATOM   1562  C2'   A    49     -22.053 -16.985 -94.218  1.00  0.00           C  
ATOM   1563  O2'   A    49     -21.426 -17.905 -95.099  1.00  0.00           O  
ATOM   1564  N1    A    49     -19.411 -12.368 -92.449  1.00  0.00           N  
ATOM   1565  C2    A    49     -19.126 -13.440 -93.200  1.00  0.00           C  
ATOM   1566  N3    A    49     -19.954 -14.267 -93.834  1.00  0.00           N  
ATOM   1567  C4    A    49     -21.233 -13.902 -93.637  1.00  0.00           C  
ATOM   1568  C5    A    49     -21.683 -12.827 -92.892  1.00  0.00           C  
ATOM   1569  C6    A    49     -20.706 -12.028 -92.272  1.00  0.00           C  
ATOM   1570  N6    A    49     -20.989 -10.960 -91.523  1.00  0.00           N  
ATOM   1571  N7    A    49     -23.069 -12.760 -92.915  1.00  0.00           N  
ATOM   1572  C8    A    49     -23.421 -13.778 -93.661  1.00  0.00           C  
ATOM   1573  N9    A    49     -22.360 -14.512 -94.132  1.00  0.00           N  
ATOM   1574  H5'   A    49     -26.217 -16.637 -95.557  1.00  0.00           H  
ATOM   1575 H5''   A    49     -26.147 -17.638 -94.316  1.00  0.00           H  
ATOM   1576  H4'   A    49     -24.224 -17.790 -95.682  1.00  0.00           H  
ATOM   1577  H3'   A    49     -23.734 -16.962 -93.022  1.00  0.00           H  
ATOM   1578  H1'   A    49     -21.767 -15.600 -95.734  1.00  0.00           H  
ATOM   1579  H2'   A    49     -21.494 -16.790 -93.436  1.00  0.00           H  
ATOM   1580 HO2'   A    49     -21.760 -18.806 -94.909  1.00  0.00           H  
ATOM   1581  H2    A    49     -18.172 -13.644 -93.297  1.00  0.00           H  
ATOM   1582  H61   A    49     -20.264 -10.441 -91.116  1.00  0.00           H  
ATOM   1583  H62   A    49     -21.921 -10.694 -91.381  1.00  0.00           H  
ATOM   1584  H8    A    49     -24.355 -13.995 -93.864  1.00  0.00           H  
ATOM   1585  P     A    50     -23.929 -19.373 -92.060  1.00  0.00           P  
ATOM   1586  OP2   A    50     -25.152 -18.603 -91.721  1.00  0.00           O  
ATOM   1587  OP1   A    50     -23.996 -20.852 -92.160  1.00  0.00           O  
ATOM   1588  O5'   A    50     -22.804 -19.002 -90.994  1.00  0.00           O  
ATOM   1589  C5'   A    50     -21.803 -19.942 -90.633  1.00  0.00           C  
ATOM   1590  C4'   A    50     -20.428 -19.322 -90.649  1.00  0.00           C  
ATOM   1591  O4'   A    50     -20.455 -18.119 -91.461  1.00  0.00           O  
ATOM   1592  C3'   A    50     -19.894 -18.851 -89.305  1.00  0.00           C  
ATOM   1593  O3'   A    50     -19.268 -19.885 -88.564  1.00  0.00           O  
ATOM   1594  C1'   A    50     -19.743 -17.088 -90.847  1.00  0.00           C  
ATOM   1595  C2'   A    50     -18.972 -17.699 -89.684  1.00  0.00           C  
ATOM   1596  O2'   A    50     -17.718 -18.176 -90.152  1.00  0.00           O  
ATOM   1597  N1    A    50     -20.287 -12.386 -88.812  1.00  0.00           N  
ATOM   1598  C2    A    50     -19.206 -13.112 -89.123  1.00  0.00           C  
ATOM   1599  N3    A    50     -19.137 -14.332 -89.651  1.00  0.00           N  
ATOM   1600  C4    A    50     -20.368 -14.827 -89.869  1.00  0.00           C  
ATOM   1601  C5    A    50     -21.571 -14.201 -89.601  1.00  0.00           C  
ATOM   1602  C6    A    50     -21.509 -12.912 -89.044  1.00  0.00           C  
ATOM   1603  N6    A    50     -22.586 -12.187 -88.732  1.00  0.00           N  
ATOM   1604  N7    A    50     -22.638 -15.016 -89.957  1.00  0.00           N  
ATOM   1605  C8    A    50     -22.065 -16.097 -90.424  1.00  0.00           C  
ATOM   1606  N9    A    50     -20.693 -16.052 -90.400  1.00  0.00           N  
ATOM   1607  H5'   A    50     -21.823 -20.690 -91.267  1.00  0.00           H  
ATOM   1608 H5''   A    50     -21.991 -20.281 -89.734  1.00  0.00           H  
ATOM   1609  H4'   A    50     -19.791 -19.955 -91.039  1.00  0.00           H  
ATOM   1610  H3'   A    50     -20.644 -18.494 -88.785  1.00  0.00           H  
ATOM   1611  H1'   A    50     -19.111 -16.699 -91.488  1.00  0.00           H  
ATOM   1612  H2'   A    50     -18.867 -17.065 -88.944  1.00  0.00           H  
ATOM   1613 HO2'   A    50     -17.524 -19.035 -89.723  1.00  0.00           H  
ATOM   1614  H2    A    50     -18.344 -12.685 -88.935  1.00  0.00           H  
ATOM   1615  H61   A    50     -22.480 -11.293 -88.345  1.00  0.00           H  
ATOM   1616  H62   A    50     -23.483 -12.548 -88.892  1.00  0.00           H  
ATOM   1617  H8    A    50     -22.569 -16.868 -90.759  1.00  0.00           H  
ATOM   1618  P     A    51     -19.670 -20.136 -87.029  1.00  0.00           P  
ATOM   1619  OP2   A    51     -21.151 -20.119 -86.933  1.00  0.00           O  
ATOM   1620  OP1   A    51     -18.917 -21.320 -86.543  1.00  0.00           O  
ATOM   1621  O5'   A    51     -19.113 -18.851 -86.269  1.00  0.00           O  
ATOM   1622  C5'   A    51     -17.723 -18.693 -86.027  1.00  0.00           C  
ATOM   1623  C4'   A    51     -17.405 -17.317 -85.499  1.00  0.00           C  
ATOM   1624  O4'   A    51     -17.826 -16.302 -86.453  1.00  0.00           O  
ATOM   1625  C3'   A    51     -18.100 -16.922 -84.205  1.00  0.00           C  
ATOM   1626  O3'   A    51     -17.398 -17.342 -83.048  1.00  0.00           O  
ATOM   1627  C1'   A    51     -18.450 -15.230 -85.804  1.00  0.00           C  
ATOM   1628  C2'   A    51     -18.137 -15.409 -84.318  1.00  0.00           C  
ATOM   1629  O2'   A    51     -16.866 -14.840 -84.041  1.00  0.00           O  
ATOM   1630  N1    A    51     -23.002 -12.814 -85.751  1.00  0.00           N  
ATOM   1631  C2    A    51     -21.769 -12.419 -85.408  1.00  0.00           C  
ATOM   1632  N3    A    51     -20.626 -13.101 -85.447  1.00  0.00           N  
ATOM   1633  C4    A    51     -20.832 -14.348 -85.906  1.00  0.00           C  
ATOM   1634  C5    A    51     -22.039 -14.898 -86.297  1.00  0.00           C  
ATOM   1635  C6    A    51     -23.174 -14.073 -86.209  1.00  0.00           C  
ATOM   1636  N6    A    51     -24.403 -14.466 -86.549  1.00  0.00           N  
ATOM   1637  N7    A    51     -21.868 -16.211 -86.715  1.00  0.00           N  
ATOM   1638  C8    A    51     -20.583 -16.421 -86.569  1.00  0.00           C  
ATOM   1639  N9    A    51     -19.895 -15.337 -86.084  1.00  0.00           N  
ATOM   1640  H5'   A    51     -17.234 -18.834 -86.865  1.00  0.00           H  
ATOM   1641 H5''   A    51     -17.433 -19.362 -85.372  1.00  0.00           H  
ATOM   1642  H4'   A    51     -16.436 -17.250 -85.371  1.00  0.00           H  
ATOM   1643  H3'   A    51     -19.012 -17.280 -84.175  1.00  0.00           H  
ATOM   1644  H1'   A    51     -18.123 -14.355 -86.103  1.00  0.00           H  
ATOM   1645  H2'   A    51     -18.839 -15.023 -83.753  1.00  0.00           H  
ATOM   1646 HO2'   A    51     -16.388 -15.421 -83.412  1.00  0.00           H  
ATOM   1647  H2    A    51     -21.697 -11.497 -85.082  1.00  0.00           H  
ATOM   1648  H61   A    51     -25.157 -13.844 -86.466  1.00  0.00           H  
ATOM   1649  H62   A    51     -24.553 -15.374 -86.884  1.00  0.00           H  
ATOM   1650  H8    A    51     -20.152 -17.275 -86.787  1.00  0.00           H  
ATOM   1651  P     C    52     -18.161 -18.154 -81.890  1.00  0.00           P  
ATOM   1652  OP2   C    52     -18.667 -19.422 -82.473  1.00  0.00           O  
ATOM   1653  OP1   C    52     -17.276 -18.196 -80.698  1.00  0.00           O  
ATOM   1654  O5'   C    52     -19.416 -17.237 -81.538  1.00  0.00           O  
ATOM   1655  C5'   C    52     -19.249 -15.998 -80.867  1.00  0.00           C  
ATOM   1656  C4'   C    52     -20.430 -15.088 -81.076  1.00  0.00           C  
ATOM   1657  O4'   C    52     -20.863 -15.157 -82.454  1.00  0.00           O  
ATOM   1658  C3'   C    52     -21.696 -15.441 -80.326  1.00  0.00           C  
ATOM   1659  O3'   C    52     -21.639 -15.008 -78.981  1.00  0.00           O  
ATOM   1660  C1'   C    52     -22.247 -14.938 -82.542  1.00  0.00           C  
ATOM   1661  C2'   C    52     -22.741 -14.676 -81.127  1.00  0.00           C  
ATOM   1662  O2'   C    52     -22.766 -13.280 -80.885  1.00  0.00           O  
ATOM   1663  N1    C    52     -22.861 -16.155 -83.082  1.00  0.00           N  
ATOM   1664  C2    C    52     -24.195 -16.092 -83.479  1.00  0.00           C  
ATOM   1665  O2    C    52     -24.805 -15.014 -83.349  1.00  0.00           O  
ATOM   1666  N3    C    52     -24.789 -17.195 -83.989  1.00  0.00           N  
ATOM   1667  C4    C    52     -24.101 -18.327 -84.104  1.00  0.00           C  
ATOM   1668  N4    C    52     -24.730 -19.377 -84.609  1.00  0.00           N  
ATOM   1669  C5    C    52     -22.733 -18.425 -83.702  1.00  0.00           C  
ATOM   1670  C6    C    52     -22.159 -17.322 -83.197  1.00  0.00           C  
ATOM   1671  H5'   C    52     -18.442 -15.557 -81.206  1.00  0.00           H  
ATOM   1672 H5''   C    52     -19.141 -16.166 -79.907  1.00  0.00           H  
ATOM   1673  H4'   C    52     -20.069 -14.101 -80.752  1.00  0.00           H  
ATOM   1674  H3'   C    52     -21.877 -16.524 -80.251  1.00  0.00           H  
ATOM   1675  H1'   C    52     -22.582 -14.092 -83.158  1.00  0.00           H  
ATOM   1676  H2'   C    52     -23.767 -14.999 -80.902  1.00  0.00           H  
ATOM   1677 HO2'   C    52     -23.496 -12.861 -81.425  1.00  0.00           H  
ATOM   1678  H42   C    52     -24.248 -20.248 -84.711  1.00  0.00           H  
ATOM   1679  H41   C    52     -25.686 -19.300 -84.888  1.00  0.00           H  
ATOM   1680  H5    C    52     -22.177 -19.369 -83.800  1.00  0.00           H  
ATOM   1681  H6    C    52     -21.107 -17.357 -82.876  1.00  0.00           H  
ATOM   1682  P     U    53     -22.423 -15.832 -77.856  1.00  0.00           P  
ATOM   1683  OP2   U    53     -22.202 -17.288 -78.074  1.00  0.00           O  
ATOM   1684  OP1   U    53     -21.984 -15.201 -76.596  1.00  0.00           O  
ATOM   1685  O5'   U    53     -23.954 -15.488 -78.113  1.00  0.00           O  
ATOM   1686  C5'   U    53     -24.422 -14.162 -77.925  1.00  0.00           C  
ATOM   1687  C4'   U    53     -25.866 -14.047 -78.347  1.00  0.00           C  
ATOM   1688  O4'   U    53     -26.003 -14.406 -79.746  1.00  0.00           O  
ATOM   1689  C3'   U    53     -26.848 -14.962 -77.631  1.00  0.00           C  
ATOM   1690  O3'   U    53     -27.261 -14.457 -76.373  1.00  0.00           O  
ATOM   1691  C1'   U    53     -27.208 -15.128 -79.960  1.00  0.00           C  
ATOM   1692  C2'   U    53     -27.979 -15.090 -78.640  1.00  0.00           C  
ATOM   1693  O2'   U    53     -28.813 -13.940 -78.627  1.00  0.00           O  
ATOM   1694  N1    U    53     -26.898 -16.514 -80.390  1.00  0.00           N  
ATOM   1695  C2    U    53     -27.912 -17.226 -81.003  1.00  0.00           C  
ATOM   1696  O2    U    53     -29.024 -16.766 -81.199  1.00  0.00           O  
ATOM   1697  N3    U    53     -27.579 -18.502 -81.385  1.00  0.00           N  
ATOM   1698  C4    U    53     -26.362 -19.129 -81.219  1.00  0.00           C  
ATOM   1699  O4    U    53     -26.220 -20.286 -81.616  1.00  0.00           O  
ATOM   1700  C5    U    53     -25.361 -18.333 -80.577  1.00  0.00           C  
ATOM   1701  C6    U    53     -25.658 -17.086 -80.198  1.00  0.00           C  
ATOM   1702  H5'   U    53     -23.811 -13.459 -78.510  1.00  0.00           H  
ATOM   1703 H5''   U    53     -24.324 -13.872 -76.868  1.00  0.00           H  
ATOM   1704  H4'   U    53     -26.154 -13.118 -78.227  1.00  0.00           H  
ATOM   1705  H3'   U    53     -26.433 -15.841 -77.502  1.00  0.00           H  
ATOM   1706  H1'   U    53     -27.734 -14.684 -80.658  1.00  0.00           H  
ATOM   1707  H2'   U    53     -28.495 -15.913 -78.502  1.00  0.00           H  
ATOM   1708 HO2'   U    53     -28.687 -13.463 -77.779  1.00  0.00           H  
ATOM   1709  H3    U    53     -28.284 -19.025 -81.821  1.00  0.00           H  
ATOM   1710  H5    U    53     -24.466 -18.699 -80.420  1.00  0.00           H  
ATOM   1711  H6    U    53     -24.957 -16.561 -79.759  1.00  0.00           H  
ATOM   1712  P     U    54     -27.601 -15.463 -75.167  1.00  0.00           P  
ATOM   1713  OP2   U    54     -26.647 -16.598 -75.234  1.00  0.00           O  
ATOM   1714  OP1   U    54     -27.708 -14.666 -73.918  1.00  0.00           O  
ATOM   1715  O5'   U    54     -29.051 -16.015 -75.525  1.00  0.00           O  
ATOM   1716  C5'   U    54     -30.183 -15.158 -75.511  1.00  0.00           C  
ATOM   1717  C4'   U    54     -31.346 -15.758 -76.262  1.00  0.00           C  
ATOM   1718  O4'   U    54     -30.946 -16.075 -77.621  1.00  0.00           O  
ATOM   1719  C3'   U    54     -31.888 -17.071 -75.720  1.00  0.00           C  
ATOM   1720  O3'   U    54     -32.796 -16.895 -74.645  1.00  0.00           O  
ATOM   1721  C1'   U    54     -31.521 -17.307 -78.042  1.00  0.00           C  
ATOM   1722  C2'   U    54     -32.518 -17.705 -76.953  1.00  0.00           C  
ATOM   1723  O2'   U    54     -33.779 -17.122 -77.245  1.00  0.00           O  
ATOM   1724  N1    U    54     -30.478 -18.339 -78.256  1.00  0.00           N  
ATOM   1725  C2    U    54     -30.822 -19.433 -79.027  1.00  0.00           C  
ATOM   1726  O2    U    54     -31.924 -19.576 -79.526  1.00  0.00           O  
ATOM   1727  N3    U    54     -29.825 -20.362 -79.198  1.00  0.00           N  
ATOM   1728  C4    U    54     -28.545 -20.313 -78.686  1.00  0.00           C  
ATOM   1729  O4    U    54     -27.761 -21.231 -78.930  1.00  0.00           O  
ATOM   1730  C5    U    54     -28.261 -19.152 -77.898  1.00  0.00           C  
ATOM   1731  C6    U    54     -29.213 -18.231 -77.718  1.00  0.00           C  
ATOM   1732  H5'   U    54     -29.941 -14.305 -75.926  1.00  0.00           H  
ATOM   1733 H5''   U    54     -30.452 -14.998 -74.583  1.00  0.00           H  
ATOM   1734  H4'   U    54     -32.074 -15.101 -76.289  1.00  0.00           H  
ATOM   1735  H3'   U    54     -31.140 -17.629 -75.420  1.00  0.00           H  
ATOM   1736  H1'   U    54     -32.002 -17.155 -78.884  1.00  0.00           H  
ATOM   1737  H2'   U    54     -32.581 -18.679 -76.864  1.00  0.00           H  
ATOM   1738 HO2'   U    54     -34.120 -16.678 -76.441  1.00  0.00           H  
ATOM   1739  H3    U    54     -30.048 -21.146 -79.742  1.00  0.00           H  
ATOM   1740  H5    U    54     -27.375 -19.034 -77.497  1.00  0.00           H  
ATOM   1741  H6    U    54     -28.994 -17.447 -77.174  1.00  0.00           H  
ATOM   1742  P     U    55     -32.944 -18.030 -73.517  1.00  0.00           P  
ATOM   1743  OP2   U    55     -31.626 -18.691 -73.355  1.00  0.00           O  
ATOM   1744  OP1   U    55     -33.611 -17.421 -72.337  1.00  0.00           O  
ATOM   1745  O5'   U    55     -33.950 -19.083 -74.161  1.00  0.00           O  
ATOM   1746  C5'   U    55     -35.328 -18.778 -74.313  1.00  0.00           C  
ATOM   1747  C4'   U    55     -36.051 -19.844 -75.101  1.00  0.00           C  
ATOM   1748  O4'   U    55     -35.473 -19.954 -76.428  1.00  0.00           O  
ATOM   1749  C3'   U    55     -35.974 -21.257 -74.545  1.00  0.00           C  
ATOM   1750  O3'   U    55     -36.923 -21.501 -73.520  1.00  0.00           O  
ATOM   1751  C1'   U    55     -35.406 -21.321 -76.838  1.00  0.00           C  
ATOM   1752  C2'   U    55     -36.182 -22.114 -75.786  1.00  0.00           C  
ATOM   1753  O2'   U    55     -37.553 -22.156 -76.160  1.00  0.00           O  
ATOM   1754  N1    U    55     -33.991 -21.753 -76.939  1.00  0.00           N  
ATOM   1755  C2    U    55     -33.730 -22.890 -77.682  1.00  0.00           C  
ATOM   1756  O2    U    55     -34.601 -23.532 -78.243  1.00  0.00           O  
ATOM   1757  N3    U    55     -32.407 -23.252 -77.747  1.00  0.00           N  
ATOM   1758  C4    U    55     -31.339 -22.610 -77.158  1.00  0.00           C  
ATOM   1759  O4    U    55     -30.203 -23.063 -77.310  1.00  0.00           O  
ATOM   1760  C5    U    55     -31.683 -21.443 -76.405  1.00  0.00           C  
ATOM   1761  C6    U    55     -32.965 -21.066 -76.326  1.00  0.00           C  
ATOM   1762  H5'   U    55     -35.416 -17.922 -74.780  1.00  0.00           H  
ATOM   1763 H5''   U    55     -35.739 -18.704 -73.427  1.00  0.00           H  
ATOM   1764  H4'   U    55     -36.993 -19.586 -75.185  1.00  0.00           H  
ATOM   1765  H3'   U    55     -35.073 -21.416 -74.194  1.00  0.00           H  
ATOM   1766  H1'   U    55     -35.838 -21.426 -77.712  1.00  0.00           H  
ATOM   1767  H2'   U    55     -35.811 -23.013 -75.669  1.00  0.00           H  
ATOM   1768 HO2'   U    55     -38.101 -21.905 -75.388  1.00  0.00           H  
ATOM   1769  H3    U    55     -32.202 -24.056 -78.269  1.00  0.00           H  
ATOM   1770  H5    U    55     -30.986 -20.924 -75.954  1.00  0.00           H  
ATOM   1771  H6    U    55     -33.175 -20.265 -75.805  1.00  0.00           H  
ATOM   1772  P     G    56     -36.601 -22.562 -72.357  1.00  0.00           P  
ATOM   1773  OP2   G    56     -35.179 -22.396 -71.964  1.00  0.00           O  
ATOM   1774  OP1   G    56     -37.664 -22.452 -71.326  1.00  0.00           O  
ATOM   1775  O5'   G    56     -36.753 -23.978 -73.072  1.00  0.00           O  
ATOM   1776  C5'   G    56     -38.023 -24.444 -73.502  1.00  0.00           C  
ATOM   1777  C4'   G    56     -37.905 -25.723 -74.293  1.00  0.00           C  
ATOM   1778  O4'   G    56     -37.097 -25.496 -75.477  1.00  0.00           O  
ATOM   1779  C3'   G    56     -37.214 -26.881 -73.590  1.00  0.00           C  
ATOM   1780  O3'   G    56     -38.072 -27.584 -72.706  1.00  0.00           O  
ATOM   1781  C1'   G    56     -36.281 -26.646 -75.748  1.00  0.00           C  
ATOM   1782  C2'   G    56     -36.712 -27.725 -74.752  1.00  0.00           C  
ATOM   1783  O2'   G    56     -37.763 -28.489 -75.327  1.00  0.00           O  
ATOM   1784  N1    G    56     -31.501 -28.159 -76.631  1.00  0.00           N  
ATOM   1785  C2    G    56     -32.685 -28.794 -76.915  1.00  0.00           C  
ATOM   1786  N2    G    56     -32.590 -29.991 -77.513  1.00  0.00           N  
ATOM   1787  N3    G    56     -33.877 -28.294 -76.634  1.00  0.00           N  
ATOM   1788  C4    G    56     -33.791 -27.088 -76.034  1.00  0.00           C  
ATOM   1789  C5    G    56     -32.661 -26.368 -75.707  1.00  0.00           C  
ATOM   1790  C6    G    56     -31.388 -26.916 -76.014  1.00  0.00           C  
ATOM   1791  O6    G    56     -30.270 -26.432 -75.803  1.00  0.00           O  
ATOM   1792  N7    G    56     -33.000 -25.167 -75.100  1.00  0.00           N  
ATOM   1793  C8    G    56     -34.305 -25.179 -75.070  1.00  0.00           C  
ATOM   1794  N9    G    56     -34.849 -26.314 -75.620  1.00  0.00           N  
ATOM   1795  H5'   G    56     -38.443 -23.758 -74.063  1.00  0.00           H  
ATOM   1796 H5''   G    56     -38.587 -24.604 -72.717  1.00  0.00           H  
ATOM   1797  H4'   G    56     -38.801 -26.010 -74.569  1.00  0.00           H  
ATOM   1798  H3'   G    56     -36.446 -26.539 -73.086  1.00  0.00           H  
ATOM   1799  H1'   G    56     -36.465 -26.952 -76.660  1.00  0.00           H  
ATOM   1800  H2'   G    56     -35.956 -28.291 -74.487  1.00  0.00           H  
ATOM   1801 HO2'   G    56     -38.494 -28.562 -74.679  1.00  0.00           H  
ATOM   1802  H1    G    56     -30.670 -28.615 -76.880  1.00  0.00           H  
ATOM   1803  H22   G    56     -33.403 -30.490 -77.740  1.00  0.00           H  
ATOM   1804  H21   G    56     -31.711 -30.368 -77.724  1.00  0.00           H  
ATOM   1805  H8    G    56     -34.841 -24.450 -74.692  1.00  0.00           H  
ATOM   1806  P     A    57     -37.471 -28.308 -71.403  1.00  0.00           P  
ATOM   1807  OP2   A    57     -36.407 -27.437 -70.843  1.00  0.00           O  
ATOM   1808  OP1   A    57     -38.607 -28.724 -70.543  1.00  0.00           O  
ATOM   1809  O5'   A    57     -36.779 -29.623 -71.978  1.00  0.00           O  
ATOM   1810  C5'   A    57     -37.558 -30.676 -72.527  1.00  0.00           C  
ATOM   1811  C4'   A    57     -36.689 -31.771 -73.092  1.00  0.00           C  
ATOM   1812  O4'   A    57     -35.885 -31.248 -74.182  1.00  0.00           O  
ATOM   1813  C3'   A    57     -35.670 -32.374 -72.137  1.00  0.00           C  
ATOM   1814  O3'   A    57     -36.227 -33.357 -71.281  1.00  0.00           O  
ATOM   1815  C1'   A    57     -34.576 -31.833 -74.160  1.00  0.00           C  
ATOM   1816  C2'   A    57     -34.609 -32.919 -73.083  1.00  0.00           C  
ATOM   1817  O2'   A    57     -35.024 -34.141 -73.673  1.00  0.00           O  
ATOM   1818  N1    A    57     -29.555 -30.674 -74.178  1.00  0.00           N  
ATOM   1819  C2    A    57     -30.224 -31.784 -74.515  1.00  0.00           C  
ATOM   1820  N3    A    57     -31.534 -32.018 -74.486  1.00  0.00           N  
ATOM   1821  C4    A    57     -32.200 -30.936 -74.044  1.00  0.00           C  
ATOM   1822  C5    A    57     -31.653 -29.727 -73.660  1.00  0.00           C  
ATOM   1823  C6    A    57     -30.254 -29.606 -73.738  1.00  0.00           C  
ATOM   1824  N6    A    57     -29.586 -28.501 -73.400  1.00  0.00           N  
ATOM   1825  N7    A    57     -32.647 -28.844 -73.261  1.00  0.00           N  
ATOM   1826  C8    A    57     -33.754 -29.528 -73.410  1.00  0.00           C  
ATOM   1827  N9    A    57     -33.558 -30.804 -73.880  1.00  0.00           N  
ATOM   1828  H5'   A    57     -38.124 -30.316 -73.242  1.00  0.00           H  
ATOM   1829 H5''   A    57     -38.130 -31.051 -71.827  1.00  0.00           H  
ATOM   1830  H4'   A    57     -37.264 -32.487 -73.435  1.00  0.00           H  
ATOM   1831  H3'   A    57     -35.278 -31.659 -71.593  1.00  0.00           H  
ATOM   1832  H1'   A    57     -34.393 -32.245 -75.031  1.00  0.00           H  
ATOM   1833  H2'   A    57     -33.741 -33.007 -72.637  1.00  0.00           H  
ATOM   1834 HO2'   A    57     -35.736 -34.535 -73.127  1.00  0.00           H  
ATOM   1835  H2    A    57     -29.670 -32.530 -74.828  1.00  0.00           H  
ATOM   1836  H61   A    57     -28.610 -28.476 -73.476  1.00  0.00           H  
ATOM   1837  H62   A    57     -30.072 -27.713 -73.079  1.00  0.00           H  
ATOM   1838  H8    A    57     -34.640 -29.164 -73.204  1.00  0.00           H  
ATOM   1839  P     G    58     -35.622 -33.584 -69.810  1.00  0.00           P  
ATOM   1840  OP2   G    58     -35.265 -32.255 -69.250  1.00  0.00           O  
ATOM   1841  OP1   G    58     -36.549 -34.471 -69.061  1.00  0.00           O  
ATOM   1842  O5'   G    58     -34.271 -34.389 -70.067  1.00  0.00           O  
ATOM   1843  C5'   G    58     -34.299 -35.720 -70.562  1.00  0.00           C  
ATOM   1844  C4'   G    58     -32.914 -36.219 -70.887  1.00  0.00           C  
ATOM   1845  O4'   G    58     -32.314 -35.375 -71.905  1.00  0.00           O  
ATOM   1846  C3'   G    58     -31.909 -36.193 -69.746  1.00  0.00           C  
ATOM   1847  O3'   G    58     -32.029 -37.307 -68.876  1.00  0.00           O  
ATOM   1848  C1'   G    58     -30.914 -35.207 -71.649  1.00  0.00           C  
ATOM   1849  C2'   G    58     -30.575 -36.131 -70.477  1.00  0.00           C  
ATOM   1850  O2'   G    58     -30.206 -37.404 -70.985  1.00  0.00           O  
ATOM   1851  N1    G    58     -27.242 -31.730 -71.061  1.00  0.00           N  
ATOM   1852  C2    G    58     -27.140 -33.067 -71.360  1.00  0.00           C  
ATOM   1853  N2    G    58     -25.899 -33.547 -71.525  1.00  0.00           N  
ATOM   1854  N3    G    58     -28.179 -33.877 -71.488  1.00  0.00           N  
ATOM   1855  C4    G    58     -29.349 -33.234 -71.289  1.00  0.00           C  
ATOM   1856  C5    G    58     -29.560 -31.904 -70.988  1.00  0.00           C  
ATOM   1857  C6    G    58     -28.437 -31.047 -70.852  1.00  0.00           C  
ATOM   1858  O6    G    58     -28.416 -29.840 -70.588  1.00  0.00           O  
ATOM   1859  N7    G    58     -30.915 -31.637 -70.863  1.00  0.00           N  
ATOM   1860  C8    G    58     -31.493 -32.785 -71.088  1.00  0.00           C  
ATOM   1861  N9    G    58     -30.602 -33.796 -71.352  1.00  0.00           N  
ATOM   1862  H5'   G    58     -34.849 -35.749 -71.372  1.00  0.00           H  
ATOM   1863 H5''   G    58     -34.699 -36.305 -69.884  1.00  0.00           H  
ATOM   1864  H4'   G    58     -32.979 -37.136 -71.231  1.00  0.00           H  
ATOM   1865  H3'   G    58     -32.030 -35.368 -69.230  1.00  0.00           H  
ATOM   1866  H1'   G    58     -30.416 -35.493 -72.444  1.00  0.00           H  
ATOM   1867  H2'   G    58     -29.872 -35.747 -69.912  1.00  0.00           H  
ATOM   1868 HO2'   G    58     -30.701 -38.097 -70.501  1.00  0.00           H  
ATOM   1869  H1    G    58     -26.411 -31.217 -70.988  1.00  0.00           H  
ATOM   1870  H22   G    58     -25.765 -34.495 -71.741  1.00  0.00           H  
ATOM   1871  H21   G    58     -25.124 -32.955 -71.432  1.00  0.00           H  
ATOM   1872  H8    G    58     -32.465 -32.912 -71.069  1.00  0.00           H  
ATOM   1873  P     A    59     -31.615 -37.171 -67.329  1.00  0.00           P  
ATOM   1874  OP2   A    59     -32.115 -35.864 -66.833  1.00  0.00           O  
ATOM   1875  OP1   A    59     -32.013 -38.421 -66.635  1.00  0.00           O  
ATOM   1876  O5'   A    59     -30.023 -37.109 -67.360  1.00  0.00           O  
ATOM   1877  C5'   A    59     -29.258 -38.231 -67.776  1.00  0.00           C  
ATOM   1878  C4'   A    59     -27.788 -37.904 -67.844  1.00  0.00           C  
ATOM   1879  O4'   A    59     -27.561 -36.859 -68.825  1.00  0.00           O  
ATOM   1880  C3'   A    59     -27.167 -37.355 -66.568  1.00  0.00           C  
ATOM   1881  O3'   A    59     -26.828 -38.368 -65.636  1.00  0.00           O  
ATOM   1882  C1'   A    59     -26.528 -35.975 -68.378  1.00  0.00           C  
ATOM   1883  C2'   A    59     -25.964 -36.580 -67.091  1.00  0.00           C  
ATOM   1884  O2'   A    59     -24.894 -37.453 -67.422  1.00  0.00           O  
ATOM   1885  N1    A    59     -25.365 -31.014 -67.611  1.00  0.00           N  
ATOM   1886  C2    A    59     -24.602 -32.102 -67.779  1.00  0.00           C  
ATOM   1887  N3    A    59     -24.972 -33.366 -67.974  1.00  0.00           N  
ATOM   1888  C4    A    59     -26.313 -33.472 -67.990  1.00  0.00           C  
ATOM   1889  C5    A    59     -27.226 -32.447 -67.831  1.00  0.00           C  
ATOM   1890  C6    A    59     -26.707 -31.155 -67.633  1.00  0.00           C  
ATOM   1891  N6    A    59     -27.467 -30.071 -67.464  1.00  0.00           N  
ATOM   1892  N7    A    59     -28.525 -32.932 -67.906  1.00  0.00           N  
ATOM   1893  C8    A    59     -28.369 -34.218 -68.105  1.00  0.00           C  
ATOM   1894  N9    A    59     -27.056 -34.614 -68.167  1.00  0.00           N  
ATOM   1895  H5'   A    59     -29.564 -38.515 -68.663  1.00  0.00           H  
ATOM   1896 H5''   A    59     -29.394 -38.964 -67.141  1.00  0.00           H  
ATOM   1897  H4'   A    59     -27.296 -38.708 -68.115  1.00  0.00           H  
ATOM   1898  H3'   A    59     -27.794 -36.729 -66.149  1.00  0.00           H  
ATOM   1899  H1'   A    59     -25.825 -35.951 -69.060  1.00  0.00           H  
ATOM   1900  H2'   A    59     -25.684 -35.884 -66.459  1.00  0.00           H  
ATOM   1901 HO2'   A    59     -25.024 -38.306 -66.959  1.00  0.00           H  
ATOM   1902  H2    A    59     -23.634 -31.945 -67.755  1.00  0.00           H  
ATOM   1903  H61   A    59     -27.048 -29.194 -67.330  1.00  0.00           H  
ATOM   1904  H62   A    59     -28.443 -30.149 -67.477  1.00  0.00           H  
ATOM   1905  H8    A    59     -29.121 -34.839 -68.201  1.00  0.00           H  
ATOM   1906  P     U    60     -27.065 -38.114 -64.068  1.00  0.00           P  
ATOM   1907  OP2   U    60     -28.296 -37.307 -63.862  1.00  0.00           O  
ATOM   1908  OP1   U    60     -26.921 -39.439 -63.398  1.00  0.00           O  
ATOM   1909  O5'   U    60     -25.843 -37.185 -63.640  1.00  0.00           O  
ATOM   1910  C5'   U    60     -24.480 -37.638 -63.737  1.00  0.00           C  
ATOM   1911  C4'   U    60     -23.547 -36.461 -63.628  1.00  0.00           C  
ATOM   1912  O4'   U    60     -23.852 -35.521 -64.697  1.00  0.00           O  
ATOM   1913  C3'   U    60     -23.708 -35.637 -62.357  1.00  0.00           C  
ATOM   1914  O3'   U    60     -22.972 -36.171 -61.260  1.00  0.00           O  
ATOM   1915  C1'   U    60     -23.726 -34.196 -64.219  1.00  0.00           C  
ATOM   1916  C2'   U    60     -23.189 -34.275 -62.789  1.00  0.00           C  
ATOM   1917  O2'   U    60     -21.780 -34.233 -62.821  1.00  0.00           O  
ATOM   1918  N1    U    60     -25.033 -33.522 -64.291  1.00  0.00           N  
ATOM   1919  C2    U    60     -25.028 -32.141 -64.380  1.00  0.00           C  
ATOM   1920  O2    U    60     -24.007 -31.488 -64.392  1.00  0.00           O  
ATOM   1921  N3    U    60     -26.265 -31.555 -64.449  1.00  0.00           N  
ATOM   1922  C4    U    60     -27.485 -32.194 -64.437  1.00  0.00           C  
ATOM   1923  O4    U    60     -28.514 -31.528 -64.537  1.00  0.00           O  
ATOM   1924  C5    U    60     -27.411 -33.623 -64.336  1.00  0.00           C  
ATOM   1925  C6    U    60     -26.221 -34.221 -64.270  1.00  0.00           C  
ATOM   1926  H5'   U    60     -24.321 -38.156 -64.694  1.00  0.00           H  
ATOM   1927 H5''   U    60     -24.264 -38.364 -62.938  1.00  0.00           H  
ATOM   1928  H4'   U    60     -22.543 -36.908 -63.669  1.00  0.00           H  
ATOM   1929  H3'   U    60     -24.742 -35.603 -61.981  1.00  0.00           H  
ATOM   1930  H1'   U    60     -23.017 -33.582 -64.793  1.00  0.00           H  
ATOM   1931  H2'   U    60     -23.485 -33.470 -62.102  1.00  0.00           H  
ATOM   1932 HO2'   U    60     -21.411 -34.862 -62.136  1.00  0.00           H  
ATOM   1933  H3    U    60     -26.284 -30.556 -64.513  1.00  0.00           H  
ATOM   1934  H5    U    60     -28.334 -34.224 -64.312  1.00  0.00           H  
ATOM   1935  H6    U    60     -26.185 -35.318 -64.194  1.00  0.00           H  
ATOM   1936  P     G    61     -23.544 -36.048 -59.764  1.00  0.00           P  
ATOM   1937  OP2   G    61     -24.991 -36.379 -59.797  1.00  0.00           O  
ATOM   1938  OP1   G    61     -22.638 -36.803 -58.861  1.00  0.00           O  
ATOM   1939  O5'   G    61     -23.400 -34.498 -59.422  1.00  0.00           O  
ATOM   1940  C5'   G    61     -22.121 -33.901 -59.269  1.00  0.00           C  
ATOM   1941  C4'   G    61     -22.227 -32.412 -59.054  1.00  0.00           C  
ATOM   1942  O4'   G    61     -22.795 -31.790 -60.229  1.00  0.00           O  
ATOM   1943  C3'   G    61     -23.200 -31.961 -57.974  1.00  0.00           C  
ATOM   1944  O3'   G    61     -22.703 -32.163 -56.662  1.00  0.00           O  
ATOM   1945  C1'   G    61     -23.353 -30.566 -59.857  1.00  0.00           C  
ATOM   1946  C2'   G    61     -23.280 -30.489 -58.341  1.00  0.00           C  
ATOM   1947  O2'   G    61     -22.095 -29.800 -57.967  1.00  0.00           O  
ATOM   1948  N1    G    61     -27.310 -27.562 -60.963  1.00  0.00           N  
ATOM   1949  C2    G    61     -26.068 -27.229 -60.480  1.00  0.00           C  
ATOM   1950  N2    G    61     -25.845 -25.925 -60.260  1.00  0.00           N  
ATOM   1951  N3    G    61     -25.113 -28.109 -60.230  1.00  0.00           N  
ATOM   1952  C4    G    61     -25.504 -29.371 -60.504  1.00  0.00           C  
ATOM   1953  C5    G    61     -26.718 -29.810 -60.989  1.00  0.00           C  
ATOM   1954  C6    G    61     -27.735 -28.855 -61.252  1.00  0.00           C  
ATOM   1955  O6    G    61     -28.877 -29.046 -61.685  1.00  0.00           O  
ATOM   1956  N7    G    61     -26.721 -31.189 -61.137  1.00  0.00           N  
ATOM   1957  C8    G    61     -25.530 -31.558 -60.746  1.00  0.00           C  
ATOM   1958  N9    G    61     -24.741 -30.505 -60.350  1.00  0.00           N  
ATOM   1959  H5'   G    61     -21.590 -34.071 -60.075  1.00  0.00           H  
ATOM   1960 H5''   G    61     -21.670 -34.305 -58.498  1.00  0.00           H  
ATOM   1961  H4'   G    61     -21.329 -32.048 -58.904  1.00  0.00           H  
ATOM   1962  H3'   G    61     -24.063 -32.401 -58.116  1.00  0.00           H  
ATOM   1963  H1'   G    61     -22.835 -29.831 -60.246  1.00  0.00           H  
ATOM   1964  H2'   G    61     -24.080 -30.068 -57.962  1.00  0.00           H  
ATOM   1965 HO2'   G    61     -21.698 -30.246 -57.190  1.00  0.00           H  
ATOM   1966  H1    G    61     -27.949 -26.834 -61.115  1.00  0.00           H  
ATOM   1967  H22   G    61     -24.976 -25.628 -59.916  1.00  0.00           H  
ATOM   1968  H21   G    61     -26.547 -25.267 -60.443  1.00  0.00           H  
ATOM   1969  H8    G    61     -25.231 -32.491 -60.738  1.00  0.00           H  
ATOM   1970  P     G    62     -23.712 -32.137 -55.419  1.00  0.00           P  
ATOM   1971  OP2   G    62     -24.634 -30.999 -55.667  1.00  0.00           O  
ATOM   1972  OP1   G    62     -24.258 -33.514 -55.308  1.00  0.00           O  
ATOM   1973  O5'   G    62     -22.891 -31.824 -54.089  1.00  0.00           O  
ATOM   1974  C5'   G    62     -21.786 -32.631 -53.708  1.00  0.00           C  
ATOM   1975  C4'   G    62     -21.300 -32.286 -52.322  1.00  0.00           C  
ATOM   1976  O4'   G    62     -20.883 -30.895 -52.257  1.00  0.00           O  
ATOM   1977  C3'   G    62     -22.329 -32.395 -51.207  1.00  0.00           C  
ATOM   1978  O3'   G    62     -22.588 -33.735 -50.823  1.00  0.00           O  
ATOM   1979  C1'   G    62     -21.111 -30.405 -50.952  1.00  0.00           C  
ATOM   1980  C2'   G    62     -21.701 -31.541 -50.120  1.00  0.00           C  
ATOM   1981  O2'   G    62     -20.649 -32.234 -49.463  1.00  0.00           O  
ATOM   1982  N1    G    62     -23.271 -26.575 -48.385  1.00  0.00           N  
ATOM   1983  C2    G    62     -22.405 -27.546 -47.942  1.00  0.00           C  
ATOM   1984  N2    G    62     -22.067 -27.496 -46.645  1.00  0.00           N  
ATOM   1985  N3    G    62     -21.906 -28.499 -48.714  1.00  0.00           N  
ATOM   1986  C4    G    62     -22.349 -28.403 -49.985  1.00  0.00           C  
ATOM   1987  C5    G    62     -23.212 -27.474 -50.528  1.00  0.00           C  
ATOM   1988  C6    G    62     -23.740 -26.458 -49.690  1.00  0.00           C  
ATOM   1989  O6    G    62     -24.518 -25.544 -49.984  1.00  0.00           O  
ATOM   1990  N7    G    62     -23.416 -27.721 -51.878  1.00  0.00           N  
ATOM   1991  C8    G    62     -22.688 -28.777 -52.127  1.00  0.00           C  
ATOM   1992  N9    G    62     -22.015 -29.241 -51.023  1.00  0.00           N  
ATOM   1993  H5'   G    62     -21.056 -32.496 -54.347  1.00  0.00           H  
ATOM   1994 H5''   G    62     -22.057 -33.573 -53.727  1.00  0.00           H  
ATOM   1995  H4'   G    62     -20.536 -32.862 -52.109  1.00  0.00           H  
ATOM   1996  H3'   G    62     -23.166 -31.976 -51.492  1.00  0.00           H  
ATOM   1997  H1'   G    62     -20.253 -30.129 -50.567  1.00  0.00           H  
ATOM   1998  H2'   G    62     -22.373 -31.216 -49.485  1.00  0.00           H  
ATOM   1999 HO2'   G    62     -20.842 -33.195 -49.478  1.00  0.00           H  
ATOM   2000  H1    G    62     -23.583 -25.914 -47.733  1.00  0.00           H  
ATOM   2001  H22   G    62     -21.452 -28.163 -46.273  1.00  0.00           H  
ATOM   2002  H21   G    62     -22.432 -26.794 -46.068  1.00  0.00           H  
ATOM   2003  H8    G    62     -22.628 -29.194 -53.011  1.00  0.00           H  
ATOM   2004  P     C    63     -24.080 -34.190 -50.438  1.00  0.00           P  
ATOM   2005  OP2   C    63     -25.021 -33.530 -51.378  1.00  0.00           O  
ATOM   2006  OP1   C    63     -24.091 -35.670 -50.310  1.00  0.00           O  
ATOM   2007  O5'   C    63     -24.312 -33.569 -48.990  1.00  0.00           O  
ATOM   2008  C5'   C    63     -23.608 -34.066 -47.862  1.00  0.00           C  
ATOM   2009  C4'   C    63     -23.819 -33.197 -46.646  1.00  0.00           C  
ATOM   2010  O4'   C    63     -23.357 -31.844 -46.909  1.00  0.00           O  
ATOM   2011  C3'   C    63     -25.260 -33.004 -46.202  1.00  0.00           C  
ATOM   2012  O3'   C    63     -25.762 -34.102 -45.459  1.00  0.00           O  
ATOM   2013  C1'   C    63     -24.197 -30.911 -46.272  1.00  0.00           C  
ATOM   2014  C2'   C    63     -25.174 -31.707 -45.413  1.00  0.00           C  
ATOM   2015  O2'   C    63     -24.604 -31.922 -44.131  1.00  0.00           O  
ATOM   2016  N1    C    63     -24.886 -30.103 -47.309  1.00  0.00           N  
ATOM   2017  C2    C    63     -25.410 -28.857 -46.941  1.00  0.00           C  
ATOM   2018  O2    C    63     -25.284 -28.469 -45.770  1.00  0.00           O  
ATOM   2019  N3    C    63     -26.042 -28.101 -47.867  1.00  0.00           N  
ATOM   2020  C4    C    63     -26.165 -28.541 -49.119  1.00  0.00           C  
ATOM   2021  N4    C    63     -26.797 -27.760 -49.999  1.00  0.00           N  
ATOM   2022  C5    C    63     -25.644 -29.802 -49.524  1.00  0.00           C  
ATOM   2023  C6    C    63     -25.019 -30.541 -48.600  1.00  0.00           C  
ATOM   2024  H5'   C    63     -22.651 -34.097 -48.071  1.00  0.00           H  
ATOM   2025 H5''   C    63     -23.922 -34.973 -47.664  1.00  0.00           H  
ATOM   2026  H4'   C    63     -23.305 -33.571 -45.900  1.00  0.00           H  
ATOM   2027  H3'   C    63     -25.830 -32.859 -46.986  1.00  0.00           H  
ATOM   2028  H1'   C    63     -23.669 -30.320 -45.696  1.00  0.00           H  
ATOM   2029  H2'   C    63     -26.047 -31.267 -45.353  1.00  0.00           H  
ATOM   2030 HO2'   C    63     -24.795 -32.840 -43.845  1.00  0.00           H  
ATOM   2031  H42   C    63     -26.903 -28.055 -50.927  1.00  0.00           H  
ATOM   2032  H41   C    63     -27.155 -26.893 -49.716  1.00  0.00           H  
ATOM   2033  H5    C    63     -25.739 -30.117 -50.448  1.00  0.00           H  
ATOM   2034  H6    C    63     -24.654 -31.412 -48.859  1.00  0.00           H  
ATOM   2035  P     C    64     -27.310 -34.518 -45.578  1.00  0.00           P  
ATOM   2036  OP2   C    64     -27.694 -34.460 -47.011  1.00  0.00           O  
ATOM   2037  OP1   C    64     -27.506 -35.778 -44.817  1.00  0.00           O  
ATOM   2038  O5'   C    64     -28.083 -33.355 -44.812  1.00  0.00           O  
ATOM   2039  C5'   C    64     -27.889 -33.142 -43.422  1.00  0.00           C  
ATOM   2040  C4'   C    64     -28.645 -31.931 -42.932  1.00  0.00           C  
ATOM   2041  O4'   C    64     -28.116 -30.732 -43.554  1.00  0.00           O  
ATOM   2042  C3'   C    64     -30.133 -31.900 -43.243  1.00  0.00           C  
ATOM   2043  O3'   C    64     -30.906 -32.649 -42.322  1.00  0.00           O  
ATOM   2044  C1'   C    64     -29.169 -29.792 -43.739  1.00  0.00           C  
ATOM   2045  C2'   C    64     -30.455 -30.410 -43.189  1.00  0.00           C  
ATOM   2046  O2'   C    64     -30.639 -29.972 -41.851  1.00  0.00           O  
ATOM   2047  N1    C    64     -29.285 -29.437 -45.175  1.00  0.00           N  
ATOM   2048  C2    C    64     -29.944 -28.249 -45.515  1.00  0.00           C  
ATOM   2049  O2    C    64     -30.409 -27.534 -44.614  1.00  0.00           O  
ATOM   2050  N3    C    64     -30.063 -27.901 -46.817  1.00  0.00           N  
ATOM   2051  C4    C    64     -29.555 -28.686 -47.767  1.00  0.00           C  
ATOM   2052  N4    C    64     -29.696 -28.303 -49.039  1.00  0.00           N  
ATOM   2053  C5    C    64     -28.880 -29.900 -47.455  1.00  0.00           C  
ATOM   2054  C6    C    64     -28.768 -30.233 -46.163  1.00  0.00           C  
ATOM   2055  H5'   C    64     -26.933 -33.014 -43.249  1.00  0.00           H  
ATOM   2056 H5''   C    64     -28.199 -33.932 -42.932  1.00  0.00           H  
ATOM   2057  H4'   C    64     -28.522 -31.861 -41.963  1.00  0.00           H  
ATOM   2058  H3'   C    64     -30.293 -32.241 -44.148  1.00  0.00           H  
ATOM   2059  H1'   C    64     -28.950 -28.990 -43.221  1.00  0.00           H  
ATOM   2060  H2'   C    64     -31.226 -30.190 -43.751  1.00  0.00           H  
ATOM   2061 HO2'   C    64     -31.524 -29.560 -41.768  1.00  0.00           H  
ATOM   2062  H42   C    64     -29.333 -28.859 -49.760  1.00  0.00           H  
ATOM   2063  H41   C    64     -30.161 -27.467 -49.250  1.00  0.00           H  
ATOM   2064  H5    C    64     -28.509 -30.471 -48.160  1.00  0.00           H  
ATOM   2065  H6    C    64     -28.307 -31.065 -45.928  1.00  0.00           H  
ATOM   2066  P     U    65     -32.275 -33.347 -42.794  1.00  0.00           P  
ATOM   2067  OP2   U    65     -32.060 -33.907 -44.152  1.00  0.00           O  
ATOM   2068  OP1   U    65     -32.741 -34.235 -41.698  1.00  0.00           O  
ATOM   2069  O5'   U    65     -33.302 -32.136 -42.917  1.00  0.00           O  
ATOM   2070  C5'   U    65     -33.714 -31.409 -41.769  1.00  0.00           C  
ATOM   2071  C4'   U    65     -34.449 -30.146 -42.144  1.00  0.00           C  
ATOM   2072  O4'   U    65     -33.586 -29.282 -42.929  1.00  0.00           O  
ATOM   2073  C3'   U    65     -35.678 -30.321 -43.024  1.00  0.00           C  
ATOM   2074  O3'   U    65     -36.826 -30.723 -42.297  1.00  0.00           O  
ATOM   2075  C1'   U    65     -34.372 -28.579 -43.877  1.00  0.00           C  
ATOM   2076  C2'   U    65     -35.829 -28.947 -43.642  1.00  0.00           C  
ATOM   2077  O2'   U    65     -36.403 -28.029 -42.723  1.00  0.00           O  
ATOM   2078  N1    U    65     -33.922 -28.913 -45.250  1.00  0.00           N  
ATOM   2079  C2    U    65     -34.192 -27.991 -46.244  1.00  0.00           C  
ATOM   2080  O2    U    65     -34.772 -26.939 -46.037  1.00  0.00           O  
ATOM   2081  N3    U    65     -33.756 -28.342 -47.498  1.00  0.00           N  
ATOM   2082  C4    U    65     -33.093 -29.496 -47.855  1.00  0.00           C  
ATOM   2083  O4    U    65     -32.766 -29.667 -49.031  1.00  0.00           O  
ATOM   2084  C5    U    65     -32.847 -30.403 -46.776  1.00  0.00           C  
ATOM   2085  C6    U    65     -33.259 -30.086 -45.544  1.00  0.00           C  
ATOM   2086  H5'   U    65     -32.923 -31.172 -41.241  1.00  0.00           H  
ATOM   2087 H5''   U    65     -34.304 -31.972 -41.228  1.00  0.00           H  
ATOM   2088  H4'   U    65     -34.711 -29.675 -41.326  1.00  0.00           H  
ATOM   2089  H3'   U    65     -35.497 -30.978 -43.727  1.00  0.00           H  
ATOM   2090  H1'   U    65     -34.253 -27.618 -43.721  1.00  0.00           H  
ATOM   2091  H2'   U    65     -36.335 -28.983 -44.480  1.00  0.00           H  
ATOM   2092 HO2'   U    65     -36.990 -28.517 -42.108  1.00  0.00           H  
ATOM   2093  H3    U    65     -33.938 -27.703 -48.218  1.00  0.00           H  
ATOM   2094  H5    U    65     -32.380 -31.249 -46.938  1.00  0.00           H  
ATOM   2095  H6    U    65     -33.080 -30.723 -44.823  1.00  0.00           H  
ATOM   2096  P     U    66     -37.845 -31.795 -42.923  1.00  0.00           P  
ATOM   2097  OP2   U    66     -37.056 -32.767 -43.721  1.00  0.00           O  
ATOM   2098  OP1   U    66     -38.726 -32.284 -41.832  1.00  0.00           O  
ATOM   2099  O5'   U    66     -38.736 -30.939 -43.929  1.00  0.00           O  
ATOM   2100  C5'   U    66     -39.563 -29.887 -43.456  1.00  0.00           C  
ATOM   2101  C4'   U    66     -39.927 -28.925 -44.560  1.00  0.00           C  
ATOM   2102  O4'   U    66     -38.715 -28.376 -45.141  1.00  0.00           O  
ATOM   2103  C3'   U    66     -40.647 -29.523 -45.760  1.00  0.00           C  
ATOM   2104  O3'   U    66     -42.041 -29.669 -45.553  1.00  0.00           O  
ATOM   2105  C1'   U    66     -38.932 -28.085 -46.494  1.00  0.00           C  
ATOM   2106  C2'   U    66     -40.370 -28.479 -46.831  1.00  0.00           C  
ATOM   2107  O2'   U    66     -41.212 -27.345 -46.675  1.00  0.00           O  
ATOM   2108  N1    U    66     -37.941 -28.817 -47.319  1.00  0.00           N  
ATOM   2109  C2    U    66     -37.609 -28.266 -48.543  1.00  0.00           C  
ATOM   2110  O2    U    66     -38.089 -27.225 -48.957  1.00  0.00           O  
ATOM   2111  N3    U    66     -36.687 -28.977 -49.272  1.00  0.00           N  
ATOM   2112  C4    U    66     -36.076 -30.160 -48.912  1.00  0.00           C  
ATOM   2113  O4    U    66     -35.266 -30.679 -49.681  1.00  0.00           O  
ATOM   2114  C5    U    66     -36.468 -30.671 -47.634  1.00  0.00           C  
ATOM   2115  C6    U    66     -37.362 -29.998 -46.903  1.00  0.00           C  
ATOM   2116  H5'   U    66     -39.088 -29.399 -42.752  1.00  0.00           H  
ATOM   2117 H5''   U    66     -40.385 -30.269 -43.083  1.00  0.00           H  
ATOM   2118  H4'   U    66     -40.470 -28.195 -44.198  1.00  0.00           H  
ATOM   2119  H3'   U    66     -40.268 -30.389 -46.017  1.00  0.00           H  
ATOM   2120  H1'   U    66     -38.821 -27.121 -46.632  1.00  0.00           H  
ATOM   2121  H2'   U    66     -40.439 -28.860 -47.731  1.00  0.00           H  
ATOM   2122 HO2'   U    66     -42.011 -27.608 -46.172  1.00  0.00           H  
ATOM   2123  H3    U    66     -36.437 -28.604 -50.142  1.00  0.00           H  
ATOM   2124  H5    U    66     -36.083 -31.507 -47.298  1.00  0.00           H  
ATOM   2125  H6    U    66     -37.615 -30.369 -46.033  1.00  0.00           H  
ATOM   2126  P     G    67     -42.772 -31.053 -45.916  1.00  0.00           P  
ATOM   2127  OP2   G    67     -41.894 -32.166 -45.475  1.00  0.00           O  
ATOM   2128  OP1   G    67     -44.170 -30.979 -45.420  1.00  0.00           O  
ATOM   2129  O5'   G    67     -42.815 -31.060 -47.509  1.00  0.00           O  
ATOM   2130  C5'   G    67     -43.549 -30.077 -48.223  1.00  0.00           C  
ATOM   2131  C4'   G    67     -43.136 -30.022 -49.673  1.00  0.00           C  
ATOM   2132  O4'   G    67     -41.743 -29.624 -49.793  1.00  0.00           O  
ATOM   2133  C3'   G    67     -43.220 -31.332 -50.442  1.00  0.00           C  
ATOM   2134  O3'   G    67     -44.517 -31.591 -50.952  1.00  0.00           O  
ATOM   2135  C1'   G    67     -41.120 -30.318 -50.849  1.00  0.00           C  
ATOM   2136  C2'   G    67     -42.215 -31.113 -51.563  1.00  0.00           C  
ATOM   2137  O2'   G    67     -42.764 -30.311 -52.599  1.00  0.00           O  
ATOM   2138  N1    G    67     -36.656 -32.621 -51.674  1.00  0.00           N  
ATOM   2139  C2    G    67     -37.390 -31.813 -52.508  1.00  0.00           C  
ATOM   2140  N2    G    67     -36.872 -31.584 -53.723  1.00  0.00           N  
ATOM   2141  N3    G    67     -38.549 -31.267 -52.176  1.00  0.00           N  
ATOM   2142  C4    G    67     -38.923 -31.600 -50.923  1.00  0.00           C  
ATOM   2143  C5    G    67     -38.265 -32.397 -50.010  1.00  0.00           C  
ATOM   2144  C6    G    67     -37.023 -32.977 -50.379  1.00  0.00           C  
ATOM   2145  O6    G    67     -36.288 -33.712 -49.711  1.00  0.00           O  
ATOM   2146  N7    G    67     -38.985 -32.491 -48.828  1.00  0.00           N  
ATOM   2147  C8    G    67     -40.048 -31.763 -49.038  1.00  0.00           C  
ATOM   2148  N9    G    67     -40.074 -31.193 -50.288  1.00  0.00           N  
ATOM   2149  H5'   G    67     -43.393 -29.201 -47.813  1.00  0.00           H  
ATOM   2150 H5''   G    67     -44.504 -30.290 -48.170  1.00  0.00           H  
ATOM   2151  H4'   G    67     -43.695 -29.353 -50.122  1.00  0.00           H  
ATOM   2152  H3'   G    67     -42.942 -32.082 -49.877  1.00  0.00           H  
ATOM   2153  H1'   G    67     -40.715 -29.684 -51.477  1.00  0.00           H  
ATOM   2154  H2'   G    67     -41.870 -31.964 -51.908  1.00  0.00           H  
ATOM   2155 HO2'   G    67     -42.706 -30.800 -53.446  1.00  0.00           H  
ATOM   2156  H1    G    67     -35.809 -32.977 -52.015  1.00  0.00           H  
ATOM   2157  H22   G    67     -37.351 -31.015 -54.361  1.00  0.00           H  
ATOM   2158  H21   G    67     -36.014 -31.985 -53.977  1.00  0.00           H  
ATOM   2159  H8    G    67     -40.754 -31.635 -48.371  1.00  0.00           H  
ATOM   2160  P     C    68     -45.230 -33.003 -50.666  1.00  0.00           P  
ATOM   2161  OP2   C    68     -45.170 -33.262 -49.205  1.00  0.00           O  
ATOM   2162  OP1   C    68     -46.544 -33.003 -51.357  1.00  0.00           O  
ATOM   2163  O5'   C    68     -44.291 -34.064 -51.394  1.00  0.00           O  
ATOM   2164  C5'   C    68     -44.272 -35.424 -50.986  1.00  0.00           C  
ATOM   2165  C4'   C    68     -44.296 -36.361 -52.168  1.00  0.00           C  
ATOM   2166  O4'   C    68     -45.559 -36.230 -52.871  1.00  0.00           O  
ATOM   2167  C3'   C    68     -43.226 -36.134 -53.225  1.00  0.00           C  
ATOM   2168  O3'   C    68     -42.025 -36.835 -52.955  1.00  0.00           O  
ATOM   2169  C1'   C    68     -45.349 -36.314 -54.273  1.00  0.00           C  
ATOM   2170  C2'   C    68     -43.878 -36.677 -54.493  1.00  0.00           C  
ATOM   2171  O2'   C    68     -43.761 -38.090 -54.567  1.00  0.00           O  
ATOM   2172  N1    C    68     -45.705 -35.009 -54.883  1.00  0.00           N  
ATOM   2173  C2    C    68     -45.842 -34.940 -56.275  1.00  0.00           C  
ATOM   2174  O2    C    68     -45.663 -35.964 -56.952  1.00  0.00           O  
ATOM   2175  N3    C    68     -46.166 -33.762 -56.856  1.00  0.00           N  
ATOM   2176  C4    C    68     -46.353 -32.677 -56.105  1.00  0.00           C  
ATOM   2177  N4    C    68     -46.671 -31.536 -56.722  1.00  0.00           N  
ATOM   2178  C5    C    68     -46.221 -32.713 -54.688  1.00  0.00           C  
ATOM   2179  C6    C    68     -45.901 -33.884 -54.125  1.00  0.00           C  
ATOM   2180  H5'   C    68     -45.055 -35.599 -50.423  1.00  0.00           H  
ATOM   2181 H5''   C    68     -43.460 -35.589 -50.464  1.00  0.00           H  
ATOM   2182  H4'   C    68     -44.223 -37.280 -51.835  1.00  0.00           H  
ATOM   2183  H3'   C    68     -43.027 -35.179 -53.316  1.00  0.00           H  
ATOM   2184  H1'   C    68     -45.915 -37.017 -54.655  1.00  0.00           H  
ATOM   2185  H2'   C    68     -43.520 -36.242 -55.294  1.00  0.00           H  
ATOM   2186 HO2'   C    68     -42.939 -38.368 -54.112  1.00  0.00           H  
ATOM   2187  H42   C    68     -46.815 -30.720 -56.198  1.00  0.00           H  
ATOM   2188  H41   C    68     -46.761 -31.515 -57.698  1.00  0.00           H  
ATOM   2189  H5    C    68     -46.361 -31.909 -54.145  1.00  0.00           H  
ATOM   2190  H6    C    68     -45.805 -33.930 -53.151  1.00  0.00           H  
ATOM   2191  P     A    69     -40.624 -36.048 -52.905  1.00  0.00           P  
ATOM   2192  OP2   A    69     -40.805 -34.840 -52.061  1.00  0.00           O  
ATOM   2193  OP1   A    69     -39.559 -37.025 -52.568  1.00  0.00           O  
ATOM   2194  O5'   A    69     -40.397 -35.569 -54.408  1.00  0.00           O  
ATOM   2195  C5'   A    69     -40.251 -36.513 -55.459  1.00  0.00           C  
ATOM   2196  C4'   A    69     -40.451 -35.872 -56.809  1.00  0.00           C  
ATOM   2197  O4'   A    69     -41.812 -35.395 -56.929  1.00  0.00           O  
ATOM   2198  C3'   A    69     -39.611 -34.636 -57.093  1.00  0.00           C  
ATOM   2199  O3'   A    69     -38.315 -34.945 -57.575  1.00  0.00           O  
ATOM   2200  C1'   A    69     -41.863 -34.222 -57.703  1.00  0.00           C  
ATOM   2201  C2'   A    69     -40.433 -33.950 -58.181  1.00  0.00           C  
ATOM   2202  O2'   A    69     -40.242 -34.575 -59.442  1.00  0.00           O  
ATOM   2203  N1    A    69     -44.167 -29.617 -57.516  1.00  0.00           N  
ATOM   2204  C2    A    69     -43.807 -30.403 -58.539  1.00  0.00           C  
ATOM   2205  N3    A    69     -43.210 -31.592 -58.516  1.00  0.00           N  
ATOM   2206  C4    A    69     -42.971 -31.980 -57.250  1.00  0.00           C  
ATOM   2207  C5    A    69     -43.282 -31.283 -56.098  1.00  0.00           C  
ATOM   2208  C6    A    69     -43.913 -30.036 -56.257  1.00  0.00           C  
ATOM   2209  N6    A    69     -44.271 -29.252 -55.238  1.00  0.00           N  
ATOM   2210  N7    A    69     -42.887 -31.994 -54.973  1.00  0.00           N  
ATOM   2211  C8    A    69     -42.355 -33.087 -55.462  1.00  0.00           C  
ATOM   2212  N9    A    69     -42.373 -33.145 -56.834  1.00  0.00           N  
ATOM   2213  H5'   A    69     -40.914 -37.226 -55.343  1.00  0.00           H  
ATOM   2214 H5''   A    69     -39.353 -36.901 -55.419  1.00  0.00           H  
ATOM   2215  H4'   A    69     -40.281 -36.538 -57.509  1.00  0.00           H  
ATOM   2216  H3'   A    69     -39.531 -34.061 -56.303  1.00  0.00           H  
ATOM   2217  H1'   A    69     -42.453 -34.323 -58.480  1.00  0.00           H  
ATOM   2218  H2'   A    69     -40.246 -32.988 -58.220  1.00  0.00           H  
ATOM   2219 HO2'   A    69     -39.347 -34.971 -59.469  1.00  0.00           H  
ATOM   2220  H2    A    69     -44.014 -30.053 -59.431  1.00  0.00           H  
ATOM   2221  H61   A    69     -44.709 -28.392 -55.412  1.00  0.00           H  
ATOM   2222  H62   A    69     -44.097 -29.536 -54.316  1.00  0.00           H  
ATOM   2223  H8    A    69     -41.979 -33.797 -54.901  1.00  0.00           H  
ATOM   2224  P     A    70     -37.053 -34.055 -57.129  1.00  0.00           P  
ATOM   2225  OP2   A    70     -37.414 -33.339 -55.880  1.00  0.00           O  
ATOM   2226  OP1   A    70     -35.846 -34.918 -57.159  1.00  0.00           O  
ATOM   2227  O5'   A    70     -36.915 -32.974 -58.292  1.00  0.00           O  
ATOM   2228  C5'   A    70     -36.538 -31.636 -58.003  1.00  0.00           C  
ATOM   2229  C4'   A    70     -37.222 -30.656 -58.923  1.00  0.00           C  
ATOM   2230  O4'   A    70     -38.648 -30.879 -58.770  1.00  0.00           O  
ATOM   2231  C3'   A    70     -37.005 -29.183 -58.609  1.00  0.00           C  
ATOM   2232  O3'   A    70     -35.846 -28.650 -59.225  1.00  0.00           O  
ATOM   2233  C1'   A    70     -39.312 -29.634 -58.667  1.00  0.00           C  
ATOM   2234  C2'   A    70     -38.312 -28.532 -59.033  1.00  0.00           C  
ATOM   2235  O2'   A    70     -38.348 -28.315 -60.436  1.00  0.00           O  
ATOM   2236  N1    A    70     -42.121 -26.720 -55.478  1.00  0.00           N  
ATOM   2237  C2    A    70     -41.802 -26.588 -56.772  1.00  0.00           C  
ATOM   2238  N3    A    70     -41.064 -27.385 -57.541  1.00  0.00           N  
ATOM   2239  C4    A    70     -40.621 -28.444 -56.841  1.00  0.00           C  
ATOM   2240  C5    A    70     -40.866 -28.717 -55.508  1.00  0.00           C  
ATOM   2241  C6    A    70     -41.660 -27.795 -54.804  1.00  0.00           C  
ATOM   2242  N6    A    70     -41.979 -27.925 -53.514  1.00  0.00           N  
ATOM   2243  N7    A    70     -40.246 -29.900 -55.127  1.00  0.00           N  
ATOM   2244  C8    A    70     -39.651 -30.309 -56.221  1.00  0.00           C  
ATOM   2245  N9    A    70     -39.836 -29.476 -57.297  1.00  0.00           N  
ATOM   2246  H5'   A    70     -35.567 -31.548 -58.108  1.00  0.00           H  
ATOM   2247 H5''   A    70     -36.779 -31.428 -57.077  1.00  0.00           H  
ATOM   2248  H4'   A    70     -36.983 -30.819 -59.859  1.00  0.00           H  
ATOM   2249  H3'   A    70     -36.919 -29.099 -57.635  1.00  0.00           H  
ATOM   2250  H1'   A    70     -40.057 -29.624 -59.305  1.00  0.00           H  
ATOM   2251  H2'   A    70     -38.482 -27.707 -58.533  1.00  0.00           H  
ATOM   2252 HO2'   A    70     -37.435 -28.164 -60.758  1.00  0.00           H  
ATOM   2253  H2    A    70     -42.161 -25.790 -57.215  1.00  0.00           H  
ATOM   2254  H61   A    70     -42.538 -27.249 -53.077  1.00  0.00           H  
ATOM   2255  H62   A    70     -41.656 -28.698 -53.005  1.00  0.00           H  
ATOM   2256  H8    A    70     -39.123 -31.133 -56.266  1.00  0.00           H  
ATOM   2257  P     A    71     -34.787 -27.805 -58.359  1.00  0.00           P  
ATOM   2258  OP2   A    71     -34.448 -28.596 -57.150  1.00  0.00           O  
ATOM   2259  OP1   A    71     -33.705 -27.353 -59.269  1.00  0.00           O  
ATOM   2260  O5'   A    71     -35.608 -26.521 -57.893  1.00  0.00           O  
ATOM   2261  C5'   A    71     -36.086 -25.578 -58.841  1.00  0.00           C  
ATOM   2262  C4'   A    71     -37.064 -24.614 -58.219  1.00  0.00           C  
ATOM   2263  O4'   A    71     -38.210 -25.342 -57.700  1.00  0.00           O  
ATOM   2264  C3'   A    71     -36.561 -23.840 -57.009  1.00  0.00           C  
ATOM   2265  O3'   A    71     -35.810 -22.690 -57.359  1.00  0.00           O  
ATOM   2266  C1'   A    71     -38.705 -24.718 -56.543  1.00  0.00           C  
ATOM   2267  C2'   A    71     -37.874 -23.448 -56.339  1.00  0.00           C  
ATOM   2268  O2'   A    71     -38.499 -22.371 -57.021  1.00  0.00           O  
ATOM   2269  N1    A    71     -39.798 -25.656 -51.595  1.00  0.00           N  
ATOM   2270  C2    A    71     -40.087 -24.626 -52.401  1.00  0.00           C  
ATOM   2271  N3    A    71     -39.771 -24.446 -53.682  1.00  0.00           N  
ATOM   2272  C4    A    71     -39.063 -25.491 -54.148  1.00  0.00           C  
ATOM   2273  C5    A    71     -38.690 -26.619 -53.442  1.00  0.00           C  
ATOM   2274  C6    A    71     -39.087 -26.689 -52.094  1.00  0.00           C  
ATOM   2275  N6    A    71     -38.799 -27.715 -51.290  1.00  0.00           N  
ATOM   2276  N7    A    71     -37.968 -27.487 -54.250  1.00  0.00           N  
ATOM   2277  C8    A    71     -37.922 -26.874 -55.407  1.00  0.00           C  
ATOM   2278  N9    A    71     -38.565 -25.661 -55.417  1.00  0.00           N  
ATOM   2279  H5'   A    71     -36.530 -26.056 -59.572  1.00  0.00           H  
ATOM   2280 H5''   A    71     -35.327 -25.075 -59.203  1.00  0.00           H  
ATOM   2281  H4'   A    71     -37.367 -23.976 -58.899  1.00  0.00           H  
ATOM   2282  H3'   A    71     -36.025 -24.404 -56.412  1.00  0.00           H  
ATOM   2283  H1'   A    71     -39.649 -24.476 -56.650  1.00  0.00           H  
ATOM   2284  H2'   A    71     -37.747 -23.251 -55.387  1.00  0.00           H  
ATOM   2285 HO2'   A    71     -37.809 -21.819 -57.445  1.00  0.00           H  
ATOM   2286  H2    A    71     -40.605 -23.902 -51.990  1.00  0.00           H  
ATOM   2287  H61   A    71     -39.104 -27.707 -50.358  1.00  0.00           H  
ATOM   2288  H62   A    71     -38.285 -28.476 -51.630  1.00  0.00           H  
ATOM   2289  H8    A    71     -37.470 -27.248 -56.193  1.00  0.00           H  
ATOM   2290  P     G    72     -34.544 -22.251 -56.472  1.00  0.00           P  
ATOM   2291  OP2   G    72     -33.719 -23.460 -56.219  1.00  0.00           O  
ATOM   2292  OP1   G    72     -33.926 -21.060 -57.109  1.00  0.00           O  
ATOM   2293  O5'   G    72     -35.183 -21.792 -55.087  1.00  0.00           O  
ATOM   2294  C5'   G    72     -36.071 -20.686 -55.025  1.00  0.00           C  
ATOM   2295  C4'   G    72     -36.726 -20.576 -53.670  1.00  0.00           C  
ATOM   2296  O4'   G    72     -37.424 -21.807 -53.354  1.00  0.00           O  
ATOM   2297  C3'   G    72     -35.786 -20.397 -52.487  1.00  0.00           C  
ATOM   2298  O3'   G    72     -35.312 -19.067 -52.354  1.00  0.00           O  
ATOM   2299  C1'   G    72     -37.372 -22.043 -51.967  1.00  0.00           C  
ATOM   2300  C2'   G    72     -36.643 -20.862 -51.327  1.00  0.00           C  
ATOM   2301  O2'   G    72     -37.590 -19.871 -50.956  1.00  0.00           O  
ATOM   2302  N1    G    72     -35.855 -25.453 -48.504  1.00  0.00           N  
ATOM   2303  C2    G    72     -36.546 -24.278 -48.330  1.00  0.00           C  
ATOM   2304  N2    G    72     -36.880 -23.965 -47.069  1.00  0.00           N  
ATOM   2305  N3    G    72     -36.886 -23.468 -49.319  1.00  0.00           N  
ATOM   2306  C4    G    72     -36.473 -23.932 -50.517  1.00  0.00           C  
ATOM   2307  C5    G    72     -35.780 -25.090 -50.800  1.00  0.00           C  
ATOM   2308  C6    G    72     -35.420 -25.950 -49.729  1.00  0.00           C  
ATOM   2309  O6    G    72     -34.804 -27.021 -49.775  1.00  0.00           O  
ATOM   2310  N7    G    72     -35.546 -25.205 -52.162  1.00  0.00           N  
ATOM   2311  C8    G    72     -36.092 -24.135 -52.675  1.00  0.00           C  
ATOM   2312  N9    G    72     -36.672 -23.321 -51.733  1.00  0.00           N  
ATOM   2313  H5'   G    72     -36.765 -20.794 -55.708  1.00  0.00           H  
ATOM   2314 H5''   G    72     -35.570 -19.863 -55.206  1.00  0.00           H  
ATOM   2315  H4'   G    72     -37.367 -19.834 -53.682  1.00  0.00           H  
ATOM   2316  H3'   G    72     -35.022 -21.002 -52.582  1.00  0.00           H  
ATOM   2317  H1'   G    72     -38.282 -22.099 -51.607  1.00  0.00           H  
ATOM   2318  H2'   G    72     -36.094 -21.142 -50.565  1.00  0.00           H  
ATOM   2319 HO2'   G    72     -37.220 -18.985 -51.155  1.00  0.00           H  
ATOM   2320  H1    G    72     -35.651 -25.983 -47.706  1.00  0.00           H  
ATOM   2321  H22   G    72     -37.374 -23.138 -46.884  1.00  0.00           H  
ATOM   2322  H21   G    72     -36.631 -24.560 -46.332  1.00  0.00           H  
ATOM   2323  H8    G    72     -36.088 -23.936 -53.634  1.00  0.00           H  
ATOM   2324  P     G    73     -33.764 -18.792 -52.020  1.00  0.00           P  
ATOM   2325  OP2   G    73     -32.950 -19.790 -52.760  1.00  0.00           O  
ATOM   2326  OP1   G    73     -33.502 -17.343 -52.212  1.00  0.00           O  
ATOM   2327  O5'   G    73     -33.642 -19.113 -50.464  1.00  0.00           O  
ATOM   2328  C5'   G    73     -34.417 -18.402 -49.510  1.00  0.00           C  
ATOM   2329  C4'   G    73     -34.407 -19.087 -48.166  1.00  0.00           C  
ATOM   2330  O4'   G    73     -34.992 -20.410 -48.264  1.00  0.00           O  
ATOM   2331  C3'   G    73     -33.036 -19.361 -47.567  1.00  0.00           C  
ATOM   2332  O3'   G    73     -32.440 -18.208 -46.998  1.00  0.00           O  
ATOM   2333  C1'   G    73     -34.328 -21.297 -47.397  1.00  0.00           C  
ATOM   2334  C2'   G    73     -33.346 -20.467 -46.576  1.00  0.00           C  
ATOM   2335  O2'   G    73     -34.002 -19.958 -45.424  1.00  0.00           O  
ATOM   2336  N1    G    73     -31.800 -25.716 -47.358  1.00  0.00           N  
ATOM   2337  C2    G    73     -32.330 -25.003 -46.310  1.00  0.00           C  
ATOM   2338  N2    G    73     -32.169 -25.531 -45.088  1.00  0.00           N  
ATOM   2339  N3    G    73     -32.973 -23.855 -46.449  1.00  0.00           N  
ATOM   2340  C4    G    73     -33.044 -23.468 -47.740  1.00  0.00           C  
ATOM   2341  C5    G    73     -32.550 -24.105 -48.858  1.00  0.00           C  
ATOM   2342  C6    G    73     -31.862 -25.336 -48.695  1.00  0.00           C  
ATOM   2343  O6    G    73     -31.351 -26.053 -49.563  1.00  0.00           O  
ATOM   2344  N7    G    73     -32.833 -23.379 -50.005  1.00  0.00           N  
ATOM   2345  C8    G    73     -33.482 -22.332 -49.573  1.00  0.00           C  
ATOM   2346  N9    G    73     -33.645 -22.323 -48.208  1.00  0.00           N  
ATOM   2347  H5'   G    73     -35.340 -18.339 -49.831  1.00  0.00           H  
ATOM   2348 H5''   G    73     -34.051 -17.497 -49.411  1.00  0.00           H  
ATOM   2349  H4'   G    73     -34.928 -18.547 -47.535  1.00  0.00           H  
ATOM   2350  H3'   G    73     -32.444 -19.720 -48.259  1.00  0.00           H  
ATOM   2351  H1'   G    73     -34.971 -21.730 -46.798  1.00  0.00           H  
ATOM   2352  H2'   G    73     -32.541 -20.975 -46.341  1.00  0.00           H  
ATOM   2353 HO2'   G    73     -33.724 -19.029 -45.283  1.00  0.00           H  
ATOM   2354  H1    G    73     -31.342 -26.557 -47.150  1.00  0.00           H  
ATOM   2355  H22   G    73     -32.526 -25.067 -44.302  1.00  0.00           H  
ATOM   2356  H21   G    73     -31.694 -26.381 -44.978  1.00  0.00           H  
ATOM   2357  H8    G    73     -33.819 -21.626 -50.162  1.00  0.00           H  
ATOM   2358  P     G    74     -30.858 -17.962 -47.141  1.00  0.00           P  
ATOM   2359  OP2   G    74     -30.434 -18.465 -48.473  1.00  0.00           O  
ATOM   2360  OP1   G    74     -30.575 -16.553 -46.764  1.00  0.00           O  
ATOM   2361  O5'   G    74     -30.218 -18.908 -46.030  1.00  0.00           O  
ATOM   2362  C5'   G    74     -30.542 -18.743 -44.658  1.00  0.00           C  
ATOM   2363  C4'   G    74     -30.044 -19.900 -43.828  1.00  0.00           C  
ATOM   2364  O4'   G    74     -30.661 -21.139 -44.286  1.00  0.00           O  
ATOM   2365  C3'   G    74     -28.548 -20.169 -43.888  1.00  0.00           C  
ATOM   2366  O3'   G    74     -27.807 -19.381 -42.971  1.00  0.00           O  
ATOM   2367  C1'   G    74     -29.733 -22.219 -44.170  1.00  0.00           C  
ATOM   2368  C2'   G    74     -28.466 -21.647 -43.520  1.00  0.00           C  
ATOM   2369  O2'   G    74     -28.557 -21.834 -42.114  1.00  0.00           O  
ATOM   2370  N1    G    74     -27.639 -26.004 -46.853  1.00  0.00           N  
ATOM   2371  C2    G    74     -27.690 -25.822 -45.493  1.00  0.00           C  
ATOM   2372  N2    G    74     -27.109 -26.769 -44.742  1.00  0.00           N  
ATOM   2373  N3    G    74     -28.270 -24.786 -44.908  1.00  0.00           N  
ATOM   2374  C4    G    74     -28.802 -23.931 -45.807  1.00  0.00           C  
ATOM   2375  C5    G    74     -28.806 -24.021 -47.183  1.00  0.00           C  
ATOM   2376  C6    G    74     -28.180 -25.137 -47.797  1.00  0.00           C  
ATOM   2377  O6    G    74     -28.078 -25.396 -49.001  1.00  0.00           O  
ATOM   2378  N7    G    74     -29.460 -22.934 -47.746  1.00  0.00           N  
ATOM   2379  C8    G    74     -29.835 -22.217 -46.721  1.00  0.00           C  
ATOM   2380  N9    G    74     -29.469 -22.764 -45.515  1.00  0.00           N  
ATOM   2381  H5'   G    74     -31.515 -18.678 -44.565  1.00  0.00           H  
ATOM   2382 H5''   G    74     -30.134 -17.914 -44.330  1.00  0.00           H  
ATOM   2383  H4'   G    74     -30.303 -19.748 -42.895  1.00  0.00           H  
ATOM   2384  H3'   G    74     -28.202 -20.019 -44.792  1.00  0.00           H  
ATOM   2385  H1'   G    74     -30.104 -22.924 -43.599  1.00  0.00           H  
ATOM   2386  H2'   G    74     -27.661 -22.066 -43.890  1.00  0.00           H  
ATOM   2387 HO2'   G    74     -28.189 -21.045 -41.663  1.00  0.00           H  
ATOM   2388  H1    G    74     -27.185 -26.806 -47.187  1.00  0.00           H  
ATOM   2389  H22   G    74     -27.115 -26.692 -43.765  1.00  0.00           H  
ATOM   2390  H21   G    74     -26.678 -27.539 -45.168  1.00  0.00           H  
ATOM   2391  H8    G    74     -30.329 -21.375 -46.805  1.00  0.00           H  
ATOM   2392  P     U    75     -26.418 -18.710 -43.422  1.00  0.00           P  
ATOM   2393  OP2   U    75     -26.580 -18.205 -44.808  1.00  0.00           O  
ATOM   2394  OP1   U    75     -25.986 -17.780 -42.347  1.00  0.00           O  
ATOM   2395  O5'   U    75     -25.395 -19.931 -43.457  1.00  0.00           O  
ATOM   2396  C5'   U    75     -25.008 -20.594 -42.263  1.00  0.00           C  
ATOM   2397  C4'   U    75     -24.397 -21.944 -42.548  1.00  0.00           C  
ATOM   2398  O4'   U    75     -25.350 -22.746 -43.287  1.00  0.00           O  
ATOM   2399  C3'   U    75     -23.153 -21.946 -43.423  1.00  0.00           C  
ATOM   2400  O3'   U    75     -21.969 -21.651 -42.704  1.00  0.00           O  
ATOM   2401  C1'   U    75     -24.670 -23.552 -44.239  1.00  0.00           C  
ATOM   2402  C2'   U    75     -23.175 -23.342 -44.028  1.00  0.00           C  
ATOM   2403  O2'   U    75     -22.696 -24.310 -43.105  1.00  0.00           O  
ATOM   2404  N1    U    75     -25.104 -23.171 -45.605  1.00  0.00           N  
ATOM   2405  C2    U    75     -24.929 -24.109 -46.606  1.00  0.00           C  
ATOM   2406  O2    U    75     -24.444 -25.210 -46.410  1.00  0.00           O  
ATOM   2407  N3    U    75     -25.346 -23.714 -47.854  1.00  0.00           N  
ATOM   2408  C4    U    75     -25.907 -22.503 -48.199  1.00  0.00           C  
ATOM   2409  O4    U    75     -26.230 -22.297 -49.370  1.00  0.00           O  
ATOM   2410  C5    U    75     -26.058 -21.583 -47.113  1.00  0.00           C  
ATOM   2411  C6    U    75     -25.662 -21.942 -45.887  1.00  0.00           C  
ATOM   2412  H5'   U    75     -25.797 -20.714 -41.695  1.00  0.00           H  
ATOM   2413 H5''   U    75     -24.352 -20.041 -41.789  1.00  0.00           H  
ATOM   2414  H4'   U    75     -24.191 -22.396 -41.705  1.00  0.00           H  
ATOM   2415  H3'   U    75     -23.265 -21.288 -44.141  1.00  0.00           H  
ATOM   2416  H1'   U    75     -24.890 -24.494 -44.079  1.00  0.00           H  
ATOM   2417  H2'   U    75     -22.684 -23.375 -44.875  1.00  0.00           H  
ATOM   2418 HO2'   U    75     -22.050 -23.885 -42.503  1.00  0.00           H  
ATOM   2419  H3    U    75     -25.231 -24.364 -48.578  1.00  0.00           H  
ATOM   2420  H5    U    75     -26.449 -20.697 -47.267  1.00  0.00           H  
ATOM   2421  H6    U    75     -25.774 -21.295 -45.162  1.00  0.00           H  
ATOM   2422  P     A    76     -20.832 -20.726 -43.361  1.00  0.00           P  
ATOM   2423  OP2   A    76     -21.497 -19.565 -44.002  1.00  0.00           O  
ATOM   2424  OP1   A    76     -19.778 -20.498 -42.340  1.00  0.00           O  
ATOM   2425  O5'   A    76     -20.213 -21.637 -44.513  1.00  0.00           O  
ATOM   2426  C5'   A    76     -19.501 -22.824 -44.200  1.00  0.00           C  
ATOM   2427  C4'   A    76     -19.299 -23.687 -45.421  1.00  0.00           C  
ATOM   2428  O4'   A    76     -20.588 -24.033 -45.966  1.00  0.00           O  
ATOM   2429  C3'   A    76     -18.577 -23.032 -46.589  1.00  0.00           C  
ATOM   2430  O3'   A    76     -17.167 -23.046 -46.449  1.00  0.00           O  
ATOM   2431  C1'   A    76     -20.534 -24.066 -47.383  1.00  0.00           C  
ATOM   2432  C2'   A    76     -19.075 -23.842 -47.771  1.00  0.00           C  
ATOM   2433  O2'   A    76     -18.416 -25.098 -47.849  1.00  0.00           O  
ATOM   2434  N1    A    76     -23.084 -22.321 -51.507  1.00  0.00           N  
ATOM   2435  C2    A    76     -22.301 -23.391 -51.319  1.00  0.00           C  
ATOM   2436  N3    A    76     -21.667 -23.786 -50.217  1.00  0.00           N  
ATOM   2437  C4    A    76     -21.902 -22.935 -49.202  1.00  0.00           C  
ATOM   2438  C5    A    76     -22.683 -21.795 -49.242  1.00  0.00           C  
ATOM   2439  C6    A    76     -23.300 -21.487 -50.467  1.00  0.00           C  
ATOM   2440  N6    A    76     -24.080 -20.420 -50.656  1.00  0.00           N  
ATOM   2441  N7    A    76     -22.695 -21.166 -48.004  1.00  0.00           N  
ATOM   2442  C8    A    76     -21.934 -21.927 -47.258  1.00  0.00           C  
ATOM   2443  N9    A    76     -21.420 -23.016 -47.918  1.00  0.00           N  
ATOM   2444  H5'   A    76     -20.004 -23.332 -43.530  1.00  0.00           H  
ATOM   2445 H5''   A    76     -18.626 -22.585 -43.829  1.00  0.00           H  
ATOM   2446  H4'   A    76     -18.823 -24.508 -45.175  1.00  0.00           H  
ATOM   2447  H3'   A    76     -18.881 -22.104 -46.684  1.00  0.00           H  
ATOM   2448  H1'   A    76     -20.829 -24.942 -47.713  1.00  0.00           H  
ATOM   2449  H2'   A    76     -18.998 -23.339 -48.609  1.00  0.00           H  
ATOM   2450 HO2'   A    76     -17.513 -25.006 -47.481  1.00  0.00           H  
ATOM   2451  H2    A    76     -22.176 -23.965 -52.104  1.00  0.00           H  
ATOM   2452  H61   A    76     -24.483 -20.257 -51.534  1.00  0.00           H  
ATOM   2453  H62   A    76     -24.251 -19.801 -49.916  1.00  0.00           H  
ATOM   2454  H8    A    76     -21.747 -21.736 -46.314  1.00  0.00           H  
ATOM   2455  P     U    77     -16.292 -21.797 -46.957  1.00  0.00           P  
ATOM   2456  OP2   U    77     -16.872 -20.562 -46.372  1.00  0.00           O  
ATOM   2457  OP1   U    77     -14.860 -22.116 -46.728  1.00  0.00           O  
ATOM   2458  O5'   U    77     -16.545 -21.765 -48.529  1.00  0.00           O  
ATOM   2459  C5'   U    77     -16.057 -22.801 -49.368  1.00  0.00           C  
ATOM   2460  C4'   U    77     -16.437 -22.576 -50.811  1.00  0.00           C  
ATOM   2461  O4'   U    77     -17.885 -22.627 -50.968  1.00  0.00           O  
ATOM   2462  C3'   U    77     -16.052 -21.229 -51.404  1.00  0.00           C  
ATOM   2463  O3'   U    77     -14.687 -21.159 -51.777  1.00  0.00           O  
ATOM   2464  C1'   U    77     -18.285 -21.723 -51.983  1.00  0.00           C  
ATOM   2465  C2'   U    77     -17.017 -21.112 -52.581  1.00  0.00           C  
ATOM   2466  O2'   U    77     -16.589 -21.907 -53.678  1.00  0.00           O  
ATOM   2467  N1    U    77     -19.173 -20.698 -51.381  1.00  0.00           N  
ATOM   2468  C2    U    77     -19.944 -19.945 -52.246  1.00  0.00           C  
ATOM   2469  O2    U    77     -19.921 -20.089 -53.456  1.00  0.00           O  
ATOM   2470  N3    U    77     -20.750 -19.010 -51.645  1.00  0.00           N  
ATOM   2471  C4    U    77     -20.863 -18.754 -50.295  1.00  0.00           C  
ATOM   2472  O4    U    77     -21.635 -17.876 -49.908  1.00  0.00           O  
ATOM   2473  C5    U    77     -20.036 -19.572 -49.460  1.00  0.00           C  
ATOM   2474  C6    U    77     -19.242 -20.491 -50.020  1.00  0.00           C  
ATOM   2475  H5'   U    77     -16.430 -23.656 -49.070  1.00  0.00           H  
ATOM   2476 H5''   U    77     -15.080 -22.836 -49.298  1.00  0.00           H  
ATOM   2477  H4'   U    77     -16.035 -23.286 -51.352  1.00  0.00           H  
ATOM   2478  H3'   U    77     -16.246 -20.516 -50.761  1.00  0.00           H  
ATOM   2479  H1'   U    77     -18.773 -22.204 -52.684  1.00  0.00           H  
ATOM   2480  H2'   U    77     -17.153 -20.178 -52.842  1.00  0.00           H  
ATOM   2481 HO2'   U    77     -15.610 -21.961 -53.670  1.00  0.00           H  
ATOM   2482  H3    U    77     -21.305 -18.464 -52.240  1.00  0.00           H  
ATOM   2483  H5    U    77     -20.053 -19.459 -48.487  1.00  0.00           H  
ATOM   2484  H6    U    77     -18.686 -21.037 -49.427  1.00  0.00           H  
ATOM   2485  P     G    78     -13.803 -19.879 -51.376  1.00  0.00           P  
ATOM   2486  OP2   G    78     -14.254 -19.409 -50.041  1.00  0.00           O  
ATOM   2487  OP1   G    78     -12.373 -20.221 -51.589  1.00  0.00           O  
ATOM   2488  O5'   G    78     -14.211 -18.775 -52.451  1.00  0.00           O  
ATOM   2489  C5'   G    78     -13.858 -18.924 -53.818  1.00  0.00           C  
ATOM   2490  C4'   G    78     -14.488 -17.855 -54.671  1.00  0.00           C  
ATOM   2491  O4'   G    78     -15.927 -18.067 -54.729  1.00  0.00           O  
ATOM   2492  C3'   G    78     -14.347 -16.437 -54.152  1.00  0.00           C  
ATOM   2493  O3'   G    78     -13.073 -15.914 -54.491  1.00  0.00           O  
ATOM   2494  C1'   G    78     -16.567 -16.810 -54.844  1.00  0.00           C  
ATOM   2495  C2'   G    78     -15.481 -15.729 -54.881  1.00  0.00           C  
ATOM   2496  O2'   G    78     -15.151 -15.418 -56.219  1.00  0.00           O  
ATOM   2497  N1    G    78     -20.137 -13.862 -52.820  1.00  0.00           N  
ATOM   2498  C2    G    78     -19.694 -13.929 -54.119  1.00  0.00           C  
ATOM   2499  N2    G    78     -20.216 -13.048 -54.982  1.00  0.00           N  
ATOM   2500  N3    G    78     -18.798 -14.799 -54.546  1.00  0.00           N  
ATOM   2501  C4    G    78     -18.387 -15.625 -53.563  1.00  0.00           C  
ATOM   2502  C5    G    78     -18.781 -15.657 -52.246  1.00  0.00           C  
ATOM   2503  C6    G    78     -19.716 -14.693 -51.791  1.00  0.00           C  
ATOM   2504  O6    G    78     -20.137 -14.512 -50.648  1.00  0.00           O  
ATOM   2505  N7    G    78     -18.127 -16.674 -51.562  1.00  0.00           N  
ATOM   2506  C8    G    78     -17.338 -17.207 -52.452  1.00  0.00           C  
ATOM   2507  N9    G    78     -17.411 -16.584 -53.675  1.00  0.00           N  
ATOM   2508  H5'   G    78     -14.158 -19.802 -54.132  1.00  0.00           H  
ATOM   2509 H5''   G    78     -12.883 -18.870 -53.904  1.00  0.00           H  
ATOM   2510  H4'   G    78     -13.966 -17.939 -55.635  1.00  0.00           H  
ATOM   2511  H3'   G    78     -14.398 -16.360 -53.056  1.00  0.00           H  
ATOM   2512  H1'   G    78     -17.179 -16.680 -55.748  1.00  0.00           H  
ATOM   2513  H2'   G    78     -15.743 -14.765 -54.422  1.00  0.00           H  
ATOM   2514 HO2'   G    78     -14.157 -15.395 -56.321  1.00  0.00           H  
ATOM   2515  H1    G    78     -20.814 -13.161 -52.598  1.00  0.00           H  
ATOM   2516  H22   G    78     -19.925 -13.054 -55.939  1.00  0.00           H  
ATOM   2517  H21   G    78     -20.894 -12.384 -54.670  1.00  0.00           H  
ATOM   2518  H8    G    78     -16.666 -18.053 -52.238  1.00  0.00           H  
ATOM   2519  P     G    79     -12.322 -14.902 -53.492  1.00  0.00           P  
ATOM   2520  OP2   G    79     -12.505 -15.333 -52.090  1.00  0.00           O  
ATOM   2521  OP1   G    79     -10.960 -14.835 -54.074  1.00  0.00           O  
ATOM   2522  O5'   G    79     -13.054 -13.494 -53.683  1.00  0.00           O  
ATOM   2523  C5'   G    79     -12.934 -12.772 -54.916  1.00  0.00           C  
ATOM   2524  C4'   G    79     -13.886 -11.595 -54.959  1.00  0.00           C  
ATOM   2525  O4'   G    79     -15.262 -12.062 -54.887  1.00  0.00           O  
ATOM   2526  C3'   G    79     -13.824 -10.557 -53.847  1.00  0.00           C  
ATOM   2527  O3'   G    79     -12.747  -9.635 -54.003  1.00  0.00           O  
ATOM   2528  C1'   G    79     -16.075 -11.053 -54.337  1.00  0.00           C  
ATOM   2529  C2'   G    79     -15.164  -9.860 -54.036  1.00  0.00           C  
ATOM   2530  O2'   G    79     -15.129  -9.000 -55.156  1.00  0.00           O  
ATOM   2531  N1    G    79     -19.637 -10.251 -50.829  1.00  0.00           N  
ATOM   2532  C2    G    79     -19.369  -9.561 -51.982  1.00  0.00           C  
ATOM   2533  N2    G    79     -20.121  -8.480 -52.213  1.00  0.00           N  
ATOM   2534  N3    G    79     -18.431  -9.898 -52.843  1.00  0.00           N  
ATOM   2535  C4    G    79     -17.760 -10.997 -52.455  1.00  0.00           C  
ATOM   2536  C5    G    79     -17.942 -11.763 -51.326  1.00  0.00           C  
ATOM   2537  C6    G    79     -18.961 -11.387 -50.402  1.00  0.00           C  
ATOM   2538  O6    G    79     -19.278 -11.924 -49.330  1.00  0.00           O  
ATOM   2539  N7    G    79     -17.037 -12.814 -51.296  1.00  0.00           N  
ATOM   2540  C8    G    79     -16.324 -12.663 -52.382  1.00  0.00           C  
ATOM   2541  N9    G    79     -16.695 -11.565 -53.118  1.00  0.00           N  
ATOM   2542  H5'   G    79     -13.144 -13.437 -55.765  1.00  0.00           H  
ATOM   2543 H5''   G    79     -11.904 -12.407 -55.040  1.00  0.00           H  
ATOM   2544  H4'   G    79     -13.626 -11.073 -55.891  1.00  0.00           H  
ATOM   2545  H3'   G    79     -13.645 -10.986 -52.850  1.00  0.00           H  
ATOM   2546  H1'   G    79     -16.882 -10.682 -54.986  1.00  0.00           H  
ATOM   2547  H2'   G    79     -15.437  -9.226 -53.181  1.00  0.00           H  
ATOM   2548 HO2'   G    79     -14.182  -8.748 -55.355  1.00  0.00           H  
ATOM   2549  H1    G    79     -20.377  -9.912 -50.249  1.00  0.00           H  
ATOM   2550  H22   G    79     -19.968  -7.933 -53.036  1.00  0.00           H  
ATOM   2551  H21   G    79     -20.834  -8.218 -51.564  1.00  0.00           H  
ATOM   2552  H8    G    79     -15.503 -13.338 -52.668  1.00  0.00           H  
ATOM   2553  P     U    80     -11.982  -9.070 -52.709  1.00  0.00           P  
ATOM   2554  OP2   U    80     -11.991 -10.119 -51.655  1.00  0.00           O  
ATOM   2555  OP1   U    80     -10.692  -8.500 -53.160  1.00  0.00           O  
ATOM   2556  O5'   U    80     -12.895  -7.855 -52.244  1.00  0.00           O  
ATOM   2557  C5'   U    80     -13.043  -6.696 -53.061  1.00  0.00           C  
ATOM   2558  C4'   U    80     -14.232  -5.895 -52.606  1.00  0.00           C  
ATOM   2559  O4'   U    80     -15.394  -6.762 -52.557  1.00  0.00           O  
ATOM   2560  C3'   U    80     -14.151  -5.340 -51.197  1.00  0.00           C  
ATOM   2561  O3'   U    80     -13.392  -4.148 -51.120  1.00  0.00           O  
ATOM   2562  C1'   U    80     -16.249  -6.347 -51.508  1.00  0.00           C  
ATOM   2563  C2'   U    80     -15.614  -5.115 -50.866  1.00  0.00           C  
ATOM   2564  O2'   U    80     -16.134  -3.958 -51.480  1.00  0.00           O  
ATOM   2565  N1    U    80     -16.435  -7.456 -50.556  1.00  0.00           N  
ATOM   2566  C2    U    80     -17.566  -7.436 -49.759  1.00  0.00           C  
ATOM   2567  O2    U    80     -18.383  -6.536 -49.797  1.00  0.00           O  
ATOM   2568  N3    U    80     -17.698  -8.506 -48.910  1.00  0.00           N  
ATOM   2569  C4    U    80     -16.832  -9.572 -48.775  1.00  0.00           C  
ATOM   2570  O4    U    80     -17.118 -10.491 -48.008  1.00  0.00           O  
ATOM   2571  C5    U    80     -15.677  -9.514 -49.620  1.00  0.00           C  
ATOM   2572  C6    U    80     -15.522  -8.486 -50.460  1.00  0.00           C  
ATOM   2573  H5'   U    80     -13.171  -6.988 -54.113  1.00  0.00           H  
ATOM   2574 H5''   U    80     -12.135  -6.076 -53.007  1.00  0.00           H  
ATOM   2575  H4'   U    80     -14.295  -5.070 -53.331  1.00  0.00           H  
ATOM   2576  H3'   U    80     -13.645  -6.011 -50.487  1.00  0.00           H  
ATOM   2577  H1'   U    80     -17.252  -6.050 -51.847  1.00  0.00           H  
ATOM   2578  H2'   U    80     -15.788  -4.966 -49.791  1.00  0.00           H  
ATOM   2579 HO2'   U    80     -15.405  -3.281 -51.589  1.00  0.00           H  
ATOM   2580  H3    U    80     -18.509  -8.514 -48.324  1.00  0.00           H  
ATOM   2581  H5    U    80     -14.919 -10.312 -49.577  1.00  0.00           H  
ATOM   2582  H6    U    80     -14.628  -8.459 -51.102  1.00  0.00           H  
ATOM   2583  P     A    81     -12.426  -3.883 -49.863  1.00  0.00           P  
ATOM   2584  OP2   A    81     -11.644  -5.120 -49.616  1.00  0.00           O  
ATOM   2585  OP1   A    81     -11.717  -2.599 -50.090  1.00  0.00           O  
ATOM   2586  O5'   A    81     -13.430  -3.683 -48.642  1.00  0.00           O  
ATOM   2587  C5'   A    81     -14.304  -2.565 -48.593  1.00  0.00           C  
ATOM   2588  C4'   A    81     -15.291  -2.682 -47.458  1.00  0.00           C  
ATOM   2589  O4'   A    81     -16.093  -3.875 -47.606  1.00  0.00           O  
ATOM   2590  C3'   A    81     -14.694  -2.831 -46.067  1.00  0.00           C  
ATOM   2591  O3'   A    81     -14.231  -1.605 -45.528  1.00  0.00           O  
ATOM   2592  C1'   A    81     -16.482  -4.367 -46.335  1.00  0.00           C  
ATOM   2593  C2'   A    81     -15.841  -3.457 -45.276  1.00  0.00           C  
ATOM   2594  O2'   A    81     -16.788  -2.476 -44.878  1.00  0.00           O  
ATOM   2595  N1    A    81     -16.798  -8.704 -43.569  1.00  0.00           N  
ATOM   2596  C2    A    81     -17.363  -7.499 -43.421  1.00  0.00           C  
ATOM   2597  N3    A    81     -17.237  -6.412 -44.180  1.00  0.00           N  
ATOM   2598  C4    A    81     -16.410  -6.648 -45.214  1.00  0.00           C  
ATOM   2599  C5    A    81     -15.756  -7.832 -45.498  1.00  0.00           C  
ATOM   2600  C6    A    81     -15.973  -8.908 -44.618  1.00  0.00           C  
ATOM   2601  N6    A    81     -15.410 -10.109 -44.765  1.00  0.00           N  
ATOM   2602  N7    A    81     -14.987  -7.704 -46.647  1.00  0.00           N  
ATOM   2603  C8    A    81     -15.190  -6.467 -47.025  1.00  0.00           C  
ATOM   2604  N9    A    81     -16.041  -5.769 -46.203  1.00  0.00           N  
ATOM   2605  H5'   A    81     -14.796  -2.505 -49.439  1.00  0.00           H  
ATOM   2606 H5''   A    81     -13.775  -1.749 -48.473  1.00  0.00           H  
ATOM   2607  H4'   A    81     -15.885  -1.903 -47.472  1.00  0.00           H  
ATOM   2608  H3'   A    81     -13.947  -3.465 -46.104  1.00  0.00           H  
ATOM   2609  H1'   A    81     -17.459  -4.323 -46.254  1.00  0.00           H  
ATOM   2610  H2'   A    81     -15.511  -3.975 -44.512  1.00  0.00           H  
ATOM   2611 HO2'   A    81     -16.917  -2.534 -43.909  1.00  0.00           H  
ATOM   2612  H2    A    81     -17.952  -7.403 -42.644  1.00  0.00           H  
ATOM   2613  H61   A    81     -15.600 -10.821 -44.118  1.00  0.00           H  
ATOM   2614  H62   A    81     -14.808 -10.280 -45.519  1.00  0.00           H  
ATOM   2615  H8    A    81     -14.773  -6.075 -47.821  1.00  0.00           H  
ATOM   2616  P     A    82     -12.993  -1.588 -44.504  1.00  0.00           P  
ATOM   2617  OP2   A    82     -12.016  -2.615 -44.947  1.00  0.00           O  
ATOM   2618  OP1   A    82     -12.553  -0.180 -44.336  1.00  0.00           O  
ATOM   2619  O5'   A    82     -13.626  -2.074 -43.125  1.00  0.00           O  
ATOM   2620  C5'   A    82     -14.659  -1.331 -42.496  1.00  0.00           C  
ATOM   2621  C4'   A    82     -15.445  -2.183 -41.530  1.00  0.00           C  
ATOM   2622  O4'   A    82     -15.958  -3.381 -42.194  1.00  0.00           O  
ATOM   2623  C3'   A    82     -14.673  -2.722 -40.336  1.00  0.00           C  
ATOM   2624  O3'   A    82     -14.508  -1.765 -39.304  1.00  0.00           O  
ATOM   2625  C1'   A    82     -15.910  -4.476 -41.308  1.00  0.00           C  
ATOM   2626  C2'   A    82     -15.515  -3.918 -39.931  1.00  0.00           C  
ATOM   2627  O2'   A    82     -16.687  -3.512 -39.238  1.00  0.00           O  
ATOM   2628  N1    A    82     -14.359  -9.386 -41.116  1.00  0.00           N  
ATOM   2629  C2    A    82     -15.351  -8.731 -40.501  1.00  0.00           C  
ATOM   2630  N3    A    82     -15.699  -7.450 -40.597  1.00  0.00           N  
ATOM   2631  C4    A    82     -14.889  -6.799 -41.450  1.00  0.00           C  
ATOM   2632  C5    A    82     -13.828  -7.336 -42.157  1.00  0.00           C  
ATOM   2633  C6    A    82     -13.563  -8.704 -41.968  1.00  0.00           C  
ATOM   2634  N6    A    82     -12.574  -9.358 -42.580  1.00  0.00           N  
ATOM   2635  N7    A    82     -13.220  -6.365 -42.941  1.00  0.00           N  
ATOM   2636  C8    A    82     -13.915  -5.282 -42.696  1.00  0.00           C  
ATOM   2637  N9    A    82     -14.941  -5.472 -41.803  1.00  0.00           N  
ATOM   2638  H5'   A    82     -15.267  -0.983 -43.181  1.00  0.00           H  
ATOM   2639 H5''   A    82     -14.262  -0.579 -42.009  1.00  0.00           H  
ATOM   2640  H4'   A    82     -16.206  -1.663 -41.196  1.00  0.00           H  
ATOM   2641  H3'   A    82     -13.793  -3.032 -40.635  1.00  0.00           H  
ATOM   2642  H1'   A    82     -16.799  -4.885 -41.252  1.00  0.00           H  
ATOM   2643  H2'   A    82     -14.993  -4.567 -39.413  1.00  0.00           H  
ATOM   2644 HO2'   A    82     -17.202  -4.308 -38.990  1.00  0.00           H  
ATOM   2645  H2    A    82     -15.899  -9.271 -39.893  1.00  0.00           H  
ATOM   2646  H61   A    82     -12.438 -10.313 -42.409  1.00  0.00           H  
ATOM   2647  H62   A    82     -11.984  -8.883 -43.203  1.00  0.00           H  
ATOM   2648  H8    A    82     -13.721  -4.416 -43.111  1.00  0.00           H  
ATOM   2649  P     U    83     -13.102  -1.643 -38.534  1.00  0.00           P  
ATOM   2650  OP2   U    83     -12.018  -1.691 -39.547  1.00  0.00           O  
ATOM   2651  OP1   U    83     -13.187  -0.488 -37.603  1.00  0.00           O  
ATOM   2652  O5'   U    83     -13.023  -2.974 -37.663  1.00  0.00           O  
ATOM   2653  C5'   U    83     -14.036  -3.290 -36.720  1.00  0.00           C  
ATOM   2654  C4'   U    83     -14.003  -4.749 -36.335  1.00  0.00           C  
ATOM   2655  O4'   U    83     -14.162  -5.588 -37.500  1.00  0.00           O  
ATOM   2656  C3'   U    83     -12.709  -5.248 -35.710  1.00  0.00           C  
ATOM   2657  O3'   U    83     -12.584  -4.899 -34.343  1.00  0.00           O  
ATOM   2658  C1'   U    83     -13.458  -6.798 -37.345  1.00  0.00           C  
ATOM   2659  C2'   U    83     -12.770  -6.751 -35.974  1.00  0.00           C  
ATOM   2660  O2'   U    83     -13.595  -7.407 -35.021  1.00  0.00           O  
ATOM   2661  N1    U    83     -12.488  -6.940 -38.457  1.00  0.00           N  
ATOM   2662  C2    U    83     -12.078  -8.222 -38.777  1.00  0.00           C  
ATOM   2663  O2    U    83     -12.476  -9.214 -38.192  1.00  0.00           O  
ATOM   2664  N3    U    83     -11.180  -8.304 -39.813  1.00  0.00           N  
ATOM   2665  C4    U    83     -10.658  -7.261 -40.547  1.00  0.00           C  
ATOM   2666  O4    U    83      -9.856  -7.499 -41.451  1.00  0.00           O  
ATOM   2667  C5    U    83     -11.127  -5.965 -40.161  1.00  0.00           C  
ATOM   2668  C6    U    83     -12.003  -5.855 -39.156  1.00  0.00           C  
ATOM   2669  H5'   U    83     -14.911  -3.083 -37.110  1.00  0.00           H  
ATOM   2670 H5''   U    83     -13.906  -2.746 -35.916  1.00  0.00           H  
ATOM   2671  H4'   U    83     -14.742  -4.930 -35.719  1.00  0.00           H  
ATOM   2672  H3'   U    83     -11.948  -4.870 -36.197  1.00  0.00           H  
ATOM   2673  H1'   U    83     -14.087  -7.551 -37.365  1.00  0.00           H  
ATOM   2674  H2'   U    83     -11.874  -7.146 -36.010  1.00  0.00           H  
ATOM   2675 HO2'   U    83     -13.361  -8.359 -34.999  1.00  0.00           H  
ATOM   2676  H3    U    83     -10.876  -9.204 -40.055  1.00  0.00           H  
ATOM   2677  H5    U    83     -10.809  -5.165 -40.630  1.00  0.00           H  
ATOM   2678  H6    U    83     -12.307  -4.958 -38.910  1.00  0.00           H  
ATOM   2679  P     A    84     -11.354  -3.989 -33.850  1.00  0.00           P  
ATOM   2680  OP2   A    84     -11.314  -4.036 -32.366  1.00  0.00           O  
ATOM   2681  OP1   A    84     -10.153  -4.377 -34.630  1.00  0.00           O  
ATOM   2682  O5'   A    84     -11.769  -2.513 -34.284  1.00  0.00           O  
ATOM   2683  C5'   A    84     -11.775  -1.451 -33.342  1.00  0.00           C  
ATOM   2684  C4'   A    84     -13.178  -0.998 -33.026  1.00  0.00           C  
ATOM   2685  O4'   A    84     -13.425  -1.348 -31.642  1.00  0.00           O  
ATOM   2686  C3'   A    84     -13.429   0.501 -33.105  1.00  0.00           C  
ATOM   2687  O3'   A    84     -13.770   0.938 -34.409  1.00  0.00           O  
ATOM   2688  C1'   A    84     -14.095  -0.270 -30.999  1.00  0.00           C  
ATOM   2689  C2'   A    84     -14.495   0.746 -32.053  1.00  0.00           C  
ATOM   2690  O2'   A    84     -15.788   0.426 -32.546  1.00  0.00           O  
ATOM   2691  N1    A    84     -13.838   2.804 -26.872  1.00  0.00           N  
ATOM   2692  C2    A    84     -14.857   2.439 -27.661  1.00  0.00           C  
ATOM   2693  N3    A    84     -14.854   1.634 -28.721  1.00  0.00           N  
ATOM   2694  C4    A    84     -13.615   1.168 -28.960  1.00  0.00           C  
ATOM   2695  C5    A    84     -12.470   1.452 -28.239  1.00  0.00           C  
ATOM   2696  C6    A    84     -12.607   2.318 -27.139  1.00  0.00           C  
ATOM   2697  N6    A    84     -11.592   2.682 -26.353  1.00  0.00           N  
ATOM   2698  N7    A    84     -11.374   0.791 -28.778  1.00  0.00           N  
ATOM   2699  C8    A    84     -11.873   0.134 -29.795  1.00  0.00           C  
ATOM   2700  N9    A    84     -13.224   0.316 -29.964  1.00  0.00           N  
ATOM   2701  H5'   A    84     -11.270  -0.695 -33.709  1.00  0.00           H  
ATOM   2702 H5''   A    84     -11.342  -1.752 -32.516  1.00  0.00           H  
ATOM   2703  H4'   A    84     -13.804  -1.468 -33.615  1.00  0.00           H  
ATOM   2704  H3'   A    84     -12.615   0.978 -32.840  1.00  0.00           H  
ATOM   2705  H1'   A    84     -14.901  -0.638 -30.578  1.00  0.00           H  
ATOM   2706  H2'   A    84     -14.455   1.663 -31.708  1.00  0.00           H  
ATOM   2707 HO2'   A    84     -16.461   0.796 -31.937  1.00  0.00           H  
ATOM   2708  H2    A    84     -15.730   2.819 -27.424  1.00  0.00           H  
ATOM   2709  H61   A    84     -11.749   3.290 -25.599  1.00  0.00           H  
ATOM   2710  H62   A    84     -10.690   2.342 -26.527  1.00  0.00           H  
ATOM   2711  H8    A    84     -11.332  -0.436 -30.381  1.00  0.00           H  
ATOM   2712  P     A    85     -14.360   2.410 -34.623  1.00  0.00           P  
ATOM   2713  OP2   A    85     -13.522   3.309 -33.791  1.00  0.00           O  
ATOM   2714  OP1   A    85     -14.422   2.614 -36.092  1.00  0.00           O  
ATOM   2715  O5'   A    85     -15.849   2.461 -34.056  1.00  0.00           O  
ATOM   2716  C5'   A    85     -16.646   3.626 -34.203  1.00  0.00           C  
ATOM   2717  C4'   A    85     -18.095   3.281 -34.436  1.00  0.00           C  
ATOM   2718  O4'   A    85     -18.273   2.623 -35.723  1.00  0.00           O  
ATOM   2719  C3'   A    85     -18.716   2.307 -33.446  1.00  0.00           C  
ATOM   2720  O3'   A    85     -19.125   2.928 -32.239  1.00  0.00           O  
ATOM   2721  C1'   A    85     -19.241   1.618 -35.625  1.00  0.00           C  
ATOM   2722  C2'   A    85     -19.873   1.743 -34.243  1.00  0.00           C  
ATOM   2723  O2'   A    85     -20.954   2.663 -34.311  1.00  0.00           O  
ATOM   2724  N1    A    85     -19.779  -3.333 -36.950  1.00  0.00           N  
ATOM   2725  C2    A    85     -20.653  -2.322 -36.873  1.00  0.00           C  
ATOM   2726  N3    A    85     -20.445  -1.055 -36.520  1.00  0.00           N  
ATOM   2727  C4    A    85     -19.151  -0.853 -36.215  1.00  0.00           C  
ATOM   2728  C5    A    85     -18.136  -1.792 -36.246  1.00  0.00           C  
ATOM   2729  C6    A    85     -18.486  -3.096 -36.637  1.00  0.00           C  
ATOM   2730  N6    A    85     -17.616  -4.105 -36.713  1.00  0.00           N  
ATOM   2731  N7    A    85     -16.928  -1.221 -35.868  1.00  0.00           N  
ATOM   2732  C8    A    85     -17.235   0.028 -35.621  1.00  0.00           C  
ATOM   2733  N9    A    85     -18.563   0.321 -35.811  1.00  0.00           N  
ATOM   2734  H5'   A    85     -16.315   4.146 -34.966  1.00  0.00           H  
ATOM   2735 H5''   A    85     -16.572   4.170 -33.392  1.00  0.00           H  
ATOM   2736  H4'   A    85     -18.611   4.114 -34.427  1.00  0.00           H  
ATOM   2737  H3'   A    85     -18.084   1.585 -33.243  1.00  0.00           H  
ATOM   2738  H1'   A    85     -19.934   1.725 -36.311  1.00  0.00           H  
ATOM   2739  H2'   A    85     -20.159   0.871 -33.899  1.00  0.00           H  
ATOM   2740 HO2'   A    85     -20.952   3.216 -33.503  1.00  0.00           H  
ATOM   2741  H2    A    85     -21.578  -2.546 -37.110  1.00  0.00           H  
ATOM   2742  H61   A    85     -17.919  -4.994 -36.993  1.00  0.00           H  
ATOM   2743  H62   A    85     -16.673  -3.957 -36.492  1.00  0.00           H  
ATOM   2744  H8    A    85     -16.576   0.693 -35.328  1.00  0.00           H  
ATOM   2745  P     G    86     -18.860   2.194 -30.841  1.00  0.00           P  
ATOM   2746  OP2   G    86     -17.510   1.585 -30.952  1.00  0.00           O  
ATOM   2747  OP1   G    86     -19.123   3.211 -29.791  1.00  0.00           O  
ATOM   2748  O5'   G    86     -19.919   1.017 -30.663  1.00  0.00           O  
ATOM   2749  C5'   G    86     -21.286   1.300 -30.405  1.00  0.00           C  
ATOM   2750  C4'   G    86     -22.127   0.047 -30.436  1.00  0.00           C  
ATOM   2751  O4'   G    86     -22.187  -0.486 -31.793  1.00  0.00           O  
ATOM   2752  C3'   G    86     -21.616  -1.121 -29.606  1.00  0.00           C  
ATOM   2753  O3'   G    86     -21.868  -0.966 -28.220  1.00  0.00           O  
ATOM   2754  C1'   G    86     -22.289  -1.895 -31.716  1.00  0.00           C  
ATOM   2755  C2'   G    86     -22.347  -2.287 -30.236  1.00  0.00           C  
ATOM   2756  O2'   G    86     -23.703  -2.333 -29.815  1.00  0.00           O  
ATOM   2757  N1    G    86     -20.595  -6.028 -34.156  1.00  0.00           N  
ATOM   2758  C2    G    86     -21.825  -5.788 -33.594  1.00  0.00           C  
ATOM   2759  N2    G    86     -22.727  -6.775 -33.692  1.00  0.00           N  
ATOM   2760  N3    G    86     -22.149  -4.661 -32.981  1.00  0.00           N  
ATOM   2761  C4    G    86     -21.128  -3.779 -32.972  1.00  0.00           C  
ATOM   2762  C5    G    86     -19.864  -3.919 -33.504  1.00  0.00           C  
ATOM   2763  C6    G    86     -19.529  -5.133 -34.159  1.00  0.00           C  
ATOM   2764  O6    G    86     -18.461  -5.450 -34.695  1.00  0.00           O  
ATOM   2765  N7    G    86     -19.107  -2.778 -33.285  1.00  0.00           N  
ATOM   2766  C8    G    86     -19.909  -1.978 -32.635  1.00  0.00           C  
ATOM   2767  N9    G    86     -21.151  -2.522 -32.413  1.00  0.00           N  
ATOM   2768  H5'   G    86     -21.618   1.925 -31.082  1.00  0.00           H  
ATOM   2769 H5''   G    86     -21.365   1.716 -29.521  1.00  0.00           H  
ATOM   2770  H4'   G    86     -23.034   0.273 -30.142  1.00  0.00           H  
ATOM   2771  H3'   G    86     -20.653  -1.235 -29.747  1.00  0.00           H  
ATOM   2772  H1'   G    86     -23.126  -2.155 -32.155  1.00  0.00           H  
ATOM   2773  H2'   G    86     -21.885  -3.135 -30.066  1.00  0.00           H  
ATOM   2774 HO2'   G    86     -23.767  -1.975 -28.905  1.00  0.00           H  
ATOM   2775  H1    G    86     -20.454  -6.896 -34.589  1.00  0.00           H  
ATOM   2776  H22   G    86     -23.622  -6.660 -33.309  1.00  0.00           H  
ATOM   2777  H21   G    86     -22.494  -7.612 -34.145  1.00  0.00           H  
ATOM   2778  H8    G    86     -19.651  -1.081 -32.338  1.00  0.00           H  
ATOM   2779  P     C    87     -20.773  -1.440 -27.143  1.00  0.00           P  
ATOM   2780  OP2   C    87     -19.427  -1.120 -27.682  1.00  0.00           O  
ATOM   2781  OP1   C    87     -21.176  -0.910 -25.815  1.00  0.00           O  
ATOM   2782  O5'   C    87     -20.926  -3.025 -27.107  1.00  0.00           O  
ATOM   2783  C5'   C    87     -22.002  -3.639 -26.414  1.00  0.00           C  
ATOM   2784  C4'   C    87     -22.311  -5.012 -26.966  1.00  0.00           C  
ATOM   2785  O4'   C    87     -22.352  -4.967 -28.418  1.00  0.00           O  
ATOM   2786  C3'   C    87     -21.304  -6.112 -26.667  1.00  0.00           C  
ATOM   2787  O3'   C    87     -21.433  -6.655 -25.360  1.00  0.00           O  
ATOM   2788  C1'   C    87     -21.886  -6.197 -28.945  1.00  0.00           C  
ATOM   2789  C2'   C    87     -21.614  -7.126 -27.758  1.00  0.00           C  
ATOM   2790  O2'   C    87     -22.750  -7.924 -27.493  1.00  0.00           O  
ATOM   2791  N1    C    87     -20.662  -5.971 -29.739  1.00  0.00           N  
ATOM   2792  C2    C    87     -20.338  -6.887 -30.747  1.00  0.00           C  
ATOM   2793  O2    C    87     -21.101  -7.845 -30.955  1.00  0.00           O  
ATOM   2794  N3    C    87     -19.207  -6.704 -31.466  1.00  0.00           N  
ATOM   2795  C4    C    87     -18.419  -5.656 -31.216  1.00  0.00           C  
ATOM   2796  N4    C    87     -17.316  -5.510 -31.955  1.00  0.00           N  
ATOM   2797  C5    C    87     -18.726  -4.708 -30.198  1.00  0.00           C  
ATOM   2798  C6    C    87     -19.846  -4.899 -29.494  1.00  0.00           C  
ATOM   2799  H5'   C    87     -22.799  -3.074 -26.497  1.00  0.00           H  
ATOM   2800 H5''   C    87     -21.766  -3.721 -25.466  1.00  0.00           H  
ATOM   2801  H4'   C    87     -23.263  -5.286 -26.486  1.00  0.00           H  
ATOM   2802  H3'   C    87     -20.258  -5.771 -26.693  1.00  0.00           H  
ATOM   2803  H1'   C    87     -22.609  -6.711 -29.595  1.00  0.00           H  
ATOM   2804  H2'   C    87     -20.803  -7.854 -27.904  1.00  0.00           H  
ATOM   2805 HO2'   C    87     -22.937  -7.924 -26.510  1.00  0.00           H  
ATOM   2806  H42   C    87     -16.703  -4.736 -31.793  1.00  0.00           H  
ATOM   2807  H41   C    87     -17.104  -6.174 -32.671  1.00  0.00           H  
ATOM   2808  H5    C    87     -18.065  -3.852 -30.000  1.00  0.00           H  
ATOM   2809  H6    C    87     -20.116  -4.187 -28.700  1.00  0.00           H  
ATOM   2810  P     U    88     -20.131  -7.224 -24.604  1.00  0.00           P  
ATOM   2811  OP2   U    88     -19.003  -6.281 -24.824  1.00  0.00           O  
ATOM   2812  OP1   U    88     -20.529  -7.577 -23.216  1.00  0.00           O  
ATOM   2813  O5'   U    88     -19.801  -8.574 -25.381  1.00  0.00           O  
ATOM   2814  C5'   U    88     -20.667  -9.714 -25.275  1.00  0.00           C  
ATOM   2815  C4'   U    88     -20.228 -10.789 -26.231  1.00  0.00           C  
ATOM   2816  O4'   U    88     -20.241 -10.273 -27.587  1.00  0.00           O  
ATOM   2817  C3'   U    88     -18.812 -11.310 -26.067  1.00  0.00           C  
ATOM   2818  O3'   U    88     -18.738 -12.237 -24.995  1.00  0.00           O  
ATOM   2819  C1'   U    88     -19.271 -10.976 -28.348  1.00  0.00           C  
ATOM   2820  C2'   U    88     -18.580 -11.969 -27.415  1.00  0.00           C  
ATOM   2821  O2'   U    88     -19.256 -13.197 -27.523  1.00  0.00           O  
ATOM   2822  N1    U    88     -18.322 -10.033 -28.958  1.00  0.00           N  
ATOM   2823  C2    U    88     -17.676 -10.433 -30.115  1.00  0.00           C  
ATOM   2824  O2    U    88     -17.874 -11.519 -30.642  1.00  0.00           O  
ATOM   2825  N3    U    88     -16.786  -9.518 -30.626  1.00  0.00           N  
ATOM   2826  C4    U    88     -16.479  -8.276 -30.100  1.00  0.00           C  
ATOM   2827  O4    U    88     -15.579  -7.607 -30.608  1.00  0.00           O  
ATOM   2828  C5    U    88     -17.200  -7.935 -28.914  1.00  0.00           C  
ATOM   2829  C6    U    88     -18.073  -8.799 -28.399  1.00  0.00           C  
ATOM   2830  H5'   U    88     -21.704  -9.424 -25.494  1.00  0.00           H  
ATOM   2831 H5''   U    88     -20.652 -10.106 -24.246  1.00  0.00           H  
ATOM   2832  H4'   U    88     -20.928 -11.617 -26.045  1.00  0.00           H  
ATOM   2833  H3'   U    88     -18.082 -10.530 -25.807  1.00  0.00           H  
ATOM   2834  H1'   U    88     -19.712 -11.562 -29.168  1.00  0.00           H  
ATOM   2835  H2'   U    88     -17.522 -12.206 -27.595  1.00  0.00           H  
ATOM   2836 HO2'   U    88     -19.454 -13.551 -26.609  1.00  0.00           H  
ATOM   2837  H3    U    88     -16.309  -9.780 -31.466  1.00  0.00           H  
ATOM   2838  H5    U    88     -17.033  -6.962 -28.426  1.00  0.00           H  
ATOM   2839  H6    U    88     -18.619  -8.517 -27.486  1.00  0.00           H  
ATOM   2840  P     G    89     -17.388 -12.363 -24.139  1.00  0.00           P  
ATOM   2841  OP2   G    89     -16.898 -11.009 -23.823  1.00  0.00           O  
ATOM   2842  OP1   G    89     -17.667 -13.313 -23.032  1.00  0.00           O  
ATOM   2843  O5'   G    89     -16.364 -13.059 -25.143  1.00  0.00           O  
ATOM   2844  C5'   G    89     -16.585 -14.402 -25.591  1.00  0.00           C  
ATOM   2845  C4'   G    89     -15.542 -14.809 -26.607  1.00  0.00           C  
ATOM   2846  O4'   G    89     -15.691 -14.015 -27.819  1.00  0.00           O  
ATOM   2847  C3'   G    89     -14.083 -14.604 -26.223  1.00  0.00           C  
ATOM   2848  O3'   G    89     -13.606 -15.603 -25.338  1.00  0.00           O  
ATOM   2849  C1'   G    89     -14.428 -13.959 -28.456  1.00  0.00           C  
ATOM   2850  C2'   G    89     -13.402 -14.674 -27.576  1.00  0.00           C  
ATOM   2851  O2'   G    89     -13.260 -15.993 -28.035  1.00  0.00           O  
ATOM   2852  N1    G    89     -11.358 -10.885 -31.060  1.00  0.00           N  
ATOM   2853  C2    G    89     -11.477 -12.255 -31.113  1.00  0.00           C  
ATOM   2854  N2    G    89     -10.672 -12.892 -31.973  1.00  0.00           N  
ATOM   2855  N3    G    89     -12.328 -12.949 -30.375  1.00  0.00           N  
ATOM   2856  C4    G    89     -13.061 -12.154 -29.567  1.00  0.00           C  
ATOM   2857  C5    G    89     -13.016 -10.781 -29.432  1.00  0.00           C  
ATOM   2858  C6    G    89     -12.095 -10.045 -30.226  1.00  0.00           C  
ATOM   2859  O6    G    89     -11.892  -8.819 -30.239  1.00  0.00           O  
ATOM   2860  N7    G    89     -13.934 -10.349 -28.486  1.00  0.00           N  
ATOM   2861  C8    G    89     -14.510 -11.444 -28.072  1.00  0.00           C  
ATOM   2862  N9    G    89     -14.025 -12.574 -28.687  1.00  0.00           N  
ATOM   2863  H5'   G    89     -17.585 -14.491 -26.040  1.00  0.00           H  
ATOM   2864 H5''   G    89     -16.553 -15.095 -24.738  1.00  0.00           H  
ATOM   2865  H4'   G    89     -15.704 -15.888 -26.740  1.00  0.00           H  
ATOM   2866  H3'   G    89     -13.897 -13.668 -25.675  1.00  0.00           H  
ATOM   2867  H1'   G    89     -14.430 -14.474 -29.427  1.00  0.00           H  
ATOM   2868  H2'   G    89     -12.380 -14.268 -27.557  1.00  0.00           H  
ATOM   2869 HO2'   G    89     -13.184 -16.612 -27.253  1.00  0.00           H  
ATOM   2870  H1    G    89     -10.688 -10.456 -31.666  1.00  0.00           H  
ATOM   2871  H22   G    89     -10.717 -13.888 -32.054  1.00  0.00           H  
ATOM   2872  H21   G    89     -10.028 -12.373 -32.533  1.00  0.00           H  
ATOM   2873  H8    G    89     -15.301 -11.462 -27.306  1.00  0.00           H  
ATOM   2874  P     A    90     -12.361 -15.295 -24.370  1.00  0.00           P  
ATOM   2875  OP2   A    90     -12.540 -13.933 -23.809  1.00  0.00           O  
ATOM   2876  OP1   A    90     -12.195 -16.451 -23.453  1.00  0.00           O  
ATOM   2877  O5'   A    90     -11.108 -15.262 -25.353  1.00  0.00           O  
ATOM   2878  C5'   A    90      -9.961 -14.482 -25.047  1.00  0.00           C  
ATOM   2879  C4'   A    90      -9.008 -14.417 -26.214  1.00  0.00           C  
ATOM   2880  O4'   A    90      -9.675 -13.787 -27.340  1.00  0.00           O  
ATOM   2881  C3'   A    90      -7.747 -13.593 -26.000  1.00  0.00           C  
ATOM   2882  O3'   A    90      -6.708 -14.323 -25.372  1.00  0.00           O  
ATOM   2883  C1'   A    90      -8.728 -13.057 -28.071  1.00  0.00           C  
ATOM   2884  C2'   A    90      -7.359 -13.313 -27.446  1.00  0.00           C  
ATOM   2885  O2'   A    90      -6.776 -14.457 -28.053  1.00  0.00           O  
ATOM   2886  N1    A    90      -7.531  -8.299 -29.645  1.00  0.00           N  
ATOM   2887  C2    A    90      -6.956  -9.489 -29.859  1.00  0.00           C  
ATOM   2888  N3    A    90      -7.321 -10.691 -29.418  1.00  0.00           N  
ATOM   2889  C4    A    90      -8.429 -10.603 -28.661  1.00  0.00           C  
ATOM   2890  C5    A    90      -9.132  -9.453 -28.351  1.00  0.00           C  
ATOM   2891  C6    A    90      -8.643  -8.245 -28.880  1.00  0.00           C  
ATOM   2892  N6    A    90      -9.215  -7.058 -28.667  1.00  0.00           N  
ATOM   2893  N7    A    90     -10.224  -9.747 -27.546  1.00  0.00           N  
ATOM   2894  C8    A    90     -10.158 -11.046 -27.390  1.00  0.00           C  
ATOM   2895  N9    A    90      -9.096 -11.629 -28.037  1.00  0.00           N  
ATOM   2896  H5'   A    90      -9.499 -14.880 -24.279  1.00  0.00           H  
ATOM   2897 H5''   A    90     -10.244 -13.574 -24.814  1.00  0.00           H  
ATOM   2898  H4'   A    90      -8.752 -15.327 -26.470  1.00  0.00           H  
ATOM   2899  H3'   A    90      -7.901 -12.761 -25.504  1.00  0.00           H  
ATOM   2900  H1'   A    90      -8.726 -13.372 -29.000  1.00  0.00           H  
ATOM   2901  H2'   A    90      -6.776 -12.528 -27.516  1.00  0.00           H  
ATOM   2902 HO2'   A    90      -6.320 -14.985 -27.365  1.00  0.00           H  
ATOM   2903  H2    A    90      -6.152  -9.473 -30.420  1.00  0.00           H  
ATOM   2904  H61   A    90      -8.828  -6.249 -29.063  1.00  0.00           H  
ATOM   2905  H62   A    90     -10.023  -6.995 -28.115  1.00  0.00           H  
ATOM   2906  H8    A    90     -10.807 -11.555 -26.859  1.00  0.00           H  
ATOM   2907  P     C    91      -5.919 -13.692 -24.121  1.00  0.00           P  
ATOM   2908  OP2   C    91      -6.883 -12.893 -23.324  1.00  0.00           O  
ATOM   2909  OP1   C    91      -5.151 -14.781 -23.466  1.00  0.00           O  
ATOM   2910  O5'   C    91      -4.878 -12.688 -24.788  1.00  0.00           O  
ATOM   2911  C5'   C    91      -3.852 -13.164 -25.647  1.00  0.00           C  
ATOM   2912  C4'   C    91      -3.172 -12.031 -26.388  1.00  0.00           C  
ATOM   2913  O4'   C    91      -4.113 -11.394 -27.288  1.00  0.00           O  
ATOM   2914  C3'   C    91      -2.667 -10.869 -25.547  1.00  0.00           C  
ATOM   2915  O3'   C    91      -1.416 -11.139 -24.941  1.00  0.00           O  
ATOM   2916  C1'   C    91      -3.828 -10.021 -27.396  1.00  0.00           C  
ATOM   2917  C2'   C    91      -2.563  -9.764 -26.580  1.00  0.00           C  
ATOM   2918  O2'   C    91      -1.435  -9.938 -27.408  1.00  0.00           O  
ATOM   2919  N1    C    91      -4.970  -9.271 -26.847  1.00  0.00           N  
ATOM   2920  C2    C    91      -5.060  -7.904 -27.127  1.00  0.00           C  
ATOM   2921  O2    C    91      -4.199  -7.386 -27.856  1.00  0.00           O  
ATOM   2922  N3    C    91      -6.074  -7.184 -26.601  1.00  0.00           N  
ATOM   2923  C4    C    91      -6.981  -7.783 -25.826  1.00  0.00           C  
ATOM   2924  N4    C    91      -7.961  -7.029 -25.314  1.00  0.00           N  
ATOM   2925  C5    C    91      -6.923  -9.178 -25.538  1.00  0.00           C  
ATOM   2926  C6    C    91      -5.914  -9.878 -26.067  1.00  0.00           C  
ATOM   2927  H5'   C    91      -4.243 -13.783 -26.298  1.00  0.00           H  
ATOM   2928 H5''   C    91      -3.184 -13.642 -25.112  1.00  0.00           H  
ATOM   2929  H4'   C    91      -2.314 -12.510 -26.882  1.00  0.00           H  
ATOM   2930  H3'   C    91      -3.318 -10.626 -24.693  1.00  0.00           H  
ATOM   2931  H1'   C    91      -3.637  -9.640 -28.410  1.00  0.00           H  
ATOM   2932  H2'   C    91      -2.443  -8.769 -26.127  1.00  0.00           H  
ATOM   2933 HO2'   C    91      -1.361  -9.164 -28.038  1.00  0.00           H  
ATOM   2934  H42   C    91      -8.658  -7.443 -24.727  1.00  0.00           H  
ATOM   2935  H41   C    91      -7.997  -6.051 -25.518  1.00  0.00           H  
ATOM   2936  H5    C    91      -7.680  -9.660 -24.901  1.00  0.00           H  
ATOM   2937  H6    C    91      -5.839 -10.957 -25.867  1.00  0.00           H  
ATOM   2938  P     G    92      -1.142 -10.663 -23.432  1.00  0.00           P  
ATOM   2939  OP2   G    92      -2.390 -10.715 -22.621  1.00  0.00           O  
ATOM   2940  OP1   G    92       0.044 -11.459 -23.017  1.00  0.00           O  
ATOM   2941  O5'   G    92      -0.710  -9.139 -23.578  1.00  0.00           O  
ATOM   2942  C5'   G    92       0.457  -8.784 -24.337  1.00  0.00           C  
ATOM   2943  C4'   G    92       0.518  -7.293 -24.533  1.00  0.00           C  
ATOM   2944  O4'   G    92      -0.693  -6.848 -25.195  1.00  0.00           O  
ATOM   2945  C3'   G    92       0.542  -6.474 -23.257  1.00  0.00           C  
ATOM   2946  O3'   G    92       1.844  -6.444 -22.680  1.00  0.00           O  
ATOM   2947  C1'   G    92      -1.049  -5.560 -24.721  1.00  0.00           C  
ATOM   2948  C2'   G    92       0.041  -5.122 -23.746  1.00  0.00           C  
ATOM   2949  O2'   G    92       1.018  -4.408 -24.478  1.00  0.00           O  
ATOM   2950  N1    G    92      -4.999  -2.869 -23.018  1.00  0.00           N  
ATOM   2951  C2    G    92      -3.763  -2.439 -23.430  1.00  0.00           C  
ATOM   2952  N2    G    92      -3.563  -1.112 -23.412  1.00  0.00           N  
ATOM   2953  N3    G    92      -2.793  -3.246 -23.827  1.00  0.00           N  
ATOM   2954  C4    G    92      -3.159  -4.543 -23.763  1.00  0.00           C  
ATOM   2955  C5    G    92      -4.362  -5.080 -23.351  1.00  0.00           C  
ATOM   2956  C6    G    92      -5.403  -4.200 -22.955  1.00  0.00           C  
ATOM   2957  O6    G    92      -6.554  -4.478 -22.603  1.00  0.00           O  
ATOM   2958  N7    G    92      -4.333  -6.465 -23.419  1.00  0.00           N  
ATOM   2959  C8    G    92      -3.142  -6.741 -23.884  1.00  0.00           C  
ATOM   2960  N9    G    92      -2.387  -5.619 -24.137  1.00  0.00           N  
ATOM   2961  H5'   G    92       0.439  -9.285 -25.315  1.00  0.00           H  
ATOM   2962 H5''   G    92       1.364  -9.127 -23.817  1.00  0.00           H  
ATOM   2963  H4'   G    92       1.446  -7.134 -25.101  1.00  0.00           H  
ATOM   2964  H3'   G    92      -0.095  -6.882 -22.458  1.00  0.00           H  
ATOM   2965  H1'   G    92      -1.096  -4.797 -25.512  1.00  0.00           H  
ATOM   2966  H2'   G    92      -0.237  -4.450 -22.922  1.00  0.00           H  
ATOM   2967 HO2'   G    92       1.930  -4.658 -24.152  1.00  0.00           H  
ATOM   2968  H1    G    92      -5.662  -2.174 -22.741  1.00  0.00           H  
ATOM   2969  H22   G    92      -2.682  -0.736 -23.699  1.00  0.00           H  
ATOM   2970  H21   G    92      -4.294  -0.500 -23.111  1.00  0.00           H  
ATOM   2971  H8    G    92      -2.783  -7.767 -24.062  1.00  0.00           H  
ATOM   2972  P     G    93       2.020  -6.355 -21.061  1.00  0.00           P  
ATOM   2973  OP2   G    93       1.094  -7.321 -20.390  1.00  0.00           O  
ATOM   2974  OP1   G    93       3.473  -6.425 -20.768  1.00  0.00           O  
ATOM   2975  O5'   G    93       1.522  -4.898 -20.669  1.00  0.00           O  
ATOM   2976  C5'   G    93       2.257  -3.742 -21.056  1.00  0.00           C  
ATOM   2977  C4'   G    93       1.532  -2.495 -20.624  1.00  0.00           C  
ATOM   2978  O4'   G    93       0.276  -2.393 -21.347  1.00  0.00           O  
ATOM   2979  C3'   G    93       1.115  -2.423 -19.163  1.00  0.00           C  
ATOM   2980  O3'   G    93       2.198  -2.021 -18.327  1.00  0.00           O  
ATOM   2981  C1'   G    93      -0.663  -1.727 -20.530  1.00  0.00           C  
ATOM   2982  C2'   G    93       0.030  -1.366 -19.215  1.00  0.00           C  
ATOM   2983  O2'   G    93       0.564  -0.065 -19.335  1.00  0.00           O  
ATOM   2984  N1    G    93      -5.581  -1.927 -19.336  1.00  0.00           N  
ATOM   2985  C2    G    93      -4.761  -0.840 -19.471  1.00  0.00           C  
ATOM   2986  N2    G    93      -5.325   0.358 -19.261  1.00  0.00           N  
ATOM   2987  N3    G    93      -3.480  -0.918 -19.790  1.00  0.00           N  
ATOM   2988  C4    G    93      -3.078  -2.190 -19.966  1.00  0.00           C  
ATOM   2989  C5    G    93      -3.814  -3.346 -19.852  1.00  0.00           C  
ATOM   2990  C6    G    93      -5.192  -3.248 -19.509  1.00  0.00           C  
ATOM   2991  O6    G    93      -6.020  -4.158 -19.357  1.00  0.00           O  
ATOM   2992  N7    G    93      -3.022  -4.461 -20.102  1.00  0.00           N  
ATOM   2993  C8    G    93      -1.845  -3.968 -20.363  1.00  0.00           C  
ATOM   2994  N9    G    93      -1.811  -2.594 -20.299  1.00  0.00           N  
ATOM   2995  H5'   G    93       2.396  -3.730 -22.146  1.00  0.00           H  
ATOM   2996 H5''   G    93       3.259  -3.763 -20.604  1.00  0.00           H  
ATOM   2997  H4'   G    93       2.249  -1.685 -20.820  1.00  0.00           H  
ATOM   2998  H3'   G    93       0.801  -3.391 -18.744  1.00  0.00           H  
ATOM   2999  H1'   G    93      -1.040  -0.788 -20.960  1.00  0.00           H  
ATOM   3000  H2'   G    93      -0.583  -1.341 -18.303  1.00  0.00           H  
ATOM   3001 HO2'   G    93       1.467  -0.034 -18.905  1.00  0.00           H  
ATOM   3002  H1    G    93      -6.536  -1.758 -19.095  1.00  0.00           H  
ATOM   3003  H22   G    93      -4.777   1.190 -19.347  1.00  0.00           H  
ATOM   3004  H21   G    93      -6.293   0.420 -19.020  1.00  0.00           H  
ATOM   3005  H8    G    93      -0.968  -4.588 -20.606  1.00  0.00           H  
ATOM   3006  P     A    94       2.194  -2.393 -16.764  1.00  0.00           P  
ATOM   3007  OP2   A    94       0.925  -3.103 -16.464  1.00  0.00           O  
ATOM   3008  OP1   A    94       3.491  -3.039 -16.440  1.00  0.00           O  
ATOM   3009  O5'   A    94       2.151  -0.979 -16.031  1.00  0.00           O  
ATOM   3010  C5'   A    94       1.507  -0.828 -14.775  1.00  0.00           C  
ATOM   3011  C4'   A    94       0.496   0.291 -14.801  1.00  0.00           C  
ATOM   3012  O4'   A    94      -0.279   0.167 -16.036  1.00  0.00           O  
ATOM   3013  C3'   A    94      -0.547   0.274 -13.694  1.00  0.00           C  
ATOM   3014  O3'   A    94      -0.092   0.876 -12.494  1.00  0.00           O  
ATOM   3015  C1'   A    94      -1.640   0.395 -15.761  1.00  0.00           C  
ATOM   3016  C2'   A    94      -1.739   0.948 -14.342  1.00  0.00           C  
ATOM   3017  O2'   A    94      -1.577   2.359 -14.376  1.00  0.00           O  
ATOM   3018  N1    A    94      -6.291  -1.784 -16.168  1.00  0.00           N  
ATOM   3019  C2    A    94      -5.904  -0.511 -16.021  1.00  0.00           C  
ATOM   3020  N3    A    94      -4.673  -0.012 -15.921  1.00  0.00           N  
ATOM   3021  C4    A    94      -3.756  -0.994 -15.986  1.00  0.00           C  
ATOM   3022  C5    A    94      -4.000  -2.347 -16.136  1.00  0.00           C  
ATOM   3023  C6    A    94      -5.345  -2.745 -16.230  1.00  0.00           C  
ATOM   3024  N6    A    94      -5.733  -4.015 -16.376  1.00  0.00           N  
ATOM   3025  N7    A    94      -2.809  -3.060 -16.163  1.00  0.00           N  
ATOM   3026  C8    A    94      -1.888  -2.138 -16.032  1.00  0.00           C  
ATOM   3027  N9    A    94      -2.390  -0.865 -15.920  1.00  0.00           N  
ATOM   3028  H5'   A    94       2.181  -0.633 -14.091  1.00  0.00           H  
ATOM   3029 H5''   A    94       1.052  -1.664 -14.545  1.00  0.00           H  
ATOM   3030  H4'   A    94       0.971   1.148 -14.790  1.00  0.00           H  
ATOM   3031  H3'   A    94      -0.781  -0.655 -13.486  1.00  0.00           H  
ATOM   3032  H1'   A    94      -1.981   1.061 -16.395  1.00  0.00           H  
ATOM   3033  H2'   A    94      -2.578   0.689 -13.908  1.00  0.00           H  
ATOM   3034 HO2'   A    94      -1.029   2.635 -13.612  1.00  0.00           H  
ATOM   3035  H2    A    94      -6.628   0.148 -15.981  1.00  0.00           H  
ATOM   3036  H61   A    94      -6.687  -4.232 -16.436  1.00  0.00           H  
ATOM   3037  H62   A    94      -5.064  -4.729 -16.424  1.00  0.00           H  
ATOM   3038  H8    A    94      -0.928  -2.339 -16.015  1.00  0.00           H  
ATOM   3039  P     C    95      -0.567   0.290 -11.082  1.00  0.00           P  
ATOM   3040  OP2   C    95      -0.289  -1.167 -11.131  1.00  0.00           O  
ATOM   3041  OP1   C    95       0.096   1.129 -10.051  1.00  0.00           O  
ATOM   3042  O5'   C    95      -2.141   0.488 -10.940  1.00  0.00           O  
ATOM   3043  C5'   C    95      -2.720   1.784 -10.981  1.00  0.00           C  
ATOM   3044  C4'   C    95      -4.225   1.719 -11.076  1.00  0.00           C  
ATOM   3045  O4'   C    95      -4.585   1.060 -12.313  1.00  0.00           O  
ATOM   3046  C3'   C    95      -4.929   0.895 -10.009  1.00  0.00           C  
ATOM   3047  O3'   C    95      -5.081   1.591  -8.784  1.00  0.00           O  
ATOM   3048  C1'   C    95      -5.801   0.366 -12.138  1.00  0.00           C  
ATOM   3049  C2'   C    95      -6.255   0.578 -10.689  1.00  0.00           C  
ATOM   3050  O2'   C    95      -7.139   1.688 -10.634  1.00  0.00           O  
ATOM   3051  N1    C    95      -5.591  -1.067 -12.459  1.00  0.00           N  
ATOM   3052  C2    C    95      -6.716  -1.875 -12.665  1.00  0.00           C  
ATOM   3053  O2    C    95      -7.847  -1.373 -12.574  1.00  0.00           O  
ATOM   3054  N3    C    95      -6.552  -3.185 -12.959  1.00  0.00           N  
ATOM   3055  C4    C    95      -5.326  -3.700 -13.051  1.00  0.00           C  
ATOM   3056  N4    C    95      -5.212  -4.998 -13.344  1.00  0.00           N  
ATOM   3057  C5    C    95      -4.162  -2.907 -12.847  1.00  0.00           C  
ATOM   3058  C6    C    95      -4.337  -1.612 -12.557  1.00  0.00           C  
ATOM   3059  H5'   C    95      -2.371   2.265 -11.760  1.00  0.00           H  
ATOM   3060 H5''   C    95      -2.472   2.270 -10.167  1.00  0.00           H  
ATOM   3061  H4'   C    95      -4.600   2.624 -11.076  1.00  0.00           H  
ATOM   3062  H3'   C    95      -4.442   0.061  -9.845  1.00  0.00           H  
ATOM   3063  H1'   C    95      -6.474   0.741 -12.744  1.00  0.00           H  
ATOM   3064  H2'   C    95      -6.664  -0.230 -10.316  1.00  0.00           H  
ATOM   3065 HO2'   C    95      -6.944   2.213  -9.831  1.00  0.00           H  
ATOM   3066  H42   C    95      -4.325  -5.407 -13.418  1.00  0.00           H  
ATOM   3067  H41   C    95      -6.016  -5.542 -13.483  1.00  0.00           H  
ATOM   3068  H5    C    95      -3.265  -3.295 -12.917  1.00  0.00           H  
ATOM   3069  H6    C    95      -3.549  -1.049 -12.413  1.00  0.00           H  
ATOM   3070  P     A    96      -5.153   0.781  -7.397  1.00  0.00           P  
ATOM   3071  OP2   A    96      -4.217  -0.367  -7.486  1.00  0.00           O  
ATOM   3072  OP1   A    96      -5.015   1.756  -6.286  1.00  0.00           O  
ATOM   3073  O5'   A    96      -6.638   0.204  -7.365  1.00  0.00           O  
ATOM   3074  C5'   A    96      -6.974  -0.897  -6.535  1.00  0.00           C  
ATOM   3075  C4'   A    96      -7.901  -1.858  -7.237  1.00  0.00           C  
ATOM   3076  O4'   A    96      -7.512  -1.944  -8.625  1.00  0.00           O  
ATOM   3077  C3'   A    96      -7.866  -3.298  -6.747  1.00  0.00           C  
ATOM   3078  O3'   A    96      -8.706  -3.524  -5.629  1.00  0.00           O  
ATOM   3079  C1'   A    96      -7.610  -3.269  -9.092  1.00  0.00           C  
ATOM   3080  C2'   A    96      -8.281  -4.084  -7.983  1.00  0.00           C  
ATOM   3081  O2'   A    96      -9.689  -4.048  -8.167  1.00  0.00           O  
ATOM   3082  N1    A    96      -4.736  -7.077 -11.039  1.00  0.00           N  
ATOM   3083  C2    A    96      -6.060  -6.926 -10.905  1.00  0.00           C  
ATOM   3084  N3    A    96      -6.742  -5.907 -10.388  1.00  0.00           N  
ATOM   3085  C4    A    96      -5.907  -4.941  -9.967  1.00  0.00           C  
ATOM   3086  C5    A    96      -4.526  -4.951 -10.037  1.00  0.00           C  
ATOM   3087  C6    A    96      -3.925  -6.088 -10.607  1.00  0.00           C  
ATOM   3088  N6    A    96      -2.606  -6.239 -10.740  1.00  0.00           N  
ATOM   3089  N7    A    96      -3.999  -3.782  -9.505  1.00  0.00           N  
ATOM   3090  C8    A    96      -5.056  -3.102  -9.133  1.00  0.00           C  
ATOM   3091  N9    A    96      -6.244  -3.744  -9.382  1.00  0.00           N  
ATOM   3092  H5'   A    96      -7.414  -0.565  -5.724  1.00  0.00           H  
ATOM   3093 H5''   A    96      -6.155  -1.370  -6.282  1.00  0.00           H  
ATOM   3094  H4'   A    96      -8.822  -1.528  -7.186  1.00  0.00           H  
ATOM   3095  H3'   A    96      -6.944  -3.534  -6.509  1.00  0.00           H  
ATOM   3096  H1'   A    96      -8.153  -3.318  -9.907  1.00  0.00           H  
ATOM   3097  H2'   A    96      -7.941  -5.003  -7.955  1.00  0.00           H  
ATOM   3098 HO2'   A    96      -9.915  -4.536  -8.985  1.00  0.00           H  
ATOM   3099  H2    A    96      -6.604  -7.673 -11.235  1.00  0.00           H  
ATOM   3100  H61   A    96      -2.244  -7.055 -11.146  1.00  0.00           H  
ATOM   3101  H62   A    96      -1.998  -5.534 -10.434  1.00  0.00           H  
ATOM   3102  H8    A    96      -5.002  -2.217  -8.714  1.00  0.00           H  
ATOM   3103  P     U    97      -8.213  -4.467  -4.425  1.00  0.00           P  
ATOM   3104  OP2   U    97      -6.787  -4.157  -4.153  1.00  0.00           O  
ATOM   3105  OP1   U    97      -9.208  -4.370  -3.326  1.00  0.00           O  
ATOM   3106  O5'   U    97      -8.291  -5.938  -5.032  1.00  0.00           O  
ATOM   3107  C5'   U    97      -9.532  -6.494  -5.439  1.00  0.00           C  
ATOM   3108  C4'   U    97      -9.397  -7.941  -5.801  1.00  0.00           C  
ATOM   3109  O4'   U    97      -8.603  -8.070  -7.005  1.00  0.00           O  
ATOM   3110  C3'   U    97      -8.624  -8.793  -4.810  1.00  0.00           C  
ATOM   3111  O3'   U    97      -9.458  -9.146  -3.715  1.00  0.00           O  
ATOM   3112  C1'   U    97      -7.926  -9.306  -7.004  1.00  0.00           C  
ATOM   3113  C2'   U    97      -8.241  -9.990  -5.673  1.00  0.00           C  
ATOM   3114  O2'   U    97      -9.316 -10.874  -5.901  1.00  0.00           O  
ATOM   3115  N1    U    97      -6.497  -9.040  -7.242  1.00  0.00           N  
ATOM   3116  C2    U    97      -5.715 -10.126  -7.577  1.00  0.00           C  
ATOM   3117  O2    U    97      -6.152 -11.260  -7.609  1.00  0.00           O  
ATOM   3118  N3    U    97      -4.405  -9.836  -7.864  1.00  0.00           N  
ATOM   3119  C4    U    97      -3.803  -8.594  -7.831  1.00  0.00           C  
ATOM   3120  O4    U    97      -2.634  -8.484  -8.198  1.00  0.00           O  
ATOM   3121  C5    U    97      -4.668  -7.518  -7.434  1.00  0.00           C  
ATOM   3122  C6    U    97      -5.955  -7.773  -7.160  1.00  0.00           C  
ATOM   3123  H5'   U    97      -9.863  -6.000  -6.217  1.00  0.00           H  
ATOM   3124 H5''   U    97     -10.177  -6.408  -4.706  1.00  0.00           H  
ATOM   3125  H4'   U    97     -10.435  -8.294  -5.891  1.00  0.00           H  
ATOM   3126  H3'   U    97      -7.766  -8.275  -4.357  1.00  0.00           H  
ATOM   3127  H1'   U    97      -8.237  -9.998  -7.800  1.00  0.00           H  
ATOM   3128  H2'   U    97      -7.463 -10.614  -5.210  1.00  0.00           H  
ATOM   3129 HO2'   U    97      -9.951 -10.834  -5.128  1.00  0.00           H  
ATOM   3130  H3    U    97      -3.822 -10.608  -8.123  1.00  0.00           H  
ATOM   3131  H5    U    97      -4.274  -6.493  -7.354  1.00  0.00           H  
ATOM   3132  H6    U    97      -6.605  -6.938  -6.858  1.00  0.00           H  
ATOM   3133  P     G    98      -8.812  -9.431  -2.277  1.00  0.00           P  
ATOM   3134  OP2   G    98      -7.745  -8.440  -2.000  1.00  0.00           O  
ATOM   3135  OP1   G    98      -9.953  -9.563  -1.334  1.00  0.00           O  
ATOM   3136  O5'   G    98      -8.176 -10.877  -2.473  1.00  0.00           O  
ATOM   3137  C5'   G    98      -7.059 -11.324  -1.705  1.00  0.00           C  
ATOM   3138  C4'   G    98      -6.533 -12.609  -2.296  1.00  0.00           C  
ATOM   3139  O4'   G    98      -6.317 -12.442  -3.721  1.00  0.00           O  
ATOM   3140  C3'   G    98      -5.186 -13.083  -1.770  1.00  0.00           C  
ATOM   3141  O3'   G    98      -5.285 -13.773  -0.536  1.00  0.00           O  
ATOM   3142  C1'   G    98      -5.133 -13.146  -4.132  1.00  0.00           C  
ATOM   3143  C2'   G    98      -4.668 -13.945  -2.912  1.00  0.00           C  
ATOM   3144  O2'   G    98      -5.301 -15.217  -2.926  1.00  0.00           O  
ATOM   3145  N1    G    98      -0.645 -12.682  -6.488  1.00  0.00           N  
ATOM   3146  C2    G    98      -1.362 -13.815  -6.191  1.00  0.00           C  
ATOM   3147  N2    G    98      -0.818 -14.981  -6.568  1.00  0.00           N  
ATOM   3148  N3    G    98      -2.530 -13.807  -5.568  1.00  0.00           N  
ATOM   3149  C4    G    98      -2.930 -12.555  -5.261  1.00  0.00           C  
ATOM   3150  C5    G    98      -2.290 -11.360  -5.513  1.00  0.00           C  
ATOM   3151  C6    G    98      -1.038 -11.383  -6.181  1.00  0.00           C  
ATOM   3152  O6    G    98      -0.315 -10.431  -6.495  1.00  0.00           O  
ATOM   3153  N7    G    98      -3.035 -10.292  -5.036  1.00  0.00           N  
ATOM   3154  C8    G    98      -4.095 -10.845  -4.512  1.00  0.00           C  
ATOM   3155  N9    G    98      -4.095 -12.215  -4.614  1.00  0.00           N  
ATOM   3156  H5'   G    98      -7.358 -11.481  -0.659  1.00  0.00           H  
ATOM   3157 H5''   G    98      -6.272 -10.556  -1.703  1.00  0.00           H  
ATOM   3158  H4'   G    98      -7.195 -13.318  -2.155  1.00  0.00           H  
ATOM   3159  H3'   G    98      -4.595 -12.309  -1.659  1.00  0.00           H  
ATOM   3160  H1'   G    98      -5.378 -13.764  -4.852  1.00  0.00           H  
ATOM   3161  H2'   G    98      -3.692 -14.026  -2.888  1.00  0.00           H  
ATOM   3162 HO2'   G    98      -5.685 -15.391  -2.042  1.00  0.00           H  
ATOM   3163  H1    G    98       0.211 -12.795  -6.953  1.00  0.00           H  
ATOM   3164  H22   G    98      -1.286 -15.823  -6.382  1.00  0.00           H  
ATOM   3165  H21   G    98       0.046 -14.995  -7.029  1.00  0.00           H  
ATOM   3166  H8    G    98      -4.816 -10.334  -4.089  1.00  0.00           H  
ATOM   3167  P     G    99      -4.019 -13.847   0.451  1.00  0.00           P  
ATOM   3168  OP2   G    99      -3.358 -12.518   0.451  1.00  0.00           O  
ATOM   3169  OP1   G    99      -4.470 -14.443   1.735  1.00  0.00           O  
ATOM   3170  O5'   G    99      -3.038 -14.886  -0.255  1.00  0.00           O  
ATOM   3171  C5'   G    99      -3.400 -16.252  -0.394  1.00  0.00           C  
ATOM   3172  C4'   G    99      -2.291 -17.057  -1.023  1.00  0.00           C  
ATOM   3173  O4'   G    99      -2.079 -16.617  -2.390  1.00  0.00           O  
ATOM   3174  C3'   G    99      -0.921 -16.927  -0.375  1.00  0.00           C  
ATOM   3175  O3'   G    99      -0.783 -17.718   0.793  1.00  0.00           O  
ATOM   3176  C1'   G    99      -0.678 -16.720  -2.717  1.00  0.00           C  
ATOM   3177  C2'   G    99       0.019 -17.333  -1.502  1.00  0.00           C  
ATOM   3178  O2'   G    99       0.059 -18.744  -1.657  1.00  0.00           O  
ATOM   3179  N1    G    99       3.244 -14.152  -4.701  1.00  0.00           N  
ATOM   3180  C2    G    99       3.081 -15.506  -4.533  1.00  0.00           C  
ATOM   3181  N2    G    99       4.093 -16.283  -4.946  1.00  0.00           N  
ATOM   3182  N3    G    99       2.004 -16.059  -3.999  1.00  0.00           N  
ATOM   3183  C4    G    99       1.088 -15.136  -3.639  1.00  0.00           C  
ATOM   3184  C5    G    99       1.152 -13.764  -3.764  1.00  0.00           C  
ATOM   3185  C6    G    99       2.313 -13.184  -4.338  1.00  0.00           C  
ATOM   3186  O6    G    99       2.560 -11.988  -4.534  1.00  0.00           O  
ATOM   3187  N7    G    99      -0.001 -13.170  -3.273  1.00  0.00           N  
ATOM   3188  C8    G    99      -0.733 -14.172  -2.866  1.00  0.00           C  
ATOM   3189  N9    G    99      -0.133 -15.393  -3.059  1.00  0.00           N  
ATOM   3190  H5'   G    99      -4.200 -16.316  -0.955  1.00  0.00           H  
ATOM   3191 H5''   G    99      -3.600 -16.620   0.492  1.00  0.00           H  
ATOM   3192  H4'   G    99      -2.550 -18.003  -1.030  1.00  0.00           H  
ATOM   3193  H3'   G    99      -0.761 -15.987  -0.148  1.00  0.00           H  
ATOM   3194  H1'   G    99      -0.582 -17.320  -3.485  1.00  0.00           H  
ATOM   3195  H2'   G    99       0.916 -16.957  -1.376  1.00  0.00           H  
ATOM   3196 HO2'   G    99      -0.259 -19.165  -0.832  1.00  0.00           H  
ATOM   3197  H1    G    99       4.080 -13.842  -5.108  1.00  0.00           H  
ATOM   3198  H22   G    99       4.032 -17.257  -4.851  1.00  0.00           H  
ATOM   3199  H21   G    99       4.893 -15.881  -5.342  1.00  0.00           H  
ATOM   3200  H8    G    99      -1.620 -14.063  -2.465  1.00  0.00           H  
ATOM   3201  P     U   100       0.037 -17.155   2.056  1.00  0.00           P  
ATOM   3202  OP2   U   100      -0.383 -15.750   2.287  1.00  0.00           O  
ATOM   3203  OP1   U   100      -0.078 -18.146   3.157  1.00  0.00           O  
ATOM   3204  O5'   U   100       1.550 -17.143   1.559  1.00  0.00           O  
ATOM   3205  C5'   U   100       2.232 -18.353   1.267  1.00  0.00           C  
ATOM   3206  C4'   U   100       3.557 -18.097   0.593  1.00  0.00           C  
ATOM   3207  O4'   U   100       3.343 -17.447  -0.687  1.00  0.00           O  
ATOM   3208  C3'   U   100       4.514 -17.168   1.324  1.00  0.00           C  
ATOM   3209  O3'   U   100       5.264 -17.826   2.331  1.00  0.00           O  
ATOM   3210  C1'   U   100       4.331 -16.456  -0.922  1.00  0.00           C  
ATOM   3211  C2'   U   100       5.366 -16.611   0.193  1.00  0.00           C  
ATOM   3212  O2'   U   100       6.351 -17.548  -0.219  1.00  0.00           O  
ATOM   3213  N1    U   100       3.710 -15.109  -0.930  1.00  0.00           N  
ATOM   3214  C2    U   100       4.448 -14.079  -1.482  1.00  0.00           C  
ATOM   3215  O2    U   100       5.562 -14.234  -1.951  1.00  0.00           O  
ATOM   3216  N3    U   100       3.833 -12.850  -1.469  1.00  0.00           N  
ATOM   3217  C4    U   100       2.583 -12.551  -0.970  1.00  0.00           C  
ATOM   3218  O4    U   100       2.170 -11.392  -1.031  1.00  0.00           O  
ATOM   3219  C5    U   100       1.878 -13.666  -0.415  1.00  0.00           C  
ATOM   3220  C6    U   100       2.453 -14.873  -0.416  1.00  0.00           C  
ATOM   3221  H5'   U   100       1.673 -18.900   0.676  1.00  0.00           H  
ATOM   3222 H5''   U   100       2.388 -18.841   2.102  1.00  0.00           H  
ATOM   3223  H4'   U   100       4.003 -18.957   0.442  1.00  0.00           H  
ATOM   3224  H3'   U   100       4.003 -16.436   1.731  1.00  0.00           H  
ATOM   3225  H1'   U   100       4.758 -16.620  -1.788  1.00  0.00           H  
ATOM   3226  H2'   U   100       5.765 -15.748   0.434  1.00  0.00           H  
ATOM   3227 HO2'   U   100       6.486 -18.203   0.497  1.00  0.00           H  
ATOM   3228  H3    U   100       4.339 -12.106  -1.855  1.00  0.00           H  
ATOM   3229  H5    U   100       0.982 -13.545  -0.038  1.00  0.00           H  
ATOM   3230  H6    U   100       1.950 -15.619  -0.029  1.00  0.00           H  
ATOM   3231  P     C   101       5.679 -17.044   3.672  1.00  0.00           P  
ATOM   3232  OP2   C   101       4.598 -16.081   3.998  1.00  0.00           O  
ATOM   3233  OP1   C   101       6.092 -18.052   4.682  1.00  0.00           O  
ATOM   3234  O5'   C   101       6.971 -16.213   3.251  1.00  0.00           O  
ATOM   3235  C5'   C   101       8.209 -16.862   3.008  1.00  0.00           C  
ATOM   3236  C4'   C   101       9.222 -15.922   2.401  1.00  0.00           C  
ATOM   3237  O4'   C   101       8.721 -15.403   1.142  1.00  0.00           O  
ATOM   3238  C3'   C   101       9.551 -14.677   3.210  1.00  0.00           C  
ATOM   3239  O3'   C   101      10.513 -14.913   4.224  1.00  0.00           O  
ATOM   3240  C1'   C   101       9.068 -14.031   0.989  1.00  0.00           C  
ATOM   3241  C2'   C   101      10.018 -13.699   2.141  1.00  0.00           C  
ATOM   3242  O2'   C   101      11.350 -13.977   1.735  1.00  0.00           O  
ATOM   3243  N1    C   101       7.857 -13.174   0.993  1.00  0.00           N  
ATOM   3244  C2    C   101       7.959 -11.876   0.477  1.00  0.00           C  
ATOM   3245  O2    C   101       9.050 -11.483   0.036  1.00  0.00           O  
ATOM   3246  N3    C   101       6.869 -11.075   0.468  1.00  0.00           N  
ATOM   3247  C4    C   101       5.708 -11.521   0.948  1.00  0.00           C  
ATOM   3248  N4    C   101       4.659 -10.695   0.919  1.00  0.00           N  
ATOM   3249  C5    C   101       5.572 -12.834   1.480  1.00  0.00           C  
ATOM   3250  C6    C   101       6.656 -13.618   1.482  1.00  0.00           C  
ATOM   3251  H5'   C   101       8.062 -17.612   2.395  1.00  0.00           H  
ATOM   3252 H5''   C   101       8.561 -17.206   3.856  1.00  0.00           H  
ATOM   3253  H4'   C   101      10.051 -16.419   2.233  1.00  0.00           H  
ATOM   3254  H3'   C   101       8.729 -14.334   3.621  1.00  0.00           H  
ATOM   3255  H1'   C   101       9.540 -13.922   0.136  1.00  0.00           H  
ATOM   3256  H2'   C   101       9.915 -12.769   2.434  1.00  0.00           H  
ATOM   3257 HO2'   C   101      11.790 -14.512   2.428  1.00  0.00           H  
ATOM   3258  H42   C   101       3.792 -10.993   1.265  1.00  0.00           H  
ATOM   3259  H41   C   101       4.757  -9.791   0.553  1.00  0.00           H  
ATOM   3260  H5    C   101       4.714 -13.153   1.830  1.00  0.00           H  
ATOM   3261  H6    C   101       6.583 -14.525   1.843  1.00  0.00           H  
ATOM   3262  P     C   102      10.522 -14.017   5.584  1.00  0.00           P  
ATOM   3263  OP2   C   102       9.151 -13.884   6.149  1.00  0.00           O  
ATOM   3264  OP1   C   102      11.600 -14.598   6.433  1.00  0.00           O  
ATOM   3265  O5'   C   102      11.000 -12.564   5.125  1.00  0.00           O  
ATOM   3266  C5'   C   102      12.346 -12.341   4.644  1.00  0.00           C  
ATOM   3267  C4'   C   102      12.530 -10.897   4.230  1.00  0.00           C  
ATOM   3268  O4'   C   102      11.660 -10.593   3.107  1.00  0.00           O  
ATOM   3269  C3'   C   102      12.148  -9.849   5.266  1.00  0.00           C  
ATOM   3270  O3'   C   102      13.159  -9.671   6.240  1.00  0.00           O  
ATOM   3271  C1'   C   102      11.296  -9.226   3.171  1.00  0.00           C  
ATOM   3272  C2'   C   102      11.956  -8.611   4.403  1.00  0.00           C  
ATOM   3273  O2'   C   102      13.168  -7.999   4.002  1.00  0.00           O  
ATOM   3274  N1    C   102       9.827  -9.108   3.211  1.00  0.00           N  
ATOM   3275  C2    C   102       9.243  -7.909   2.784  1.00  0.00           C  
ATOM   3276  O2    C   102       9.984  -6.965   2.454  1.00  0.00           O  
ATOM   3277  N3    C   102       7.896  -7.803   2.755  1.00  0.00           N  
ATOM   3278  C4    C   102       7.138  -8.825   3.156  1.00  0.00           C  
ATOM   3279  N4    C   102       5.818  -8.684   3.089  1.00  0.00           N  
ATOM   3280  C5    C   102       7.704 -10.042   3.640  1.00  0.00           C  
ATOM   3281  C6    C   102       9.041 -10.141   3.645  1.00  0.00           C  
ATOM   3282  H5'   C   102      12.557 -12.998   3.788  1.00  0.00           H  
ATOM   3283 H5''   C   102      13.074 -12.592   5.430  1.00  0.00           H  
ATOM   3284  H4'   C   102      13.606 -10.814   4.018  1.00  0.00           H  
ATOM   3285  H3'   C   102      11.259 -10.116   5.858  1.00  0.00           H  
ATOM   3286  H1'   C   102      11.642  -8.648   2.301  1.00  0.00           H  
ATOM   3287  H2'   C   102      11.411  -7.811   4.925  1.00  0.00           H  
ATOM   3288 HO2'   C   102      13.872  -8.167   4.692  1.00  0.00           H  
ATOM   3289  H42   C   102       5.219  -9.430   3.383  1.00  0.00           H  
ATOM   3290  H41   C   102       5.424  -7.833   2.745  1.00  0.00           H  
ATOM   3291  H5    C   102       7.067 -10.865   3.996  1.00  0.00           H  
ATOM   3292  H6    C   102       9.515 -11.065   4.011  1.00  0.00           H  
ATOM   3293  P     U   103      12.799  -9.037   7.673  1.00  0.00           P  
ATOM   3294  OP2   U   103      11.437  -9.494   8.048  1.00  0.00           O  
ATOM   3295  OP1   U   103      13.938  -9.294   8.590  1.00  0.00           O  
ATOM   3296  O5'   U   103      12.733  -7.470   7.395  1.00  0.00           O  
ATOM   3297  C5'   U   103      11.997  -6.607   8.249  1.00  0.00           C  
ATOM   3298  C4'   U   103      11.555  -5.356   7.530  1.00  0.00           C  
ATOM   3299  O4'   U   103      10.901  -5.707   6.291  1.00  0.00           O  
ATOM   3300  C3'   U   103      10.551  -4.481   8.264  1.00  0.00           C  
ATOM   3301  O3'   U   103      11.163  -3.526   9.112  1.00  0.00           O  
ATOM   3302  C1'   U   103       9.763  -4.881   6.026  1.00  0.00           C  
ATOM   3303  C2'   U   103       9.760  -3.812   7.128  1.00  0.00           C  
ATOM   3304  O2'   U   103      10.438  -2.664   6.636  1.00  0.00           O  
ATOM   3305  N1    U   103       8.564  -5.752   6.085  1.00  0.00           N  
ATOM   3306  C2    U   103       7.359  -5.193   5.704  1.00  0.00           C  
ATOM   3307  O2    U   103       7.249  -4.039   5.330  1.00  0.00           O  
ATOM   3308  N3    U   103       6.277  -6.037   5.774  1.00  0.00           N  
ATOM   3309  C4    U   103       6.275  -7.355   6.178  1.00  0.00           C  
ATOM   3310  O4    U   103       5.216  -7.983   6.187  1.00  0.00           O  
ATOM   3311  C5    U   103       7.557  -7.866   6.558  1.00  0.00           C  
ATOM   3312  C6    U   103       8.627  -7.066   6.498  1.00  0.00           C  
ATOM   3313  H5'   U   103      12.560  -6.355   9.010  1.00  0.00           H  
ATOM   3314 H5''   U   103      11.206  -7.082   8.578  1.00  0.00           H  
ATOM   3315  H4'   U   103      12.345  -4.812   7.328  1.00  0.00           H  
ATOM   3316  H3'   U   103       9.940  -5.051   8.776  1.00  0.00           H  
ATOM   3317  H1'   U   103       9.802  -4.441   5.150  1.00  0.00           H  
ATOM   3318  H2'   U   103       8.844  -3.600   7.404  1.00  0.00           H  
ATOM   3319 HO2'   U   103      11.052  -2.336   7.326  1.00  0.00           H  
ATOM   3320  H3    U   103       5.413  -5.661   5.508  1.00  0.00           H  
ATOM   3321  H5    U   103       7.649  -8.794   6.858  1.00  0.00           H  
ATOM   3322  H6    U   103       9.493  -7.439   6.764  1.00  0.00           H  
ATOM   3323  P     A   104      10.554  -3.228  10.568  1.00  0.00           P  
ATOM   3324  OP2   A   104      10.228  -4.529  11.205  1.00  0.00           O  
ATOM   3325  OP1   A   104      11.460  -2.278  11.261  1.00  0.00           O  
ATOM   3326  O5'   A   104       9.184  -2.472  10.266  1.00  0.00           O  
ATOM   3327  C5'   A   104       9.180  -1.183   9.671  1.00  0.00           C  
ATOM   3328  C4'   A   104       7.776  -0.664   9.482  1.00  0.00           C  
ATOM   3329  O4'   A   104       7.145  -1.441   8.432  1.00  0.00           O  
ATOM   3330  C3'   A   104       6.820  -0.888  10.645  1.00  0.00           C  
ATOM   3331  O3'   A   104       6.948   0.088  11.664  1.00  0.00           O  
ATOM   3332  C1'   A   104       5.769  -1.577   8.714  1.00  0.00           C  
ATOM   3333  C2'   A   104       5.440  -0.835   9.990  1.00  0.00           C  
ATOM   3334  O2'   A   104       5.060   0.502   9.698  1.00  0.00           O  
ATOM   3335  N1    A   104       2.002  -5.089   8.550  1.00  0.00           N  
ATOM   3336  C2    A   104       1.995  -3.755   8.428  1.00  0.00           C  
ATOM   3337  N3    A   104       3.015  -2.901   8.482  1.00  0.00           N  
ATOM   3338  C4    A   104       4.172  -3.554   8.690  1.00  0.00           C  
ATOM   3339  C5    A   104       4.338  -4.919   8.834  1.00  0.00           C  
ATOM   3340  C6    A   104       3.181  -5.714   8.757  1.00  0.00           C  
ATOM   3341  N6    A   104       3.187  -7.043   8.879  1.00  0.00           N  
ATOM   3342  N7    A   104       5.676  -5.231   9.034  1.00  0.00           N  
ATOM   3343  C8    A   104       6.278  -4.068   9.005  1.00  0.00           C  
ATOM   3344  N9    A   104       5.429  -3.009   8.800  1.00  0.00           N  
ATOM   3345  H5'   A   104       9.622  -1.232   8.797  1.00  0.00           H  
ATOM   3346 H5''   A   104       9.675  -0.563  10.245  1.00  0.00           H  
ATOM   3347  H4'   A   104       7.819   0.278   9.217  1.00  0.00           H  
ATOM   3348  H3'   A   104       6.961  -1.788  11.007  1.00  0.00           H  
ATOM   3349  H1'   A   104       5.283  -1.170   7.966  1.00  0.00           H  
ATOM   3350  H2'   A   104       4.767  -1.294  10.534  1.00  0.00           H  
ATOM   3351 HO2'   A   104       5.480   1.102  10.348  1.00  0.00           H  
ATOM   3352  H2    A   104       1.115  -3.350   8.279  1.00  0.00           H  
ATOM   3353  H61   A   104       2.346  -7.544   8.817  1.00  0.00           H  
ATOM   3354  H62   A   104       4.030  -7.518   9.030  1.00  0.00           H  
ATOM   3355  H8    A   104       7.247  -3.964   9.120  1.00  0.00           H  
ATOM   3356  P     A   105       6.507  -0.254  13.171  1.00  0.00           P  
ATOM   3357  OP2   A   105       6.424  -1.731  13.301  1.00  0.00           O  
ATOM   3358  OP1   A   105       7.378   0.517  14.092  1.00  0.00           O  
ATOM   3359  O5'   A   105       5.030   0.333  13.282  1.00  0.00           O  
ATOM   3360  C5'   A   105       4.128  -0.144  14.269  1.00  0.00           C  
ATOM   3361  C4'   A   105       2.791  -0.505  13.670  1.00  0.00           C  
ATOM   3362  O4'   A   105       2.985  -1.172  12.399  1.00  0.00           O  
ATOM   3363  C3'   A   105       1.938  -1.472  14.477  1.00  0.00           C  
ATOM   3364  O3'   A   105       1.173  -0.831  15.483  1.00  0.00           O  
ATOM   3365  C1'   A   105       2.081  -2.244  12.254  1.00  0.00           C  
ATOM   3366  C2'   A   105       1.077  -2.121  13.406  1.00  0.00           C  
ATOM   3367  O2'   A   105       0.016  -1.264  13.009  1.00  0.00           O  
ATOM   3368  N1    A   105       1.966  -7.372  11.758  1.00  0.00           N  
ATOM   3369  C2    A   105       1.021  -6.432  11.619  1.00  0.00           C  
ATOM   3370  N3    A   105       1.120  -5.113  11.764  1.00  0.00           N  
ATOM   3371  C4    A   105       2.376  -4.764  12.095  1.00  0.00           C  
ATOM   3372  C5    A   105       3.452  -5.613  12.272  1.00  0.00           C  
ATOM   3373  C6    A   105       3.217  -6.988  12.090  1.00  0.00           C  
ATOM   3374  N6    A   105       4.158  -7.925  12.229  1.00  0.00           N  
ATOM   3375  N7    A   105       4.593  -4.896  12.609  1.00  0.00           N  
ATOM   3376  C8    A   105       4.187  -3.651  12.626  1.00  0.00           C  
ATOM   3377  N9    A   105       2.857  -3.497  12.324  1.00  0.00           N  
ATOM   3378  H5'   A   105       3.997   0.552  14.946  1.00  0.00           H  
ATOM   3379 H5''   A   105       4.511  -0.937  14.697  1.00  0.00           H  
ATOM   3380  H4'   A   105       2.277   0.316  13.523  1.00  0.00           H  
ATOM   3381  H3'   A   105       2.518  -2.153  14.879  1.00  0.00           H  
ATOM   3382  H1'   A   105       1.603  -2.203  11.399  1.00  0.00           H  
ATOM   3383  H2'   A   105       0.747  -2.999  13.693  1.00  0.00           H  
ATOM   3384 HO2'   A   105      -0.134  -0.597  13.711  1.00  0.00           H  
ATOM   3385  H2    A   105       0.131  -6.763  11.378  1.00  0.00           H  
ATOM   3386  H61   A   105       3.933  -8.869  12.088  1.00  0.00           H  
ATOM   3387  H62   A   105       5.072  -7.669  12.469  1.00  0.00           H  
ATOM   3388  H8    A   105       4.780  -2.898  12.836  1.00  0.00           H  
ATOM   3389  P     C   106       0.751  -1.632  16.811  1.00  0.00           P  
ATOM   3390  OP2   C   106       1.819  -2.618  17.113  1.00  0.00           O  
ATOM   3391  OP1   C   106       0.357  -0.638  17.841  1.00  0.00           O  
ATOM   3392  O5'   C   106      -0.555  -2.435  16.378  1.00  0.00           O  
ATOM   3393  C5'   C   106      -1.727  -1.752  15.960  1.00  0.00           C  
ATOM   3394  C4'   C   106      -2.736  -2.696  15.353  1.00  0.00           C  
ATOM   3395  O4'   C   106      -2.134  -3.425  14.250  1.00  0.00           O  
ATOM   3396  C3'   C   106      -3.255  -3.798  16.264  1.00  0.00           C  
ATOM   3397  O3'   C   106      -4.211  -3.335  17.202  1.00  0.00           O  
ATOM   3398  C1'   C   106      -2.722  -4.711  14.168  1.00  0.00           C  
ATOM   3399  C2'   C   106      -3.797  -4.797  15.251  1.00  0.00           C  
ATOM   3400  O2'   C   106      -5.041  -4.365  14.717  1.00  0.00           O  
ATOM   3401  N1    C   106      -1.672  -5.746  14.334  1.00  0.00           N  
ATOM   3402  C2    C   106      -1.925  -7.034  13.845  1.00  0.00           C  
ATOM   3403  O2    C   106      -3.011  -7.271  13.294  1.00  0.00           O  
ATOM   3404  N3    C   106      -0.984  -7.996  13.983  1.00  0.00           N  
ATOM   3405  C4    C   106       0.175  -7.716  14.580  1.00  0.00           C  
ATOM   3406  N4    C   106       1.074  -8.697  14.694  1.00  0.00           N  
ATOM   3407  C5    C   106       0.462  -6.418  15.088  1.00  0.00           C  
ATOM   3408  C6    C   106      -0.476  -5.474  14.945  1.00  0.00           C  
ATOM   3409  H5'   C   106      -1.481  -1.076  15.294  1.00  0.00           H  
ATOM   3410 H5''   C   106      -2.131  -1.307  16.734  1.00  0.00           H  
ATOM   3411  H4'   C   106      -3.491  -2.174  15.012  1.00  0.00           H  
ATOM   3412  H3'   C   106      -2.503  -4.198  16.749  1.00  0.00           H  
ATOM   3413  H1'   C   106      -3.142  -4.810  13.289  1.00  0.00           H  
ATOM   3414  H2'   C   106      -3.860  -5.697  15.633  1.00  0.00           H  
ATOM   3415 HO2'   C   106      -5.335  -5.003  14.035  1.00  0.00           H  
ATOM   3416  H42   C   106       1.935  -8.524  15.128  1.00  0.00           H  
ATOM   3417  H41   C   106       0.872  -9.590  14.344  1.00  0.00           H  
ATOM   3418  H5    C   106       1.317  -6.222  15.525  1.00  0.00           H  
ATOM   3419  H6    C   106      -0.297  -4.574  15.288  1.00  0.00           H  
ATOM   3420  P     A   107      -4.141  -3.820  18.733  1.00  0.00           P  
ATOM   3421  OP2   A   107      -2.764  -4.304  19.000  1.00  0.00           O  
ATOM   3422  OP1   A   107      -4.720  -2.748  19.582  1.00  0.00           O  
ATOM   3423  O5'   A   107      -5.123  -5.074  18.785  1.00  0.00           O  
ATOM   3424  C5'   A   107      -6.520  -4.915  18.586  1.00  0.00           C  
ATOM   3425  C4'   A   107      -7.177  -6.219  18.208  1.00  0.00           C  
ATOM   3426  O4'   A   107      -6.566  -6.696  16.985  1.00  0.00           O  
ATOM   3427  C3'   A   107      -7.005  -7.363  19.195  1.00  0.00           C  
ATOM   3428  O3'   A   107      -8.000  -7.381  20.203  1.00  0.00           O  
ATOM   3429  C1'   A   107      -6.368  -8.118  17.041  1.00  0.00           C  
ATOM   3430  C2'   A   107      -7.061  -8.607  18.311  1.00  0.00           C  
ATOM   3431  O2'   A   107      -8.402  -8.955  17.996  1.00  0.00           O  
ATOM   3432  N1    A   107      -2.673 -11.546  15.966  1.00  0.00           N  
ATOM   3433  C2    A   107      -4.005 -11.586  15.832  1.00  0.00           C  
ATOM   3434  N3    A   107      -4.909 -10.656  16.132  1.00  0.00           N  
ATOM   3435  C4    A   107      -4.313  -9.559  16.635  1.00  0.00           C  
ATOM   3436  C5    A   107      -2.959  -9.369  16.833  1.00  0.00           C  
ATOM   3437  C6    A   107      -2.107 -10.429  16.474  1.00  0.00           C  
ATOM   3438  N6    A   107      -0.779 -10.390  16.608  1.00  0.00           N  
ATOM   3439  N7    A   107      -2.713  -8.113  17.369  1.00  0.00           N  
ATOM   3440  C8    A   107      -3.904  -7.580  17.481  1.00  0.00           C  
ATOM   3441  N9    A   107      -4.920  -8.400  17.055  1.00  0.00           N  
ATOM   3442  H5'   A   107      -6.669  -4.263  17.870  1.00  0.00           H  
ATOM   3443 H5''   A   107      -6.925  -4.580  19.412  1.00  0.00           H  
ATOM   3444  H4'   A   107      -8.133  -6.060  18.060  1.00  0.00           H  
ATOM   3445  H3'   A   107      -6.114  -7.307  19.601  1.00  0.00           H  
ATOM   3446  H1'   A   107      -6.777  -8.548  16.260  1.00  0.00           H  
ATOM   3447  H2'   A   107      -6.577  -9.357  18.715  1.00  0.00           H  
ATOM   3448 HO2'   A   107      -8.989  -8.646  18.717  1.00  0.00           H  
ATOM   3449  H2    A   107      -4.365 -12.418  15.459  1.00  0.00           H  
ATOM   3450  H61   A   107      -0.237 -11.162  16.340  1.00  0.00           H  
ATOM   3451  H62   A   107      -0.347  -9.591  16.974  1.00  0.00           H  
ATOM   3452  H8    A   107      -4.057  -6.679  17.837  1.00  0.00           H  
ATOM   3453  P     C   108      -7.609  -7.748  21.718  1.00  0.00           P  
ATOM   3454  OP2   C   108      -6.311  -7.097  22.030  1.00  0.00           O  
ATOM   3455  OP1   C   108      -8.790  -7.477  22.577  1.00  0.00           O  
ATOM   3456  O5'   C   108      -7.376  -9.323  21.686  1.00  0.00           O  
ATOM   3457  C5'   C   108      -8.446 -10.214  21.410  1.00  0.00           C  
ATOM   3458  C4'   C   108      -7.965 -11.635  21.265  1.00  0.00           C  
ATOM   3459  O4'   C   108      -7.096 -11.748  20.109  1.00  0.00           O  
ATOM   3460  C3'   C   108      -7.106 -12.173  22.395  1.00  0.00           C  
ATOM   3461  O3'   C   108      -7.882 -12.544  23.522  1.00  0.00           O  
ATOM   3462  C1'   C   108      -6.156 -12.792  20.337  1.00  0.00           C  
ATOM   3463  C2'   C   108      -6.424 -13.359  21.729  1.00  0.00           C  
ATOM   3464  O2'   C   108      -7.263 -14.488  21.588  1.00  0.00           O  
ATOM   3465  N1    C   108      -4.785 -12.261  20.207  1.00  0.00           N  
ATOM   3466  C2    C   108      -3.735 -13.166  19.975  1.00  0.00           C  
ATOM   3467  O2    C   108      -3.994 -14.384  19.872  1.00  0.00           O  
ATOM   3468  N3    C   108      -2.471 -12.694  19.867  1.00  0.00           N  
ATOM   3469  C4    C   108      -2.237 -11.385  19.975  1.00  0.00           C  
ATOM   3470  N4    C   108      -0.977 -10.968  19.865  1.00  0.00           N  
ATOM   3471  C5    C   108      -3.283 -10.447  20.203  1.00  0.00           C  
ATOM   3472  C6    C   108      -4.528 -10.923  20.313  1.00  0.00           C  
ATOM   3473  H5'   C   108      -8.885  -9.938  20.579  1.00  0.00           H  
ATOM   3474 H5''   C   108      -9.095 -10.170  22.144  1.00  0.00           H  
ATOM   3475  H4'   C   108      -8.890 -12.226  21.207  1.00  0.00           H  
ATOM   3476  H3'   C   108      -6.393 -11.437  22.797  1.00  0.00           H  
ATOM   3477  H1'   C   108      -6.246 -13.628  19.628  1.00  0.00           H  
ATOM   3478  H2'   C   108      -5.564 -13.731  22.303  1.00  0.00           H  
ATOM   3479 HO2'   C   108      -8.011 -14.434  22.250  1.00  0.00           H  
ATOM   3480  H42   C   108      -0.764  -9.994  19.942  1.00  0.00           H  
ATOM   3481  H41   C   108      -0.245 -11.629  19.704  1.00  0.00           H  
ATOM   3482  H5    C   108      -3.073  -9.370  20.288  1.00  0.00           H  
ATOM   3483  H6    C   108      -5.361 -10.226  20.489  1.00  0.00           H  
ATOM   3484  P     G   109      -7.272 -12.358  24.996  1.00  0.00           P  
ATOM   3485  OP2   G   109      -6.536 -11.075  25.034  1.00  0.00           O  
ATOM   3486  OP1   G   109      -8.377 -12.601  25.953  1.00  0.00           O  
ATOM   3487  O5'   G   109      -6.204 -13.535  25.113  1.00  0.00           O  
ATOM   3488  C5'   G   109      -6.618 -14.912  25.171  1.00  0.00           C  
ATOM   3489  C4'   G   109      -5.413 -15.829  25.069  1.00  0.00           C  
ATOM   3490  O4'   G   109      -4.710 -15.587  23.816  1.00  0.00           O  
ATOM   3491  C3'   G   109      -4.315 -15.626  26.098  1.00  0.00           C  
ATOM   3492  O3'   G   109      -4.627 -16.151  27.379  1.00  0.00           O  
ATOM   3493  C1'   G   109      -3.342 -15.902  23.975  1.00  0.00           C  
ATOM   3494  C2'   G   109      -3.139 -16.326  25.429  1.00  0.00           C  
ATOM   3495  O2'   G   109      -3.185 -17.738  25.516  1.00  0.00           O  
ATOM   3496  N1    G   109       1.299 -14.230  22.794  1.00  0.00           N  
ATOM   3497  C2    G   109       0.856 -15.508  23.009  1.00  0.00           C  
ATOM   3498  N2    G   109       1.775 -16.480  22.903  1.00  0.00           N  
ATOM   3499  N3    G   109      -0.394 -15.818  23.303  1.00  0.00           N  
ATOM   3500  C4    G   109      -1.187 -14.729  23.353  1.00  0.00           C  
ATOM   3501  C5    G   109      -0.849 -13.409  23.149  1.00  0.00           C  
ATOM   3502  C6    G   109       0.509 -13.091  22.850  1.00  0.00           C  
ATOM   3503  O6    G   109       1.022 -11.983  22.655  1.00  0.00           O  
ATOM   3504  N7    G   109      -1.964 -12.587  23.288  1.00  0.00           N  
ATOM   3505  C8    G   109      -2.941 -13.410  23.575  1.00  0.00           C  
ATOM   3506  N9    G   109      -2.537 -14.725  23.642  1.00  0.00           N  
ATOM   3507  H5'   G   109      -7.319 -15.131  24.354  1.00  0.00           H  
ATOM   3508 H5''   G   109      -7.151 -15.106  26.114  1.00  0.00           H  
ATOM   3509  H4'   G   109      -5.834 -16.839  25.174  1.00  0.00           H  
ATOM   3510  H3'   G   109      -4.101 -14.569  26.315  1.00  0.00           H  
ATOM   3511  H1'   G   109      -2.985 -16.731  23.348  1.00  0.00           H  
ATOM   3512  H2'   G   109      -2.174 -16.061  25.883  1.00  0.00           H  
ATOM   3513 HO2'   G   109      -3.702 -18.007  26.329  1.00  0.00           H  
ATOM   3514  H1    G   109       2.267 -14.106  22.582  1.00  0.00           H  
ATOM   3515  H22   G   109       1.511 -17.434  23.046  1.00  0.00           H  
ATOM   3516  H21   G   109       2.722 -16.251  22.681  1.00  0.00           H  
ATOM   3517  H8    G   109      -3.977 -13.083  23.753  1.00  0.00           H  
ATOM   3518  P     C   110      -4.121 -15.381  28.691  1.00  0.00           P  
ATOM   3519  OP2   C   110      -4.054 -13.918  28.415  1.00  0.00           O  
ATOM   3520  OP1   C   110      -4.922 -15.865  29.831  1.00  0.00           O  
ATOM   3521  O5'   C   110      -2.631 -15.908  28.878  1.00  0.00           O  
ATOM   3522  C5'   C   110      -2.377 -17.297  29.127  1.00  0.00           C  
ATOM   3523  C4'   C   110      -0.928 -17.631  28.861  1.00  0.00           C  
ATOM   3524  O4'   C   110      -0.573 -17.237  27.508  1.00  0.00           O  
ATOM   3525  C3'   C   110       0.089 -16.906  29.723  1.00  0.00           C  
ATOM   3526  O3'   C   110       0.239 -17.538  30.981  1.00  0.00           O  
ATOM   3527  C1'   C   110       0.766 -16.772  27.470  1.00  0.00           C  
ATOM   3528  C2'   C   110       1.345 -16.993  28.868  1.00  0.00           C  
ATOM   3529  O2'   C   110       1.944 -18.274  28.908  1.00  0.00           O  
ATOM   3530  N1    C   110       0.766 -15.360  27.038  1.00  0.00           N  
ATOM   3531  C2    C   110       1.916 -14.846  26.428  1.00  0.00           C  
ATOM   3532  O2    C   110       2.923 -15.562  26.341  1.00  0.00           O  
ATOM   3533  N3    C   110       1.907 -13.580  25.961  1.00  0.00           N  
ATOM   3534  C4    C   110       0.821 -12.821  26.111  1.00  0.00           C  
ATOM   3535  N4    C   110       0.854 -11.584  25.615  1.00  0.00           N  
ATOM   3536  C5    C   110      -0.349 -13.301  26.771  1.00  0.00           C  
ATOM   3537  C6    C   110      -0.334 -14.564  27.212  1.00  0.00           C  
ATOM   3538  H5'   C   110      -3.019 -17.919  28.487  1.00  0.00           H  
ATOM   3539 H5''   C   110      -2.624 -17.545  30.169  1.00  0.00           H  
ATOM   3540  H4'   C   110      -0.860 -18.710  29.063  1.00  0.00           H  
ATOM   3541  H3'   C   110      -0.199 -15.873  29.972  1.00  0.00           H  
ATOM   3542  H1'   C   110       1.418 -17.308  26.765  1.00  0.00           H  
ATOM   3543  H2'   C   110       2.134 -16.305  29.203  1.00  0.00           H  
ATOM   3544 HO2'   C   110       1.667 -18.747  29.745  1.00  0.00           H  
ATOM   3545  H42   C   110       0.058 -10.985  25.709  1.00  0.00           H  
ATOM   3546  H41   C   110       1.674 -11.255  25.148  1.00  0.00           H  
ATOM   3547  H5    C   110      -1.228 -12.654  26.912  1.00  0.00           H  
ATOM   3548  H6    C   110      -1.218 -14.971  27.726  1.00  0.00           H  
ATOM   3549  P     A   111       0.394 -16.645  32.309  1.00  0.00           P  
ATOM   3550  OP2   A   111      -0.432 -15.424  32.221  1.00  0.00           O  
ATOM   3551  OP1   A   111       0.165 -17.604  33.411  1.00  0.00           O  
ATOM   3552  O5'   A   111       1.922 -16.186  32.273  1.00  0.00           O  
ATOM   3553  C5'   A   111       2.989 -17.127  32.500  1.00  0.00           C  
ATOM   3554  C4'   A   111       4.319 -16.513  32.124  1.00  0.00           C  
ATOM   3555  O4'   A   111       4.311 -16.095  30.740  1.00  0.00           O  
ATOM   3556  C3'   A   111       4.702 -15.266  32.901  1.00  0.00           C  
ATOM   3557  O3'   A   111       5.266 -15.606  34.145  1.00  0.00           O  
ATOM   3558  C1'   A   111       5.111 -14.937  30.618  1.00  0.00           C  
ATOM   3559  C2'   A   111       5.715 -14.609  31.982  1.00  0.00           C  
ATOM   3560  O2'   A   111       6.989 -15.211  32.082  1.00  0.00           O  
ATOM   3561  N1    A   111       5.179 -10.539  27.931  1.00  0.00           N  
ATOM   3562  C2    A   111       6.175 -11.326  28.383  1.00  0.00           C  
ATOM   3563  N3    A   111       6.098 -12.451  29.105  1.00  0.00           N  
ATOM   3564  C4    A   111       4.815 -12.748  29.370  1.00  0.00           C  
ATOM   3565  C5    A   111       3.692 -12.032  28.982  1.00  0.00           C  
ATOM   3566  C6    A   111       3.897 -10.886  28.221  1.00  0.00           C  
ATOM   3567  N6    A   111       2.893 -10.130  27.764  1.00  0.00           N  
ATOM   3568  N7    A   111       2.537 -12.628  29.453  1.00  0.00           N  
ATOM   3569  C8    A   111       2.971 -13.685  30.091  1.00  0.00           C  
ATOM   3570  N9    A   111       4.341 -13.831  30.060  1.00  0.00           N  
ATOM   3571  H5'   A   111       2.823 -18.038  31.908  1.00  0.00           H  
ATOM   3572 H5''   A   111       3.007 -17.430  33.558  1.00  0.00           H  
ATOM   3573  H4'   A   111       5.053 -17.297  32.361  1.00  0.00           H  
ATOM   3574  H3'   A   111       3.847 -14.623  33.153  1.00  0.00           H  
ATOM   3575  H1'   A   111       5.951 -15.116  29.931  1.00  0.00           H  
ATOM   3576  H2'   A   111       5.879 -13.548  32.220  1.00  0.00           H  
ATOM   3577 HO2'   A   111       7.110 -15.587  33.001  1.00  0.00           H  
ATOM   3578  H2    A   111       7.192 -11.002  28.125  1.00  0.00           H  
ATOM   3579  H61   A   111       3.089  -9.317  27.214  1.00  0.00           H  
ATOM   3580  H62   A   111       1.947 -10.376  27.972  1.00  0.00           H  
ATOM   3581  H8    A   111       2.304 -14.398  30.597  1.00  0.00           H  
ATOM   3582  P     G   112       4.598 -15.074  35.506  1.00  0.00           P  
ATOM   3583  OP2   G   112       3.254 -15.691  35.632  1.00  0.00           O  
ATOM   3584  OP1   G   112       5.588 -15.241  36.601  1.00  0.00           O  
ATOM   3585  O5'   G   112       4.402 -13.512  35.256  1.00  0.00           O  
ATOM   3586  C5'   G   112       5.517 -12.635  35.210  1.00  0.00           C  
ATOM   3587  C4'   G   112       5.086 -11.196  35.110  1.00  0.00           C  
ATOM   3588  O4'   G   112       4.195 -11.023  33.974  1.00  0.00           O  
ATOM   3589  C3'   G   112       4.291 -10.650  36.274  1.00  0.00           C  
ATOM   3590  O3'   G   112       5.164 -10.314  37.337  1.00  0.00           O  
ATOM   3591  C1'   G   112       3.258 -10.013  34.256  1.00  0.00           C  
ATOM   3592  C2'   G   112       3.610  -9.448  35.635  1.00  0.00           C  
ATOM   3593  O2'   G   112       4.466  -8.338  35.460  1.00  0.00           O  
ATOM   3594  N1    G   112      -1.667  -9.221  35.122  1.00  0.00           N  
ATOM   3595  C2    G   112      -0.613  -8.345  35.194  1.00  0.00           C  
ATOM   3596  N2    G   112      -0.904  -7.098  35.586  1.00  0.00           N  
ATOM   3597  N3    G   112       0.635  -8.668  34.909  1.00  0.00           N  
ATOM   3598  C4    G   112       0.753  -9.968  34.565  1.00  0.00           C  
ATOM   3599  C5    G   112      -0.232 -10.928  34.469  1.00  0.00           C  
ATOM   3600  C6    G   112      -1.575 -10.558  34.755  1.00  0.00           C  
ATOM   3601  O6    G   112      -2.597 -11.256  34.705  1.00  0.00           O  
ATOM   3602  N7    G   112       0.306 -12.151  34.086  1.00  0.00           N  
ATOM   3603  C8    G   112       1.584 -11.915  33.959  1.00  0.00           C  
ATOM   3604  N9    G   112       1.925 -10.614  34.249  1.00  0.00           N  
ATOM   3605  H5'   G   112       6.069 -12.859  34.432  1.00  0.00           H  
ATOM   3606 H5''   G   112       6.050 -12.754  36.025  1.00  0.00           H  
ATOM   3607  H4'   G   112       6.030 -10.636  35.045  1.00  0.00           H  
ATOM   3608  H3'   G   112       3.584 -11.375  36.706  1.00  0.00           H  
ATOM   3609  H1'   G   112       3.237  -9.163  33.558  1.00  0.00           H  
ATOM   3610  H2'   G   112       2.782  -9.057  36.242  1.00  0.00           H  
ATOM   3611 HO2'   G   112       5.173  -8.347  36.168  1.00  0.00           H  
ATOM   3612  H1    G   112      -2.574  -8.872  35.353  1.00  0.00           H  
ATOM   3613  H22   G   112      -0.177  -6.416  35.662  1.00  0.00           H  
ATOM   3614  H21   G   112      -1.847  -6.850  35.803  1.00  0.00           H  
ATOM   3615  H8    G   112       2.315 -12.683  33.662  1.00  0.00           H  
ATOM   3616  P     C   113       4.829 -10.800  38.832  1.00  0.00           P  
ATOM   3617  OP2   C   113       4.144 -12.123  38.829  1.00  0.00           O  
ATOM   3618  OP1   C   113       6.088 -10.640  39.592  1.00  0.00           O  
ATOM   3619  O5'   C   113       3.806  -9.700  39.342  1.00  0.00           O  
ATOM   3620  C5'   C   113       4.174  -8.313  39.348  1.00  0.00           C  
ATOM   3621  C4'   C   113       2.953  -7.455  39.560  1.00  0.00           C  
ATOM   3622  O4'   C   113       2.044  -7.612  38.438  1.00  0.00           O  
ATOM   3623  C3'   C   113       2.109  -7.821  40.771  1.00  0.00           C  
ATOM   3624  O3'   C   113       2.622  -7.239  41.961  1.00  0.00           O  
ATOM   3625  C1'   C   113       0.705  -7.587  38.890  1.00  0.00           C  
ATOM   3626  C2'   C   113       0.749  -7.256  40.386  1.00  0.00           C  
ATOM   3627  O2'   C   113       0.700  -5.855  40.558  1.00  0.00           O  
ATOM   3628  N1    C   113       0.088  -8.899  38.589  1.00  0.00           N  
ATOM   3629  C2    C   113      -1.317  -8.997  38.571  1.00  0.00           C  
ATOM   3630  O2    C   113      -1.996  -7.981  38.803  1.00  0.00           O  
ATOM   3631  N3    C   113      -1.894 -10.190  38.299  1.00  0.00           N  
ATOM   3632  C4    C   113      -1.135 -11.254  38.038  1.00  0.00           C  
ATOM   3633  N4    C   113      -1.751 -12.405  37.754  1.00  0.00           N  
ATOM   3634  C5    C   113       0.293 -11.187  38.051  1.00  0.00           C  
ATOM   3635  C6    C   113       0.857 -10.003  38.329  1.00  0.00           C  
ATOM   3636  H5'   C   113       4.656  -8.046  38.396  1.00  0.00           H  
ATOM   3637 H5''   C   113       4.907  -8.121  40.145  1.00  0.00           H  
ATOM   3638  H4'   C   113       3.358  -6.440  39.691  1.00  0.00           H  
ATOM   3639  H3'   C   113       2.093  -8.900  40.988  1.00  0.00           H  
ATOM   3640  H1'   C   113       0.067  -6.829  38.414  1.00  0.00           H  
ATOM   3641  H2'   C   113      -0.066  -7.654  41.007  1.00  0.00           H  
ATOM   3642 HO2'   C   113       1.334  -5.585  41.283  1.00  0.00           H  
ATOM   3643  H42   C   113      -1.213 -13.225  37.555  1.00  0.00           H  
ATOM   3644  H41   C   113      -2.749 -12.447  37.741  1.00  0.00           H  
ATOM   3645  H5    C   113       0.907 -12.075  37.843  1.00  0.00           H  
ATOM   3646  H6    C   113       1.954  -9.915  38.347  1.00  0.00           H  
ATOM   3647  P     C   114       2.514  -8.026  43.358  1.00  0.00           P  
ATOM   3648  OP2   C   114       2.703  -9.474  43.087  1.00  0.00           O  
ATOM   3649  OP1   C   114       3.394  -7.343  44.341  1.00  0.00           O  
ATOM   3650  O5'   C   114       1.003  -7.803  43.812  1.00  0.00           O  
ATOM   3651  C5'   C   114       0.516  -6.503  44.110  1.00  0.00           C  
ATOM   3652  C4'   C   114      -0.980  -6.501  44.311  1.00  0.00           C  
ATOM   3653  O4'   C   114      -1.642  -6.914  43.087  1.00  0.00           O  
ATOM   3654  C3'   C   114      -1.518  -7.481  45.343  1.00  0.00           C  
ATOM   3655  O3'   C   114      -1.323  -7.042  46.676  1.00  0.00           O  
ATOM   3656  C1'   C   114      -2.856  -7.571  43.417  1.00  0.00           C  
ATOM   3657  C2'   C   114      -2.976  -7.605  44.939  1.00  0.00           C  
ATOM   3658  O2'   C   114      -3.728  -6.482  45.376  1.00  0.00           O  
ATOM   3659  N1    C   114      -2.873  -8.929  42.820  1.00  0.00           N  
ATOM   3660  C2    C   114      -4.112  -9.549  42.613  1.00  0.00           C  
ATOM   3661  O2    C   114      -5.150  -8.949  42.933  1.00  0.00           O  
ATOM   3662  N3    C   114      -4.156 -10.787  42.070  1.00  0.00           N  
ATOM   3663  C4    C   114      -3.026 -11.410  41.736  1.00  0.00           C  
ATOM   3664  N4    C   114      -3.118 -12.631  41.203  1.00  0.00           N  
ATOM   3665  C5    C   114      -1.751 -10.808  41.933  1.00  0.00           C  
ATOM   3666  C6    C   114      -1.721  -9.582  42.470  1.00  0.00           C  
ATOM   3667  H5'   C   114       0.739  -5.901  43.370  1.00  0.00           H  
ATOM   3668 H5''   C   114       0.949  -6.180  44.927  1.00  0.00           H  
ATOM   3669  H4'   C   114      -1.267  -5.592  44.536  1.00  0.00           H  
ATOM   3670  H3'   C   114      -1.076  -8.348  45.227  1.00  0.00           H  
ATOM   3671  H1'   C   114      -3.593  -7.042  43.048  1.00  0.00           H  
ATOM   3672  H2'   C   114      -3.365  -8.446  45.255  1.00  0.00           H  
ATOM   3673 HO2'   C   114      -3.309  -6.109  46.178  1.00  0.00           H  
ATOM   3674  H42   C   114      -2.306 -13.115  40.946  1.00  0.00           H  
ATOM   3675  H41   C   114      -3.997 -13.042  41.069  1.00  0.00           H  
ATOM   3676  H5    C   114      -0.926 -11.274  41.683  1.00  0.00           H  
ATOM   3677  H6    C   114      -0.853  -9.151  42.614  1.00  0.00           H  
ATOM   3678  P     A   115      -0.983  -8.103  47.835  1.00  0.00           P  
ATOM   3679  OP2   A   115       0.093  -8.997  47.338  1.00  0.00           O  
ATOM   3680  OP1   A   115      -0.789  -7.355  49.102  1.00  0.00           O  
ATOM   3681  O5'   A   115      -2.316  -8.965  47.970  1.00  0.00           O  
ATOM   3682  C5'   A   115      -3.524  -8.373  48.424  1.00  0.00           C  
ATOM   3683  C4'   A   115      -4.685  -9.329  48.315  1.00  0.00           C  
ATOM   3684  O4'   A   115      -4.902  -9.682  46.923  1.00  0.00           O  
ATOM   3685  C3'   A   115      -4.510 -10.673  49.005  1.00  0.00           C  
ATOM   3686  O3'   A   115      -4.744 -10.614  50.402  1.00  0.00           O  
ATOM   3687  C1'   A   115      -5.340 -11.025  46.834  1.00  0.00           C  
ATOM   3688  C2'   A   115      -5.499 -11.551  48.258  1.00  0.00           C  
ATOM   3689  O2'   A   115      -6.830 -11.316  48.695  1.00  0.00           O  
ATOM   3690  N1    A   115      -4.457 -15.336  44.152  1.00  0.00           N  
ATOM   3691  C2    A   115      -5.544 -14.876  44.786  1.00  0.00           C  
ATOM   3692  N3    A   115      -5.705 -13.743  45.466  1.00  0.00           N  
ATOM   3693  C4    A   115      -4.569 -13.023  45.465  1.00  0.00           C  
ATOM   3694  C5    A   115      -3.373 -13.363  44.860  1.00  0.00           C  
ATOM   3695  C6    A   115      -3.333 -14.588  44.170  1.00  0.00           C  
ATOM   3696  N6    A   115      -2.250 -15.047  43.539  1.00  0.00           N  
ATOM   3697  N7    A   115      -2.420 -12.376  45.069  1.00  0.00           N  
ATOM   3698  C8    A   115      -3.049 -11.477  45.784  1.00  0.00           C  
ATOM   3699  N9    A   115      -4.354 -11.804  46.061  1.00  0.00           N  
ATOM   3700  H5'   A   115      -3.714  -7.577  47.884  1.00  0.00           H  
ATOM   3701 H5''   A   115      -3.418  -8.105  49.360  1.00  0.00           H  
ATOM   3702  H4'   A   115      -5.491  -8.891  48.661  1.00  0.00           H  
ATOM   3703  H3'   A   115      -3.601 -11.002  48.844  1.00  0.00           H  
ATOM   3704  H1'   A   115      -6.207 -11.051  46.378  1.00  0.00           H  
ATOM   3705  H2'   A   115      -5.258 -12.499  48.322  1.00  0.00           H  
ATOM   3706 HO2'   A   115      -6.812 -11.047  49.637  1.00  0.00           H  
ATOM   3707  H2    A   115      -6.333 -15.456  44.743  1.00  0.00           H  
ATOM   3708  H61   A   115      -2.283 -15.910  43.075  1.00  0.00           H  
ATOM   3709  H62   A   115      -1.423 -14.521  43.538  1.00  0.00           H  
ATOM   3710  H8    A   115      -2.628 -10.648  46.093  1.00  0.00           H  
ATOM   3711  P     A   116      -3.831 -11.470  51.410  1.00  0.00           P  
ATOM   3712  OP2   A   116      -2.468 -11.563  50.831  1.00  0.00           O  
ATOM   3713  OP1   A   116      -4.013 -10.919  52.776  1.00  0.00           O  
ATOM   3714  O5'   A   116      -4.481 -12.925  51.376  1.00  0.00           O  
ATOM   3715  C5'   A   116      -5.816 -13.138  51.810  1.00  0.00           C  
ATOM   3716  C4'   A   116      -6.273 -14.547  51.526  1.00  0.00           C  
ATOM   3717  O4'   A   116      -6.374 -14.760  50.092  1.00  0.00           O  
ATOM   3718  C3'   A   116      -5.335 -15.656  51.977  1.00  0.00           C  
ATOM   3719  O3'   A   116      -5.391 -15.897  53.372  1.00  0.00           O  
ATOM   3720  C1'   A   116      -6.036 -16.100  49.791  1.00  0.00           C  
ATOM   3721  C2'   A   116      -5.777 -16.825  51.103  1.00  0.00           C  
ATOM   3722  O2'   A   116      -6.988 -17.393  51.577  1.00  0.00           O  
ATOM   3723  N1    A   116      -3.314 -18.827  46.368  1.00  0.00           N  
ATOM   3724  C2    A   116      -4.428 -19.103  47.058  1.00  0.00           C  
ATOM   3725  N3    A   116      -5.085 -18.346  47.935  1.00  0.00           N  
ATOM   3726  C4    A   116      -4.474 -17.157  48.087  1.00  0.00           C  
ATOM   3727  C5    A   116      -3.325 -16.729  47.448  1.00  0.00           C  
ATOM   3728  C6    A   116      -2.726 -17.624  46.544  1.00  0.00           C  
ATOM   3729  N6    A   116      -1.616 -17.349  45.856  1.00  0.00           N  
ATOM   3730  N7    A   116      -2.989 -15.444  47.854  1.00  0.00           N  
ATOM   3731  C8    A   116      -3.926 -15.130  48.713  1.00  0.00           C  
ATOM   3732  N9    A   116      -4.858 -16.121  48.902  1.00  0.00           N  
ATOM   3733  H5'   A   116      -6.408 -12.511  51.344  1.00  0.00           H  
ATOM   3734 H5''   A   116      -5.870 -12.973  52.774  1.00  0.00           H  
ATOM   3735  H4'   A   116      -7.156 -14.681  51.928  1.00  0.00           H  
ATOM   3736  H3'   A   116      -4.414 -15.412  51.748  1.00  0.00           H  
ATOM   3737  H1'   A   116      -6.797 -16.516  49.334  1.00  0.00           H  
ATOM   3738  H2'   A   116      -5.068 -17.497  51.017  1.00  0.00           H  
ATOM   3739 HO2'   A   116      -6.870 -18.361  51.671  1.00  0.00           H  
ATOM   3740  H2    A   116      -4.816 -19.989  46.895  1.00  0.00           H  
ATOM   3741  H61   A   116      -1.244 -18.014  45.239  1.00  0.00           H  
ATOM   3742  H62   A   116      -1.172 -16.483  45.967  1.00  0.00           H  
ATOM   3743  H8    A   116      -3.959 -14.268  49.178  1.00  0.00           H  
ATOM   3744  P     G   117      -4.138 -16.562  54.128  1.00  0.00           P  
ATOM   3745  OP2   G   117      -2.895 -16.021  53.522  1.00  0.00           O  
ATOM   3746  OP1   G   117      -4.359 -16.429  55.591  1.00  0.00           O  
ATOM   3747  O5'   G   117      -4.238 -18.108  53.754  1.00  0.00           O  
ATOM   3748  C5'   G   117      -5.367 -18.879  54.135  1.00  0.00           C  
ATOM   3749  C4'   G   117      -5.425 -20.194  53.381  1.00  0.00           C  
ATOM   3750  O4'   G   117      -5.475 -19.938  51.947  1.00  0.00           O  
ATOM   3751  C3'   G   117      -4.243 -21.140  53.529  1.00  0.00           C  
ATOM   3752  O3'   G   117      -4.291 -21.884  54.742  1.00  0.00           O  
ATOM   3753  C1'   G   117      -4.859 -21.014  51.261  1.00  0.00           C  
ATOM   3754  C2'   G   117      -4.414 -22.034  52.310  1.00  0.00           C  
ATOM   3755  O2'   G   117      -5.445 -22.991  52.481  1.00  0.00           O  
ATOM   3756  N1    G   117      -1.783 -21.907  47.322  1.00  0.00           N  
ATOM   3757  C2    G   117      -2.864 -22.622  47.761  1.00  0.00           C  
ATOM   3758  N2    G   117      -3.136 -23.747  47.089  1.00  0.00           N  
ATOM   3759  N3    G   117      -3.617 -22.269  48.785  1.00  0.00           N  
ATOM   3760  C4    G   117      -3.184 -21.130  49.360  1.00  0.00           C  
ATOM   3761  C5    G   117      -2.114 -20.336  48.999  1.00  0.00           C  
ATOM   3762  C6    G   117      -1.321 -20.725  47.886  1.00  0.00           C  
ATOM   3763  O6    G   117      -0.328 -20.157  47.408  1.00  0.00           O  
ATOM   3764  N7    G   117      -2.001 -19.243  49.848  1.00  0.00           N  
ATOM   3765  C8    G   117      -2.982 -19.391  50.699  1.00  0.00           C  
ATOM   3766  N9    G   117      -3.730 -20.524  50.471  1.00  0.00           N  
ATOM   3767  H5'   G   117      -6.182 -18.367  53.949  1.00  0.00           H  
ATOM   3768 H5''   G   117      -5.319 -19.063  55.097  1.00  0.00           H  
ATOM   3769  H4'   G   117      -6.310 -20.701  53.791  1.00  0.00           H  
ATOM   3770  H3'   G   117      -3.270 -20.629  53.579  1.00  0.00           H  
ATOM   3771  H1'   G   117      -5.535 -21.539  50.571  1.00  0.00           H  
ATOM   3772  H2'   G   117      -3.514 -22.625  52.087  1.00  0.00           H  
ATOM   3773 HO2'   G   117      -5.535 -23.216  53.452  1.00  0.00           H  
ATOM   3774  H1    G   117      -1.284 -22.262  46.532  1.00  0.00           H  
ATOM   3775  H22   G   117      -3.909 -24.318  47.364  1.00  0.00           H  
ATOM   3776  H21   G   117      -2.566 -24.016  46.314  1.00  0.00           H  
ATOM   3777  H8    G   117      -3.183 -18.687  51.521  1.00  0.00           H  
ATOM   3778  P     U   118      -2.938 -22.131  55.587  1.00  0.00           P  
ATOM   3779  OP2   U   118      -2.091 -20.921  55.560  1.00  0.00           O  
ATOM   3780  OP1   U   118      -3.369 -22.686  56.899  1.00  0.00           O  
ATOM   3781  O5'   U   118      -2.169 -23.276  54.789  1.00  0.00           O  
ATOM   3782  C5'   U   118      -2.725 -24.600  54.678  1.00  0.00           C  
ATOM   3783  C4'   U   118      -2.016 -25.377  53.597  1.00  0.00           C  
ATOM   3784  O4'   U   118      -2.178 -24.712  52.314  1.00  0.00           O  
ATOM   3785  C3'   U   118      -0.511 -25.492  53.746  1.00  0.00           C  
ATOM   3786  O3'   U   118      -0.142 -26.500  54.673  1.00  0.00           O  
ATOM   3787  C1'   U   118      -1.032 -24.927  51.521  1.00  0.00           C  
ATOM   3788  C2'   U   118      -0.078 -25.812  52.323  1.00  0.00           C  
ATOM   3789  O2'   U   118      -0.290 -27.163  51.967  1.00  0.00           O  
ATOM   3790  N1    U   118      -0.431 -23.629  51.169  1.00  0.00           N  
ATOM   3791  C2    U   118       0.324 -23.558  50.002  1.00  0.00           C  
ATOM   3792  O2    U   118       0.504 -24.517  49.264  1.00  0.00           O  
ATOM   3793  N3    U   118       0.863 -22.321  49.736  1.00  0.00           N  
ATOM   3794  C4    U   118       0.730 -21.172  50.495  1.00  0.00           C  
ATOM   3795  O4    U   118       1.250 -20.125  50.105  1.00  0.00           O  
ATOM   3796  C5    U   118      -0.063 -21.325  51.678  1.00  0.00           C  
ATOM   3797  C6    U   118      -0.603 -22.514  51.967  1.00  0.00           C  
ATOM   3798  H5'   U   118      -3.798 -24.541  54.448  1.00  0.00           H  
ATOM   3799 H5''   U   118      -2.630 -25.132  55.637  1.00  0.00           H  
ATOM   3800  H4'   U   118      -2.461 -26.382  53.652  1.00  0.00           H  
ATOM   3801  H3'   U   118      -0.036 -24.583  54.144  1.00  0.00           H  
ATOM   3802  H1'   U   118      -1.236 -25.451  50.576  1.00  0.00           H  
ATOM   3803  H2'   U   118       0.997 -25.650  52.161  1.00  0.00           H  
ATOM   3804 HO2'   U   118       0.589 -27.602  51.783  1.00  0.00           H  
ATOM   3805  H3    U   118       1.414 -22.243  48.904  1.00  0.00           H  
ATOM   3806  H5    U   118      -0.226 -20.467  52.349  1.00  0.00           H  
ATOM   3807  H6    U   118      -1.209 -22.611  52.880  1.00  0.00           H  
ATOM   3808  P     C   119       1.169 -26.314  55.573  1.00  0.00           P  
ATOM   3809  OP2   C   119       1.344 -24.889  55.939  1.00  0.00           O  
ATOM   3810  OP1   C   119       1.051 -27.338  56.648  1.00  0.00           O  
ATOM   3811  O5'   C   119       2.364 -26.697  54.589  1.00  0.00           O  
ATOM   3812  C5'   C   119       2.521 -28.040  54.088  1.00  0.00           C  
ATOM   3813  C4'   C   119       3.399 -28.042  52.860  1.00  0.00           C  
ATOM   3814  O4'   C   119       2.838 -27.165  51.847  1.00  0.00           O  
ATOM   3815  C3'   C   119       4.801 -27.493  53.064  1.00  0.00           C  
ATOM   3816  O3'   C   119       5.680 -28.438  53.648  1.00  0.00           O  
ATOM   3817  C1'   C   119       3.875 -26.519  51.136  1.00  0.00           C  
ATOM   3818  C2'   C   119       5.196 -27.089  51.653  1.00  0.00           C  
ATOM   3819  O2'   C   119       5.593 -28.178  50.844  1.00  0.00           O  
ATOM   3820  N1    C   119       3.797 -25.065  51.354  1.00  0.00           N  
ATOM   3821  C2    C   119       4.235 -24.209  50.336  1.00  0.00           C  
ATOM   3822  O2    C   119       4.645 -24.699  49.271  1.00  0.00           O  
ATOM   3823  N3    C   119       4.200 -22.870  50.534  1.00  0.00           N  
ATOM   3824  C4    C   119       3.748 -22.379  51.689  1.00  0.00           C  
ATOM   3825  N4    C   119       3.736 -21.056  51.839  1.00  0.00           N  
ATOM   3826  C5    C   119       3.285 -23.224  52.740  1.00  0.00           C  
ATOM   3827  C6    C   119       3.324 -24.548  52.531  1.00  0.00           C  
ATOM   3828  H5'   C   119       1.540 -28.469  53.842  1.00  0.00           H  
ATOM   3829 H5''   C   119       2.968 -28.681  54.863  1.00  0.00           H  
ATOM   3830  H4'   C   119       3.456 -29.102  52.573  1.00  0.00           H  
ATOM   3831  H3'   C   119       4.845 -26.641  53.760  1.00  0.00           H  
ATOM   3832  H1'   C   119       3.857 -26.690  50.049  1.00  0.00           H  
ATOM   3833  H2'   C   119       6.058 -26.407  51.633  1.00  0.00           H  
ATOM   3834 HO2'   C   119       5.871 -28.943  51.426  1.00  0.00           H  
ATOM   3835  H42   C   119       3.405 -20.651  52.693  1.00  0.00           H  
ATOM   3836  H41   C   119       4.059 -20.466  51.100  1.00  0.00           H  
ATOM   3837  H5    C   119       2.914 -22.805  53.687  1.00  0.00           H  
ATOM   3838  H6    C   119       2.975 -25.232  53.319  1.00  0.00           H  
ATOM   3839  P     C   120       6.850 -27.924  54.607  1.00  0.00           P  
ATOM   3840  OP2   C   120       6.301 -26.767  55.362  1.00  0.00           O  
ATOM   3841  OP1   C   120       7.386 -29.103  55.346  1.00  0.00           O  
ATOM   3842  O5'   C   120       7.971 -27.365  53.613  1.00  0.00           O  
ATOM   3843  C5'   C   120       8.637 -28.226  52.658  1.00  0.00           C  
ATOM   3844  C4'   C   120       9.462 -27.404  51.686  1.00  0.00           C  
ATOM   3845  O4'   C   120       8.588 -26.441  51.046  1.00  0.00           O  
ATOM   3846  C3'   C   120      10.565 -26.538  52.282  1.00  0.00           C  
ATOM   3847  O3'   C   120      11.772 -27.268  52.503  1.00  0.00           O  
ATOM   3848  C1'   C   120       9.292 -25.231  50.787  1.00  0.00           C  
ATOM   3849  C2'   C   120      10.738 -25.460  51.218  1.00  0.00           C  
ATOM   3850  O2'   C   120      11.461 -25.902  50.089  1.00  0.00           O  
ATOM   3851  N1    C   120       8.581 -24.121  51.461  1.00  0.00           N  
ATOM   3852  C2    C   120       8.726 -22.823  50.951  1.00  0.00           C  
ATOM   3853  O2    C   120       9.507 -22.630  50.014  1.00  0.00           O  
ATOM   3854  N3    C   120       8.017 -21.809  51.500  1.00  0.00           N  
ATOM   3855  C4    C   120       7.204 -22.045  52.529  1.00  0.00           C  
ATOM   3856  N4    C   120       6.501 -21.016  53.012  1.00  0.00           N  
ATOM   3857  C5    C   120       7.069 -23.347  53.101  1.00  0.00           C  
ATOM   3858  C6    C   120       7.769 -24.345  52.541  1.00  0.00           C  
ATOM   3859  H5'   C   120       7.896 -28.818  52.102  1.00  0.00           H  
ATOM   3860 H5''   C   120       9.289 -28.938  53.184  1.00  0.00           H  
ATOM   3861  H4'   C   120       9.913 -28.153  51.018  1.00  0.00           H  
ATOM   3862  H3'   C   120      10.321 -26.134  53.276  1.00  0.00           H  
ATOM   3863  H1'   C   120       9.316 -24.955  49.723  1.00  0.00           H  
ATOM   3864  H2'   C   120      11.303 -24.591  51.583  1.00  0.00           H  
ATOM   3865 HO2'   C   120      12.067 -26.653  50.354  1.00  0.00           H  
ATOM   3866  H42   C   120       5.880 -21.152  53.785  1.00  0.00           H  
ATOM   3867  H41   C   120       6.595 -20.110  52.601  1.00  0.00           H  
ATOM   3868  H5    C   120       6.416 -23.522  53.969  1.00  0.00           H  
ATOM   3869  H6    C   120       7.690 -25.362  52.955  1.00  0.00           H  
ATOM   3870  P     U   121      12.760 -26.824  53.682  1.00  0.00           P  
ATOM   3871  OP2   U   121      11.896 -26.568  54.861  1.00  0.00           O  
ATOM   3872  OP1   U   121      13.807 -27.875  53.753  1.00  0.00           O  
ATOM   3873  O5'   U   121      13.465 -25.453  53.280  1.00  0.00           O  
ATOM   3874  C5'   U   121      14.353 -25.386  52.174  1.00  0.00           C  
ATOM   3875  C4'   U   121      14.781 -23.967  51.889  1.00  0.00           C  
ATOM   3876  O4'   U   121      13.670 -23.193  51.407  1.00  0.00           O  
ATOM   3877  C3'   U   121      15.256 -23.157  53.085  1.00  0.00           C  
ATOM   3878  O3'   U   121      16.564 -23.503  53.504  1.00  0.00           O  
ATOM   3879  C1'   U   121      13.859 -21.826  51.737  1.00  0.00           C  
ATOM   3880  C2'   U   121      15.122 -21.726  52.581  1.00  0.00           C  
ATOM   3881  O2'   U   121      16.214 -21.371  51.745  1.00  0.00           O  
ATOM   3882  N1    U   121      12.662 -21.326  52.455  1.00  0.00           N  
ATOM   3883  C2    U   121      12.401 -19.970  52.377  1.00  0.00           C  
ATOM   3884  O2    U   121      13.103 -19.192  51.755  1.00  0.00           O  
ATOM   3885  N3    U   121      11.283 -19.553  53.056  1.00  0.00           N  
ATOM   3886  C4    U   121      10.415 -20.333  53.790  1.00  0.00           C  
ATOM   3887  O4    U   121       9.450 -19.806  54.346  1.00  0.00           O  
ATOM   3888  C5    U   121      10.748 -21.725  53.826  1.00  0.00           C  
ATOM   3889  C6    U   121      11.830 -22.159  53.173  1.00  0.00           C  
ATOM   3890  H5'   U   121      13.905 -25.749  51.382  1.00  0.00           H  
ATOM   3891 H5''   U   121      15.147 -25.925  52.369  1.00  0.00           H  
ATOM   3892  H4'   U   121      15.489 -23.977  51.212  1.00  0.00           H  
ATOM   3893  H3'   U   121      14.635 -23.287  53.831  1.00  0.00           H  
ATOM   3894  H1'   U   121      13.982 -21.312  50.911  1.00  0.00           H  
ATOM   3895  H2'   U   121      15.013 -21.094  53.322  1.00  0.00           H  
ATOM   3896 HO2'   U   121      16.725 -20.653  52.175  1.00  0.00           H  
ATOM   3897  H3    U   121      11.080 -18.595  53.014  1.00  0.00           H  
ATOM   3898  H5    U   121      10.185 -22.354  54.324  1.00  0.00           H  
ATOM   3899  H6    U   121      12.037 -23.115  53.214  1.00  0.00           H  
ATOM   3900  P     A   122      17.015 -23.266  55.028  1.00  0.00           P  
ATOM   3901  OP2   A   122      15.834 -23.492  55.897  1.00  0.00           O  
ATOM   3902  OP1   A   122      18.260 -24.039  55.265  1.00  0.00           O  
ATOM   3903  O5'   A   122      17.378 -21.715  55.085  1.00  0.00           O  
ATOM   3904  C5'   A   122      18.467 -21.194  54.338  1.00  0.00           C  
ATOM   3905  C4'   A   122      18.457 -19.686  54.324  1.00  0.00           C  
ATOM   3906  O4'   A   122      17.295 -19.210  53.603  1.00  0.00           O  
ATOM   3907  C3'   A   122      18.356 -19.006  55.681  1.00  0.00           C  
ATOM   3908  O3'   A   122      19.598 -18.932  56.359  1.00  0.00           O  
ATOM   3909  C1'   A   122      16.826 -17.994  54.177  1.00  0.00           C  
ATOM   3910  C2'   A   122      17.768 -17.642  55.339  1.00  0.00           C  
ATOM   3911  O2'   A   122      18.769 -16.753  54.866  1.00  0.00           O  
ATOM   3912  N1    A   122      12.091 -15.973  54.410  1.00  0.00           N  
ATOM   3913  C2    A   122      13.240 -15.517  53.895  1.00  0.00           C  
ATOM   3914  N3    A   122      14.438 -16.097  53.869  1.00  0.00           N  
ATOM   3915  C4    A   122      14.397 -17.302  54.465  1.00  0.00           C  
ATOM   3916  C5    A   122      13.293 -17.904  55.039  1.00  0.00           C  
ATOM   3917  C6    A   122      12.084 -17.187  55.001  1.00  0.00           C  
ATOM   3918  N6    A   122      10.938 -17.641  55.515  1.00  0.00           N  
ATOM   3919  N7    A   122      13.627 -19.148  55.557  1.00  0.00           N  
ATOM   3920  C8    A   122      14.904 -19.268  55.288  1.00  0.00           C  
ATOM   3921  N9    A   122      15.434 -18.187  54.628  1.00  0.00           N  
ATOM   3922  H5'   A   122      18.409 -21.522  53.416  1.00  0.00           H  
ATOM   3923 H5''   A   122      19.307 -21.504  54.735  1.00  0.00           H  
ATOM   3924  H4'   A   122      19.266 -19.367  53.870  1.00  0.00           H  
ATOM   3925  H3'   A   122      17.716 -19.502  56.235  1.00  0.00           H  
ATOM   3926  H1'   A   122      16.855 -17.279  53.506  1.00  0.00           H  
ATOM   3927  H2'   A   122      17.274 -17.263  56.097  1.00  0.00           H  
ATOM   3928 HO2'   A   122      19.398 -16.566  55.594  1.00  0.00           H  
ATOM   3929  H2    A   122      13.192 -14.632  53.477  1.00  0.00           H  
ATOM   3930  H61   A   122      10.126 -17.095  55.458  1.00  0.00           H  
ATOM   3931  H62   A   122      10.909 -18.519  55.949  1.00  0.00           H  
ATOM   3932  H8    A   122      15.431 -20.056  55.536  1.00  0.00           H  
ATOM   3933  P     A   123      19.648 -18.520  57.911  1.00  0.00           P  
ATOM   3934  OP2   A   123      18.369 -18.937  58.539  1.00  0.00           O  
ATOM   3935  OP1   A   123      20.933 -19.003  58.475  1.00  0.00           O  
ATOM   3936  O5'   A   123      19.688 -16.928  57.886  1.00  0.00           O  
ATOM   3937  C5'   A   123      19.070 -16.166  58.912  1.00  0.00           C  
ATOM   3938  C4'   A   123      18.608 -14.823  58.405  1.00  0.00           C  
ATOM   3939  O4'   A   123      17.776 -15.018  57.228  1.00  0.00           O  
ATOM   3940  C3'   A   123      17.739 -14.014  59.355  1.00  0.00           C  
ATOM   3941  O3'   A   123      18.488 -13.329  60.345  1.00  0.00           O  
ATOM   3942  C1'   A   123      16.748 -14.082  57.279  1.00  0.00           C  
ATOM   3943  C2'   A   123      17.087 -13.061  58.364  1.00  0.00           C  
ATOM   3944  O2'   A   123      18.020 -12.108  57.876  1.00  0.00           O  
ATOM   3945  N1    A   123      11.613 -13.691  57.091  1.00  0.00           N  
ATOM   3946  C2    A   123      12.593 -12.839  56.765  1.00  0.00           C  
ATOM   3947  N3    A   123      13.912 -13.006  56.840  1.00  0.00           N  
ATOM   3948  C4    A   123      14.210 -14.226  57.319  1.00  0.00           C  
ATOM   3949  C5    A   123      13.315 -15.210  57.695  1.00  0.00           C  
ATOM   3950  C6    A   123      11.947 -14.909  57.568  1.00  0.00           C  
ATOM   3951  N6    A   123      10.969 -15.758  57.893  1.00  0.00           N  
ATOM   3952  N7    A   123      13.986 -16.340  58.141  1.00  0.00           N  
ATOM   3953  C8    A   123      15.251 -16.020  58.025  1.00  0.00           C  
ATOM   3954  N9    A   123      15.460 -14.755  57.533  1.00  0.00           N  
ATOM   3955  H5'   A   123      19.713 -16.029  59.640  1.00  0.00           H  
ATOM   3956 H5''   A   123      18.298 -16.661  59.258  1.00  0.00           H  
ATOM   3957  H4'   A   123      19.388 -14.286  58.154  1.00  0.00           H  
ATOM   3958  H3'   A   123      17.051 -14.559  59.793  1.00  0.00           H  
ATOM   3959  H1'   A   123      16.716 -13.633  56.408  1.00  0.00           H  
ATOM   3960  H2'   A   123      16.294 -12.630  58.747  1.00  0.00           H  
ATOM   3961 HO2'   A   123      18.707 -11.957  58.558  1.00  0.00           H  
ATOM   3962  H2    A   123      12.298 -11.968  56.424  1.00  0.00           H  
ATOM   3963  H61   A   123      10.032 -15.492  57.781  1.00  0.00           H  
ATOM   3964  H62   A   123      11.187 -16.648  58.241  1.00  0.00           H  
ATOM   3965  H8    A   123      15.981 -16.628  58.267  1.00  0.00           H  
ATOM   3966  P     G   124      17.941 -13.240  61.854  1.00  0.00           P  
ATOM   3967  OP2   G   124      17.266 -14.523  62.175  1.00  0.00           O  
ATOM   3968  OP1   G   124      19.050 -12.757  62.717  1.00  0.00           O  
ATOM   3969  O5'   G   124      16.830 -12.099  61.795  1.00  0.00           O  
ATOM   3970  C5'   G   124      15.742 -12.094  62.707  1.00  0.00           C  
ATOM   3971  C4'   G   124      14.665 -11.133  62.278  1.00  0.00           C  
ATOM   3972  O4'   G   124      13.906 -11.693  61.172  1.00  0.00           O  
ATOM   3973  C3'   G   124      13.611 -10.832  63.325  1.00  0.00           C  
ATOM   3974  O3'   G   124      14.065  -9.861  64.255  1.00  0.00           O  
ATOM   3975  C1'   G   124      12.561 -11.269  61.257  1.00  0.00           C  
ATOM   3976  C2'   G   124      12.456 -10.335  62.468  1.00  0.00           C  
ATOM   3977  O2'   G   124      12.645  -9.003  62.044  1.00  0.00           O  
ATOM   3978  N1    G   124       7.815 -13.063  61.831  1.00  0.00           N  
ATOM   3979  C2    G   124       8.232 -11.767  61.658  1.00  0.00           C  
ATOM   3980  N2    G   124       7.262 -10.831  61.656  1.00  0.00           N  
ATOM   3981  N3    G   124       9.503 -11.411  61.496  1.00  0.00           N  
ATOM   3982  C4    G   124      10.333 -12.478  61.520  1.00  0.00           C  
ATOM   3983  C5    G   124      10.011 -13.811  61.680  1.00  0.00           C  
ATOM   3984  C6    G   124       8.650 -14.175  61.853  1.00  0.00           C  
ATOM   3985  O6    G   124       8.170 -15.306  62.015  1.00  0.00           O  
ATOM   3986  N7    G   124      11.150 -14.600  61.642  1.00  0.00           N  
ATOM   3987  C8    G   124      12.129 -13.756  61.465  1.00  0.00           C  
ATOM   3988  N9    G   124      11.710 -12.450  61.397  1.00  0.00           N  
ATOM   3989  H5'   G   124      16.068 -11.834  63.593  1.00  0.00           H  
ATOM   3990 H5''   G   124      15.364 -12.997  62.758  1.00  0.00           H  
ATOM   3991  H4'   G   124      15.210 -10.209  62.040  1.00  0.00           H  
ATOM   3992  H3'   G   124      13.348 -11.699  63.951  1.00  0.00           H  
ATOM   3993  H1'   G   124      12.190 -10.707  60.388  1.00  0.00           H  
ATOM   3994  H2'   G   124      11.499 -10.331  63.008  1.00  0.00           H  
ATOM   3995 HO2'   G   124      13.274  -8.539  62.667  1.00  0.00           H  
ATOM   3996  H1    G   124       6.836 -13.221  61.952  1.00  0.00           H  
ATOM   3997  H22   G   124       7.498  -9.867  61.532  1.00  0.00           H  
ATOM   3998  H21   G   124       6.307 -11.100  61.779  1.00  0.00           H  
ATOM   3999  H8    G   124      13.185 -14.060  61.391  1.00  0.00           H  
ATOM   4000  P     U   125      13.838 -10.096  65.830  1.00  0.00           P  
ATOM   4001  OP2   U   125      14.120 -11.518  66.167  1.00  0.00           O  
ATOM   4002  OP1   U   125      14.598  -9.017  66.504  1.00  0.00           O  
ATOM   4003  O5'   U   125      12.285  -9.831  66.066  1.00  0.00           O  
ATOM   4004  C5'   U   125      11.721  -8.522  65.880  1.00  0.00           C  
ATOM   4005  C4'   U   125      10.214  -8.586  65.921  1.00  0.00           C  
ATOM   4006  O4'   U   125       9.722  -9.383  64.812  1.00  0.00           O  
ATOM   4007  C3'   U   125       9.605  -9.245  67.149  1.00  0.00           C  
ATOM   4008  O3'   U   125       9.542  -8.380  68.269  1.00  0.00           O  
ATOM   4009  C1'   U   125       8.570 -10.130  65.216  1.00  0.00           C  
ATOM   4010  C2'   U   125       8.238  -9.690  66.643  1.00  0.00           C  
ATOM   4011  O2'   U   125       7.329  -8.599  66.590  1.00  0.00           O  
ATOM   4012  N1    U   125       8.836 -11.586  65.125  1.00  0.00           N  
ATOM   4013  C2    U   125       7.743 -12.431  65.157  1.00  0.00           C  
ATOM   4014  O2    U   125       6.595 -12.031  65.255  1.00  0.00           O  
ATOM   4015  N3    U   125       8.037 -13.768  65.069  1.00  0.00           N  
ATOM   4016  C4    U   125       9.287 -14.340  64.955  1.00  0.00           C  
ATOM   4017  O4    U   125       9.388 -15.566  64.886  1.00  0.00           O  
ATOM   4018  C5    U   125      10.371 -13.405  64.928  1.00  0.00           C  
ATOM   4019  C6    U   125      10.112 -12.096  65.011  1.00  0.00           C  
ATOM   4020  H5'   U   125      12.045  -8.103  64.917  1.00  0.00           H  
ATOM   4021 H5''   U   125      12.081  -7.840  66.665  1.00  0.00           H  
ATOM   4022  H4'   U   125       9.856  -7.676  65.840  1.00  0.00           H  
ATOM   4023  H3'   U   125      10.132 -10.038  67.383  1.00  0.00           H  
ATOM   4024  H1'   U   125       7.824  -9.900  64.623  1.00  0.00           H  
ATOM   4025  H2'   U   125       7.883 -10.433  67.174  1.00  0.00           H  
ATOM   4026 HO2'   U   125       7.656  -7.883  67.173  1.00  0.00           H  
ATOM   4027  H3    U   125       7.276 -14.385  65.091  1.00  0.00           H  
ATOM   4028  H5    U   125      11.294 -13.724  64.848  1.00  0.00           H  
ATOM   4029  H6    U   125      10.871 -11.478  64.991  1.00  0.00           H  
ATOM   4030  P     C   126       9.558  -8.982  69.760  1.00  0.00           P  
ATOM   4031  OP2   C   126      10.626 -10.011  69.828  1.00  0.00           O  
ATOM   4032  OP1   C   126       9.571  -7.845  70.714  1.00  0.00           O  
ATOM   4033  O5'   C   126       8.152  -9.719  69.893  1.00  0.00           O  
ATOM   4034  C5'   C   126       6.957  -8.981  70.098  1.00  0.00           C  
ATOM   4035  C4'   C   126       5.758  -9.888  70.233  1.00  0.00           C  
ATOM   4036  O4'   C   126       5.608 -10.693  69.035  1.00  0.00           O  
ATOM   4037  C3'   C   126       5.814 -10.908  71.359  1.00  0.00           C  
ATOM   4038  O3'   C   126       5.493 -10.355  72.625  1.00  0.00           O  
ATOM   4039  C1'   C   126       5.102 -11.997  69.387  1.00  0.00           C  
ATOM   4040  C2'   C   126       4.833 -11.974  70.892  1.00  0.00           C  
ATOM   4041  O2'   C   126       3.489 -11.570  71.114  1.00  0.00           O  
ATOM   4042  N1    C   126       6.063 -13.060  69.002  1.00  0.00           N  
ATOM   4043  C2    C   126       5.603 -14.381  68.934  1.00  0.00           C  
ATOM   4044  O2    C   126       4.414 -14.621  69.195  1.00  0.00           O  
ATOM   4045  N3    C   126       6.459 -15.369  68.587  1.00  0.00           N  
ATOM   4046  C4    C   126       7.731 -15.084  68.311  1.00  0.00           C  
ATOM   4047  N4    C   126       8.540 -16.091  67.973  1.00  0.00           N  
ATOM   4048  C5    C   126       8.231 -13.752  68.372  1.00  0.00           C  
ATOM   4049  C6    C   126       7.375 -12.783  68.716  1.00  0.00           C  
ATOM   4050  H5'   C   126       6.819  -8.381  69.336  1.00  0.00           H  
ATOM   4051 H5''   C   126       7.048  -8.447  70.913  1.00  0.00           H  
ATOM   4052  H4'   C   126       4.956  -9.335  70.345  1.00  0.00           H  
ATOM   4053  H3'   C   126       6.714 -11.297  71.397  1.00  0.00           H  
ATOM   4054  H1'   C   126       4.259 -12.133  68.906  1.00  0.00           H  
ATOM   4055  H2'   C   126       5.022 -12.844  71.303  1.00  0.00           H  
ATOM   4056 HO2'   C   126       3.476 -10.862  71.791  1.00  0.00           H  
ATOM   4057  H42   C   126       9.481 -15.914  67.764  1.00  0.00           H  
ATOM   4058  H41   C   126       8.192 -17.006  67.932  1.00  0.00           H  
ATOM   4059  H5    C   126       9.168 -13.552  68.167  1.00  0.00           H  
ATOM   4060  H6    C   126       7.700 -11.860  68.763  1.00  0.00           H  
ATOM   4061  P     A   127       6.055 -11.035  73.969  1.00  0.00           P  
ATOM   4062  OP2   A   127       7.481 -11.382  73.747  1.00  0.00           O  
ATOM   4063  OP1   A   127       5.681 -10.168  75.114  1.00  0.00           O  
ATOM   4064  O5'   A   127       5.231 -12.393  74.089  1.00  0.00           O  
ATOM   4065  C5'   A   127       3.834 -12.377  74.342  1.00  0.00           C  
ATOM   4066  C4'   A   127       3.243 -13.764  74.277  1.00  0.00           C  
ATOM   4067  O4'   A   127       3.431 -14.316  72.948  1.00  0.00           O  
ATOM   4068  C3'   A   127       3.866 -14.798  75.200  1.00  0.00           C  
ATOM   4069  O3'   A   127       3.405 -14.698  76.537  1.00  0.00           O  
ATOM   4070  C1'   A   127       3.638 -15.743  73.047  1.00  0.00           C  
ATOM   4071  C2'   A   127       3.498 -16.112  74.525  1.00  0.00           C  
ATOM   4072  O2'   A   127       2.147 -16.465  74.785  1.00  0.00           O  
ATOM   4073  N1    A   127       6.565 -19.621  71.328  1.00  0.00           N  
ATOM   4074  C2    A   127       5.311 -19.579  71.797  1.00  0.00           C  
ATOM   4075  N3    A   127       4.610 -18.533  72.229  1.00  0.00           N  
ATOM   4076  C4    A   127       5.338 -17.406  72.146  1.00  0.00           C  
ATOM   4077  C5    A   127       6.636 -17.290  71.686  1.00  0.00           C  
ATOM   4078  C6    A   127       7.268 -18.471  71.257  1.00  0.00           C  
ATOM   4079  N6    A   127       8.518 -18.514  70.790  1.00  0.00           N  
ATOM   4080  N7    A   127       7.063 -15.970  71.746  1.00  0.00           N  
ATOM   4081  C8    A   127       6.030 -15.328  72.232  1.00  0.00           C  
ATOM   4082  N9    A   127       4.951 -16.135  72.498  1.00  0.00           N  
ATOM   4083  H5'   A   127       3.393 -11.811  73.674  1.00  0.00           H  
ATOM   4084 H5''   A   127       3.673 -12.003  75.233  1.00  0.00           H  
ATOM   4085  H4'   A   127       2.283 -13.708  74.465  1.00  0.00           H  
ATOM   4086  H3'   A   127       4.841 -14.695  75.189  1.00  0.00           H  
ATOM   4087  H1'   A   127       2.927 -16.179  72.533  1.00  0.00           H  
ATOM   4088  H2'   A   127       4.116 -16.831  74.774  1.00  0.00           H  
ATOM   4089 HO2'   A   127       1.839 -15.981  75.579  1.00  0.00           H  
ATOM   4090  H2    A   127       4.844 -20.440  71.828  1.00  0.00           H  
ATOM   4091  H61   A   127       8.905 -19.368  70.506  1.00  0.00           H  
ATOM   4092  H62   A   127       9.047 -17.692  70.729  1.00  0.00           H  
ATOM   4093  H8    A   127       6.028 -14.360  72.393  1.00  0.00           H  
ATOM   4094  P     A   128       4.333 -15.195  77.752  1.00  0.00           P  
ATOM   4095  OP2   A   128       5.715 -14.713  77.501  1.00  0.00           O  
ATOM   4096  OP1   A   128       3.653 -14.846  79.024  1.00  0.00           O  
ATOM   4097  O5'   A   128       4.333 -16.783  77.611  1.00  0.00           O  
ATOM   4098  C5'   A   128       3.149 -17.534  77.837  1.00  0.00           C  
ATOM   4099  C4'   A   128       3.342 -18.989  77.489  1.00  0.00           C  
ATOM   4100  O4'   A   128       3.689 -19.117  76.086  1.00  0.00           O  
ATOM   4101  C3'   A   128       4.470 -19.705  78.217  1.00  0.00           C  
ATOM   4102  O3'   A   128       4.118 -20.098  79.533  1.00  0.00           O  
ATOM   4103  C1'   A   128       4.602 -20.225  75.916  1.00  0.00           C  
ATOM   4104  C2'   A   128       4.774 -20.872  77.291  1.00  0.00           C  
ATOM   4105  O2'   A   128       3.815 -21.910  77.436  1.00  0.00           O  
ATOM   4106  N1    A   128       8.965 -21.662  73.581  1.00  0.00           N  
ATOM   4107  C2    A   128       7.902 -22.355  74.008  1.00  0.00           C  
ATOM   4108  N3    A   128       6.797 -21.917  74.610  1.00  0.00           N  
ATOM   4109  C4    A   128       6.842 -20.582  74.769  1.00  0.00           C  
ATOM   4110  C5    A   128       7.864 -19.735  74.383  1.00  0.00           C  
ATOM   4111  C6    A   128       8.976 -20.323  73.756  1.00  0.00           C  
ATOM   4112  N6    A   128      10.037 -19.632  73.330  1.00  0.00           N  
ATOM   4113  N7    A   128       7.561 -18.421  74.710  1.00  0.00           N  
ATOM   4114  C8    A   128       6.383 -18.501  75.277  1.00  0.00           C  
ATOM   4115  N9    A   128       5.888 -19.780  75.346  1.00  0.00           N  
ATOM   4116  H5'   A   128       2.428 -17.166  77.284  1.00  0.00           H  
ATOM   4117 H5''   A   128       2.898 -17.461  78.780  1.00  0.00           H  
ATOM   4118  H4'   A   128       2.503 -19.468  77.655  1.00  0.00           H  
ATOM   4119  H3'   A   128       5.252 -19.114  78.258  1.00  0.00           H  
ATOM   4120  H1'   A   128       4.177 -20.863  75.306  1.00  0.00           H  
ATOM   4121  H2'   A   128       5.689 -21.204  77.419  1.00  0.00           H  
ATOM   4122 HO2'   A   128       3.360 -21.807  78.297  1.00  0.00           H  
ATOM   4123  H2    A   128       7.942 -23.323  73.857  1.00  0.00           H  
ATOM   4124  H61   A   128      10.785 -20.098  72.900  1.00  0.00           H  
ATOM   4125  H62   A   128      10.069 -18.660  73.447  1.00  0.00           H  
ATOM   4126  H8    A   128       5.900 -17.720  75.620  1.00  0.00           H  
ATOM   4127  P     C   129       5.250 -20.237  80.665  1.00  0.00           P  
ATOM   4128  OP2   C   129       6.152 -19.062  80.561  1.00  0.00           O  
ATOM   4129  OP1   C   129       4.576 -20.532  81.955  1.00  0.00           O  
ATOM   4130  O5'   C   129       6.072 -21.531  80.232  1.00  0.00           O  
ATOM   4131  C5'   C   129       5.488 -22.823  80.298  1.00  0.00           C  
ATOM   4132  C4'   C   129       6.414 -23.881  79.750  1.00  0.00           C  
ATOM   4133  O4'   C   129       6.698 -23.614  78.352  1.00  0.00           O  
ATOM   4134  C3'   C   129       7.789 -23.970  80.395  1.00  0.00           C  
ATOM   4135  O3'   C   129       7.778 -24.670  81.628  1.00  0.00           O  
ATOM   4136  C1'   C   129       8.049 -24.012  78.046  1.00  0.00           C  
ATOM   4137  C2'   C   129       8.620 -24.648  79.315  1.00  0.00           C  
ATOM   4138  O2'   C   129       8.375 -26.047  79.279  1.00  0.00           O  
ATOM   4139  N1    C   129       8.854 -22.853  77.586  1.00  0.00           N  
ATOM   4140  C2    C   129      10.044 -23.104  76.892  1.00  0.00           C  
ATOM   4141  O2    C   129      10.389 -24.278  76.685  1.00  0.00           O  
ATOM   4142  N3    C   129      10.797 -22.066  76.461  1.00  0.00           N  
ATOM   4143  C4    C   129      10.406 -20.814  76.697  1.00  0.00           C  
ATOM   4144  N4    C   129      11.180 -19.821  76.253  1.00  0.00           N  
ATOM   4145  C5    C   129       9.202 -20.525  77.400  1.00  0.00           C  
ATOM   4146  C6    C   129       8.465 -21.560  77.821  1.00  0.00           C  
ATOM   4147  H5'   C   129       4.658 -22.824  79.778  1.00  0.00           H  
ATOM   4148 H5''   C   129       5.281 -23.032  81.232  1.00  0.00           H  
ATOM   4149  H4'   C   129       5.972 -24.754  79.821  1.00  0.00           H  
ATOM   4150  H3'   C   129       8.132 -23.063  80.543  1.00  0.00           H  
ATOM   4151  H1'   C   129       8.010 -24.683  77.334  1.00  0.00           H  
ATOM   4152  H2'   C   129       9.575 -24.448  79.418  1.00  0.00           H  
ATOM   4153 HO2'   C   129       7.985 -26.324  80.133  1.00  0.00           H  
ATOM   4154  H42   C   129      10.919 -18.890  76.410  1.00  0.00           H  
ATOM   4155  H41   C   129      12.009 -20.024  75.769  1.00  0.00           H  
ATOM   4156  H5    C   129       8.921 -19.601  77.568  1.00  0.00           H  
ATOM   4157  H6    C   129       7.634 -21.382  78.306  1.00  0.00           H  
ATOM   4158  P     A   130       8.900 -24.367  82.739  1.00  0.00           P  
ATOM   4159  OP2   A   130       9.081 -22.895  82.819  1.00  0.00           O  
ATOM   4160  OP1   A   130       8.553 -25.131  83.963  1.00  0.00           O  
ATOM   4161  O5'   A   130      10.229 -24.994  82.124  1.00  0.00           O  
ATOM   4162  C5'   A   130      10.362 -26.397  81.954  1.00  0.00           C  
ATOM   4163  C4'   A   130      11.634 -26.749  81.225  1.00  0.00           C  
ATOM   4164  O4'   A   130      11.620 -26.159  79.899  1.00  0.00           O  
ATOM   4165  C3'   A   130      12.924 -26.233  81.846  1.00  0.00           C  
ATOM   4166  O3'   A   130      13.366 -27.021  82.939  1.00  0.00           O  
ATOM   4167  C1'   A   130      12.967 -25.785  79.526  1.00  0.00           C  
ATOM   4168  C2'   A   130      13.884 -26.233  80.666  1.00  0.00           C  
ATOM   4169  O2'   A   130      14.360 -27.541  80.386  1.00  0.00           O  
ATOM   4170  N1    A   130      15.786 -22.011  77.437  1.00  0.00           N  
ATOM   4171  C2    A   130      15.973 -23.335  77.519  1.00  0.00           C  
ATOM   4172  N3    A   130      15.197 -24.260  78.079  1.00  0.00           N  
ATOM   4173  C4    A   130      14.095 -23.700  78.610  1.00  0.00           C  
ATOM   4174  C5    A   130      13.764 -22.358  78.604  1.00  0.00           C  
ATOM   4175  C6    A   130      14.668 -21.480  77.980  1.00  0.00           C  
ATOM   4176  N6    A   130      14.483 -20.161  77.898  1.00  0.00           N  
ATOM   4177  N7    A   130      12.551 -22.149  79.245  1.00  0.00           N  
ATOM   4178  C8    A   130      12.182 -23.350  79.618  1.00  0.00           C  
ATOM   4179  N9    A   130      13.070 -24.337  79.266  1.00  0.00           N  
ATOM   4180  H5'   A   130       9.597 -26.731  81.441  1.00  0.00           H  
ATOM   4181 H5''   A   130      10.368 -26.827  82.834  1.00  0.00           H  
ATOM   4182  H4'   A   130      11.692 -27.724  81.139  1.00  0.00           H  
ATOM   4183  H3'   A   130      12.788 -25.311  82.150  1.00  0.00           H  
ATOM   4184  H1'   A   130      13.193 -26.280  78.712  1.00  0.00           H  
ATOM   4185  H2'   A   130      14.622 -25.600  80.801  1.00  0.00           H  
ATOM   4186 HO2'   A   130      14.235 -28.103  81.178  1.00  0.00           H  
ATOM   4187  H2    A   130      16.798 -23.668  77.110  1.00  0.00           H  
ATOM   4188  H61   A   130      15.150 -19.599  77.449  1.00  0.00           H  
ATOM   4189  H62   A   130      13.679 -19.754  78.284  1.00  0.00           H  
ATOM   4190  H8    A   130      11.349 -23.527  80.105  1.00  0.00           H  
ATOM   4191  P     G   131      14.103 -26.318  84.185  1.00  0.00           P  
ATOM   4192  OP2   G   131      13.389 -25.069  84.533  1.00  0.00           O  
ATOM   4193  OP1   G   131      14.307 -27.346  85.225  1.00  0.00           O  
ATOM   4194  O5'   G   131      15.546 -25.955  83.614  1.00  0.00           O  
ATOM   4195  C5'   G   131      16.476 -27.000  83.259  1.00  0.00           C  
ATOM   4196  C4'   G   131      17.734 -26.420  82.659  1.00  0.00           C  
ATOM   4197  O4'   G   131      17.432 -25.808  81.375  1.00  0.00           O  
ATOM   4198  C3'   G   131      18.392 -25.291  83.436  1.00  0.00           C  
ATOM   4199  O3'   G   131      19.161 -25.770  84.531  1.00  0.00           O  
ATOM   4200  C1'   G   131      18.330 -24.740  81.147  1.00  0.00           C  
ATOM   4201  C2'   G   131      19.256 -24.644  82.361  1.00  0.00           C  
ATOM   4202  O2'   G   131      20.457 -25.340  82.086  1.00  0.00           O  
ATOM   4203  N1    G   131      18.459 -19.992  79.398  1.00  0.00           N  
ATOM   4204  C2    G   131      19.365 -21.012  79.234  1.00  0.00           C  
ATOM   4205  N2    G   131      20.476 -20.723  78.533  1.00  0.00           N  
ATOM   4206  N3    G   131      19.196 -22.232  79.714  1.00  0.00           N  
ATOM   4207  C4    G   131      18.020 -22.363  80.364  1.00  0.00           C  
ATOM   4208  C5    G   131      17.040 -21.419  80.572  1.00  0.00           C  
ATOM   4209  C6    G   131      17.246 -20.099  80.074  1.00  0.00           C  
ATOM   4210  O6    G   131      16.513 -19.107  80.184  1.00  0.00           O  
ATOM   4211  N7    G   131      15.972 -21.965  81.277  1.00  0.00           N  
ATOM   4212  C8    G   131      16.329 -23.201  81.495  1.00  0.00           C  
ATOM   4213  N9    G   131      17.575 -23.499  80.995  1.00  0.00           N  
ATOM   4214  H5'   G   131      16.012 -27.689  82.539  1.00  0.00           H  
ATOM   4215 H5''   G   131      16.735 -27.592  84.149  1.00  0.00           H  
ATOM   4216  H4'   G   131      18.428 -27.271  82.613  1.00  0.00           H  
ATOM   4217  H3'   G   131      17.676 -24.600  83.904  1.00  0.00           H  
ATOM   4218  H1'   G   131      18.974 -24.855  80.263  1.00  0.00           H  
ATOM   4219  H2'   G   131      19.591 -23.634  82.637  1.00  0.00           H  
ATOM   4220 HO2'   G   131      20.766 -25.812  82.912  1.00  0.00           H  
ATOM   4221  H1    G   131      18.687 -19.102  79.003  1.00  0.00           H  
ATOM   4222  H22   G   131      21.166 -21.430  78.378  1.00  0.00           H  
ATOM   4223  H21   G   131      20.611 -19.803  78.167  1.00  0.00           H  
ATOM   4224  H8    G   131      15.703 -23.926  82.039  1.00  0.00           H  
ATOM   4225  P     A   132      19.292 -24.891  85.871  1.00  0.00           P  
ATOM   4226  OP2   A   132      18.041 -24.108  86.030  1.00  0.00           O  
ATOM   4227  OP1   A   132      19.742 -25.786  86.966  1.00  0.00           O  
ATOM   4228  O5'   A   132      20.473 -23.872  85.549  1.00  0.00           O  
ATOM   4229  C5'   A   132      21.819 -24.316  85.474  1.00  0.00           C  
ATOM   4230  C4'   A   132      22.735 -23.227  84.974  1.00  0.00           C  
ATOM   4231  O4'   A   132      22.309 -22.784  83.657  1.00  0.00           O  
ATOM   4232  C3'   A   132      22.760 -21.947  85.795  1.00  0.00           C  
ATOM   4233  O3'   A   132      23.537 -22.058  86.975  1.00  0.00           O  
ATOM   4234  C1'   A   132      22.604 -21.407  83.507  1.00  0.00           C  
ATOM   4235  C2'   A   132      23.284 -20.927  84.791  1.00  0.00           C  
ATOM   4236  O2'   A   132      24.692 -21.031  84.639  1.00  0.00           O  
ATOM   4237  N1    A   132      20.516 -17.273  81.246  1.00  0.00           N  
ATOM   4238  C2    A   132      21.779 -17.709  81.334  1.00  0.00           C  
ATOM   4239  N3    A   132      22.253 -18.796  81.940  1.00  0.00           N  
ATOM   4240  C4    A   132      21.257 -19.492  82.515  1.00  0.00           C  
ATOM   4241  C5    A   132      19.912 -19.172  82.510  1.00  0.00           C  
ATOM   4242  C6    A   132      19.539 -17.996  81.834  1.00  0.00           C  
ATOM   4243  N6    A   132      18.281 -17.561  81.746  1.00  0.00           N  
ATOM   4244  N7    A   132      19.178 -20.124  83.205  1.00  0.00           N  
ATOM   4245  C8    A   132      20.081 -20.984  83.608  1.00  0.00           C  
ATOM   4246  N9    A   132      21.360 -20.664  83.226  1.00  0.00           N  
ATOM   4247  H5'   A   132      21.870 -25.081  84.864  1.00  0.00           H  
ATOM   4248 H5''   A   132      22.114 -24.598  86.365  1.00  0.00           H  
ATOM   4249  H4'   A   132      23.646 -23.584  84.909  1.00  0.00           H  
ATOM   4250  H3'   A   132      21.842 -21.709  86.047  1.00  0.00           H  
ATOM   4251  H1'   A   132      23.222 -21.306  82.753  1.00  0.00           H  
ATOM   4252  H2'   A   132      23.010 -20.016  85.027  1.00  0.00           H  
ATOM   4253 HO2'   A   132      24.988 -20.390  83.960  1.00  0.00           H  
ATOM   4254  H2    A   132      22.450 -17.149  80.891  1.00  0.00           H  
ATOM   4255  H61   A   132      18.082 -16.732  81.261  1.00  0.00           H  
ATOM   4256  H62   A   132      17.555 -18.069  82.165  1.00  0.00           H  
ATOM   4257  H8    A   132      19.863 -21.782  84.134  1.00  0.00           H  
ATOM   4258  P     U   133      22.939 -21.548  88.371  1.00  0.00           P  
ATOM   4259  OP2   U   133      21.495 -21.304  88.128  1.00  0.00           O  
ATOM   4260  OP1   U   133      23.354 -22.553  89.382  1.00  0.00           O  
ATOM   4261  O5'   U   133      23.618 -20.158  88.749  1.00  0.00           O  
ATOM   4262  C5'   U   133      23.917 -19.836  90.099  1.00  0.00           C  
ATOM   4263  C4'   U   133      24.417 -18.419  90.236  1.00  0.00           C  
ATOM   4264  O4'   U   133      25.613 -18.205  89.460  1.00  0.00           O  
ATOM   4265  C3'   U   133      23.486 -17.328  89.729  1.00  0.00           C  
ATOM   4266  O3'   U   133      22.409 -17.066  90.610  1.00  0.00           O  
ATOM   4267  C1'   U   133      25.726 -16.837  89.134  1.00  0.00           C  
ATOM   4268  C2'   U   133      24.438 -16.154  89.614  1.00  0.00           C  
ATOM   4269  O2'   U   133      24.679 -15.560  90.882  1.00  0.00           O  
ATOM   4270  N1    U   133      25.913 -16.721  87.668  1.00  0.00           N  
ATOM   4271  C2    U   133      26.313 -15.492  87.178  1.00  0.00           C  
ATOM   4272  O2    U   133      26.514 -14.524  87.892  1.00  0.00           O  
ATOM   4273  N3    U   133      26.473 -15.431  85.816  1.00  0.00           N  
ATOM   4274  C4    U   133      26.278 -16.451  84.909  1.00  0.00           C  
ATOM   4275  O4    U   133      26.464 -16.238  83.710  1.00  0.00           O  
ATOM   4276  C5    U   133      25.865 -17.694  85.487  1.00  0.00           C  
ATOM   4277  C6    U   133      25.703 -17.781  86.811  1.00  0.00           C  
ATOM   4278  H5'   U   133      24.606 -20.450  90.429  1.00  0.00           H  
ATOM   4279 H5''   U   133      23.108 -19.942  90.640  1.00  0.00           H  
ATOM   4280  H4'   U   133      24.611 -18.255  91.182  1.00  0.00           H  
ATOM   4281  H3'   U   133      23.131 -17.551  88.844  1.00  0.00           H  
ATOM   4282  H1'   U   133      26.495 -16.435  89.592  1.00  0.00           H  
ATOM   4283  H2'   U   133      24.120 -15.496  88.961  1.00  0.00           H  
ATOM   4284 HO2'   U   133      23.886 -15.679  91.446  1.00  0.00           H  
ATOM   4285  H3    U   133      26.756 -14.569  85.448  1.00  0.00           H  
ATOM   4286  H5    U   133      25.704 -18.474  84.916  1.00  0.00           H  
ATOM   4287  H6    U   133      25.418 -18.641  87.182  1.00  0.00           H  
ATOM   4288  P     C   134      20.919 -16.882  90.035  1.00  0.00           P  
ATOM   4289  OP2   C   134      20.719 -17.874  88.949  1.00  0.00           O  
ATOM   4290  OP1   C   134      19.982 -16.856  91.186  1.00  0.00           O  
ATOM   4291  O5'   C   134      20.935 -15.430  89.380  1.00  0.00           O  
ATOM   4292  C5'   C   134      20.980 -14.265  90.190  1.00  0.00           C  
ATOM   4293  C4'   C   134      21.334 -13.039  89.384  1.00  0.00           C  
ATOM   4294  O4'   C   134      22.610 -13.205  88.718  1.00  0.00           O  
ATOM   4295  C3'   C   134      20.403 -12.704  88.229  1.00  0.00           C  
ATOM   4296  O3'   C   134      19.194 -12.096  88.652  1.00  0.00           O  
ATOM   4297  C1'   C   134      22.625 -12.522  87.504  1.00  0.00           C  
ATOM   4298  C2'   C   134      21.288 -11.811  87.371  1.00  0.00           C  
ATOM   4299  O2'   C   134      21.392 -10.507  87.923  1.00  0.00           O  
ATOM   4300  N1    C   134      22.848 -13.510  86.420  1.00  0.00           N  
ATOM   4301  C2    C   134      23.277 -13.041  85.171  1.00  0.00           C  
ATOM   4302  O2    C   134      23.455 -11.824  85.009  1.00  0.00           O  
ATOM   4303  N3    C   134      23.488 -13.922  84.166  1.00  0.00           N  
ATOM   4304  C4    C   134      23.290 -15.224  84.366  1.00  0.00           C  
ATOM   4305  N4    C   134      23.511 -16.056  83.344  1.00  0.00           N  
ATOM   4306  C5    C   134      22.854 -15.732  85.622  1.00  0.00           C  
ATOM   4307  C6    C   134      22.649 -14.852  86.610  1.00  0.00           C  
ATOM   4308  H5'   C   134      21.652 -14.390  90.892  1.00  0.00           H  
ATOM   4309 H5''   C   134      20.104 -14.131  90.607  1.00  0.00           H  
ATOM   4310  H4'   C   134      21.378 -12.269  89.989  1.00  0.00           H  
ATOM   4311  H3'   C   134      20.193 -13.517  87.724  1.00  0.00           H  
ATOM   4312  H1'   C   134      23.345 -11.857  87.493  1.00  0.00           H  
ATOM   4313  H2'   C   134      20.979 -11.788  86.442  1.00  0.00           H  
ATOM   4314 HO2'   C   134      20.566 -10.297  88.404  1.00  0.00           H  
ATOM   4315  H42   C   134      23.374 -17.019  83.459  1.00  0.00           H  
ATOM   4316  H41   C   134      23.810 -15.702  82.481  1.00  0.00           H  
ATOM   4317  H5    C   134      22.711 -16.692  85.760  1.00  0.00           H  
ATOM   4318  H6    C   134      22.349 -15.182  87.482  1.00  0.00           H  
ATOM   4319  P     U   135      17.799 -12.507  87.967  1.00  0.00           P  
ATOM   4320  OP2   U   135      17.746 -13.989  87.887  1.00  0.00           O  
ATOM   4321  OP1   U   135      16.712 -11.770  88.660  1.00  0.00           O  
ATOM   4322  O5'   U   135      17.915 -11.937  86.485  1.00  0.00           O  
ATOM   4323  C5'   U   135      17.918 -10.539  86.239  1.00  0.00           C  
ATOM   4324  C4'   U   135      18.478 -10.214  84.876  1.00  0.00           C  
ATOM   4325  O4'   U   135      19.530 -11.175  84.593  1.00  0.00           O  
ATOM   4326  C3'   U   135      17.501 -10.294  83.713  1.00  0.00           C  
ATOM   4327  O3'   U   135      17.837  -9.425  82.647  1.00  0.00           O  
ATOM   4328  C1'   U   135      19.138 -11.973  83.475  1.00  0.00           C  
ATOM   4329  C2'   U   135      17.654 -11.738  83.236  1.00  0.00           C  
ATOM   4330  O2'   U   135      17.382 -11.852  81.846  1.00  0.00           O  
ATOM   4331  N1    U   135      19.437 -13.384  83.816  1.00  0.00           N  
ATOM   4332  C2    U   135      20.161 -14.117  82.893  1.00  0.00           C  
ATOM   4333  O2    U   135      20.553 -13.654  81.836  1.00  0.00           O  
ATOM   4334  N3    U   135      20.415 -15.418  83.252  1.00  0.00           N  
ATOM   4335  C4    U   135      20.027 -16.051  84.414  1.00  0.00           C  
ATOM   4336  O4    U   135      20.333 -17.232  84.590  1.00  0.00           O  
ATOM   4337  C5    U   135      19.282 -15.233  85.321  1.00  0.00           C  
ATOM   4338  C6    U   135      19.022 -13.962  84.998  1.00  0.00           C  
ATOM   4339  H5'   U   135      18.463 -10.096  86.922  1.00  0.00           H  
ATOM   4340 H5''   U   135      17.000 -10.202  86.295  1.00  0.00           H  
ATOM   4341  H4'   U   135      18.883  -9.322  84.888  1.00  0.00           H  
ATOM   4342  H3'   U   135      16.585 -10.106  84.004  1.00  0.00           H  
ATOM   4343  H1'   U   135      19.639 -11.720  82.670  1.00  0.00           H  
ATOM   4344  H2'   U   135      17.101 -12.352  83.764  1.00  0.00           H  
ATOM   4345 HO2'   U   135      17.495 -12.788  81.574  1.00  0.00           H  
ATOM   4346  H3    U   135      20.926 -15.955  82.612  1.00  0.00           H  
ATOM   4347  H5    U   135      18.967 -15.601  86.173  1.00  0.00           H  
ATOM   4348  H6    U   135      18.510 -13.423  85.635  1.00  0.00           H  
ATOM   4349  P     U   136      16.807  -9.194  81.435  1.00  0.00           P  
ATOM   4350  OP2   U   136      15.633 -10.074  81.657  1.00  0.00           O  
ATOM   4351  OP1   U   136      16.608  -7.731  81.273  1.00  0.00           O  
ATOM   4352  O5'   U   136      17.591  -9.729  80.156  1.00  0.00           O  
ATOM   4353  C5'   U   136      17.568  -9.010  78.933  1.00  0.00           C  
ATOM   4354  C4'   U   136      18.900  -9.070  78.226  1.00  0.00           C  
ATOM   4355  O4'   U   136      19.914  -8.378  78.993  1.00  0.00           O  
ATOM   4356  C3'   U   136      19.441 -10.460  77.933  1.00  0.00           C  
ATOM   4357  O3'   U   136      19.895 -10.608  76.599  1.00  0.00           O  
ATOM   4358  C1'   U   136      21.107  -9.199  79.093  1.00  0.00           C  
ATOM   4359  C2'   U   136      20.635 -10.627  78.881  1.00  0.00           C  
ATOM   4360  O2'   U   136      21.686 -11.356  78.263  1.00  0.00           O  
ATOM   4361  N1    U   136      21.745  -9.009  80.419  1.00  0.00           N  
ATOM   4362  C2    U   136      23.061  -8.585  80.430  1.00  0.00           C  
ATOM   4363  O2    U   136      23.699  -8.367  79.415  1.00  0.00           O  
ATOM   4364  N3    U   136      23.609  -8.421  81.679  1.00  0.00           N  
ATOM   4365  C4    U   136      22.992  -8.635  82.893  1.00  0.00           C  
ATOM   4366  O4    U   136      23.622  -8.443  83.934  1.00  0.00           O  
ATOM   4367  C5    U   136      21.632  -9.072  82.804  1.00  0.00           C  
ATOM   4368  C6    U   136      21.073  -9.238  81.601  1.00  0.00           C  
ATOM   4369  H5'   U   136      17.346  -8.073  79.117  1.00  0.00           H  
ATOM   4370 H5''   U   136      16.880  -9.393  78.349  1.00  0.00           H  
ATOM   4371  H4'   U   136      18.790  -8.588  77.380  1.00  0.00           H  
ATOM   4372  H3'   U   136      18.745 -11.126  78.111  1.00  0.00           H  
ATOM   4373  H1'   U   136      21.746  -8.963  78.389  1.00  0.00           H  
ATOM   4374  H2'   U   136      20.364 -11.032  79.731  1.00  0.00           H  
ATOM   4375 HO2'   U   136      21.314 -11.894  77.533  1.00  0.00           H  
ATOM   4376  H3    U   136      24.541  -8.121  81.710  1.00  0.00           H  
ATOM   4377  H5    U   136      21.115  -9.247  83.618  1.00  0.00           H  
ATOM   4378  H6    U   136      20.141  -9.538  81.566  1.00  0.00           H  
ATOM   4379  P     C   137      19.118 -11.582  75.584  1.00  0.00           P  
ATOM   4380  OP2   C   137      17.858 -12.018  76.236  1.00  0.00           O  
ATOM   4381  OP1   C   137      19.065 -10.915  74.258  1.00  0.00           O  
ATOM   4382  O5'   C   137      20.074 -12.850  75.458  1.00  0.00           O  
ATOM   4383  C5'   C   137      21.409 -12.715  74.994  1.00  0.00           C  
ATOM   4384  C4'   C   137      22.227 -13.950  75.281  1.00  0.00           C  
ATOM   4385  O4'   C   137      22.226 -14.211  76.709  1.00  0.00           O  
ATOM   4386  C3'   C   137      21.692 -15.234  74.667  1.00  0.00           C  
ATOM   4387  O3'   C   137      22.099 -15.388  73.316  1.00  0.00           O  
ATOM   4388  C1'   C   137      22.090 -15.599  76.956  1.00  0.00           C  
ATOM   4389  C2'   C   137      22.245 -16.298  75.606  1.00  0.00           C  
ATOM   4390  O2'   C   137      23.612 -16.596  75.419  1.00  0.00           O  
ATOM   4391  N1    C   137      20.757 -15.827  77.543  1.00  0.00           N  
ATOM   4392  C2    C   137      20.387 -17.136  77.890  1.00  0.00           C  
ATOM   4393  O2    C   137      21.197 -18.063  77.709  1.00  0.00           O  
ATOM   4394  N3    C   137      19.161 -17.356  78.414  1.00  0.00           N  
ATOM   4395  C4    C   137      18.320 -16.339  78.596  1.00  0.00           C  
ATOM   4396  N4    C   137      17.127 -16.609  79.112  1.00  0.00           N  
ATOM   4397  C5    C   137      18.668 -15.002  78.256  1.00  0.00           C  
ATOM   4398  C6    C   137      19.885 -14.792  77.740  1.00  0.00           C  
ATOM   4399  H5'   C   137      21.825 -11.946  75.437  1.00  0.00           H  
ATOM   4400 H5''   C   137      21.396 -12.558  74.027  1.00  0.00           H  
ATOM   4401  H4'   C   137      23.214 -13.725  74.850  1.00  0.00           H  
ATOM   4402  H3'   C   137      20.593 -15.275  74.616  1.00  0.00           H  
ATOM   4403  H1'   C   137      22.825 -16.053  77.636  1.00  0.00           H  
ATOM   4404  H2'   C   137      21.747 -17.271  75.485  1.00  0.00           H  
ATOM   4405 HO2'   C   137      23.857 -16.452  74.459  1.00  0.00           H  
ATOM   4406  H42   C   137      16.468 -15.871  79.262  1.00  0.00           H  
ATOM   4407  H41   C   137      16.887 -17.549  79.351  1.00  0.00           H  
ATOM   4408  H5    C   137      17.962 -14.173  78.411  1.00  0.00           H  
ATOM   4409  H6    C   137      20.189 -13.771  77.466  1.00  0.00           H  
ATOM   4410  P     U   138      21.049 -15.931  72.230  1.00  0.00           P  
ATOM   4411  OP2   U   138      19.688 -15.451  72.584  1.00  0.00           O  
ATOM   4412  OP1   U   138      21.601 -15.645  70.888  1.00  0.00           O  
ATOM   4413  O5'   U   138      21.086 -17.509  72.435  1.00  0.00           O  
ATOM   4414  C5'   U   138      22.282 -18.256  72.155  1.00  0.00           C  
ATOM   4415  C4'   U   138      22.122 -19.684  72.616  1.00  0.00           C  
ATOM   4416  O4'   U   138      21.914 -19.721  74.051  1.00  0.00           O  
ATOM   4417  C3'   U   138      20.929 -20.441  72.050  1.00  0.00           C  
ATOM   4418  O3'   U   138      21.173 -20.971  70.757  1.00  0.00           O  
ATOM   4419  C1'   U   138      20.961 -20.727  74.395  1.00  0.00           C  
ATOM   4420  C2'   U   138      20.679 -21.505  73.109  1.00  0.00           C  
ATOM   4421  O2'   U   138      21.612 -22.571  73.000  1.00  0.00           O  
ATOM   4422  N1    U   138      19.738 -20.101  74.953  1.00  0.00           N  
ATOM   4423  C2    U   138      18.867 -20.921  75.645  1.00  0.00           C  
ATOM   4424  O2    U   138      19.065 -22.113  75.810  1.00  0.00           O  
ATOM   4425  N3    U   138      17.749 -20.298  76.143  1.00  0.00           N  
ATOM   4426  C4    U   138      17.418 -18.965  76.023  1.00  0.00           C  
ATOM   4427  O4    U   138      16.372 -18.554  76.529  1.00  0.00           O  
ATOM   4428  C5    U   138      18.364 -18.176  75.295  1.00  0.00           C  
ATOM   4429  C6    U   138      19.462 -18.758  74.800  1.00  0.00           C  
ATOM   4430  H5'   U   138      23.142 -17.797  72.663  1.00  0.00           H  
ATOM   4431 H5''   U   138      22.496 -18.237  71.076  1.00  0.00           H  
ATOM   4432  H4'   U   138      22.942 -20.178  72.400  1.00  0.00           H  
ATOM   4433  H3'   U   138      20.156 -19.840  72.011  1.00  0.00           H  
ATOM   4434  H1'   U   138      21.346 -21.332  75.064  1.00  0.00           H  
ATOM   4435  H2'   U   138      19.754 -21.830  73.081  1.00  0.00           H  
ATOM   4436 HO2'   U   138      22.003 -22.562  72.102  1.00  0.00           H  
ATOM   4437  H3    U   138      17.119 -20.862  76.637  1.00  0.00           H  
ATOM   4438  H5    U   138      18.209 -17.218  75.161  1.00  0.00           H  
ATOM   4439  H6    U   138      20.093 -18.197  74.304  1.00  0.00           H  
ATOM   4440  P     G   139      19.964 -21.135  69.710  1.00  0.00           P  
ATOM   4441  OP2   G   139      19.088 -19.942  69.828  1.00  0.00           O  
ATOM   4442  OP1   G   139      20.544 -21.492  68.391  1.00  0.00           O  
ATOM   4443  O5'   G   139      19.154 -22.397  70.250  1.00  0.00           O  
ATOM   4444  C5'   G   139      19.721 -23.697  70.213  1.00  0.00           C  
ATOM   4445  C4'   G   139      18.851 -24.702  70.928  1.00  0.00           C  
ATOM   4446  O4'   G   139      18.705 -24.322  72.321  1.00  0.00           O  
ATOM   4447  C3'   G   139      17.420 -24.822  70.425  1.00  0.00           C  
ATOM   4448  O3'   G   139      17.305 -25.639  69.271  1.00  0.00           O  
ATOM   4449  C1'   G   139      17.379 -24.625  72.779  1.00  0.00           C  
ATOM   4450  C2'   G   139      16.687 -25.374  71.639  1.00  0.00           C  
ATOM   4451  O2'   G   139      16.921 -26.767  71.794  1.00  0.00           O  
ATOM   4452  N1    G   139      13.283 -22.669  75.085  1.00  0.00           N  
ATOM   4453  C2    G   139      13.649 -23.983  74.919  1.00  0.00           C  
ATOM   4454  N2    G   139      12.818 -24.902  75.433  1.00  0.00           N  
ATOM   4455  N3    G   139      14.749 -24.370  74.295  1.00  0.00           N  
ATOM   4456  C4    G   139      15.468 -23.321  73.841  1.00  0.00           C  
ATOM   4457  C5    G   139      15.192 -21.975  73.953  1.00  0.00           C  
ATOM   4458  C6    G   139      14.007 -21.574  74.625  1.00  0.00           C  
ATOM   4459  O6    G   139      13.588 -20.429  74.828  1.00  0.00           O  
ATOM   4460  N7    G   139      16.185 -21.216  73.351  1.00  0.00           N  
ATOM   4461  C8    G   139      17.030 -22.098  72.891  1.00  0.00           C  
ATOM   4462  N9    G   139      16.657 -23.394  73.153  1.00  0.00           N  
ATOM   4463  H5'   G   139      20.602 -23.675  70.642  1.00  0.00           H  
ATOM   4464 H5''   G   139      19.828 -23.974  69.279  1.00  0.00           H  
ATOM   4465  H4'   G   139      19.279 -25.583  70.880  1.00  0.00           H  
ATOM   4466  H3'   G   139      17.075 -23.928  70.220  1.00  0.00           H  
ATOM   4467  H1'   G   139      17.449 -25.213  73.561  1.00  0.00           H  
ATOM   4468  H2'   G   139      15.729 -25.168  71.604  1.00  0.00           H  
ATOM   4469 HO2'   G   139      17.227 -27.135  70.938  1.00  0.00           H  
ATOM   4470  H1    G   139      12.447 -22.488  75.562  1.00  0.00           H  
ATOM   4471  H22   G   139      13.028 -25.856  75.345  1.00  0.00           H  
ATOM   4472  H21   G   139      12.001 -24.623  75.896  1.00  0.00           H  
ATOM   4473  H8    G   139      17.849 -21.859  72.409  1.00  0.00           H  
ATOM   4474  P     U   140      16.141 -25.361  68.199  1.00  0.00           P  
ATOM   4475  OP2   U   140      15.989 -23.892  68.056  1.00  0.00           O  
ATOM   4476  OP1   U   140      16.413 -26.192  66.999  1.00  0.00           O  
ATOM   4477  O5'   U   140      14.828 -25.926  68.902  1.00  0.00           O  
ATOM   4478  C5'   U   140      14.664 -27.318  69.131  1.00  0.00           C  
ATOM   4479  C4'   U   140      13.396 -27.612  69.894  1.00  0.00           C  
ATOM   4480  O4'   U   140      13.449 -26.986  71.201  1.00  0.00           O  
ATOM   4481  C3'   U   140      12.108 -27.082  69.282  1.00  0.00           C  
ATOM   4482  O3'   U   140      11.595 -27.918  68.259  1.00  0.00           O  
ATOM   4483  C1'   U   140      12.166 -26.480  71.567  1.00  0.00           C  
ATOM   4484  C2'   U   140      11.191 -26.962  70.491  1.00  0.00           C  
ATOM   4485  O2'   U   140      10.673 -28.228  70.873  1.00  0.00           O  
ATOM   4486  N1    U   140      12.208 -25.000  71.664  1.00  0.00           N  
ATOM   4487  C2    U   140      11.162 -24.382  72.324  1.00  0.00           C  
ATOM   4488  O2    U   140      10.231 -24.993  72.817  1.00  0.00           O  
ATOM   4489  N3    U   140      11.244 -23.011  72.390  1.00  0.00           N  
ATOM   4490  C4    U   140      12.242 -22.213  71.874  1.00  0.00           C  
ATOM   4491  O4    U   140      12.172 -20.990  72.016  1.00  0.00           O  
ATOM   4492  C5    U   140      13.291 -22.921  71.205  1.00  0.00           C  
ATOM   4493  C6    U   140      13.236 -24.255  71.127  1.00  0.00           C  
ATOM   4494  H5'   U   140      15.429 -27.650  69.645  1.00  0.00           H  
ATOM   4495 H5''   U   140      14.632 -27.783  68.268  1.00  0.00           H  
ATOM   4496  H4'   U   140      13.316 -28.582  70.008  1.00  0.00           H  
ATOM   4497  H3'   U   140      12.271 -26.188  68.914  1.00  0.00           H  
ATOM   4498  H1'   U   140      11.904 -26.852  72.434  1.00  0.00           H  
ATOM   4499  H2'   U   140      10.476 -26.309  70.337  1.00  0.00           H  
ATOM   4500 HO2'   U   140      10.748 -28.846  70.115  1.00  0.00           H  
ATOM   4501  H3    U   140      10.513 -22.553  72.853  1.00  0.00           H  
ATOM   4502  H5    U   140      14.041 -22.432  70.808  1.00  0.00           H  
ATOM   4503  H6    U   140      13.965 -24.716  70.663  1.00  0.00           H  
ATOM   4504  P     U   141      10.750 -27.288  67.045  1.00  0.00           P  
ATOM   4505  OP2   U   141      11.380 -25.997  66.671  1.00  0.00           O  
ATOM   4506  OP1   U   141      10.569 -28.343  66.015  1.00  0.00           O  
ATOM   4507  O5'   U   141       9.327 -26.976  67.687  1.00  0.00           O  
ATOM   4508  C5'   U   141       8.455 -28.027  68.076  1.00  0.00           C  
ATOM   4509  C4'   U   141       7.211 -27.500  68.748  1.00  0.00           C  
ATOM   4510  O4'   U   141       7.567 -26.802  69.970  1.00  0.00           O  
ATOM   4511  C3'   U   141       6.405 -26.480  67.959  1.00  0.00           C  
ATOM   4512  O3'   U   141       5.548 -27.073  66.999  1.00  0.00           O  
ATOM   4513  C1'   U   141       6.731 -25.653  70.148  1.00  0.00           C  
ATOM   4514  C2'   U   141       5.666 -25.722  69.053  1.00  0.00           C  
ATOM   4515  O2'   U   141       4.557 -26.466  69.536  1.00  0.00           O  
ATOM   4516  N1    U   141       7.544 -24.415  70.065  1.00  0.00           N  
ATOM   4517  C2    U   141       6.979 -23.255  70.563  1.00  0.00           C  
ATOM   4518  O2    U   141       5.866 -23.215  71.058  1.00  0.00           O  
ATOM   4519  N3    U   141       7.768 -22.135  70.466  1.00  0.00           N  
ATOM   4520  C4    U   141       9.036 -22.054  69.932  1.00  0.00           C  
ATOM   4521  O4    U   141       9.617 -20.968  69.915  1.00  0.00           O  
ATOM   4522  C5    U   141       9.556 -23.292  69.435  1.00  0.00           C  
ATOM   4523  C6    U   141       8.810 -24.398  69.519  1.00  0.00           C  
ATOM   4524  H5'   U   141       8.927 -28.620  68.699  1.00  0.00           H  
ATOM   4525 H5''   U   141       8.197 -28.539  67.282  1.00  0.00           H  
ATOM   4526  H4'   U   141       6.631 -28.258  68.971  1.00  0.00           H  
ATOM   4527  H3'   U   141       7.021 -25.866  67.504  1.00  0.00           H  
ATOM   4528  H1'   U   141       6.299 -25.697  71.027  1.00  0.00           H  
ATOM   4529  H2'   U   141       5.400 -24.827  68.755  1.00  0.00           H  
ATOM   4530 HO2'   U   141       4.312 -27.141  68.870  1.00  0.00           H  
ATOM   4531  H3    U   141       7.387 -21.302  70.813  1.00  0.00           H  
ATOM   4532  H5    U   141      10.452 -23.327  69.039  1.00  0.00           H  
ATOM   4533  H6    U   141       9.187 -25.233  69.172  1.00  0.00           H  
ATOM   4534  P     G   142       5.198 -26.296  65.635  1.00  0.00           P  
ATOM   4535  OP2   G   142       6.428 -25.607  65.171  1.00  0.00           O  
ATOM   4536  OP1   G   142       4.502 -27.246  64.731  1.00  0.00           O  
ATOM   4537  O5'   G   142       4.149 -25.184  66.084  1.00  0.00           O  
ATOM   4538  C5'   G   142       2.846 -25.543  66.518  1.00  0.00           C  
ATOM   4539  C4'   G   142       2.095 -24.354  67.062  1.00  0.00           C  
ATOM   4540  O4'   G   142       2.809 -23.801  68.199  1.00  0.00           O  
ATOM   4541  C3'   G   142       1.937 -23.173  66.116  1.00  0.00           C  
ATOM   4542  O3'   G   142       0.871 -23.340  65.196  1.00  0.00           O  
ATOM   4543  C1'   G   142       2.707 -22.370  68.200  1.00  0.00           C  
ATOM   4544  C2'   G   142       1.742 -22.004  67.071  1.00  0.00           C  
ATOM   4545  O2'   G   142       0.420 -21.975  67.588  1.00  0.00           O  
ATOM   4546  N1    G   142       5.413 -18.064  68.428  1.00  0.00           N  
ATOM   4547  C2    G   142       4.080 -18.274  68.688  1.00  0.00           C  
ATOM   4548  N2    G   142       3.370 -17.199  69.059  1.00  0.00           N  
ATOM   4549  N3    G   142       3.487 -19.452  68.594  1.00  0.00           N  
ATOM   4550  C4    G   142       4.344 -20.421  68.210  1.00  0.00           C  
ATOM   4551  C5    G   142       5.690 -20.317  67.926  1.00  0.00           C  
ATOM   4552  C6    G   142       6.314 -19.047  68.032  1.00  0.00           C  
ATOM   4553  O6    G   142       7.496 -18.750  67.822  1.00  0.00           O  
ATOM   4554  N7    G   142       6.214 -21.550  67.567  1.00  0.00           N  
ATOM   4555  C8    G   142       5.197 -22.366  67.637  1.00  0.00           C  
ATOM   4556  N9    G   142       4.032 -21.747  68.021  1.00  0.00           N  
ATOM   4557  H5'   G   142       2.918 -26.224  67.218  1.00  0.00           H  
ATOM   4558 H5''   G   142       2.348 -25.916  65.760  1.00  0.00           H  
ATOM   4559  H4'   G   142       1.206 -24.646  67.356  1.00  0.00           H  
ATOM   4560  H3'   G   142       2.773 -23.045  65.619  1.00  0.00           H  
ATOM   4561  H1'   G   142       2.327 -22.087  69.059  1.00  0.00           H  
ATOM   4562  H2'   G   142       1.987 -21.152  66.653  1.00  0.00           H  
ATOM   4563 HO2'   G   142      -0.165 -22.496  66.999  1.00  0.00           H  
ATOM   4564  H1    G   142       5.758 -17.151  68.528  1.00  0.00           H  
ATOM   4565  H22   G   142       2.414 -17.288  69.258  1.00  0.00           H  
ATOM   4566  H21   G   142       3.803 -16.323  69.132  1.00  0.00           H  
ATOM   4567  H8    G   142       5.260 -23.324  67.437  1.00  0.00           H  
ATOM   4568  P     A   143       0.933 -22.634  63.752  1.00  0.00           P  
ATOM   4569  OP2   A   143       2.314 -22.779  63.229  1.00  0.00           O  
ATOM   4570  OP1   A   143      -0.213 -23.128  62.950  1.00  0.00           O  
ATOM   4571  O5'   A   143       0.686 -21.091  64.068  1.00  0.00           O  
ATOM   4572  C5'   A   143      -0.564 -20.640  64.567  1.00  0.00           C  
ATOM   4573  C4'   A   143      -0.527 -19.172  64.907  1.00  0.00           C  
ATOM   4574  O4'   A   143       0.449 -18.934  65.955  1.00  0.00           O  
ATOM   4575  C3'   A   143      -0.102 -18.237  63.785  1.00  0.00           C  
ATOM   4576  O3'   A   143      -1.157 -17.933  62.887  1.00  0.00           O  
ATOM   4577  C1'   A   143       1.118 -17.689  65.734  1.00  0.00           C  
ATOM   4578  C2'   A   143       0.423 -17.025  64.543  1.00  0.00           C  
ATOM   4579  O2'   A   143      -0.641 -16.217  65.024  1.00  0.00           O  
ATOM   4580  N1    A   143       5.766 -15.490  65.385  1.00  0.00           N  
ATOM   4581  C2    A   143       4.550 -14.990  65.642  1.00  0.00           C  
ATOM   4582  N3    A   143       3.381 -15.621  65.717  1.00  0.00           N  
ATOM   4583  C4    A   143       3.535 -16.938  65.491  1.00  0.00           C  
ATOM   4584  C5    A   143       4.718 -17.597  65.214  1.00  0.00           C  
ATOM   4585  C6    A   143       5.887 -16.816  65.163  1.00  0.00           C  
ATOM   4586  N6    A   143       7.098 -17.314  64.907  1.00  0.00           N  
ATOM   4587  N7    A   143       4.493 -18.955  65.039  1.00  0.00           N  
ATOM   4588  C8    A   143       3.200 -19.084  65.210  1.00  0.00           C  
ATOM   4589  N9    A   143       2.557 -17.903  65.487  1.00  0.00           N  
ATOM   4590  H5'   A   143      -0.789 -21.150  65.374  1.00  0.00           H  
ATOM   4591 H5''   A   143      -1.254 -20.794  63.890  1.00  0.00           H  
ATOM   4592  H4'   A   143      -1.413 -18.898  65.229  1.00  0.00           H  
ATOM   4593  H3'   A   143       0.635 -18.648  63.287  1.00  0.00           H  
ATOM   4594  H1'   A   143       1.003 -17.130  66.530  1.00  0.00           H  
ATOM   4595  H2'   A   143       1.055 -16.509  64.000  1.00  0.00           H  
ATOM   4596 HO2'   A   143      -1.451 -16.420  64.511  1.00  0.00           H  
ATOM   4597  H2    A   143       4.518 -14.022  65.796  1.00  0.00           H  
ATOM   4598  H61   A   143       7.878 -16.719  64.884  1.00  0.00           H  
ATOM   4599  H62   A   143       7.210 -18.273  64.743  1.00  0.00           H  
ATOM   4600  H8    A   143       2.735 -19.945  65.146  1.00  0.00           H  
ATOM   4601  P     U   144      -0.841 -17.766  61.322  1.00  0.00           P  
ATOM   4602  OP2   U   144       0.223 -18.718  60.912  1.00  0.00           O  
ATOM   4603  OP1   U   144      -2.159 -17.774  60.622  1.00  0.00           O  
ATOM   4604  O5'   U   144      -0.207 -16.309  61.210  1.00  0.00           O  
ATOM   4605  C5'   U   144      -0.943 -15.133  61.595  1.00  0.00           C  
ATOM   4606  C4'   U   144      -0.004 -13.960  61.699  1.00  0.00           C  
ATOM   4607  O4'   U   144       1.022 -14.268  62.685  1.00  0.00           O  
ATOM   4608  C3'   U   144       0.783 -13.661  60.430  1.00  0.00           C  
ATOM   4609  O3'   U   144       0.055 -12.849  59.513  1.00  0.00           O  
ATOM   4610  C1'   U   144       2.269 -13.751  62.253  1.00  0.00           C  
ATOM   4611  C2'   U   144       2.013 -12.952  60.975  1.00  0.00           C  
ATOM   4612  O2'   U   144       1.742 -11.610  61.313  1.00  0.00           O  
ATOM   4613  N1    U   144       3.199 -14.873  62.038  1.00  0.00           N  
ATOM   4614  C2    U   144       4.552 -14.596  62.114  1.00  0.00           C  
ATOM   4615  O2    U   144       4.984 -13.486  62.340  1.00  0.00           O  
ATOM   4616  N3    U   144       5.380 -15.669  61.911  1.00  0.00           N  
ATOM   4617  C4    U   144       5.003 -16.967  61.643  1.00  0.00           C  
ATOM   4618  O4    U   144       5.869 -17.830  61.514  1.00  0.00           O  
ATOM   4619  C5    U   144       3.586 -17.175  61.573  1.00  0.00           C  
ATOM   4620  C6    U   144       2.755 -16.150  61.769  1.00  0.00           C  
ATOM   4621  H5'   U   144      -1.445 -15.300  62.559  1.00  0.00           H  
ATOM   4622 H5''   U   144      -1.730 -14.920  60.856  1.00  0.00           H  
ATOM   4623  H4'   U   144      -0.659 -13.113  61.952  1.00  0.00           H  
ATOM   4624  H3'   U   144       1.029 -14.557  59.842  1.00  0.00           H  
ATOM   4625  H1'   U   144       2.753 -13.067  62.966  1.00  0.00           H  
ATOM   4626  H2'   U   144       2.833 -12.905  60.245  1.00  0.00           H  
ATOM   4627 HO2'   U   144       1.008 -11.260  60.730  1.00  0.00           H  
ATOM   4628  H3    U   144       6.364 -15.490  61.962  1.00  0.00           H  
ATOM   4629  H5    U   144       3.185 -18.177  61.356  1.00  0.00           H  
ATOM   4630  H6    U   144       1.671 -16.330  61.711  1.00  0.00           H  
ATOM   4631  P     A   145       0.143 -13.134  57.934  1.00  0.00           P  
ATOM   4632  OP2   A   145       0.355 -14.590  57.740  1.00  0.00           O  
ATOM   4633  OP1   A   145      -1.011 -12.466  57.281  1.00  0.00           O  
ATOM   4634  O5'   A   145       1.471 -12.379  57.479  1.00  0.00           O  
ATOM   4635  C5'   A   145       1.558 -10.963  57.531  1.00  0.00           C  
ATOM   4636  C4'   A   145       2.977 -10.488  57.340  1.00  0.00           C  
ATOM   4637  O4'   A   145       3.805 -10.943  58.441  1.00  0.00           O  
ATOM   4638  C3'   A   145       3.694 -11.009  56.105  1.00  0.00           C  
ATOM   4639  O3'   A   145       3.337 -10.316  54.922  1.00  0.00           O  
ATOM   4640  C1'   A   145       5.112 -11.214  57.972  1.00  0.00           C  
ATOM   4641  C2'   A   145       5.153 -10.840  56.489  1.00  0.00           C  
ATOM   4642  O2'   A   145       5.566  -9.487  56.362  1.00  0.00           O  
ATOM   4643  N1    A   145       8.846 -14.673  58.774  1.00  0.00           N  
ATOM   4644  C2    A   145       8.872 -13.346  58.593  1.00  0.00           C  
ATOM   4645  N3    A   145       7.860 -12.506  58.389  1.00  0.00           N  
ATOM   4646  C4    A   145       6.688 -13.166  58.378  1.00  0.00           C  
ATOM   4647  C5    A   145       6.502 -14.525  58.549  1.00  0.00           C  
ATOM   4648  C6    A   145       7.653 -15.305  58.758  1.00  0.00           C  
ATOM   4649  N6    A   145       7.629 -16.628  58.937  1.00  0.00           N  
ATOM   4650  N7    A   145       5.154 -14.849  58.477  1.00  0.00           N  
ATOM   4651  C8    A   145       4.565 -13.697  58.267  1.00  0.00           C  
ATOM   4652  N9    A   145       5.434 -12.636  58.196  1.00  0.00           N  
ATOM   4653  H5'   A   145       1.233 -10.654  58.403  1.00  0.00           H  
ATOM   4654 H5''   A   145       0.995 -10.580  56.827  1.00  0.00           H  
ATOM   4655  H4'   A   145       2.982  -9.508  57.320  1.00  0.00           H  
ATOM   4656  H3'   A   145       3.502 -11.963  55.988  1.00  0.00           H  
ATOM   4657  H1'   A   145       5.746 -10.653  58.467  1.00  0.00           H  
ATOM   4658  H2'   A   145       5.732 -11.446  55.980  1.00  0.00           H  
ATOM   4659 HO2'   A   145       6.246  -9.426  55.659  1.00  0.00           H  
ATOM   4660  H2    A   145       9.762 -12.936  58.613  1.00  0.00           H  
ATOM   4661  H61   A   145       8.466 -17.119  59.078  1.00  0.00           H  
ATOM   4662  H62   A   145       6.775 -17.108  58.930  1.00  0.00           H  
ATOM   4663  H8    A   145       3.594 -13.602  58.169  1.00  0.00           H  
ATOM   4664  P     U   146       3.446 -11.045  53.493  1.00  0.00           P  
ATOM   4665  OP2   U   146       3.166 -12.489  53.693  1.00  0.00           O  
ATOM   4666  OP1   U   146       2.640 -10.268  52.517  1.00  0.00           O  
ATOM   4667  O5'   U   146       4.982 -10.890  53.099  1.00  0.00           O  
ATOM   4668  C5'   U   146       5.547  -9.611  52.855  1.00  0.00           C  
ATOM   4669  C4'   U   146       7.052  -9.675  52.770  1.00  0.00           C  
ATOM   4670  O4'   U   146       7.586 -10.220  54.008  1.00  0.00           O  
ATOM   4671  C3'   U   146       7.625 -10.593  51.701  1.00  0.00           C  
ATOM   4672  O3'   U   146       7.541 -10.045  50.397  1.00  0.00           O  
ATOM   4673  C1'   U   146       8.795 -10.919  53.716  1.00  0.00           C  
ATOM   4674  C2'   U   146       9.042 -10.814  52.206  1.00  0.00           C  
ATOM   4675  O2'   U   146       9.865  -9.687  51.941  1.00  0.00           O  
ATOM   4676  N1    U   146       8.695 -12.326  54.174  1.00  0.00           N  
ATOM   4677  C2    U   146       9.880 -13.002  54.397  1.00  0.00           C  
ATOM   4678  O2    U   146      10.977 -12.496  54.235  1.00  0.00           O  
ATOM   4679  N3    U   146       9.739 -14.301  54.820  1.00  0.00           N  
ATOM   4680  C4    U   146       8.560 -14.981  55.038  1.00  0.00           C  
ATOM   4681  O4    U   146       8.599 -16.152  55.419  1.00  0.00           O  
ATOM   4682  C5    U   146       7.375 -14.219  54.787  1.00  0.00           C  
ATOM   4683  C6    U   146       7.483 -12.952  54.376  1.00  0.00           C  
ATOM   4684  H5'   U   146       5.294  -9.006  53.583  1.00  0.00           H  
ATOM   4685 H5''   U   146       5.195  -9.261  52.011  1.00  0.00           H  
ATOM   4686  H4'   U   146       7.411  -8.773  52.637  1.00  0.00           H  
ATOM   4687  H3'   U   146       7.151 -11.450  51.720  1.00  0.00           H  
ATOM   4688  H1'   U   146       9.527 -10.473  54.194  1.00  0.00           H  
ATOM   4689  H2'   U   146       9.428 -11.638  51.842  1.00  0.00           H  
ATOM   4690 HO2'   U   146       9.547  -9.244  51.126  1.00  0.00           H  
ATOM   4691  H3    U   146      10.567 -14.799  54.983  1.00  0.00           H  
ATOM   4692  H5    U   146       6.491 -14.623  54.917  1.00  0.00           H  
ATOM   4693  H6    U   146       6.658 -12.452  54.210  1.00  0.00           H  
ATOM   4694  P     G   147       7.177 -10.985  49.146  1.00  0.00           P  
ATOM   4695  OP2   G   147       5.970 -11.775  49.501  1.00  0.00           O  
ATOM   4696  OP1   G   147       7.170 -10.142  47.923  1.00  0.00           O  
ATOM   4697  O5'   G   147       8.411 -11.989  49.046  1.00  0.00           O  
ATOM   4698  C5'   G   147       9.713 -11.514  48.737  1.00  0.00           C  
ATOM   4699  C4'   G   147      10.707 -12.645  48.644  1.00  0.00           C  
ATOM   4700  O4'   G   147      10.857 -13.275  49.942  1.00  0.00           O  
ATOM   4701  C3'   G   147      10.272 -13.754  47.698  1.00  0.00           C  
ATOM   4702  O3'   G   147      10.642 -13.423  46.362  1.00  0.00           O  
ATOM   4703  C1'   G   147      10.959 -14.690  49.757  1.00  0.00           C  
ATOM   4704  C2'   G   147      11.005 -14.972  48.248  1.00  0.00           C  
ATOM   4705  O2'   G   147      12.349 -15.044  47.812  1.00  0.00           O  
ATOM   4706  N1    G   147       8.755 -19.119  50.962  1.00  0.00           N  
ATOM   4707  C2    G   147       9.938 -18.889  50.301  1.00  0.00           C  
ATOM   4708  N2    G   147      10.592 -19.971  49.856  1.00  0.00           N  
ATOM   4709  N3    G   147      10.437 -17.687  50.083  1.00  0.00           N  
ATOM   4710  C4    G   147       9.635 -16.713  50.558  1.00  0.00           C  
ATOM   4711  C5    G   147       8.432 -16.840  51.222  1.00  0.00           C  
ATOM   4712  C6    G   147       7.920 -18.133  51.469  1.00  0.00           C  
ATOM   4713  O6    G   147       6.878 -18.450  52.049  1.00  0.00           O  
ATOM   4714  N7    G   147       7.912 -15.595  51.545  1.00  0.00           N  
ATOM   4715  C8    G   147       8.785 -14.746  51.074  1.00  0.00           C  
ATOM   4716  N9    G   147       9.848 -15.354  50.443  1.00  0.00           N  
ATOM   4717  H5'   G   147      10.001 -10.892  49.437  1.00  0.00           H  
ATOM   4718 H5''   G   147       9.686 -11.040  47.880  1.00  0.00           H  
ATOM   4719  H4'   G   147      11.618 -12.170  48.252  1.00  0.00           H  
ATOM   4720  H3'   G   147       9.182 -13.903  47.662  1.00  0.00           H  
ATOM   4721  H1'   G   147      11.882 -15.104  50.188  1.00  0.00           H  
ATOM   4722  H2'   G   147      10.555 -15.920  47.923  1.00  0.00           H  
ATOM   4723 HO2'   G   147      12.458 -14.510  46.973  1.00  0.00           H  
ATOM   4724  H1    G   147       8.472 -20.069  51.086  1.00  0.00           H  
ATOM   4725  H22   G   147      11.455 -19.863  49.361  1.00  0.00           H  
ATOM   4726  H21   G   147      10.219 -20.883  50.018  1.00  0.00           H  
ATOM   4727  H8    G   147       8.677 -13.654  51.160  1.00  0.00           H  
ATOM   4728  P     G   148       9.653 -13.755  45.139  1.00  0.00           P  
ATOM   4729  OP2   G   148       8.277 -13.294  45.453  1.00  0.00           O  
ATOM   4730  OP1   G   148      10.339 -13.227  43.930  1.00  0.00           O  
ATOM   4731  O5'   G   148       9.645 -15.345  45.063  1.00  0.00           O  
ATOM   4732  C5'   G   148      10.823 -16.073  44.693  1.00  0.00           C  
ATOM   4733  C4'   G   148      10.547 -17.564  44.757  1.00  0.00           C  
ATOM   4734  O4'   G   148      10.395 -17.977  46.139  1.00  0.00           O  
ATOM   4735  C3'   G   148       9.275 -18.074  44.104  1.00  0.00           C  
ATOM   4736  O3'   G   148       9.379 -18.196  42.693  1.00  0.00           O  
ATOM   4737  C1'   G   148       9.573 -19.124  46.191  1.00  0.00           C  
ATOM   4738  C2'   G   148       9.106 -19.432  44.768  1.00  0.00           C  
ATOM   4739  O2'   G   148       9.932 -20.433  44.214  1.00  0.00           O  
ATOM   4740  N1    G   148       5.825 -21.214  48.891  1.00  0.00           N  
ATOM   4741  C2    G   148       6.831 -21.819  48.190  1.00  0.00           C  
ATOM   4742  N2    G   148       6.834 -23.153  48.203  1.00  0.00           N  
ATOM   4743  N3    G   148       7.769 -21.165  47.532  1.00  0.00           N  
ATOM   4744  C4    G   148       7.626 -19.825  47.648  1.00  0.00           C  
ATOM   4745  C5    G   148       6.663 -19.123  48.333  1.00  0.00           C  
ATOM   4746  C6    G   148       5.653 -19.845  49.022  1.00  0.00           C  
ATOM   4747  O6    G   148       4.704 -19.409  49.675  1.00  0.00           O  
ATOM   4748  N7    G   148       6.872 -17.754  48.213  1.00  0.00           N  
ATOM   4749  C8    G   148       7.934 -17.651  47.462  1.00  0.00           C  
ATOM   4750  N9    G   148       8.435 -18.870  47.070  1.00  0.00           N  
ATOM   4751  H5'   G   148      11.653 -15.817  45.366  1.00  0.00           H  
ATOM   4752 H5''   G   148      11.136 -15.793  43.676  1.00  0.00           H  
ATOM   4753  H4'   G   148      11.398 -18.018  44.229  1.00  0.00           H  
ATOM   4754  H3'   G   148       8.412 -17.404  44.233  1.00  0.00           H  
ATOM   4755  H1'   G   148      10.084 -20.025  46.561  1.00  0.00           H  
ATOM   4756  H2'   G   148       8.087 -19.831  44.665  1.00  0.00           H  
ATOM   4757 HO2'   G   148       9.369 -21.206  43.920  1.00  0.00           H  
ATOM   4758  H1    G   148       5.159 -21.805  49.345  1.00  0.00           H  
ATOM   4759  H22   G   148       7.547 -23.656  47.713  1.00  0.00           H  
ATOM   4760  H21   G   148       6.124 -23.649  48.701  1.00  0.00           H  
ATOM   4761  H8    G   148       8.376 -16.687  47.166  1.00  0.00           H  
ATOM   4762  P     A   149       8.055 -18.067  41.792  1.00  0.00           P  
ATOM   4763  OP2   A   149       7.161 -17.063  42.425  1.00  0.00           O  
ATOM   4764  OP1   A   149       8.473 -17.879  40.381  1.00  0.00           O  
ATOM   4765  O5'   A   149       7.364 -19.496  41.916  1.00  0.00           O  
ATOM   4766  C5'   A   149       7.997 -20.669  41.378  1.00  0.00           C  
ATOM   4767  C4'   A   149       7.332 -21.919  41.907  1.00  0.00           C  
ATOM   4768  O4'   A   149       7.340 -21.901  43.362  1.00  0.00           O  
ATOM   4769  C3'   A   149       5.867 -22.156  41.567  1.00  0.00           C  
ATOM   4770  O3'   A   149       5.708 -22.715  40.268  1.00  0.00           O  
ATOM   4771  C1'   A   149       6.217 -22.601  43.859  1.00  0.00           C  
ATOM   4772  C2'   A   149       5.466 -23.156  42.646  1.00  0.00           C  
ATOM   4773  O2'   A   149       5.942 -24.461  42.385  1.00  0.00           O  
ATOM   4774  N1    A   149       2.581 -22.168  47.452  1.00  0.00           N  
ATOM   4775  C2    A   149       3.218 -23.224  46.946  1.00  0.00           C  
ATOM   4776  N3    A   149       4.160 -23.268  46.013  1.00  0.00           N  
ATOM   4777  C4    A   149       4.458 -22.033  45.580  1.00  0.00           C  
ATOM   4778  C5    A   149       3.891 -20.851  46.005  1.00  0.00           C  
ATOM   4779  C6    A   149       2.897 -20.941  46.985  1.00  0.00           C  
ATOM   4780  N6    A   149       2.252 -19.890  47.467  1.00  0.00           N  
ATOM   4781  N7    A   149       4.449 -19.769  45.342  1.00  0.00           N  
ATOM   4782  C8    A   149       5.327 -20.312  44.541  1.00  0.00           C  
ATOM   4783  N9    A   149       5.380 -21.682  44.626  1.00  0.00           N  
ATOM   4784  H5'   A   149       9.064 -20.679  41.644  1.00  0.00           H  
ATOM   4785 H5''   A   149       7.940 -20.659  40.279  1.00  0.00           H  
ATOM   4786  H4'   A   149       7.904 -22.741  41.451  1.00  0.00           H  
ATOM   4787  H3'   A   149       5.266 -21.235  41.534  1.00  0.00           H  
ATOM   4788  H1'   A   149       6.447 -23.457  44.510  1.00  0.00           H  
ATOM   4789  H2'   A   149       4.376 -23.269  42.736  1.00  0.00           H  
ATOM   4790 HO2'   A   149       6.078 -24.577  41.400  1.00  0.00           H  
ATOM   4791  H2    A   149       2.919 -24.198  47.359  1.00  0.00           H  
ATOM   4792  H61   A   149       1.545 -20.013  48.165  1.00  0.00           H  
ATOM   4793  H62   A   149       2.471 -18.973  47.135  1.00  0.00           H  
ATOM   4794  H8    A   149       5.961 -19.727  43.857  1.00  0.00           H  
ATOM   4795  P     U   150       4.451 -22.289  39.350  1.00  0.00           P  
ATOM   4796  OP2   U   150       4.245 -20.819  39.453  1.00  0.00           O  
ATOM   4797  OP1   U   150       4.702 -22.900  38.023  1.00  0.00           O  
ATOM   4798  O5'   U   150       3.198 -23.010  40.020  1.00  0.00           O  
ATOM   4799  C5'   U   150       3.065 -24.438  40.002  1.00  0.00           C  
ATOM   4800  C4'   U   150       1.956 -24.872  40.930  1.00  0.00           C  
ATOM   4801  O4'   U   150       2.258 -24.412  42.278  1.00  0.00           O  
ATOM   4802  C3'   U   150       0.568 -24.308  40.655  1.00  0.00           C  
ATOM   4803  O3'   U   150      -0.126 -25.033  39.637  1.00  0.00           O  
ATOM   4804  C1'   U   150       1.056 -24.091  42.955  1.00  0.00           C  
ATOM   4805  C2'   U   150      -0.101 -24.445  42.019  1.00  0.00           C  
ATOM   4806  O2'   U   150      -0.503 -25.769  42.307  1.00  0.00           O  
ATOM   4807  N1    U   150       1.090 -22.668  43.334  1.00  0.00           N  
ATOM   4808  C2    U   150       0.370 -22.283  44.461  1.00  0.00           C  
ATOM   4809  O2    U   150      -0.311 -23.061  45.113  1.00  0.00           O  
ATOM   4810  N3    U   150       0.468 -20.948  44.786  1.00  0.00           N  
ATOM   4811  C4    U   150       1.183 -19.976  44.108  1.00  0.00           C  
ATOM   4812  O4    U   150       1.179 -18.817  44.527  1.00  0.00           O  
ATOM   4813  C5    U   150       1.882 -20.446  42.944  1.00  0.00           C  
ATOM   4814  C6    U   150       1.814 -21.741  42.606  1.00  0.00           C  
ATOM   4815  H5'   U   150       4.009 -24.910  40.309  1.00  0.00           H  
ATOM   4816 H5''   U   150       2.849 -24.785  38.981  1.00  0.00           H  
ATOM   4817  H4'   U   150       1.915 -25.965  40.807  1.00  0.00           H  
ATOM   4818  H3'   U   150       0.579 -23.275  40.275  1.00  0.00           H  
ATOM   4819  H1'   U   150       0.900 -24.656  43.885  1.00  0.00           H  
ATOM   4820  H2'   U   150      -1.023 -23.852  42.101  1.00  0.00           H  
ATOM   4821 HO2'   U   150      -0.723 -26.245  41.455  1.00  0.00           H  
ATOM   4822  H3    U   150      -0.033 -20.648  45.599  1.00  0.00           H  
ATOM   4823  H5    U   150       2.470 -19.745  42.332  1.00  0.00           H  
ATOM   4824  H6    U   150       2.357 -22.082  41.712  1.00  0.00           H  
ATOM   4825  P     G   151      -0.903 -24.248  38.470  1.00  0.00           P  
ATOM   4826  OP2   G   151      -0.206 -22.958  38.241  1.00  0.00           O  
ATOM   4827  OP1   G   151      -1.102 -25.187  37.336  1.00  0.00           O  
ATOM   4828  O5'   G   151      -2.331 -23.931  39.103  1.00  0.00           O  
ATOM   4829  C5'   G   151      -3.224 -24.980  39.448  1.00  0.00           C  
ATOM   4830  C4'   G   151      -4.424 -24.460  40.200  1.00  0.00           C  
ATOM   4831  O4'   G   151      -3.997 -23.997  41.508  1.00  0.00           O  
ATOM   4832  C3'   G   151      -5.123 -23.254  39.591  1.00  0.00           C  
ATOM   4833  O3'   G   151      -6.030 -23.603  38.559  1.00  0.00           O  
ATOM   4834  C1'   G   151      -4.734 -22.844  41.856  1.00  0.00           C  
ATOM   4835  C2'   G   151      -5.780 -22.626  40.783  1.00  0.00           C  
ATOM   4836  O2'   G   151      -6.964 -23.322  41.146  1.00  0.00           O  
ATOM   4837  N1    G   151      -4.036 -18.192  43.801  1.00  0.00           N  
ATOM   4838  C2    G   151      -5.119 -19.030  43.908  1.00  0.00           C  
ATOM   4839  N2    G   151      -6.156 -18.575  44.627  1.00  0.00           N  
ATOM   4840  N3    G   151      -5.182 -20.229  43.352  1.00  0.00           N  
ATOM   4841  C4    G   151      -4.059 -20.528  42.667  1.00  0.00           C  
ATOM   4842  C5    G   151      -2.923 -19.764  42.499  1.00  0.00           C  
ATOM   4843  C6    G   151      -2.869 -18.479  43.101  1.00  0.00           C  
ATOM   4844  O6    G   151      -1.951 -17.652  43.068  1.00  0.00           O  
ATOM   4845  N7    G   151      -1.988 -20.433  41.723  1.00  0.00           N  
ATOM   4846  C8    G   151      -2.560 -21.572  41.439  1.00  0.00           C  
ATOM   4847  N9    G   151      -3.817 -21.695  41.980  1.00  0.00           N  
ATOM   4848  H5'   G   151      -2.753 -25.631  40.008  1.00  0.00           H  
ATOM   4849 H5''   G   151      -3.528 -25.424  38.628  1.00  0.00           H  
ATOM   4850  H4'   G   151      -5.070 -25.189  40.309  1.00  0.00           H  
ATOM   4851  H3'   G   151      -4.450 -22.639  39.233  1.00  0.00           H  
ATOM   4852  H1'   G   151      -5.177 -23.003  42.716  1.00  0.00           H  
ATOM   4853  H2'   G   151      -5.951 -21.671  40.638  1.00  0.00           H  
ATOM   4854 HO2'   G   151      -7.735 -22.733  41.011  1.00  0.00           H  
ATOM   4855  H1    G   151      -4.088 -17.323  44.252  1.00  0.00           H  
ATOM   4856  H22   G   151      -6.956 -19.131  44.738  1.00  0.00           H  
ATOM   4857  H21   G   151      -6.116 -17.689  45.042  1.00  0.00           H  
ATOM   4858  H8    G   151      -2.135 -22.267  40.895  1.00  0.00           H  
ATOM   4859  P     C   152      -6.403 -22.536  37.416  1.00  0.00           P  
ATOM   4860  OP2   C   152      -5.227 -21.655  37.207  1.00  0.00           O  
ATOM   4861  OP1   C   152      -6.979 -23.277  36.265  1.00  0.00           O  
ATOM   4862  O5'   C   152      -7.564 -21.661  38.068  1.00  0.00           O  
ATOM   4863  C5'   C   152      -8.826 -22.236  38.374  1.00  0.00           C  
ATOM   4864  C4'   C   152      -9.637 -21.348  39.287  1.00  0.00           C  
ATOM   4865  O4'   C   152      -8.817 -21.119  40.482  1.00  0.00           O  
ATOM   4866  C3'   C   152      -9.913 -19.941  38.781  1.00  0.00           C  
ATOM   4867  O3'   C   152     -11.033 -19.874  37.916  1.00  0.00           O  
ATOM   4868  C1'   C   152      -9.187 -19.876  41.006  1.00  0.00           C  
ATOM   4869  C2'   C   152     -10.293 -19.288  40.122  1.00  0.00           C  
ATOM   4870  O2'   C   152     -11.563 -19.737  40.570  1.00  0.00           O  
ATOM   4871  N1    C   152      -8.011 -18.976  41.110  1.00  0.00           N  
ATOM   4872  C2    C   152      -8.010 -17.997  42.111  1.00  0.00           C  
ATOM   4873  O2    C   152      -8.985 -17.909  42.874  1.00  0.00           O  
ATOM   4874  N3    C   152      -6.950 -17.164  42.228  1.00  0.00           N  
ATOM   4875  C4    C   152      -5.916 -17.278  41.395  1.00  0.00           C  
ATOM   4876  N4    C   152      -4.892 -16.435  41.548  1.00  0.00           N  
ATOM   4877  C5    C   152      -5.887 -18.263  40.367  1.00  0.00           C  
ATOM   4878  C6    C   152      -6.940 -19.082  40.262  1.00  0.00           C  
ATOM   4879  H5'   C   152      -8.686 -23.101  38.812  1.00  0.00           H  
ATOM   4880 H5''   C   152      -9.323 -22.376  37.541  1.00  0.00           H  
ATOM   4881  H4'   C   152     -10.465 -21.813  39.524  1.00  0.00           H  
ATOM   4882  H3'   C   152      -9.083 -19.555  38.429  1.00  0.00           H  
ATOM   4883  H1'   C   152      -9.547 -20.047  41.901  1.00  0.00           H  
ATOM   4884  H2'   C   152     -10.251 -18.311  40.069  1.00  0.00           H  
ATOM   4885 HO2'   C   152     -12.080 -20.055  39.802  1.00  0.00           H  
ATOM   4886  H42   C   152      -4.117 -16.494  40.951  1.00  0.00           H  
ATOM   4887  H41   C   152      -4.916 -15.758  42.256  1.00  0.00           H  
ATOM   4888  H5    C   152      -5.121 -18.340  39.760  1.00  0.00           H  
ATOM   4889  H6    C   152      -6.939 -19.766  39.562  1.00  0.00           H  
ATOM   4890  P     A   153     -11.074 -18.778  36.750  1.00  0.00           P  
ATOM   4891  OP2   A   153      -9.714 -18.767  36.156  1.00  0.00           O  
ATOM   4892  OP1   A   153     -12.243 -19.128  35.904  1.00  0.00           O  
ATOM   4893  O5'   A   153     -11.342 -17.344  37.393  1.00  0.00           O  
ATOM   4894  C5'   A   153     -12.560 -17.064  38.067  1.00  0.00           C  
ATOM   4895  C4'   A   153     -12.413 -15.898  39.013  1.00  0.00           C  
ATOM   4896  O4'   A   153     -11.381 -16.187  39.997  1.00  0.00           O  
ATOM   4897  C3'   A   153     -11.957 -14.587  38.390  1.00  0.00           C  
ATOM   4898  O3'   A   153     -13.013 -13.866  37.780  1.00  0.00           O  
ATOM   4899  C1'   A   153     -10.702 -15.019  40.329  1.00  0.00           C  
ATOM   4900  C2'   A   153     -11.470 -13.878  39.655  1.00  0.00           C  
ATOM   4901  O2'   A   153     -12.559 -13.488  40.478  1.00  0.00           O  
ATOM   4902  N1    A   153      -5.859 -13.298  40.705  1.00  0.00           N  
ATOM   4903  C2    A   153      -6.984 -12.970  41.353  1.00  0.00           C  
ATOM   4904  N3    A   153      -8.213 -13.459  41.205  1.00  0.00           N  
ATOM   4905  C4    A   153      -8.235 -14.407  40.252  1.00  0.00           C  
ATOM   4906  C5    A   153      -7.164 -14.852  39.501  1.00  0.00           C  
ATOM   4907  C6    A   153      -5.916 -14.255  39.754  1.00  0.00           C  
ATOM   4908  N6    A   153      -4.794 -14.581  39.108  1.00  0.00           N  
ATOM   4909  N7    A   153      -7.564 -15.842  38.613  1.00  0.00           N  
ATOM   4910  C8    A   153      -8.847 -15.971  38.844  1.00  0.00           C  
ATOM   4911  N9    A   153      -9.320 -15.133  39.824  1.00  0.00           N  
ATOM   4912  H5'   A   153     -12.833 -17.855  38.576  1.00  0.00           H  
ATOM   4913 H5''   A   153     -13.252 -16.855  37.406  1.00  0.00           H  
ATOM   4914  H4'   A   153     -13.265 -15.750  39.474  1.00  0.00           H  
ATOM   4915  H3'   A   153     -11.222 -14.687  37.748  1.00  0.00           H  
ATOM   4916  H1'   A   153     -10.684 -14.871  41.298  1.00  0.00           H  
ATOM   4917  H2'   A   153     -10.887 -13.120  39.439  1.00  0.00           H  
ATOM   4918 HO2'   A   153     -13.336 -13.300  39.911  1.00  0.00           H  
ATOM   4919  H2    A   153      -6.888 -12.271  42.034  1.00  0.00           H  
ATOM   4920  H61   A   153      -3.953 -14.130  39.328  1.00  0.00           H  
ATOM   4921  H62   A   153      -4.811 -15.273  38.414  1.00  0.00           H  
ATOM   4922  H8    A   153      -9.416 -16.606  38.361  1.00  0.00           H  
ATOM   4923  P     G   154     -12.776 -13.122  36.375  1.00  0.00           P  
ATOM   4924  OP2   G   154     -11.790 -13.913  35.596  1.00  0.00           O  
ATOM   4925  OP1   G   154     -14.105 -12.818  35.785  1.00  0.00           O  
ATOM   4926  O5'   G   154     -12.090 -11.741  36.779  1.00  0.00           O  
ATOM   4927  C5'   G   154     -12.809 -10.755  37.505  1.00  0.00           C  
ATOM   4928  C4'   G   154     -11.886  -9.776  38.167  1.00  0.00           C  
ATOM   4929  O4'   G   154     -10.936 -10.480  39.013  1.00  0.00           O
[truncated: 9,721 more chars]
