# Supplementary material for: Chemical reversible crosslinking enables measurement of RNA 3D distances and alternative conformations in cells
Source: Nat Commun. 2022 Feb 17;13:911. doi: 10.1038/s41467-022-28602-3 (PMC8854666; doi:10.1038/s41467-022-28602-3)
Supplement: Supplementary file 3 — Source Data [file 41467_2022_28602_MOESM3_ESM.zip › Source Data/Source Data SI/sfig10m/S10m Cluster 1 Source Data.pdb]

HEADER                                            11-SEP-21   XXXX              
EXPDTA    THEORETICAL MODEL                                                     
REMARK 220                                                                      
REMARK 220 EXPERIMENTAL DETAILS                                                 
REMARK 220  EXPERIMENT TYPE                : THEORETICAL MODELLING              
REMARK 220  DATE OF DATA COLLECTION        : 11-SEP-21                          
REMARK 220                                                                      
REMARK 220 REMARK: MODEL GENERATED BY ROSETTA                                   
REMARK 220  VERSION 2020.08+release.cb1caba                                     
ATOM      1  C5'   G     1       9.649 -14.972  38.012  1.00  0.00           C  
ATOM      2  C4'   G     1      10.203 -13.819  38.811  1.00  0.00           C  
ATOM      3  O4'   G     1      11.517 -14.171  39.308  1.00  0.00           O  
ATOM      4  C3'   G     1      10.462 -12.535  38.039  1.00  0.00           C  
ATOM      5  O3'   G     1       9.296 -11.748  37.867  1.00  0.00           O  
ATOM      6  C1'   G     1      12.277 -13.003  39.438  1.00  0.00           C  
ATOM      7  C2'   G     1      11.416 -11.823  38.994  1.00  0.00           C  
ATOM      8  O2'   G     1      10.722 -11.292  40.114  1.00  0.00           O  
ATOM      9  N1    G     1      16.917 -11.136  38.487  1.00  0.00           N  
ATOM     10  C2    G     1      15.975 -10.717  39.396  1.00  0.00           C  
ATOM     11  N2    G     1      16.308  -9.662  40.154  1.00  0.00           N  
ATOM     12  N3    G     1      14.793 -11.290  39.551  1.00  0.00           N  
ATOM     13  C4    G     1      14.623 -12.332  38.712  1.00  0.00           C  
ATOM     14  C5    G     1      15.497 -12.831  37.770  1.00  0.00           C  
ATOM     15  C6    G     1      16.762 -12.207  37.613  1.00  0.00           C  
ATOM     16  O6    G     1      17.675 -12.501  36.833  1.00  0.00           O  
ATOM     17  N7    G     1      14.943 -13.918  37.109  1.00  0.00           N  
ATOM     18  C8    G     1      13.763 -14.058  37.650  1.00  0.00           C  
ATOM     19  N9    G     1      13.505 -13.129  38.629  1.00  0.00           N  
ATOM     20  H4'   G     1       9.612 -13.622  39.568  1.00  0.00           H  
ATOM     21  H3'   G     1      10.879 -12.686  37.166  1.00  0.00           H  
ATOM     22  H1'   G     1      12.518 -12.895  40.382  1.00  0.00           H  
ATOM     23  H2'   G     1      11.940 -11.135  38.533  1.00  0.00           H  
ATOM     24 HO2'   G     1       9.819 -11.030  39.835  1.00  0.00           H  
ATOM     25  H1    G     1      17.763 -10.643  38.450  1.00  0.00           H  
ATOM     26  H22   G     1      15.675  -9.318  40.820  1.00  0.00           H  
ATOM     27  H21   G     1      17.181  -9.232  40.045  1.00  0.00           H  
ATOM     28  H8    G     1      13.128 -14.755  37.384  1.00  0.00           H  
ATOM     29  P     A     2       9.000 -11.042  36.453  1.00  0.00           P  
ATOM     30  OP2   A     2       9.413 -11.976  35.377  1.00  0.00           O  
ATOM     31  OP1   A     2       7.610 -10.521  36.481  1.00  0.00           O  
ATOM     32  O5'   A     2       9.992  -9.795  36.431  1.00  0.00           O  
ATOM     33  C5'   A     2       9.877  -8.753  37.388  1.00  0.00           C  
ATOM     34  C4'   A     2      11.017  -7.772  37.281  1.00  0.00           C  
ATOM     35  O4'   A     2      12.261  -8.415  37.659  1.00  0.00           O  
ATOM     36  C3'   A     2      11.293  -7.221  35.890  1.00  0.00           C  
ATOM     37  O3'   A     2      10.426  -6.160  35.531  1.00  0.00           O  
ATOM     38  C1'   A     2      13.328  -7.878  36.904  1.00  0.00           C  
ATOM     39  C2'   A     2      12.755  -6.798  35.983  1.00  0.00           C  
ATOM     40  O2'   A     2      12.887  -5.535  36.617  1.00  0.00           O  
ATOM     41  N1    A     2      17.476  -9.336  34.216  1.00  0.00           N  
ATOM     42  C2    A     2      17.157  -8.188  34.827  1.00  0.00           C  
ATOM     43  N3    A     2      16.057  -7.876  35.510  1.00  0.00           N  
ATOM     44  C4    A     2      15.205  -8.916  35.539  1.00  0.00           C  
ATOM     45  C5    A     2      15.392 -10.157  34.959  1.00  0.00           C  
ATOM     46  C6    A     2      16.597 -10.361  34.265  1.00  0.00           C  
ATOM     47  N6    A     2      16.916 -11.505  33.655  1.00  0.00           N  
ATOM     48  N7    A     2      14.298 -10.979  35.197  1.00  0.00           N  
ATOM     49  C8    A     2      13.489 -10.229  35.903  1.00  0.00           C  
ATOM     50  N9    A     2      13.974  -8.968  36.148  1.00  0.00           N  
ATOM     51  H5'   A     2       9.875  -9.144  38.287  1.00  0.00           H  
ATOM     52 H5''   A     2       9.032  -8.279  37.245  1.00  0.00           H  
ATOM     53  H4'   A     2      10.847  -7.024  37.890  1.00  0.00           H  
ATOM     54  H3'   A     2      11.207  -7.943  35.232  1.00  0.00           H  
ATOM     55  H1'   A     2      13.979  -7.473  37.515  1.00  0.00           H  
ATOM     56  H2'   A     2      13.189  -6.811  35.104  1.00  0.00           H  
ATOM     57 HO2'   A     2      13.344  -4.919  36.008  1.00  0.00           H  
ATOM     58  H2    A     2      17.828  -7.476  34.762  1.00  0.00           H  
ATOM     59  H61   A     2      17.772 -11.588  33.186  1.00  0.00           H  
ATOM     60  H62   A     2      16.294 -12.262  33.677  1.00  0.00           H  
ATOM     61  H8    A     2      12.617 -10.539  36.227  1.00  0.00           H  
ATOM     62  P     A     3      10.030  -5.925  33.991  1.00  0.00           P  
ATOM     63  OP2   A     3       9.905  -7.253  33.341  1.00  0.00           O  
ATOM     64  OP1   A     3       8.890  -4.976  33.948  1.00  0.00           O  
ATOM     65  O5'   A     3      11.304  -5.193  33.374  1.00  0.00           O  
ATOM     66  C5'   A     3      11.750  -3.947  33.888  1.00  0.00           C  
ATOM     67  C4'   A     3      13.147  -3.623  33.424  1.00  0.00           C  
ATOM     68  O4'   A     3      14.047  -4.675  33.880  1.00  0.00           O  
ATOM     69  C3'   A     3      13.358  -3.587  31.918  1.00  0.00           C  
ATOM     70  O3'   A     3      12.979  -2.353  31.333  1.00  0.00           O  
ATOM     71  C1'   A     3      15.066  -4.879  32.925  1.00  0.00           C  
ATOM     72  C2'   A     3      14.856  -3.859  31.806  1.00  0.00           C  
ATOM     73  O2'   A     3      15.613  -2.693  32.097  1.00  0.00           O  
ATOM     74  N1    A     3      17.707  -8.792  30.859  1.00  0.00           N  
ATOM     75  C2    A     3      18.069  -7.556  31.226  1.00  0.00           C  
ATOM     76  N3    A     3      17.329  -6.586  31.758  1.00  0.00           N  
ATOM     77  C4    A     3      16.055  -6.991  31.913  1.00  0.00           C  
ATOM     78  C5    A     3      15.534  -8.228  31.583  1.00  0.00           C  
ATOM     79  C6    A     3      16.421  -9.167  31.028  1.00  0.00           C  
ATOM     80  N6    A     3      16.061 -10.399  30.661  1.00  0.00           N  
ATOM     81  N7    A     3      14.180  -8.286  31.885  1.00  0.00           N  
ATOM     82  C8    A     3      13.918  -7.102  32.382  1.00  0.00           C  
ATOM     83  N9    A     3      15.008  -6.268  32.429  1.00  0.00           N  
ATOM     84  H5'   A     3      11.739  -3.982  34.868  1.00  0.00           H  
ATOM     85 H5''   A     3      11.141  -3.240  33.588  1.00  0.00           H  
ATOM     86  H4'   A     3      13.437  -2.768  33.804  1.00  0.00           H  
ATOM     87  H3'   A     3      12.860  -4.313  31.485  1.00  0.00           H  
ATOM     88  H1'   A     3      15.935  -4.721  33.351  1.00  0.00           H  
ATOM     89  H2'   A     3      15.088  -4.234  30.931  1.00  0.00           H  
ATOM     90 HO2'   A     3      16.110  -2.428  31.295  1.00  0.00           H  
ATOM     91  H2    A     3      19.013  -7.334  31.082  1.00  0.00           H  
ATOM     92  H61   A     3      16.726 -11.010  30.279  1.00  0.00           H  
ATOM     93  H62   A     3      15.133 -10.693  30.775  1.00  0.00           H  
ATOM     94  H8    A     3      13.026  -6.837  32.692  1.00  0.00           H  
ATOM     95  P     U     4      12.300  -2.323  29.877  1.00  0.00           P  
ATOM     96  OP2   U     4      11.555  -3.594  29.692  1.00  0.00           O  
ATOM     97  OP1   U     4      11.591  -1.027  29.727  1.00  0.00           O  
ATOM     98  O5'   U     4      13.538  -2.326  28.875  1.00  0.00           O  
ATOM     99  C5'   U     4      14.492  -1.275  28.890  1.00  0.00           C  
ATOM    100  C4'   U     4      15.858  -1.755  28.464  1.00  0.00           C  
ATOM    101  O4'   U     4      16.230  -2.919  29.226  1.00  0.00           O  
ATOM    102  C3'   U     4      15.974  -2.262  27.035  1.00  0.00           C  
ATOM    103  O3'   U     4      16.132  -1.220  26.089  1.00  0.00           O  
ATOM    104  C1'   U     4      17.112  -3.721  28.490  1.00  0.00           C  
ATOM    105  C2'   U     4      17.261  -3.056  27.120  1.00  0.00           C  
ATOM    106  O2'   U     4      18.394  -2.200  27.140  1.00  0.00           O  
ATOM    107  N1    U     4      16.534  -5.083  28.394  1.00  0.00           N  
ATOM    108  C2    U     4      17.421  -6.141  28.312  1.00  0.00           C  
ATOM    109  O2    U     4      18.631  -5.997  28.316  1.00  0.00           O  
ATOM    110  N3    U     4      16.841  -7.383  28.226  1.00  0.00           N  
ATOM    111  C4    U     4      15.493  -7.672  28.212  1.00  0.00           C  
ATOM    112  O4    U     4      15.127  -8.845  28.129  1.00  0.00           O  
ATOM    113  C5    U     4      14.635  -6.529  28.301  1.00  0.00           C  
ATOM    114  C6    U     4      15.173  -5.309  28.387  1.00  0.00           C  
ATOM    115  H5'   U     4      14.551  -0.911  29.798  1.00  0.00           H  
ATOM    116 H5''   U     4      14.198  -0.567  28.280  1.00  0.00           H  
ATOM    117  H4'   U     4      16.518  -1.045  28.602  1.00  0.00           H  
ATOM    118  H3'   U     4      15.222  -2.830  26.764  1.00  0.00           H  
ATOM    119  H1'   U     4      17.991  -3.771  28.922  1.00  0.00           H  
ATOM    120  H2'   U     4      17.322  -3.720  26.402  1.00  0.00           H  
ATOM    121 HO2'   U     4      19.005  -2.462  26.420  1.00  0.00           H  
ATOM    122  H3    U     4      17.452  -8.146  28.167  1.00  0.00           H  
ATOM    123  H5    U     4      13.661  -6.642  28.299  1.00  0.00           H  
ATOM    124  H6    U     4      14.566  -4.543  28.445  1.00  0.00           H  
ATOM    125  P     U     5      15.632  -1.418  24.575  1.00  0.00           P  
ATOM    126  OP2   U     5      14.421  -2.277  24.600  1.00  0.00           O  
ATOM    127  OP1   U     5      15.570  -0.080  23.932  1.00  0.00           O  
ATOM    128  O5'   U     5      16.808  -2.242  23.885  1.00  0.00           O  
ATOM    129  C5'   U     5      18.061  -1.635  23.612  1.00  0.00           C  
ATOM    130  C4'   U     5      19.174  -2.661  23.534  1.00  0.00           C  
ATOM    131  O4'   U     5      19.069  -3.540  24.687  1.00  0.00           O  
ATOM    132  C3'   U     5      19.122  -3.611  22.342  1.00  0.00           C  
ATOM    133  O3'   U     5      19.743  -3.077  21.177  1.00  0.00           O  
ATOM    134  C1'   U     5      19.347  -4.869  24.313  1.00  0.00           C  
ATOM    135  C2'   U     5      19.844  -4.841  22.869  1.00  0.00           C  
ATOM    136  O2'   U     5      21.249  -4.715  22.883  1.00  0.00           O  
ATOM    137  N1    U     5      18.139  -5.694  24.483  1.00  0.00           N  
ATOM    138  C2    U     5      18.312  -6.990  24.942  1.00  0.00           C  
ATOM    139  O2    U     5      19.412  -7.480  25.159  1.00  0.00           O  
ATOM    140  N3    U     5      17.152  -7.695  25.135  1.00  0.00           N  
ATOM    141  C4    U     5      15.869  -7.259  24.918  1.00  0.00           C  
ATOM    142  O4    U     5      14.934  -7.991  25.228  1.00  0.00           O  
ATOM    143  C5    U     5      15.764  -5.924  24.410  1.00  0.00           C  
ATOM    144  C6    U     5      16.874  -5.204  24.212  1.00  0.00           C  
ATOM    145  H5'   U     5      18.268  -0.995  24.325  1.00  0.00           H  
ATOM    146 H5''   U     5      18.007  -1.158  22.759  1.00  0.00           H  
ATOM    147  H4'   U     5      20.093  -2.058  23.481  1.00  0.00           H  
ATOM    148  H3'   U     5      18.101  -3.838  22.002  1.00  0.00           H  
ATOM    149  H1'   U     5      20.139  -5.338  24.914  1.00  0.00           H  
ATOM    150  H2'   U     5      19.660  -5.736  22.258  1.00  0.00           H  
ATOM    151 HO2'   U     5      21.538  -4.117  22.134  1.00  0.00           H  
ATOM    152  H3    U     5      17.250  -8.633  25.470  1.00  0.00           H  
ATOM    153  H5    U     5      14.776  -5.495  24.183  1.00  0.00           H  
ATOM    154  H6    U     5      16.776  -4.180  23.822  1.00  0.00           H  
ATOM    155  P     G     6      19.363  -3.668  19.730  1.00  0.00           P  
ATOM    156  OP2   G     6      17.910  -3.903  19.683  1.00  0.00           O  
ATOM    157  OP1   G     6      19.991  -2.802  18.712  1.00  0.00           O  
ATOM    158  O5'   G     6      20.082  -5.091  19.706  1.00  0.00           O  
ATOM    159  C5'   G     6      19.640  -6.134  18.814  1.00  0.00           C  
ATOM    160  C4'   G     6      20.184  -7.460  19.263  1.00  0.00           C  
ATOM    161  O4'   G     6      19.970  -7.604  20.694  1.00  0.00           O  
ATOM    162  C3'   G     6      19.553  -8.708  18.658  1.00  0.00           C  
ATOM    163  O3'   G     6      20.086  -8.989  17.373  1.00  0.00           O  
ATOM    164  C1'   G     6      19.750  -8.951  20.990  1.00  0.00           C  
ATOM    165  C2'   G     6      19.952  -9.746  19.693  1.00  0.00           C  
ATOM    166  O2'   G     6      21.323 -10.060  19.592  1.00  0.00           O  
ATOM    167  N1    G     6      16.372 -12.078  23.100  1.00  0.00           N  
ATOM    168  C2    G     6      17.674 -12.316  22.745  1.00  0.00           C  
ATOM    169  N2    G     6      18.135 -13.563  22.959  1.00  0.00           N  
ATOM    170  N3    G     6      18.469 -11.404  22.213  1.00  0.00           N  
ATOM    171  C4    G     6      17.843 -10.230  22.047  1.00  0.00           C  
ATOM    172  C5    G     6      16.547  -9.896  22.360  1.00  0.00           C  
ATOM    173  C6    G     6      15.711 -10.871  22.940  1.00  0.00           C  
ATOM    174  O6    G     6      14.535 -10.762  23.288  1.00  0.00           O  
ATOM    175  N7    G     6      16.284  -8.581  22.022  1.00  0.00           N  
ATOM    176  C8    G     6      17.405  -8.146  21.521  1.00  0.00           C  
ATOM    177  N9    G     6      18.391  -9.100  21.503  1.00  0.00           N  
ATOM    178  H5'   G     6      19.975  -5.922  17.789  1.00  0.00           H  
ATOM    179 H5''   G     6      18.541  -6.170  18.793  1.00  0.00           H  
ATOM    180  H4'   G     6      21.237  -7.438  18.949  1.00  0.00           H  
ATOM    181  H3'   G     6      18.471  -8.617  18.484  1.00  0.00           H  
ATOM    182  H1'   G     6      20.431  -9.383  21.738  1.00  0.00           H  
ATOM    183  H2'   G     6      19.418 -10.698  19.565  1.00  0.00           H  
ATOM    184 HO2'   G     6      21.617  -9.970  18.641  1.00  0.00           H  
ATOM    185  H1    G     6      15.858 -12.834  23.505  1.00  0.00           H  
ATOM    186  H22   G     6      19.076 -13.796  22.715  1.00  0.00           H  
ATOM    187  H21   G     6      17.537 -14.255  23.361  1.00  0.00           H  
ATOM    188  H8    G     6      17.543  -7.120  21.145  1.00  0.00           H  
ATOM    189  P     C     7      19.119  -9.481  16.177  1.00  0.00           P  
ATOM    190  OP2   C     7      17.784  -8.852  16.267  1.00  0.00           O  
ATOM    191  OP1   C     7      19.908  -9.334  14.924  1.00  0.00           O  
ATOM    192  O5'   C     7      18.869 -11.023  16.481  1.00  0.00           O  
ATOM    193  C5'   C     7      19.929 -11.975  16.427  1.00  0.00           C  
ATOM    194  C4'   C     7      19.496 -13.257  17.088  1.00  0.00           C  
ATOM    195  O4'   C     7      19.171 -12.980  18.473  1.00  0.00           O  
ATOM    196  C3'   C     7      18.219 -13.894  16.565  1.00  0.00           C  
ATOM    197  O3'   C     7      18.399 -14.640  15.377  1.00  0.00           O  
ATOM    198  C1'   C     7      18.133 -13.827  18.898  1.00  0.00           C  
ATOM    199  C2'   C     7      17.813 -14.764  17.739  1.00  0.00           C  
ATOM    200  O2'   C     7      18.589 -15.937  17.884  1.00  0.00           O  
ATOM    201  N1    C     7      16.959 -13.002  19.245  1.00  0.00           N  
ATOM    202  C2    C     7      15.996 -13.562  20.091  1.00  0.00           C  
ATOM    203  O2    C     7      16.169 -14.717  20.506  1.00  0.00           O  
ATOM    204  N3    C     7      14.903 -12.847  20.423  1.00  0.00           N  
ATOM    205  C4    C     7      14.733 -11.622  19.928  1.00  0.00           C  
ATOM    206  N4    C     7      13.613 -10.968  20.263  1.00  0.00           N  
ATOM    207  C5    C     7      15.701 -11.017  19.063  1.00  0.00           C  
ATOM    208  C6    C     7      16.791 -11.737  18.755  1.00  0.00           C  
ATOM    209  H5'   C     7      20.822 -11.577  16.930  1.00  0.00           H  
ATOM    210 H5''   C     7      20.209 -12.169  15.381  1.00  0.00           H  
ATOM    211  H4'   C     7      20.345 -13.939  16.931  1.00  0.00           H  
ATOM    212  H3'   C     7      17.446 -13.163  16.280  1.00  0.00           H  
ATOM    213  H1'   C     7      18.363 -14.461  19.767  1.00  0.00           H  
ATOM    214  H2'   C     7      16.782 -15.137  17.655  1.00  0.00           H  
ATOM    215 HO2'   C     7      18.996 -16.179  17.004  1.00  0.00           H  
ATOM    216  H42   C     7      13.448 -10.046  19.910  1.00  0.00           H  
ATOM    217  H41   C     7      12.942 -11.400  20.864  1.00  0.00           H  
ATOM    218  H5    C     7      15.553 -10.002  18.665  1.00  0.00           H  
ATOM    219  H6    C     7      17.557 -11.306  18.093  1.00  0.00           H  
ATOM    220  P     G     8      17.207 -14.714  14.300  1.00  0.00           P  
ATOM    221  OP2   G     8      16.598 -13.367  14.160  1.00  0.00           O  
ATOM    222  OP1   G     8      17.733 -15.406  13.098  1.00  0.00           O  
ATOM    223  O5'   G     8      16.104 -15.643  14.976  1.00  0.00           O  
ATOM    224  C5'   G     8      16.353 -17.036  15.218  1.00  0.00           C  
ATOM    225  C4'   G     8      15.148 -17.677  15.861  1.00  0.00           C  
ATOM    226  O4'   G     8      14.917 -17.072  17.161  1.00  0.00           O  
ATOM    227  C3'   G     8      13.816 -17.512  15.147  1.00  0.00           C  
ATOM    228  O3'   G     8      13.671 -18.456  14.091  1.00  0.00           O  
ATOM    229  C1'   G     8      13.540 -17.133  17.460  1.00  0.00           C  
ATOM    230  C2'   G     8      12.833 -17.793  16.275  1.00  0.00           C  
ATOM    231  O2'   G     8      12.698 -19.173  16.551  1.00  0.00           O  
ATOM    232  N1    G     8       9.798 -14.306  19.404  1.00  0.00           N  
ATOM    233  C2    G     8       9.960 -15.669  19.422  1.00  0.00           C  
ATOM    234  N2    G     8       8.992 -16.373  20.011  1.00  0.00           N  
ATOM    235  N3    G     8      10.998 -16.292  18.899  1.00  0.00           N  
ATOM    236  C4    G     8      11.881 -15.432  18.345  1.00  0.00           C  
ATOM    237  C5    G     8      11.817 -14.058  18.280  1.00  0.00           C  
ATOM    238  C6    G     8      10.692 -13.398  18.841  1.00  0.00           C  
ATOM    239  O6    G     8      10.442 -12.185  18.870  1.00  0.00           O  
ATOM    240  N7    G     8      12.932 -13.543  17.635  1.00  0.00           N  
ATOM    241  C8    G     8      13.638 -14.592  17.316  1.00  0.00           C  
ATOM    242  N9    G     8      13.050 -15.775  17.702  1.00  0.00           N  
ATOM    243  H5'   G     8      17.229 -17.156  15.870  1.00  0.00           H  
ATOM    244 H5''   G     8      16.584 -17.547  14.272  1.00  0.00           H  
ATOM    245  H4'   G     8      15.394 -18.748  15.883  1.00  0.00           H  
ATOM    246  H3'   G     8      13.696 -16.536  14.653  1.00  0.00           H  
ATOM    247  H1'   G     8      13.294 -17.728  18.352  1.00  0.00           H  
ATOM    248  H2'   G     8      11.813 -17.453  16.044  1.00  0.00           H  
ATOM    249 HO2'   G     8      12.841 -19.697  15.711  1.00  0.00           H  
ATOM    250  H1    G     8       8.973 -13.934  19.828  1.00  0.00           H  
ATOM    251  H22   G     8       9.056 -17.370  20.055  1.00  0.00           H  
ATOM    252  H21   G     8       8.204 -15.905  20.408  1.00  0.00           H  
ATOM    253  H8    G     8      14.600 -14.536  16.783  1.00  0.00           H  
ATOM    254  P     G     9      13.202 -17.966  12.637  1.00  0.00           P  
ATOM    255  OP2   G     9      13.757 -16.599  12.472  1.00  0.00           O  
ATOM    256  OP1   G     9      13.605 -19.042  11.696  1.00  0.00           O  
ATOM    257  O5'   G     9      11.612 -17.859  12.610  1.00  0.00           O  
ATOM    258  C5'   G     9      10.820 -18.910  12.078  1.00  0.00           C  
ATOM    259  C4'   G     9       9.693 -19.281  13.010  1.00  0.00           C  
ATOM    260  O4'   G     9       9.992 -18.943  14.394  1.00  0.00           O  
ATOM    261  C3'   G     9       8.348 -18.630  12.724  1.00  0.00           C  
ATOM    262  O3'   G     9       7.588 -19.334  11.756  1.00  0.00           O  
ATOM    263  C1'   G     9       8.856 -18.380  14.983  1.00  0.00           C  
ATOM    264  C2'   G     9       7.677 -18.697  14.063  1.00  0.00           C  
ATOM    265  O2'   G     9       7.204 -20.007  14.338  1.00  0.00           O  
ATOM    266  N1    G     9       7.322 -14.138  17.343  1.00  0.00           N  
ATOM    267  C2    G     9       6.849 -15.423  17.459  1.00  0.00           C  
ATOM    268  N2    G     9       5.833 -15.609  18.315  1.00  0.00           N  
ATOM    269  N3    G     9       7.335 -16.453  16.786  1.00  0.00           N  
ATOM    270  C4    G     9       8.349 -16.090  15.972  1.00  0.00           C  
ATOM    271  C5    G     9       8.896 -14.839  15.783  1.00  0.00           C  
ATOM    272  C6    G     9       8.365 -13.743  16.511  1.00  0.00           C  
ATOM    273  O6    G     9       8.713 -12.557  16.483  1.00  0.00           O  
ATOM    274  N7    G     9       9.929 -14.887  14.857  1.00  0.00           N  
ATOM    275  C8    G     9       9.989 -16.143  14.506  1.00  0.00           C  
ATOM    276  N9    G     9       9.060 -16.928  15.144  1.00  0.00           N  
ATOM    277  H5'   G     9      11.386 -19.696  11.933  1.00  0.00           H  
ATOM    278 H5''   G     9      10.444 -18.624  11.219  1.00  0.00           H  
ATOM    279  H4'   G     9       9.596 -20.254  12.943  1.00  0.00           H  
ATOM    280  H3'   G     9       8.455 -17.701  12.434  1.00  0.00           H  
ATOM    281  H1'   G     9       8.704 -18.788  15.861  1.00  0.00           H  
ATOM    282  H2'   G     9       6.963 -18.029  14.141  1.00  0.00           H  
ATOM    283 HO2'   G     9       6.967 -20.445  13.494  1.00  0.00           H  
ATOM    284  H1    G     9       6.892 -13.445  17.887  1.00  0.00           H  
ATOM    285  H22   G     9       5.455 -16.505  18.439  1.00  0.00           H  
ATOM    286  H21   G     9       5.467 -14.851  18.818  1.00  0.00           H  
ATOM    287  H8    G     9      10.633 -16.489  13.854  1.00  0.00           H  
ATOM    288  P     G    10       6.611 -18.535  10.760  1.00  0.00           P  
ATOM    289  OP2   G    10       7.389 -17.433  10.140  1.00  0.00           O  
ATOM    290  OP1   G    10       5.925 -19.528   9.894  1.00  0.00           O  
ATOM    291  O5'   G    10       5.521 -17.887  11.725  1.00  0.00           O  
ATOM    292  C5'   G    10       4.564 -18.696  12.391  1.00  0.00           C  
ATOM    293  C4'   G    10       3.576 -17.861  13.167  1.00  0.00           C  
ATOM    294  O4'   G    10       4.263 -17.168  14.239  1.00  0.00           O  
ATOM    295  C3'   G    10       2.877 -16.758  12.387  1.00  0.00           C  
ATOM    296  O3'   G    10       1.788 -17.232  11.613  1.00  0.00           O  
ATOM    297  C1'   G    10       3.625 -15.911  14.453  1.00  0.00           C  
ATOM    298  C2'   G    10       2.458 -15.787  13.484  1.00  0.00           C  
ATOM    299  O2'   G    10       1.271 -16.220  14.133  1.00  0.00           O  
ATOM    300  N1    G    10       4.611 -10.995  15.335  1.00  0.00           N  
ATOM    301  C2    G    10       3.499 -11.735  15.655  1.00  0.00           C  
ATOM    302  N2    G    10       2.515 -11.084  16.295  1.00  0.00           N  
ATOM    303  N3    G    10       3.358 -13.019  15.370  1.00  0.00           N  
ATOM    304  C4    G    10       4.436 -13.515  14.727  1.00  0.00           C  
ATOM    305  C5    G    10       5.596 -12.864  14.362  1.00  0.00           C  
ATOM    306  C6    G    10       5.733 -11.486  14.673  1.00  0.00           C  
ATOM    307  O6    G    10       6.684 -10.733  14.433  1.00  0.00           O  
ATOM    308  N7    G    10       6.465 -13.730  13.716  1.00  0.00           N  
ATOM    309  C8    G    10       5.831 -14.872  13.701  1.00  0.00           C  
ATOM    310  N9    G    10       4.595 -14.812  14.297  1.00  0.00           N  
ATOM    311  H5'   G    10       5.029 -19.299  13.009  1.00  0.00           H  
ATOM    312 H5''   G    10       4.080 -19.231  11.727  1.00  0.00           H  
ATOM    313  H4'   G    10       2.899 -18.453  13.558  1.00  0.00           H  
ATOM    314  H3'   G    10       3.525 -16.318  11.800  1.00  0.00           H  
ATOM    315  H1'   G    10       3.286 -15.920  15.373  1.00  0.00           H  
ATOM    316  H2'   G    10       2.372 -14.872  13.143  1.00  0.00           H  
ATOM    317 HO2'   G    10       0.725 -16.726  13.495  1.00  0.00           H  
ATOM    318  H1    G    10       4.617 -10.049  15.591  1.00  0.00           H  
ATOM    319  H22   G    10       1.697 -11.561  16.549  1.00  0.00           H  
ATOM    320  H21   G    10       2.612 -10.133  16.509  1.00  0.00           H  
ATOM    321  H8    G    10       6.201 -15.688  13.304  1.00  0.00           H  
ATOM    322  P     A    11       1.523 -16.637  10.143  1.00  0.00           P  
ATOM    323  OP2   A    11       2.749 -16.850   9.333  1.00  0.00           O  
ATOM    324  OP1   A    11       0.223 -17.166   9.661  1.00  0.00           O  
ATOM    325  O5'   A    11       1.360 -15.071  10.386  1.00  0.00           O  
ATOM    326  C5'   A    11       2.401 -14.168  10.043  1.00  0.00           C  
ATOM    327  C4'   A    11       1.957 -12.733  10.179  1.00  0.00           C  
ATOM    328  O4'   A    11       3.149 -11.913  10.186  1.00  0.00           O  
ATOM    329  C3'   A    11       1.087 -12.194   9.054  1.00  0.00           C  
ATOM    330  O3'   A    11       0.271 -11.108   9.455  1.00  0.00           O  
ATOM    331  C1'   A    11       3.241 -11.199   8.966  1.00  0.00           C  
ATOM    332  C2'   A    11       2.122 -11.703   8.052  1.00  0.00           C  
ATOM    333  O2'   A    11       1.627 -10.608   7.295  1.00  0.00           O  
ATOM    334  N1    A    11       8.260 -10.050   9.181  1.00  0.00           N  
ATOM    335  C2    A    11       7.207  -9.619   9.886  1.00  0.00           C  
ATOM    336  N3    A    11       5.924  -9.960   9.777  1.00  0.00           N  
ATOM    337  C4    A    11       5.756 -10.868   8.799  1.00  0.00           C  
ATOM    338  C5    A    11       6.739 -11.406   7.990  1.00  0.00           C  
ATOM    339  C6    A    11       8.056 -10.963   8.206  1.00  0.00           C  
ATOM    340  N6    A    11       9.106 -11.392   7.503  1.00  0.00           N  
ATOM    341  N7    A    11       6.194 -12.315   7.093  1.00  0.00           N  
ATOM    342  C8    A    11       4.914 -12.306   7.376  1.00  0.00           C  
ATOM    343  N9    A    11       4.579 -11.453   8.398  1.00  0.00           N  
ATOM    344  H5'   A    11       2.673 -14.331   9.116  1.00  0.00           H  
ATOM    345 H5''   A    11       3.167 -14.323  10.633  1.00  0.00           H  
ATOM    346  H4'   A    11       1.472 -12.630  11.025  1.00  0.00           H  
ATOM    347  H3'   A    11       0.580 -12.933   8.657  1.00  0.00           H  
ATOM    348  H1'   A    11       3.128 -10.237   9.120  1.00  0.00           H  
ATOM    349  H2'   A    11       2.438 -12.430   7.475  1.00  0.00           H  
ATOM    350 HO2'   A    11       0.647 -10.633   7.303  1.00  0.00           H  
ATOM    351  H2    A    11       7.408  -8.957  10.581  1.00  0.00           H  
ATOM    352  H61   A    11      10.002 -11.046   7.700  1.00  0.00           H  
ATOM    353  H62   A    11       8.983 -12.054   6.792  1.00  0.00           H  
ATOM    354  H8    A    11       4.257 -12.857   6.900  1.00  0.00           H  
ATOM    355  P     A    12      -1.307 -11.317   9.621  1.00  0.00           P  
ATOM    356  OP2   A    12      -1.801 -11.717   8.280  1.00  0.00           O  
ATOM    357  OP1   A    12      -1.469 -12.243  10.770  1.00  0.00           O  
ATOM    358  O5'   A    12      -1.993  -9.930  10.004  1.00  0.00           O  
ATOM    359  C5'   A    12      -1.240  -8.727  10.031  1.00  0.00           C  
ATOM    360  C4'   A    12      -2.104  -7.540  10.376  1.00  0.00           C  
ATOM    361  O4'   A    12      -1.637  -6.847  11.559  1.00  0.00           O  
ATOM    362  C3'   A    12      -2.166  -6.434   9.333  1.00  0.00           C  
ATOM    363  O3'   A    12      -2.970  -6.770   8.216  1.00  0.00           O  
ATOM    364  C1'   A    12      -2.037  -5.490  11.493  1.00  0.00           C  
ATOM    365  C2'   A    12      -2.732  -5.283  10.147  1.00  0.00           C  
ATOM    366  O2'   A    12      -4.134  -5.420  10.327  1.00  0.00           O  
ATOM    367  N1    A    12      -0.212  -0.680  11.788  1.00  0.00           N  
ATOM    368  C2    A    12      -1.452  -1.165  11.651  1.00  0.00           C  
ATOM    369  N3    A    12      -1.857  -2.432  11.580  1.00  0.00           N  
ATOM    370  C4    A    12      -0.810  -3.271  11.668  1.00  0.00           C  
ATOM    371  C5    A    12       0.521  -2.923  11.811  1.00  0.00           C  
ATOM    372  C6    A    12       0.818  -1.550  11.874  1.00  0.00           C  
ATOM    373  N6    A    12       2.054  -1.065  12.010  1.00  0.00           N  
ATOM    374  N7    A    12       1.321  -4.056  11.867  1.00  0.00           N  
ATOM    375  C8    A    12       0.470  -5.047  11.758  1.00  0.00           C  
ATOM    376  N9    A    12      -0.837  -4.644  11.634  1.00  0.00           N  
ATOM    377  H5'   A    12      -0.837  -8.583   9.149  1.00  0.00           H  
ATOM    378 H5''   A    12      -0.528  -8.809  10.698  1.00  0.00           H  
ATOM    379  H4'   A    12      -3.010  -7.879  10.533  1.00  0.00           H  
ATOM    380  H3'   A    12      -1.266  -6.202   9.023  1.00  0.00           H  
ATOM    381  H1'   A    12      -2.665  -5.290  12.219  1.00  0.00           H  
ATOM    382  H2'   A    12      -2.499  -4.416   9.754  1.00  0.00           H  
ATOM    383 HO2'   A    12      -4.496  -5.972   9.604  1.00  0.00           H  
ATOM    384  H2    A    12      -2.163  -0.493  11.593  1.00  0.00           H  
ATOM    385  H61   A    12       2.199  -0.096  12.048  1.00  0.00           H  
ATOM    386  H62   A    12       2.816  -1.677  12.074  1.00  0.00           H  
ATOM    387  H8    A    12       0.742  -5.989  11.764  1.00  0.00           H  
ATOM    388  P     A    13      -2.522  -6.328   6.737  1.00  0.00           P  
ATOM    389  OP2   A    13      -1.054  -6.521   6.624  1.00  0.00           O  
ATOM    390  OP1   A    13      -3.427  -6.990   5.764  1.00  0.00           O  
ATOM    391  O5'   A    13      -2.817  -4.762   6.698  1.00  0.00           O  
ATOM    392  C5'   A    13      -4.147  -4.269   6.752  1.00  0.00           C  
ATOM    393  C4'   A    13      -4.177  -2.770   6.910  1.00  0.00           C  
ATOM    394  O4'   A    13      -3.537  -2.414   8.142  1.00  0.00           O  
ATOM    395  C3'   A    13      -3.437  -1.972   5.848  1.00  0.00           C  
ATOM    396  O3'   A    13      -4.224  -1.718   4.697  1.00  0.00           O  
ATOM    397  C1'   A    13      -2.781  -1.221   7.977  1.00  0.00           C  
ATOM    398  C2'   A    13      -3.071  -0.693   6.582  1.00  0.00           C  
ATOM    399  O2'   A    13      -4.176   0.198   6.646  1.00  0.00           O  
ATOM    400  N1    A    13       1.922   0.680   8.880  1.00  0.00           N  
ATOM    401  C2    A    13       0.724   1.265   8.750  1.00  0.00           C  
ATOM    402  N3    A    13      -0.462   0.709   8.515  1.00  0.00           N  
ATOM    403  C4    A    13      -0.348  -0.627   8.406  1.00  0.00           C  
ATOM    404  C5    A    13       0.813  -1.370   8.515  1.00  0.00           C  
ATOM    405  C6    A    13       2.002  -0.663   8.765  1.00  0.00           C  
ATOM    406  N6    A    13       3.197  -1.245   8.893  1.00  0.00           N  
ATOM    407  N7    A    13       0.547  -2.722   8.346  1.00  0.00           N  
ATOM    408  C8    A    13      -0.747  -2.765   8.144  1.00  0.00           C  
ATOM    409  N9    A    13      -1.352  -1.533   8.167  1.00  0.00           N  
ATOM    410  H5'   A    13      -4.610  -4.680   7.512  1.00  0.00           H  
ATOM    411 H5''   A    13      -4.613  -4.513   5.925  1.00  0.00           H  
ATOM    412  H4'   A    13      -5.109  -2.468   6.942  1.00  0.00           H  
ATOM    413  H3'   A    13      -2.622  -2.448   5.581  1.00  0.00           H  
ATOM    414  H1'   A    13      -3.062  -0.557   8.641  1.00  0.00           H  
ATOM    415  H2'   A    13      -2.282  -0.266   6.189  1.00  0.00           H  
ATOM    416 HO2'   A    13      -4.723   0.084   5.842  1.00  0.00           H  
ATOM    417  H2    A    13       0.721   2.241   8.842  1.00  0.00           H  
ATOM    418  H61   A    13       3.992  -0.699   9.068  1.00  0.00           H  
ATOM    419  H62   A    13       3.279  -2.218   8.815  1.00  0.00           H  
ATOM    420  H8    A    13      -1.237  -3.600   7.989  1.00  0.00           H  
ATOM    421  P     G    14      -3.609  -1.951   3.230  1.00  0.00           P  
ATOM    422  OP2   G    14      -3.191  -3.373   3.128  1.00  0.00           O  
ATOM    423  OP1   G    14      -4.562  -1.393   2.237  1.00  0.00           O  
ATOM    424  O5'   G    14      -2.296  -1.049   3.213  1.00  0.00           O  
ATOM    425  C5'   G    14      -2.385   0.368   3.225  1.00  0.00           C  
ATOM    426  C4'   G    14      -1.044   1.006   3.490  1.00  0.00           C  
ATOM    427  O4'   G    14      -0.515   0.554   4.758  1.00  0.00           O  
ATOM    428  C3'   G    14       0.068   0.651   2.515  1.00  0.00           C  
ATOM    429  O3'   G    14      -0.001   1.387   1.305  1.00  0.00           O  
ATOM    430  C1'   G    14       0.898   0.460   4.694  1.00  0.00           C  
ATOM    431  C2'   G    14       1.317   0.947   3.326  1.00  0.00           C  
ATOM    432  O2'   G    14       1.572   2.343   3.388  1.00  0.00           O  
ATOM    433  N1    G    14       4.710  -2.725   5.813  1.00  0.00           N  
ATOM    434  C2    G    14       4.726  -1.359   5.665  1.00  0.00           C  
ATOM    435  N2    G    14       5.912  -0.756   5.836  1.00  0.00           N  
ATOM    436  N3    G    14       3.659  -0.635   5.370  1.00  0.00           N  
ATOM    437  C4    G    14       2.554  -1.397   5.233  1.00  0.00           C  
ATOM    438  C5    G    14       2.429  -2.764   5.360  1.00  0.00           C  
ATOM    439  C6    G    14       3.582  -3.529   5.675  1.00  0.00           C  
ATOM    440  O6    G    14       3.677  -4.752   5.831  1.00  0.00           O  
ATOM    441  N7    G    14       1.119  -3.163   5.141  1.00  0.00           N  
ATOM    442  C8    G    14       0.481  -2.051   4.889  1.00  0.00           C  
ATOM    443  N9    G    14       1.292  -0.943   4.929  1.00  0.00           N  
ATOM    444  H5'   G    14      -3.014   0.644   3.924  1.00  0.00           H  
ATOM    445 H5''   G    14      -2.719   0.675   2.356  1.00  0.00           H  
ATOM    446  H4'   G    14      -1.151   1.980   3.510  1.00  0.00           H  
ATOM    447  H3'   G    14       0.034  -0.306   2.311  1.00  0.00           H  
ATOM    448  H1'   G    14       1.301   1.031   5.382  1.00  0.00           H  
ATOM    449  H2'   G    14       2.092   0.452   2.988  1.00  0.00           H  
ATOM    450 HO2'   G    14       1.154   2.779   2.616  1.00  0.00           H  
ATOM    451  H1    G    14       5.555  -3.168   6.032  1.00  0.00           H  
ATOM    452  H22   G    14       5.985   0.217   5.742  1.00  0.00           H  
ATOM    453  H21   G    14       6.707  -1.285   6.054  1.00  0.00           H  
ATOM    454  H8    G    14      -0.478  -2.013   4.693  1.00  0.00           H  
ATOM    455  P     G    15       0.371   0.682  -0.090  1.00  0.00           P  
ATOM    456  OP2   G    15      -0.279  -0.653  -0.119  1.00  0.00           O  
ATOM    457  OP1   G    15       0.103   1.653  -1.182  1.00  0.00           O  
ATOM    458  O5'   G    15       1.947   0.461  -0.004  1.00  0.00           O  
ATOM    459  C5'   G    15       2.836   1.567   0.045  1.00  0.00           C  
ATOM    460  C4'   G    15       4.262   1.122   0.253  1.00  0.00           C  
ATOM    461  O4'   G    15       4.409   0.534   1.576  1.00  0.00           O  
ATOM    462  C3'   G    15       4.769   0.029  -0.670  1.00  0.00           C  
ATOM    463  O3'   G    15       5.105   0.492  -1.970  1.00  0.00           O  
ATOM    464  C1'   G    15       5.439  -0.436   1.532  1.00  0.00           C  
ATOM    465  C2'   G    15       5.978  -0.471   0.100  1.00  0.00           C  
ATOM    466  O2'   G    15       7.097   0.384  -0.028  1.00  0.00           O  
ATOM    467  N1    G    15       6.501  -5.280   2.571  1.00  0.00           N  
ATOM    468  C2    G    15       7.352  -4.209   2.439  1.00  0.00           C  
ATOM    469  N2    G    15       8.663  -4.463   2.557  1.00  0.00           N  
ATOM    470  N3    G    15       6.949  -2.974   2.209  1.00  0.00           N  
ATOM    471  C4    G    15       5.602  -2.885   2.139  1.00  0.00           C  
ATOM    472  C5    G    15       4.665  -3.883   2.273  1.00  0.00           C  
ATOM    473  C6    G    15       5.109  -5.212   2.491  1.00  0.00           C  
ATOM    474  O6    G    15       4.432  -6.244   2.588  1.00  0.00           O  
ATOM    475  N7    G    15       3.380  -3.372   2.154  1.00  0.00           N  
ATOM    476  C8    G    15       3.557  -2.097   1.932  1.00  0.00           C  
ATOM    477  N9    G    15       4.883  -1.741   1.873  1.00  0.00           N  
ATOM    478  H5'   G    15       2.574   2.156   0.783  1.00  0.00           H  
ATOM    479 H5''   G    15       2.775   2.064  -0.798  1.00  0.00           H  
ATOM    480  H4'   G    15       4.855   2.033   0.083  1.00  0.00           H  
ATOM    481  H3'   G    15       4.028  -0.758  -0.874  1.00  0.00           H  
ATOM    482  H1'   G    15       6.298  -0.244   2.192  1.00  0.00           H  
ATOM    483  H2'   G    15       6.331  -1.450  -0.253  1.00  0.00           H  
ATOM    484 HO2'   G    15       7.006   0.931  -0.862  1.00  0.00           H  
ATOM    485  H1    G    15       6.910  -6.177   2.737  1.00  0.00           H  
ATOM    486  H22   G    15       9.326  -3.718   2.472  1.00  0.00           H  
ATOM    487  H21   G    15       8.979  -5.395   2.730  1.00  0.00           H  
ATOM    488  H8    G    15       2.729  -1.386   1.787  1.00  0.00           H  
ATOM    489  P     G    16       4.886  -0.475  -3.243  1.00  0.00           P  
ATOM    490  OP2   G    16       3.749  -1.395  -3.018  1.00  0.00           O  
ATOM    491  OP1   G    16       4.867   0.430  -4.422  1.00  0.00           O  
ATOM    492  O5'   G    16       6.197  -1.384  -3.258  1.00  0.00           O  
ATOM    493  C5'   G    16       7.500  -0.813  -3.491  1.00  0.00           C  
ATOM    494  C4'   G    16       8.576  -1.830  -3.205  1.00  0.00           C  
ATOM    495  O4'   G    16       8.422  -2.342  -1.855  1.00  0.00           O  
ATOM    496  C3'   G    16       8.566  -3.076  -4.077  1.00  0.00           C  
ATOM    497  O3'   G    16       9.168  -2.871  -5.344  1.00  0.00           O  
ATOM    498  C1'   G    16       8.779  -3.735  -1.818  1.00  0.00           C  
ATOM    499  C2'   G    16       9.296  -4.094  -3.212  1.00  0.00           C  
ATOM    500  O2'   G    16      10.701  -3.889  -3.249  1.00  0.00           O  
ATOM    501  N1    G    16       7.207  -8.351  -0.356  1.00  0.00           N  
ATOM    502  C2    G    16       8.473  -7.916  -0.664  1.00  0.00           C  
ATOM    503  N2    G    16       9.454  -8.826  -0.573  1.00  0.00           N  
ATOM    504  N3    G    16       8.759  -6.679  -1.035  1.00  0.00           N  
ATOM    505  C4    G    16       7.659  -5.897  -1.075  1.00  0.00           C  
ATOM    506  C5    G    16       6.353  -6.232  -0.786  1.00  0.00           C  
ATOM    507  C6    G    16       6.061  -7.563  -0.390  1.00  0.00           C  
ATOM    508  O6    G    16       4.967  -8.055  -0.092  1.00  0.00           O  
ATOM    509  N7    G    16       5.516  -5.138  -0.948  1.00  0.00           N  
ATOM    510  C8    G    16       6.312  -4.175  -1.325  1.00  0.00           C  
ATOM    511  N9    G    16       7.626  -4.566  -1.422  1.00  0.00           N  
ATOM    512  H5'   G    16       7.646   0.069  -2.852  1.00  0.00           H  
ATOM    513 H5''   G    16       7.581  -0.472  -4.534  1.00  0.00           H  
ATOM    514  H4'   G    16       9.452  -1.396  -3.281  1.00  0.00           H  
ATOM    515  H3'   G    16       7.639  -3.371  -4.206  1.00  0.00           H  
ATOM    516  H1'   G    16       9.501  -3.845  -1.164  1.00  0.00           H  
ATOM    517  H2'   G    16       9.057  -5.013  -3.457  1.00  0.00           H  
ATOM    518 HO2'   G    16      10.926  -3.365  -4.045  1.00  0.00           H  
ATOM    519  H1    G    16       7.101  -9.289  -0.091  1.00  0.00           H  
ATOM    520  H22   G    16      10.378  -8.572  -0.781  1.00  0.00           H  
ATOM    521  H21   G    16       9.251  -9.744  -0.299  1.00  0.00           H  
ATOM    522  H8    G    16       6.004  -3.265  -1.519  1.00  0.00           H  
ATOM    523  P     G    17       8.786  -3.822  -6.583  1.00  0.00           P  
ATOM    524  OP2   G    17       7.312  -4.002  -6.587  1.00  0.00           O  
ATOM    525  OP1   G    17       9.465  -3.294  -7.794  1.00  0.00           O  
ATOM    526  O5'   G    17       9.453  -5.221  -6.215  1.00  0.00           O  
ATOM    527  C5'   G    17      10.860  -5.399  -6.282  1.00  0.00           C  
ATOM    528  C4'   G    17      11.254  -6.823  -5.979  1.00  0.00           C  
ATOM    529  O4'   G    17      10.855  -7.166  -4.627  1.00  0.00           O  
ATOM    530  C3'   G    17      10.601  -7.894  -6.841  1.00  0.00           C  
ATOM    531  O3'   G    17      11.200  -8.017  -8.120  1.00  0.00           O  
ATOM    532  C1'   G    17      10.503  -8.573  -4.580  1.00  0.00           C  
ATOM    533  C2'   G    17      10.738  -9.142  -5.980  1.00  0.00           C  
ATOM    534  O2'   G    17      12.053  -9.673  -6.047  1.00  0.00           O  
ATOM    535  N1    G    17       7.047 -11.885  -2.847  1.00  0.00           N  
ATOM    536  C2    G    17       8.360 -12.092  -3.191  1.00  0.00           C  
ATOM    537  N2    G    17       8.820 -13.345  -3.058  1.00  0.00           N  
ATOM    538  N3    G    17       9.167 -11.141  -3.633  1.00  0.00           N  
ATOM    539  C4    G    17       8.546  -9.946  -3.707  1.00  0.00           C  
ATOM    540  C5    G    17       7.241  -9.632  -3.388  1.00  0.00           C  
ATOM    541  C6    G    17       6.386 -10.662  -2.916  1.00  0.00           C  
ATOM    542  O6    G    17       5.199 -10.584  -2.581  1.00  0.00           O  
ATOM    543  N7    G    17       6.991  -8.285  -3.604  1.00  0.00           N  
ATOM    544  C8    G    17       8.126  -7.812  -4.042  1.00  0.00           C  
ATOM    545  N9    G    17       9.112  -8.765  -4.128  1.00  0.00           N  
ATOM    546  H5'   G    17      11.289  -4.803  -5.634  1.00  0.00           H  
ATOM    547 H5''   G    17      11.168  -5.166  -7.183  1.00  0.00           H  
ATOM    548  H4'   G    17      12.228  -6.906  -6.053  1.00  0.00           H  
ATOM    549  H3'   G    17       9.650  -7.683  -6.951  1.00  0.00           H  
ATOM    550  H1'   G    17      11.115  -9.004  -3.946  1.00  0.00           H  
ATOM    551  H2'   G    17      10.062  -9.814  -6.211  1.00  0.00           H  
ATOM    552 HO2'   G    17      12.494  -9.333  -6.853  1.00  0.00           H  
ATOM    553  H1    G    17       6.533 -12.657  -2.530  1.00  0.00           H  
ATOM    554  H22   G    17       9.751 -13.553  -3.288  1.00  0.00           H  
ATOM    555  H21   G    17       8.229 -14.055  -2.731  1.00  0.00           H  
ATOM    556  H8    G    17       8.261  -6.872  -4.283  1.00  0.00           H  
ATOM    557  P     U    18      10.297  -8.361  -9.404  1.00  0.00           P  
ATOM    558  OP2   U    18       9.150  -7.419  -9.424  1.00  0.00           O  
ATOM    559  OP1   U    18      11.193  -8.453 -10.585  1.00  0.00           O  
ATOM    560  O5'   U    18       9.733  -9.819  -9.099  1.00  0.00           O  
ATOM    561  C5'   U    18      10.604 -10.938  -9.023  1.00  0.00           C  
ATOM    562  C4'   U    18       9.890 -12.168  -8.520  1.00  0.00           C  
ATOM    563  O4'   U    18       9.426 -11.950  -7.162  1.00  0.00           O  
ATOM    564  C3'   U    18       8.634 -12.571  -9.279  1.00  0.00           C  
ATOM    565  O3'   U    18       8.913 -13.285 -10.471  1.00  0.00           O  
ATOM    566  C1'   U    18       8.168 -12.606  -6.962  1.00  0.00           C  
ATOM    567  C2'   U    18       7.868 -13.384  -8.245  1.00  0.00           C  
ATOM    568  O2'   U    18       8.400 -14.695  -8.123  1.00  0.00           O  
ATOM    569  N1    U    18       7.112 -11.614  -6.646  1.00  0.00           N  
ATOM    570  C2    U    18       5.950 -12.091  -6.070  1.00  0.00           C  
ATOM    571  O2    U    18       5.767 -13.270  -5.818  1.00  0.00           O  
ATOM    572  N3    U    18       5.001 -11.137  -5.795  1.00  0.00           N  
ATOM    573  C4    U    18       5.091  -9.782  -6.032  1.00  0.00           C  
ATOM    574  O4    U    18       4.147  -9.051  -5.727  1.00  0.00           O  
ATOM    575  C5    U    18       6.321  -9.360  -6.629  1.00  0.00           C  
ATOM    576  C6    U    18       7.263 -10.268  -6.907  1.00  0.00           C  
ATOM    577  H5'   U    18      11.343 -10.726  -8.415  1.00  0.00           H  
ATOM    578 H5''   U    18      10.967 -11.122  -9.915  1.00  0.00           H  
ATOM    579  H4'   U    18      10.517 -12.921  -8.524  1.00  0.00           H  
ATOM    580  H3'   U    18       8.120 -11.766  -9.499  1.00  0.00           H  
ATOM    581  H1'   U    18       8.256 -13.233  -6.214  1.00  0.00           H  
ATOM    582  H2'   U    18       6.907 -13.398  -8.438  1.00  0.00           H  
ATOM    583 HO2'   U    18       8.919 -14.905  -8.927  1.00  0.00           H  
ATOM    584  H3    U    18       4.169 -11.455  -5.386  1.00  0.00           H  
ATOM    585  H5    U    18       6.472  -8.413  -6.832  1.00  0.00           H  
ATOM    586  H6    U    18       8.095  -9.954  -7.316  1.00  0.00           H  
ATOM    587  P     C    19       7.872 -13.252 -11.696  1.00  0.00           P  
ATOM    588  OP2   C    19       7.327 -11.875 -11.800  1.00  0.00           O  
ATOM    589  OP1   C    19       8.530 -13.872 -12.874  1.00  0.00           O  
ATOM    590  O5'   C    19       6.694 -14.215 -11.227  1.00  0.00           O  
ATOM    591  C5'   C    19       6.881 -15.621 -11.166  1.00  0.00           C  
ATOM    592  C4'   C    19       5.681 -16.318 -10.573  1.00  0.00           C  
ATOM    593  O4'   C    19       5.440 -15.829  -9.228  1.00  0.00           O  
ATOM    594  C3'   C    19       4.357 -16.098 -11.288  1.00  0.00           C  
ATOM    595  O3'   C    19       4.205 -16.916 -12.436  1.00  0.00           O  
ATOM    596  C1'   C    19       4.026 -15.781  -8.970  1.00  0.00           C  
ATOM    597  C2'   C    19       3.337 -16.385 -10.195  1.00  0.00           C  
ATOM    598  O2'   C    19       3.177 -17.782  -9.993  1.00  0.00           O  
ATOM    599  N1    C    19       3.573 -14.395  -8.695  1.00  0.00           N  
ATOM    600  C2    C    19       2.352 -14.213  -8.034  1.00  0.00           C  
ATOM    601  O2    C    19       1.689 -15.207  -7.701  1.00  0.00           O  
ATOM    602  N3    C    19       1.917 -12.959  -7.771  1.00  0.00           N  
ATOM    603  C4    C    19       2.647 -11.908  -8.140  1.00  0.00           C  
ATOM    604  N4    C    19       2.178 -10.689  -7.860  1.00  0.00           N  
ATOM    605  C5    C    19       3.892 -12.059  -8.814  1.00  0.00           C  
ATOM    606  C6    C    19       4.313 -13.304  -9.068  1.00  0.00           C  
ATOM    607  H5'   C    19       7.668 -15.814 -10.615  1.00  0.00           H  
ATOM    608 H5''   C    19       7.033 -15.963 -12.072  1.00  0.00           H  
ATOM    609  H4'   C    19       5.864 -17.281 -10.531  1.00  0.00           H  
ATOM    610  H3'   C    19       4.287 -15.157 -11.553  1.00  0.00           H  
ATOM    611  H1'   C    19       3.847 -16.342  -8.186  1.00  0.00           H  
ATOM    612  H2'   C    19       2.480 -15.945 -10.378  1.00  0.00           H  
ATOM    613 HO2'   C    19       2.228 -17.976  -9.848  1.00  0.00           H  
ATOM    614  H42   C    19       2.691  -9.896  -8.118  1.00  0.00           H  
ATOM    615  H41   C    19       1.320 -10.589  -7.397  1.00  0.00           H  
ATOM    616  H5    C    19       4.422 -11.279  -9.081  1.00  0.00           H  
ATOM    617  H6    C    19       5.167 -13.429  -9.531  1.00  0.00           H  
ATOM    618  P     A    20       3.260 -16.436 -13.644  1.00  0.00           P  
ATOM    619  OP2   A    20       3.382 -14.970 -13.831  1.00  0.00           O  
ATOM    620  OP1   A    20       3.588 -17.345 -14.769  1.00  0.00           O  
ATOM    621  O5'   A    20       1.780 -16.747 -13.132  1.00  0.00           O  
ATOM    622  C5'   A    20       1.366 -18.092 -12.810  1.00  0.00           C  
ATOM    623  C4'   A    20       0.117 -18.075 -11.953  1.00  0.00           C  
ATOM    624  O4'   A    20       0.327 -17.217 -10.798  1.00  0.00           O  
ATOM    625  C3'   A    20      -1.155 -17.515 -12.579  1.00  0.00           C  
ATOM    626  O3'   A    20      -1.828 -18.471 -13.376  1.00  0.00           O  
ATOM    627  C1'   A    20      -0.894 -16.629 -10.411  1.00  0.00           C  
ATOM    628  C2'   A    20      -1.979 -17.160 -11.347  1.00  0.00           C  
ATOM    629  O2'   A    20      -2.595 -18.285 -10.757  1.00  0.00           O  
ATOM    630  N1    A    20      -2.869 -12.092  -8.994  1.00  0.00           N  
ATOM    631  C2    A    20      -3.262 -13.350  -8.766  1.00  0.00           C  
ATOM    632  N3    A    20      -2.711 -14.490  -9.163  1.00  0.00           N  
ATOM    633  C4    A    20      -1.614 -14.251  -9.905  1.00  0.00           C  
ATOM    634  C5    A    20      -1.094 -13.013 -10.233  1.00  0.00           C  
ATOM    635  C6    A    20      -1.763 -11.884  -9.733  1.00  0.00           C  
ATOM    636  N6    A    20      -1.363 -10.628  -9.942  1.00  0.00           N  
ATOM    637  N7    A    20       0.036 -13.152 -11.026  1.00  0.00           N  
ATOM    638  C8    A    20       0.178 -14.448 -11.150  1.00  0.00           C  
ATOM    639  N9    A    20      -0.780 -15.175 -10.490  1.00  0.00           N  
ATOM    640  H5'   A    20       2.170 -18.618 -12.276  1.00  0.00           H  
ATOM    641 H5''   A    20       1.169 -18.658 -13.733  1.00  0.00           H  
ATOM    642  H4'   A    20      -0.061 -19.135 -11.716  1.00  0.00           H  
ATOM    643  H3'   A    20      -0.976 -16.679 -13.271  1.00  0.00           H  
ATOM    644  H1'   A    20      -1.208 -16.876  -9.386  1.00  0.00           H  
ATOM    645  H2'   A    20      -2.809 -16.475 -11.574  1.00  0.00           H  
ATOM    646 HO2'   A    20      -2.697 -19.007 -11.442  1.00  0.00           H  
ATOM    647  H2    A    20      -4.175 -13.455  -8.163  1.00  0.00           H  
ATOM    648  H61   A    20      -1.881  -9.865  -9.552  1.00  0.00           H  
ATOM    649  H62   A    20      -0.546 -10.447 -10.488  1.00  0.00           H  
ATOM    650  H8    A    20       0.993 -14.911 -11.729  1.00  0.00           H  
ATOM    651  P     A    21      -2.607 -18.070 -14.774  1.00  0.00           P  
ATOM    652  OP2   A    21      -2.256 -16.653 -15.041  1.00  0.00           O  
ATOM    653  OP1   A    21      -2.238 -19.117 -15.759  1.00  0.00           O  
ATOM    654  O5'   A    21      -4.181 -18.151 -14.534  1.00  0.00           O  
ATOM    655  C5'   A    21      -4.763 -17.644 -13.343  1.00  0.00           C  
ATOM    656  C4'   A    21      -6.267 -17.760 -13.369  1.00  0.00           C  
ATOM    657  O4'   A    21      -6.797 -17.378 -12.081  1.00  0.00           O  
ATOM    658  C3'   A    21      -6.990 -16.853 -14.352  1.00  0.00           C  
ATOM    659  O3'   A    21      -7.164 -17.444 -15.628  1.00  0.00           O  
ATOM    660  C1'   A    21      -7.960 -16.599 -12.204  1.00  0.00           C  
ATOM    661  C2'   A    21      -8.337 -16.620 -13.684  1.00  0.00           C  
ATOM    662  O2'   A    21      -9.221 -17.707 -13.914  1.00  0.00           O  
ATOM    663  N1    A    21      -9.881 -11.999 -10.902  1.00  0.00           N  
ATOM    664  C2    A    21     -10.460 -13.127 -11.332  1.00  0.00           C  
ATOM    665  N3    A    21      -9.899 -14.291 -11.653  1.00  0.00           N  
ATOM    666  C4    A    21      -8.565 -14.234 -11.495  1.00  0.00           C  
ATOM    667  C5    A    21      -7.827 -13.148 -11.062  1.00  0.00           C  
ATOM    668  C6    A    21      -8.539 -11.976 -10.753  1.00  0.00           C  
ATOM    669  N6    A    21      -7.963 -10.851 -10.325  1.00  0.00           N  
ATOM    670  N7    A    21      -6.475 -13.459 -11.021  1.00  0.00           N  
ATOM    671  C8    A    21      -6.426 -14.705 -11.423  1.00  0.00           C  
ATOM    672  N9    A    21      -7.655 -15.237 -11.727  1.00  0.00           N  
ATOM    673  H5'   A    21      -4.518 -16.700 -13.243  1.00  0.00           H  
ATOM    674 H5''   A    21      -4.417 -18.147 -12.577  1.00  0.00           H  
ATOM    675  H4'   A    21      -6.518 -18.690 -13.552  1.00  0.00           H  
ATOM    676  H3'   A    21      -6.502 -16.008 -14.454  1.00  0.00           H  
ATOM    677  H1'   A    21      -8.697 -16.973 -11.676  1.00  0.00           H  
ATOM    678  H2'   A    21      -8.732 -15.766 -13.961  1.00  0.00           H  
ATOM    679 HO2'   A    21      -9.009 -18.112 -14.781  1.00  0.00           H  
ATOM    680  H2    A    21     -11.436 -13.091 -11.423  1.00  0.00           H  
ATOM    681  H61   A    21      -8.513 -10.064 -10.125  1.00  0.00           H  
ATOM    682  H62   A    21      -6.991 -10.811 -10.209  1.00  0.00           H  
ATOM    683  H8    A    21      -5.589 -15.210 -11.501  1.00  0.00           H  
ATOM    684  P     C    22      -7.151 -16.531 -16.950  1.00  0.00           P  
ATOM    685  OP2   C    22      -5.863 -15.795 -16.990  1.00  0.00           O  
ATOM    686  OP1   C    22      -7.545 -17.384 -18.101  1.00  0.00           O  
ATOM    687  O5'   C    22      -8.317 -15.474 -16.701  1.00  0.00           O  
ATOM    688  C5'   C    22      -9.677 -15.827 -16.902  1.00  0.00           C  
ATOM    689  C4'   C    22     -10.605 -14.687 -16.559  1.00  0.00           C  
ATOM    690  O4'   C    22     -10.364 -14.269 -15.187  1.00  0.00           O  
ATOM    691  C3'   C    22     -10.422 -13.409 -17.363  1.00  0.00           C  
ATOM    692  O3'   C    22     -11.114 -13.430 -18.599  1.00  0.00           O  
ATOM    693  C1'   C    22     -10.513 -12.881 -15.068  1.00  0.00           C  
ATOM    694  C2'   C    22     -11.004 -12.363 -16.420  1.00  0.00           C  
ATOM    695  O2'   C    22     -12.423 -12.384 -16.441  1.00  0.00           O  
ATOM    696  N1    C    22      -9.206 -12.296 -14.681  1.00  0.00           N  
ATOM    697  C2    C    22      -9.192 -11.018 -14.109  1.00  0.00           C  
ATOM    698  O2    C    22     -10.265 -10.416 -13.945  1.00  0.00           O  
ATOM    699  N3    C    22      -8.014 -10.461 -13.747  1.00  0.00           N  
ATOM    700  C4    C    22      -6.875 -11.128 -13.934  1.00  0.00           C  
ATOM    701  N4    C    22      -5.735 -10.540 -13.562  1.00  0.00           N  
ATOM    702  C5    C    22      -6.854 -12.428 -14.513  1.00  0.00           C  
ATOM    703  C6    C    22      -8.027 -12.969 -14.866  1.00  0.00           C  
ATOM    704  H5'   C    22      -9.894 -16.597 -16.336  1.00  0.00           H  
ATOM    705 H5''   C    22      -9.807 -16.073 -17.842  1.00  0.00           H  
ATOM    706  H4'   C    22     -11.534 -14.984 -16.643  1.00  0.00           H  
ATOM    707  H3'   C    22      -9.474 -13.226 -17.529  1.00  0.00           H  
ATOM    708  H1'   C    22     -11.180 -12.672 -14.381  1.00  0.00           H  
ATOM    709  H2'   C    22     -10.652 -11.470 -16.615  1.00  0.00           H  
ATOM    710 HO2'   C    22     -12.754 -11.484 -16.642  1.00  0.00           H  
ATOM    711  H42   C    22      -4.882 -11.004 -13.686  1.00  0.00           H  
ATOM    712  H41   C    22      -5.754  -9.644 -13.164  1.00  0.00           H  
ATOM    713  H5    C    22      -6.012 -12.911 -14.646  1.00  0.00           H  
ATOM    714  H6    C    22      -8.033 -13.863 -15.266  1.00  0.00           H  
ATOM    715  P     A    23     -10.554 -12.596 -19.854  1.00  0.00           P  
ATOM    716  OP2   A    23      -9.071 -12.654 -19.819  1.00  0.00           O  
ATOM    717  OP1   A    23     -11.278 -13.049 -21.068  1.00  0.00           O  
ATOM    718  O5'   A    23     -10.996 -11.096 -19.548  1.00  0.00           O  
ATOM    719  C5'   A    23     -12.368 -10.746 -19.452  1.00  0.00           C  
ATOM    720  C4'   A    23     -12.560  -9.462 -18.683  1.00  0.00           C  
ATOM    721  O4'   A    23     -11.971  -9.568 -17.357  1.00  0.00           O  
ATOM    722  C3'   A    23     -11.906  -8.224 -19.279  1.00  0.00           C  
ATOM    723  O3'   A    23     -12.669  -7.641 -20.321  1.00  0.00           O  
ATOM    724  C1'   A    23     -11.445  -8.325 -16.967  1.00  0.00           C  
ATOM    725  C2'   A    23     -11.808  -7.316 -18.059  1.00  0.00           C  
ATOM    726  O2'   A    23     -13.065  -6.730 -17.751  1.00  0.00           O  
ATOM    727  N1    A    23      -7.283  -6.495 -14.541  1.00  0.00           N  
ATOM    728  C2    A    23      -8.576  -6.150 -14.495  1.00  0.00           C  
ATOM    729  N3    A    23      -9.609  -6.670 -15.154  1.00  0.00           N  
ATOM    730  C4    A    23      -9.206  -7.673 -15.954  1.00  0.00           C  
ATOM    731  C5    A    23      -7.915  -8.141 -16.109  1.00  0.00           C  
ATOM    732  C6    A    23      -6.912  -7.507 -15.354  1.00  0.00           C  
ATOM    733  N6    A    23      -5.623  -7.850 -15.400  1.00  0.00           N  
ATOM    734  N7    A    23      -7.878  -9.189 -17.019  1.00  0.00           N  
ATOM    735  C8    A    23      -9.128  -9.328 -17.388  1.00  0.00           C  
ATOM    736  N9    A    23      -9.986  -8.444 -16.783  1.00  0.00           N  
ATOM    737  H5'   A    23     -12.851 -11.466 -18.995  1.00  0.00           H  
ATOM    738 H5''   A    23     -12.735 -10.637 -20.353  1.00  0.00           H  
ATOM    739  H4'   A    23     -13.522  -9.300 -18.593  1.00  0.00           H  
ATOM    740  H3'   A    23     -11.008  -8.428 -19.614  1.00  0.00           H  
ATOM    741  H1'   A    23     -11.860  -8.054 -16.121  1.00  0.00           H  
ATOM    742  H2'   A    23     -11.109  -6.638 -18.171  1.00  0.00           H  
ATOM    743 HO2'   A    23     -13.569  -6.604 -18.581  1.00  0.00           H  
ATOM    744  H2    A    23      -8.793  -5.410 -13.889  1.00  0.00           H  
ATOM    745  H61   A    23      -4.968  -7.370 -14.850  1.00  0.00           H  
ATOM    746  H62   A    23      -5.330  -8.581 -15.983  1.00  0.00           H  
ATOM    747  H8    A    23      -9.422 -10.002 -18.037  1.00  0.00           H  
ATOM    748  P     G    24     -11.970  -7.255 -21.716  1.00  0.00           P  
ATOM    749  OP2   G    24     -10.797  -8.147 -21.904  1.00  0.00           O  
ATOM    750  OP1   G    24     -13.025  -7.200 -22.760  1.00  0.00           O  
ATOM    751  O5'   G    24     -11.431  -5.774 -21.481  1.00  0.00           O  
ATOM    752  C5'   G    24     -12.323  -4.714 -21.172  1.00  0.00           C  
ATOM    753  C4'   G    24     -11.646  -3.640 -20.357  1.00  0.00           C  
ATOM    754  O4'   G    24     -11.144  -4.152 -19.093  1.00  0.00           O  
ATOM    755  C3'   G    24     -10.415  -3.003 -20.983  1.00  0.00           C  
ATOM    756  O3'   G    24     -10.733  -2.062 -21.994  1.00  0.00           O  
ATOM    757  C1'   G    24      -9.963  -3.500 -18.707  1.00  0.00           C  
ATOM    758  C2'   G    24      -9.738  -2.386 -19.748  1.00  0.00           C  
ATOM    759  O2'   G    24     -10.411  -1.208 -19.326  1.00  0.00           O  
ATOM    760  N1    G    24      -5.353  -4.760 -16.952  1.00  0.00           N  
ATOM    761  C2    G    24      -6.113  -3.646 -16.692  1.00  0.00           C  
ATOM    762  N2    G    24      -5.580  -2.744 -15.854  1.00  0.00           N  
ATOM    763  N3    G    24      -7.309  -3.429 -17.213  1.00  0.00           N  
ATOM    764  C4    G    24      -7.693  -4.432 -18.031  1.00  0.00           C  
ATOM    765  C5    G    24      -7.012  -5.585 -18.357  1.00  0.00           C  
ATOM    766  C6    G    24      -5.729  -5.805 -17.791  1.00  0.00           C  
ATOM    767  O6    G    24      -4.968  -6.765 -17.956  1.00  0.00           O  
ATOM    768  N7    G    24      -7.752  -6.365 -19.234  1.00  0.00           N  
ATOM    769  C8    G    24      -8.850  -5.684 -19.422  1.00  0.00           C  
ATOM    770  N9    G    24      -8.880  -4.502 -18.723  1.00  0.00           N  
ATOM    771  H5'   G    24     -13.081  -5.072 -20.664  1.00  0.00           H  
ATOM    772 H5''   G    24     -12.655  -4.322 -22.007  1.00  0.00           H  
ATOM    773  H4'   G    24     -12.312  -2.942 -20.183  1.00  0.00           H  
ATOM    774  H3'   G    24      -9.827  -3.691 -21.359  1.00  0.00           H  
ATOM    775  H1'   G    24     -10.028  -3.103 -17.813  1.00  0.00           H  
ATOM    776  H2'   G    24      -8.784  -2.223 -19.905  1.00  0.00           H  
ATOM    777 HO2'   G    24     -10.796  -0.763 -20.110  1.00  0.00           H  
ATOM    778  H1    G    24      -4.479  -4.827 -16.514  1.00  0.00           H  
ATOM    779  H22   G    24      -6.077  -1.928 -15.631  1.00  0.00           H  
ATOM    780  H21   G    24      -4.695  -2.897 -15.463  1.00  0.00           H  
ATOM    781  H8    G    24      -9.579  -5.986 -20.003  1.00  0.00           H  
ATOM    782  P     C    25      -9.853  -1.991 -23.338  1.00  0.00           P  
ATOM    783  OP2   C    25      -9.508  -3.379 -23.736  1.00  0.00           O  
ATOM    784  OP1   C    25     -10.556  -1.105 -24.301  1.00  0.00           O  
ATOM    785  O5'   C    25      -8.513  -1.260 -22.884  1.00  0.00           O  
ATOM    786  C5'   C    25      -8.534   0.084 -22.429  1.00  0.00           C  
ATOM    787  C4'   C    25      -7.215   0.484 -21.811  1.00  0.00           C  
ATOM    788  O4'   C    25      -6.933  -0.353 -20.657  1.00  0.00           O  
ATOM    789  C3'   C    25      -5.998   0.288 -22.697  1.00  0.00           C  
ATOM    790  O3'   C    25      -5.844   1.319 -23.655  1.00  0.00           O  
ATOM    791  C1'   C    25      -5.535  -0.555 -20.552  1.00  0.00           C  
ATOM    792  C2'   C    25      -4.867   0.229 -21.681  1.00  0.00           C  
ATOM    793  O2'   C    25      -4.469   1.501 -21.207  1.00  0.00           O  
ATOM    794  N1    C    25      -5.247  -1.995 -20.657  1.00  0.00           N  
ATOM    795  C2    C    25      -4.007  -2.467 -20.207  1.00  0.00           C  
ATOM    796  O2    C    25      -3.203  -1.664 -19.706  1.00  0.00           O  
ATOM    797  N3    C    25      -3.715  -3.783 -20.327  1.00  0.00           N  
ATOM    798  C4    C    25      -4.607  -4.618 -20.866  1.00  0.00           C  
ATOM    799  N4    C    25      -4.272  -5.903 -20.967  1.00  0.00           N  
ATOM    800  C5    C    25      -5.881  -4.169 -21.323  1.00  0.00           C  
ATOM    801  C6    C    25      -6.159  -2.864 -21.197  1.00  0.00           C  
ATOM    802  H5'   C    25      -9.243   0.184 -21.760  1.00  0.00           H  
ATOM    803 H5''   C    25      -8.723   0.675 -23.187  1.00  0.00           H  
ATOM    804  H4'   C    25      -7.339   1.554 -21.585  1.00  0.00           H  
ATOM    805  H3'   C    25      -6.041  -0.625 -23.311  1.00  0.00           H  
ATOM    806  H1'   C    25      -5.092  -0.199 -19.610  1.00  0.00           H  
ATOM    807  H2'   C    25      -3.947  -0.207 -22.095  1.00  0.00           H  
ATOM    808 HO2'   C    25      -4.727   2.201 -21.873  1.00  0.00           H  
ATOM    809  H42   C    25      -4.915  -6.557 -21.366  1.00  0.00           H  
ATOM    810  H41   C    25      -3.380  -6.214 -20.643  1.00  0.00           H  
ATOM    811  H5    C    25      -6.606  -4.869 -21.763  1.00  0.00           H  
ATOM    812  H6    C    25      -7.132  -2.481 -21.538  1.00  0.00           H  
ATOM    813  P     C    26      -5.304   0.958 -25.120  1.00  0.00           P  
ATOM    814  OP2   C    26      -5.751  -0.405 -25.507  1.00  0.00           O  
ATOM    815  OP1   C    26      -5.646   2.111 -25.992  1.00  0.00           O  
ATOM    816  O5'   C    26      -3.724   0.873 -24.929  1.00  0.00           O  
ATOM    817  C5'   C    26      -2.942   2.042 -24.611  1.00  0.00           C  
ATOM    818  C4'   C    26      -1.527   1.644 -24.270  1.00  0.00           C  
ATOM    819  O4'   C    26      -1.542   0.720 -23.153  1.00  0.00           O  
ATOM    820  C3'   C    26      -0.776   0.893 -25.358  1.00  0.00           C  
ATOM    821  O3'   C    26      -0.231   1.774 -26.334  1.00  0.00           O  
ATOM    822  C1'   C    26      -0.513  -0.238 -23.314  1.00  0.00           C  
ATOM    823  C2'   C    26       0.284   0.154 -24.558  1.00  0.00           C  
ATOM    824  O2'   C    26       1.366   0.976 -24.162  1.00  0.00           O  
ATOM    825  N1    C    26      -1.113  -1.575 -23.423  1.00  0.00           N  
ATOM    826  C2    C    26      -0.338  -2.685 -23.083  1.00  0.00           C  
ATOM    827  O2    C    26       0.837  -2.510 -22.729  1.00  0.00           O  
ATOM    828  N3    C    26      -0.890  -3.924 -23.153  1.00  0.00           N  
ATOM    829  C4    C    26      -2.159  -4.068 -23.541  1.00  0.00           C  
ATOM    830  N4    C    26      -2.666  -5.296 -23.575  1.00  0.00           N  
ATOM    831  C5    C    26      -2.965  -2.952 -23.908  1.00  0.00           C  
ATOM    832  C6    C    26      -2.407  -1.737 -23.838  1.00  0.00           C  
ATOM    833  H5'   C    26      -3.392   2.578 -23.763  1.00  0.00           H  
ATOM    834 H5''   C    26      -2.937   2.735 -25.465  1.00  0.00           H  
ATOM    835  H4'   C    26      -1.019   2.600 -24.078  1.00  0.00           H  
ATOM    836  H3'   C    26      -1.412   0.213 -25.945  1.00  0.00           H  
ATOM    837  H1'   C    26       0.200  -0.278 -22.478  1.00  0.00           H  
ATOM    838  H2'   C    26       0.755  -0.660 -25.128  1.00  0.00           H  
ATOM    839 HO2'   C    26       1.454   1.742 -24.799  1.00  0.00           H  
ATOM    840  H42   C    26      -3.614  -5.439 -23.862  1.00  0.00           H  
ATOM    841  H41   C    26      -2.101  -6.077 -23.312  1.00  0.00           H  
ATOM    842  H5    C    26      -4.006  -3.085 -24.238  1.00  0.00           H  
ATOM    843  H6    C    26      -2.999  -0.851 -24.114  1.00  0.00           H  
ATOM    844  P     G    27      -0.206   1.336 -27.880  1.00  0.00           P  
ATOM    845  OP2   G    27      -1.501   0.719 -28.244  1.00  0.00           O  
ATOM    846  OP1   G    27       0.272   2.510 -28.638  1.00  0.00           O  
ATOM    847  O5'   G    27       0.904   0.196 -27.929  1.00  0.00           O  
ATOM    848  C5'   G    27       2.276   0.508 -27.656  1.00  0.00           C  
ATOM    849  C4'   G    27       3.116  -0.746 -27.647  1.00  0.00           C  
ATOM    850  O4'   G    27       2.742  -1.623 -26.554  1.00  0.00           O  
ATOM    851  C3'   G    27       3.011  -1.628 -28.874  1.00  0.00           C  
ATOM    852  O3'   G    27       3.776  -1.094 -29.947  1.00  0.00           O  
ATOM    853  C1'   G    27       2.995  -2.966 -26.926  1.00  0.00           C  
ATOM    854  C2'   G    27       3.554  -2.952 -28.352  1.00  0.00           C  
ATOM    855  O2'   G    27       4.960  -2.969 -28.283  1.00  0.00           O  
ATOM    856  N1    G    27       1.019  -7.617 -26.564  1.00  0.00           N  
ATOM    857  C2    G    27       2.332  -7.235 -26.679  1.00  0.00           C  
ATOM    858  N2    G    27       3.237  -8.220 -26.698  1.00  0.00           N  
ATOM    859  N3    G    27       2.728  -5.980 -26.768  1.00  0.00           N  
ATOM    860  C4    G    27       1.692  -5.123 -26.730  1.00  0.00           C  
ATOM    861  C5    G    27       0.347  -5.402 -26.614  1.00  0.00           C  
ATOM    862  C6    G    27      -0.064  -6.751 -26.523  1.00  0.00           C  
ATOM    863  O6    G    27      -1.207  -7.200 -26.416  1.00  0.00           O  
ATOM    864  N7    G    27      -0.400  -4.236 -26.612  1.00  0.00           N  
ATOM    865  C8    G    27       0.485  -3.286 -26.726  1.00  0.00           C  
ATOM    866  N9    G    27       1.775  -3.755 -26.800  1.00  0.00           N  
ATOM    867  H5'   G    27       2.362   1.013 -26.683  1.00  0.00           H  
ATOM    868 H5''   G    27       2.663   1.203 -28.415  1.00  0.00           H  
ATOM    869  H4'   G    27       4.150  -0.375 -27.593  1.00  0.00           H  
ATOM    870  H3'   G    27       1.990  -1.706 -29.278  1.00  0.00           H  
ATOM    871  H1'   G    27       3.751  -3.451 -26.292  1.00  0.00           H  
ATOM    872  H2'   G    27       3.294  -3.802 -28.999  1.00  0.00           H  
ATOM    873 HO2'   G    27       5.318  -3.661 -28.911  1.00  0.00           H  
ATOM    874  H1    G    27       0.827  -8.596 -26.505  1.00  0.00           H  
ATOM    875  H22   G    27       4.210  -8.002 -26.779  1.00  0.00           H  
ATOM    876  H21   G    27       2.942  -9.172 -26.631  1.00  0.00           H  
ATOM    877  H8    G    27       0.226  -2.216 -26.758  1.00  0.00           H  
ATOM    878  P     U    28       3.378  -1.429 -31.467  1.00  0.00           P  
ATOM    879  OP2   U    28       1.899  -1.540 -31.541  1.00  0.00           O  
ATOM    880  OP1   U    28       4.087  -0.468 -32.351  1.00  0.00           O  
ATOM    881  O5'   U    28       3.995  -2.876 -31.718  1.00  0.00           O  
ATOM    882  C5'   U    28       5.400  -3.081 -31.710  1.00  0.00           C  
ATOM    883  C4'   U    28       5.748  -4.549 -31.725  1.00  0.00           C  
ATOM    884  O4'   U    28       5.253  -5.197 -30.523  1.00  0.00           O  
ATOM    885  C3'   U    28       5.121  -5.376 -32.837  1.00  0.00           C  
ATOM    886  O3'   U    28       5.735  -5.169 -34.096  1.00  0.00           O  
ATOM    887  C1'   U    28       4.951  -6.546 -30.811  1.00  0.00           C  
ATOM    888  C2'   U    28       5.254  -6.791 -32.286  1.00  0.00           C  
ATOM    889  O2'   U    28       6.584  -7.273 -32.421  1.00  0.00           O  
ATOM    890  N1    U    28       3.536  -6.832 -30.472  1.00  0.00           N  
ATOM    891  C2    U    28       3.241  -8.105 -30.018  1.00  0.00           C  
ATOM    892  O2    U    28       4.083  -8.977 -29.889  1.00  0.00           O  
ATOM    893  N3    U    28       1.920  -8.324 -29.716  1.00  0.00           N  
ATOM    894  C4    U    28       0.882  -7.422 -29.819  1.00  0.00           C  
ATOM    895  O4    U    28      -0.257  -7.772 -29.508  1.00  0.00           O  
ATOM    896  C5    U    28       1.262  -6.126 -30.295  1.00  0.00           C  
ATOM    897  C6    U    28       2.542  -5.885 -30.595  1.00  0.00           C  
ATOM    898  H5'   U    28       5.778  -2.671 -30.905  1.00  0.00           H  
ATOM    899 H5''   U    28       5.790  -2.653 -32.501  1.00  0.00           H  
ATOM    900  H4'   U    28       6.723  -4.642 -31.752  1.00  0.00           H  
ATOM    901  H3'   U    28       4.171  -5.146 -32.913  1.00  0.00           H  
ATOM    902  H1'   U    28       5.537  -7.110 -30.263  1.00  0.00           H  
ATOM    903  H2'   U    28       4.605  -7.399 -32.697  1.00  0.00           H  
ATOM    904 HO2'   U    28       6.567  -8.123 -32.908  1.00  0.00           H  
ATOM    905  H3    U    28       1.689  -9.219 -29.393  1.00  0.00           H  
ATOM    906  H5    U    28       0.588  -5.422 -30.398  1.00  0.00           H  
ATOM    907  H6    U    28       2.776  -4.991 -30.919  1.00  0.00           H  
ATOM    908  P     U    29       4.894  -5.369 -35.450  1.00  0.00           P  
ATOM    909  OP2   U    29       3.524  -4.843 -35.221  1.00  0.00           O  
ATOM    910  OP1   U    29       5.704  -4.841 -36.577  1.00  0.00           O  
ATOM    911  O5'   U    29       4.795  -6.950 -35.612  1.00  0.00           O  
ATOM    912  C5'   U    29       5.956  -7.735 -35.837  1.00  0.00           C  
ATOM    913  C4'   U    29       5.738  -9.177 -35.451  1.00  0.00           C  
ATOM    914  O4'   U    29       5.259  -9.263 -34.081  1.00  0.00           O  
ATOM    915  C3'   U    29       4.674  -9.928 -36.236  1.00  0.00           C  
ATOM    916  O3'   U    29       5.105 -10.306 -37.531  1.00  0.00           O  
ATOM    917  C1'   U    29       4.384 -10.348 -33.954  1.00  0.00           C  
ATOM    918  C2'   U    29       4.352 -11.075 -35.290  1.00  0.00           C  
ATOM    919  O2'   U    29       5.371 -12.064 -35.316  1.00  0.00           O  
ATOM    920  N1    U    29       3.041  -9.879 -33.537  1.00  0.00           N  
ATOM    921  C2    U    29       2.285 -10.738 -32.761  1.00  0.00           C  
ATOM    922  O2    U    29       2.674 -11.840 -32.416  1.00  0.00           O  
ATOM    923  N3    U    29       1.049 -10.261 -32.398  1.00  0.00           N  
ATOM    924  C4    U    29       0.501  -9.039 -32.724  1.00  0.00           C  
ATOM    925  O4    U    29      -0.628  -8.756 -32.320  1.00  0.00           O  
ATOM    926  C5    U    29       1.339  -8.203 -33.528  1.00  0.00           C  
ATOM    927  C6    U    29       2.547  -8.642 -33.895  1.00  0.00           C  
ATOM    928  H5'   U    29       6.695  -7.371 -35.307  1.00  0.00           H  
ATOM    929 H5''   U    29       6.192  -7.691 -36.787  1.00  0.00           H  
ATOM    930  H4'   U    29       6.591  -9.654 -35.516  1.00  0.00           H  
ATOM    931  H3'   U    29       3.884  -9.356 -36.337  1.00  0.00           H  
ATOM    932  H1'   U    29       4.745 -10.949 -33.269  1.00  0.00           H  
ATOM    933  H2'   U    29       3.470 -11.459 -35.478  1.00  0.00           H  
ATOM    934 HO2'   U    29       4.962 -12.940 -35.477  1.00  0.00           H  
ATOM    935  H3    U    29       0.497 -10.854 -31.848  1.00  0.00           H  
ATOM    936  H5    U    29       1.029  -7.315 -33.807  1.00  0.00           H  
ATOM    937  H6    U    29       3.101  -8.052 -34.446  1.00  0.00           H  
ATOM    938  P     C    30       4.029 -10.605 -38.687  1.00  0.00           P  
ATOM    939  OP2   C    30       2.984  -9.553 -38.629  1.00  0.00           O  
ATOM    940  OP1   C    30       4.769 -10.835 -39.954  1.00  0.00           O  
ATOM    941  O5'   C    30       3.365 -11.985 -38.248  1.00  0.00           O  
ATOM    942  C5'   C    30       4.133 -13.177 -38.186  1.00  0.00           C  
ATOM    943  C4'   C    30       3.406 -14.270 -37.444  1.00  0.00           C  
ATOM    944  O4'   C    30       3.086 -13.807 -36.111  1.00  0.00           O  
ATOM    945  C3'   C    30       2.061 -14.686 -38.009  1.00  0.00           C  
ATOM    946  O3'   C    30       2.185 -15.598 -39.083  1.00  0.00           O  
ATOM    947  C1'   C    30       1.858 -14.369 -35.693  1.00  0.00           C  
ATOM    948  C2'   C    30       1.391 -15.314 -36.800  1.00  0.00           C  
ATOM    949  O2'   C    30       1.865 -16.617 -36.529  1.00  0.00           O  
ATOM    950  N1    C    30       0.893 -13.288 -35.426  1.00  0.00           N  
ATOM    951  C2    C    30      -0.045 -13.483 -34.421  1.00  0.00           C  
ATOM    952  O2    C    30      -0.045 -14.560 -33.808  1.00  0.00           O  
ATOM    953  N3    C    30      -0.933 -12.499 -34.142  1.00  0.00           N  
ATOM    954  C4    C    30      -0.908 -11.361 -34.834  1.00  0.00           C  
ATOM    955  N4    C    30      -1.804 -10.417 -34.519  1.00  0.00           N  
ATOM    956  C5    C    30       0.036 -11.138 -35.878  1.00  0.00           C  
ATOM    957  C6    C    30       0.911 -12.118 -36.138  1.00  0.00           C  
ATOM    958  H5'   C    30       4.979 -12.988 -37.728  1.00  0.00           H  
ATOM    959 H5''   C    30       4.324 -13.483 -39.097  1.00  0.00           H  
ATOM    960  H4'   C    30       4.094 -15.127 -37.489  1.00  0.00           H  
ATOM    961  H3'   C    30       1.487 -13.853 -38.444  1.00  0.00           H  
ATOM    962  H1'   C    30       1.929 -14.965 -34.772  1.00  0.00           H  
ATOM    963  H2'   C    30       0.306 -15.431 -36.930  1.00  0.00           H  
ATOM    964 HO2'   C    30       2.138 -17.057 -37.385  1.00  0.00           H  
ATOM    965  H42   C    30      -1.815  -9.550 -35.018  1.00  0.00           H  
ATOM    966  H41   C    30      -2.461 -10.579 -33.784  1.00  0.00           H  
ATOM    967  H5    C    30       0.043 -10.197 -36.449  1.00  0.00           H  
ATOM    968  H6    C    30       1.655 -11.984 -36.937  1.00  0.00           H  
ATOM    969  P     A    31       1.091 -15.586 -40.250  1.00  0.00           P  
ATOM    970  OP2   A    31       0.867 -14.166 -40.631  1.00  0.00           O  
ATOM    971  OP1   A    31       1.487 -16.576 -41.287  1.00  0.00           O  
ATOM    972  O5'   A    31      -0.218 -16.144 -39.542  1.00  0.00           O  
ATOM    973  C5'   A    31      -1.145 -16.967 -40.269  1.00  0.00           C  
ATOM    974  C4'   A    31      -2.224 -17.471 -39.341  1.00  0.00           C  
ATOM    975  O4'   A    31      -2.008 -16.907 -38.019  1.00  0.00           O  
ATOM    976  C3'   A    31      -3.647 -17.062 -39.685  1.00  0.00           C  
ATOM    977  O3'   A    31      -4.225 -17.914 -40.665  1.00  0.00           O  
ATOM    978  C1'   A    31      -3.250 -16.660 -37.398  1.00  0.00           C  
ATOM    979  C2'   A    31      -4.341 -17.182 -38.337  1.00  0.00           C  
ATOM    980  O2'   A    31      -4.648 -18.524 -38.006  1.00  0.00           O  
ATOM    981  N1    A    31      -5.907 -12.964 -35.002  1.00  0.00           N  
ATOM    982  C2    A    31      -6.065 -14.290 -35.067  1.00  0.00           C  
ATOM    983  N3    A    31      -5.330 -15.197 -35.706  1.00  0.00           N  
ATOM    984  C4    A    31      -4.309 -14.609 -36.356  1.00  0.00           C  
ATOM    985  C5    A    31      -4.015 -13.258 -36.387  1.00  0.00           C  
ATOM    986  C6    A    31      -4.867 -12.404 -35.661  1.00  0.00           C  
ATOM    987  N6    A    31      -4.703 -11.081 -35.588  1.00  0.00           N  
ATOM    988  N7    A    31      -2.893 -13.018 -37.168  1.00  0.00           N  
ATOM    989  C8    A    31      -2.537 -14.208 -37.582  1.00  0.00           C  
ATOM    990  N9    A    31      -3.351 -15.220 -37.130  1.00  0.00           N  
ATOM    991  H5'   A    31      -0.619 -17.818 -40.726  1.00  0.00           H  
ATOM    992 H5''   A    31      -1.599 -16.391 -41.089  1.00  0.00           H  
ATOM    993  H4'   A    31      -2.141 -18.566 -39.403  1.00  0.00           H  
ATOM    994  H3'   A    31      -3.723 -16.060 -40.132  1.00  0.00           H  
ATOM    995  H1'   A    31      -3.390 -17.167 -36.432  1.00  0.00           H  
ATOM    996  H2'   A    31      -5.306 -16.655 -38.309  1.00  0.00           H  
ATOM    997 HO2'   A    31      -4.812 -19.046 -38.843  1.00  0.00           H  
ATOM    998  H2    A    31      -6.927 -14.689 -34.513  1.00  0.00           H  
ATOM    999  H61   A    31      -5.343 -10.527 -35.054  1.00  0.00           H  
ATOM   1000  H62   A    31      -3.943 -10.644 -36.066  1.00  0.00           H  
ATOM   1001  H8    A    31      -1.667 -14.383 -38.234  1.00  0.00           H  
ATOM   1002  P     G    32      -5.078 -17.281 -41.872  1.00  0.00           P  
ATOM   1003  OP2   G    32      -4.428 -16.027 -42.330  1.00  0.00           O  
ATOM   1004  OP1   G    32      -5.323 -18.379 -42.840  1.00  0.00           O  
ATOM   1005  O5'   G    32      -6.467 -16.877 -41.207  1.00  0.00           O  
ATOM   1006  C5'   G    32      -7.357 -17.875 -40.666  1.00  0.00           C  
ATOM   1007  C4'   G    32      -8.523 -17.212 -39.965  1.00  0.00           C  
ATOM   1008  O4'   G    32      -8.053 -16.516 -38.778  1.00  0.00           O  
ATOM   1009  C3'   G    32      -9.246 -16.134 -40.757  1.00  0.00           C  
ATOM   1010  O3'   G    32     -10.176 -16.689 -41.678  1.00  0.00           O  
ATOM   1011  C1'   G    32      -8.844 -15.358 -38.569  1.00  0.00           C  
ATOM   1012  C2'   G    32      -9.919 -15.327 -39.656  1.00  0.00           C  
ATOM   1013  O2'   G    32     -11.092 -15.936 -39.159  1.00  0.00           O  
ATOM   1014  N1    G    32      -8.425 -10.452 -37.322  1.00  0.00           N  
ATOM   1015  C2    G    32      -9.480 -11.311 -37.127  1.00  0.00           C  
ATOM   1016  N2    G    32     -10.564 -10.795 -36.525  1.00  0.00           N  
ATOM   1017  N3    G    32      -9.472 -12.583 -37.498  1.00  0.00           N  
ATOM   1018  C4    G    32      -8.307 -12.928 -38.093  1.00  0.00           C  
ATOM   1019  C5    G    32      -7.200 -12.145 -38.335  1.00  0.00           C  
ATOM   1020  C6    G    32      -7.221 -10.786 -37.930  1.00  0.00           C  
ATOM   1021  O6    G    32      -6.341  -9.933 -38.056  1.00  0.00           O  
ATOM   1022  N7    G    32      -6.207 -12.877 -38.971  1.00  0.00           N  
ATOM   1023  C8    G    32      -6.716 -14.071 -39.099  1.00  0.00           C  
ATOM   1024  N9    G    32      -7.988 -14.173 -38.586  1.00  0.00           N  
ATOM   1025  H5'   G    32      -6.817 -18.519 -39.958  1.00  0.00           H  
ATOM   1026 H5''   G    32      -7.730 -18.524 -41.472  1.00  0.00           H  
ATOM   1027  H4'   G    32      -9.224 -18.036 -39.770  1.00  0.00           H  
ATOM   1028  H3'   G    32      -8.580 -15.528 -41.389  1.00  0.00           H  
ATOM   1029  H1'   G    32      -9.367 -15.357 -37.602  1.00  0.00           H  
ATOM   1030  H2'   G    32     -10.246 -14.335 -39.998  1.00  0.00           H  
ATOM   1031 HO2'   G    32     -11.528 -16.465 -39.888  1.00  0.00           H  
ATOM   1032  H1    G    32      -8.531  -9.511 -37.002  1.00  0.00           H  
ATOM   1033  H22   G    32     -11.363 -11.372 -36.357  1.00  0.00           H  
ATOM   1034  H21   G    32     -10.571  -9.836 -36.245  1.00  0.00           H  
ATOM   1035  H8    G    32      -6.182 -14.910 -39.572  1.00  0.00           H  
ATOM   1036  P     U    33     -10.580 -15.861 -42.985  1.00  0.00           P  
ATOM   1037  OP2   U    33      -9.323 -15.685 -43.756  1.00  0.00           O  
ATOM   1038  OP1   U    33     -11.719 -16.593 -43.594  1.00  0.00           O  
ATOM   1039  O5'   U    33     -11.097 -14.419 -42.549  1.00  0.00           O  
ATOM   1040  C5'   U    33     -12.248 -13.844 -43.150  1.00  0.00           C  
ATOM   1041  C4'   U    33     -12.593 -12.512 -42.531  1.00  0.00           C  
ATOM   1042  O4'   U    33     -11.643 -12.231 -41.473  1.00  0.00           O  
ATOM   1043  C3'   U    33     -12.481 -11.300 -43.443  1.00  0.00           C  
ATOM   1044  O3'   U    33     -13.622 -11.117 -44.263  1.00  0.00           O  
ATOM   1045  C1'   U    33     -11.394 -10.827 -41.408  1.00  0.00           C  
ATOM   1046  C2'   U    33     -12.259 -10.155 -42.472  1.00  0.00           C  
ATOM   1047  O2'   U    33     -13.480  -9.738 -41.877  1.00  0.00           O  
ATOM   1048  N1    U    33      -9.947 -10.591 -41.629  1.00  0.00           N  
ATOM   1049  C2    U    33      -9.503  -9.284 -41.559  1.00  0.00           C  
ATOM   1050  O2    U    33     -10.240  -8.342 -41.329  1.00  0.00           O  
ATOM   1051  N3    U    33      -8.156  -9.114 -41.769  1.00  0.00           N  
ATOM   1052  C4    U    33      -7.226 -10.095 -42.037  1.00  0.00           C  
ATOM   1053  O4    U    33      -6.046  -9.781 -42.204  1.00  0.00           O  
ATOM   1054  C5    U    33      -7.757 -11.423 -42.094  1.00  0.00           C  
ATOM   1055  C6    U    33      -9.064 -11.617 -41.892  1.00  0.00           C  
ATOM   1056  H5'   U    33     -13.006 -14.455 -43.035  1.00  0.00           H  
ATOM   1057 H5''   U    33     -12.080 -13.718 -44.107  1.00  0.00           H  
ATOM   1058  H4'   U    33     -13.495 -12.539 -42.151  1.00  0.00           H  
ATOM   1059  H3'   U    33     -11.686 -11.398 -44.007  1.00  0.00           H  
ATOM   1060  H1'   U    33     -11.647 -10.487 -40.524  1.00  0.00           H  
ATOM   1061  H2'   U    33     -11.789  -9.407 -42.895  1.00  0.00           H  
ATOM   1062 HO2'   U    33     -14.217  -9.924 -42.496  1.00  0.00           H  
ATOM   1063  H3    U    33      -7.821  -8.194 -41.725  1.00  0.00           H  
ATOM   1064  H5    U    33      -7.166 -12.183 -42.278  1.00  0.00           H  
ATOM   1065  H6    U    33      -9.402 -12.535 -41.937  1.00  0.00           H  
ATOM   1066  P     A    34     -13.460 -10.565 -45.763  1.00  0.00           P  
ATOM   1067  OP2   A    34     -12.274 -11.221 -46.369  1.00  0.00           O  
ATOM   1068  OP1   A    34     -14.779 -10.668 -46.436  1.00  0.00           O  
ATOM   1069  O5'   A    34     -13.123  -9.020 -45.572  1.00  0.00           O  
ATOM   1070  C5'   A    34     -14.095  -8.120 -45.059  1.00  0.00           C  
ATOM   1071  C4'   A    34     -13.559  -6.708 -44.981  1.00  0.00           C  
ATOM   1072  O4'   A    34     -12.432  -6.666 -44.067  1.00  0.00           O  
ATOM   1073  C3'   A    34     -13.006  -6.148 -46.278  1.00  0.00           C  
ATOM   1074  O3'   A    34     -14.051  -5.646 -47.101  1.00  0.00           O  
ATOM   1075  C1'   A    34     -11.483  -5.726 -44.532  1.00  0.00           C  
ATOM   1076  C2'   A    34     -12.068  -5.058 -45.779  1.00  0.00           C  
ATOM   1077  O2'   A    34     -12.768  -3.891 -45.386  1.00  0.00           O  
ATOM   1078  N1    A    34      -6.383  -5.205 -45.006  1.00  0.00           N  
ATOM   1079  C2    A    34      -7.371  -4.314 -44.865  1.00  0.00           C  
ATOM   1080  N3    A    34      -8.681  -4.515 -44.760  1.00  0.00           N  
ATOM   1081  C4    A    34      -8.966  -5.827 -44.819  1.00  0.00           C  
ATOM   1082  C5    A    34      -8.063  -6.864 -44.969  1.00  0.00           C  
ATOM   1083  C6    A    34      -6.697  -6.515 -45.057  1.00  0.00           C  
ATOM   1084  N6    A    34      -5.704  -7.397 -45.183  1.00  0.00           N  
ATOM   1085  N7    A    34      -8.721  -8.084 -45.001  1.00  0.00           N  
ATOM   1086  C8    A    34      -9.985  -7.766 -44.866  1.00  0.00           C  
ATOM   1087  N9    A    34     -10.206  -6.416 -44.738  1.00  0.00           N  
ATOM   1088  H5'   A    34     -14.358  -8.411 -44.160  1.00  0.00           H  
ATOM   1089 H5''   A    34     -14.882  -8.132 -45.641  1.00  0.00           H  
ATOM   1090  H4'   A    34     -14.427  -6.107 -44.675  1.00  0.00           H  
ATOM   1091  H3'   A    34     -12.501  -6.898 -46.905  1.00  0.00           H  
ATOM   1092  H1'   A    34     -11.275  -4.924 -43.808  1.00  0.00           H  
ATOM   1093  H2'   A    34     -11.360  -4.722 -46.550  1.00  0.00           H  
ATOM   1094 HO2'   A    34     -13.598  -3.797 -45.938  1.00  0.00           H  
ATOM   1095  H2    A    34      -7.053  -3.262 -44.834  1.00  0.00           H  
ATOM   1096  H61   A    34      -4.756  -7.080 -45.237  1.00  0.00           H  
ATOM   1097  H62   A    34      -5.906  -8.374 -45.225  1.00  0.00           H  
ATOM   1098  H8    A    34     -10.795  -8.511 -44.850  1.00  0.00           H  
ATOM   1099  P     C    35     -14.084  -6.016 -48.665  1.00  0.00           P  
ATOM   1100  OP2   C    35     -13.669  -7.427 -48.871  1.00  0.00           O  
ATOM   1101  OP1   C    35     -15.416  -5.569 -49.149  1.00  0.00           O  
ATOM   1102  O5'   C    35     -12.956  -5.087 -49.296  1.00  0.00           O  
ATOM   1103  C5'   C    35     -13.092  -3.657 -49.294  1.00  0.00           C  
ATOM   1104  C4'   C    35     -11.808  -3.013 -49.761  1.00  0.00           C  
ATOM   1105  O4'   C    35     -10.761  -3.234 -48.779  1.00  0.00           O  
ATOM   1106  C3'   C    35     -11.232  -3.567 -51.054  1.00  0.00           C  
ATOM   1107  O3'   C    35     -11.871  -2.988 -52.188  1.00  0.00           O  
ATOM   1108  C1'   C    35      -9.519  -3.357 -49.443  1.00  0.00           C  
ATOM   1109  C2'   C    35      -9.765  -3.174 -50.945  1.00  0.00           C  
ATOM   1110  O2'   C    35      -9.536  -1.822 -51.280  1.00  0.00           O  
ATOM   1111  N1    C    35      -8.897  -4.651 -49.088  1.00  0.00           N  
ATOM   1112  C2    C    35      -7.496  -4.772 -49.153  1.00  0.00           C  
ATOM   1113  O2    C    35      -6.819  -3.799 -49.526  1.00  0.00           O  
ATOM   1114  N3    C    35      -6.918  -5.942 -48.806  1.00  0.00           N  
ATOM   1115  C4    C    35      -7.671  -6.965 -48.407  1.00  0.00           C  
ATOM   1116  N4    C    35      -7.050  -8.087 -48.052  1.00  0.00           N  
ATOM   1117  C5    C    35      -9.094  -6.880 -48.348  1.00  0.00           C  
ATOM   1118  C6    C    35      -9.660  -5.717 -48.695  1.00  0.00           C  
ATOM   1119  H5'   C    35     -13.339  -3.301 -48.283  1.00  0.00           H  
ATOM   1120 H5''   C    35     -13.919  -3.355 -49.952  1.00  0.00           H  
ATOM   1121  H4'   C    35     -12.079  -1.959 -49.920  1.00  0.00           H  
ATOM   1122  H3'   C    35     -11.385  -4.649 -51.178  1.00  0.00           H  
ATOM   1123  H1'   C    35      -8.802  -2.580 -49.140  1.00  0.00           H  
ATOM   1124  H2'   C    35      -9.121  -3.745 -51.628  1.00  0.00           H  
ATOM   1125 HO2'   C    35     -10.207  -1.527 -51.960  1.00  0.00           H  
ATOM   1126  H42   C    35      -7.581  -8.879 -47.748  1.00  0.00           H  
ATOM   1127  H41   C    35      -6.053  -8.140 -48.091  1.00  0.00           H  
ATOM   1128  H5    C    35      -9.703  -7.739 -48.031  1.00  0.00           H  
ATOM   1129  H6    C    35     -10.755  -5.616 -48.661  1.00  0.00           H  
ATOM   1130  P     C    36     -11.969  -3.818 -53.562  1.00  0.00           P  
ATOM   1131  OP2   C    36     -12.376  -5.231 -53.278  1.00  0.00           O  
ATOM   1132  OP1   C    36     -12.756  -3.006 -54.533  1.00  0.00           O  
ATOM   1133  O5'   C    36     -10.465  -3.813 -54.058  1.00  0.00           O  
ATOM   1134  C5'   C    36      -9.973  -4.824 -54.917  1.00  0.00           C  
ATOM   1135  C4'   C    36      -8.524  -4.574 -55.172  1.00  0.00           C  
ATOM   1136  O4'   C    36      -7.821  -4.477 -53.906  1.00  0.00           O  
ATOM   1137  C3'   C    36      -7.809  -5.664 -55.933  1.00  0.00           C  
ATOM   1138  O3'   C    36      -8.059  -5.472 -57.322  1.00  0.00           O  
ATOM   1139  C1'   C    36      -6.526  -5.009 -54.059  1.00  0.00           C  
ATOM   1140  C2'   C    36      -6.361  -5.407 -55.532  1.00  0.00           C  
ATOM   1141  O2'   C    36      -5.793  -4.311 -56.221  1.00  0.00           O  
ATOM   1142  N1    C    36      -6.372  -6.152 -53.135  1.00  0.00           N  
ATOM   1143  C2    C    36      -5.091  -6.679 -52.918  1.00  0.00           C  
ATOM   1144  O2    C    36      -4.122  -6.146 -53.473  1.00  0.00           O  
ATOM   1145  N3    C    36      -4.948  -7.752 -52.109  1.00  0.00           N  
ATOM   1146  C4    C    36      -6.015  -8.290 -51.516  1.00  0.00           C  
ATOM   1147  N4    C    36      -5.826  -9.356 -50.732  1.00  0.00           N  
ATOM   1148  C5    C    36      -7.326  -7.761 -51.698  1.00  0.00           C  
ATOM   1149  C6    C    36      -7.457  -6.703 -52.507  1.00  0.00           C  
ATOM   1150  H5'   C    36     -10.535  -4.824 -55.862  1.00  0.00           H  
ATOM   1151 H5''   C    36     -10.117  -5.813 -54.458  1.00  0.00           H  
ATOM   1152  H4'   C    36      -8.513  -3.658 -55.782  1.00  0.00           H  
ATOM   1153  H3'   C    36      -8.172  -6.677 -55.699  1.00  0.00           H  
ATOM   1154  H1'   C    36      -5.716  -4.303 -53.826  1.00  0.00           H  
ATOM   1155  H2'   C    36      -5.701  -6.256 -55.761  1.00  0.00           H  
ATOM   1156 HO2'   C    36      -5.046  -4.634 -56.804  1.00  0.00           H  
ATOM   1157  H42   C    36      -6.605  -9.785 -50.273  1.00  0.00           H  
ATOM   1158  H41   C    36      -4.906  -9.724 -50.604  1.00  0.00           H  
ATOM   1159  H5    C    36      -8.196  -8.208 -51.195  1.00  0.00           H  
ATOM   1160  H6    C    36      -8.454  -6.267 -52.672  1.00  0.00           H  
ATOM   1161  P     A    37      -8.055  -6.727 -58.326  1.00  0.00           P  
ATOM   1162  OP2   A    37      -8.655  -7.885 -57.617  1.00  0.00           O  
ATOM   1163  OP1   A    37      -8.627  -6.283 -59.621  1.00  0.00           O  
ATOM   1164  O5'   A    37      -6.508  -7.035 -58.550  1.00  0.00           O  
ATOM   1165  C5'   A    37      -5.682  -6.135 -59.274  1.00  0.00           C  
ATOM   1166  C4'   A    37      -4.219  -6.430 -59.059  1.00  0.00           C  
ATOM   1167  O4'   A    37      -3.930  -6.518 -57.638  1.00  0.00           O  
ATOM   1168  C3'   A    37      -3.715  -7.749 -59.624  1.00  0.00           C  
ATOM   1169  O3'   A    37      -3.360  -7.667 -60.993  1.00  0.00           O  
ATOM   1170  C1'   A    37      -2.949  -7.520 -57.401  1.00  0.00           C  
ATOM   1171  C2'   A    37      -2.505  -8.049 -58.762  1.00  0.00           C  
ATOM   1172  O2'   A    37      -1.371  -7.309 -59.191  1.00  0.00           O  
ATOM   1173  N1    A    37      -1.958 -11.532 -54.323  1.00  0.00           N  
ATOM   1174  C2    A    37      -1.159 -10.700 -55.002  1.00  0.00           C  
ATOM   1175  N3    A    37      -1.484  -9.674 -55.786  1.00  0.00           N  
ATOM   1176  C4    A    37      -2.820  -9.528 -55.847  1.00  0.00           C  
ATOM   1177  C5    A    37      -3.768 -10.302 -55.205  1.00  0.00           C  
ATOM   1178  C6    A    37      -3.295 -11.357 -54.404  1.00  0.00           C  
ATOM   1179  N6    A    37      -4.091 -12.187 -53.727  1.00  0.00           N  
ATOM   1180  N7    A    37      -5.049  -9.855 -55.501  1.00  0.00           N  
ATOM   1181  C8    A    37      -4.849  -8.836 -56.300  1.00  0.00           C  
ATOM   1182  N9    A    37      -3.523  -8.582 -56.552  1.00  0.00           N  
ATOM   1183  H5'   A    37      -5.870  -5.219 -58.976  1.00  0.00           H  
ATOM   1184 H5''   A    37      -5.887  -6.208 -60.229  1.00  0.00           H  
ATOM   1185  H4'   A    37      -3.688  -5.701 -59.444  1.00  0.00           H  
ATOM   1186  H3'   A    37      -4.391  -8.443 -59.473  1.00  0.00           H  
ATOM   1187  H1'   A    37      -2.183  -7.114 -56.943  1.00  0.00           H  
ATOM   1188  H2'   A    37      -2.319  -9.011 -58.726  1.00  0.00           H  
ATOM   1189 HO2'   A    37      -1.480  -7.081 -60.138  1.00  0.00           H  
ATOM   1190  H2    A    37      -0.198 -10.870 -54.909  1.00  0.00           H  
ATOM   1191  H61   A    37      -3.702 -12.905 -53.184  1.00  0.00           H  
ATOM   1192  H62   A    37      -5.064 -12.079 -53.771  1.00  0.00           H  
ATOM   1193  H8    A    37      -5.579  -8.306 -56.683  1.00  0.00           H  
ATOM   1194  P     A    38      -3.215  -9.009 -61.857  1.00  0.00           P  
ATOM   1195  OP2   A    38      -4.474  -9.766 -61.645  1.00  0.00           O  
ATOM   1196  OP1   A    38      -2.843  -8.572 -63.226  1.00  0.00           O  
ATOM   1197  O5'   A    38      -2.014  -9.879 -61.274  1.00  0.00           O  
ATOM   1198  C5'   A    38      -0.665  -9.557 -61.580  1.00  0.00           C  
ATOM   1199  C4'   A    38       0.133 -10.788 -61.931  1.00  0.00           C  
ATOM   1200  O4'   A    38      -0.751 -11.807 -62.485  1.00  0.00           O  
ATOM   1201  C3'   A    38       1.177 -10.617 -63.024  1.00  0.00           C  
ATOM   1202  O3'   A    38       2.382 -10.038 -62.554  1.00  0.00           O  
ATOM   1203  C1'   A    38      -0.077 -12.524 -63.475  1.00  0.00           C  
ATOM   1204  C2'   A    38       1.368 -12.033 -63.498  1.00  0.00           C  
ATOM   1205  O2'   A    38       2.139 -12.786 -62.574  1.00  0.00           O  
ATOM   1206  N1    A    38      -0.644 -14.063 -68.360  1.00  0.00           N  
ATOM   1207  C2    A    38       0.119 -14.515 -67.357  1.00  0.00           C  
ATOM   1208  N3    A    38       0.218 -14.066 -66.107  1.00  0.00           N  
ATOM   1209  C4    A    38      -0.596 -13.012 -65.916  1.00  0.00           C  
ATOM   1210  C5    A    38      -1.437 -12.435 -66.848  1.00  0.00           C  
ATOM   1211  C6    A    38      -1.450 -13.004 -68.134  1.00  0.00           C  
ATOM   1212  N6    A    38      -2.210 -12.554 -69.135  1.00  0.00           N  
ATOM   1213  N7    A    38      -2.126 -11.366 -66.292  1.00  0.00           N  
ATOM   1214  C8    A    38      -1.693 -11.322 -65.056  1.00  0.00           C  
ATOM   1215  N9    A    38      -0.764 -12.289 -64.760  1.00  0.00           N  
ATOM   1216  H5'   A    38      -0.256  -9.122 -60.802  1.00  0.00           H  
ATOM   1217 H5''   A    38      -0.647  -8.937 -62.338  1.00  0.00           H  
ATOM   1218  H4'   A    38       0.570 -11.136 -61.126  1.00  0.00           H  
ATOM   1219  H3'   A    38       0.820 -10.068 -63.754  1.00  0.00           H  
ATOM   1220  H1'   A    38      -0.093 -13.482 -63.267  1.00  0.00           H  
ATOM   1221  H2'   A    38       1.751 -12.061 -64.400  1.00  0.00           H  
ATOM   1222 HO2'   A    38       3.043 -12.410 -62.533  1.00  0.00           H  
ATOM   1223  H2    A    38       0.686 -15.285 -67.573  1.00  0.00           H  
ATOM   1224  H61   A    38      -2.176 -12.992 -70.011  1.00  0.00           H  
ATOM   1225  H62   A    38      -2.803 -11.787 -68.994  1.00  0.00           H  
ATOM   1226  H8    A    38      -2.002 -10.658 -64.404  1.00  0.00           H  
ATOM   1227  P     G    39       3.267  -9.113 -63.526  1.00  0.00           P  
ATOM   1228  OP2   G    39       2.349  -8.191 -64.242  1.00  0.00           O  
ATOM   1229  OP1   G    39       4.394  -8.559 -62.734  1.00  0.00           O  
ATOM   1230  O5'   G    39       3.868 -10.136 -64.590  1.00  0.00           O  
ATOM   1231  C5'   G    39       4.336  -9.683 -65.852  1.00  0.00           C  
ATOM   1232  C4'   G    39       3.976 -10.646 -66.953  1.00  0.00           C  
ATOM   1233  O4'   G    39       2.571 -11.008 -66.862  1.00  0.00           O  
ATOM   1234  C3'   G    39       4.119 -10.102 -68.361  1.00  0.00           C  
ATOM   1235  O3'   G    39       5.467 -10.157 -68.804  1.00  0.00           O  
ATOM   1236  C1'   G    39       2.047 -11.213 -68.154  1.00  0.00           C  
ATOM   1237  C2'   G    39       3.202 -11.028 -69.145  1.00  0.00           C  
ATOM   1238  O2'   G    39       3.800 -12.280 -69.398  1.00  0.00           O  
ATOM   1239  N1    G    39      -1.528  -9.443 -71.339  1.00  0.00           N  
ATOM   1240  C2    G    39      -0.686 -10.514 -71.499  1.00  0.00           C  
ATOM   1241  N2    G    39      -0.801 -11.186 -72.661  1.00  0.00           N  
ATOM   1242  N3    G    39       0.201 -10.903 -70.587  1.00  0.00           N  
ATOM   1243  C4    G    39       0.171 -10.118 -69.486  1.00  0.00           C  
ATOM   1244  C5    G    39      -0.639  -9.031 -69.231  1.00  0.00           C  
ATOM   1245  C6    G    39      -1.580  -8.626 -70.214  1.00  0.00           C  
ATOM   1246  O6    G    39      -2.382  -7.682 -70.171  1.00  0.00           O  
ATOM   1247  N7    G    39      -0.365  -8.495 -67.983  1.00  0.00           N  
ATOM   1248  C8    G    39       0.589  -9.246 -67.505  1.00  0.00           C  
ATOM   1249  N9    G    39       0.976 -10.242 -68.368  1.00  0.00           N  
ATOM   1250  H5'   G    39       5.310  -9.587 -65.817  1.00  0.00           H  
ATOM   1251 H5''   G    39       3.935  -8.810 -66.047  1.00  0.00           H  
ATOM   1252  H4'   G    39       4.676 -11.482 -66.817  1.00  0.00           H  
ATOM   1253  H3'   G    39       3.850  -9.039 -68.455  1.00  0.00           H  
ATOM   1254  H1'   G    39       1.621 -12.209 -68.342  1.00  0.00           H  
ATOM   1255  H2'   G    39       2.943 -10.629 -70.136  1.00  0.00           H  
ATOM   1256 HO2'   G    39       3.175 -12.846 -69.937  1.00  0.00           H  
ATOM   1257  H1    G    39      -2.154  -9.231 -72.089  1.00  0.00           H  
ATOM   1258  H22   G    39      -0.217 -11.979 -72.839  1.00  0.00           H  
ATOM   1259  H21   G    39      -1.467 -10.893 -73.345  1.00  0.00           H  
ATOM   1260  H8    G    39       1.045  -9.090 -66.515  1.00  0.00           H  
ATOM   1261  P     U    40       6.096  -8.911 -69.602  1.00  0.00           P  
ATOM   1262  OP2   U    40       5.673  -7.639 -68.952  1.00  0.00           O  
ATOM   1263  OP1   U    40       7.538  -9.218 -69.743  1.00  0.00           O  
ATOM   1264  O5'   U    40       5.431  -8.970 -71.048  1.00  0.00           O  
ATOM   1265  C5'   U    40       5.699 -10.065 -71.941  1.00  0.00           C  
ATOM   1266  C4'   U    40       4.745 -10.038 -73.110  1.00  0.00           C  
ATOM   1267  O4'   U    40       3.379 -10.180 -72.637  1.00  0.00           O  
ATOM   1268  C3'   U    40       4.721  -8.755 -73.926  1.00  0.00           C  
ATOM   1269  O3'   U    40       5.781  -8.674 -74.863  1.00  0.00           O  
ATOM   1270  C1'   U    40       2.496  -9.389 -73.439  1.00  0.00           C  
ATOM   1271  C2'   U    40       3.341  -8.796 -74.568  1.00  0.00           C  
ATOM   1272  O2'   U    40       3.315  -9.682 -75.678  1.00  0.00           O  
ATOM   1273  N1    U    40       1.844  -8.343 -72.616  1.00  0.00           N  
ATOM   1274  C2    U    40       0.732  -7.719 -73.151  1.00  0.00           C  
ATOM   1275  O2    U    40       0.280  -7.994 -74.250  1.00  0.00           O  
ATOM   1276  N3    U    40       0.162  -6.759 -72.354  1.00  0.00           N  
ATOM   1277  C4    U    40       0.578  -6.363 -71.101  1.00  0.00           C  
ATOM   1278  O4    U    40      -0.044  -5.481 -70.507  1.00  0.00           O  
ATOM   1279  C5    U    40       1.734  -7.051 -70.609  1.00  0.00           C  
ATOM   1280  C6    U    40       2.309  -7.992 -71.366  1.00  0.00           C  
ATOM   1281  H5'   U    40       5.600 -11.021 -71.408  1.00  0.00           H  
ATOM   1282 H5''   U    40       6.734 -10.007 -72.310  1.00  0.00           H  
ATOM   1283  H4'   U    40       4.953 -10.789 -73.705  1.00  0.00           H  
ATOM   1284  H3'   U    40       4.768  -7.986 -73.319  1.00  0.00           H  
ATOM   1285  H1'   U    40       1.809  -9.976 -73.820  1.00  0.00           H  
ATOM   1286  H2'   U    40       3.031  -7.899 -74.813  1.00  0.00           H  
ATOM   1287 HO2'   U    40       4.232  -9.829 -75.990  1.00  0.00           H  
ATOM   1288  H3    U    40      -0.628  -6.305 -72.715  1.00  0.00           H  
ATOM   1289  H5    U    40       2.099  -6.833 -69.727  1.00  0.00           H  
ATOM   1290  H6    U    40       3.099  -8.446 -71.007  1.00  0.00           H  
ATOM   1291  P     C    41       6.331  -7.242 -75.343  1.00  0.00           P  
ATOM   1292  OP2   C    41       6.497  -6.387 -74.141  1.00  0.00           O  
ATOM   1293  OP1   C    41       7.486  -7.473 -76.246  1.00  0.00           O  
ATOM   1294  O5'   C    41       5.138  -6.644 -76.214  1.00  0.00           O  
ATOM   1295  C5'   C    41       4.902  -7.098 -77.538  1.00  0.00           C  
ATOM   1296  C4'   C    41       3.739  -6.377 -78.175  1.00  0.00           C  
ATOM   1297  O4'   C    41       2.542  -6.568 -77.378  1.00  0.00           O  
ATOM   1298  C3'   C    41       3.869  -4.866 -78.289  1.00  0.00           C  
ATOM   1299  O3'   C    41       4.674  -4.459 -79.382  1.00  0.00           O  
ATOM   1300  C1'   C    41       1.728  -5.379 -77.431  1.00  0.00           C  
ATOM   1301  C2'   C    41       2.419  -4.415 -78.396  1.00  0.00           C  
ATOM   1302  O2'   C    41       1.909  -4.627 -79.704  1.00  0.00           O  
ATOM   1303  N1    C    41       1.551  -4.793 -76.079  1.00  0.00           N  
ATOM   1304  C2    C    41       0.524  -3.860 -75.888  1.00  0.00           C  
ATOM   1305  O2    C    41      -0.202  -3.553 -76.846  1.00  0.00           O  
ATOM   1306  N3    C    41       0.342  -3.312 -74.665  1.00  0.00           N  
ATOM   1307  C4    C    41       1.135  -3.658 -73.652  1.00  0.00           C  
ATOM   1308  N4    C    41       0.918  -3.089 -72.463  1.00  0.00           N  
ATOM   1309  C5    C    41       2.189  -4.602 -73.814  1.00  0.00           C  
ATOM   1310  C6    C    41       2.358  -5.139 -75.028  1.00  0.00           C  
ATOM   1311  H5'   C    41       4.708  -8.058 -77.515  1.00  0.00           H  
ATOM   1312 H5''   C    41       5.706  -6.946 -78.075  1.00  0.00           H  
ATOM   1313  H4'   C    41       3.588  -6.751 -79.069  1.00  0.00           H  
ATOM   1314  H3'   C    41       4.253  -4.513 -77.459  1.00  0.00           H  
ATOM   1315  H1'   C    41       0.852  -5.630 -77.793  1.00  0.00           H  
ATOM   1316  H2'   C    41       2.310  -3.483 -78.111  1.00  0.00           H  
ATOM   1317 HO2'   C    41       2.659  -4.713 -80.329  1.00  0.00           H  
ATOM   1318  H42   C    41       1.484  -3.324 -71.698  1.00  0.00           H  
ATOM   1319  H41   C    41       0.193  -2.440 -72.355  1.00  0.00           H  
ATOM   1320  H5    C    41       2.767  -4.851 -73.063  1.00  0.00           H  
ATOM   1321  H6    C    41       3.078  -5.791 -75.159  1.00  0.00           H  
ATOM   1322  P     U    42       5.428  -3.041 -79.348  1.00  0.00           P  
ATOM   1323  OP2   U    42       6.038  -2.878 -78.003  1.00  0.00           O  
ATOM   1324  OP1   U    42       6.284  -2.945 -80.558  1.00  0.00           O  
ATOM   1325  O5'   U    42       4.253  -1.976 -79.489  1.00  0.00           O  
ATOM   1326  C5'   U    42       3.491  -1.885 -80.683  1.00  0.00           C  
ATOM   1327  C4'   U    42       2.332  -0.930 -80.532  1.00  0.00           C  
ATOM   1328  O4'   U    42       1.448  -1.386 -79.475  1.00  0.00           O  
ATOM   1329  C3'   U    42       2.683   0.494 -80.131  1.00  0.00           C  
ATOM   1330  O3'   U    42       3.157   1.275 -81.215  1.00  0.00           O  
ATOM   1331  C1'   U    42       0.873  -0.239 -78.803  1.00  0.00           C  
ATOM   1332  C2'   U    42       1.379   1.004 -79.536  1.00  0.00           C  
ATOM   1333  O2'   U    42       0.450   1.351 -80.551  1.00  0.00           O  
ATOM   1334  N1    U    42       1.225  -0.225 -77.362  1.00  0.00           N  
ATOM   1335  C2    U    42       0.457   0.570 -76.532  1.00  0.00           C  
ATOM   1336  O2    U    42      -0.477   1.242 -76.933  1.00  0.00           O  
ATOM   1337  N3    U    42       0.819   0.551 -75.208  1.00  0.00           N  
ATOM   1338  C4    U    42       1.850  -0.167 -74.638  1.00  0.00           C  
ATOM   1339  O4    U    42       2.051  -0.077 -73.426  1.00  0.00           O  
ATOM   1340  C5    U    42       2.602  -0.967 -75.556  1.00  0.00           C  
ATOM   1341  C6    U    42       2.269  -0.967 -76.851  1.00  0.00           C  
ATOM   1342  H5'   U    42       3.145  -2.773 -80.909  1.00  0.00           H  
ATOM   1343 H5''   U    42       4.069  -1.571 -81.409  1.00  0.00           H  
ATOM   1344  H4'   U    42       1.830  -0.906 -81.375  1.00  0.00           H  
ATOM   1345  H3'   U    42       3.369   0.470 -79.430  1.00  0.00           H  
ATOM   1346  H1'   U    42      -0.101  -0.298 -78.896  1.00  0.00           H  
ATOM   1347  H2'   U    42       1.533   1.748 -78.915  1.00  0.00           H  
ATOM   1348 HO2'   U    42       0.934   1.494 -81.391  1.00  0.00           H  
ATOM   1349  H3    U    42       0.288   1.107 -74.602  1.00  0.00           H  
ATOM   1350  H5    U    42       3.353  -1.510 -75.238  1.00  0.00           H  
ATOM   1351  H6    U    42       2.800  -1.521 -77.459  1.00  0.00           H  
ATOM   1352  P     C    43       4.150   2.511 -80.951  1.00  0.00           P  
ATOM   1353  OP2   C    43       5.185   2.071 -79.982  1.00  0.00           O  
ATOM   1354  OP1   C    43       4.564   3.057 -82.268  1.00  0.00           O  
ATOM   1355  O5'   C    43       3.232   3.596 -80.233  1.00  0.00           O  
ATOM   1356  C5'   C    43       2.195   4.259 -80.941  1.00  0.00           C  
ATOM   1357  C4'   C    43       1.406   5.179 -80.043  1.00  0.00           C  
ATOM   1358  O4'   C    43       0.768   4.413 -78.988  1.00  0.00           O  
ATOM   1359  C3'   C    43       2.205   6.238 -79.299  1.00  0.00           C  
ATOM   1360  O3'   C    43       2.531   7.356 -80.106  1.00  0.00           O  
ATOM   1361  C1'   C    43       0.721   5.201 -77.781  1.00  0.00           C  
ATOM   1362  C2'   C    43       1.297   6.574 -78.124  1.00  0.00           C  
ATOM   1363  O2'   C    43       0.238   7.433 -78.523  1.00  0.00           O  
ATOM   1364  N1    C    43       1.465   4.537 -76.681  1.00  0.00           N  
ATOM   1365  C2    C    43       1.211   4.944 -75.365  1.00  0.00           C  
ATOM   1366  O2    C    43       0.379   5.841 -75.159  1.00  0.00           O  
ATOM   1367  N3    C    43       1.875   4.354 -74.346  1.00  0.00           N  
ATOM   1368  C4    C    43       2.764   3.393 -74.594  1.00  0.00           C  
ATOM   1369  N4    C    43       3.396   2.840 -73.556  1.00  0.00           N  
ATOM   1370  C5    C    43       3.046   2.957 -75.920  1.00  0.00           C  
ATOM   1371  C6    C    43       2.382   3.547 -76.921  1.00  0.00           C  
ATOM   1372  H5'   C    43       1.591   3.588 -81.323  1.00  0.00           H  
ATOM   1373 H5''   C    43       2.591   4.784 -81.669  1.00  0.00           H  
ATOM   1374  H4'   C    43       0.713   5.622 -80.576  1.00  0.00           H  
ATOM   1375  H3'   C    43       3.033   5.836 -78.959  1.00  0.00           H  
ATOM   1376  H1'   C    43      -0.220   5.298 -77.523  1.00  0.00           H  
ATOM   1377  H2'   C    43       1.805   6.949 -77.373  1.00  0.00           H  
ATOM   1378 HO2'   C    43       0.485   7.876 -79.361  1.00  0.00           H  
ATOM   1379  H42   C    43       4.055   2.130 -73.706  1.00  0.00           H  
ATOM   1380  H41   C    43       3.200   3.142 -72.645  1.00  0.00           H  
ATOM   1381  H5    C    43       3.700   2.249 -76.092  1.00  0.00           H  
ATOM   1382  H6    C    43       2.560   3.261 -77.840  1.00  0.00           H  
ATOM   1383  P     A    44       3.821   8.253 -79.764  1.00  0.00           P  
ATOM   1384  OP2   A    44       4.940   7.337 -79.427  1.00  0.00           O  
ATOM   1385  OP1   A    44       3.989   9.250 -80.850  1.00  0.00           O  
ATOM   1386  O5'   A    44       3.407   9.032 -78.437  1.00  0.00           O  
ATOM   1387  C5'   A    44       2.401  10.033 -78.464  1.00  0.00           C  
ATOM   1388  C4'   A    44       2.052  10.506 -77.075  1.00  0.00           C  
ATOM   1389  O4'   A    44       1.574   9.389 -76.281  1.00  0.00           O  
ATOM   1390  C3'   A    44       3.199  11.078 -76.257  1.00  0.00           C  
ATOM   1391  O3'   A    44       3.516  12.416 -76.606  1.00  0.00           O  
ATOM   1392  C1'   A    44       1.988   9.570 -74.902  1.00  0.00           C  
ATOM   1393  C2'   A    44       2.701  10.922 -74.828  1.00  0.00           C  
ATOM   1394  O2'   A    44       1.752  11.926 -74.500  1.00  0.00           O  
ATOM   1395  N1    A    44       4.065   7.174 -70.840  1.00  0.00           N  
ATOM   1396  C2    A    44       3.263   8.240 -70.942  1.00  0.00           C  
ATOM   1397  N3    A    44       2.758   8.811 -72.033  1.00  0.00           N  
ATOM   1398  C4    A    44       3.163   8.164 -73.140  1.00  0.00           C  
ATOM   1399  C5    A    44       3.988   7.055 -73.195  1.00  0.00           C  
ATOM   1400  C6    A    44       4.454   6.545 -71.970  1.00  0.00           C  
ATOM   1401  N6    A    44       5.256   5.482 -71.868  1.00  0.00           N  
ATOM   1402  N7    A    44       4.189   6.658 -74.510  1.00  0.00           N  
ATOM   1403  C8    A    44       3.494   7.523 -75.208  1.00  0.00           C  
ATOM   1404  N9    A    44       2.848   8.462 -74.443  1.00  0.00           N  
ATOM   1405  H5'   A    44       1.596   9.668 -78.888  1.00  0.00           H  
ATOM   1406 H5''   A    44       2.721  10.795 -78.990  1.00  0.00           H  
ATOM   1407  H4'   A    44       1.342  11.179 -77.138  1.00  0.00           H  
ATOM   1408  H3'   A    44       3.995  10.518 -76.383  1.00  0.00           H  
ATOM   1409  H1'   A    44       1.175   9.600 -74.354  1.00  0.00           H  
ATOM   1410  H2'   A    44       3.443  10.899 -74.187  1.00  0.00           H  
ATOM   1411 HO2'   A    44       1.852  12.675 -75.123  1.00  0.00           H  
ATOM   1412  H2    A    44       3.010   8.660 -70.092  1.00  0.00           H  
ATOM   1413  H61   A    44       5.548   5.174 -70.985  1.00  0.00           H  
ATOM   1414  H62   A    44       5.550   5.011 -72.675  1.00  0.00           H  
ATOM   1415  H8    A    44       3.441   7.501 -76.188  1.00  0.00           H  
ATOM   1416  P     G    45       4.986  13.000 -76.320  1.00  0.00           P  
ATOM   1417  OP2   G    45       5.974  11.953 -76.684  1.00  0.00           O  
ATOM   1418  OP1   G    45       5.077  14.344 -76.945  1.00  0.00           O  
ATOM   1419  O5'   G    45       5.026  13.188 -74.738  1.00  0.00           O  
ATOM   1420  C5'   G    45       4.223  14.170 -74.100  1.00  0.00           C  
ATOM   1421  C4'   G    45       4.382  14.128 -72.600  1.00  0.00           C  
ATOM   1422  O4'   G    45       3.941  12.841 -72.095  1.00  0.00           O  
ATOM   1423  C3'   G    45       5.804  14.264 -72.077  1.00  0.00           C  
ATOM   1424  O3'   G    45       6.272  15.603 -72.084  1.00  0.00           O  
ATOM   1425  C1'   G    45       4.742  12.495 -70.926  1.00  0.00           C  
ATOM   1426  C2'   G    45       5.704  13.660 -70.684  1.00  0.00           C  
ATOM   1427  O2'   G    45       5.109  14.568 -69.769  1.00  0.00           O  
ATOM   1428  N1    G    45       7.333   8.746 -68.656  1.00  0.00           N  
ATOM   1429  C2    G    45       6.775   9.878 -68.112  1.00  0.00           C  
ATOM   1430  N2    G    45       6.924  10.037 -66.788  1.00  0.00           N  
ATOM   1431  N3    G    45       6.118  10.788 -68.812  1.00  0.00           N  
ATOM   1432  C4    G    45       6.062  10.473 -70.123  1.00  0.00           C  
ATOM   1433  C5    G    45       6.584   9.371 -70.767  1.00  0.00           C  
ATOM   1434  C6    G    45       7.287   8.403 -70.005  1.00  0.00           C  
ATOM   1435  O6    G    45       7.823   7.358 -70.391  1.00  0.00           O  
ATOM   1436  N7    G    45       6.309   9.418 -72.127  1.00  0.00           N  
ATOM   1437  C8    G    45       5.638  10.527 -72.282  1.00  0.00           C  
ATOM   1438  N9    G    45       5.452  11.215 -71.107  1.00  0.00           N  
ATOM   1439  H5'   G    45       3.282  14.010 -74.326  1.00  0.00           H  
ATOM   1440 H5''   G    45       4.483  15.057 -74.425  1.00  0.00           H  
ATOM   1441  H4'   G    45       3.828  14.833 -72.203  1.00  0.00           H  
ATOM   1442  H3'   G    45       6.402  13.712 -72.624  1.00  0.00           H  
ATOM   1443  H1'   G    45       4.124  12.421 -70.168  1.00  0.00           H  
ATOM   1444  H2'   G    45       6.576  13.343 -70.366  1.00  0.00           H  
ATOM   1445 HO2'   G    45       5.180  15.477 -70.129  1.00  0.00           H  
ATOM   1446  H1    G    45       7.799   8.133 -68.051  1.00  0.00           H  
ATOM   1447  H22   G    45       6.547  10.825 -66.345  1.00  0.00           H  
ATOM   1448  H21   G    45       7.409   9.367 -66.263  1.00  0.00           H  
ATOM   1449  H8    G    45       5.300  10.835 -73.148  1.00  0.00           H  
ATOM   1450  P     G    46       7.848  15.906 -72.164  1.00  0.00           P  
ATOM   1451  OP2   G    46       8.436  15.016 -73.196  1.00  0.00           O  
ATOM   1452  OP1   G    46       8.029  17.376 -72.272  1.00  0.00           O  
ATOM   1453  O5'   G    46       8.402  15.446 -70.742  1.00  0.00           O  
ATOM   1454  C5'   G    46       8.026  16.129 -69.557  1.00  0.00           C  
ATOM   1455  C4'   G    46       8.624  15.485 -68.331  1.00  0.00           C  
ATOM   1456  O4'   G    46       8.109  14.136 -68.184  1.00  0.00           O  
ATOM   1457  C3'   G    46      10.134  15.305 -68.341  1.00  0.00           C  
ATOM   1458  O3'   G    46      10.837  16.501 -68.044  1.00  0.00           O  
ATOM   1459  C1'   G    46       9.135  13.305 -67.579  1.00  0.00           C  
ATOM   1460  C2'   G    46      10.344  14.203 -67.314  1.00  0.00           C  
ATOM   1461  O2'   G    46      10.261  14.709 -65.989  1.00  0.00           O  
ATOM   1462  N1    G    46      11.464   8.786 -67.862  1.00  0.00           N  
ATOM   1463  C2    G    46      11.347   9.644 -66.796  1.00  0.00           C  
ATOM   1464  N2    G    46      11.925   9.252 -65.650  1.00  0.00           N  
ATOM   1465  N3    G    46      10.710  10.802 -66.846  1.00  0.00           N  
ATOM   1466  C4    G    46      10.190  11.041 -68.069  1.00  0.00           C  
ATOM   1467  C5    G    46      10.250  10.252 -69.197  1.00  0.00           C  
ATOM   1468  C6    G    46      10.936   9.012 -69.130  1.00  0.00           C  
ATOM   1469  O6    G    46      11.099   8.172 -70.022  1.00  0.00           O  
ATOM   1470  N7    G    46       9.586  10.856 -70.256  1.00  0.00           N  
ATOM   1471  C8    G    46       9.144  11.980 -69.760  1.00  0.00           C  
ATOM   1472  N9    G    46       9.475  12.155 -68.438  1.00  0.00           N  
ATOM   1473  H5'   G    46       7.049  16.122 -69.478  1.00  0.00           H  
ATOM   1474 H5''   G    46       8.334  17.059 -69.613  1.00  0.00           H  
ATOM   1475  H4'   G    46       8.371  16.008 -67.542  1.00  0.00           H  
ATOM   1476  H3'   G    46      10.414  14.980 -69.223  1.00  0.00           H  
ATOM   1477  H1'   G    46       8.777  12.980 -66.726  1.00  0.00           H  
ATOM   1478  H2'   G    46      11.187  13.724 -67.466  1.00  0.00           H  
ATOM   1479 HO2'   G    46      10.405  15.677 -66.008  1.00  0.00           H  
ATOM   1480  H1    G    46      11.956   7.951 -67.721  1.00  0.00           H  
ATOM   1481  H22   G    46      11.873   9.824 -64.855  1.00  0.00           H  
ATOM   1482  H21   G    46      12.398   8.396 -65.605  1.00  0.00           H  
ATOM   1483  H8    G    46       8.628  12.631 -70.280  1.00  0.00           H  
ATOM   1484  P     G    47      12.183  16.865 -68.854  1.00  0.00           P  
ATOM   1485  OP2   G    47      11.914  16.712 -70.307  1.00  0.00           O  
ATOM   1486  OP1   G    47      12.607  18.192 -68.325  1.00  0.00           O  
ATOM   1487  O5'   G    47      13.245  15.754 -68.407  1.00  0.00           O  
ATOM   1488  C5'   G    47      13.719  15.717 -67.056  1.00  0.00           C  
ATOM   1489  C4'   G    47      14.476  14.432 -66.757  1.00  0.00           C  
ATOM   1490  O4'   G    47      13.614  13.273 -66.934  1.00  0.00           O  
ATOM   1491  C3'   G    47      15.676  14.044 -67.599  1.00  0.00           C  
ATOM   1492  O3'   G    47      16.862  14.780 -67.293  1.00  0.00           O  
ATOM   1493  C1'   G    47      14.390  12.121 -67.109  1.00  0.00           C  
ATOM   1494  C2'   G    47      15.848  12.589 -67.178  1.00  0.00           C  
ATOM   1495  O2'   G    47      16.441  12.472 -65.899  1.00  0.00           O  
ATOM   1496  N1    G    47      14.942   8.109 -70.148  1.00  0.00           N  
ATOM   1497  C2    G    47      15.440   8.327 -68.887  1.00  0.00           C  
ATOM   1498  N2    G    47      16.199   7.352 -68.372  1.00  0.00           N  
ATOM   1499  N3    G    47      15.204   9.419 -68.178  1.00  0.00           N  
ATOM   1500  C4    G    47      14.411  10.287 -68.839  1.00  0.00           C  
ATOM   1501  C5    G    47      13.857  10.163 -70.093  1.00  0.00           C  
ATOM   1502  C6    G    47      14.113   8.986 -70.840  1.00  0.00           C  
ATOM   1503  O6    G    47      13.690   8.681 -71.960  1.00  0.00           O  
ATOM   1504  N7    G    47      13.090  11.274 -70.405  1.00  0.00           N  
ATOM   1505  C8    G    47      13.199  12.046 -69.359  1.00  0.00           C  
ATOM   1506  N9    G    47      14.001  11.513 -68.379  1.00  0.00           N  
ATOM   1507  H5'   G    47      12.876  15.803 -66.357  1.00  0.00           H  
ATOM   1508 H5''   G    47      14.384  16.572 -66.867  1.00  0.00           H  
ATOM   1509  H4'   G    47      14.845  14.572 -65.731  1.00  0.00           H  
ATOM   1510  H3'   G    47      15.544  14.235 -68.674  1.00  0.00           H  
ATOM   1511  H1'   G    47      14.340  11.346 -66.332  1.00  0.00           H  
ATOM   1512  H2'   G    47      16.509  12.027 -67.852  1.00  0.00           H  
ATOM   1513 HO2'   G    47      17.070  13.236 -65.751  1.00  0.00           H  
ATOM   1514  H1    G    47      15.194   7.255 -70.602  1.00  0.00           H  
ATOM   1515  H22   G    47      16.585   7.451 -67.455  1.00  0.00           H  
ATOM   1516  H21   G    47      16.380   6.526 -68.904  1.00  0.00           H  
ATOM   1517  H8    G    47      12.706  13.027 -69.276  1.00  0.00           H  
ATOM   1518  P     G    48      17.792  15.341 -68.477  1.00  0.00           P  
ATOM   1519  OP2   G    48      16.907  15.875 -69.543  1.00  0.00           O  
ATOM   1520  OP1   G    48      18.826  16.220 -67.873  1.00  0.00           O  
ATOM   1521  O5'   G    48      18.520  14.043 -69.045  1.00  0.00           O  
ATOM   1522  C5'   G    48      19.500  13.361 -68.277  1.00  0.00           C  
ATOM   1523  C4'   G    48      19.830  12.014 -68.869  1.00  0.00           C  
ATOM   1524  O4'   G    48      18.635  11.205 -69.006  1.00  0.00           O  
ATOM   1525  C3'   G    48      20.418  12.027 -70.271  1.00  0.00           C  
ATOM   1526  O3'   G    48      21.791  12.381 -70.293  1.00  0.00           O  
ATOM   1527  C1'   G    48      18.735  10.375 -70.136  1.00  0.00           C  
ATOM   1528  C2'   G    48      20.130  10.604 -70.738  1.00  0.00           C  
ATOM   1529  O2'   G    48      21.043   9.679 -70.164  1.00  0.00           O  
ATOM   1530  N1    G    48      16.351   9.122 -74.456  1.00  0.00           N  
ATOM   1531  C2    G    48      17.408   8.507 -73.831  1.00  0.00           C  
ATOM   1532  N2    G    48      17.899   7.412 -74.431  1.00  0.00           N  
ATOM   1533  N3    G    48      17.946   8.931 -72.699  1.00  0.00           N  
ATOM   1534  C4    G    48      17.333  10.040 -72.234  1.00  0.00           C  
ATOM   1535  C5    G    48      16.272  10.731 -72.780  1.00  0.00           C  
ATOM   1536  C6    G    48      15.705  10.265 -73.995  1.00  0.00           C  
ATOM   1537  O6    G    48      14.760  10.740 -74.636  1.00  0.00           O  
ATOM   1538  N7    G    48      15.936  11.822 -71.991  1.00  0.00           N  
ATOM   1539  C8    G    48      16.783  11.776 -70.999  1.00  0.00           C  
ATOM   1540  N9    G    48      17.658  10.721 -71.084  1.00  0.00           N  
ATOM   1541  H5'   G    48      19.163  13.237 -67.365  1.00  0.00           H  
ATOM   1542 H5''   G    48      20.315  13.905 -68.244  1.00  0.00           H  
ATOM   1543  H4'   G    48      20.452  11.548 -68.270  1.00  0.00           H  
ATOM   1544  H3'   G    48      19.917  12.660 -70.825  1.00  0.00           H  
ATOM   1545  H1'   G    48      18.645   9.437 -69.868  1.00  0.00           H  
ATOM   1546  H2'   G    48      20.118  10.541 -71.716  1.00  0.00           H  
ATOM   1547 HO2'   G    48      21.898  10.130 -70.007  1.00  0.00           H  
ATOM   1548  H1    G    48      16.025   8.728 -75.292  1.00  0.00           H  
ATOM   1549  H22   G    48      18.654   6.931 -74.031  1.00  0.00           H  
ATOM   1550  H21   G    48      17.506   7.092 -75.270  1.00  0.00           H  
ATOM   1551  H8    G    48      16.792  12.429 -70.268  1.00  0.00           H  
ATOM   1552  P     A    49      22.322  13.493 -71.325  1.00  0.00           P  
ATOM   1553  OP2   A    49      21.722  14.797 -70.944  1.00  0.00           O  
ATOM   1554  OP1   A    49      23.797  13.363 -71.422  1.00  0.00           O  
ATOM   1555  O5'   A    49      21.695  13.052 -72.722  1.00  0.00           O  
ATOM   1556  C5'   A    49      22.233  11.958 -73.449  1.00  0.00           C  
ATOM   1557  C4'   A    49      21.355  11.584 -74.618  1.00  0.00           C  
ATOM   1558  O4'   A    49      19.998  11.408 -74.146  1.00  0.00           O  
ATOM   1559  C3'   A    49      21.231  12.627 -75.719  1.00  0.00           C  
ATOM   1560  O3'   A    49      22.315  12.604 -76.630  1.00  0.00           O  
ATOM   1561  C1'   A    49      19.082  11.875 -75.112  1.00  0.00           C  
ATOM   1562  C2'   A    49      19.878  12.314 -76.339  1.00  0.00           C  
ATOM   1563  O2'   A    49      19.967  11.227 -77.248  1.00  0.00           O  
ATOM   1564  N1    A    49      14.839  14.770 -75.519  1.00  0.00           N  
ATOM   1565  C2    A    49      15.314  13.760 -76.260  1.00  0.00           C  
ATOM   1566  N3    A    49      16.428  13.050 -76.096  1.00  0.00           N  
ATOM   1567  C4    A    49      17.108  13.473 -75.016  1.00  0.00           C  
ATOM   1568  C5    A    49      16.747  14.496 -74.159  1.00  0.00           C  
ATOM   1569  C6    A    49      15.545  15.170 -74.440  1.00  0.00           C  
ATOM   1570  N6    A    49      15.071  16.176 -73.703  1.00  0.00           N  
ATOM   1571  N7    A    49      17.691  14.649 -73.153  1.00  0.00           N  
ATOM   1572  C8    A    49      18.587  13.731 -73.420  1.00  0.00           C  
ATOM   1573  N9    A    49      18.297  12.982 -74.534  1.00  0.00           N  
ATOM   1574  H5'   A    49      22.315  11.185 -72.852  1.00  0.00           H  
ATOM   1575 H5''   A    49      23.122  12.200 -73.782  1.00  0.00           H  
ATOM   1576  H4'   A    49      21.679  10.742 -75.001  1.00  0.00           H  
ATOM   1577  H3'   A    49      21.195  13.519 -75.314  1.00  0.00           H  
ATOM   1578  H1'   A    49      18.480  11.142 -75.360  1.00  0.00           H  
ATOM   1579  H2'   A    49      19.483  13.107 -76.759  1.00  0.00           H  
ATOM   1580 HO2'   A    49      19.363  11.391 -78.001  1.00  0.00           H  
ATOM   1581  H2    A    49      14.764  13.509 -77.031  1.00  0.00           H  
ATOM   1582  H61   A    49      14.226  16.608 -73.949  1.00  0.00           H  
ATOM   1583  H62   A    49      15.566  16.483 -72.915  1.00  0.00           H  
ATOM   1584  H8    A    49      19.390  13.591 -72.875  1.00  0.00           H  
ATOM   1585  P     A    50      22.246  11.684 -77.921  1.00  0.00           P  
ATOM   1586  OP2   A    50      21.014  12.084 -78.645  1.00  0.00           O  
ATOM   1587  OP1   A    50      23.565  11.813 -78.589  1.00  0.00           O  
ATOM   1588  O5'   A    50      22.075  10.170 -77.457  1.00  0.00           O  
ATOM   1589  C5'   A    50      21.524   9.197 -78.333  1.00  0.00           C  
ATOM   1590  C4'   A    50      22.397   7.971 -78.419  1.00  0.00           C  
ATOM   1591  O4'   A    50      23.573   8.176 -77.590  1.00  0.00           O  
ATOM   1592  C3'   A    50      21.781   6.676 -77.911  1.00  0.00           C  
ATOM   1593  O3'   A    50      21.022   5.999 -78.897  1.00  0.00           O  
ATOM   1594  C1'   A    50      23.934   6.951 -76.988  1.00  0.00           C  
ATOM   1595  C2'   A    50      23.011   5.863 -77.537  1.00  0.00           C  
ATOM   1596  O2'   A    50      23.612   5.282 -78.685  1.00  0.00           O  
ATOM   1597  N1    A    50      25.478   5.112 -72.428  1.00  0.00           N  
ATOM   1598  C2    A    50      25.768   4.758 -73.687  1.00  0.00           C  
ATOM   1599  N3    A    50      25.330   5.281 -74.830  1.00  0.00           N  
ATOM   1600  C4    A    50      24.484   6.299 -74.593  1.00  0.00           C  
ATOM   1601  C5    A    50      24.090   6.778 -73.358  1.00  0.00           C  
ATOM   1602  C6    A    50      24.626   6.139 -72.225  1.00  0.00           C  
ATOM   1603  N6    A    50      24.336   6.491 -70.970  1.00  0.00           N  
ATOM   1604  N7    A    50      23.207   7.840 -73.502  1.00  0.00           N  
ATOM   1605  C8    A    50      23.089   7.976 -74.800  1.00  0.00           C  
ATOM   1606  N9    A    50      23.835   7.076 -75.521  1.00  0.00           N  
ATOM   1607  H5'   A    50      21.432   9.587 -79.227  1.00  0.00           H  
ATOM   1608 H5''   A    50      20.638   8.937 -78.006  1.00  0.00           H  
ATOM   1609  H4'   A    50      22.688   7.841 -79.346  1.00  0.00           H  
ATOM   1610  H3'   A    50      21.218   6.835 -77.124  1.00  0.00           H  
ATOM   1611  H1'   A    50      24.861   6.747 -77.236  1.00  0.00           H  
ATOM   1612  H2'   A    50      22.803   5.191 -76.855  1.00  0.00           H  
ATOM   1613 HO2'   A    50      22.917   5.099 -79.350  1.00  0.00           H  
ATOM   1614  H2    A    50      26.392   4.007 -73.779  1.00  0.00           H  
ATOM   1615  H61   A    50      24.742   6.007 -70.220  1.00  0.00           H  
ATOM   1616  H62   A    50      23.720   7.234 -70.799  1.00  0.00           H  
ATOM   1617  H8    A    50      22.521   8.658 -75.217  1.00  0.00           H  
ATOM   1618  P     A    51      19.575   5.401 -78.532  1.00  0.00           P  
ATOM   1619  OP2   A    51      18.813   6.450 -77.809  1.00  0.00           O  
ATOM   1620  OP1   A    51      19.005   4.794 -79.761  1.00  0.00           O  
ATOM   1621  O5'   A    51      19.892   4.226 -77.504  1.00  0.00           O  
ATOM   1622  C5'   A    51      20.349   2.961 -77.960  1.00  0.00           C  
ATOM   1623  C4'   A    51      20.921   2.139 -76.832  1.00  0.00           C  
ATOM   1624  O4'   A    51      21.827   3.029 -76.172  1.00  0.00           O  
ATOM   1625  C3'   A    51      19.947   1.745 -75.733  1.00  0.00           C  
ATOM   1626  O3'   A    51      19.398   0.452 -75.915  1.00  0.00           O  
ATOM   1627  C1'   A    51      21.779   2.864 -74.767  1.00  0.00           C  
ATOM   1628  C2'   A    51      20.852   1.673 -74.518  1.00  0.00           C  
ATOM   1629  O2'   A    51      21.620   0.479 -74.519  1.00  0.00           O  
ATOM   1630  N1    A    51      21.335   5.749 -70.521  1.00  0.00           N  
ATOM   1631  C2    A    51      21.922   4.567 -70.749  1.00  0.00           C  
ATOM   1632  N3    A    51      22.000   3.872 -71.882  1.00  0.00           N  
ATOM   1633  C4    A    51      21.376   4.519 -72.881  1.00  0.00           C  
ATOM   1634  C5    A    51      20.728   5.738 -72.801  1.00  0.00           C  
ATOM   1635  C6    A    51      20.717   6.373 -71.547  1.00  0.00           C  
ATOM   1636  N6    A    51      20.131   7.551 -71.318  1.00  0.00           N  
ATOM   1637  N7    A    51      20.201   6.095 -74.035  1.00  0.00           N  
ATOM   1638  C8    A    51      20.536   5.101 -74.820  1.00  0.00           C  
ATOM   1639  N9    A    51      21.249   4.112 -74.187  1.00  0.00           N  
ATOM   1640  H5'   A    51      21.042   3.098 -78.639  1.00  0.00           H  
ATOM   1641 H5''   A    51      19.599   2.475 -78.361  1.00  0.00           H  
ATOM   1642  H4'   A    51      21.409   1.341 -77.125  1.00  0.00           H  
ATOM   1643  H3'   A    51      19.218   2.391 -75.619  1.00  0.00           H  
ATOM   1644  H1'   A    51      22.662   2.675 -74.385  1.00  0.00           H  
ATOM   1645  H2'   A    51      20.345   1.780 -73.686  1.00  0.00           H  
ATOM   1646 HO2'   A    51      21.099  -0.234 -74.943  1.00  0.00           H  
ATOM   1647  H2    A    51      22.356   4.156 -69.972  1.00  0.00           H  
ATOM   1648  H61   A    51      20.156   7.945 -70.421  1.00  0.00           H  
ATOM   1649  H62   A    51      19.677   8.022 -72.048  1.00  0.00           H  
ATOM   1650  H8    A    51      20.300   5.066 -75.771  1.00  0.00           H  
ATOM   1651  P     C    52      17.876   0.153 -75.494  1.00  0.00           P  
ATOM   1652  OP2   C    52      16.989   0.957 -76.372  1.00  0.00           O  
ATOM   1653  OP1   C    52      17.699  -1.320 -75.424  1.00  0.00           O  
ATOM   1654  O5'   C    52      17.764   0.733 -74.015  1.00  0.00           O  
ATOM   1655  C5'   C    52      18.109  -0.063 -72.891  1.00  0.00           C  
ATOM   1656  C4'   C    52      18.353   0.779 -71.667  1.00  0.00           C  
ATOM   1657  O4'   C    52      18.701   2.135 -72.068  1.00  0.00           O  
ATOM   1658  C3'   C    52      17.143   1.012 -70.779  1.00  0.00           C  
ATOM   1659  O3'   C    52      16.874  -0.096 -69.934  1.00  0.00           O  
ATOM   1660  C1'   C    52      18.246   3.063 -71.107  1.00  0.00           C  
ATOM   1661  C2'   C    52      17.574   2.247 -70.001  1.00  0.00           C  
ATOM   1662  O2'   C    52      18.528   1.938 -69.009  1.00  0.00           O  
ATOM   1663  N1    C    52      17.311   3.984 -71.788  1.00  0.00           N  
ATOM   1664  C2    C    52      16.873   5.107 -71.090  1.00  0.00           C  
ATOM   1665  O2    C    52      17.271   5.273 -69.934  1.00  0.00           O  
ATOM   1666  N3    C    52      16.027   5.979 -71.683  1.00  0.00           N  
ATOM   1667  C4    C    52      15.605   5.752 -72.928  1.00  0.00           C  
ATOM   1668  N4    C    52      14.760   6.632 -73.472  1.00  0.00           N  
ATOM   1669  C5    C    52      16.030   4.605 -73.671  1.00  0.00           C  
ATOM   1670  C6    C    52      16.876   3.755 -73.067  1.00  0.00           C  
ATOM   1671  H5'   C    52      18.921  -0.571 -73.097  1.00  0.00           H  
ATOM   1672 H5''   C    52      17.377  -0.689 -72.707  1.00  0.00           H  
ATOM   1673  H4'   C    52      19.142   0.239 -71.123  1.00  0.00           H  
ATOM   1674  H3'   C    52      16.204   1.145 -71.338  1.00  0.00           H  
ATOM   1675  H1'   C    52      19.010   3.689 -70.623  1.00  0.00           H  
ATOM   1676  H2'   C    52      16.742   2.721 -69.463  1.00  0.00           H  
ATOM   1677 HO2'   C    52      18.757   2.766 -68.496  1.00  0.00           H  
ATOM   1678  H42   C    52      14.423   6.492 -74.404  1.00  0.00           H  
ATOM   1679  H41   C    52      14.465   7.431 -72.949  1.00  0.00           H  
ATOM   1680  H5    C    52      15.674   4.427 -74.697  1.00  0.00           H  
ATOM   1681  H6    C    52      17.226   2.862 -73.606  1.00  0.00           H  
ATOM   1682  P     U    53      15.358  -0.415 -69.502  1.00  0.00           P  
ATOM   1683  OP2   U    53      14.445  -0.193 -70.653  1.00  0.00           O  
ATOM   1684  OP1   U    53      15.414  -1.749 -68.844  1.00  0.00           O  
ATOM   1685  O5'   U    53      15.011   0.696 -68.415  1.00  0.00           O  
ATOM   1686  C5'   U    53      15.706   0.734 -67.158  1.00  0.00           C  
ATOM   1687  C4'   U    53      15.281   1.946 -66.366  1.00  0.00           C  
ATOM   1688  O4'   U    53      15.601   3.154 -67.102  1.00  0.00           O  
ATOM   1689  C3'   U    53      13.792   2.069 -66.078  1.00  0.00           C  
ATOM   1690  O3'   U    53      13.376   1.299 -64.964  1.00  0.00           O  
ATOM   1691  C1'   U    53      14.579   4.127 -66.933  1.00  0.00           C  
ATOM   1692  C2'   U    53      13.615   3.568 -65.885  1.00  0.00           C  
ATOM   1693  O2'   U    53      14.049   3.976 -64.595  1.00  0.00           O  
ATOM   1694  N1    U    53      13.909   4.388 -68.230  1.00  0.00           N  
ATOM   1695  C2    U    53      13.174   5.555 -68.337  1.00  0.00           C  
ATOM   1696  O2    U    53      13.060   6.356 -67.425  1.00  0.00           O  
ATOM   1697  N3    U    53      12.573   5.755 -69.555  1.00  0.00           N  
ATOM   1698  C4    U    53      12.629   4.927 -70.656  1.00  0.00           C  
ATOM   1699  O4    U    53      12.031   5.247 -71.684  1.00  0.00           O  
ATOM   1700  C5    U    53      13.407   3.740 -70.473  1.00  0.00           C  
ATOM   1701  C6    U    53      14.004   3.521 -69.297  1.00  0.00           C  
ATOM   1702  H5'   U    53      16.792   0.763 -67.326  1.00  0.00           H  
ATOM   1703 H5''   U    53      15.494  -0.179 -66.581  1.00  0.00           H  
ATOM   1704  H4'   U    53      15.769   1.951 -65.516  1.00  0.00           H  
ATOM   1705  H3'   U    53      13.287   1.786 -66.869  1.00  0.00           H  
ATOM   1706  H1'   U    53      14.974   4.960 -66.600  1.00  0.00           H  
ATOM   1707  H2'   U    53      12.691   3.848 -66.062  1.00  0.00           H  
ATOM   1708 HO2'   U    53      14.067   3.195 -64.003  1.00  0.00           H  
ATOM   1709  H3    U    53      12.047   6.576 -69.652  1.00  0.00           H  
ATOM   1710  H5    U    53      13.502   3.095 -71.205  1.00  0.00           H  
ATOM   1711  H6    U    53      14.530   2.701 -69.196  1.00  0.00           H  
ATOM   1712  P     U    54      11.906   0.651 -64.930  1.00  0.00           P  
ATOM   1713  OP2   U    54      11.567   0.210 -66.306  1.00  0.00           O  
ATOM   1714  OP1   U    54      11.860  -0.327 -63.813  1.00  0.00           O  
ATOM   1715  O5'   U    54      10.956   1.873 -64.555  1.00  0.00           O  
ATOM   1716  C5'   U    54      11.028   2.489 -63.278  1.00  0.00           C  
ATOM   1717  C4'   U    54      10.367   3.845 -63.275  1.00  0.00           C  
ATOM   1718  O4'   U    54      10.963   4.687 -64.296  1.00  0.00           O  
ATOM   1719  C3'   U    54       8.881   3.867 -63.597  1.00  0.00           C  
ATOM   1720  O3'   U    54       8.066   3.571 -62.475  1.00  0.00           O  
ATOM   1721  C1'   U    54       9.969   5.475 -64.942  1.00  0.00           C  
ATOM   1722  C2'   U    54       8.680   5.273 -64.144  1.00  0.00           C  
ATOM   1723  O2'   U    54       8.629   6.231 -63.098  1.00  0.00           O  
ATOM   1724  N1    U    54       9.817   5.085 -66.365  1.00  0.00           N  
ATOM   1725  C2    U    54       9.202   5.993 -67.206  1.00  0.00           C  
ATOM   1726  O2    U    54       8.790   7.076 -66.830  1.00  0.00           O  
ATOM   1727  N3    U    54       9.084   5.590 -68.513  1.00  0.00           N  
ATOM   1728  C4    U    54       9.508   4.395 -69.057  1.00  0.00           C  
ATOM   1729  O4    U    54       9.328   4.178 -70.256  1.00  0.00           O  
ATOM   1730  C5    U    54      10.136   3.505 -68.128  1.00  0.00           C  
ATOM   1731  C6    U    54      10.265   3.874 -66.849  1.00  0.00           C  
ATOM   1732  H5'   U    54      11.969   2.592 -63.026  1.00  0.00           H  
ATOM   1733 H5''   U    54      10.582   1.915 -62.620  1.00  0.00           H  
ATOM   1734  H4'   U    54      10.508   4.260 -62.398  1.00  0.00           H  
ATOM   1735  H3'   U    54       8.696   3.217 -64.307  1.00  0.00           H  
ATOM   1736  H1'   U    54      10.238   6.418 -64.893  1.00  0.00           H  
ATOM   1737  H2'   U    54       7.889   5.324 -64.722  1.00  0.00           H  
ATOM   1738 HO2'   U    54       8.415   5.775 -62.258  1.00  0.00           H  
ATOM   1739  H3    U    54       8.651   6.218 -69.127  1.00  0.00           H  
ATOM   1740  H5    U    54      10.470   2.634 -68.427  1.00  0.00           H  
ATOM   1741  H6    U    54      10.697   3.247 -66.233  1.00  0.00           H  
ATOM   1742  P     U    55       6.631   2.877 -62.677  1.00  0.00           P  
ATOM   1743  OP2   U    55       6.713   1.992 -63.865  1.00  0.00           O  
ATOM   1744  OP1   U    55       6.204   2.315 -61.370  1.00  0.00           O  
ATOM   1745  O5'   U    55       5.662   4.091 -63.030  1.00  0.00           O  
ATOM   1746  C5'   U    55       5.284   5.035 -62.040  1.00  0.00           C  
ATOM   1747  C4'   U    55       4.512   6.188 -62.635  1.00  0.00           C  
ATOM   1748  O4'   U    55       5.332   6.877 -63.615  1.00  0.00           O  
ATOM   1749  C3'   U    55       3.249   5.825 -63.400  1.00  0.00           C  
ATOM   1750  O3'   U    55       2.127   5.629 -62.555  1.00  0.00           O  
ATOM   1751  C1'   U    55       4.548   7.272 -64.742  1.00  0.00           C  
ATOM   1752  C2'   U    55       3.093   6.996 -64.360  1.00  0.00           C  
ATOM   1753  O2'   U    55       2.566   8.138 -63.699  1.00  0.00           O  
ATOM   1754  N1    U    55       4.968   6.513 -65.944  1.00  0.00           N  
ATOM   1755  C2    U    55       4.604   7.029 -67.175  1.00  0.00           C  
ATOM   1756  O2    U    55       3.966   8.060 -67.302  1.00  0.00           O  
ATOM   1757  N3    U    55       5.015   6.294 -68.259  1.00  0.00           N  
ATOM   1758  C4    U    55       5.736   5.119 -68.243  1.00  0.00           C  
ATOM   1759  O4    U    55       6.029   4.575 -69.309  1.00  0.00           O  
ATOM   1760  C5    U    55       6.077   4.645 -66.937  1.00  0.00           C  
ATOM   1761  C6    U    55       5.692   5.343 -65.863  1.00  0.00           C  
ATOM   1762  H5'   U    55       6.090   5.382 -61.605  1.00  0.00           H  
ATOM   1763 H5''   U    55       4.724   4.589 -61.370  1.00  0.00           H  
ATOM   1764  H4'   U    55       4.280   6.813 -61.917  1.00  0.00           H  
ATOM   1765  H3'   U    55       3.409   5.007 -63.916  1.00  0.00           H  
ATOM   1766  H1'   U    55       4.666   8.231 -64.908  1.00  0.00           H  
ATOM   1767  H2'   U    55       2.558   6.750 -65.143  1.00  0.00           H  
ATOM   1768 HO2'   U    55       2.123   7.852 -62.874  1.00  0.00           H  
ATOM   1769  H3    U    55       4.766   6.642 -69.141  1.00  0.00           H  
ATOM   1770  H5    U    55       6.591   3.817 -66.831  1.00  0.00           H  
ATOM   1771  H6    U    55       5.937   4.997 -64.980  1.00  0.00           H  
ATOM   1772  P     G    56       0.960   4.610 -62.982  1.00  0.00           P  
ATOM   1773  OP2   G    56       1.595   3.411 -63.584  1.00  0.00           O  
ATOM   1774  OP1   G    56       0.041   4.452 -61.827  1.00  0.00           O  
ATOM   1775  O5'   G    56       0.175   5.384 -64.134  1.00  0.00           O  
ATOM   1776  C5'   G    56      -0.590   6.544 -63.843  1.00  0.00           C  
ATOM   1777  C4'   G    56      -1.106   7.197 -65.100  1.00  0.00           C  
ATOM   1778  O4'   G    56       0.008   7.604 -65.936  1.00  0.00           O  
ATOM   1779  C3'   G    56      -1.950   6.318 -66.010  1.00  0.00           C  
ATOM   1780  O3'   G    56      -3.299   6.216 -65.587  1.00  0.00           O  
ATOM   1781  C1'   G    56      -0.314   7.409 -67.321  1.00  0.00           C  
ATOM   1782  C2'   G    56      -1.784   6.988 -67.367  1.00  0.00           C  
ATOM   1783  O2'   G    56      -2.594   8.151 -67.469  1.00  0.00           O  
ATOM   1784  N1    G    56       1.320   5.275 -71.645  1.00  0.00           N  
ATOM   1785  C2    G    56       0.405   6.282 -71.459  1.00  0.00           C  
ATOM   1786  N2    G    56      -0.152   6.792 -72.567  1.00  0.00           N  
ATOM   1787  N3    G    56       0.060   6.757 -70.273  1.00  0.00           N  
ATOM   1788  C4    G    56       0.711   6.132 -69.269  1.00  0.00           C  
ATOM   1789  C5    G    56       1.643   5.118 -69.347  1.00  0.00           C  
ATOM   1790  C6    G    56       2.004   4.618 -70.625  1.00  0.00           C  
ATOM   1791  O6    G    56       2.810   3.722 -70.902  1.00  0.00           O  
ATOM   1792  N7    G    56       2.079   4.751 -68.083  1.00  0.00           N  
ATOM   1793  C8    G    56       1.418   5.534 -67.274  1.00  0.00           C  
ATOM   1794  N9    G    56       0.572   6.397 -67.927  1.00  0.00           N  
ATOM   1795  H5'   G    56      -0.028   7.183 -63.357  1.00  0.00           H  
ATOM   1796 H5''   G    56      -1.349   6.292 -63.277  1.00  0.00           H  
ATOM   1797  H4'   G    56      -1.627   7.990 -64.855  1.00  0.00           H  
ATOM   1798  H3'   G    56      -1.556   5.421 -66.046  1.00  0.00           H  
ATOM   1799  H1'   G    56      -0.205   8.262 -67.791  1.00  0.00           H  
ATOM   1800  H2'   G    56      -1.955   6.361 -68.102  1.00  0.00           H  
ATOM   1801 HO2'   G    56      -3.307   8.102 -66.800  1.00  0.00           H  
ATOM   1802  H1    G    56       1.507   4.995 -72.565  1.00  0.00           H  
ATOM   1803  H22   G    56      -0.812   7.514 -72.496  1.00  0.00           H  
ATOM   1804  H21   G    56       0.098   6.446 -73.448  1.00  0.00           H  
ATOM   1805  H8    G    56       1.518   5.509 -66.298  1.00  0.00           H  
ATOM   1806  P     A    57      -4.146   4.887 -65.903  1.00  0.00           P  
ATOM   1807  OP2   A    57      -3.244   3.718 -65.743  1.00  0.00           O  
ATOM   1808  OP1   A    57      -5.410   4.951 -65.127  1.00  0.00           O  
ATOM   1809  O5'   A    57      -4.510   5.020 -67.449  1.00  0.00           O  
ATOM   1810  C5'   A    57      -5.411   6.020 -67.902  1.00  0.00           C  
ATOM   1811  C4'   A    57      -5.530   6.017 -69.406  1.00  0.00           C  
ATOM   1812  O4'   A    57      -4.243   6.329 -70.001  1.00  0.00           O  
ATOM   1813  C3'   A    57      -5.921   4.692 -70.042  1.00  0.00           C  
ATOM   1814  O3'   A    57      -7.317   4.449 -70.003  1.00  0.00           O  
ATOM   1815  C1'   A    57      -4.044   5.552 -71.191  1.00  0.00           C  
ATOM   1816  C2'   A    57      -5.363   4.822 -71.452  1.00  0.00           C  
ATOM   1817  O2'   A    57      -6.192   5.643 -72.261  1.00  0.00           O  
ATOM   1818  N1    A    57      -0.725   2.367 -73.513  1.00  0.00           N  
ATOM   1819  C2    A    57      -1.713   3.138 -73.985  1.00  0.00           C  
ATOM   1820  N3    A    57      -2.541   3.944 -73.323  1.00  0.00           N  
ATOM   1821  C4    A    57      -2.275   3.918 -72.005  1.00  0.00           C  
ATOM   1822  C5    A    57      -1.295   3.178 -71.372  1.00  0.00           C  
ATOM   1823  C6    A    57      -0.484   2.365 -72.184  1.00  0.00           C  
ATOM   1824  N6    A    57       0.500   1.595 -71.715  1.00  0.00           N  
ATOM   1825  N7    A    57      -1.315   3.406 -70.002  1.00  0.00           N  
ATOM   1826  C8    A    57      -2.293   4.264 -69.841  1.00  0.00           C  
ATOM   1827  N9    A    57      -2.918   4.618 -71.012  1.00  0.00           N  
ATOM   1828  H5'   A    57      -5.089   6.898 -67.609  1.00  0.00           H  
ATOM   1829 H5''   A    57      -6.294   5.857 -67.512  1.00  0.00           H  
ATOM   1830  H4'   A    57      -6.179   6.700 -69.673  1.00  0.00           H  
ATOM   1831  H3'   A    57      -5.456   3.963 -69.579  1.00  0.00           H  
ATOM   1832  H1'   A    57      -3.852   6.155 -71.940  1.00  0.00           H  
ATOM   1833  H2'   A    57      -5.211   3.944 -71.861  1.00  0.00           H  
ATOM   1834 HO2'   A    57      -7.085   5.689 -71.860  1.00  0.00           H  
ATOM   1835  H2    A    57      -1.847   3.103 -74.956  1.00  0.00           H  
ATOM   1836  H61   A    57       1.031   1.049 -72.331  1.00  0.00           H  
ATOM   1837  H62   A    57       0.693   1.578 -70.755  1.00  0.00           H  
ATOM   1838  H8    A    57      -2.553   4.619 -68.966  1.00  0.00           H  
ATOM   1839  P     G    58      -7.873   2.944 -69.919  1.00  0.00           P  
ATOM   1840  OP2   G    58      -6.980   2.174 -69.016  1.00  0.00           O  
ATOM   1841  OP1   G    58      -9.330   3.006 -69.633  1.00  0.00           O  
ATOM   1842  O5'   G    58      -7.687   2.379 -71.397  1.00  0.00           O  
ATOM   1843  C5'   G    58      -8.451   2.896 -72.477  1.00  0.00           C  
ATOM   1844  C4'   G    58      -7.989   2.337 -73.799  1.00  0.00           C  
ATOM   1845  O4'   G    58      -6.600   2.690 -74.024  1.00  0.00           O  
ATOM   1846  C3'   G    58      -8.011   0.821 -73.928  1.00  0.00           C  
ATOM   1847  O3'   G    58      -9.296   0.309 -74.240  1.00  0.00           O  
ATOM   1848  C1'   G    58      -5.910   1.612 -74.668  1.00  0.00           C  
ATOM   1849  C2'   G    58      -6.972   0.564 -75.010  1.00  0.00           C  
ATOM   1850  O2'   G    58      -7.493   0.840 -76.301  1.00  0.00           O  
ATOM   1851  N1    G    58      -1.825  -1.410 -74.355  1.00  0.00           N  
ATOM   1852  C2    G    58      -2.621  -1.126 -75.437  1.00  0.00           C  
ATOM   1853  N2    G    58      -2.291  -1.723 -76.592  1.00  0.00           N  
ATOM   1854  N3    G    58      -3.666  -0.315 -75.393  1.00  0.00           N  
ATOM   1855  C4    G    58      -3.857   0.197 -74.160  1.00  0.00           C  
ATOM   1856  C5    G    58      -3.121  -0.020 -73.014  1.00  0.00           C  
ATOM   1857  C6    G    58      -2.003  -0.892 -73.075  1.00  0.00           C  
ATOM   1858  O6    G    58      -1.226  -1.214 -72.168  1.00  0.00           O  
ATOM   1859  N7    G    58      -3.645   0.697 -71.948  1.00  0.00           N  
ATOM   1860  C8    G    58      -4.670   1.326 -72.455  1.00  0.00           C  
ATOM   1861  N9    G    58      -4.856   1.068 -73.791  1.00  0.00           N  
ATOM   1862  H5'   G    58      -8.364   3.871 -72.493  1.00  0.00           H  
ATOM   1863 H5''   G    58      -9.394   2.662 -72.341  1.00  0.00           H  
ATOM   1864  H4'   G    58      -8.537   2.723 -74.516  1.00  0.00           H  
ATOM   1865  H3'   G    58      -7.702   0.423 -73.087  1.00  0.00           H  
ATOM   1866  H1'   G    58      -5.507   1.949 -75.495  1.00  0.00           H  
ATOM   1867  H2'   G    58      -6.608  -0.345 -74.952  1.00  0.00           H  
ATOM   1868 HO2'   G    58      -8.471   0.826 -76.260  1.00  0.00           H  
ATOM   1869  H1    G    58      -1.074  -2.023 -74.492  1.00  0.00           H  
ATOM   1870  H22   G    58      -2.824  -1.557 -77.399  1.00  0.00           H  
ATOM   1871  H21   G    58      -1.519  -2.324 -76.634  1.00  0.00           H  
ATOM   1872  H8    G    58      -5.248   1.922 -71.934  1.00  0.00           H  
ATOM   1873  P     A    59      -9.715  -1.168 -73.763  1.00  0.00           P  
ATOM   1874  OP2   A    59      -9.227  -1.357 -72.374  1.00  0.00           O  
ATOM   1875  OP1   A    59     -11.154  -1.359 -74.069  1.00  0.00           O  
ATOM   1876  O5'   A    59      -8.875  -2.132 -74.715  1.00  0.00           O  
ATOM   1877  C5'   A    59      -9.134  -2.185 -76.110  1.00  0.00           C  
ATOM   1878  C4'   A    59      -8.142  -3.067 -76.824  1.00  0.00           C  
ATOM   1879  O4'   A    59      -6.803  -2.528 -76.670  1.00  0.00           O  
ATOM   1880  C3'   A    59      -8.028  -4.495 -76.311  1.00  0.00           C  
ATOM   1881  O3'   A    59      -9.045  -5.347 -76.812  1.00  0.00           O  
ATOM   1882  C1'   A    59      -5.856  -3.590 -76.529  1.00  0.00           C  
ATOM   1883  C2'   A    59      -6.625  -4.894 -76.748  1.00  0.00           C  
ATOM   1884  O2'   A    59      -6.591  -5.222 -78.130  1.00  0.00           O  
ATOM   1885  N1    A    59      -1.986  -5.327 -73.602  1.00  0.00           N  
ATOM   1886  C2    A    59      -2.337  -5.575 -74.870  1.00  0.00           C  
ATOM   1887  N3    A    59      -3.358  -5.088 -75.571  1.00  0.00           N  
ATOM   1888  C4    A    59      -4.086  -4.238 -74.823  1.00  0.00           C  
ATOM   1889  C5    A    59      -3.850  -3.885 -73.508  1.00  0.00           C  
ATOM   1890  C6    A    59      -2.736  -4.469 -72.879  1.00  0.00           C  
ATOM   1891  N6    A    59      -2.387  -4.223 -71.614  1.00  0.00           N  
ATOM   1892  N7    A    59      -4.808  -2.983 -73.064  1.00  0.00           N  
ATOM   1893  C8    A    59      -5.588  -2.815 -74.104  1.00  0.00           C  
ATOM   1894  N9    A    59      -5.209  -3.544 -75.204  1.00  0.00           N  
ATOM   1895  H5'   A    59      -9.080  -1.278 -76.480  1.00  0.00           H  
ATOM   1896 H5''   A    59     -10.037  -2.535 -76.255  1.00  0.00           H  
ATOM   1897  H4'   A    59      -8.368  -3.091 -77.779  1.00  0.00           H  
ATOM   1898  H3'   A    59      -8.069  -4.488 -75.331  1.00  0.00           H  
ATOM   1899  H1'   A    59      -5.175  -3.493 -77.228  1.00  0.00           H  
ATOM   1900  H2'   A    59      -6.269  -5.619 -76.193  1.00  0.00           H  
ATOM   1901 HO2'   A    59      -7.499  -5.432 -78.430  1.00  0.00           H  
ATOM   1902  H2    A    59      -1.759  -6.204 -75.351  1.00  0.00           H  
ATOM   1903  H61   A    59      -1.599  -4.661 -71.230  1.00  0.00           H  
ATOM   1904  H62   A    59      -2.916  -3.604 -71.071  1.00  0.00           H  
ATOM   1905  H8    A    59      -6.369  -2.223 -74.097  1.00  0.00           H  
ATOM   1906  P     U    60      -9.703  -6.448 -75.847  1.00  0.00           P  
ATOM   1907  OP2   U    60      -9.792  -5.922 -74.460  1.00  0.00           O  
ATOM   1908  OP1   U    60     -10.932  -6.936 -76.539  1.00  0.00           O  
ATOM   1909  O5'   U    60      -8.629  -7.624 -75.813  1.00  0.00           O  
ATOM   1910  C5'   U    60      -8.310  -8.388 -76.991  1.00  0.00           C  
ATOM   1911  C4'   U    60      -6.981  -9.074 -76.803  1.00  0.00           C  
ATOM   1912  O4'   U    60      -5.989  -8.077 -76.427  1.00  0.00           O  
ATOM   1913  C3'   U    60      -6.941 -10.082 -75.662  1.00  0.00           C  
ATOM   1914  O3'   U    60      -7.426 -11.365 -76.047  1.00  0.00           O  
ATOM   1915  C1'   U    60      -5.096  -8.633 -75.476  1.00  0.00           C  
ATOM   1916  C2'   U    60      -5.463 -10.107 -75.308  1.00  0.00           C  
ATOM   1917  O2'   U    60      -4.715 -10.878 -76.222  1.00  0.00           O  
ATOM   1918  N1    U    60      -5.187  -7.883 -74.212  1.00  0.00           N  
ATOM   1919  C2    U    60      -4.100  -7.947 -73.359  1.00  0.00           C  
ATOM   1920  O2    U    60      -3.104  -8.590 -73.612  1.00  0.00           O  
ATOM   1921  N3    U    60      -4.226  -7.232 -72.196  1.00  0.00           N  
ATOM   1922  C4    U    60      -5.308  -6.475 -71.804  1.00  0.00           C  
ATOM   1923  O4    U    60      -5.259  -5.864 -70.738  1.00  0.00           O  
ATOM   1924  C5    U    60      -6.399  -6.462 -72.735  1.00  0.00           C  
ATOM   1925  C6    U    60      -6.303  -7.147 -73.876  1.00  0.00           C  
ATOM   1926  H5'   U    60      -8.272  -7.730 -77.870  1.00  0.00           H  
ATOM   1927 H5''   U    60      -9.095  -9.136 -77.181  1.00  0.00           H  
ATOM   1928  H4'   U    60      -6.800  -9.578 -77.764  1.00  0.00           H  
ATOM   1929  H3'   U    60      -7.582  -9.809 -74.810  1.00  0.00           H  
ATOM   1930  H1'   U    60      -4.043  -8.600 -75.792  1.00  0.00           H  
ATOM   1931  H2'   U    60      -5.270 -10.559 -74.325  1.00  0.00           H  
ATOM   1932 HO2'   U    60      -5.313 -11.550 -76.660  1.00  0.00           H  
ATOM   1933  H3    U    60      -3.450  -7.266 -71.564  1.00  0.00           H  
ATOM   1934  H5    U    60      -7.312  -5.891 -72.509  1.00  0.00           H  
ATOM   1935  H6    U    60      -7.150  -7.123 -74.578  1.00  0.00           H  
ATOM   1936  P     G    61      -8.344 -12.219 -75.041  1.00  0.00           P  
ATOM   1937  OP2   G    61      -9.356 -11.304 -74.454  1.00  0.00           O  
ATOM   1938  OP1   G    61      -8.787 -13.446 -75.752  1.00  0.00           O  
ATOM   1939  O5'   G    61      -7.343 -12.656 -73.881  1.00  0.00           O  
ATOM   1940  C5'   G    61      -6.302 -13.589 -74.130  1.00  0.00           C  
ATOM   1941  C4'   G    61      -5.282 -13.591 -73.018  1.00  0.00           C  
ATOM   1942  O4'   G    61      -4.709 -12.264 -72.858  1.00  0.00           O  
ATOM   1943  C3'   G    61      -5.809 -13.919 -71.629  1.00  0.00           C  
ATOM   1944  O3'   G    61      -5.977 -15.310 -71.415  1.00  0.00           O  
ATOM   1945  C1'   G    61      -4.450 -12.006 -71.508  1.00  0.00           C  
ATOM   1946  C2'   G    61      -4.734 -13.303 -70.749  1.00  0.00           C  
ATOM   1947  O2'   G    61      -3.560 -14.103 -70.734  1.00  0.00           O  
ATOM   1948  N1    G    61      -5.176  -8.382 -68.007  1.00  0.00           N  
ATOM   1949  C2    G    61      -4.168  -9.310 -68.108  1.00  0.00           C  
ATOM   1950  N2    G    61      -3.226  -9.273 -67.154  1.00  0.00           N  
ATOM   1951  N3    G    61      -4.087 -10.210 -69.075  1.00  0.00           N  
ATOM   1952  C4    G    61      -5.112 -10.108 -69.947  1.00  0.00           C  
ATOM   1953  C5    G    61      -6.167  -9.219 -69.936  1.00  0.00           C  
ATOM   1954  C6    G    61      -6.241  -8.259 -68.894  1.00  0.00           C  
ATOM   1955  O6    G    61      -7.098  -7.387 -68.710  1.00  0.00           O  
ATOM   1956  N7    G    61      -7.011  -9.444 -71.014  1.00  0.00           N  
ATOM   1957  C8    G    61      -6.466 -10.446 -71.648  1.00  0.00           C  
ATOM   1958  N9    G    61      -5.312 -10.897 -71.055  1.00  0.00           N  
ATOM   1959  H5'   G    61      -5.857 -13.356 -74.971  1.00  0.00           H  
ATOM   1960 H5''   G    61      -6.689 -14.486 -74.211  1.00  0.00           H  
ATOM   1961  H4'   G    61      -4.569 -14.224 -73.245  1.00  0.00           H  
ATOM   1962  H3'   G    61      -6.661 -13.464 -71.467  1.00  0.00           H  
ATOM   1963  H1'   G    61      -3.509 -11.757 -71.389  1.00  0.00           H  
ATOM   1964  H2'   G    61      -5.067 -13.130 -69.843  1.00  0.00           H  
ATOM   1965 HO2'   G    61      -3.801 -15.027 -70.958  1.00  0.00           H  
ATOM   1966  H1    G    61      -5.145  -7.758 -67.252  1.00  0.00           H  
ATOM   1967  H22   G    61      -2.482  -9.911 -67.175  1.00  0.00           H  
ATOM   1968  H21   G    61      -3.279  -8.609 -66.435  1.00  0.00           H  
ATOM   1969  H8    G    61      -6.842 -10.836 -72.465  1.00  0.00           H  
ATOM   1970  P     G    62      -7.167 -15.845 -70.477  1.00  0.00           P  
ATOM   1971  OP2   G    62      -8.394 -15.076 -70.807  1.00  0.00           O  
ATOM   1972  OP1   G    62      -7.186 -17.328 -70.556  1.00  0.00           O  
ATOM   1973  O5'   G    62      -6.712 -15.436 -69.005  1.00  0.00           O  
ATOM   1974  C5'   G    62      -5.540 -15.990 -68.425  1.00  0.00           C  
ATOM   1975  C4'   G    62      -5.175 -15.290 -67.140  1.00  0.00           C  
ATOM   1976  O4'   G    62      -4.919 -13.881 -67.395  1.00  0.00           O  
ATOM   1977  C3'   G    62      -6.242 -15.284 -66.055  1.00  0.00           C  
ATOM   1978  O3'   G    62      -6.259 -16.478 -65.290  1.00  0.00           O  
ATOM   1979  C1'   G    62      -5.374 -13.098 -66.303  1.00  0.00           C  
ATOM   1980  C2'   G    62      -5.862 -14.064 -65.224  1.00  0.00           C  
ATOM   1981  O2'   G    62      -4.784 -14.355 -64.345  1.00  0.00           O  
ATOM   1982  N1    G    62      -8.031  -8.853 -65.390  1.00  0.00           N  
ATOM   1983  C2    G    62      -7.017  -9.423 -64.661  1.00  0.00           C  
ATOM   1984  N2    G    62      -6.658  -8.782 -63.538  1.00  0.00           N  
ATOM   1985  N3    G    62      -6.397 -10.540 -65.004  1.00  0.00           N  
ATOM   1986  C4    G    62      -6.880 -11.052 -66.155  1.00  0.00           C  
ATOM   1987  C5    G    62      -7.888 -10.563 -66.959  1.00  0.00           C  
ATOM   1988  C6    G    62      -8.545  -9.364 -66.578  1.00  0.00           C  
ATOM   1989  O6    G    62      -9.462  -8.771 -67.158  1.00  0.00           O  
ATOM   1990  N7    G    62      -8.085 -11.386 -68.059  1.00  0.00           N  
ATOM   1991  C8    G    62      -7.211 -12.343 -67.907  1.00  0.00           C  
ATOM   1992  N9    G    62      -6.447 -12.202 -66.773  1.00  0.00           N  
ATOM   1993  H5'   G    62      -4.798 -15.904 -69.058  1.00  0.00           H  
ATOM   1994 H5''   G    62      -5.694 -16.940 -68.239  1.00  0.00           H  
ATOM   1995  H4'   G    62      -4.359 -15.700 -66.781  1.00  0.00           H  
ATOM   1996  H3'   G    62      -7.124 -15.149 -66.458  1.00  0.00           H  
ATOM   1997  H1'   G    62      -4.632 -12.562 -65.950  1.00  0.00           H  
ATOM   1998  H2'   G    62      -6.635 -13.702 -64.743  1.00  0.00           H  
ATOM   1999 HO2'   G    62      -4.829 -15.299 -64.087  1.00  0.00           H  
ATOM   2000  H1    G    62      -8.426  -8.023 -65.049  1.00  0.00           H  
ATOM   2001  H22   G    62      -5.939  -9.142 -62.977  1.00  0.00           H  
ATOM   2002  H21   G    62      -7.112  -7.954 -63.277  1.00  0.00           H  
ATOM   2003  H8    G    62      -7.110 -13.085 -68.538  1.00  0.00           H  
ATOM   2004  P     C    63      -7.659 -17.139 -64.859  1.00  0.00           P  
ATOM   2005  OP2   C    63      -8.446 -16.116 -64.126  1.00  0.00           O  
ATOM   2006  OP1   C    63      -8.244 -17.798 -66.054  1.00  0.00           O  
ATOM   2007  O5'   C    63      -7.245 -18.278 -63.824  1.00  0.00           O  
ATOM   2008  C5'   C    63      -6.240 -19.227 -64.146  1.00  0.00           C  
ATOM   2009  C4'   C    63      -6.088 -20.268 -63.064  1.00  0.00           C  
ATOM   2010  O4'   C    63      -5.681 -19.649 -61.823  1.00  0.00           O  
ATOM   2011  C3'   C    63      -7.358 -20.995 -62.651  1.00  0.00           C  
ATOM   2012  O3'   C    63      -7.776 -21.960 -63.601  1.00  0.00           O  
ATOM   2013  C1'   C    63      -6.172 -20.389 -60.736  1.00  0.00           C  
ATOM   2014  C2'   C    63      -6.952 -21.562 -61.313  1.00  0.00           C  
ATOM   2015  O2'   C    63      -6.085 -22.676 -61.469  1.00  0.00           O  
ATOM   2016  N1    C    63      -7.027 -19.491 -59.921  1.00  0.00           N  
ATOM   2017  C2    C    63      -7.455 -19.940 -58.665  1.00  0.00           C  
ATOM   2018  O2    C    63      -7.111 -21.067 -58.275  1.00  0.00           O  
ATOM   2019  N3    C    63      -8.234 -19.141 -57.901  1.00  0.00           N  
ATOM   2020  C4    C    63      -8.591 -17.935 -58.343  1.00  0.00           C  
ATOM   2021  N4    C    63      -9.361 -17.181 -57.555  1.00  0.00           N  
ATOM   2022  C5    C    63      -8.173 -17.450 -59.615  1.00  0.00           C  
ATOM   2023  C6    C    63      -7.401 -18.249 -60.361  1.00  0.00           C  
ATOM   2024  H5'   C    63      -5.386 -18.760 -64.263  1.00  0.00           H  
ATOM   2025 H5''   C    63      -6.479 -19.672 -64.986  1.00  0.00           H  
ATOM   2026  H4'   C    63      -5.419 -20.928 -63.340  1.00  0.00           H  
ATOM   2027  H3'   C    63      -8.082 -20.350 -62.509  1.00  0.00           H  
ATOM   2028  H1'   C    63      -5.438 -20.730 -60.185  1.00  0.00           H  
ATOM   2029  H2'   C    63      -7.734 -21.786 -60.767  1.00  0.00           H  
ATOM   2030 HO2'   C    63      -6.308 -23.142 -62.300  1.00  0.00           H  
ATOM   2031  H42   C    63      -9.640 -16.290 -57.852  1.00  0.00           H  
ATOM   2032  H41   C    63      -9.647 -17.519 -56.681  1.00  0.00           H  
ATOM   2033  H5    C    63      -8.440 -16.561 -59.931  1.00  0.00           H  
ATOM   2034  H6    C    63      -7.104 -17.933 -61.239  1.00  0.00           H  
ATOM   2035  P     C    64      -9.340 -22.163 -63.912  1.00  0.00           P  
ATOM   2036  OP2   C    64      -9.998 -20.835 -63.852  1.00  0.00           O  
ATOM   2037  OP1   C    64      -9.460 -22.987 -65.143  1.00  0.00           O  
ATOM   2038  O5'   C    64      -9.868 -23.032 -62.686  1.00  0.00           O  
ATOM   2039  C5'   C    64      -9.330 -24.318 -62.417  1.00  0.00           C  
ATOM   2040  C4'   C    64      -9.878 -24.895 -61.135  1.00  0.00           C  
ATOM   2041  O4'   C    64      -9.435 -24.091 -60.008  1.00  0.00           O  
ATOM   2042  C3'   C    64     -11.393 -24.941 -61.014  1.00  0.00           C  
ATOM   2043  O3'   C    64     -11.963 -26.080 -61.637  1.00  0.00           O  
ATOM   2044  C1'   C    64     -10.475 -24.020 -59.041  1.00  0.00           C  
ATOM   2045  C2'   C    64     -11.610 -24.929 -59.507  1.00  0.00           C  
ATOM   2046  O2'   C    64     -11.424 -26.222 -58.950  1.00  0.00           O  
ATOM   2047  N1    C    64     -10.910 -22.610 -58.887  1.00  0.00           N  
ATOM   2048  C2    C    64     -11.713 -22.278 -57.789  1.00  0.00           C  
ATOM   2049  O2    C    64     -12.036 -23.165 -56.984  1.00  0.00           O  
ATOM   2050  N3    C    64     -12.123 -20.999 -57.625  1.00  0.00           N  
ATOM   2051  C4    C    64     -11.763 -20.064 -58.504  1.00  0.00           C  
ATOM   2052  N4    C    64     -12.191 -18.816 -58.302  1.00  0.00           N  
ATOM   2053  C5    C    64     -10.948 -20.369 -59.631  1.00  0.00           C  
ATOM   2054  C6    C    64     -10.547 -21.637 -59.782  1.00  0.00           C  
ATOM   2055  H5'   C    64      -8.355 -24.248 -62.345  1.00  0.00           H  
ATOM   2056 H5''   C    64      -9.554 -24.919 -63.159  1.00  0.00           H  
ATOM   2057  H4'   C    64      -9.524 -25.801 -61.026  1.00  0.00           H  
ATOM   2058  H3'   C    64     -11.781 -24.132 -61.409  1.00  0.00           H  
ATOM   2059  H1'   C    64     -10.128 -24.350 -58.187  1.00  0.00           H  
ATOM   2060  H2'   C    64     -12.486 -24.557 -59.274  1.00  0.00           H  
ATOM   2061 HO2'   C    64     -11.575 -26.895 -59.646  1.00  0.00           H  
ATOM   2062  H42   C    64     -11.943 -18.106 -58.930  1.00  0.00           H  
ATOM   2063  H41   C    64     -12.752 -18.610 -57.526  1.00  0.00           H  
ATOM   2064  H5    C    64     -10.687 -19.675 -60.272  1.00  0.00           H  
ATOM   2065  H6    C    64      -9.986 -21.867 -60.551  1.00  0.00           H  
ATOM   2066  P     U    65     -13.361 -25.959 -62.420  1.00  0.00           P  
ATOM   2067  OP2   U    65     -13.290 -24.769 -63.306  1.00  0.00           O  
ATOM   2068  OP1   U    65     -13.681 -27.288 -63.000  1.00  0.00           O  
ATOM   2069  O5'   U    65     -14.421 -25.655 -61.270  1.00  0.00           O  
ATOM   2070  C5'   U    65     -14.723 -26.627 -60.281  1.00  0.00           C  
ATOM   2071  C4'   U    65     -15.706 -26.101 -59.264  1.00  0.00           C  
ATOM   2072  O4'   U    65     -15.114 -25.040 -58.469  1.00  0.00           O  
ATOM   2073  C3'   U    65     -16.968 -25.461 -59.821  1.00  0.00           C  
ATOM   2074  O3'   U    65     -17.914 -26.411 -60.281  1.00  0.00           O  
ATOM   2075  C1'   U    65     -16.122 -24.143 -58.057  1.00  0.00           C  
ATOM   2076  C2'   U    65     -17.451 -24.629 -58.641  1.00  0.00           C  
ATOM   2077  O2'   U    65     -18.114 -25.437 -57.679  1.00  0.00           O  
ATOM   2078  N1    U    65     -15.770 -22.779 -58.519  1.00  0.00           N  
ATOM   2079  C2    U    65     -16.383 -21.718 -57.878  1.00  0.00           C  
ATOM   2080  O2    U    65     -17.181 -21.861 -56.969  1.00  0.00           O  
ATOM   2081  N3    U    65     -16.026 -20.474 -58.338  1.00  0.00           N  
ATOM   2082  C4    U    65     -15.139 -20.186 -59.354  1.00  0.00           C  
ATOM   2083  O4    U    65     -14.924 -19.010 -59.653  1.00  0.00           O  
ATOM   2084  C5    U    65     -14.544 -21.331 -59.971  1.00  0.00           C  
ATOM   2085  C6    U    65     -14.872 -22.554 -59.541  1.00  0.00           C  
ATOM   2086  H5'   U    65     -13.895 -26.883 -59.822  1.00  0.00           H  
ATOM   2087 H5''   U    65     -15.105 -27.418 -60.715  1.00  0.00           H  
ATOM   2088  H4'   U    65     -15.960 -26.840 -58.674  1.00  0.00           H  
ATOM   2089  H3'   U    65     -16.734 -24.859 -60.558  1.00  0.00           H  
ATOM   2090  H1'   U    65     -16.177 -24.150 -57.078  1.00  0.00           H  
ATOM   2091  H2'   U    65     -18.011 -23.881 -58.934  1.00  0.00           H  
ATOM   2092 HO2'   U    65     -19.054 -25.165 -57.627  1.00  0.00           H  
ATOM   2093  H3    U    65     -16.450 -19.708 -57.898  1.00  0.00           H  
ATOM   2094  H5    U    65     -13.900 -21.220 -60.701  1.00  0.00           H  
ATOM   2095  H6    U    65     -14.452 -23.322 -59.980  1.00  0.00           H  
ATOM   2096  P     U    66     -18.849 -26.076 -61.544  1.00  0.00           P  
ATOM   2097  OP2   U    66     -18.075 -25.214 -62.472  1.00  0.00           O  
ATOM   2098  OP1   U    66     -19.429 -27.351 -62.038  1.00  0.00           O  
ATOM   2099  O5'   U    66     -20.030 -25.202 -60.928  1.00  0.00           O  
ATOM   2100  C5'   U    66     -20.897 -25.740 -59.942  1.00  0.00           C  
ATOM   2101  C4'   U    66     -21.562 -24.654 -59.133  1.00  0.00           C  
ATOM   2102  O4'   U    66     -20.571 -23.808 -58.514  1.00  0.00           O  
ATOM   2103  C3'   U    66     -22.414 -23.664 -59.913  1.00  0.00           C  
ATOM   2104  O3'   U    66     -23.684 -24.184 -60.266  1.00  0.00           O  
ATOM   2105  C1'   U    66     -21.079 -22.506 -58.368  1.00  0.00           C  
ATOM   2106  C2'   U    66     -22.484 -22.488 -58.954  1.00  0.00           C  
ATOM   2107  O2'   U    66     -23.425 -22.725 -57.917  1.00  0.00           O  
ATOM   2108  N1    U    66     -20.174 -21.547 -59.047  1.00  0.00           N  
ATOM   2109  C2    U    66     -20.133 -20.258 -58.550  1.00  0.00           C  
ATOM   2110  O2    U    66     -20.796 -19.890 -57.596  1.00  0.00           O  
ATOM   2111  N3    U    66     -19.281 -19.406 -59.209  1.00  0.00           N  
ATOM   2112  C4    U    66     -18.483 -19.702 -60.294  1.00  0.00           C  
ATOM   2113  O4    U    66     -17.769 -18.822 -60.778  1.00  0.00           O  
ATOM   2114  C5    U    66     -18.577 -21.054 -60.754  1.00  0.00           C  
ATOM   2115  C6    U    66     -19.397 -21.905 -60.129  1.00  0.00           C  
ATOM   2116  H5'   U    66     -20.379 -26.314 -59.339  1.00  0.00           H  
ATOM   2117 H5''   U    66     -21.587 -26.278 -60.382  1.00  0.00           H  
ATOM   2118  H4'   U    66     -22.115 -25.068 -58.438  1.00  0.00           H  
ATOM   2119  H3'   U    66     -21.944 -23.386 -60.726  1.00  0.00           H  
ATOM   2120  H1'   U    66     -21.125 -22.288 -57.413  1.00  0.00           H  
ATOM   2121  H2'   U    66     -22.669 -21.650 -59.427  1.00  0.00           H  
ATOM   2122 HO2'   U    66     -24.153 -23.280 -58.267  1.00  0.00           H  
ATOM   2123  H3    U    66     -19.237 -18.487 -58.873  1.00  0.00           H  
ATOM   2124  H5    U    66     -18.044 -21.353 -61.520  1.00  0.00           H  
ATOM   2125  H6    U    66     -19.445 -22.824 -60.464  1.00  0.00           H  
ATOM   2126  P     G    67     -24.241 -24.011 -61.763  1.00  0.00           P  
ATOM   2127  OP2   G    67     -23.127 -24.292 -62.703  1.00  0.00           O  
ATOM   2128  OP1   G    67     -25.508 -24.779 -61.874  1.00  0.00           O  
ATOM   2129  O5'   G    67     -24.595 -22.460 -61.867  1.00  0.00           O  
ATOM   2130  C5'   G    67     -25.615 -21.890 -61.061  1.00  0.00           C  
ATOM   2131  C4'   G    67     -25.559 -20.382 -61.082  1.00  0.00           C  
ATOM   2132  O4'   G    67     -24.306 -19.946 -60.489  1.00  0.00           O  
ATOM   2133  C3'   G    67     -25.585 -19.732 -62.457  1.00  0.00           C  
ATOM   2134  O3'   G    67     -26.900 -19.511 -62.939  1.00  0.00           O  
ATOM   2135  C1'   G    67     -23.786 -18.853 -61.208  1.00  0.00           C  
ATOM   2136  C2'   G    67     -24.870 -18.412 -62.186  1.00  0.00           C  
ATOM   2137  O2'   G    67     -25.729 -17.485 -61.538  1.00  0.00           O  
ATOM   2138  N1    G    67     -19.328 -17.419 -63.204  1.00  0.00           N  
ATOM   2139  C2    G    67     -20.295 -16.661 -62.590  1.00  0.00           C  
ATOM   2140  N2    G    67     -20.047 -15.346 -62.491  1.00  0.00           N  
ATOM   2141  N3    G    67     -21.423 -17.154 -62.106  1.00  0.00           N  
ATOM   2142  C4    G    67     -21.511 -18.488 -62.289  1.00  0.00           C  
ATOM   2143  C5    G    67     -20.604 -19.336 -62.889  1.00  0.00           C  
ATOM   2144  C6    G    67     -19.398 -18.794 -63.404  1.00  0.00           C  
ATOM   2145  O6    G    67     -18.469 -19.382 -63.970  1.00  0.00           O  
ATOM   2146  N7    G    67     -21.069 -20.643 -62.877  1.00  0.00           N  
ATOM   2147  C8    G    67     -22.229 -20.568 -62.282  1.00  0.00           C  
ATOM   2148  N9    G    67     -22.558 -19.290 -61.900  1.00  0.00           N  
ATOM   2149  H5'   G    67     -25.507 -22.202 -60.139  1.00  0.00           H  
ATOM   2150 H5''   G    67     -26.488 -22.182 -61.397  1.00  0.00           H  
ATOM   2151  H4'   G    67     -26.299 -20.025 -60.547  1.00  0.00           H  
ATOM   2152  H3'   G    67     -25.088 -20.262 -63.113  1.00  0.00           H  
ATOM   2153  H1'   G    67     -23.573 -18.113 -60.602  1.00  0.00           H  
ATOM   2154  H2'   G    67     -24.484 -18.038 -63.006  1.00  0.00           H  
ATOM   2155 HO2'   G    67     -25.662 -16.618 -61.991  1.00  0.00           H  
ATOM   2156  H1    G    67     -18.526 -16.957 -63.529  1.00  0.00           H  
ATOM   2157  H22   G    67     -20.701 -14.755 -62.061  1.00  0.00           H  
ATOM   2158  H21   G    67     -19.214 -14.974 -62.846  1.00  0.00           H  
ATOM   2159  H8    G    67     -22.805 -21.344 -62.125  1.00  0.00           H  
ATOM   2160  P     C    68     -27.271 -19.863 -64.463  1.00  0.00           P  
ATOM   2161  OP2   C    68     -26.777 -21.233 -64.752  1.00  0.00           O  
ATOM   2162  OP1   C    68     -28.705 -19.540 -64.673  1.00  0.00           O  
ATOM   2163  O5'   C    68     -26.405 -18.835 -65.318  1.00  0.00           O  
ATOM   2164  C5'   C    68     -26.147 -19.068 -66.695  1.00  0.00           C  
ATOM   2165  C4'   C    68     -26.202 -17.790 -67.496  1.00  0.00           C  
ATOM   2166  O4'   C    68     -27.537 -17.219 -67.416  1.00  0.00           O  
ATOM   2167  C3'   C    68     -25.279 -16.672 -67.039  1.00  0.00           C  
ATOM   2168  O3'   C    68     -23.969 -16.785 -67.570  1.00  0.00           O  
ATOM   2169  C1'   C    68     -27.461 -15.804 -67.337  1.00  0.00           C  
ATOM   2170  C2'   C    68     -25.995 -15.417 -67.521  1.00  0.00           C  
ATOM   2171  O2'   C    68     -25.751 -15.183 -68.900  1.00  0.00           O  
ATOM   2172  N1    C    68     -27.997 -15.371 -66.023  1.00  0.00           N  
ATOM   2173  C2    C    68     -28.309 -14.017 -65.846  1.00  0.00           C  
ATOM   2174  O2    C    68     -28.129 -13.226 -66.784  1.00  0.00           O  
ATOM   2175  N3    C    68     -28.800 -13.596 -64.657  1.00  0.00           N  
ATOM   2176  C4    C    68     -28.984 -14.466 -63.665  1.00  0.00           C  
ATOM   2177  N4    C    68     -29.471 -14.005 -62.510  1.00  0.00           N  
ATOM   2178  C5    C    68     -28.676 -15.848 -63.812  1.00  0.00           C  
ATOM   2179  C6    C    68     -28.192 -16.253 -64.993  1.00  0.00           C  
ATOM   2180  H5'   C    68     -26.815 -19.694 -67.044  1.00  0.00           H  
ATOM   2181 H5''   C    68     -25.256 -19.466 -66.790  1.00  0.00           H  
ATOM   2182  H4'   C    68     -26.008 -17.999 -68.433  1.00  0.00           H  
ATOM   2183  H3'   C    68     -25.229 -16.669 -66.060  1.00  0.00           H  
ATOM   2184  H1'   C    68     -27.992 -15.402 -68.055  1.00  0.00           H  
ATOM   2185  H2'   C    68     -25.760 -14.639 -66.974  1.00  0.00           H  
ATOM   2186 HO2'   C    68     -24.858 -15.513 -69.128  1.00  0.00           H  
ATOM   2187  H42   C    68     -29.617 -14.619 -61.761  1.00  0.00           H  
ATOM   2188  H41   C    68     -29.681 -13.053 -62.411  1.00  0.00           H  
ATOM   2189  H5    C    68     -28.816 -16.480 -63.077  1.00  0.00           H  
ATOM   2190  H6    C    68     -27.974 -17.200 -65.114  1.00  0.00           H  
ATOM   2191  P     A    69     -22.691 -16.601 -66.613  1.00  0.00           P  
ATOM   2192  OP2   A    69     -22.905 -17.424 -65.396  1.00  0.00           O  
ATOM   2193  OP1   A    69     -21.470 -16.805 -67.431  1.00  0.00           O  
ATOM   2194  O5'   A    69     -22.748 -15.067 -66.185  1.00  0.00           O  
ATOM   2195  C5'   A    69     -22.625 -14.035 -67.153  1.00  0.00           C  
ATOM   2196  C4'   A    69     -22.987 -12.689 -66.578  1.00  0.00           C  
ATOM   2197  O4'   A    69     -24.393 -12.674 -66.222  1.00  0.00           O  
ATOM   2198  C3'   A    69     -22.277 -12.301 -65.290  1.00  0.00           C  
ATOM   2199  O3'   A    69     -21.002 -11.724 -65.511  1.00  0.00           O  
ATOM   2200  C1'   A    69     -24.612 -11.971 -65.016  1.00  0.00           C  
ATOM   2201  C2'   A    69     -23.270 -11.349 -64.624  1.00  0.00           C  
ATOM   2202  O2'   A    69     -23.188 -10.046 -65.183  1.00  0.00           O  
ATOM   2203  N1    A    69     -27.092 -12.612 -60.544  1.00  0.00           N  
ATOM   2204  C2    A    69     -26.790 -11.519 -61.258  1.00  0.00           C  
ATOM   2205  N3    A    69     -26.141 -11.424 -62.416  1.00  0.00           N  
ATOM   2206  C4    A    69     -25.775 -12.641 -62.857  1.00  0.00           C  
ATOM   2207  C5    A    69     -26.013 -13.853 -62.236  1.00  0.00           C  
ATOM   2208  C6    A    69     -26.711 -13.818 -61.016  1.00  0.00           C  
ATOM   2209  N6    A    69     -27.011 -14.907 -60.304  1.00  0.00           N  
ATOM   2210  N7    A    69     -25.489 -14.899 -62.985  1.00  0.00           N  
ATOM   2211  C8    A    69     -24.956 -14.305 -64.024  1.00  0.00           C  
ATOM   2212  N9    A    69     -25.092 -12.939 -64.011  1.00  0.00           N  
ATOM   2213  H5'   A    69     -23.220 -14.231 -67.907  1.00  0.00           H  
ATOM   2214 H5''   A    69     -21.700 -14.007 -67.476  1.00  0.00           H  
ATOM   2215  H4'   A    69     -22.821 -11.997 -67.252  1.00  0.00           H  
ATOM   2216  H3'   A    69     -22.175 -13.101 -64.732  1.00  0.00           H  
ATOM   2217  H1'   A    69     -25.280 -11.261 -65.130  1.00  0.00           H  
ATOM   2218  H2'   A    69     -23.156 -11.334 -63.650  1.00  0.00           H  
ATOM   2219 HO2'   A    69     -22.270  -9.885 -65.484  1.00  0.00           H  
ATOM   2220  H2    A    69     -27.089 -10.669 -60.872  1.00  0.00           H  
ATOM   2221  H61   A    69     -27.500 -14.820 -59.459  1.00  0.00           H  
ATOM   2222  H62   A    69     -26.745 -15.793 -60.626  1.00  0.00           H  
ATOM   2223  H8    A    69     -24.501 -14.792 -64.743  1.00  0.00           H  
ATOM   2224  P     A    70     -19.862 -11.825 -64.383  1.00  0.00           P  
ATOM   2225  OP2   A    70     -20.112 -13.053 -63.587  1.00  0.00           O  
ATOM   2226  OP1   A    70     -18.546 -11.631 -65.040  1.00  0.00           O  
ATOM   2227  O5'   A    70     -20.136 -10.566 -63.445  1.00  0.00           O  
ATOM   2228  C5'   A    70     -19.690 -10.551 -62.097  1.00  0.00           C  
ATOM   2229  C4'   A    70     -20.733  -9.971 -61.175  1.00  0.00           C  
ATOM   2230  O4'   A    70     -22.042 -10.527 -61.500  1.00  0.00           O  
ATOM   2231  C3'   A    70     -20.561 -10.279 -59.695  1.00  0.00           C  
ATOM   2232  O3'   A    70     -19.645  -9.410 -59.051  1.00  0.00           O  
ATOM   2233  C1'   A    70     -22.802 -10.659 -60.331  1.00  0.00           C  
ATOM   2234  C2'   A    70     -21.975 -10.055 -59.182  1.00  0.00           C  
ATOM   2235  O2'   A    70     -22.270  -8.670 -59.073  1.00  0.00           O  
ATOM   2236  N1    A    70     -25.267 -14.149 -57.451  1.00  0.00           N  
ATOM   2237  C2    A    70     -25.201 -12.813 -57.386  1.00  0.00           C  
ATOM   2238  N3    A    70     -24.538 -11.965 -58.170  1.00  0.00           N  
ATOM   2239  C4    A    70     -23.872 -12.628 -59.131  1.00  0.00           C  
ATOM   2240  C5    A    70     -23.843 -13.996 -59.326  1.00  0.00           C  
ATOM   2241  C6    A    70     -24.586 -14.784 -58.429  1.00  0.00           C  
ATOM   2242  N6    A    70     -24.652 -16.116 -58.493  1.00  0.00           N  
ATOM   2243  N7    A    70     -23.050 -14.320 -60.419  1.00  0.00           N  
ATOM   2244  C8    A    70     -22.624 -13.159 -60.853  1.00  0.00           C  
ATOM   2245  N9    A    70     -23.083 -12.092 -60.120  1.00  0.00           N  
ATOM   2246  H5'   A    70     -18.874 -10.011 -62.036  1.00  0.00           H  
ATOM   2247 H5''   A    70     -19.488 -11.467 -61.816  1.00  0.00           H  
ATOM   2248  H4'   A    70     -20.761  -8.998 -61.295  1.00  0.00           H  
ATOM   2249  H3'   A    70     -20.284 -11.207 -59.544  1.00  0.00           H  
ATOM   2250  H1'   A    70     -23.647 -10.169 -60.417  1.00  0.00           H  
ATOM   2251  H2'   A    70     -22.129 -10.528 -58.338  1.00  0.00           H  
ATOM   2252 HO2'   A    70     -21.432  -8.173 -58.972  1.00  0.00           H  
ATOM   2253  H2    A    70     -25.712 -12.401 -56.658  1.00  0.00           H  
ATOM   2254  H61   A    70     -25.187 -16.612 -57.838  1.00  0.00           H  
ATOM   2255  H62   A    70     -24.167 -16.598 -59.194  1.00  0.00           H  
ATOM   2256  H8    A    70     -22.033 -13.062 -61.628  1.00  0.00           H  
ATOM   2257  P     A    71     -18.539 -10.004 -58.047  1.00  0.00           P  
ATOM   2258  OP2   A    71     -17.950 -11.213 -58.675  1.00  0.00           O  
ATOM   2259  OP1   A    71     -17.653  -8.889 -57.627  1.00  0.00           O  
ATOM   2260  O5'   A    71     -19.382 -10.469 -56.777  1.00  0.00           O  
ATOM   2261  C5'   A    71     -20.017  -9.519 -55.935  1.00  0.00           C  
ATOM   2262  C4'   A    71     -20.957 -10.182 -54.960  1.00  0.00           C  
ATOM   2263  O4'   A    71     -22.014 -10.868 -55.680  1.00  0.00           O  
ATOM   2264  C3'   A    71     -20.346 -11.249 -54.065  1.00  0.00           C  
ATOM   2265  O3'   A    71     -19.796 -10.722 -52.870  1.00  0.00           O  
ATOM   2266  C1'   A    71     -22.317 -12.101 -55.051  1.00  0.00           C  
ATOM   2267  C2'   A    71     -21.549 -12.123 -53.732  1.00  0.00           C  
ATOM   2268  O2'   A    71     -22.352 -11.530 -52.721  1.00  0.00           O  
ATOM   2269  N1    A    71     -22.559 -17.161 -55.999  1.00  0.00           N  
ATOM   2270  C2    A    71     -23.075 -16.402 -55.023  1.00  0.00           C  
ATOM   2271  N3    A    71     -22.972 -15.088 -54.837  1.00  0.00           N  
ATOM   2272  C4    A    71     -22.231 -14.526 -55.808  1.00  0.00           C  
ATOM   2273  C5    A    71     -21.636 -15.174 -56.875  1.00  0.00           C  
ATOM   2274  C6    A    71     -21.820 -16.565 -56.959  1.00  0.00           C  
ATOM   2275  N6    A    71     -21.306 -17.322 -57.931  1.00  0.00           N  
ATOM   2276  N7    A    71     -20.950 -14.271 -57.676  1.00  0.00           N  
ATOM   2277  C8    A    71     -21.143 -13.117 -57.086  1.00  0.00           C  
ATOM   2278  N9    A    71     -21.909 -13.198 -55.949  1.00  0.00           N  
ATOM   2279  H5'   A    71     -20.524  -8.889 -56.489  1.00  0.00           H  
ATOM   2280 H5''   A    71     -19.334  -9.026 -55.436  1.00  0.00           H  
ATOM   2281  H4'   A    71     -21.359  -9.488 -54.397  1.00  0.00           H  
ATOM   2282  H3'   A    71     -19.656 -11.761 -54.537  1.00  0.00           H  
ATOM   2283  H1'   A    71     -23.278 -12.168 -54.869  1.00  0.00           H  
ATOM   2284  H2'   A    71     -21.276 -13.034 -53.492  1.00  0.00           H  
ATOM   2285 HO2'   A    71     -21.777 -11.009 -52.123  1.00  0.00           H  
ATOM   2286  H2    A    71     -23.603 -16.882 -54.351  1.00  0.00           H  
ATOM   2287  H61   A    71     -21.469 -18.289 -57.937  1.00  0.00           H  
ATOM   2288  H62   A    71     -20.766 -16.912 -58.639  1.00  0.00           H  
ATOM   2289  H8    A    71     -20.773 -12.275 -57.424  1.00  0.00           H  
ATOM   2290  P     G    72     -18.439 -11.335 -52.266  1.00  0.00           P  
ATOM   2291  OP2   G    72     -17.425 -11.366 -53.351  1.00  0.00           O  
ATOM   2292  OP1   G    72     -18.136 -10.623 -50.998  1.00  0.00           O  
ATOM   2293  O5'   G    72     -18.822 -12.840 -51.906  1.00  0.00           O  
ATOM   2294  C5'   G    72     -19.748 -13.128 -50.869  1.00  0.00           C  
ATOM   2295  C4'   G    72     -20.128 -14.588 -50.856  1.00  0.00           C  
ATOM   2296  O4'   G    72     -20.656 -14.954 -52.146  1.00  0.00           O  
ATOM   2297  C3'   G    72     -18.982 -15.575 -50.690  1.00  0.00           C  
ATOM   2298  O3'   G    72     -18.535 -15.683 -49.350  1.00  0.00           O  
ATOM   2299  C1'   G    72     -20.424 -16.321 -52.365  1.00  0.00           C  
ATOM   2300  C2'   G    72     -19.654 -16.852 -51.158  1.00  0.00           C  
ATOM   2301  O2'   G    72     -20.568 -17.339 -50.186  1.00  0.00           O  
ATOM   2302  N1    G    72     -18.433 -19.590 -55.720  1.00  0.00           N  
ATOM   2303  C2    G    72     -19.135 -19.841 -54.567  1.00  0.00           C  
ATOM   2304  N2    G    72     -19.337 -21.131 -54.261  1.00  0.00           N  
ATOM   2305  N3    G    72     -19.607 -18.897 -53.769  1.00  0.00           N  
ATOM   2306  C4    G    72     -19.315 -17.660 -54.223  1.00  0.00           C  
ATOM   2307  C5    G    72     -18.621 -17.301 -55.360  1.00  0.00           C  
ATOM   2308  C6    G    72     -18.120 -18.324 -56.206  1.00  0.00           C  
ATOM   2309  O6    G    72     -17.481 -18.210 -57.258  1.00  0.00           O  
ATOM   2310  N7    G    72     -18.536 -15.921 -55.470  1.00  0.00           N  
ATOM   2311  C8    G    72     -19.167 -15.473 -54.419  1.00  0.00           C  
ATOM   2312  N9    G    72     -19.664 -16.474 -53.620  1.00  0.00           N  
ATOM   2313  H5'   G    72     -20.555 -12.588 -51.001  1.00  0.00           H  
ATOM   2314 H5''   G    72     -19.345 -12.894 -50.006  1.00  0.00           H  
ATOM   2315  H4'   G    72     -20.799 -14.760 -50.162  1.00  0.00           H  
ATOM   2316  H3'   G    72     -18.220 -15.363 -51.267  1.00  0.00           H  
ATOM   2317  H1'   G    72     -21.279 -16.794 -52.441  1.00  0.00           H  
ATOM   2318  H2'   G    72     -18.995 -17.533 -51.410  1.00  0.00           H  
ATOM   2319 HO2'   G    72     -20.249 -17.088 -49.294  1.00  0.00           H  
ATOM   2320  H1    G    72     -18.126 -20.361 -56.242  1.00  0.00           H  
ATOM   2321  H22   G    72     -19.833 -21.371 -53.449  1.00  0.00           H  
ATOM   2322  H21   G    72     -18.991 -21.836 -54.847  1.00  0.00           H  
ATOM   2323  H8    G    72     -19.275 -14.520 -54.221  1.00  0.00           H  
ATOM   2324  P     G    73     -16.972 -15.886 -49.034  1.00  0.00           P  
ATOM   2325  OP2   G    73     -16.197 -15.088 -50.018  1.00  0.00           O  
ATOM   2326  OP1   G    73     -16.762 -15.664 -47.581  1.00  0.00           O  
ATOM   2327  O5'   G    73     -16.714 -17.429 -49.338  1.00  0.00           O  
ATOM   2328  C5'   G    73     -17.425 -18.439 -48.638  1.00  0.00           C  
ATOM   2329  C4'   G    73     -17.200 -19.800 -49.248  1.00  0.00           C  
ATOM   2330  O4'   G    73     -17.699 -19.771 -50.603  1.00  0.00           O  
ATOM   2331  C3'   G    73     -15.750 -20.234 -49.396  1.00  0.00           C  
ATOM   2332  O3'   G    73     -15.214 -20.789 -48.207  1.00  0.00           O  
ATOM   2333  C1'   G    73     -16.902 -20.607 -51.428  1.00  0.00           C  
ATOM   2334  C2'   G    73     -15.856 -21.258 -50.523  1.00  0.00           C  
ATOM   2335  O2'   G    73     -16.363 -22.497 -50.048  1.00  0.00           O  
ATOM   2336  N1    G    73     -14.126 -20.572 -55.695  1.00  0.00           N  
ATOM   2337  C2    G    73     -14.536 -21.635 -54.928  1.00  0.00           C  
ATOM   2338  N2    G    73     -14.160 -22.852 -55.347  1.00  0.00           N  
ATOM   2339  N3    G    73     -15.262 -21.516 -53.828  1.00  0.00           N  
ATOM   2340  C4    G    73     -15.551 -20.227 -53.551  1.00  0.00           C  
ATOM   2341  C5    G    73     -15.192 -19.094 -54.251  1.00  0.00           C  
ATOM   2342  C6    G    73     -14.412 -19.236 -55.428  1.00  0.00           C  
ATOM   2343  O6    G    73     -13.993 -18.354 -56.186  1.00  0.00           O  
ATOM   2344  N7    G    73     -15.690 -17.955 -53.635  1.00  0.00           N  
ATOM   2345  C8    G    73     -16.330 -18.407 -52.591  1.00  0.00           C  
ATOM   2346  N9    G    73     -16.287 -19.776 -52.480  1.00  0.00           N  
ATOM   2347  H5'   G    73     -18.382 -18.231 -48.661  1.00  0.00           H  
ATOM   2348 H5''   G    73     -17.124 -18.453 -47.705  1.00  0.00           H  
ATOM   2349  H4'   G    73     -17.688 -20.486 -48.746  1.00  0.00           H  
ATOM   2350  H3'   G    73     -15.187 -19.485 -49.682  1.00  0.00           H  
ATOM   2351  H1'   G    73     -17.454 -21.303 -51.843  1.00  0.00           H  
ATOM   2352  H2'   G    73     -15.000 -21.371 -50.988  1.00  0.00           H  
ATOM   2353 HO2'   G    73     -16.087 -22.618 -49.115  1.00  0.00           H  
ATOM   2354  H1    G    73     -13.590 -20.767 -56.492  1.00  0.00           H  
ATOM   2355  H22   G    73     -14.423 -23.648 -54.839  1.00  0.00           H  
ATOM   2356  H21   G    73     -13.622 -22.949 -56.160  1.00  0.00           H  
ATOM   2357  H8    G    73     -16.796 -17.828 -51.952  1.00  0.00           H  
ATOM   2358  P     G    74     -13.695 -20.478 -47.784  1.00  0.00           P  
ATOM   2359  OP2   G    74     -13.398 -19.067 -48.142  1.00  0.00           O  
ATOM   2360  OP1   G    74     -13.504 -20.935 -46.383  1.00  0.00           O  
ATOM   2361  O5'   G    74     -12.829 -21.421 -48.732  1.00  0.00           O  
ATOM   2362  C5'   G    74     -12.955 -22.833 -48.667  1.00  0.00           C  
ATOM   2363  C4'   G    74     -12.198 -23.509 -49.783  1.00  0.00           C  
ATOM   2364  O4'   G    74     -12.759 -23.162 -51.074  1.00  0.00           O  
ATOM   2365  C3'   G    74     -10.732 -23.126 -49.922  1.00  0.00           C  
ATOM   2366  O3'   G    74      -9.906 -23.731 -48.943  1.00  0.00           O  
ATOM   2367  C1'   G    74     -11.727 -23.142 -52.049  1.00  0.00           C  
ATOM   2368  C2'   G    74     -10.428 -23.540 -51.356  1.00  0.00           C  
ATOM   2369  O2'   G    74     -10.252 -24.945 -51.461  1.00  0.00           O  
ATOM   2370  N1    G    74      -9.708 -20.283 -55.747  1.00  0.00           N  
ATOM   2371  C2    G    74      -9.534 -21.620 -55.481  1.00  0.00           C  
ATOM   2372  N2    G    74      -8.716 -22.289 -56.307  1.00  0.00           N  
ATOM   2373  N3    G    74     -10.120 -22.257 -54.481  1.00  0.00           N  
ATOM   2374  C4    G    74     -10.906 -21.437 -53.752  1.00  0.00           C  
ATOM   2375  C5    G    74     -11.149 -20.092 -53.932  1.00  0.00           C  
ATOM   2376  C6    G    74     -10.514 -19.421 -55.009  1.00  0.00           C  
ATOM   2377  O6    G    74     -10.601 -18.231 -55.335  1.00  0.00           O  
ATOM   2378  N7    G    74     -12.022 -19.614 -52.965  1.00  0.00           N  
ATOM   2379  C8    G    74     -12.289 -20.658 -52.228  1.00  0.00           C  
ATOM   2380  N9    G    74     -11.647 -21.797 -52.650  1.00  0.00           N  
ATOM   2381  H5'   G    74     -13.903 -23.073 -48.733  1.00  0.00           H  
ATOM   2382 H5''   G    74     -12.605 -23.146 -47.807  1.00  0.00           H  
ATOM   2383  H4'   G    74     -12.262 -24.479 -49.653  1.00  0.00           H  
ATOM   2384  H3'   G    74     -10.649 -22.152 -49.855  1.00  0.00           H  
ATOM   2385  H1'   G    74     -11.940 -23.798 -52.745  1.00  0.00           H  
ATOM   2386  H2'   G    74      -9.658 -23.050 -51.716  1.00  0.00           H  
ATOM   2387 HO2'   G    74      -9.995 -25.301 -50.584  1.00  0.00           H  
ATOM   2388  H1    G    74      -9.229 -19.906 -56.514  1.00  0.00           H  
ATOM   2389  H22   G    74      -8.553 -23.246 -56.166  1.00  0.00           H  
ATOM   2390  H21   G    74      -8.278 -21.825 -57.050  1.00  0.00           H  
ATOM   2391  H8    G    74     -12.889 -20.631 -51.453  1.00  0.00           H  
ATOM   2392  P     U    75      -8.566 -22.994 -48.449  1.00  0.00           P  
ATOM   2393  OP2   U    75      -8.874 -21.553 -48.271  1.00  0.00           O  
ATOM   2394  OP1   U    75      -8.004 -23.771 -47.314  1.00  0.00           O  
ATOM   2395  O5'   U    75      -7.570 -23.137 -49.684  1.00  0.00           O  
ATOM   2396  C5'   U    75      -7.124 -24.413 -50.117  1.00  0.00           C  
ATOM   2397  C4'   U    75      -6.229 -24.309 -51.328  1.00  0.00           C  
ATOM   2398  O4'   U    75      -6.956 -23.734 -52.450  1.00  0.00           O  
ATOM   2399  C3'   U    75      -5.021 -23.395 -51.193  1.00  0.00           C  
ATOM   2400  O3'   U    75      -3.963 -23.983 -50.457  1.00  0.00           O  
ATOM   2401  C1'   U    75      -6.037 -23.075 -53.296  1.00  0.00           C  
ATOM   2402  C2'   U    75      -4.652 -23.183 -52.655  1.00  0.00           C  
ATOM   2403  O2'   U    75      -3.979 -24.316 -53.186  1.00  0.00           O  
ATOM   2404  N1    U    75      -6.460 -21.667 -53.488  1.00  0.00           N  
ATOM   2405  C2    U    75      -5.965 -21.005 -54.597  1.00  0.00           C  
ATOM   2406  O2    U    75      -5.213 -21.526 -55.402  1.00  0.00           O  
ATOM   2407  N3    U    75      -6.384 -19.705 -54.735  1.00  0.00           N  
ATOM   2408  C4    U    75      -7.229 -19.010 -53.895  1.00  0.00           C  
ATOM   2409  O4    U    75      -7.511 -17.839 -54.156  1.00  0.00           O  
ATOM   2410  C5    U    75      -7.702 -19.757 -52.770  1.00  0.00           C  
ATOM   2411  C6    U    75      -7.311 -21.026 -52.612  1.00  0.00           C  
ATOM   2412  H5'   U    75      -7.902 -24.965 -50.342  1.00  0.00           H  
ATOM   2413 H5''   U    75      -6.627 -24.842 -49.390  1.00  0.00           H  
ATOM   2414  H4'   U    75      -5.922 -25.207 -51.571  1.00  0.00           H  
ATOM   2415  H3'   U    75      -5.260 -22.539 -50.783  1.00  0.00           H  
ATOM   2416  H1'   U    75      -6.028 -23.533 -54.163  1.00  0.00           H  
ATOM   2417  H2'   U    75      -4.131 -22.362 -52.778  1.00  0.00           H  
ATOM   2418 HO2'   U    75      -3.484 -24.760 -52.465  1.00  0.00           H  
ATOM   2419  H3    U    75      -6.045 -19.217 -55.514  1.00  0.00           H  
ATOM   2420  H5    U    75      -8.308 -19.342 -52.121  1.00  0.00           H  
ATOM   2421  H6    U    75      -7.647 -21.515 -51.834  1.00  0.00           H  
ATOM   2422  P     A    76      -3.056 -23.081 -49.483  1.00  0.00           P  
ATOM   2423  OP2   A    76      -3.952 -22.150 -48.752  1.00  0.00           O  
ATOM   2424  OP1   A    76      -2.158 -23.985 -48.723  1.00  0.00           O  
ATOM   2425  O5'   A    76      -2.160 -22.220 -50.481  1.00  0.00           O  
ATOM   2426  C5'   A    76      -1.261 -22.850 -51.382  1.00  0.00           C  
ATOM   2427  C4'   A    76      -0.693 -21.867 -52.375  1.00  0.00           C  
ATOM   2428  O4'   A    76      -1.725 -21.386 -53.269  1.00  0.00           O  
ATOM   2429  C3'   A    76      -0.121 -20.584 -51.791  1.00  0.00           C  
ATOM   2430  O3'   A    76       1.155 -20.763 -51.202  1.00  0.00           O  
ATOM   2431  C1'   A    76      -1.418 -20.079 -53.682  1.00  0.00           C  
ATOM   2432  C2'   A    76      -0.099 -19.675 -52.999  1.00  0.00           C  
ATOM   2433  O2'   A    76       0.990 -19.984 -53.857  1.00  0.00           O  
ATOM   2434  N1    A    76      -3.868 -15.668 -54.728  1.00  0.00           N  
ATOM   2435  C2    A    76      -2.801 -16.259 -55.282  1.00  0.00           C  
ATOM   2436  N3    A    76      -2.215 -17.410 -54.959  1.00  0.00           N  
ATOM   2437  C4    A    76      -2.847 -17.991 -53.924  1.00  0.00           C  
ATOM   2438  C5    A    76      -3.954 -17.507 -53.252  1.00  0.00           C  
ATOM   2439  C6    A    76      -4.480 -16.279 -53.691  1.00  0.00           C  
ATOM   2440  N6    A    76      -5.543 -15.690 -53.139  1.00  0.00           N  
ATOM   2441  N7    A    76      -4.331 -18.377 -52.238  1.00  0.00           N  
ATOM   2442  C8    A    76      -3.459 -19.351 -52.319  1.00  0.00           C  
ATOM   2443  N9    A    76      -2.531 -19.183 -53.317  1.00  0.00           N  
ATOM   2444  H5'   A    76      -1.738 -23.555 -51.868  1.00  0.00           H  
ATOM   2445 H5''   A    76      -0.527 -23.252 -50.874  1.00  0.00           H  
ATOM   2446  H4'   A    76       0.005 -22.317 -52.895  1.00  0.00           H  
ATOM   2447  H3'   A    76      -0.735 -20.217 -51.121  1.00  0.00           H  
ATOM   2448  H1'   A    76      -1.297 -20.071 -54.655  1.00  0.00           H  
ATOM   2449  H2'   A    76      -0.098 -18.730 -52.737  1.00  0.00           H  
ATOM   2450 HO2'   A    76       1.549 -19.187 -53.962  1.00  0.00           H  
ATOM   2451  H2    A    76      -2.394 -15.775 -56.031  1.00  0.00           H  
ATOM   2452  H61   A    76      -5.865 -14.832 -53.489  1.00  0.00           H  
ATOM   2453  H62   A    76      -6.003 -16.114 -52.385  1.00  0.00           H  
ATOM   2454  H8    A    76      -3.467 -20.128 -51.721  1.00  0.00           H  
ATOM   2455  P     U    77       1.655 -19.772 -50.040  1.00  0.00           P  
ATOM   2456  OP2   U    77       0.465 -19.328 -49.272  1.00  0.00           O  
ATOM   2457  OP1   U    77       2.784 -20.426 -49.331  1.00  0.00           O  
ATOM   2458  O5'   U    77       2.231 -18.514 -50.828  1.00  0.00           O  
ATOM   2459  C5'   U    77       3.306 -18.656 -51.745  1.00  0.00           C  
ATOM   2460  C4'   U    77       3.436 -17.451 -52.643  1.00  0.00           C  
ATOM   2461  O4'   U    77       2.247 -17.246 -53.444  1.00  0.00           O  
ATOM   2462  C3'   U    77       3.605 -16.110 -51.946  1.00  0.00           C  
ATOM   2463  O3'   U    77       4.909 -15.915 -51.429  1.00  0.00           O  
ATOM   2464  C1'   U    77       2.098 -15.877 -53.723  1.00  0.00           C  
ATOM   2465  C2'   U    77       3.260 -15.146 -53.063  1.00  0.00           C  
ATOM   2466  O2'   U    77       4.330 -15.030 -53.990  1.00  0.00           O  
ATOM   2467  N1    U    77       0.783 -15.418 -53.215  1.00  0.00           N  
ATOM   2468  C2    U    77       0.177 -14.373 -53.888  1.00  0.00           C  
ATOM   2469  O2    U    77       0.672 -13.831 -54.861  1.00  0.00           O  
ATOM   2470  N3    U    77      -1.039 -13.982 -53.383  1.00  0.00           N  
ATOM   2471  C4    U    77      -1.698 -14.515 -52.296  1.00  0.00           C  
ATOM   2472  O4    U    77      -2.790 -14.051 -51.964  1.00  0.00           O  
ATOM   2473  C5    U    77      -1.012 -15.592 -51.649  1.00  0.00           C  
ATOM   2474  C6    U    77       0.173 -15.993 -52.121  1.00  0.00           C  
ATOM   2475  H5'   U    77       3.151 -19.451 -52.297  1.00  0.00           H  
ATOM   2476 H5''   U    77       4.140 -18.772 -51.244  1.00  0.00           H  
ATOM   2477  H4'   U    77       4.204 -17.600 -53.233  1.00  0.00           H  
ATOM   2478  H3'   U    77       2.954 -16.012 -51.220  1.00  0.00           H  
ATOM   2479  H1'   U    77       2.139 -15.737 -54.693  1.00  0.00           H  
ATOM   2480  H2'   U    77       2.989 -14.273 -52.712  1.00  0.00           H  
ATOM   2481 HO2'   U    77       5.178 -15.167 -53.518  1.00  0.00           H  
ATOM   2482  H3    U    77      -1.486 -13.243 -53.845  1.00  0.00           H  
ATOM   2483  H5    U    77      -1.408 -16.031 -50.867  1.00  0.00           H  
ATOM   2484  H6    U    77       0.623 -16.731 -51.660  1.00  0.00           H  
ATOM   2485  P     G    78       5.136 -14.999 -50.128  1.00  0.00           P  
ATOM   2486  OP2   G    78       3.910 -15.075 -49.294  1.00  0.00           O  
ATOM   2487  OP1   G    78       6.450 -15.358 -49.536  1.00  0.00           O  
ATOM   2488  O5'   G    78       5.245 -13.520 -50.711  1.00  0.00           O  
ATOM   2489  C5'   G    78       4.769 -12.407 -49.969  1.00  0.00           C  
ATOM   2490  C4'   G    78       4.332 -11.281 -50.876  1.00  0.00           C  
ATOM   2491  O4'   G    78       3.281 -11.738 -51.774  1.00  0.00           O  
ATOM   2492  C3'   G    78       3.718 -10.044 -50.236  1.00  0.00           C  
ATOM   2493  O3'   G    78       4.672  -9.162 -49.644  1.00  0.00           O  
ATOM   2494  C1'   G    78       2.454 -10.661 -52.123  1.00  0.00           C  
ATOM   2495  C2'   G    78       3.027  -9.417 -51.440  1.00  0.00           C  
ATOM   2496  O2'   G    78       3.931  -8.784 -52.319  1.00  0.00           O  
ATOM   2497  N1    G    78      -2.355  -9.059 -51.918  1.00  0.00           N  
ATOM   2498  C2    G    78      -1.296  -8.545 -52.619  1.00  0.00           C  
ATOM   2499  N2    G    78      -1.541  -7.443 -53.339  1.00  0.00           N  
ATOM   2500  N3    G    78      -0.082  -9.072 -52.614  1.00  0.00           N  
ATOM   2501  C4    G    78      -0.012 -10.174 -51.837  1.00  0.00           C  
ATOM   2502  C5    G    78      -1.013 -10.770 -51.099  1.00  0.00           C  
ATOM   2503  C6    G    78      -2.310 -10.194 -51.115  1.00  0.00           C  
ATOM   2504  O6    G    78      -3.328 -10.573 -50.531  1.00  0.00           O  
ATOM   2505  N7    G    78      -0.535 -11.897 -50.437  1.00  0.00           N  
ATOM   2506  C8    G    78       0.727 -11.959 -50.776  1.00  0.00           C  
ATOM   2507  N9    G    78       1.115 -10.934 -51.608  1.00  0.00           N  
ATOM   2508  H5'   G    78       5.484 -12.086 -49.381  1.00  0.00           H  
ATOM   2509 H5''   G    78       4.007 -12.691 -49.420  1.00  0.00           H  
ATOM   2510  H4'   G    78       5.258 -10.964 -51.377  1.00  0.00           H  
ATOM   2511  H3'   G    78       3.043 -10.268 -49.397  1.00  0.00           H  
ATOM   2512  H1'   G    78       2.366 -10.426 -53.193  1.00  0.00           H  
ATOM   2513  H2'   G    78       2.313  -8.630 -51.157  1.00  0.00           H  
ATOM   2514 HO2'   G    78       4.699  -8.411 -51.797  1.00  0.00           H  
ATOM   2515  H1    G    78      -3.230  -8.581 -51.987  1.00  0.00           H  
ATOM   2516  H22   G    78      -0.807  -7.022 -53.872  1.00  0.00           H  
ATOM   2517  H21   G    78      -2.456  -7.043 -53.345  1.00  0.00           H  
ATOM   2518  H8    G    78       1.412 -12.744 -50.420  1.00  0.00           H  
ATOM   2519  P     G    79       4.251  -8.268 -48.364  1.00  0.00           P  
ATOM   2520  OP2   G    79       3.353  -9.062 -47.477  1.00  0.00           O  
ATOM   2521  OP1   G    79       5.484  -7.661 -47.806  1.00  0.00           O  
ATOM   2522  O5'   G    79       3.367  -7.098 -48.982  1.00  0.00           O  
ATOM   2523  C5'   G    79       3.943  -6.094 -49.830  1.00  0.00           C  
ATOM   2524  C4'   G    79       2.850  -5.289 -50.475  1.00  0.00           C  
ATOM   2525  O4'   G    79       1.860  -6.177 -51.063  1.00  0.00           O  
ATOM   2526  C3'   G    79       2.014  -4.434 -49.543  1.00  0.00           C  
ATOM   2527  O3'   G    79       2.682  -3.236 -49.155  1.00  0.00           O  
ATOM   2528  C1'   G    79       0.595  -5.552 -51.052  1.00  0.00           C  
ATOM   2529  C2'   G    79       0.786  -4.180 -50.403  1.00  0.00           C  
ATOM   2530  O2'   G    79       1.026  -3.228 -51.419  1.00  0.00           O  
ATOM   2531  N1    G    79      -4.196  -6.104 -49.510  1.00  0.00           N  
ATOM   2532  C2    G    79      -3.655  -5.173 -50.360  1.00  0.00           C  
ATOM   2533  N2    G    79      -4.496  -4.255 -50.836  1.00  0.00           N  
ATOM   2534  N3    G    79      -2.381  -5.148 -50.713  1.00  0.00           N  
ATOM   2535  C4    G    79      -1.678  -6.143 -50.130  1.00  0.00           C  
ATOM   2536  C5    G    79      -2.125  -7.123 -49.267  1.00  0.00           C  
ATOM   2537  C6    G    79      -3.492  -7.140 -48.903  1.00  0.00           C  
ATOM   2538  O6    G    79      -4.078  -7.926 -48.156  1.00  0.00           O  
ATOM   2539  N7    G    79      -1.083  -7.957 -48.885  1.00  0.00           N  
ATOM   2540  C8    G    79      -0.038  -7.479 -49.508  1.00  0.00           C  
ATOM   2541  N9    G    79      -0.328  -6.367 -50.270  1.00  0.00           N  
ATOM   2542  H5'   G    79       4.568  -6.565 -50.601  1.00  0.00           H  
ATOM   2543 H5''   G    79       4.599  -5.435 -49.242  1.00  0.00           H  
ATOM   2544  H4'   G    79       3.378  -4.647 -51.194  1.00  0.00           H  
ATOM   2545  H3'   G    79       1.783  -4.921 -48.583  1.00  0.00           H  
ATOM   2546  H1'   G    79       0.137  -5.379 -52.036  1.00  0.00           H  
ATOM   2547  H2'   G    79      -0.058  -3.772 -49.828  1.00  0.00           H  
ATOM   2548 HO2'   G    79       1.789  -2.640 -51.151  1.00  0.00           H  
ATOM   2549  H1    G    79      -5.173  -6.033 -49.309  1.00  0.00           H  
ATOM   2550  H22   G    79      -4.161  -3.548 -51.460  1.00  0.00           H  
ATOM   2551  H21   G    79      -5.459  -4.272 -50.570  1.00  0.00           H  
ATOM   2552  H8    G    79       0.970  -7.913 -49.423  1.00  0.00           H  
ATOM   2553  P     U    80       2.368  -2.578 -47.717  1.00  0.00           P  
ATOM   2554  OP2   U    80       2.285  -3.652 -46.693  1.00  0.00           O  
ATOM   2555  OP1   U    80       3.305  -1.439 -47.515  1.00  0.00           O  
ATOM   2556  O5'   U    80       0.894  -2.003 -47.887  1.00  0.00           O  
ATOM   2557  C5'   U    80       0.627  -0.931 -48.808  1.00  0.00           C  
ATOM   2558  C4'   U    80      -0.848  -0.637 -48.835  1.00  0.00           C  
ATOM   2559  O4'   U    80      -1.587  -1.845 -49.169  1.00  0.00           O  
ATOM   2560  C3'   U    80      -1.433  -0.231 -47.499  1.00  0.00           C  
ATOM   2561  O3'   U    80      -1.197   1.140 -47.207  1.00  0.00           O  
ATOM   2562  C1'   U    80      -2.809  -1.865 -48.479  1.00  0.00           C  
ATOM   2563  C2'   U    80      -2.903  -0.560 -47.688  1.00  0.00           C  
ATOM   2564  O2'   U    80      -3.572   0.409 -48.462  1.00  0.00           O  
ATOM   2565  N1    U    80      -2.841  -3.060 -47.619  1.00  0.00           N  
ATOM   2566  C2    U    80      -4.077  -3.496 -47.175  1.00  0.00           C  
ATOM   2567  O2    U    80      -5.113  -2.921 -47.433  1.00  0.00           O  
ATOM   2568  N3    U    80      -4.053  -4.630 -46.404  1.00  0.00           N  
ATOM   2569  C4    U    80      -2.944  -5.352 -46.027  1.00  0.00           C  
ATOM   2570  O4    U    80      -3.090  -6.356 -45.333  1.00  0.00           O  
ATOM   2571  C5    U    80      -1.700  -4.832 -46.507  1.00  0.00           C  
ATOM   2572  C6    U    80      -1.689  -3.733 -47.267  1.00  0.00           C  
ATOM   2573  H5'   U    80       0.972  -1.204 -49.815  1.00  0.00           H  
ATOM   2574 H5''   U    80       1.182  -0.029 -48.510  1.00  0.00           H  
ATOM   2575  H4'   U    80      -0.946   0.180 -49.565  1.00  0.00           H  
ATOM   2576  H3'   U    80      -0.991  -0.763 -46.643  1.00  0.00           H  
ATOM   2577  H1'   U    80      -3.700  -1.914 -49.121  1.00  0.00           H  
ATOM   2578  H2'   U    80      -3.456  -0.596 -46.738  1.00  0.00           H  
ATOM   2579 HO2'   U    80      -4.490   0.557 -48.093  1.00  0.00           H  
ATOM   2580  H3    U    80      -4.936  -4.968 -46.079  1.00  0.00           H  
ATOM   2581  H5    U    80      -0.755  -5.335 -46.250  1.00  0.00           H  
ATOM   2582  H6    U    80      -0.723  -3.350 -47.627  1.00  0.00           H  
ATOM   2583  P     A    81      -1.370   2.301 -48.217  1.00  0.00           P  
ATOM   2584  OP2   A    81      -2.129   1.693 -49.339  1.00  0.00           O  
ATOM   2585  OP1   A    81      -1.986   3.389 -47.418  1.00  0.00           O  
ATOM   2586  O5'   A    81       0.016   2.837 -48.794  1.00  0.00           O  
ATOM   2587  C5'   A    81       0.094   3.404 -50.093  1.00  0.00           C  
ATOM   2588  C4'   A    81       1.461   3.981 -50.365  1.00  0.00           C  
ATOM   2589  O4'   A    81       2.434   3.000 -49.929  1.00  0.00           O  
ATOM   2590  C3'   A    81       1.778   4.288 -51.820  1.00  0.00           C  
ATOM   2591  O3'   A    81       2.540   5.472 -51.984  1.00  0.00           O  
ATOM   2592  C1'   A    81       3.326   2.684 -51.006  1.00  0.00           C  
ATOM   2593  C2'   A    81       2.601   3.085 -52.274  1.00  0.00           C  
ATOM   2594  O2'   A    81       3.568   3.460 -53.244  1.00  0.00           O  
ATOM   2595  N1    A    81       6.771  -0.926 -49.720  1.00  0.00           N  
ATOM   2596  C2    A    81       6.786   0.409 -49.618  1.00  0.00           C  
ATOM   2597  N3    A    81       5.853   1.290 -49.974  1.00  0.00           N  
ATOM   2598  C4    A    81       4.784   0.665 -50.497  1.00  0.00           C  
ATOM   2599  C5    A    81       4.621  -0.698 -50.666  1.00  0.00           C  
ATOM   2600  C6    A    81       5.681  -1.523 -50.249  1.00  0.00           C  
ATOM   2601  N6    A    81       5.667  -2.854 -50.350  1.00  0.00           N  
ATOM   2602  N7    A    81       3.388  -0.978 -51.238  1.00  0.00           N  
ATOM   2603  C8    A    81       2.841   0.202 -51.399  1.00  0.00           C  
ATOM   2604  N9    A    81       3.630   1.241 -50.972  1.00  0.00           N  
ATOM   2605  H5'   A    81      -0.575   4.117 -50.172  1.00  0.00           H  
ATOM   2606 H5''   A    81      -0.099   2.711 -50.758  1.00  0.00           H  
ATOM   2607  H4'   A    81       1.594   4.793 -49.833  1.00  0.00           H  
ATOM   2608  H3'   A    81       0.949   4.366 -52.338  1.00  0.00           H  
ATOM   2609  H1'   A    81       4.160   3.196 -50.932  1.00  0.00           H  
ATOM   2610  H2'   A    81       2.028   2.357 -52.593  1.00  0.00           H  
ATOM   2611 HO2'   A    81       4.075   2.665 -53.511  1.00  0.00           H  
ATOM   2612  H2    A    81       7.599   0.792 -49.227  1.00  0.00           H  
ATOM   2613  H61   A    81       6.437  -3.377 -50.042  1.00  0.00           H  
ATOM   2614  H62   A    81       4.887  -3.309 -50.731  1.00  0.00           H  
ATOM   2615  H8    A    81       1.951   0.331 -51.789  1.00  0.00           H  
ATOM   2616  P     A    82       1.879   6.771 -52.661  1.00  0.00           P  
ATOM   2617  OP2   A    82       2.637   7.079 -53.900  1.00  0.00           O  
ATOM   2618  OP1   A    82       0.412   6.558 -52.732  1.00  0.00           O  
ATOM   2619  O5'   A    82       2.159   7.937 -51.611  1.00  0.00           O  
ATOM   2620  C5'   A    82       3.443   8.534 -51.509  1.00  0.00           C  
ATOM   2621  C4'   A    82       3.463   9.632 -50.476  1.00  0.00           C  
ATOM   2622  O4'   A    82       2.494  10.655 -50.810  1.00  0.00           O  
ATOM   2623  C3'   A    82       3.094   9.221 -49.058  1.00  0.00           C  
ATOM   2624  O3'   A    82       4.183   8.669 -48.339  1.00  0.00           O  
ATOM   2625  C1'   A    82       1.920  11.189 -49.640  1.00  0.00           C  
ATOM   2626  C2'   A    82       2.604  10.529 -48.446  1.00  0.00           C  
ATOM   2627  O2'   A    82       3.692  11.343 -48.033  1.00  0.00           O  
ATOM   2628  N1    A    82      -2.548  11.578 -47.102  1.00  0.00           N  
ATOM   2629  C2    A    82      -1.299  11.945 -46.788  1.00  0.00           C  
ATOM   2630  N3    A    82      -0.180  11.813 -47.497  1.00  0.00           N  
ATOM   2631  C4    A    82      -0.432  11.220 -48.677  1.00  0.00           C  
ATOM   2632  C5    A    82      -1.661  10.787 -49.140  1.00  0.00           C  
ATOM   2633  C6    A    82      -2.767  10.985 -48.295  1.00  0.00           C  
ATOM   2634  N6    A    82      -4.012  10.619 -48.608  1.00  0.00           N  
ATOM   2635  N7    A    82      -1.537  10.223 -50.403  1.00  0.00           N  
ATOM   2636  C8    A    82      -0.259  10.325 -50.669  1.00  0.00           C  
ATOM   2637  N9    A    82       0.470  10.919 -49.668  1.00  0.00           N  
ATOM   2638  H5'   A    82       3.690   8.910 -52.380  1.00  0.00           H  
ATOM   2639 H5''   A    82       4.096   7.848 -51.260  1.00  0.00           H  
ATOM   2640  H4'   A    82       4.358  10.032 -50.467  1.00  0.00           H  
ATOM   2641  H3'   A    82       2.361   8.569 -49.081  1.00  0.00           H  
ATOM   2642  H1'   A    82       2.071  12.158 -49.608  1.00  0.00           H  
ATOM   2643  H2'   A    82       1.971  10.369 -47.715  1.00  0.00           H  
ATOM   2644 HO2'   A    82       4.436  10.766 -47.762  1.00  0.00           H  
ATOM   2645  H2    A    82      -1.194  12.371 -45.911  1.00  0.00           H  
ATOM   2646  H61   A    82      -4.744  10.783 -47.977  1.00  0.00           H  
ATOM   2647  H62   A    82      -4.195  10.187 -49.468  1.00  0.00           H  
ATOM   2648  H8    A    82       0.141  10.007 -51.506  1.00  0.00           H  
ATOM   2649  P     U    83       4.054   7.216 -47.665  1.00  0.00           P  
ATOM   2650  OP2   U    83       3.704   6.245 -48.731  1.00  0.00           O  
ATOM   2651  OP1   U    83       5.260   6.988 -46.829  1.00  0.00           O  
ATOM   2652  O5'   U    83       2.799   7.354 -46.692  1.00  0.00           O  
ATOM   2653  C5'   U    83       2.876   8.135 -45.509  1.00  0.00           C  
ATOM   2654  C4'   U    83       1.550   8.189 -44.791  1.00  0.00           C  
ATOM   2655  O4'   U    83       0.515   8.606 -45.732  1.00  0.00           O  
ATOM   2656  C3'   U    83       1.072   6.887 -44.167  1.00  0.00           C  
ATOM   2657  O3'   U    83       0.398   7.078 -42.935  1.00  0.00           O  
ATOM   2658  C1'   U    83      -0.554   7.684 -45.674  1.00  0.00           C  
ATOM   2659  C2'   U    83       0.050   6.377 -45.178  1.00  0.00           C  
ATOM   2660  O2'   U    83      -0.962   5.609 -44.544  1.00  0.00           O  
ATOM   2661  N1    U    83      -1.154   7.550 -47.023  1.00  0.00           N  
ATOM   2662  C2    U    83      -2.526   7.691 -47.120  1.00  0.00           C  
ATOM   2663  O2    U    83      -3.241   7.918 -46.159  1.00  0.00           O  
ATOM   2664  N3    U    83      -3.038   7.560 -48.388  1.00  0.00           N  
ATOM   2665  C4    U    83      -2.335   7.305 -49.546  1.00  0.00           C  
ATOM   2666  O4    U    83      -2.942   7.214 -50.614  1.00  0.00           O  
ATOM   2667  C5    U    83      -0.921   7.171 -49.370  1.00  0.00           C  
ATOM   2668  C6    U    83      -0.396   7.296 -48.147  1.00  0.00           C  
ATOM   2669  H5'   U    83       3.149   9.046 -45.744  1.00  0.00           H  
ATOM   2670 H5''   U    83       3.547   7.744 -44.911  1.00  0.00           H  
ATOM   2671  H4'   U    83       1.609   8.872 -44.091  1.00  0.00           H  
ATOM   2672  H3'   U    83       1.808   6.255 -44.036  1.00  0.00           H  
ATOM   2673  H1'   U    83      -1.240   7.983 -45.041  1.00  0.00           H  
ATOM   2674  H2'   U    83       0.481   5.880 -45.904  1.00  0.00           H  
ATOM   2675 HO2'   U    83      -1.581   5.272 -45.225  1.00  0.00           H  
ATOM   2676  H3    U    83      -4.008   7.656 -48.478  1.00  0.00           H  
ATOM   2677  H5    U    83      -0.343   6.990 -50.141  1.00  0.00           H  
ATOM   2678  H6    U    83       0.574   7.198 -48.053  1.00  0.00           H  
ATOM   2679  P     A    84       1.043   6.533 -41.568  1.00  0.00           P  
ATOM   2680  OP2   A    84       2.457   6.981 -41.515  1.00  0.00           O  
ATOM   2681  OP1   A    84       0.122   6.876 -40.456  1.00  0.00           O  
ATOM   2682  O5'   A    84       1.035   4.949 -41.744  1.00  0.00           O  
ATOM   2683  C5'   A    84      -0.186   4.225 -41.774  1.00  0.00           C  
ATOM   2684  C4'   A    84       0.019   2.813 -42.262  1.00  0.00           C  
ATOM   2685  O4'   A    84       0.930   2.904 -43.397  1.00  0.00           O  
ATOM   2686  C3'   A    84       0.678   1.856 -41.280  1.00  0.00           C  
ATOM   2687  O3'   A    84       0.282   0.509 -41.467  1.00  0.00           O  
ATOM   2688  C1'   A    84       2.091   2.145 -43.133  1.00  0.00           C  
ATOM   2689  C2'   A    84       2.154   2.010 -41.616  1.00  0.00           C  
ATOM   2690  O2'   A    84       2.883   0.838 -41.282  1.00  0.00           O  
ATOM   2691  N1    A    84       6.029   2.057 -46.455  1.00  0.00           N  
ATOM   2692  C2    A    84       5.071   1.166 -46.171  1.00  0.00           C  
ATOM   2693  N3    A    84       4.074   1.253 -45.292  1.00  0.00           N  
ATOM   2694  C4    A    84       4.113   2.432 -44.646  1.00  0.00           C  
ATOM   2695  C5    A    84       5.033   3.447 -44.829  1.00  0.00           C  
ATOM   2696  C6    A    84       6.038   3.232 -45.789  1.00  0.00           C  
ATOM   2697  N6    A    84       6.994   4.120 -46.072  1.00  0.00           N  
ATOM   2698  N7    A    84       4.758   4.517 -43.987  1.00  0.00           N  
ATOM   2699  C8    A    84       3.695   4.130 -43.326  1.00  0.00           C  
ATOM   2700  N9    A    84       3.250   2.879 -43.675  1.00  0.00           N  
ATOM   2701  H5'   A    84      -0.814   4.681 -42.372  1.00  0.00           H  
ATOM   2702 H5''   A    84      -0.566   4.199 -40.871  1.00  0.00           H  
ATOM   2703  H4'   A    84      -0.821   2.416 -42.574  1.00  0.00           H  
ATOM   2704  H3'   A    84       0.499   2.118 -40.352  1.00  0.00           H  
ATOM   2705  H1'   A    84       2.050   1.253 -43.538  1.00  0.00           H  
ATOM   2706  H2'   A    84       2.537   2.809 -41.197  1.00  0.00           H  
ATOM   2707 HO2'   A    84       3.826   0.973 -41.511  1.00  0.00           H  
ATOM   2708  H2    A    84       5.109   0.330 -46.682  1.00  0.00           H  
ATOM   2709  H61   A    84       7.669   3.913 -46.753  1.00  0.00           H  
ATOM   2710  H62   A    84       7.020   4.979 -45.602  1.00  0.00           H  
ATOM   2711  H8    A    84       3.258   4.684 -42.645  1.00  0.00           H  
ATOM   2712  P     A    85      -0.309  -0.338 -40.234  1.00  0.00           P  
ATOM   2713  OP2   A    85       0.243  -1.713 -40.316  1.00  0.00           O  
ATOM   2714  OP1   A    85      -0.118   0.458 -38.996  1.00  0.00           O  
ATOM   2715  O5'   A    85      -1.872  -0.416 -40.535  1.00  0.00           O  
ATOM   2716  C5'   A    85      -2.649   0.765 -40.665  1.00  0.00           C  
ATOM   2717  C4'   A    85      -4.124   0.473 -40.557  1.00  0.00           C  
ATOM   2718  O4'   A    85      -4.555  -0.373 -41.658  1.00  0.00           O  
ATOM   2719  C3'   A    85      -4.562  -0.301 -39.322  1.00  0.00           C  
ATOM   2720  O3'   A    85      -4.651   0.509 -38.163  1.00  0.00           O  
ATOM   2721  C1'   A    85      -5.602  -1.221 -41.231  1.00  0.00           C  
ATOM   2722  C2'   A    85      -5.894  -0.896 -39.765  1.00  0.00           C  
ATOM   2723  O2'   A    85      -6.935   0.067 -39.702  1.00  0.00           O  
ATOM   2724  N1    A    85      -7.140  -6.107 -41.793  1.00  0.00           N  
ATOM   2725  C2    A    85      -7.817  -4.963 -41.631  1.00  0.00           C  
ATOM   2726  N3    A    85      -7.352  -3.723 -41.491  1.00  0.00           N  
ATOM   2727  C4    A    85      -6.008  -3.713 -41.528  1.00  0.00           C  
ATOM   2728  C5    A    85      -5.175  -4.804 -41.688  1.00  0.00           C  
ATOM   2729  C6    A    85      -5.791  -6.061 -41.827  1.00  0.00           C  
ATOM   2730  N6    A    85      -5.116  -7.202 -41.987  1.00  0.00           N  
ATOM   2731  N7    A    85      -3.844  -4.411 -41.678  1.00  0.00           N  
ATOM   2732  C8    A    85      -3.901  -3.112 -41.516  1.00  0.00           C  
ATOM   2733  N9    A    85      -5.180  -2.622 -41.417  1.00  0.00           N  
ATOM   2734  H5'   A    85      -2.467   1.173 -41.538  1.00  0.00           H  
ATOM   2735 H5''   A    85      -2.395   1.396 -39.960  1.00  0.00           H  
ATOM   2736  H4'   A    85      -4.615   1.320 -40.590  1.00  0.00           H  
ATOM   2737  H3'   A    85      -3.928  -1.030 -39.157  1.00  0.00           H  
ATOM   2738  H1'   A    85      -6.404  -1.047 -41.769  1.00  0.00           H  
ATOM   2739  H2'   A    85      -6.114  -1.704 -39.255  1.00  0.00           H  
ATOM   2740 HO2'   A    85      -7.560  -0.186 -38.991  1.00  0.00           H  
ATOM   2741  H2    A    85      -8.793  -5.051 -41.613  1.00  0.00           H  
ATOM   2742  H61   A    85      -5.602  -8.049 -42.079  1.00  0.00           H  
ATOM   2743  H62   A    85      -4.137  -7.193 -42.015  1.00  0.00           H  
ATOM   2744  H8    A    85      -3.104  -2.543 -41.468  1.00  0.00           H  
ATOM   2745  P     G    86      -4.379  -0.125 -36.712  1.00  0.00           P  
ATOM   2746  OP2   G    86      -3.424  -1.251 -36.874  1.00  0.00           O  
ATOM   2747  OP1   G    86      -4.055   0.984 -35.778  1.00  0.00           O  
ATOM   2748  O5'   G    86      -5.789  -0.732 -36.285  1.00  0.00           O  
ATOM   2749  C5'   G    86      -6.907   0.112 -36.056  1.00  0.00           C  
ATOM   2750  C4'   G    86      -8.204  -0.654 -36.132  1.00  0.00           C  
ATOM   2751  O4'   G    86      -8.308  -1.325 -37.415  1.00  0.00           O  
ATOM   2752  C3'   G    86      -8.376  -1.779 -35.122  1.00  0.00           C  
ATOM   2753  O3'   G    86      -8.800  -1.320 -33.850  1.00  0.00           O  
ATOM   2754  C1'   G    86      -8.934  -2.580 -37.266  1.00  0.00           C  
ATOM   2755  C2'   G    86      -9.401  -2.664 -35.812  1.00  0.00           C  
ATOM   2756  O2'   G    86     -10.707  -2.115 -35.711  1.00  0.00           O  
ATOM   2757  N1    G    86      -8.286  -7.299 -39.064  1.00  0.00           N  
ATOM   2758  C2    G    86      -9.445  -6.585 -38.881  1.00  0.00           C  
ATOM   2759  N2    G    86     -10.586  -7.204 -39.220  1.00  0.00           N  
ATOM   2760  N3    G    86      -9.486  -5.352 -38.401  1.00  0.00           N  
ATOM   2761  C4    G    86      -8.254  -4.882 -38.112  1.00  0.00           C  
ATOM   2762  C5    G    86      -7.036  -5.512 -38.258  1.00  0.00           C  
ATOM   2763  C6    G    86      -7.007  -6.834 -38.773  1.00  0.00           C  
ATOM   2764  O6    G    86      -6.028  -7.560 -38.976  1.00  0.00           O  
ATOM   2765  N7    G    86      -6.001  -4.685 -37.846  1.00  0.00           N  
ATOM   2766  C8    G    86      -6.597  -3.588 -37.465  1.00  0.00           C  
ATOM   2767  N9    G    86      -7.963  -3.639 -37.600  1.00  0.00           N  
ATOM   2768  H5'   G    86      -6.915   0.823 -36.731  1.00  0.00           H  
ATOM   2769 H5''   G    86      -6.826   0.517 -35.167  1.00  0.00           H  
ATOM   2770  H4'   G    86      -8.951  -0.026 -36.038  1.00  0.00           H  
ATOM   2771  H3'   G    86      -7.536  -2.272 -35.022  1.00  0.00           H  
ATOM   2772  H1'   G    86      -9.709  -2.648 -37.862  1.00  0.00           H  
ATOM   2773  H2'   G    86      -9.367  -3.584 -35.474  1.00  0.00           H  
ATOM   2774 HO2'   G    86     -11.282  -2.746 -35.228  1.00  0.00           H  
ATOM   2775  H1    G    86      -8.364  -8.206 -39.426  1.00  0.00           H  
ATOM   2776  H22   G    86     -11.445  -6.743 -39.111  1.00  0.00           H  
ATOM   2777  H21   G    86     -10.564  -8.116 -39.576  1.00  0.00           H  
ATOM   2778  H8    G    86      -6.117  -2.807 -37.118  1.00  0.00           H  
ATOM   2779  P     C    87      -8.348  -2.099 -32.519  1.00  0.00           P  
ATOM   2780  OP2   C    87      -6.968  -2.604 -32.727  1.00  0.00           O  
ATOM   2781  OP1   C    87      -8.641  -1.225 -31.354  1.00  0.00           O  
ATOM   2782  O5'   C    87      -9.328  -3.352 -32.453  1.00  0.00           O  
ATOM   2783  C5'   C    87     -10.716  -3.181 -32.207  1.00  0.00           C  
ATOM   2784  C4'   C    87     -11.519  -4.359 -32.703  1.00  0.00           C  
ATOM   2785  O4'   C    87     -11.212  -4.597 -34.105  1.00  0.00           O  
ATOM   2786  C3'   C    87     -11.209  -5.688 -32.038  1.00  0.00           C  
ATOM   2787  O3'   C    87     -11.850  -5.854 -30.784  1.00  0.00           O  
ATOM   2788  C1'   C    87     -11.245  -5.989 -34.364  1.00  0.00           C  
ATOM   2789  C2'   C    87     -11.704  -6.677 -33.077  1.00  0.00           C  
ATOM   2790  O2'   C    87     -13.113  -6.805 -33.066  1.00  0.00           O  
ATOM   2791  N1    C    87      -9.907  -6.454 -34.782  1.00  0.00           N  
ATOM   2792  C2    C    87      -9.817  -7.537 -35.669  1.00  0.00           C  
ATOM   2793  O2    C    87     -10.859  -8.053 -36.097  1.00  0.00           O  
ATOM   2794  N3    C    87      -8.594  -7.992 -36.035  1.00  0.00           N  
ATOM   2795  C4    C    87      -7.495  -7.406 -35.561  1.00  0.00           C  
ATOM   2796  N4    C    87      -6.318  -7.894 -35.944  1.00  0.00           N  
ATOM   2797  C5    C    87      -7.555  -6.296 -34.670  1.00  0.00           C  
ATOM   2798  C6    C    87      -8.769  -5.856 -34.310  1.00  0.00           C  
ATOM   2799  H5'   C    87     -11.023  -2.370 -32.663  1.00  0.00           H  
ATOM   2800 H5''   C    87     -10.859  -3.081 -31.243  1.00  0.00           H  
ATOM   2801  H4'   C    87     -12.562  -4.078 -32.496  1.00  0.00           H  
ATOM   2802  H3'   C    87     -10.145  -5.822 -31.792  1.00  0.00           H  
ATOM   2803  H1'   C    87     -11.953  -6.282 -35.152  1.00  0.00           H  
ATOM   2804  H2'   C    87     -11.325  -7.695 -32.908  1.00  0.00           H  
ATOM   2805 HO2'   C    87     -13.458  -6.627 -32.144  1.00  0.00           H  
ATOM   2806  H42   C    87      -5.471  -7.481 -35.608  1.00  0.00           H  
ATOM   2807  H41   C    87      -6.280  -8.674 -36.568  1.00  0.00           H  
ATOM   2808  H5    C    87      -6.639  -5.819 -34.291  1.00  0.00           H  
ATOM   2809  H6    C    87      -8.855  -5.000 -33.624  1.00  0.00           H  
ATOM   2810  P     U    88     -11.074  -6.605 -29.592  1.00  0.00           P  
ATOM   2811  OP2   U    88      -9.639  -6.204 -29.645  1.00  0.00           O  
ATOM   2812  OP1   U    88     -11.855  -6.378 -28.348  1.00  0.00           O  
ATOM   2813  O5'   U    88     -11.158  -8.150 -29.973  1.00  0.00           O  
ATOM   2814  C5'   U    88     -12.419  -8.838 -29.956  1.00  0.00           C  
ATOM   2815  C4'   U    88     -12.293 -10.205 -30.583  1.00  0.00           C  
ATOM   2816  O4'   U    88     -11.887 -10.073 -31.972  1.00  0.00           O  
ATOM   2817  C3'   U    88     -11.241 -11.130 -29.999  1.00  0.00           C  
ATOM   2818  O3'   U    88     -11.676 -11.781 -28.818  1.00  0.00           O  
ATOM   2819  C1'   U    88     -11.103 -11.190 -32.344  1.00  0.00           C  
ATOM   2820  C2'   U    88     -11.044 -12.121 -31.133  1.00  0.00           C  
ATOM   2821  O2'   U    88     -12.095 -13.061 -31.212  1.00  0.00           O  
ATOM   2822  N1    U    88      -9.765 -10.717 -32.726  1.00  0.00           N  
ATOM   2823  C2    U    88      -9.026 -11.514 -33.586  1.00  0.00           C  
ATOM   2824  O2    U    88      -9.444 -12.565 -34.038  1.00  0.00           O  
ATOM   2825  N3    U    88      -7.778 -11.037 -33.894  1.00  0.00           N  
ATOM   2826  C4    U    88      -7.204  -9.872 -33.446  1.00  0.00           C  
ATOM   2827  O4    U    88      -6.067  -9.579 -33.813  1.00  0.00           O  
ATOM   2828  C5    U    88      -8.029  -9.099 -32.566  1.00  0.00           C  
ATOM   2829  C6    U    88      -9.251  -9.537 -32.245  1.00  0.00           C  
ATOM   2830  H5'   U    88     -13.175  -8.256 -30.501  1.00  0.00           H  
ATOM   2831 H5''   U    88     -12.778  -8.945 -28.921  1.00  0.00           H  
ATOM   2832  H4'   U    88     -13.282 -10.663 -30.432  1.00  0.00           H  
ATOM   2833  H3'   U    88     -10.324 -10.612 -29.682  1.00  0.00           H  
ATOM   2834  H1'   U    88     -11.492 -11.784 -33.185  1.00  0.00           H  
ATOM   2835  H2'   U    88     -10.132 -12.723 -31.016  1.00  0.00           H  
ATOM   2836 HO2'   U    88     -12.475 -13.216 -30.299  1.00  0.00           H  
ATOM   2837  H3    U    88      -7.225 -11.599 -34.510  1.00  0.00           H  
ATOM   2838  H5    U    88      -7.658  -8.147 -32.154  1.00  0.00           H  
ATOM   2839  H6    U    88      -9.870  -8.929 -31.569  1.00  0.00           H  
ATOM   2840  P     G    89     -10.627 -12.064 -27.628  1.00  0.00           P  
ATOM   2841  OP2   G    89      -9.818 -10.844 -27.358  1.00  0.00           O  
ATOM   2842  OP1   G    89     -11.411 -12.680 -26.522  1.00  0.00           O  
ATOM   2843  O5'   G    89      -9.653 -13.176 -28.224  1.00  0.00           O  
ATOM   2844  C5'   G    89     -10.128 -14.516 -28.452  1.00  0.00           C  
ATOM   2845  C4'   G    89      -9.047 -15.375 -29.072  1.00  0.00           C  
ATOM   2846  O4'   G    89      -8.764 -14.893 -30.411  1.00  0.00           O  
ATOM   2847  C3'   G    89      -7.683 -15.381 -28.401  1.00  0.00           C  
ATOM   2848  O3'   G    89      -7.614 -16.215 -27.249  1.00  0.00           O  
ATOM   2849  C1'   G    89      -7.412 -15.178 -30.725  1.00  0.00           C  
ATOM   2850  C2'   G    89      -6.799 -15.895 -29.522  1.00  0.00           C  
ATOM   2851  O2'   G    89      -6.913 -17.290 -29.699  1.00  0.00           O  
ATOM   2852  N1    G    89      -3.206 -13.158 -32.657  1.00  0.00           N  
ATOM   2853  C2    G    89      -3.620 -14.468 -32.633  1.00  0.00           C  
ATOM   2854  N2    G    89      -2.794 -15.373 -33.170  1.00  0.00           N  
ATOM   2855  N3    G    89      -4.762 -14.865 -32.118  1.00  0.00           N  
ATOM   2856  C4    G    89      -5.481 -13.834 -31.625  1.00  0.00           C  
ATOM   2857  C5    G    89      -5.165 -12.496 -31.604  1.00  0.00           C  
ATOM   2858  C6    G    89      -3.927 -12.080 -32.152  1.00  0.00           C  
ATOM   2859  O6    G    89      -3.455 -10.942 -32.212  1.00  0.00           O  
ATOM   2860  N7    G    89      -6.178 -11.760 -31.003  1.00  0.00           N  
ATOM   2861  C8    G    89      -7.068 -12.653 -30.667  1.00  0.00           C  
ATOM   2862  N9    G    89      -6.697 -13.934 -31.000  1.00  0.00           N  
ATOM   2863  H5'   G    89     -11.004 -14.499 -29.115  1.00  0.00           H  
ATOM   2864 H5''   G    89     -10.452 -14.968 -27.503  1.00  0.00           H  
ATOM   2865  H4'   G    89      -9.451 -16.395 -29.019  1.00  0.00           H  
ATOM   2866  H3'   G    89      -7.377 -14.399 -28.010  1.00  0.00           H  
ATOM   2867  H1'   G    89      -7.278 -15.839 -31.593  1.00  0.00           H  
ATOM   2868  H2'   G    89      -5.730 -15.720 -29.333  1.00  0.00           H  
ATOM   2869 HO2'   G    89      -6.258 -17.593 -30.391  1.00  0.00           H  
ATOM   2870  H1    G    89      -2.316 -12.962 -33.068  1.00  0.00           H  
ATOM   2871  H22   G    89      -3.049 -16.340 -33.176  1.00  0.00           H  
ATOM   2872  H21   G    89      -1.922 -15.083 -33.564  1.00  0.00           H  
ATOM   2873  H8    G    89      -8.013 -12.406 -30.160  1.00  0.00           H  
ATOM   2874  P     A    90      -7.148 -17.693 -27.084  1.00  0.00           P  
ATOM   2875  OP2   A    90      -7.263 -17.957 -25.628  1.00  0.00           O  
ATOM   2876  OP1   A    90      -7.993 -18.456 -28.037  1.00  0.00           O  
ATOM   2877  O5'   A    90      -5.624 -17.898 -27.502  1.00  0.00           O  
ATOM   2878  C5'   A    90      -4.577 -17.288 -26.762  1.00  0.00           C  
ATOM   2879  C4'   A    90      -3.264 -17.355 -27.501  1.00  0.00           C  
ATOM   2880  O4'   A    90      -3.353 -16.611 -28.746  1.00  0.00           O  
ATOM   2881  C3'   A    90      -2.070 -16.729 -26.798  1.00  0.00           C  
ATOM   2882  O3'   A    90      -1.524 -17.558 -25.786  1.00  0.00           O  
ATOM   2883  C1'   A    90      -2.106 -16.028 -29.038  1.00  0.00           C  
ATOM   2884  C2'   A    90      -1.121 -16.470 -27.956  1.00  0.00           C  
ATOM   2885  O2'   A    90      -0.475 -17.666 -28.370  1.00  0.00           O  
ATOM   2886  N1    A    90       0.150 -11.540 -30.190  1.00  0.00           N  
ATOM   2887  C2    A    90       0.579 -12.807 -30.258  1.00  0.00           C  
ATOM   2888  N3    A    90      -0.062 -13.930 -29.941  1.00  0.00           N  
ATOM   2889  C4    A    90      -1.305 -13.661 -29.502  1.00  0.00           C  
ATOM   2890  C5    A    90      -1.886 -12.413 -29.377  1.00  0.00           C  
ATOM   2891  C6    A    90      -1.103 -11.305 -29.746  1.00  0.00           C  
ATOM   2892  N6    A    90      -1.530 -10.042 -29.678  1.00  0.00           N  
ATOM   2893  N7    A    90      -3.182 -12.523 -28.892  1.00  0.00           N  
ATOM   2894  C8    A    90      -3.352 -13.812 -28.737  1.00  0.00           C  
ATOM   2895  N9    A    90      -2.256 -14.561 -29.088  1.00  0.00           N  
ATOM   2896  H5'   A    90      -4.483 -17.748 -25.902  1.00  0.00           H  
ATOM   2897 H5''   A    90      -4.805 -16.350 -26.599  1.00  0.00           H  
ATOM   2898  H4'   A    90      -3.059 -18.293 -27.700  1.00  0.00           H  
ATOM   2899  H3'   A    90      -2.332 -15.871 -26.403  1.00  0.00           H  
ATOM   2900  H1'   A    90      -1.800 -16.355 -29.911  1.00  0.00           H  
ATOM   2901  H2'   A    90      -0.475 -15.764 -27.741  1.00  0.00           H  
ATOM   2902 HO2'   A    90      -0.367 -18.254 -27.594  1.00  0.00           H  
ATOM   2903  H2    A    90       1.495 -12.924 -30.587  1.00  0.00           H  
ATOM   2904  H61   A    90      -0.938  -9.309 -29.950  1.00  0.00           H  
ATOM   2905  H62   A    90      -2.436  -9.846 -29.359  1.00  0.00           H  
ATOM   2906  H8    A    90      -4.185 -14.206 -28.402  1.00  0.00           H  
ATOM   2907  P     C    91      -0.977 -16.912 -24.420  1.00  0.00           P  
ATOM   2908  OP2   C    91      -2.002 -15.963 -23.917  1.00  0.00           O  
ATOM   2909  OP1   C    91      -0.508 -18.017 -23.545  1.00  0.00           O  
ATOM   2910  O5'   C    91       0.296 -16.069 -24.874  1.00  0.00           O  
ATOM   2911  C5'   C    91       1.433 -16.709 -25.432  1.00  0.00           C  
ATOM   2912  C4'   C    91       2.459 -15.712 -25.897  1.00  0.00           C  
ATOM   2913  O4'   C    91       1.919 -14.870 -26.950  1.00  0.00           O  
ATOM   2914  C3'   C    91       2.903 -14.737 -24.824  1.00  0.00           C  
ATOM   2915  O3'   C    91       3.842 -15.346 -23.940  1.00  0.00           O  
ATOM   2916  C1'   C    91       2.433 -13.560 -26.813  1.00  0.00           C  
ATOM   2917  C2'   C    91       3.436 -13.574 -25.658  1.00  0.00           C  
ATOM   2918  O2'   C    91       4.719 -13.804 -26.212  1.00  0.00           O  
ATOM   2919  N1    C    91       1.314 -12.628 -26.596  1.00  0.00           N  
ATOM   2920  C2    C    91       1.509 -11.273 -26.858  1.00  0.00           C  
ATOM   2921  O2    C    91       2.624 -10.889 -27.231  1.00  0.00           O  
ATOM   2922  N3    C    91       0.478 -10.412 -26.692  1.00  0.00           N  
ATOM   2923  C4    C    91      -0.705 -10.864 -26.272  1.00  0.00           C  
ATOM   2924  N4    C    91      -1.699  -9.985 -26.135  1.00  0.00           N  
ATOM   2925  C5    C    91      -0.925 -12.238 -25.979  1.00  0.00           C  
ATOM   2926  C6    C    91       0.100 -13.076 -26.153  1.00  0.00           C  
ATOM   2927  H5'   C    91       1.150 -17.255 -26.195  1.00  0.00           H  
ATOM   2928 H5''   C    91       1.837 -17.290 -24.755  1.00  0.00           H  
ATOM   2929  H4'   C    91       3.314 -16.332 -26.204  1.00  0.00           H  
ATOM   2930  H3'   C    91       2.087 -14.401 -24.167  1.00  0.00           H  
ATOM   2931  H1'   C    91       2.973 -13.200 -27.701  1.00  0.00           H  
ATOM   2932  H2'   C    91       3.559 -12.653 -25.071  1.00  0.00           H  
ATOM   2933 HO2'   C    91       5.241 -14.406 -25.607  1.00  0.00           H  
ATOM   2934  H42   C    91      -2.598 -10.292 -25.821  1.00  0.00           H  
ATOM   2935  H41   C    91      -1.546  -9.021 -26.347  1.00  0.00           H  
ATOM   2936  H5    C    91      -1.903 -12.594 -25.621  1.00  0.00           H  
ATOM   2937  H6    C    91      -0.033 -14.147 -25.937  1.00  0.00           H  
ATOM   2938  P     G    92       3.944 -14.843 -22.422  1.00  0.00           P  
ATOM   2939  OP2   G    92       2.591 -14.420 -21.976  1.00  0.00           O  
ATOM   2940  OP1   G    92       4.688 -15.855 -21.637  1.00  0.00           O  
ATOM   2941  O5'   G    92       4.881 -13.569 -22.561  1.00  0.00           O  
ATOM   2942  C5'   G    92       4.831 -12.526 -21.614  1.00  0.00           C  
ATOM   2943  C4'   G    92       5.468 -11.284 -22.170  1.00  0.00           C  
ATOM   2944  O4'   G    92       4.849 -10.907 -23.430  1.00  0.00           O  
ATOM   2945  C3'   G    92       5.210 -10.104 -21.262  1.00  0.00           C  
ATOM   2946  O3'   G    92       6.127 -10.100 -20.192  1.00  0.00           O  
ATOM   2947  C1'   G    92       4.585  -9.514 -23.446  1.00  0.00           C  
ATOM   2948  C2'   G    92       5.269  -8.920 -22.210  1.00  0.00           C  
ATOM   2949  O2'   G    92       6.586  -8.507 -22.511  1.00  0.00           O  
ATOM   2950  N1    G    92       0.776  -6.147 -23.272  1.00  0.00           N  
ATOM   2951  C2    G    92       2.124  -5.919 -23.372  1.00  0.00           C  
ATOM   2952  N2    G    92       2.508  -4.633 -23.398  1.00  0.00           N  
ATOM   2953  N3    G    92       3.029  -6.881 -23.439  1.00  0.00           N  
ATOM   2954  C4    G    92       2.466  -8.105 -23.397  1.00  0.00           C  
ATOM   2955  C5    G    92       1.130  -8.434 -23.308  1.00  0.00           C  
ATOM   2956  C6    G    92       0.177  -7.398 -23.230  1.00  0.00           C  
ATOM   2957  O6    G    92      -1.045  -7.493 -23.128  1.00  0.00           O  
ATOM   2958  N7    G    92       0.957  -9.811 -23.305  1.00  0.00           N  
ATOM   2959  C8    G    92       2.167 -10.290 -23.380  1.00  0.00           C  
ATOM   2960  N9    G    92       3.137  -9.311 -23.420  1.00  0.00           N  
ATOM   2961  H5'   G    92       5.350 -12.828 -20.693  1.00  0.00           H  
ATOM   2962 H5''   G    92       3.786 -12.316 -21.340  1.00  0.00           H  
ATOM   2963  H4'   G    92       6.534 -11.539 -22.245  1.00  0.00           H  
ATOM   2964  H3'   G    92       4.220 -10.124 -20.781  1.00  0.00           H  
ATOM   2965  H1'   G    92       4.972  -8.969 -24.319  1.00  0.00           H  
ATOM   2966  H2'   G    92       4.789  -8.022 -21.797  1.00  0.00           H  
ATOM   2967 HO2'   G    92       7.213  -8.848 -21.810  1.00  0.00           H  
ATOM   2968  H1    G    92       0.175  -5.349 -23.224  1.00  0.00           H  
ATOM   2969  H22   G    92       3.479  -4.404 -23.469  1.00  0.00           H  
ATOM   2970  H21   G    92       1.825  -3.906 -23.347  1.00  0.00           H  
ATOM   2971  H8    G    92       2.393 -11.367 -23.399  1.00  0.00           H  
ATOM   2972  P     G    93       5.576 -10.136 -18.684  1.00  0.00           P  
ATOM   2973  OP2   G    93       4.095 -10.151 -18.733  1.00  0.00           O  
ATOM   2974  OP1   G    93       6.293 -11.242 -17.989  1.00  0.00           O  
ATOM   2975  O5'   G    93       6.026  -8.734 -18.070  1.00  0.00           O  
ATOM   2976  C5'   G    93       6.687  -7.747 -18.886  1.00  0.00           C  
ATOM   2977  C4'   G    93       6.008  -6.396 -18.757  1.00  0.00           C  
ATOM   2978  O4'   G    93       5.082  -6.204 -19.858  1.00  0.00           O  
ATOM   2979  C3'   G    93       5.143  -6.155 -17.534  1.00  0.00           C  
ATOM   2980  O3'   G    93       5.892  -5.839 -16.370  1.00  0.00           O  
ATOM   2981  C1'   G    93       4.052  -5.329 -19.451  1.00  0.00           C  
ATOM   2982  C2'   G    93       4.290  -4.978 -17.982  1.00  0.00           C  
ATOM   2983  O2'   G    93       4.959  -3.739 -17.902  1.00  0.00           O  
ATOM   2984  N1    G    93      -0.958  -4.678 -19.876  1.00  0.00           N  
ATOM   2985  C2    G    93       0.034  -3.742 -19.787  1.00  0.00           C  
ATOM   2986  N2    G    93      -0.361  -2.468 -19.804  1.00  0.00           N  
ATOM   2987  N3    G    93       1.318  -4.033 -19.695  1.00  0.00           N  
ATOM   2988  C4    G    93       1.535  -5.367 -19.717  1.00  0.00           C  
ATOM   2989  C5    G    93       0.615  -6.384 -19.814  1.00  0.00           C  
ATOM   2990  C6    G    93      -0.763  -6.051 -19.896  1.00  0.00           C  
ATOM   2991  O6    G    93      -1.734  -6.804 -19.973  1.00  0.00           O  
ATOM   2992  N7    G    93       1.246  -7.622 -19.812  1.00  0.00           N  
ATOM   2993  C8    G    93       2.516  -7.341 -19.705  1.00  0.00           C  
ATOM   2994  N9    G    93       2.762  -5.990 -19.628  1.00  0.00           N  
ATOM   2995  H5'   G    93       6.677  -8.060 -19.939  1.00  0.00           H  
ATOM   2996 H5''   G    93       7.741  -7.655 -18.587  1.00  0.00           H  
ATOM   2997  H4'   G    93       6.841  -5.679 -18.723  1.00  0.00           H  
ATOM   2998  H3'   G    93       4.561  -7.036 -17.223  1.00  0.00           H  
ATOM   2999  H1'   G    93       4.017  -4.379 -20.004  1.00  0.00           H  
ATOM   3000  H2'   G    93       3.392  -4.844 -17.362  1.00  0.00           H  
ATOM   3001 HO2'   G    93       4.453  -3.124 -17.295  1.00  0.00           H  
ATOM   3002  H1    G    93      -1.900  -4.349 -19.930  1.00  0.00           H  
ATOM   3003  H22   G    93       0.317  -1.734 -19.748  1.00  0.00           H  
ATOM   3004  H21   G    93      -1.333  -2.246 -19.874  1.00  0.00           H  
ATOM   3005  H8    G    93       3.306  -8.107 -19.672  1.00  0.00           H  
ATOM   3006  P     A    94       5.285  -6.141 -14.913  1.00  0.00           P  
ATOM   3007  OP2   A    94       4.443  -7.360 -15.009  1.00  0.00           O  
ATOM   3008  OP1   A    94       6.398  -6.093 -13.932  1.00  0.00           O  
ATOM   3009  O5'   A    94       4.325  -4.901 -14.630  1.00  0.00           O  
ATOM   3010  C5'   A    94       4.855  -3.596 -14.449  1.00  0.00           C  
ATOM   3011  C4'   A    94       3.784  -2.541 -14.575  1.00  0.00           C  
ATOM   3012  O4'   A    94       3.064  -2.692 -15.823  1.00  0.00           O  
ATOM   3013  C3'   A    94       2.685  -2.577 -13.524  1.00  0.00           C  
ATOM   3014  O3'   A    94       3.067  -1.973 -12.301  1.00  0.00           O  
ATOM   3015  C1'   A    94       1.688  -2.381 -15.659  1.00  0.00           C  
ATOM   3016  C2'   A    94       1.536  -1.865 -14.227  1.00  0.00           C  
ATOM   3017  O2'   A    94       1.723  -0.457 -14.222  1.00  0.00           O  
ATOM   3018  N1    A    94      -2.858  -4.306 -17.136  1.00  0.00           N  
ATOM   3019  C2    A    94      -2.409  -3.050 -17.013  1.00  0.00           C  
ATOM   3020  N3    A    94      -1.211  -2.619 -16.622  1.00  0.00           N  
ATOM   3021  C4    A    94      -0.406  -3.656 -16.330  1.00  0.00           C  
ATOM   3022  C5    A    94      -0.723  -4.999 -16.407  1.00  0.00           C  
ATOM   3023  C6    A    94      -2.023  -5.324 -16.835  1.00  0.00           C  
ATOM   3024  N6    A    94      -2.471  -6.575 -16.957  1.00  0.00           N  
ATOM   3025  N7    A    94       0.359  -5.782 -16.029  1.00  0.00           N  
ATOM   3026  C8    A    94       1.291  -4.909 -15.737  1.00  0.00           C  
ATOM   3027  N9    A    94       0.897  -3.603 -15.897  1.00  0.00           N  
ATOM   3028  H5'   A    94       5.545  -3.433 -15.126  1.00  0.00           H  
ATOM   3029 H5''   A    94       5.260  -3.535 -13.559  1.00  0.00           H  
ATOM   3030  H4'   A    94       4.213  -1.660 -14.554  1.00  0.00           H  
ATOM   3031  H3'   A    94       2.429  -3.508 -13.356  1.00  0.00           H  
ATOM   3032  H1'   A    94       1.408  -1.683 -16.289  1.00  0.00           H  
ATOM   3033  H2'   A    94       0.670  -2.118 -13.845  1.00  0.00           H  
ATOM   3034 HO2'   A    94       2.259  -0.210 -13.440  1.00  0.00           H  
ATOM   3035  H2    A    94      -3.054  -2.348 -17.243  1.00  0.00           H  
ATOM   3036  H61   A    94      -3.389  -6.739 -17.261  1.00  0.00           H  
ATOM   3037  H62   A    94      -1.884  -7.330 -16.745  1.00  0.00           H  
ATOM   3038  H8    A    94       2.187  -5.164 -15.432  1.00  0.00           H  
ATOM   3039  P     C    95       2.515  -2.552 -10.907  1.00  0.00           P  
ATOM   3040  OP2   C    95       2.626  -4.032 -10.946  1.00  0.00           O  
ATOM   3041  OP1   C    95       3.166  -1.797  -9.806  1.00  0.00           O  
ATOM   3042  O5'   C    95       0.968  -2.172 -10.916  1.00  0.00           O  
ATOM   3043  C5'   C    95       0.550  -0.816 -10.876  1.00  0.00           C  
ATOM   3044  C4'   C    95      -0.918  -0.676 -11.201  1.00  0.00           C  
ATOM   3045  O4'   C    95      -1.184  -1.241 -12.513  1.00  0.00           O  
ATOM   3046  C3'   C    95      -1.879  -1.437 -10.301  1.00  0.00           C  
ATOM   3047  O3'   C    95      -2.091  -0.799  -9.054  1.00  0.00           O  
ATOM   3048  C1'   C    95      -2.493  -1.784 -12.537  1.00  0.00           C  
ATOM   3049  C2'   C    95      -3.121  -1.539 -11.168  1.00  0.00           C  
ATOM   3050  O2'   C    95      -3.836  -0.313 -11.191  1.00  0.00           O  
ATOM   3051  N1    C    95      -2.418  -3.228 -12.873  1.00  0.00           N  
ATOM   3052  C2    C    95      -3.547  -3.840 -13.431  1.00  0.00           C  
ATOM   3053  O2    C    95      -4.569  -3.164 -13.626  1.00  0.00           O  
ATOM   3054  N3    C    95      -3.505  -5.155 -13.746  1.00  0.00           N  
ATOM   3055  C4    C    95      -2.395  -5.859 -13.526  1.00  0.00           C  
ATOM   3056  N4    C    95      -2.400  -7.154 -13.854  1.00  0.00           N  
ATOM   3057  C5    C    95      -1.231  -5.267 -12.960  1.00  0.00           C  
ATOM   3058  C6    C    95      -1.284  -3.965 -12.653  1.00  0.00           C  
ATOM   3059  H5'   C    95       1.072  -0.301 -11.526  1.00  0.00           H  
ATOM   3060 H5''   C    95       0.714  -0.458  -9.978  1.00  0.00           H  
ATOM   3061  H4'   C    95      -1.166   0.272 -11.200  1.00  0.00           H  
ATOM   3062  H3'   C    95      -1.529  -2.339 -10.145  1.00  0.00           H  
ATOM   3063  H1'   C    95      -3.018  -1.317 -13.220  1.00  0.00           H  
ATOM   3064  H2'   C    95      -3.692  -2.286 -10.890  1.00  0.00           H  
ATOM   3065 HO2'   C    95      -3.709   0.147 -10.335  1.00  0.00           H  
ATOM   3066  H42   C    95      -1.599  -7.699 -13.704  1.00  0.00           H  
ATOM   3067  H41   C    95      -3.203  -7.559 -14.242  1.00  0.00           H  
ATOM   3068  H5    C    95      -0.420  -5.793 -12.803  1.00  0.00           H  
ATOM   3069  H6    C    95      -0.494  -3.539 -12.263  1.00  0.00           H  
ATOM   3070  P     A    96      -2.185  -1.669  -7.706  1.00  0.00           P  
ATOM   3071  OP2   A    96      -1.192  -2.769  -7.798  1.00  0.00           O  
ATOM   3072  OP1   A    96      -2.143  -0.737  -6.551  1.00  0.00           O  
ATOM   3073  O5'   A    96      -3.641  -2.315  -7.765  1.00  0.00           O  
ATOM   3074  C5'   A    96      -4.802  -1.499  -7.738  1.00  0.00           C  
ATOM   3075  C4'   A    96      -6.023  -2.256  -8.198  1.00  0.00           C  
ATOM   3076  O4'   A    96      -5.810  -2.751  -9.533  1.00  0.00           O  
ATOM   3077  C3'   A    96      -6.372  -3.505  -7.402  1.00  0.00           C  
ATOM   3078  O3'   A    96      -7.043  -3.218  -6.187  1.00  0.00           O  
ATOM   3079  C1'   A    96      -6.477  -3.991  -9.715  1.00  0.00           C  
ATOM   3080  C2'   A    96      -7.193  -4.310  -8.397  1.00  0.00           C  
ATOM   3081  O2'   A    96      -8.528  -3.831  -8.471  1.00  0.00           O  
ATOM   3082  N1    A    96      -5.707  -8.684 -11.698  1.00  0.00           N  
ATOM   3083  C2    A    96      -6.818  -7.966 -11.490  1.00  0.00           C  
ATOM   3084  N3    A    96      -6.947  -6.748 -10.968  1.00  0.00           N  
ATOM   3085  C4    A    96      -5.745  -6.246 -10.632  1.00  0.00           C  
ATOM   3086  C5    A    96      -4.517  -6.863 -10.785  1.00  0.00           C  
ATOM   3087  C6    A    96      -4.517  -8.150 -11.350  1.00  0.00           C  
ATOM   3088  N6    A    96      -3.410  -8.867 -11.557  1.00  0.00           N  
ATOM   3089  N7    A    96      -3.496  -6.042 -10.327  1.00  0.00           N  
ATOM   3090  C8    A    96      -4.118  -4.965  -9.916  1.00  0.00           C  
ATOM   3091  N9    A    96      -5.481  -5.020 -10.070  1.00  0.00           N  
ATOM   3092  H5'   A    96      -4.665  -0.727  -8.327  1.00  0.00           H  
ATOM   3093 H5''   A    96      -4.949  -1.180  -6.824  1.00  0.00           H  
ATOM   3094  H4'   A    96      -6.796  -1.654  -8.198  1.00  0.00           H  
ATOM   3095  H3'   A    96      -5.547  -3.996  -7.205  1.00  0.00           H  
ATOM   3096  H1'   A    96      -7.138  -3.914 -10.435  1.00  0.00           H  
ATOM   3097  H2'   A    96      -7.161  -5.269  -8.197  1.00  0.00           H  
ATOM   3098 HO2'   A    96      -8.781  -3.459  -7.601  1.00  0.00           H  
ATOM   3099  H2    A    96      -7.656  -8.399 -11.760  1.00  0.00           H  
ATOM   3100  H61   A    96      -3.472  -9.761 -11.956  1.00  0.00           H  
ATOM   3101  H62   A    96      -2.535  -8.500 -11.313  1.00  0.00           H  
ATOM   3102  H8    A    96      -3.653  -4.192  -9.532  1.00  0.00           H  
ATOM   3103  P     U    97      -6.702  -4.057  -4.859  1.00  0.00           P  
ATOM   3104  OP2   U    97      -5.226  -4.098  -4.708  1.00  0.00           O  
ATOM   3105  OP1   U    97      -7.539  -3.527  -3.752  1.00  0.00           O  
ATOM   3106  O5'   U    97      -7.205  -5.531  -5.195  1.00  0.00           O  
ATOM   3107  C5'   U    97      -8.582  -5.800  -5.410  1.00  0.00           C  
ATOM   3108  C4'   U    97      -8.813  -7.241  -5.819  1.00  0.00           C  
ATOM   3109  O4'   U    97      -8.216  -7.447  -7.129  1.00  0.00           O  
ATOM   3110  C3'   U    97      -8.150  -8.297  -4.942  1.00  0.00           C  
ATOM   3111  O3'   U    97      -8.910  -8.615  -3.781  1.00  0.00           O  
ATOM   3112  C1'   U    97      -7.686  -8.763  -7.197  1.00  0.00           C  
ATOM   3113  C2'   U    97      -8.021  -9.479  -5.891  1.00  0.00           C  
ATOM   3114  O2'   U    97      -9.221 -10.199  -6.069  1.00  0.00           O  
ATOM   3115  N1    U    97      -6.238  -8.694  -7.455  1.00  0.00           N  
ATOM   3116  C2    U    97      -5.651  -9.777  -8.089  1.00  0.00           C  
ATOM   3117  O2    U    97      -6.268 -10.789  -8.391  1.00  0.00           O  
ATOM   3118  N3    U    97      -4.313  -9.637  -8.352  1.00  0.00           N  
ATOM   3119  C4    U    97      -3.515  -8.561  -8.053  1.00  0.00           C  
ATOM   3120  O4    U    97      -2.351  -8.560  -8.441  1.00  0.00           O  
ATOM   3121  C5    U    97      -4.177  -7.492  -7.366  1.00  0.00           C  
ATOM   3122  C6    U    97      -5.482  -7.592  -7.095  1.00  0.00           C  
ATOM   3123  H5'   U    97      -8.916  -5.210  -6.117  1.00  0.00           H  
ATOM   3124 H5''   U    97      -9.076  -5.620  -4.583  1.00  0.00           H  
ATOM   3125  H4'   U    97      -9.906  -7.362  -5.773  1.00  0.00           H  
ATOM   3126  H3'   U    97      -7.179  -7.983  -4.530  1.00  0.00           H  
ATOM   3127  H1'   U    97      -8.124  -9.361  -8.010  1.00  0.00           H  
ATOM   3128  H2'   U    97      -7.305 -10.233  -5.534  1.00  0.00           H  
ATOM   3129 HO2'   U    97      -9.769 -10.148  -5.234  1.00  0.00           H  
ATOM   3130  H3    U    97      -3.865 -10.404  -8.813  1.00  0.00           H  
ATOM   3131  H5    U    97      -3.613  -6.596  -7.063  1.00  0.00           H  
ATOM   3132  H6    U    97      -5.977  -6.762  -6.568  1.00  0.00           H  
ATOM   3133  P     G    98      -8.152  -9.025  -2.421  1.00  0.00           P  
ATOM   3134  OP2   G    98      -7.034  -8.091  -2.205  1.00  0.00           O  
ATOM   3135  OP1   G    98      -9.176  -9.187  -1.369  1.00  0.00           O  
ATOM   3136  O5'   G    98      -7.529 -10.454  -2.754  1.00  0.00           O  
ATOM   3137  C5'   G    98      -7.059 -11.324  -1.705  1.00  0.00           C  
ATOM   3138  C4'   G    98      -6.533 -12.609  -2.296  1.00  0.00           C  
ATOM   3139  O4'   G    98      -6.317 -12.442  -3.721  1.00  0.00           O  
ATOM   3140  C3'   G    98      -5.186 -13.083  -1.770  1.00  0.00           C  
ATOM   3141  O3'   G    98      -5.285 -13.773  -0.536  1.00  0.00           O  
ATOM   3142  C1'   G    98      -5.133 -13.146  -4.132  1.00  0.00           C  
ATOM   3143  C2'   G    98      -4.668 -13.945  -2.912  1.00  0.00           C  
ATOM   3144  O2'   G    98      -5.301 -15.217  -2.926  1.00  0.00           O  
ATOM   3145  N1    G    98      -0.645 -12.682  -6.488  1.00  0.00           N  
ATOM   3146  C2    G    98      -1.362 -13.815  -6.191  1.00  0.00           C  
ATOM   3147  N2    G    98      -0.818 -14.981  -6.568  1.00  0.00           N  
ATOM   3148  N3    G    98      -2.530 -13.807  -5.568  1.00  0.00           N  
ATOM   3149  C4    G    98      -2.930 -12.555  -5.261  1.00  0.00           C  
ATOM   3150  C5    G    98      -2.290 -11.360  -5.513  1.00  0.00           C  
ATOM   3151  C6    G    98      -1.038 -11.383  -6.181  1.00  0.00           C  
ATOM   3152  O6    G    98      -0.315 -10.431  -6.495  1.00  0.00           O  
ATOM   3153  N7    G    98      -3.035 -10.292  -5.036  1.00  0.00           N  
ATOM   3154  C8    G    98      -4.095 -10.845  -4.512  1.00  0.00           C  
ATOM   3155  N9    G    98      -4.095 -12.215  -4.614  1.00  0.00           N  
ATOM   3156  H5'   G    98      -7.875 -11.544  -1.002  1.00  0.00           H  
ATOM   3157 H5''   G    98      -6.265 -10.826  -1.130  1.00  0.00           H  
ATOM   3158  H4'   G    98      -7.195 -13.318  -2.155  1.00  0.00           H  
ATOM   3159  H3'   G    98      -4.595 -12.309  -1.659  1.00  0.00           H  
ATOM   3160  H1'   G    98      -5.378 -13.764  -4.852  1.00  0.00           H  
ATOM   3161  H2'   G    98      -3.692 -14.026  -2.888  1.00  0.00           H  
ATOM   3162 HO2'   G    98      -5.685 -15.391  -2.042  1.00  0.00           H  
ATOM   3163  H1    G    98       0.211 -12.795  -6.953  1.00  0.00           H  
ATOM   3164  H22   G    98      -1.286 -15.823  -6.382  1.00  0.00           H  
ATOM   3165  H21   G    98       0.046 -14.995  -7.029  1.00  0.00           H  
ATOM   3166  H8    G    98      -4.816 -10.334  -4.089  1.00  0.00           H  
ATOM   3167  P     G    99      -4.019 -13.847   0.451  1.00  0.00           P  
ATOM   3168  OP2   G    99      -3.358 -12.518   0.451  1.00  0.00           O  
ATOM   3169  OP1   G    99      -4.470 -14.443   1.735  1.00  0.00           O  
ATOM   3170  O5'   G    99      -3.038 -14.886  -0.255  1.00  0.00           O  
ATOM   3171  C5'   G    99      -3.400 -16.252  -0.394  1.00  0.00           C  
ATOM   3172  C4'   G    99      -2.291 -17.057  -1.023  1.00  0.00           C  
ATOM   3173  O4'   G    99      -2.079 -16.617  -2.390  1.00  0.00           O  
ATOM   3174  C3'   G    99      -0.921 -16.927  -0.375  1.00  0.00           C  
ATOM   3175  O3'   G    99      -0.783 -17.718   0.793  1.00  0.00           O  
ATOM   3176  C1'   G    99      -0.678 -16.720  -2.717  1.00  0.00           C  
ATOM   3177  C2'   G    99       0.019 -17.333  -1.502  1.00  0.00           C  
ATOM   3178  O2'   G    99       0.059 -18.744  -1.657  1.00  0.00           O  
ATOM   3179  N1    G    99       3.244 -14.152  -4.701  1.00  0.00           N  
ATOM   3180  C2    G    99       3.081 -15.506  -4.533  1.00  0.00           C  
ATOM   3181  N2    G    99       4.093 -16.283  -4.946  1.00  0.00           N  
ATOM   3182  N3    G    99       2.004 -16.059  -3.999  1.00  0.00           N  
ATOM   3183  C4    G    99       1.088 -15.136  -3.639  1.00  0.00           C  
ATOM   3184  C5    G    99       1.152 -13.764  -3.764  1.00  0.00           C  
ATOM   3185  C6    G    99       2.313 -13.184  -4.338  1.00  0.00           C  
ATOM   3186  O6    G    99       2.560 -11.988  -4.534  1.00  0.00           O  
ATOM   3187  N7    G    99      -0.001 -13.170  -3.273  1.00  0.00           N  
ATOM   3188  C8    G    99      -0.733 -14.172  -2.866  1.00  0.00           C  
ATOM   3189  N9    G    99      -0.133 -15.393  -3.059  1.00  0.00           N  
ATOM   3190  H5'   G    99      -4.200 -16.316  -0.955  1.00  0.00           H  
ATOM   3191 H5''   G    99      -3.600 -16.620   0.492  1.00  0.00           H  
ATOM   3192  H4'   G    99      -2.550 -18.003  -1.030  1.00  0.00           H  
ATOM   3193  H3'   G    99      -0.761 -15.987  -0.148  1.00  0.00           H  
ATOM   3194  H1'   G    99      -0.582 -17.320  -3.485  1.00  0.00           H  
ATOM   3195  H2'   G    99       0.916 -16.957  -1.376  1.00  0.00           H  
ATOM   3196 HO2'   G    99      -0.259 -19.165  -0.832  1.00  0.00           H  
ATOM   3197  H1    G    99       4.080 -13.842  -5.108  1.00  0.00           H  
ATOM   3198  H22   G    99       4.032 -17.257  -4.851  1.00  0.00           H  
ATOM   3199  H21   G    99       4.893 -15.881  -5.342  1.00  0.00           H  
ATOM   3200  H8    G    99      -1.620 -14.063  -2.465  1.00  0.00           H  
ATOM   3201  P     U   100       0.037 -17.155   2.056  1.00  0.00           P  
ATOM   3202  OP2   U   100      -0.383 -15.750   2.287  1.00  0.00           O  
ATOM   3203  OP1   U   100      -0.078 -18.146   3.157  1.00  0.00           O  
ATOM   3204  O5'   U   100       1.550 -17.143   1.559  1.00  0.00           O  
ATOM   3205  C5'   U   100       2.232 -18.353   1.267  1.00  0.00           C  
ATOM   3206  C4'   U   100       3.557 -18.097   0.593  1.00  0.00           C  
ATOM   3207  O4'   U   100       3.343 -17.447  -0.687  1.00  0.00           O  
ATOM   3208  C3'   U   100       4.514 -17.168   1.324  1.00  0.00           C  
ATOM   3209  O3'   U   100       5.264 -17.826   2.331  1.00  0.00           O  
ATOM   3210  C1'   U   100       4.331 -16.456  -0.922  1.00  0.00           C  
ATOM   3211  C2'   U   100       5.366 -16.611   0.193  1.00  0.00           C  
ATOM   3212  O2'   U   100       6.351 -17.548  -0.219  1.00  0.00           O  
ATOM   3213  N1    U   100       3.710 -15.109  -0.930  1.00  0.00           N  
ATOM   3214  C2    U   100       4.448 -14.079  -1.482  1.00  0.00           C  
ATOM   3215  O2    U   100       5.562 -14.234  -1.951  1.00  0.00           O  
ATOM   3216  N3    U   100       3.833 -12.850  -1.469  1.00  0.00           N  
ATOM   3217  C4    U   100       2.583 -12.551  -0.970  1.00  0.00           C  
ATOM   3218  O4    U   100       2.170 -11.392  -1.031  1.00  0.00           O  
ATOM   3219  C5    U   100       1.878 -13.666  -0.415  1.00  0.00           C  
ATOM   3220  C6    U   100       2.453 -14.873  -0.416  1.00  0.00           C  
ATOM   3221  H5'   U   100       1.673 -18.900   0.676  1.00  0.00           H  
ATOM   3222 H5''   U   100       2.388 -18.841   2.102  1.00  0.00           H  
ATOM   3223  H4'   U   100       4.003 -18.957   0.442  1.00  0.00           H  
ATOM   3224  H3'   U   100       4.003 -16.436   1.731  1.00  0.00           H  
ATOM   3225  H1'   U   100       4.758 -16.620  -1.788  1.00  0.00           H  
ATOM   3226  H2'   U   100       5.765 -15.748   0.434  1.00  0.00           H  
ATOM   3227 HO2'   U   100       6.486 -18.203   0.497  1.00  0.00           H  
ATOM   3228  H3    U   100       4.339 -12.106  -1.855  1.00  0.00           H  
ATOM   3229  H5    U   100       0.982 -13.545  -0.038  1.00  0.00           H  
ATOM   3230  H6    U   100       1.950 -15.619  -0.029  1.00  0.00           H  
ATOM   3231  P     C   101       5.679 -17.044   3.672  1.00  0.00           P  
ATOM   3232  OP2   C   101       4.598 -16.081   3.998  1.00  0.00           O  
ATOM   3233  OP1   C   101       6.092 -18.052   4.682  1.00  0.00           O  
ATOM   3234  O5'   C   101       6.971 -16.213   3.251  1.00  0.00           O  
ATOM   3235  C5'   C   101       8.209 -16.862   3.008  1.00  0.00           C  
ATOM   3236  C4'   C   101       9.222 -15.922   2.401  1.00  0.00           C  
ATOM   3237  O4'   C   101       8.721 -15.403   1.142  1.00  0.00           O  
ATOM   3238  C3'   C   101       9.551 -14.677   3.210  1.00  0.00           C  
ATOM   3239  O3'   C   101      10.513 -14.913   4.224  1.00  0.00           O  
ATOM   3240  C1'   C   101       9.068 -14.031   0.989  1.00  0.00           C  
ATOM   3241  C2'   C   101      10.018 -13.699   2.141  1.00  0.00           C  
ATOM   3242  O2'   C   101      11.350 -13.977   1.735  1.00  0.00           O  
ATOM   3243  N1    C   101       7.857 -13.174   0.993  1.00  0.00           N  
ATOM   3244  C2    C   101       7.959 -11.876   0.477  1.00  0.00           C  
ATOM   3245  O2    C   101       9.050 -11.483   0.036  1.00  0.00           O  
ATOM   3246  N3    C   101       6.869 -11.075   0.468  1.00  0.00           N  
ATOM   3247  C4    C   101       5.708 -11.521   0.948  1.00  0.00           C  
ATOM   3248  N4    C   101       4.659 -10.695   0.919  1.00  0.00           N  
ATOM   3249  C5    C   101       5.572 -12.834   1.480  1.00  0.00           C  
ATOM   3250  C6    C   101       6.656 -13.618   1.482  1.00  0.00           C  
ATOM   3251  H5'   C   101       8.062 -17.612   2.395  1.00  0.00           H  
ATOM   3252 H5''   C   101       8.561 -17.206   3.856  1.00  0.00           H  
ATOM   3253  H4'   C   101      10.051 -16.419   2.233  1.00  0.00           H  
ATOM   3254  H3'   C   101       8.729 -14.334   3.621  1.00  0.00           H  
ATOM   3255  H1'   C   101       9.540 -13.922   0.136  1.00  0.00           H  
ATOM   3256  H2'   C   101       9.915 -12.769   2.434  1.00  0.00           H  
ATOM   3257 HO2'   C   101      11.790 -14.512   2.428  1.00  0.00           H  
ATOM   3258  H42   C   101       3.792 -10.993   1.265  1.00  0.00           H  
ATOM   3259  H41   C   101       4.757  -9.791   0.553  1.00  0.00           H  
ATOM   3260  H5    C   101       4.714 -13.153   1.830  1.00  0.00           H  
ATOM   3261  H6    C   101       6.583 -14.525   1.843  1.00  0.00           H  
ATOM   3262  P     C   102      10.537 -14.003   5.574  1.00  0.00           P  
ATOM   3263  OP2   C   102       9.181 -13.905   6.181  1.00  0.00           O  
ATOM   3264  OP1   C   102      11.659 -14.543   6.395  1.00  0.00           O  
ATOM   3265  O5'   C   102      10.957 -12.542   5.086  1.00  0.00           O  
ATOM   3266  C5'   C   102      12.300 -12.268   4.624  1.00  0.00           C  
ATOM   3267  C4'   C   102      12.403 -10.852   4.100  1.00  0.00           C  
ATOM   3268  O4'   C   102      11.468 -10.663   3.004  1.00  0.00           O  
ATOM   3269  C3'   C   102      12.030  -9.746   5.077  1.00  0.00           C  
ATOM   3270  O3'   C   102      13.076  -9.465   5.988  1.00  0.00           O  
ATOM   3271  C1'   C   102      11.040  -9.300   2.997  1.00  0.00           C  
ATOM   3272  C2'   C   102      11.752  -8.580   4.140  1.00  0.00           C  
ATOM   3273  O2'   C   102      12.921  -7.970   3.623  1.00  0.00           O  
ATOM   3274  N1    C   102       9.573  -9.206   3.111  1.00  0.00           N  
ATOM   3275  C2    C   102       8.948  -8.024   2.693  1.00  0.00           C  
ATOM   3276  O2    C   102       9.654  -7.075   2.308  1.00  0.00           O  
ATOM   3277  N3    C   102       7.599  -7.941   2.732  1.00  0.00           N  
ATOM   3278  C4    C   102       6.880  -8.968   3.190  1.00  0.00           C  
ATOM   3279  N4    C   102       5.556  -8.849   3.188  1.00  0.00           N  
ATOM   3280  C5    C   102       7.492 -10.165   3.665  1.00  0.00           C  
ATOM   3281  C6    C   102       8.829 -10.243   3.604  1.00  0.00           C  
ATOM   3282  H5'   C   102      12.579 -12.975   3.830  1.00  0.00           H  
ATOM   3283 H5''   C   102      13.017 -12.408   5.446  1.00  0.00           H  
ATOM   3284  H4'   C   102      13.463 -10.744   3.827  1.00  0.00           H  
ATOM   3285  H3'   C   102      11.179 -10.000   5.727  1.00  0.00           H  
ATOM   3286  H1'   C   102      11.325  -8.785   2.068  1.00  0.00           H  
ATOM   3287  H2'   C   102      11.216  -7.758   4.634  1.00  0.00           H  
ATOM   3288 HO2'   C   102      13.665  -8.059   4.286  1.00  0.00           H  
ATOM   3289  H42   C   102       4.986  -9.599   3.526  1.00  0.00           H  
ATOM   3290  H41   C   102       5.130  -8.012   2.850  1.00  0.00           H  
ATOM   3291  H5    C   102       6.888 -10.992   4.068  1.00  0.00           H  
ATOM   3292  H6    C   102       9.336 -11.152   3.961  1.00  0.00           H  
ATOM   3293  P     U   103      12.739  -9.025   7.496  1.00  0.00           P  
ATOM   3294  OP2   U   103      11.716  -9.960   8.029  1.00  0.00           O  
ATOM   3295  OP1   U   103      14.022  -8.849   8.223  1.00  0.00           O  
ATOM   3296  O5'   U   103      12.062  -7.591   7.337  1.00  0.00           O  
ATOM   3297  C5'   U   103      12.816  -6.474   6.893  1.00  0.00           C  
ATOM   3298  C4'   U   103      11.941  -5.265   6.667  1.00  0.00           C  
ATOM   3299  O4'   U   103      10.980  -5.536   5.629  1.00  0.00           O  
ATOM   3300  C3'   U   103      11.108  -4.810   7.856  1.00  0.00           C  
ATOM   3301  O3'   U   103      11.849  -4.046   8.791  1.00  0.00           O  
ATOM   3302  C1'   U   103       9.800  -4.799   5.916  1.00  0.00           C  
ATOM   3303  C2'   U   103      10.042  -3.978   7.181  1.00  0.00           C  
ATOM   3304  O2'   U   103      10.539  -2.697   6.822  1.00  0.00           O  
ATOM   3305  N1    U   103       8.632  -5.704   6.048  1.00  0.00           N  
ATOM   3306  C2    U   103       7.377  -5.135   5.936  1.00  0.00           C  
ATOM   3307  O2    U   103       7.201  -3.946   5.737  1.00  0.00           O  
ATOM   3308  N3    U   103       6.327  -6.011   6.063  1.00  0.00           N  
ATOM   3309  C4    U   103       6.399  -7.369   6.288  1.00  0.00           C  
ATOM   3310  O4    U   103       5.359  -8.023   6.380  1.00  0.00           O  
ATOM   3311  C5    U   103       7.729  -7.888   6.393  1.00  0.00           C  
ATOM   3312  C6    U   103       8.770  -7.058   6.271  1.00  0.00           C  
ATOM   3313  H5'   U   103      13.263  -6.705   6.052  1.00  0.00           H  
ATOM   3314 H5''   U   103      13.493  -6.256   7.567  1.00  0.00           H  
ATOM   3315  H4'   U   103      12.504  -4.515   6.386  1.00  0.00           H  
ATOM   3316  H3'   U   103      10.693  -5.591   8.277  1.00  0.00           H  
ATOM   3317  H1'   U   103       9.656  -4.192   5.160  1.00  0.00           H  
ATOM   3318  H2'   U   103       9.235  -3.912   7.733  1.00  0.00           H  
ATOM   3319 HO2'   U   103      11.317  -2.488   7.381  1.00  0.00           H  
ATOM   3320  H3    U   103       5.428  -5.628   5.987  1.00  0.00           H  
ATOM   3321  H5    U   103       7.874  -8.844   6.551  1.00  0.00           H  
ATOM   3322  H6    U   103       9.669  -7.437   6.347  1.00  0.00           H  
ATOM   3323  P     A   104      11.435  -4.045  10.343  1.00  0.00           P  
ATOM   3324  OP2   A   104      11.164  -5.447  10.748  1.00  0.00           O  
ATOM   3325  OP1   A   104      12.442  -3.247  11.087  1.00  0.00           O  
ATOM   3326  O5'   A   104      10.055  -3.248  10.374  1.00  0.00           O  
ATOM   3327  C5'   A   104      10.000  -1.873  10.026  1.00  0.00           C  
ATOM   3328  C4'   A   104       8.579  -1.408   9.827  1.00  0.00           C  
ATOM   3329  O4'   A   104       7.925  -2.290   8.891  1.00  0.00           O  
ATOM   3330  C3'   A   104       7.687  -1.445  11.059  1.00  0.00           C  
ATOM   3331  O3'   A   104       7.833  -0.302  11.884  1.00  0.00           O  
ATOM   3332  C1'   A   104       6.563  -2.464   9.246  1.00  0.00           C  
ATOM   3333  C2'   A   104       6.288  -1.594  10.472  1.00  0.00           C  
ATOM   3334  O2'   A   104       5.773  -0.342  10.043  1.00  0.00           O  
ATOM   3335  N1    A   104       2.995  -6.160   9.659  1.00  0.00           N  
ATOM   3336  C2    A   104       2.909  -4.851   9.389  1.00  0.00           C  
ATOM   3337  N3    A   104       3.880  -3.945   9.297  1.00  0.00           N  
ATOM   3338  C4    A   104       5.080  -4.510   9.520  1.00  0.00           C  
ATOM   3339  C5    A   104       5.328  -5.839   9.809  1.00  0.00           C  
ATOM   3340  C6    A   104       4.215  -6.696   9.878  1.00  0.00           C  
ATOM   3341  N6    A   104       4.301  -8.000  10.148  1.00  0.00           N  
ATOM   3342  N7    A   104       6.689  -6.058   9.978  1.00  0.00           N  
ATOM   3343  C8    A   104       7.223  -4.877   9.790  1.00  0.00           C  
ATOM   3344  N9    A   104       6.307  -3.893   9.509  1.00  0.00           N  
ATOM   3345  H5'   A   104      10.501  -1.732   9.195  1.00  0.00           H  
ATOM   3346 H5''   A   104      10.413  -1.344  10.740  1.00  0.00           H  
ATOM   3347  H4'   A   104       8.591  -0.498   9.463  1.00  0.00           H  
ATOM   3348  H3'   A   104       7.896  -2.246  11.584  1.00  0.00           H  
ATOM   3349  H1'   A   104       6.001  -2.163   8.500  1.00  0.00           H  
ATOM   3350  H2'   A   104       5.681  -2.041  11.099  1.00  0.00           H  
ATOM   3351 HO2'   A   104       6.131   0.364  10.620  1.00  0.00           H  
ATOM   3352  H2    A   104       2.001  -4.512   9.238  1.00  0.00           H  
ATOM   3353  H61   A   104       3.488  -8.548  10.183  1.00  0.00           H  
ATOM   3354  H62   A   104       5.176  -8.411  10.310  1.00  0.00           H  
ATOM   3355  H8    A   104       8.188  -4.710   9.845  1.00  0.00           H  
ATOM   3356  P     A   105       8.190  -0.472  13.442  1.00  0.00           P  
ATOM   3357  OP2   A   105       9.244  -1.511  13.562  1.00  0.00           O  
ATOM   3358  OP1   A   105       8.423   0.879  14.010  1.00  0.00           O  
ATOM   3359  O5'   A   105       6.851  -1.052  14.083  1.00  0.00           O  
ATOM   3360  C5'   A   105       5.640  -0.312  14.036  1.00  0.00           C  
ATOM   3361  C4'   A   105       4.471  -1.132  14.521  1.00  0.00           C  
ATOM   3362  O4'   A   105       4.137  -2.156  13.542  1.00  0.00           O  
ATOM   3363  C3'   A   105       4.693  -1.914  15.807  1.00  0.00           C  
ATOM   3364  O3'   A   105       4.548  -1.120  16.971  1.00  0.00           O  
ATOM   3365  C1'   A   105       3.669  -3.307  14.208  1.00  0.00           C  
ATOM   3366  C2'   A   105       3.642  -3.008  15.705  1.00  0.00           C  
ATOM   3367  O2'   A   105       2.355  -2.520  16.058  1.00  0.00           O  
ATOM   3368  N1    A   105       3.990  -8.408  13.555  1.00  0.00           N  
ATOM   3369  C2    A   105       2.968  -7.604  13.872  1.00  0.00           C  
ATOM   3370  N3    A   105       2.954  -6.282  14.026  1.00  0.00           N  
ATOM   3371  C4    A   105       4.178  -5.766  13.816  1.00  0.00           C  
ATOM   3372  C5    A   105       5.325  -6.463  13.483  1.00  0.00           C  
ATOM   3373  C6    A   105       5.207  -7.858  13.349  1.00  0.00           C  
ATOM   3374  N6    A   105       6.226  -8.661  13.034  1.00  0.00           N  
ATOM   3375  N7    A   105       6.402  -5.599  13.345  1.00  0.00           N  
ATOM   3376  C8    A   105       5.891  -4.418  13.592  1.00  0.00           C  
ATOM   3377  N9    A   105       4.550  -4.445  13.884  1.00  0.00           N  
ATOM   3378  H5'   A   105       5.472  -0.032  13.112  1.00  0.00           H  
ATOM   3379 H5''   A   105       5.729   0.484  14.599  1.00  0.00           H  
ATOM   3380  H4'   A   105       3.697  -0.542  14.638  1.00  0.00           H  
ATOM   3381  H3'   A   105       5.584  -2.322  15.786  1.00  0.00           H  
ATOM   3382  H1'   A   105       2.759  -3.499  13.898  1.00  0.00           H  
ATOM   3383  H2'   A   105       3.889  -3.795  16.234  1.00  0.00           H  
ATOM   3384 HO2'   A   105       1.966  -3.109  16.736  1.00  0.00           H  
ATOM   3385  H2    A   105       2.107  -8.052  14.010  1.00  0.00           H  
ATOM   3386  H61   A   105       6.082  -9.627  12.955  1.00  0.00           H  
ATOM   3387  H62   A   105       7.117  -8.284  12.880  1.00  0.00           H  
ATOM   3388  H8    A   105       6.418  -3.591  13.570  1.00  0.00           H  
ATOM   3389  P     C   106       5.362  -1.488  18.307  1.00  0.00           P  
ATOM   3390  OP2   C   106       6.707  -1.974  17.907  1.00  0.00           O  
ATOM   3391  OP1   C   106       5.245  -0.345  19.247  1.00  0.00           O  
ATOM   3392  O5'   C   106       4.558  -2.717  18.924  1.00  0.00           O  
ATOM   3393  C5'   C   106       3.197  -2.580  19.304  1.00  0.00           C  
ATOM   3394  C4'   C   106       2.520  -3.922  19.443  1.00  0.00           C  
ATOM   3395  O4'   C   106       2.542  -4.638  18.176  1.00  0.00           O  
ATOM   3396  C3'   C   106       3.180  -4.911  20.391  1.00  0.00           C  
ATOM   3397  O3'   C   106       2.856  -4.673  21.751  1.00  0.00           O  
ATOM   3398  C1'   C   106       2.571  -6.017  18.411  1.00  0.00           C  
ATOM   3399  C2'   C   106       2.545  -6.213  19.925  1.00  0.00           C  
ATOM   3400  O2'   C   106       1.199  -6.315  20.364  1.00  0.00           O  
ATOM   3401  N1    C   106       3.792  -6.587  17.789  1.00  0.00           N  
ATOM   3402  C2    C   106       3.732  -7.889  17.277  1.00  0.00           C  
ATOM   3403  O2    C   106       2.669  -8.523  17.358  1.00  0.00           O  
ATOM   3404  N3    C   106       4.831  -8.432  16.705  1.00  0.00           N  
ATOM   3405  C4    C   106       5.962  -7.730  16.631  1.00  0.00           C  
ATOM   3406  N4    C   106       7.021  -8.306  16.058  1.00  0.00           N  
ATOM   3407  C5    C   106       6.056  -6.405  17.143  1.00  0.00           C  
ATOM   3408  C6    C   106       4.961  -5.878  17.706  1.00  0.00           C  
ATOM   3409  H5'   C   106       2.727  -2.054  18.624  1.00  0.00           H  
ATOM   3410 H5''   C   106       3.150  -2.109  20.162  1.00  0.00           H  
ATOM   3411  H4'   C   106       1.587  -3.779  19.704  1.00  0.00           H  
ATOM   3412  H3'   C   106       4.145  -4.929  20.219  1.00  0.00           H  
ATOM   3413  H1'   C   106       1.778  -6.439  18.018  1.00  0.00           H  
ATOM   3414  H2'   C   106       3.076  -6.989  20.202  1.00  0.00           H  
ATOM   3415 HO2'   C   106       1.117  -7.077  20.973  1.00  0.00           H  
ATOM   3416  H42   C   106       7.867  -7.816  15.989  1.00  0.00           H  
ATOM   3417  H41   C   106       6.953  -9.219  15.708  1.00  0.00           H  
ATOM   3418  H5    C   106       6.891  -5.896  17.084  1.00  0.00           H  
ATOM   3419  H6    C   106       5.006  -4.967  18.063  1.00  0.00           H  
ATOM   3420  P     A   107       3.943  -4.955  22.902  1.00  0.00           P  
ATOM   3421  OP2   A   107       5.294  -4.802  22.306  1.00  0.00           O  
ATOM   3422  OP1   A   107       3.570  -4.152  24.093  1.00  0.00           O  
ATOM   3423  O5'   A   107       3.734  -6.494  23.259  1.00  0.00           O  
ATOM   3424  C5'   A   107       2.513  -6.953  23.819  1.00  0.00           C  
ATOM   3425  C4'   A   107       2.231  -8.384  23.436  1.00  0.00           C  
ATOM   3426  O4'   A   107       2.321  -8.537  21.993  1.00  0.00           O  
ATOM   3427  C3'   A   107       3.218  -9.420  23.953  1.00  0.00           C  
ATOM   3428  O3'   A   107       2.960  -9.813  25.290  1.00  0.00           O  
ATOM   3429  C1'   A   107       2.746  -9.845  21.680  1.00  0.00           C  
ATOM   3430  C2'   A   107       2.967 -10.581  23.002  1.00  0.00           C  
ATOM   3431  O2'   A   107       1.780 -11.281  23.345  1.00  0.00           O  
ATOM   3432  N1    A   107       5.605 -12.199  18.096  1.00  0.00           N  
ATOM   3433  C2    A   107       4.446 -12.527  18.682  1.00  0.00           C  
ATOM   3434  N3    A   107       3.756 -11.867  19.610  1.00  0.00           N  
ATOM   3435  C4    A   107       4.383 -10.725  19.945  1.00  0.00           C  
ATOM   3436  C5    A   107       5.577 -10.254  19.432  1.00  0.00           C  
ATOM   3437  C6    A   107       6.208 -11.046  18.456  1.00  0.00           C  
ATOM   3438  N6    A   107       7.363 -10.720  17.872  1.00  0.00           N  
ATOM   3439  N7    A   107       5.916  -9.041  20.015  1.00  0.00           N  
ATOM   3440  C8    A   107       4.937  -8.810  20.853  1.00  0.00           C  
ATOM   3441  N9    A   107       3.973  -9.788  20.863  1.00  0.00           N  
ATOM   3442  H5'   A   107       1.780  -6.386  23.498  1.00  0.00           H  
ATOM   3443 H5''   A   107       2.563  -6.887  24.795  1.00  0.00           H  
ATOM   3444  H4'   A   107       1.324  -8.617  23.724  1.00  0.00           H  
ATOM   3445  H3'   A   107       4.131  -9.085  23.828  1.00  0.00           H  
ATOM   3446  H1'   A   107       2.036 -10.292  21.172  1.00  0.00           H  
ATOM   3447  H2'   A   107       3.741 -11.181  22.954  1.00  0.00           H  
ATOM   3448 HO2'   A   107       1.986 -12.235  23.432  1.00  0.00           H  
ATOM   3449  H2    A   107       4.050 -13.374  18.386  1.00  0.00           H  
ATOM   3450  H61   A   107       7.755 -11.313  17.197  1.00  0.00           H  
ATOM   3451  H62   A   107       7.819  -9.887  18.117  1.00  0.00           H  
ATOM   3452  H8    A   107       4.895  -8.012  21.422  1.00  0.00           H  
ATOM   3453  P     C   108       4.150 -10.381  26.209  1.00  0.00           P  
ATOM   3454  OP2   C   108       5.371  -9.587  25.924  1.00  0.00           O  
ATOM   3455  OP1   C   108       3.647 -10.478  27.603  1.00  0.00           O  
ATOM   3456  O5'   C   108       4.384 -11.860  25.667  1.00  0.00           O  
ATOM   3457  C5'   C   108       3.390 -12.861  25.823  1.00  0.00           C  
ATOM   3458  C4'   C   108       3.680 -14.076  24.968  1.00  0.00           C  
ATOM   3459  O4'   C   108       3.772 -13.681  23.572  1.00  0.00           O  
ATOM   3460  C3'   C   108       5.000 -14.780  25.237  1.00  0.00           C  
ATOM   3461  O3'   C   108       4.930 -15.665  26.351  1.00  0.00           O  
ATOM   3462  C1'   C   108       4.753 -14.473  22.915  1.00  0.00           C  
ATOM   3463  C2'   C   108       5.240 -15.511  23.926  1.00  0.00           C  
ATOM   3464  O2'   C   108       4.431 -16.658  23.803  1.00  0.00           O  
ATOM   3465  N1    C   108       5.840 -13.594  22.427  1.00  0.00           N  
ATOM   3466  C2    C   108       6.559 -13.975  21.279  1.00  0.00           C  
ATOM   3467  O2    C   108       6.256 -15.033  20.694  1.00  0.00           O  
ATOM   3468  N3    C   108       7.566 -13.182  20.839  1.00  0.00           N  
ATOM   3469  C4    C   108       7.868 -12.053  21.491  1.00  0.00           C  
ATOM   3470  N4    C   108       8.877 -11.308  21.026  1.00  0.00           N  
ATOM   3471  C5    C   108       7.151 -11.641  22.652  1.00  0.00           C  
ATOM   3472  C6    C   108       6.155 -12.431  23.079  1.00  0.00           C  
ATOM   3473  H5'   C   108       2.520 -12.489  25.566  1.00  0.00           H  
ATOM   3474 H5''   C   108       3.356 -13.133  26.764  1.00  0.00           H  
ATOM   3475  H4'   C   108       2.858 -14.770  25.201  1.00  0.00           H  
ATOM   3476  H3'   C   108       5.819 -14.095  25.505  1.00  0.00           H  
ATOM   3477  H1'   C   108       4.380 -15.028  22.042  1.00  0.00           H  
ATOM   3478  H2'   C   108       6.272 -15.876  23.826  1.00  0.00           H  
ATOM   3479 HO2'   C   108       4.163 -16.977  24.713  1.00  0.00           H  
ATOM   3480  H42   C   108       9.129 -10.459  21.492  1.00  0.00           H  
ATOM   3481  H41   C   108       9.380 -11.600  20.213  1.00  0.00           H  
ATOM   3482  H5    C   108       7.407 -10.709  23.179  1.00  0.00           H  
ATOM   3483  H6    C   108       5.579 -12.144  23.972  1.00  0.00           H  
ATOM   3484  P     G   109       6.165 -15.748  27.387  1.00  0.00           P  
ATOM   3485  OP2   G   109       6.691 -14.394  27.705  1.00  0.00           O  
ATOM   3486  OP1   G   109       5.667 -16.614  28.481  1.00  0.00           O  
ATOM   3487  O5'   G   109       7.315 -16.505  26.580  1.00  0.00           O  
ATOM   3488  C5'   G   109       7.329 -17.946  26.475  1.00  0.00           C  
ATOM   3489  C4'   G   109       8.419 -18.395  25.560  1.00  0.00           C  
ATOM   3490  O4'   G   109       8.324 -17.689  24.289  1.00  0.00           O  
ATOM   3491  C3'   G   109       9.825 -18.115  26.018  1.00  0.00           C  
ATOM   3492  O3'   G   109      10.206 -19.074  26.990  1.00  0.00           O  
ATOM   3493  C1'   G   109       9.615 -17.589  23.734  1.00  0.00           C  
ATOM   3494  C2'   G   109      10.583 -18.266  24.708  1.00  0.00           C  
ATOM   3495  O2'   G   109      10.681 -19.628  24.335  1.00  0.00           O  
ATOM   3496  N1    G   109      12.864 -14.273  21.656  1.00  0.00           N  
ATOM   3497  C2    G   109      12.889 -15.637  21.630  1.00  0.00           C  
ATOM   3498  N2    G   109      13.896 -16.184  20.952  1.00  0.00           N  
ATOM   3499  N3    G   109      11.988 -16.405  22.219  1.00  0.00           N  
ATOM   3500  C4    G   109      11.027 -15.680  22.831  1.00  0.00           C  
ATOM   3501  C5    G   109      10.908 -14.309  22.911  1.00  0.00           C  
ATOM   3502  C6    G   109      11.900 -13.499  22.293  1.00  0.00           C  
ATOM   3503  O6    G   109      11.993 -12.266  22.273  1.00  0.00           O  
ATOM   3504  N7    G   109       9.775 -13.952  23.627  1.00  0.00           N  
ATOM   3505  C8    G   109       9.232 -15.089  23.964  1.00  0.00           C  
ATOM   3506  N9    G   109       9.940 -16.181  23.517  1.00  0.00           N  
ATOM   3507  H5'   G   109       6.361 -18.307  26.098  1.00  0.00           H  
ATOM   3508 H5''   G   109       7.475 -18.395  27.469  1.00  0.00           H  
ATOM   3509  H4'   G   109       8.283 -19.484  25.495  1.00  0.00           H  
ATOM   3510  H3'   G   109       9.943 -17.140  26.514  1.00  0.00           H  
ATOM   3511  H1'   G   109       9.729 -18.097  22.766  1.00  0.00           H  
ATOM   3512  H2'   G   109      11.617 -17.898  24.771  1.00  0.00           H  
ATOM   3513 HO2'   G   109      10.674 -20.200  25.156  1.00  0.00           H  
ATOM   3514  H1    G   109      13.598 -13.789  21.181  1.00  0.00           H  
ATOM   3515  H22   G   109      13.972 -17.179  20.886  1.00  0.00           H  
ATOM   3516  H21   G   109      14.575 -15.601  20.508  1.00  0.00           H  
ATOM   3517  H8    G   109       8.303 -15.168  24.550  1.00  0.00           H  
ATOM   3518  P     C   110      11.079 -18.619  28.259  1.00  0.00           P  
ATOM   3519  OP2   C   110      10.708 -17.230  28.613  1.00  0.00           O  
ATOM   3520  OP1   C   110      10.968 -19.691  29.276  1.00  0.00           O  
ATOM   3521  O5'   C   110      12.569 -18.590  27.702  1.00  0.00           O  
ATOM   3522  C5'   C   110      13.230 -19.799  27.287  1.00  0.00           C  
ATOM   3523  C4'   C   110      14.501 -19.464  26.549  1.00  0.00           C  
ATOM   3524  O4'   C   110      14.187 -18.711  25.347  1.00  0.00           O  
ATOM   3525  C3'   C   110      15.458 -18.550  27.296  1.00  0.00           C  
ATOM   3526  O3'   C   110      16.250 -19.232  28.242  1.00  0.00           O  
ATOM   3527  C1'   C   110      15.226 -17.784  25.097  1.00  0.00           C  
ATOM   3528  C2'   C   110      16.296 -17.982  26.169  1.00  0.00           C  
ATOM   3529  O2'   C   110      17.271 -18.896  25.704  1.00  0.00           O  
ATOM   3530  N1    C   110      14.681 -16.416  25.136  1.00  0.00           N  
ATOM   3531  C2    C   110      15.355 -15.415  24.426  1.00  0.00           C  
ATOM   3532  O2    C   110      16.404 -15.705  23.830  1.00  0.00           O  
ATOM   3533  N3    C   110      14.859 -14.155  24.426  1.00  0.00           N  
ATOM   3534  C4    C   110      13.757 -13.873  25.117  1.00  0.00           C  
ATOM   3535  N4    C   110      13.315 -12.615  25.094  1.00  0.00           N  
ATOM   3536  C5    C   110      13.063 -14.867  25.865  1.00  0.00           C  
ATOM   3537  C6    C   110      13.552 -16.115  25.843  1.00  0.00           C  
ATOM   3538  H5'   C   110      12.567 -20.391  26.640  1.00  0.00           H  
ATOM   3539 H5''   C   110      13.462 -20.422  28.164  1.00  0.00           H  
ATOM   3540  H4'   C   110      14.974 -20.442  26.373  1.00  0.00           H  
ATOM   3541  H3'   C   110      14.954 -17.780  27.900  1.00  0.00           H  
ATOM   3542  H1'   C   110      15.720 -17.915  24.123  1.00  0.00           H  
ATOM   3543  H2'   C   110      16.866 -17.092  26.471  1.00  0.00           H  
ATOM   3544 HO2'   C   110      17.539 -19.507  26.449  1.00  0.00           H  
ATOM   3545  H42   C   110      12.491 -12.364  25.603  1.00  0.00           H  
ATOM   3546  H41   C   110      13.808 -11.922  24.569  1.00  0.00           H  
ATOM   3547  H5    C   110      12.160 -14.619  26.442  1.00  0.00           H  
ATOM   3548  H6    C   110      13.041 -16.908  26.409  1.00  0.00           H  
ATOM   3549  P     A   111      16.654 -18.511  29.620  1.00  0.00           P  
ATOM   3550  OP2   A   111      15.517 -17.699  30.119  1.00  0.00           O  
ATOM   3551  OP1   A   111      17.205 -19.594  30.470  1.00  0.00           O  
ATOM   3552  O5'   A   111      17.831 -17.513  29.210  1.00  0.00           O  
ATOM   3553  C5'   A   111      19.098 -18.008  28.724  1.00  0.00           C  
ATOM   3554  C4'   A   111      19.982 -16.862  28.277  1.00  0.00           C  
ATOM   3555  O4'   A   111      19.407 -16.229  27.100  1.00  0.00           O  
ATOM   3556  C3'   A   111      20.166 -15.700  29.245  1.00  0.00           C  
ATOM   3557  O3'   A   111      21.146 -15.970  30.230  1.00  0.00           O  
ATOM   3558  C1'   A   111      19.766 -14.860  27.080  1.00  0.00           C  
ATOM   3559  C2'   A   111      20.626 -14.585  28.313  1.00  0.00           C  
ATOM   3560  O2'   A   111      21.990 -14.693  27.964  1.00  0.00           O  
ATOM   3561  N1    A   111      17.592 -10.403  25.702  1.00  0.00           N  
ATOM   3562  C2    A   111      18.841 -10.866  25.578  1.00  0.00           C  
ATOM   3563  N3    A   111      19.348 -12.032  25.959  1.00  0.00           N  
ATOM   3564  C4    A   111      18.406 -12.784  26.556  1.00  0.00           C  
ATOM   3565  C5    A   111      17.084 -12.440  26.766  1.00  0.00           C  
ATOM   3566  C6    A   111      16.669 -11.182  26.298  1.00  0.00           C  
ATOM   3567  N6    A   111      15.419 -10.725  26.402  1.00  0.00           N  
ATOM   3568  N7    A   111      16.413 -13.457  27.427  1.00  0.00           N  
ATOM   3569  C8    A   111      17.323 -14.384  27.592  1.00  0.00           C  
ATOM   3570  N9    A   111      18.552 -14.048  27.080  1.00  0.00           N  
ATOM   3571  H5'   A   111      18.936 -18.697  27.882  1.00  0.00           H  
ATOM   3572 H5''   A   111      19.609 -18.579  29.514  1.00  0.00           H  
ATOM   3573  H4'   A   111      20.965 -17.328  28.118  1.00  0.00           H  
ATOM   3574  H3'   A   111      19.265 -15.467  29.833  1.00  0.00           H  
ATOM   3575  H1'   A   111      20.359 -14.560  26.204  1.00  0.00           H  
ATOM   3576  H2'   A   111      20.532 -13.588  28.765  1.00  0.00           H  
ATOM   3577 HO2'   A   111      22.496 -15.115  28.717  1.00  0.00           H  
ATOM   3578  H2    A   111      19.549 -10.182  25.091  1.00  0.00           H  
ATOM   3579  H61   A   111      15.185  -9.821  26.041  1.00  0.00           H  
ATOM   3580  H62   A   111      14.717 -11.284  26.840  1.00  0.00           H  
ATOM   3581  H8    A   111      17.121 -15.344  28.091  1.00  0.00           H  
ATOM   3582  P     G   112      21.003 -15.348  31.705  1.00  0.00           P  
ATOM   3583  OP2   G   112      19.558 -15.291  32.042  1.00  0.00           O  
ATOM   3584  OP1   G   112      21.938 -16.072  32.603  1.00  0.00           O  
ATOM   3585  O5'   G   112      21.531 -13.853  31.546  1.00  0.00           O  
ATOM   3586  C5'   G   112      22.906 -13.586  31.318  1.00  0.00           C  
ATOM   3587  C4'   G   112      23.238 -12.138  31.567  1.00  0.00           C  
ATOM   3588  O4'   G   112      22.492 -11.648  32.715  1.00  0.00           O  
ATOM   3589  C3'   G   112      24.675 -11.829  31.917  1.00  0.00           C  
ATOM   3590  O3'   G   112      25.465 -11.815  30.741  1.00  0.00           O  
ATOM   3591  C1'   G   112      23.241 -10.659  33.374  1.00  0.00           C  
ATOM   3592  C2'   G   112      24.536 -10.465  32.580  1.00  0.00           C  
ATOM   3593  O2'   G   112      24.346  -9.407  31.663  1.00  0.00           O  
ATOM   3594  N1    G   112      25.561  -9.574  37.740  1.00  0.00           N  
ATOM   3595  C2    G   112      25.472  -8.833  36.589  1.00  0.00           C  
ATOM   3596  N2    G   112      26.119  -7.661  36.586  1.00  0.00           N  
ATOM   3597  N3    G   112      24.803  -9.216  35.516  1.00  0.00           N  
ATOM   3598  C4    G   112      24.241 -10.432  35.681  1.00  0.00           C  
ATOM   3599  C5    G   112      24.276 -11.256  36.785  1.00  0.00           C  
ATOM   3600  C6    G   112      24.979 -10.819  37.941  1.00  0.00           C  
ATOM   3601  O6    G   112      25.109 -11.393  39.030  1.00  0.00           O  
ATOM   3602  N7    G   112      23.572 -12.430  36.547  1.00  0.00           N  
ATOM   3603  C8    G   112      23.131 -12.300  35.325  1.00  0.00           C  
ATOM   3604  N9    G   112      23.513 -11.116  34.736  1.00  0.00           N  
ATOM   3605  H5'   G   112      23.126 -13.809  30.390  1.00  0.00           H  
ATOM   3606 H5''   G   112      23.444 -14.145  31.917  1.00  0.00           H  
ATOM   3607  H4'   G   112      23.000 -11.641  30.616  1.00  0.00           H  
ATOM   3608  H3'   G   112      25.145 -12.584  32.565  1.00  0.00           H  
ATOM   3609  H1'   G   112      22.762  -9.673  33.450  1.00  0.00           H  
ATOM   3610  H2'   G   112      25.432 -10.175  33.146  1.00  0.00           H  
ATOM   3611 HO2'   G   112      24.796  -9.630  30.798  1.00  0.00           H  
ATOM   3612  H1    G   112      26.088  -9.188  38.497  1.00  0.00           H  
ATOM   3613  H22   G   112      26.094  -7.079  35.772  1.00  0.00           H  
ATOM   3614  H21   G   112      26.627  -7.368  37.394  1.00  0.00           H  
ATOM   3615  H8    G   112      22.526 -13.064  34.814  1.00  0.00           H  
ATOM   3616  P     C   113      26.937 -12.459  30.759  1.00  0.00           P  
ATOM   3617  OP2   C   113      26.968 -13.715  31.560  1.00  0.00           O  
ATOM   3618  OP1   C   113      27.371 -12.493  29.345  1.00  0.00           O  
ATOM   3619  O5'   C   113      27.798 -11.357  31.509  1.00  0.00           O  
ATOM   3620  C5'   C   113      27.958 -10.050  30.940  1.00  0.00           C  
ATOM   3621  C4'   C   113      28.635  -9.136  31.929  1.00  0.00           C  
ATOM   3622  O4'   C   113      27.815  -9.012  33.121  1.00  0.00           O  
ATOM   3623  C3'   C   113      29.974  -9.630  32.454  1.00  0.00           C  
ATOM   3624  O3'   C   113      31.033  -9.322  31.558  1.00  0.00           O  
ATOM   3625  C1'   C   113      28.640  -8.926  34.267  1.00  0.00           C  
ATOM   3626  C2'   C   113      30.090  -8.878  33.772  1.00  0.00           C  
ATOM   3627  O2'   C   113      30.474  -7.534  33.572  1.00  0.00           O  
ATOM   3628  N1    C   113      28.347 -10.086  35.139  1.00  0.00           N  
ATOM   3629  C2    C   113      28.681 -10.005  36.506  1.00  0.00           C  
ATOM   3630  O2    C   113      29.207  -8.965  36.939  1.00  0.00           O  
ATOM   3631  N3    C   113      28.420 -11.059  37.313  1.00  0.00           N  
ATOM   3632  C4    C   113      27.841 -12.152  36.818  1.00  0.00           C  
ATOM   3633  N4    C   113      27.584 -13.158  37.659  1.00  0.00           N  
ATOM   3634  C5    C   113      27.492 -12.264  35.436  1.00  0.00           C  
ATOM   3635  C6    C   113      27.761 -11.219  34.640  1.00  0.00           C  
ATOM   3636  H5'   C   113      26.978  -9.636  30.661  1.00  0.00           H  
ATOM   3637 H5''   C   113      28.556 -10.110  30.019  1.00  0.00           H  
ATOM   3638  H4'   C   113      28.786  -8.201  31.370  1.00  0.00           H  
ATOM   3639  H3'   C   113      30.028 -10.724  32.565  1.00  0.00           H  
ATOM   3640  H1'   C   113      28.484  -8.029  34.883  1.00  0.00           H  
ATOM   3641  H2'   C   113      30.856  -9.303  34.437  1.00  0.00           H  
ATOM   3642 HO2'   C   113      30.956  -7.450  32.700  1.00  0.00           H  
ATOM   3643  H42   C   113      27.151 -13.995  37.322  1.00  0.00           H  
ATOM   3644  H41   C   113      27.824 -13.074  38.625  1.00  0.00           H  
ATOM   3645  H5    C   113      27.022 -13.176  35.039  1.00  0.00           H  
ATOM   3646  H6    C   113      27.505 -11.271  33.571  1.00  0.00           H  
ATOM   3647  P     C   114      32.219 -10.380  31.314  1.00  0.00           P  
ATOM   3648  OP2   C   114      31.636 -11.745  31.358  1.00  0.00           O  
ATOM   3649  OP1   C   114      32.981  -9.947  30.115  1.00  0.00           O  
ATOM   3650  O5'   C   114      33.161 -10.204  32.586  1.00  0.00           O  
ATOM   3651  C5'   C   114      33.923  -9.021  32.772  1.00  0.00           C  
ATOM   3652  C4'   C   114      34.492  -8.938  34.167  1.00  0.00           C  
ATOM   3653  O4'   C   114      33.410  -8.976  35.132  1.00  0.00           O  
ATOM   3654  C3'   C   114      35.327 -10.124  34.622  1.00  0.00           C  
ATOM   3655  O3'   C   114      36.637 -10.119  34.080  1.00  0.00           O  
ATOM   3656  C1'   C   114      33.896  -9.494  36.342  1.00  0.00           C  
ATOM   3657  C2'   C   114      35.348  -9.883  36.118  1.00  0.00           C  
ATOM   3658  O2'   C   114      36.193  -8.792  36.451  1.00  0.00           O  
ATOM   3659  N1    C   114      33.059 -10.650  36.747  1.00  0.00           N  
ATOM   3660  C2    C   114      33.069 -11.039  38.093  1.00  0.00           C  
ATOM   3661  O2    C   114      33.772 -10.412  38.900  1.00  0.00           O  
ATOM   3662  N3    C   114      32.314 -12.090  38.489  1.00  0.00           N  
ATOM   3663  C4    C   114      31.568 -12.748  37.602  1.00  0.00           C  
ATOM   3664  N4    C   114      30.839 -13.778  38.038  1.00  0.00           N  
ATOM   3665  C5    C   114      31.536 -12.378  36.228  1.00  0.00           C  
ATOM   3666  C6    C   114      32.286 -11.336  35.848  1.00  0.00           C  
ATOM   3667  H5'   C   114      33.348  -8.243  32.614  1.00  0.00           H  
ATOM   3668 H5''   C   114      34.659  -9.011  32.125  1.00  0.00           H  
ATOM   3669  H4'   C   114      34.975  -8.090  34.261  1.00  0.00           H  
ATOM   3670  H3'   C   114      34.846 -10.954  34.422  1.00  0.00           H  
ATOM   3671  H1'   C   114      33.851  -8.801  37.033  1.00  0.00           H  
ATOM   3672  H2'   C   114      35.594 -10.695  36.608  1.00  0.00           H  
ATOM   3673 HO2'   C   114      36.919  -8.737  35.796  1.00  0.00           H  
ATOM   3674  H42   C   114      30.280 -14.282  37.411  1.00  0.00           H  
ATOM   3675  H41   C   114      30.864 -14.031  38.985  1.00  0.00           H  
ATOM   3676  H5    C   114      30.983 -12.868  35.583  1.00  0.00           H  
ATOM   3677  H6    C   114      32.277 -11.066  34.907  1.00  0.00           H  
ATOM   3678  P     A   115      37.357 -11.503  33.691  1.00  0.00           P  
ATOM   3679  OP2   A   115      36.362 -12.360  32.999  1.00  0.00           O  
ATOM   3680  OP1   A   115      38.642 -11.181  33.022  1.00  0.00           O  
ATOM   3681  O5'   A   115      37.688 -12.172  35.099  1.00  0.00           O  
ATOM   3682  C5'   A   115      38.694 -11.633  35.944  1.00  0.00           C  
ATOM   3683  C4'   A   115      38.591 -12.179  37.346  1.00  0.00           C  
ATOM   3684  O4'   A   115      37.239 -12.015  37.824  1.00  0.00           O  
ATOM   3685  C3'   A   115      38.828 -13.674  37.498  1.00  0.00           C  
ATOM   3686  O3'   A   115      40.202 -14.020  37.508  1.00  0.00           O  
ATOM   3687  C1'   A   115      36.873 -13.104  38.640  1.00  0.00           C  
ATOM   3688  C2'   A   115      38.104 -13.977  38.798  1.00  0.00           C  
ATOM   3689  O2'   A   115      38.854 -13.535  39.920  1.00  0.00           O  
ATOM   3690  N1    A   115      33.211 -16.685  39.200  1.00  0.00           N  
ATOM   3691  C2    A   115      34.145 -16.214  40.037  1.00  0.00           C  
ATOM   3692  N3    A   115      35.069 -15.280  39.825  1.00  0.00           N  
ATOM   3693  C4    A   115      34.978 -14.797  38.573  1.00  0.00           C  
ATOM   3694  C5    A   115      34.073 -15.179  37.601  1.00  0.00           C  
ATOM   3695  C6    A   115      33.146 -16.178  37.951  1.00  0.00           C  
ATOM   3696  N6    A   115      32.215 -16.648  37.117  1.00  0.00           N  
ATOM   3697  N7    A   115      34.278 -14.463  36.430  1.00  0.00           N  
ATOM   3698  C8    A   115      35.286 -13.676  36.716  1.00  0.00           C  
ATOM   3699  N9    A   115      35.759 -13.825  37.996  1.00  0.00           N  
ATOM   3700  H5'   A   115      38.598 -10.658  35.974  1.00  0.00           H  
ATOM   3701 H5''   A   115      39.574 -11.856  35.577  1.00  0.00           H  
ATOM   3702  H4'   A   115      39.202 -11.679  37.927  1.00  0.00           H  
ATOM   3703  H3'   A   115      38.384 -14.146  36.762  1.00  0.00           H  
ATOM   3704  H1'   A   115      36.588 -12.781  39.521  1.00  0.00           H  
ATOM   3705  H2'   A   115      37.871 -14.926  38.867  1.00  0.00           H  
ATOM   3706 HO2'   A   115      39.805 -13.533  39.687  1.00  0.00           H  
ATOM   3707  H2    A   115      34.149 -16.615  40.931  1.00  0.00           H  
ATOM   3708  H61   A   115      31.596 -17.346  37.418  1.00  0.00           H  
ATOM   3709  H62   A   115      32.149 -16.295  36.206  1.00  0.00           H  
ATOM   3710  H8    A   115      35.667 -13.040  36.074  1.00  0.00           H  
ATOM   3711  P     A   116      40.632 -15.563  37.575  1.00  0.00           P  
ATOM   3712  OP2   A   116      41.359 -15.836  36.310  1.00  0.00           O  
ATOM   3713  OP1   A   116      41.328 -15.735  38.875  1.00  0.00           O  
ATOM   3714  O5'   A   116      39.321 -16.469  37.595  1.00  0.00           O  
ATOM   3715  C5'   A   116      39.409 -17.881  37.481  1.00  0.00           C  
ATOM   3716  C4'   A   116      39.646 -18.531  38.821  1.00  0.00           C  
ATOM   3717  O4'   A   116      38.442 -18.475  39.627  1.00  0.00           O  
ATOM   3718  C3'   A   116      39.968 -20.018  38.795  1.00  0.00           C  
ATOM   3719  O3'   A   116      41.302 -20.290  38.403  1.00  0.00           O  
ATOM   3720  C1'   A   116      38.491 -19.527  40.550  1.00  0.00           C  
ATOM   3721  C2'   A   116      39.731 -20.365  40.260  1.00  0.00           C  
ATOM   3722  O2'   A   116      40.804 -19.917  41.075  1.00  0.00           O  
ATOM   3723  N1    A   116      35.775 -23.424  42.547  1.00  0.00           N  
ATOM   3724  C2    A   116      36.965 -22.900  42.866  1.00  0.00           C  
ATOM   3725  N3    A   116      37.615 -21.883  42.302  1.00  0.00           N  
ATOM   3726  C4    A   116      36.904 -21.373  41.281  1.00  0.00           C  
ATOM   3727  C5    A   116      35.668 -21.803  40.835  1.00  0.00           C  
ATOM   3728  C6    A   116      35.087 -22.887  41.516  1.00  0.00           C  
ATOM   3729  N6    A   116      33.901 -23.411  41.198  1.00  0.00           N  
ATOM   3730  N7    A   116      35.241 -21.037  39.759  1.00  0.00           N  
ATOM   3731  C8    A   116      36.212 -20.176  39.582  1.00  0.00           C  
ATOM   3732  N9    A   116      37.251 -20.321  40.468  1.00  0.00           N  
ATOM   3733  H5'   A   116      40.150 -18.109  36.881  1.00  0.00           H  
ATOM   3734 H5''   A   116      38.574 -18.226  37.102  1.00  0.00           H  
ATOM   3735  H4'   A   116      40.371 -18.059  39.283  1.00  0.00           H  
ATOM   3736  H3'   A   116      39.355 -20.528  38.224  1.00  0.00           H  
ATOM   3737  H1'   A   116      38.567 -19.131  41.444  1.00  0.00           H  
ATOM   3738  H2'   A   116      39.560 -21.323  40.379  1.00  0.00           H  
ATOM   3739 HO2'   A   116      41.631 -19.931  40.550  1.00  0.00           H  
ATOM   3740  H2    A   116      37.424 -23.325  43.621  1.00  0.00           H  
ATOM   3741  H61   A   116      33.546 -24.168  41.710  1.00  0.00           H  
ATOM   3742  H62   A   116      33.384 -23.038  40.454  1.00  0.00           H  
ATOM   3743  H8    A   116      36.199 -19.490  38.880  1.00  0.00           H  
ATOM   3744  P     G   117      41.622 -21.528  37.430  1.00  0.00           P  
ATOM   3745  OP2   G   117      40.513 -21.639  36.448  1.00  0.00           O  
ATOM   3746  OP1   G   117      43.019 -21.386  36.946  1.00  0.00           O  
ATOM   3747  O5'   G   117      41.560 -22.799  38.389  1.00  0.00           O  
ATOM   3748  C5'   G   117      41.229 -24.082  37.879  1.00  0.00           C  
ATOM   3749  C4'   G   117      40.377 -24.858  38.846  1.00  0.00           C  
ATOM   3750  O4'   G   117      39.276 -24.030  39.318  1.00  0.00           O  
ATOM   3751  C3'   G   117      39.666 -26.073  38.285  1.00  0.00           C  
ATOM   3752  O3'   G   117      40.514 -27.194  38.129  1.00  0.00           O  
ATOM   3753  C1'   G   117      38.186 -24.850  39.639  1.00  0.00           C  
ATOM   3754  C2'   G   117      38.608 -26.294  39.350  1.00  0.00           C  
ATOM   3755  O2'   G   117      39.158 -26.888  40.510  1.00  0.00           O  
ATOM   3756  N1    G   117      33.392 -25.847  38.315  1.00  0.00           N  
ATOM   3757  C2    G   117      34.153 -26.401  39.310  1.00  0.00           C  
ATOM   3758  N2    G   117      33.565 -27.358  40.039  1.00  0.00           N  
ATOM   3759  N3    G   117      35.393 -26.042  39.576  1.00  0.00           N  
ATOM   3760  C4    G   117      35.815 -25.050  38.766  1.00  0.00           C  
ATOM   3761  C5    G   117      35.130 -24.419  37.752  1.00  0.00           C  
ATOM   3762  C6    G   117      33.806 -24.834  37.461  1.00  0.00           C  
ATOM   3763  O6    G   117      33.041 -24.421  36.582  1.00  0.00           O  
ATOM   3764  N7    G   117      35.916 -23.440  37.162  1.00  0.00           N  
ATOM   3765  C8    G   117      37.052 -23.501  37.803  1.00  0.00           C  
ATOM   3766  N9    G   117      37.068 -24.468  38.779  1.00  0.00           N  
ATOM   3767  H5'   G   117      42.054 -24.581  37.707  1.00  0.00           H  
ATOM   3768 H5''   G   117      40.739 -23.974  37.036  1.00  0.00           H  
ATOM   3769  H4'   G   117      41.081 -25.177  39.628  1.00  0.00           H  
ATOM   3770  H3'   G   117      39.264 -25.922  37.272  1.00  0.00           H  
ATOM   3771  H1'   G   117      37.836 -24.822  40.681  1.00  0.00           H  
ATOM   3772  H2'   G   117      37.812 -26.977  39.022  1.00  0.00           H  
ATOM   3773 HO2'   G   117      38.432 -27.053  41.177  1.00  0.00           H  
ATOM   3774  H1    G   117      32.465 -26.200  38.191  1.00  0.00           H  
ATOM   3775  H22   G   117      34.069 -27.797  40.784  1.00  0.00           H  
ATOM   3776  H21   G   117      32.626 -27.633  39.840  1.00  0.00           H  
ATOM   3777  H8    G   117      37.911 -22.850  37.579  1.00  0.00           H  
ATOM   3778  P     U   118      40.343 -28.150  36.837  1.00  0.00           P  
ATOM   3779  OP2   U   118      39.882 -27.362  35.669  1.00  0.00           O  
ATOM   3780  OP1   U   118      41.600 -28.936  36.740  1.00  0.00           O  
ATOM   3781  O5'   U   118      39.151 -29.131  37.233  1.00  0.00           O  
ATOM   3782  C5'   U   118      39.249 -29.993  38.382  1.00  0.00           C  
ATOM   3783  C4'   U   118      37.899 -30.588  38.693  1.00  0.00           C  
ATOM   3784  O4'   U   118      36.942 -29.512  38.879  1.00  0.00           O  
ATOM   3785  C3'   U   118      37.298 -31.419  37.572  1.00  0.00           C  
ATOM   3786  O3'   U   118      37.787 -32.748  37.593  1.00  0.00           O  
ATOM   3787  C1'   U   118      35.681 -29.887  38.329  1.00  0.00           C  
ATOM   3788  C2'   U   118      35.811 -31.342  37.870  1.00  0.00           C  
ATOM   3789  O2'   U   118      35.420 -32.218  38.918  1.00  0.00           O  
ATOM   3790  N1    U   118      35.344 -28.942  37.249  1.00  0.00           N  
ATOM   3791  C2    U   118      34.029 -28.888  36.845  1.00  0.00           C  
ATOM   3792  O2    U   118      33.168 -29.614  37.309  1.00  0.00           O  
ATOM   3793  N3    U   118      33.756 -27.962  35.870  1.00  0.00           N  
ATOM   3794  C4    U   118      34.644 -27.113  35.258  1.00  0.00           C  
ATOM   3795  O4    U   118      34.234 -26.316  34.413  1.00  0.00           O  
ATOM   3796  C5    U   118      35.998 -27.239  35.708  1.00  0.00           C  
ATOM   3797  C6    U   118      36.296 -28.126  36.666  1.00  0.00           C  
ATOM   3798  H5'   U   118      39.616 -29.427  39.249  1.00  0.00           H  
ATOM   3799 H5''   U   118      39.975 -30.797  38.191  1.00  0.00           H  
ATOM   3800  H4'   U   118      38.078 -31.213  39.580  1.00  0.00           H  
ATOM   3801  H3'   U   118      37.554 -31.054  36.566  1.00  0.00           H  
ATOM   3802  H1'   U   118      34.843 -29.850  39.040  1.00  0.00           H  
ATOM   3803  H2'   U   118      35.191 -31.635  37.011  1.00  0.00           H  
ATOM   3804 HO2'   U   118      36.081 -32.966  38.993  1.00  0.00           H  
ATOM   3805  H3    U   118      32.803 -27.898  35.568  1.00  0.00           H  
ATOM   3806  H5    U   118      36.788 -26.611  35.268  1.00  0.00           H  
ATOM   3807  H6    U   118      37.341 -28.210  37.001  1.00  0.00           H  
ATOM   3808  P     C   119      38.229 -33.465  36.218  1.00  0.00           P  
ATOM   3809  OP2   C   119      38.846 -32.506  35.274  1.00  0.00           O  
ATOM   3810  OP1   C   119      38.980 -34.679  36.610  1.00  0.00           O  
ATOM   3811  O5'   C   119      36.845 -33.932  35.595  1.00  0.00           O  
ATOM   3812  C5'   C   119      36.070 -34.959  36.240  1.00  0.00           C  
ATOM   3813  C4'   C   119      34.692 -35.033  35.619  1.00  0.00           C  
ATOM   3814  O4'   C   119      34.009 -33.761  35.789  1.00  0.00           O  
ATOM   3815  C3'   C   119      34.665 -35.269  34.119  1.00  0.00           C  
ATOM   3816  O3'   C   119      34.803 -36.653  33.818  1.00  0.00           O  
ATOM   3817  C1'   C   119      33.193 -33.507  34.648  1.00  0.00           C  
ATOM   3818  C2'   C   119      33.301 -34.722  33.725  1.00  0.00           C  
ATOM   3819  O2'   C   119      32.249 -35.617  34.028  1.00  0.00           O  
ATOM   3820  N1    C   119      33.602 -32.236  34.015  1.00  0.00           N  
ATOM   3821  C2    C   119      32.687 -31.552  33.201  1.00  0.00           C  
ATOM   3822  O2    C   119      31.583 -32.066  32.964  1.00  0.00           O  
ATOM   3823  N3    C   119      33.038 -30.362  32.676  1.00  0.00           N  
ATOM   3824  C4    C   119      34.257 -29.868  32.900  1.00  0.00           C  
ATOM   3825  N4    C   119      34.565 -28.696  32.350  1.00  0.00           N  
ATOM   3826  C5    C   119      35.214 -30.555  33.692  1.00  0.00           C  
ATOM   3827  C6    C   119      34.849 -31.720  34.226  1.00  0.00           C  
ATOM   3828  H5'   C   119      35.983 -34.748  37.316  1.00  0.00           H  
ATOM   3829 H5''   C   119      36.576 -35.931  36.143  1.00  0.00           H  
ATOM   3830  H4'   C   119      34.216 -35.887  36.124  1.00  0.00           H  
ATOM   3831  H3'   C   119      35.497 -34.789  33.581  1.00  0.00           H  
ATOM   3832  H1'   C   119      32.130 -33.394  34.904  1.00  0.00           H  
ATOM   3833  H2'   C   119      33.213 -34.539  32.645  1.00  0.00           H  
ATOM   3834 HO2'   C   119      32.609 -36.548  34.090  1.00  0.00           H  
ATOM   3835  H42   C   119      35.471 -28.298  32.496  1.00  0.00           H  
ATOM   3836  H41   C   119      33.892 -28.214  31.791  1.00  0.00           H  
ATOM   3837  H5    C   119      36.220 -30.141  33.856  1.00  0.00           H  
ATOM   3838  H6    C   119      35.565 -32.280  34.846  1.00  0.00           H  
ATOM   3839  P     C   120      35.551 -37.104  32.470  1.00  0.00           P  
ATOM   3840  OP2   C   120      36.801 -36.309  32.347  1.00  0.00           O  
ATOM   3841  OP1   C   120      35.621 -38.582  32.479  1.00  0.00           O  
ATOM   3842  O5'   C   120      34.560 -36.627  31.318  1.00  0.00           O  
ATOM   3843  C5'   C   120      33.301 -37.285  31.112  1.00  0.00           C  
ATOM   3844  C4'   C   120      32.586 -36.696  29.922  1.00  0.00           C  
ATOM   3845  O4'   C   120      32.164 -35.338  30.199  1.00  0.00           O  
ATOM   3846  C3'   C   120      33.432 -36.540  28.674  1.00  0.00           C  
ATOM   3847  O3'   C   120      33.567 -37.765  27.991  1.00  0.00           O  
ATOM   3848  C1'   C   120      32.123 -34.611  28.984  1.00  0.00           C  
ATOM   3849  C2'   C   120      32.638 -35.525  27.872  1.00  0.00           C  
ATOM   3850  O2'   C   120      31.548 -36.109  27.192  1.00  0.00           O  
ATOM   3851  N1    C   120      32.925 -33.383  29.131  1.00  0.00           N  
ATOM   3852  C2    C   120      32.603 -32.278  28.336  1.00  0.00           C  
ATOM   3853  O2    C   120      31.674 -32.376  27.522  1.00  0.00           O  
ATOM   3854  N3    C   120      33.315 -31.134  28.471  1.00  0.00           N  
ATOM   3855  C4    C   120      34.315 -31.073  29.352  1.00  0.00           C  
ATOM   3856  N4    C   120      34.983 -29.931  29.459  1.00  0.00           N  
ATOM   3857  C5    C   120      34.674 -32.186  30.163  1.00  0.00           C  
ATOM   3858  C6    C   120      33.960 -33.311  30.021  1.00  0.00           C  
ATOM   3859  H5'   C   120      32.671 -37.184  32.008  1.00  0.00           H  
ATOM   3860 H5''   C   120      33.461 -38.361  30.951  1.00  0.00           H  
ATOM   3861  H4'   C   120      31.763 -37.399  29.728  1.00  0.00           H  
ATOM   3862  H3'   C   120      34.468 -36.230  28.879  1.00  0.00           H  
ATOM   3863  H1'   C   120      31.110 -34.296  28.694  1.00  0.00           H  
ATOM   3864  H2'   C   120      33.237 -35.044  27.086  1.00  0.00           H  
ATOM   3865 HO2'   C   120      31.723 -37.085  27.055  1.00  0.00           H  
ATOM   3866  H42   C   120      35.740 -29.853  30.110  1.00  0.00           H  
ATOM   3867  H41   C   120      34.730 -29.149  28.891  1.00  0.00           H  
ATOM   3868  H5    C   120      35.507 -32.124  30.879  1.00  0.00           H  
ATOM   3869  H6    C   120      34.208 -34.192  30.632  1.00  0.00           H  
ATOM   3870  P     U   121      34.731 -37.948  26.910  1.00  0.00           P  
ATOM   3871  OP2   U   121      35.177 -39.359  27.029  1.00  0.00           O  
ATOM   3872  OP1   U   121      34.171 -37.460  25.624  1.00  0.00           O  
ATOM   3873  O5'   U   121      35.956 -37.008  27.303  1.00  0.00           O  
ATOM   3874  C5'   U   121      36.791 -36.442  26.304  1.00  0.00           C  
ATOM   3875  C4'   U   121      36.022 -35.516  25.395  1.00  0.00           C  
ATOM   3876  O4'   U   121      35.397 -34.477  26.188  1.00  0.00           O  
ATOM   3877  C3'   U   121      36.842 -34.755  24.364  1.00  0.00           C  
ATOM   3878  O3'   U   121      37.135 -35.525  23.212  1.00  0.00           O  
ATOM   3879  C1'   U   121      35.351 -33.273  25.440  1.00  0.00           C  
ATOM   3880  C2'   U   121      35.970 -33.545  24.066  1.00  0.00           C  
ATOM   3881  O2'   U   121      34.937 -33.869  23.148  1.00  0.00           O  
ATOM   3882  N1    U   121      36.081 -32.222  26.188  1.00  0.00           N  
ATOM   3883  C2    U   121      35.834 -30.908  25.834  1.00  0.00           C  
ATOM   3884  O2    U   121      35.056 -30.592  24.950  1.00  0.00           O  
ATOM   3885  N3    U   121      36.531 -29.969  26.554  1.00  0.00           N  
ATOM   3886  C4    U   121      37.433 -30.202  27.570  1.00  0.00           C  
ATOM   3887  O4    U   121      37.981 -29.246  28.122  1.00  0.00           O  
ATOM   3888  C5    U   121      37.638 -31.583  27.883  1.00  0.00           C  
ATOM   3889  C6    U   121      36.972 -32.518  27.198  1.00  0.00           C  
ATOM   3890  H5'   U   121      37.182 -37.164  25.768  1.00  0.00           H  
ATOM   3891 H5''   U   121      37.511 -35.938  26.737  1.00  0.00           H  
ATOM   3892  H4'   U   121      35.323 -36.021  24.932  1.00  0.00           H  
ATOM   3893  H3'   U   121      37.681 -34.457  24.773  1.00  0.00           H  
ATOM   3894  H1'   U   121      34.417 -33.000  25.324  1.00  0.00           H  
ATOM   3895  H2'   U   121      36.505 -32.784  23.756  1.00  0.00           H  
ATOM   3896 HO2'   U   121      35.207 -34.654  22.626  1.00  0.00           H  
ATOM   3897  H3    U   121      36.371 -29.032  26.318  1.00  0.00           H  
ATOM   3898  H5    U   121      38.263 -31.841  28.593  1.00  0.00           H  
ATOM   3899  H6    U   121      37.131 -33.456  27.430  1.00  0.00           H  
ATOM   3900  P     A   122      38.563 -35.388  22.487  1.00  0.00           P  
ATOM   3901  OP2   A   122      39.600 -35.243  23.540  1.00  0.00           O  
ATOM   3902  OP1   A   122      38.678 -36.478  21.487  1.00  0.00           O  
ATOM   3903  O5'   A   122      38.464 -34.005  21.701  1.00  0.00           O  
ATOM   3904  C5'   A   122      37.472 -33.802  20.706  1.00  0.00           C  
ATOM   3905  C4'   A   122      37.570 -32.424  20.099  1.00  0.00           C  
ATOM   3906  O4'   A   122      37.453 -31.441  21.166  1.00  0.00           O  
ATOM   3907  C3'   A   122      38.868 -32.106  19.373  1.00  0.00           C  
ATOM   3908  O3'   A   122      38.703 -31.157  18.333  1.00  0.00           O  
ATOM   3909  C1'   A   122      38.624 -30.646  21.198  1.00  0.00           C  
ATOM   3910  C2'   A   122      39.694 -31.434  20.454  1.00  0.00           C  
ATOM   3911  O2'   A   122      40.634 -30.528  19.895  1.00  0.00           O  
ATOM   3912  N1    A   122      39.788 -27.180  24.829  1.00  0.00           N  
ATOM   3913  C2    A   122      39.493 -27.057  23.529  1.00  0.00           C  
ATOM   3914  N3    A   122      39.200 -28.004  22.640  1.00  0.00           N  
ATOM   3915  C4    A   122      39.227 -29.220  23.214  1.00  0.00           C  
ATOM   3916  C5    A   122      39.512 -29.505  24.536  1.00  0.00           C  
ATOM   3917  C6    A   122      39.806 -28.415  25.375  1.00  0.00           C  
ATOM   3918  N6    A   122      40.101 -28.537  26.671  1.00  0.00           N  
ATOM   3919  N7    A   122      39.445 -30.872  24.768  1.00  0.00           N  
ATOM   3920  C8    A   122      39.125 -31.374  23.601  1.00  0.00           C  
ATOM   3921  N9    A   122      38.977 -30.430  22.614  1.00  0.00           N  
ATOM   3922  H5'   A   122      36.586 -33.910  21.110  1.00  0.00           H  
ATOM   3923 H5''   A   122      37.585 -34.471  20.000  1.00  0.00           H  
ATOM   3924  H4'   A   122      36.820 -32.293  19.481  1.00  0.00           H  
ATOM   3925  H3'   A   122      39.302 -32.907  19.011  1.00  0.00           H  
ATOM   3926  H1'   A   122      38.492 -29.780  20.759  1.00  0.00           H  
ATOM   3927  H2'   A   122      40.127 -32.093  21.036  1.00  0.00           H  
ATOM   3928 HO2'   A   122      41.174 -30.144  20.616  1.00  0.00           H  
ATOM   3929  H2    A   122      39.494 -26.140  23.182  1.00  0.00           H  
ATOM   3930  H61   A   122      40.298 -27.739  27.206  1.00  0.00           H  
ATOM   3931  H62   A   122      40.120 -29.423  27.088  1.00  0.00           H  
ATOM   3932  H8    A   122      39.003 -32.334  23.446  1.00  0.00           H  
ATOM   3933  P     A   123      38.345 -31.645  16.844  1.00  0.00           P  
ATOM   3934  OP2   A   123      39.452 -31.232  15.946  1.00  0.00           O  
ATOM   3935  OP1   A   123      37.946 -33.073  16.911  1.00  0.00           O  
ATOM   3936  O5'   A   123      37.055 -30.791  16.459  1.00  0.00           O  
ATOM   3937  C5'   A   123      36.556 -30.783  15.130  1.00  0.00           C  
ATOM   3938  C4'   A   123      35.699 -29.570  14.867  1.00  0.00           C  
ATOM   3939  O4'   A   123      34.835 -29.314  16.007  1.00  0.00           O  
ATOM   3940  C3'   A   123      36.442 -28.256  14.682  1.00  0.00           C  
ATOM   3941  O3'   A   123      36.947 -28.083  13.370  1.00  0.00           O  
ATOM   3942  C1'   A   123      34.807 -27.968  16.307  1.00  0.00           C  
ATOM   3943  C2'   A   123      35.392 -27.248  15.096  1.00  0.00           C  
ATOM   3944  O2'   A   123      34.395 -27.103  14.096  1.00  0.00           O  
ATOM   3945  N1    A   123      36.629 -24.528  19.684  1.00  0.00           N  
ATOM   3946  C2    A   123      35.859 -24.400  18.595  1.00  0.00           C  
ATOM   3947  N3    A   123      35.422 -25.340  17.760  1.00  0.00           N  
ATOM   3948  C4    A   123      35.862 -26.554  18.137  1.00  0.00           C  
ATOM   3949  C5    A   123      36.658 -26.843  19.229  1.00  0.00           C  
ATOM   3950  C6    A   123      37.053 -25.761  20.035  1.00  0.00           C  
ATOM   3951  N6    A   123      37.821 -25.887  21.120  1.00  0.00           N  
ATOM   3952  N7    A   123      36.911 -28.206  19.304  1.00  0.00           N  
ATOM   3953  C8    A   123      36.272 -28.702  18.273  1.00  0.00           C  
ATOM   3954  N9    A   123      35.615 -27.758  17.523  1.00  0.00           N  
ATOM   3955  H5'   A   123      36.020 -31.591  14.984  1.00  0.00           H  
ATOM   3956 H5''   A   123      37.310 -30.784  14.504  1.00  0.00           H  
ATOM   3957  H4'   A   123      35.147 -29.736  14.074  1.00  0.00           H  
ATOM   3958  H3'   A   123      37.185 -28.210  15.321  1.00  0.00           H  
ATOM   3959  H1'   A   123      33.892 -27.651  16.464  1.00  0.00           H  
ATOM   3960  H2'   A   123      35.795 -26.387  15.336  1.00  0.00           H  
ATOM   3961 HO2'   A   123      34.800 -27.258  13.218  1.00  0.00           H  
ATOM   3962  H2    A   123      35.578 -23.485  18.384  1.00  0.00           H  
ATOM   3963  H61   A   123      38.064 -25.094  21.643  1.00  0.00           H  
ATOM   3964  H62   A   123      38.140 -26.772  21.394  1.00  0.00           H  
ATOM   3965  H8    A   123      36.265 -29.658  18.057  1.00  0.00           H  
ATOM   3966  P     G   124      38.468 -27.616  13.144  1.00  0.00           P  
ATOM   3967  OP2   G   124      39.348 -28.527  13.918  1.00  0.00           O  
ATOM   3968  OP1   G   124      38.687 -27.449  11.684  1.00  0.00           O  
ATOM   3969  O5'   G   124      38.534 -26.174  13.819  1.00  0.00           O  
ATOM   3970  C5'   G   124      37.956 -25.044  13.183  1.00  0.00           C  
ATOM   3971  C4'   G   124      38.160 -23.790  13.991  1.00  0.00           C  
ATOM   3972  O4'   G   124      37.574 -23.945  15.313  1.00  0.00           O  
ATOM   3973  C3'   G   124      39.605 -23.431  14.276  1.00  0.00           C  
ATOM   3974  O3'   G   124      40.180 -22.701  13.203  1.00  0.00           O  
ATOM   3975  C1'   G   124      38.390 -23.387  16.300  1.00  0.00           C  
ATOM   3976  C2'   G   124      39.474 -22.606  15.548  1.00  0.00           C  
ATOM   3977  O2'   G   124      39.008 -21.300  15.289  1.00  0.00           O  
ATOM   3978  N1    G   124      41.241 -24.769  20.303  1.00  0.00           N  
ATOM   3979  C2    G   124      40.865 -23.510  19.906  1.00  0.00           C  
ATOM   3980  N2    G   124      41.322 -22.492  20.662  1.00  0.00           N  
ATOM   3981  N3    G   124      40.096 -23.264  18.849  1.00  0.00           N  
ATOM   3982  C4    G   124      39.729 -24.401  18.217  1.00  0.00           C  
ATOM   3983  C5    G   124      40.047 -25.704  18.541  1.00  0.00           C  
ATOM   3984  C6    G   124      40.871 -25.951  19.671  1.00  0.00           C  
ATOM   3985  O6    G   124      41.265 -27.040  20.114  1.00  0.00           O  
ATOM   3986  N7    G   124      39.471 -26.590  17.645  1.00  0.00           N  
ATOM   3987  C8    G   124      38.824 -25.831  16.803  1.00  0.00           C  
ATOM   3988  N9    G   124      38.948 -24.491  17.079  1.00  0.00           N  
ATOM   3989  H5'   G   124      36.996 -25.198  13.067  1.00  0.00           H  
ATOM   3990 H5''   G   124      38.369 -24.927  12.302  1.00  0.00           H  
ATOM   3991  H4'   G   124      37.706 -22.999  13.378  1.00  0.00           H  
ATOM   3992  H3'   G   124      40.265 -24.304  14.389  1.00  0.00           H  
ATOM   3993  H1'   G   124      37.931 -22.689  17.014  1.00  0.00           H  
ATOM   3994  H2'   G   124      40.434 -22.469  16.065  1.00  0.00           H  
ATOM   3995 HO2'   G   124      39.223 -21.049  14.344  1.00  0.00           H  
ATOM   3996  H1    G   124      41.828 -24.843  21.109  1.00  0.00           H  
ATOM   3997  H22   G   124      41.082 -21.550  20.428  1.00  0.00           H  
ATOM   3998  H21   G   124      41.900 -22.679  21.456  1.00  0.00           H  
ATOM   3999  H8    G   124      38.248 -26.225  15.952  1.00  0.00           H  
ATOM   4000  P     U   125      41.611 -23.138  12.615  1.00  0.00           P  
ATOM   4001  OP2   U   125      41.661 -24.619  12.478  1.00  0.00           O  
ATOM   4002  OP1   U   125      41.825 -22.284  11.422  1.00  0.00           O  
ATOM   4003  O5'   U   125      42.664 -22.708  13.730  1.00  0.00           O  
ATOM   4004  C5'   U   125      42.713 -21.358  14.220  1.00  0.00           C  
ATOM   4005  C4'   U   125      43.509 -21.290  15.500  1.00  0.00           C  
ATOM   4006  O4'   U   125      42.792 -21.967  16.566  1.00  0.00           O  
ATOM   4007  C3'   U   125      44.869 -21.970  15.480  1.00  0.00           C  
ATOM   4008  O3'   U   125      45.877 -21.177  14.877  1.00  0.00           O  
ATOM   4009  C1'   U   125      43.716 -22.633  17.434  1.00  0.00           C  
ATOM   4010  C2'   U   125      45.119 -22.257  16.954  1.00  0.00           C  
ATOM   4011  O2'   U   125      45.545 -21.089  17.642  1.00  0.00           O  
ATOM   4012  N1    U   125      43.487 -24.097  17.410  1.00  0.00           N  
ATOM   4013  C2    U   125      44.058 -24.842  18.425  1.00  0.00           C  
ATOM   4014  O2    U   125      44.727 -24.349  19.317  1.00  0.00           O  
ATOM   4015  N3    U   125      43.819 -26.192  18.363  1.00  0.00           N  
ATOM   4016  C4    U   125      43.083 -26.864  17.410  1.00  0.00           C  
ATOM   4017  O4    U   125      42.959 -28.087  17.493  1.00  0.00           O  
ATOM   4018  C5    U   125      42.521 -26.030  16.391  1.00  0.00           C  
ATOM   4019  C6    U   125      42.738 -24.711  16.428  1.00  0.00           C  
ATOM   4020  H5'   U   125      41.695 -20.984  14.401  1.00  0.00           H  
ATOM   4021 H5''   U   125      43.170 -20.698  13.467  1.00  0.00           H  
ATOM   4022  H4'   U   125      43.629 -20.348  15.748  1.00  0.00           H  
ATOM   4023  H3'   U   125      44.797 -22.820  14.997  1.00  0.00           H  
ATOM   4024  H1'   U   125      43.583 -22.299  18.346  1.00  0.00           H  
ATOM   4025  H2'   U   125      45.748 -22.999  17.075  1.00  0.00           H  
ATOM   4026 HO2'   U   125      45.890 -20.444  16.991  1.00  0.00           H  
ATOM   4027  H3    U   125      44.215 -26.739  19.073  1.00  0.00           H  
ATOM   4028  H5    U   125      41.982 -26.423  15.674  1.00  0.00           H  
ATOM   4029  H6    U   125      42.343 -24.163  15.719  1.00  0.00           H  
ATOM   4030  P     C   126      47.148 -21.873  14.181  1.00  0.00           P  
ATOM   4031  OP2   C   126      46.656 -22.995  13.343  1.00  0.00           O  
ATOM   4032  OP1   C   126      47.977 -20.806  13.567  1.00  0.00           O  
ATOM   4033  O5'   C   126      47.965 -22.489  15.402  1.00  0.00           O  
ATOM   4034  C5'   C   126      48.754 -21.662  16.244  1.00  0.00           C  
ATOM   4035  C4'   C   126      49.468 -22.465  17.304  1.00  0.00           C  
ATOM   4036  O4'   C   126      48.501 -23.175  18.122  1.00  0.00           O  
ATOM   4037  C3'   C   126      50.400 -23.557  16.804  1.00  0.00           C  
ATOM   4038  O3'   C   126      51.660 -23.060  16.384  1.00  0.00           O  
ATOM   4039  C1'   C   126      49.047 -24.448  18.523  1.00  0.00           C  
ATOM   4040  C2'   C   126      50.481 -24.498  17.997  1.00  0.00           C  
ATOM   4041  O2'   C   126      51.356 -23.991  18.994  1.00  0.00           O  
ATOM   4042  N1    C   126      48.218 -25.566  18.007  1.00  0.00           N  
ATOM   4043  C2    C   126      48.377 -26.833  18.581  1.00  0.00           C  
ATOM   4044  O2    C   126      49.201 -26.983  19.497  1.00  0.00           O  
ATOM   4045  N3    C   126      47.634 -27.869  18.129  1.00  0.00           N  
ATOM   4046  C4    C   126      46.756 -27.681  17.144  1.00  0.00           C  
ATOM   4047  N4    C   126      46.045 -28.732  16.730  1.00  0.00           N  
ATOM   4048  C5    C   126      46.571 -26.406  16.538  1.00  0.00           C  
ATOM   4049  C6    C   126      47.311 -25.389  16.995  1.00  0.00           C  
ATOM   4050  H5'   C   126      48.173 -21.004  16.679  1.00  0.00           H  
ATOM   4051 H5''   C   126      49.418 -21.192  15.698  1.00  0.00           H  
ATOM   4052  H4'   C   126      49.976 -21.851  17.876  1.00  0.00           H  
ATOM   4053  H3'   C   126      49.974 -24.026  16.055  1.00  0.00           H  
ATOM   4054  H1'   C   126      49.057 -24.477  19.502  1.00  0.00           H  
ATOM   4055  H2'   C   126      50.732 -25.406  17.723  1.00  0.00           H  
ATOM   4056 HO2'   C   126      51.955 -23.330  18.588  1.00  0.00           H  
ATOM   4057  H42   C   126      45.391 -28.627  16.008  1.00  0.00           H  
ATOM   4058  H41   C   126      46.176 -29.608  17.149  1.00  0.00           H  
ATOM   4059  H5    C   126      45.923 -26.278  15.815  1.00  0.00           H  
ATOM   4060  H6    C   126      47.197 -24.504  16.591  1.00  0.00           H  
ATOM   4061  P     A   127      52.529 -23.873  15.302  1.00  0.00           P  
ATOM   4062  OP2   A   127      51.613 -24.331  14.227  1.00  0.00           O  
ATOM   4063  OP1   A   127      53.715 -23.052  14.954  1.00  0.00           O  
ATOM   4064  O5'   A   127      53.034 -25.157  16.098  1.00  0.00           O  
ATOM   4065  C5'   A   127      53.959 -25.033  17.168  1.00  0.00           C  
ATOM   4066  C4'   A   127      54.186 -26.354  17.860  1.00  0.00           C  
ATOM   4067  O4'   A   127      52.939 -26.834  18.425  1.00  0.00           O  
ATOM   4068  C3'   A   127      54.657 -27.498  16.975  1.00  0.00           C  
ATOM   4069  O3'   A   127      56.044 -27.444  16.689  1.00  0.00           O  
ATOM   4070  C1'   A   127      52.904 -28.277  18.354  1.00  0.00           C  
ATOM   4071  C2'   A   127      54.246 -28.727  17.773  1.00  0.00           C  
ATOM   4072  O2'   A   127      55.150 -28.974  18.840  1.00  0.00           O  
ATOM   4073  N1    A   127      49.901 -32.282  17.129  1.00  0.00           N  
ATOM   4074  C2    A   127      50.940 -32.158  17.965  1.00  0.00           C  
ATOM   4075  N3    A   127      51.677 -31.084  18.236  1.00  0.00           N  
ATOM   4076  C4    A   127      51.250 -30.023  17.529  1.00  0.00           C  
ATOM   4077  C5    A   127      50.198 -29.994  16.633  1.00  0.00           C  
ATOM   4078  C6    A   127      49.496 -31.196  16.435  1.00  0.00           C  
ATOM   4079  N6    A   127      48.460 -31.321  15.601  1.00  0.00           N  
ATOM   4080  N7    A   127      50.048 -28.724  16.092  1.00  0.00           N  
ATOM   4081  C8    A   127      50.997 -28.026  16.664  1.00  0.00           C  
ATOM   4082  N9    A   127      51.763 -28.748  17.546  1.00  0.00           N  
ATOM   4083  H5'   A   127      53.611 -24.387  17.819  1.00  0.00           H  
ATOM   4084 H5''   A   127      54.813 -24.705  16.818  1.00  0.00           H  
ATOM   4085  H4'   A   127      54.835 -26.225  18.583  1.00  0.00           H  
ATOM   4086  H3'   A   127      54.155 -27.481  16.132  1.00  0.00           H  
ATOM   4087  H1'   A   127      52.816 -28.615  19.270  1.00  0.00           H  
ATOM   4088  H2'   A   127      54.141 -29.513  17.197  1.00  0.00           H  
ATOM   4089 HO2'   A   127      55.996 -28.517  18.654  1.00  0.00           H  
ATOM   4090  H2    A   127      51.193 -32.974  18.445  1.00  0.00           H  
ATOM   4091  H61   A   127      48.011 -32.186  15.505  1.00  0.00           H  
ATOM   4092  H62   A   127      48.150 -30.547  15.087  1.00  0.00           H  
ATOM   4093  H8    A   127      51.147 -27.074  16.480  1.00  0.00           H  
ATOM   4094  P     A   128      56.618 -28.098  15.338  1.00  0.00           P  
ATOM   4095  OP2   A   128      55.708 -27.726  14.225  1.00  0.00           O  
ATOM   4096  OP1   A   128      58.063 -27.773  15.245  1.00  0.00           O  
ATOM   4097  O5'   A   128      56.480 -29.668  15.582  1.00  0.00           O  
ATOM   4098  C5'   A   128      57.265 -30.323  16.567  1.00  0.00           C  
ATOM   4099  C4'   A   128      56.852 -31.764  16.736  1.00  0.00           C  
ATOM   4100  O4'   A   128      55.465 -31.831  17.156  1.00  0.00           O  
ATOM   4101  C3'   A   128      56.902 -32.623  15.481  1.00  0.00           C  
ATOM   4102  O3'   A   128      58.211 -33.068  15.166  1.00  0.00           O  
ATOM   4103  C1'   A   128      54.845 -33.003  16.579  1.00  0.00           C  
ATOM   4104  C2'   A   128      55.937 -33.751  15.812  1.00  0.00           C  
ATOM   4105  O2'   A   128      56.536 -34.706  16.677  1.00  0.00           O  
ATOM   4106  N1    A   128      50.609 -34.670  14.163  1.00  0.00           N  
ATOM   4107  C2    A   128      51.507 -35.291  14.937  1.00  0.00           C  
ATOM   4108  N3    A   128      52.589 -34.796  15.535  1.00  0.00           N  
ATOM   4109  C4    A   128      52.719 -33.483  15.270  1.00  0.00           C  
ATOM   4110  C5    A   128      51.878 -32.708  14.494  1.00  0.00           C  
ATOM   4111  C6    A   128      50.769 -33.351  13.918  1.00  0.00           C  
ATOM   4112  N6    A   128      49.872 -32.732  13.146  1.00  0.00           N  
ATOM   4113  N7    A   128      52.327 -31.396  14.447  1.00  0.00           N  
ATOM   4114  C8    A   128      53.412 -31.407  15.182  1.00  0.00           C  
ATOM   4115  N9    A   128      53.708 -32.639  15.712  1.00  0.00           N  
ATOM   4116  H5'   A   128      57.156 -29.858  17.424  1.00  0.00           H  
ATOM   4117 H5''   A   128      58.206 -30.289  16.302  1.00  0.00           H  
ATOM   4118  H4'   A   128      57.414 -32.176  17.425  1.00  0.00           H  
ATOM   4119  H3'   A   128      56.548 -32.108  14.725  1.00  0.00           H  
ATOM   4120  H1'   A   128      54.526 -33.560  17.319  1.00  0.00           H  
ATOM   4121  H2'   A   128      55.581 -34.170  15.000  1.00  0.00           H  
ATOM   4122 HO2'   A   128      57.510 -34.619  16.623  1.00  0.00           H  
ATOM   4123  H2    A   128      51.347 -36.247  15.084  1.00  0.00           H  
ATOM   4124  H61   A   128      49.118 -33.233  12.771  1.00  0.00           H  
ATOM   4125  H62   A   128      49.967 -31.776  12.954  1.00  0.00           H  
ATOM   4126  H8    A   128      53.960 -30.610  15.339  1.00  0.00           H  
ATOM   4127  P     C   129      58.614 -33.379  13.643  1.00  0.00           P  
ATOM   4128  OP2   C   129      58.081 -32.285  12.792  1.00  0.00           O  
ATOM   4129  OP1   C   129      60.065 -33.696  13.606  1.00  0.00           O  
ATOM   4130  O5'   C   129      57.811 -34.711  13.295  1.00  0.00           O  
ATOM   4131  C5'   C   129      58.149 -35.947  13.905  1.00  0.00           C  
ATOM   4132  C4'   C   129      57.197 -37.046  13.501  1.00  0.00           C  
ATOM   4133  O4'   C   129      55.850 -36.716  13.929  1.00  0.00           O  
ATOM   4134  C3'   C   129      57.057 -37.298  12.008  1.00  0.00           C  
ATOM   4135  O3'   C   129      58.119 -38.073  11.476  1.00  0.00           O  
ATOM   4136  C1'   C   129      54.899 -37.212  12.967  1.00  0.00           C  
ATOM   4137  C2'   C   129      55.699 -37.977  11.910  1.00  0.00           C  
ATOM   4138  O2'   C   129      55.776 -39.343  12.292  1.00  0.00           O  
ATOM   4139  N1    C   129      54.107 -36.102  12.380  1.00  0.00           N  
ATOM   4140  C2    C   129      52.905 -36.413  11.734  1.00  0.00           C  
ATOM   4141  O2    C   129      52.539 -37.597  11.671  1.00  0.00           O  
ATOM   4142  N3    C   129      52.163 -35.420  11.190  1.00  0.00           N  
ATOM   4143  C4    C   129      52.578 -34.157  11.271  1.00  0.00           C  
ATOM   4144  N4    C   129      51.814 -33.210  10.720  1.00  0.00           N  
ATOM   4145  C5    C   129      53.796 -33.807  11.920  1.00  0.00           C  
ATOM   4146  C6    C   129      54.520 -34.797  12.454  1.00  0.00           C  
ATOM   4147  H5'   C   129      58.121 -35.841  14.878  1.00  0.00           H  
ATOM   4148 H5''   C   129      59.058 -36.197  13.637  1.00  0.00           H  
ATOM   4149  H4'   C   129      57.473 -37.879  13.940  1.00  0.00           H  
ATOM   4150  H3'   C   129      57.021 -36.438  11.539  1.00  0.00           H  
ATOM   4151  H1'   C   129      54.298 -37.830  13.431  1.00  0.00           H  
ATOM   4152  H2'   C   129      55.306 -37.870  11.018  1.00  0.00           H  
ATOM   4153 HO2'   C   129      56.707 -39.639  12.228  1.00  0.00           H  
ATOM   4154  H42   C   129      52.091 -32.271  10.763  1.00  0.00           H  
ATOM   4155  H41   C   129      50.976 -33.454  10.274  1.00  0.00           H  
ATOM   4156  H5    C   129      54.093 -32.874  11.975  1.00  0.00           H  
ATOM   4157  H6    C   129      55.362 -34.578  12.905  1.00  0.00           H  
ATOM   4158  P     A   130      58.514 -37.943   9.922  1.00  0.00           P  
ATOM   4159  OP2   A   130      58.507 -36.502   9.565  1.00  0.00           O  
ATOM   4160  OP1   A   130      59.737 -38.751   9.689  1.00  0.00           O  
ATOM   4161  O5'   A   130      57.305 -38.645   9.158  1.00  0.00           O  
ATOM   4162  C5'   A   130      57.076 -40.040   9.283  1.00  0.00           C  
ATOM   4163  C4'   A   130      55.800 -40.457   8.595  1.00  0.00           C  
ATOM   4164  O4'   A   130      54.670 -39.783   9.208  1.00  0.00           O  
ATOM   4165  C3'   A   130      55.689 -40.099   7.121  1.00  0.00           C  
ATOM   4166  O3'   A   130      56.400 -40.992   6.279  1.00  0.00           O  
ATOM   4167  C1'   A   130      53.671 -39.508   8.198  1.00  0.00           C  
ATOM   4168  C2'   A   130      54.186 -40.108   6.888  1.00  0.00           C  
ATOM   4169  O2'   A   130      53.690 -41.433   6.764  1.00  0.00           O  
ATOM   4170  N1    A   130      50.484 -35.873   6.414  1.00  0.00           N  
ATOM   4171  C2    A   130      50.446 -37.211   6.357  1.00  0.00           C  
ATOM   4172  N3    A   130      51.311 -38.097   6.843  1.00  0.00           N  
ATOM   4173  C4    A   130      52.332 -37.477   7.461  1.00  0.00           C  
ATOM   4174  C5    A   130      52.509 -36.113   7.601  1.00  0.00           C  
ATOM   4175  C6    A   130      51.524 -35.281   7.042  1.00  0.00           C  
ATOM   4176  N6    A   130      51.560 -33.948   7.098  1.00  0.00           N  
ATOM   4177  N7    A   130      53.678 -35.839   8.298  1.00  0.00           N  
ATOM   4178  C8    A   130      54.173 -37.024   8.559  1.00  0.00           C  
ATOM   4179  N9    A   130      53.410 -38.061   8.082  1.00  0.00           N  
ATOM   4180  H5'   A   130      57.017 -40.272  10.233  1.00  0.00           H  
ATOM   4181 H5''   A   130      57.828 -40.526   8.883  1.00  0.00           H  
ATOM   4182  H4'   A   130      55.687 -41.426   8.696  1.00  0.00           H  
ATOM   4183  H3'   A   130      56.030 -39.190   6.984  1.00  0.00           H  
ATOM   4184  H1'   A   130      52.849 -39.967   8.467  1.00  0.00           H  
ATOM   4185  H2'   A   130      53.937 -39.554   6.118  1.00  0.00           H  
ATOM   4186 HO2'   A   130      54.431 -42.032   6.536  1.00  0.00           H  
ATOM   4187  H2    A   130      49.672 -37.590   5.890  1.00  0.00           H  
ATOM   4188  H61   A   130      50.842 -33.420   6.689  1.00  0.00           H  
ATOM   4189  H62   A   130      52.304 -33.496   7.549  1.00  0.00           H  
ATOM   4190  H8    A   130      55.012 -37.157   9.049  1.00  0.00           H  
ATOM   4191  P     G   131      57.160 -40.432   4.962  1.00  0.00           P  
ATOM   4192  OP2   G   131      57.728 -39.085   5.246  1.00  0.00           O  
ATOM   4193  OP1   G   131      58.057 -41.512   4.479  1.00  0.00           O  
ATOM   4194  O5'   G   131      56.013 -40.235   3.875  1.00  0.00           O  
ATOM   4195  C5'   G   131      55.327 -41.363   3.326  1.00  0.00           C  
ATOM   4196  C4'   G   131      54.071 -40.921   2.625  1.00  0.00           C  
ATOM   4197  O4'   G   131      53.240 -40.164   3.543  1.00  0.00           O  
ATOM   4198  C3'   G   131      54.251 -39.950   1.480  1.00  0.00           C  
ATOM   4199  O3'   G   131      54.692 -40.597   0.295  1.00  0.00           O  
ATOM   4200  C1'   G   131      52.459 -39.232   2.826  1.00  0.00           C  
ATOM   4201  C2'   G   131      52.851 -39.363   1.355  1.00  0.00           C  
ATOM   4202  O2'   G   131      51.927 -40.220   0.717  1.00  0.00           O  
ATOM   4203  N1    G   131      50.889 -34.434   3.006  1.00  0.00           N  
ATOM   4204  C2    G   131      50.284 -35.534   2.456  1.00  0.00           C  
ATOM   4205  N2    G   131      49.115 -35.328   1.839  1.00  0.00           N  
ATOM   4206  N3    G   131      50.788 -36.751   2.503  1.00  0.00           N  
ATOM   4207  C4    G   131      51.966 -36.783   3.156  1.00  0.00           C  
ATOM   4208  C5    G   131      52.652 -35.748   3.746  1.00  0.00           C  
ATOM   4209  C6    G   131      52.105 -34.444   3.682  1.00  0.00           C  
ATOM   4210  O6    G   131      52.574 -33.388   4.127  1.00  0.00           O  
ATOM   4211  N7    G   131      53.826 -36.204   4.330  1.00  0.00           N  
ATOM   4212  C8    G   131      53.838 -37.483   4.073  1.00  0.00           C  
ATOM   4213  N9    G   131      52.748 -37.896   3.345  1.00  0.00           N  
ATOM   4214  H5'   G   131      55.074 -42.076   4.124  1.00  0.00           H  
ATOM   4215 H5''   G   131      55.980 -41.893   2.617  1.00  0.00           H  
ATOM   4216  H4'   G   131      53.624 -41.856   2.259  1.00  0.00           H  
ATOM   4217  H3'   G   131      55.024 -39.188   1.663  1.00  0.00           H  
ATOM   4218  H1'   G   131      51.370 -39.375   2.881  1.00  0.00           H  
ATOM   4219  H2'   G   131      52.829 -38.445   0.749  1.00  0.00           H  
ATOM   4220 HO2'   G   131      52.404 -40.782   0.041  1.00  0.00           H  
ATOM   4221  H1    G   131      50.421 -33.555   2.915  1.00  0.00           H  
ATOM   4222  H22   G   131      48.631 -36.095   1.418  1.00  0.00           H  
ATOM   4223  H21   G   131      48.727 -34.409   1.799  1.00  0.00           H  
ATOM   4224  H8    G   131      54.645 -38.159   4.397  1.00  0.00           H  
ATOM   4225  P     A   132      55.921 -39.992  -0.545  1.00  0.00           P  
ATOM   4226  OP2   A   132      56.695 -39.098   0.351  1.00  0.00           O  
ATOM   4227  OP1   A   132      56.607 -41.116  -1.231  1.00  0.00           O  
ATOM   4228  O5'   A   132      55.221 -39.090  -1.656  1.00  0.00           O  
ATOM   4229  C5'   A   132      54.461 -39.678  -2.701  1.00  0.00           C  
ATOM   4230  C4'   A   132      53.264 -38.834  -3.059  1.00  0.00           C  
ATOM   4231  O4'   A   132      52.571 -38.392  -1.872  1.00  0.00           O  
ATOM   4232  C3'   A   132      53.561 -37.527  -3.779  1.00  0.00           C  
ATOM   4233  O3'   A   132      53.786 -37.697  -5.168  1.00  0.00           O  
ATOM   4234  C1'   A   132      52.070 -37.076  -2.016  1.00  0.00           C  
ATOM   4235  C2'   A   132      52.327 -36.682  -3.459  1.00  0.00           C  
ATOM   4236  O2'   A   132      51.216 -37.073  -4.253  1.00  0.00           O  
ATOM   4237  N1    A   132      51.984 -32.584   0.509  1.00  0.00           N  
ATOM   4238  C2    A   132      51.130 -33.148  -0.355  1.00  0.00           C  
ATOM   4239  N3    A   132      51.215 -34.323  -0.976  1.00  0.00           N  
ATOM   4240  C4    A   132      52.345 -34.963  -0.630  1.00  0.00           C  
ATOM   4241  C5    A   132      53.318 -34.513   0.243  1.00  0.00           C  
ATOM   4242  C6    A   132      53.110 -33.254   0.836  1.00  0.00           C  
ATOM   4243  N6    A   132      53.962 -32.691   1.696  1.00  0.00           N  
ATOM   4244  N7    A   132      54.343 -35.442   0.358  1.00  0.00           N  
ATOM   4245  C8    A   132      53.973 -36.417  -0.436  1.00  0.00           C  
ATOM   4246  N9    A   132      52.773 -36.194  -1.065  1.00  0.00           N  
ATOM   4247  H5'   A   132      54.153 -40.563  -2.413  1.00  0.00           H  
ATOM   4248 H5''   A   132      55.029 -39.780  -3.493  1.00  0.00           H  
ATOM   4249  H4'   A   132      52.645 -39.372  -3.597  1.00  0.00           H  
ATOM   4250  H3'   A   132      54.349 -37.108  -3.373  1.00  0.00           H  
ATOM   4251  H1'   A   132      51.106 -37.046  -1.837  1.00  0.00           H  
ATOM   4252  H2'   A   132      52.516 -35.724  -3.544  1.00  0.00           H  
ATOM   4253 HO2'   A   132      51.541 -37.397  -5.118  1.00  0.00           H  
ATOM   4254  H2    A   132      50.329 -32.621  -0.559  1.00  0.00           H  
ATOM   4255  H61   A   132      53.762 -31.810   2.077  1.00  0.00           H  
ATOM   4256  H62   A   132      54.785 -33.159   1.948  1.00  0.00           H  
ATOM   4257  H8    A   132      54.504 -37.231  -0.567  1.00  0.00           H  
ATOM   4258  P     U   133      54.967 -36.890  -5.900  1.00  0.00           P  
ATOM   4259  OP2   U   133      56.234 -37.180  -5.183  1.00  0.00           O  
ATOM   4260  OP1   U   133      54.871 -37.155  -7.358  1.00  0.00           O  
ATOM   4261  O5'   U   133      54.599 -35.360  -5.652  1.00  0.00           O  
ATOM   4262  C5'   U   133      53.691 -34.680  -6.505  1.00  0.00           C  
ATOM   4263  C4'   U   133      53.161 -33.421  -5.865  1.00  0.00           C  
ATOM   4264  O4'   U   133      53.004 -33.626  -4.436  1.00  0.00           O  
ATOM   4265  C3'   U   133      54.057 -32.196  -5.953  1.00  0.00           C  
ATOM   4266  O3'   U   133      53.911 -31.489  -7.171  1.00  0.00           O  
ATOM   4267  C1'   U   133      53.213 -32.413  -3.751  1.00  0.00           C  
ATOM   4268  C2'   U   133      53.542 -31.346  -4.798  1.00  0.00           C  
ATOM   4269  O2'   U   133      52.347 -30.666  -5.153  1.00  0.00           O  
ATOM   4270  N1    U   133      54.311 -32.596  -2.771  1.00  0.00           N  
ATOM   4271  C2    U   133      54.477 -31.608  -1.818  1.00  0.00           C  
ATOM   4272  O2    U   133      53.771 -30.616  -1.757  1.00  0.00           O  
ATOM   4273  N3    U   133      55.504 -31.820  -0.932  1.00  0.00           N  
ATOM   4274  C4    U   133      56.366 -32.895  -0.899  1.00  0.00           C  
ATOM   4275  O4    U   133      57.244 -32.941  -0.036  1.00  0.00           O  
ATOM   4276  C5    U   133      56.135 -33.878  -1.914  1.00  0.00           C  
ATOM   4277  C6    U   133      55.140 -33.697  -2.789  1.00  0.00           C  
ATOM   4278  H5'   U   133      52.939 -35.275  -6.710  1.00  0.00           H  
ATOM   4279 H5''   U   133      54.149 -34.445  -7.338  1.00  0.00           H  
ATOM   4280  H4'   U   133      52.286 -33.214  -6.253  1.00  0.00           H  
ATOM   4281  H3'   U   133      54.983 -32.460  -5.772  1.00  0.00           H  
ATOM   4282  H1'   U   133      52.394 -32.158  -3.277  1.00  0.00           H  
ATOM   4283  H2'   U   133      54.229 -30.727  -4.474  1.00  0.00           H  
ATOM   4284 HO2'   U   133      52.421 -29.727  -4.880  1.00  0.00           H  
ATOM   4285  H3    U   133      55.640 -31.131  -0.249  1.00  0.00           H  
ATOM   4286  H5    U   133      56.700 -34.677  -1.965  1.00  0.00           H  
ATOM   4287  H6    U   133      55.003 -34.383  -3.474  1.00  0.00           H  
ATOM   4288  P     C   134      55.046 -30.458  -7.650  1.00  0.00           P  
ATOM   4289  OP2   C   134      56.367 -31.110  -7.469  1.00  0.00           O  
ATOM   4290  OP1   C   134      54.662 -29.940  -8.988  1.00  0.00           O  
ATOM   4291  O5'   C   134      54.941 -29.257  -6.609  1.00  0.00           O  
ATOM   4292  C5'   C   134      53.937 -28.263  -6.741  1.00  0.00           C  
ATOM   4293  C4'   C   134      53.873 -27.370  -5.525  1.00  0.00           C  
ATOM   4294  O4'   C   134      53.833 -28.181  -4.324  1.00  0.00           O  
ATOM   4295  C3'   C   134      55.068 -26.457  -5.301  1.00  0.00           C  
ATOM   4296  O3'   C   134      55.015 -25.277  -6.083  1.00  0.00           O  
ATOM   4297  C1'   C   134      54.545 -27.550  -3.285  1.00  0.00           C  
ATOM   4298  C2'   C   134      54.982 -26.187  -3.806  1.00  0.00           C  
ATOM   4299  O2'   C   134      53.975 -25.230  -3.512  1.00  0.00           O  
ATOM   4300  N1    C   134      55.696 -28.402  -2.897  1.00  0.00           N  
ATOM   4301  C2    C   134      56.120 -28.380  -1.563  1.00  0.00           C  
ATOM   4302  O2    C   134      55.526 -27.654  -0.750  1.00  0.00           O  
ATOM   4303  N3    C   134      57.168 -29.147  -1.183  1.00  0.00           N  
ATOM   4304  C4    C   134      57.789 -29.918  -2.076  1.00  0.00           C  
ATOM   4305  N4    C   134      58.818 -30.658  -1.656  1.00  0.00           N  
ATOM   4306  C5    C   134      57.383 -29.962  -3.439  1.00  0.00           C  
ATOM   4307  C6    C   134      56.345 -29.199  -3.803  1.00  0.00           C  
ATOM   4308  H5'   C   134      53.069 -28.700  -6.863  1.00  0.00           H  
ATOM   4309 H5''   C   134      54.132 -27.714  -7.529  1.00  0.00           H  
ATOM   4310  H4'   C   134      53.056 -26.832  -5.572  1.00  0.00           H  
ATOM   4311  H3'   C   134      55.892 -26.949  -5.495  1.00  0.00           H  
ATOM   4312  H1'   C   134      53.956 -27.425  -2.512  1.00  0.00           H  
ATOM   4313  H2'   C   134      55.852 -25.922  -3.440  1.00  0.00           H  
ATOM   4314 HO2'   C   134      53.187 -25.693  -3.161  1.00  0.00           H  
ATOM   4315  H42   C   134      59.296 -31.235  -2.287  1.00  0.00           H  
ATOM   4316  H41   C   134      59.095 -30.624  -0.716  1.00  0.00           H  
ATOM   4317  H5    C   134      57.846 -30.532  -4.088  1.00  0.00           H  
ATOM   4318  H6    C   134      56.051 -29.216  -4.737  1.00  0.00           H  
ATOM   4319  P     U   135      56.346 -24.408  -6.327  1.00  0.00           P  
ATOM   4320  OP2   U   135      57.391 -24.899  -5.393  1.00  0.00           O  
ATOM   4321  OP1   U   135      56.619 -24.383  -7.786  1.00  0.00           O  
ATOM   4322  O5'   U   135      55.934 -22.937  -5.876  1.00  0.00           O  
ATOM   4323  C5'   U   135      56.107 -22.510  -4.533  1.00  0.00           C  
ATOM   4324  C4'   U   135      55.131 -21.419  -4.166  1.00  0.00           C  
ATOM   4325  O4'   U   135      55.319 -20.310  -5.097  1.00  0.00           O  
ATOM   4326  C3'   U   135      53.657 -21.787  -4.235  1.00  0.00           C  
ATOM   4327  O3'   U   135      52.865 -21.075  -3.301  1.00  0.00           O  
ATOM   4328  C1'   U   135      54.096 -20.036  -5.748  1.00  0.00           C  
ATOM   4329  C2'   U   135      53.274 -21.319  -5.635  1.00  0.00           C  
ATOM   4330  O2'   U   135      51.892 -20.997  -5.711  1.00  0.00           O  
ATOM   4331  N1    U   135      54.389 -19.677  -7.157  1.00  0.00           N  
ATOM   4332  C2    U   135      53.735 -18.574  -7.675  1.00  0.00           C  
ATOM   4333  O2    U   135      52.948 -17.903  -7.031  1.00  0.00           O  
ATOM   4334  N3    U   135      54.037 -18.279  -8.982  1.00  0.00           N  
ATOM   4335  C4    U   135      54.906 -18.959  -9.809  1.00  0.00           C  
ATOM   4336  O4    U   135      55.071 -18.568 -10.966  1.00  0.00           O  
ATOM   4337  C5    U   135      55.546 -20.088  -9.205  1.00  0.00           C  
ATOM   4338  C6    U   135      55.271 -20.397  -7.934  1.00  0.00           C  
ATOM   4339  H5'   U   135      57.020 -22.173  -4.421  1.00  0.00           H  
ATOM   4340 H5''   U   135      55.971 -23.273  -3.935  1.00  0.00           H  
ATOM   4341  H4'   U   135      55.322 -21.119  -3.253  1.00  0.00           H  
ATOM   4342  H3'   U   135      53.565 -22.761  -4.184  1.00  0.00           H  
ATOM   4343  H1'   U   135      53.608 -19.301  -5.320  1.00  0.00           H  
ATOM   4344  H2'   U   135      53.530 -21.975  -6.316  1.00  0.00           H  
ATOM   4345 HO2'   U   135      51.683 -20.701  -6.621  1.00  0.00           H  
ATOM   4346  H3    U   135      53.585 -17.501  -9.369  1.00  0.00           H  
ATOM   4347  H5    U   135      56.181 -20.629  -9.720  1.00  0.00           H  
ATOM   4348  H6    U   135      55.721 -21.175  -7.544  1.00  0.00           H  
ATOM   4349  P     U   136      52.465 -21.762  -1.907  1.00  0.00           P  
ATOM   4350  OP2   U   136      53.743 -21.997  -1.189  1.00  0.00           O  
ATOM   4351  OP1   U   136      51.433 -20.883  -1.302  1.00  0.00           O  
ATOM   4352  O5'   U   136      51.796 -23.179  -2.199  1.00  0.00           O  
ATOM   4353  C5'   U   136      50.926 -23.783  -1.255  1.00  0.00           C  
ATOM   4354  C4'   U   136      50.258 -25.012  -1.820  1.00  0.00           C  
ATOM   4355  O4'   U   136      51.256 -26.025  -2.116  1.00  0.00           O  
ATOM   4356  C3'   U   136      49.267 -25.717  -0.906  1.00  0.00           C  
ATOM   4357  O3'   U   136      47.979 -25.126  -0.925  1.00  0.00           O  
ATOM   4358  C1'   U   136      50.733 -27.326  -1.866  1.00  0.00           C  
ATOM   4359  C2'   U   136      49.275 -27.149  -1.432  1.00  0.00           C  
ATOM   4360  O2'   U   136      48.441 -27.282  -2.574  1.00  0.00           O  
ATOM   4361  N1    U   136      51.557 -27.979  -0.819  1.00  0.00           N  
ATOM   4362  C2    U   136      51.479 -29.356  -0.723  1.00  0.00           C  
ATOM   4363  O2    U   136      50.776 -30.036  -1.450  1.00  0.00           O  
ATOM   4364  N3    U   136      52.259 -29.916   0.259  1.00  0.00           N  
ATOM   4365  C4    U   136      53.090 -29.256   1.139  1.00  0.00           C  
ATOM   4366  O4    U   136      53.728 -29.904   1.970  1.00  0.00           O  
ATOM   4367  C5    U   136      53.120 -27.834   0.981  1.00  0.00           C  
ATOM   4368  C6    U   136      52.372 -27.262   0.032  1.00  0.00           C  
ATOM   4369  H5'   U   136      50.237 -23.136  -0.995  1.00  0.00           H  
ATOM   4370 H5''   U   136      51.442 -24.037  -0.461  1.00  0.00           H  
ATOM   4371  H4'   U   136      49.802 -24.768  -2.652  1.00  0.00           H  
ATOM   4372  H3'   U   136      49.611 -25.706   0.011  1.00  0.00           H  
ATOM   4373  H1'   U   136      50.763 -27.865  -2.685  1.00  0.00           H  
ATOM   4374  H2'   U   136      49.034 -27.790  -0.731  1.00  0.00           H  
ATOM   4375 HO2'   U   136      47.698 -26.646  -2.503  1.00  0.00           H  
ATOM   4376  H3    U   136      52.218 -30.891   0.345  1.00  0.00           H  
ATOM   4377  H5    U   136      53.685 -27.284   1.564  1.00  0.00           H  
ATOM   4378  H6    U   136      52.409 -26.288  -0.056  1.00  0.00           H  
ATOM   4379  P     C   137      47.122 -25.010   0.429  1.00  0.00           P  
ATOM   4380  OP2   C   137      47.922 -24.242   1.416  1.00  0.00           O  
ATOM   4381  OP1   C   137      45.758 -24.546   0.070  1.00  0.00           O  
ATOM   4382  O5'   C   137      47.011 -26.512   0.946  1.00  0.00           O  
ATOM   4383  C5'   C   137      45.757 -27.064   1.319  1.00  0.00           C  
ATOM   4384  C4'   C   137      45.581 -28.461   0.780  1.00  0.00           C  
ATOM   4385  O4'   C   137      46.833 -28.907   0.198  1.00  0.00           O  
ATOM   4386  C3'   C   137      45.272 -29.535   1.811  1.00  0.00           C  
ATOM   4387  O3'   C   137      43.896 -29.584   2.168  1.00  0.00           O  
ATOM   4388  C1'   C   137      47.033 -30.279   0.454  1.00  0.00           C  
ATOM   4389  C2'   C   137      45.741 -30.786   1.094  1.00  0.00           C  
ATOM   4390  O2'   C   137      44.852 -31.172   0.066  1.00  0.00           O  
ATOM   4391  N1    C   137      48.197 -30.407   1.349  1.00  0.00           N  
ATOM   4392  C2    C   137      48.682 -31.686   1.653  1.00  0.00           C  
ATOM   4393  O2    C   137      48.103 -32.678   1.185  1.00  0.00           O  
ATOM   4394  N3    C   137      49.764 -31.811   2.452  1.00  0.00           N  
ATOM   4395  C4    C   137      50.353 -30.724   2.950  1.00  0.00           C  
ATOM   4396  N4    C   137      51.422 -30.891   3.724  1.00  0.00           N  
ATOM   4397  C5    C   137      49.870 -29.413   2.673  1.00  0.00           C  
ATOM   4398  C6    C   137      48.800 -29.301   1.877  1.00  0.00           C  
ATOM   4399  H5'   C   137      45.041 -26.494   0.970  1.00  0.00           H  
ATOM   4400 H5''   C   137      45.698 -27.090   2.297  1.00  0.00           H  
ATOM   4401  H4'   C   137      44.742 -28.371   0.074  1.00  0.00           H  
ATOM   4402  H3'   C   137      45.777 -29.378   2.777  1.00  0.00           H  
ATOM   4403  H1'   C   137      47.230 -30.920  -0.418  1.00  0.00           H  
ATOM   4404  H2'   C   137      45.806 -31.658   1.760  1.00  0.00           H  
ATOM   4405 HO2'   C   137      43.918 -30.920   0.320  1.00  0.00           H  
ATOM   4406  H42   C   137      51.887 -30.096   4.115  1.00  0.00           H  
ATOM   4407  H41   C   137      51.761 -31.812   3.914  1.00  0.00           H  
ATOM   4408  H5    C   137      50.358 -28.524   3.101  1.00  0.00           H  
ATOM   4409  H6    C   137      48.401 -28.302   1.642  1.00  0.00           H  
ATOM   4410  P     U   138      43.482 -29.943   3.680  1.00  0.00           P  
ATOM   4411  OP2   U   138      44.487 -29.366   4.619  1.00  0.00           O  
ATOM   4412  OP1   U   138      42.052 -29.586   3.828  1.00  0.00           O  
ATOM   4413  O5'   U   138      43.620 -31.528   3.749  1.00  0.00           O  
ATOM   4414  C5'   U   138      42.683 -32.379   3.076  1.00  0.00           C  
ATOM   4415  C4'   U   138      43.146 -33.814   3.139  1.00  0.00           C  
ATOM   4416  O4'   U   138      44.489 -33.924   2.601  1.00  0.00           O  
ATOM   4417  C3'   U   138      43.253 -34.423   4.529  1.00  0.00           C  
ATOM   4418  O3'   U   138      42.009 -34.889   5.027  1.00  0.00           O  
ATOM   4419  C1'   U   138      45.257 -34.862   3.357  1.00  0.00           C  
ATOM   4420  C2'   U   138      44.282 -35.527   4.329  1.00  0.00           C  
ATOM   4421  O2'   U   138      43.705 -36.662   3.699  1.00  0.00           O  
ATOM   4422  N1    U   138      46.363 -34.166   4.058  1.00  0.00           N  
ATOM   4423  C2    U   138      47.392 -34.949   4.549  1.00  0.00           C  
ATOM   4424  O2    U   138      47.422 -36.162   4.427  1.00  0.00           O  
ATOM   4425  N3    U   138      48.394 -34.261   5.190  1.00  0.00           N  
ATOM   4426  C4    U   138      48.471 -32.900   5.389  1.00  0.00           C  
ATOM   4427  O4    U   138      49.441 -32.430   5.988  1.00  0.00           O  
ATOM   4428  C5    U   138      47.374 -32.153   4.855  1.00  0.00           C  
ATOM   4429  C6    U   138      46.385 -32.797   4.225  1.00  0.00           C  
ATOM   4430  H5'   U   138      42.577 -32.070   2.026  1.00  0.00           H  
ATOM   4431 H5''   U   138      41.689 -32.290   3.540  1.00  0.00           H  
ATOM   4432  H4'   U   138      42.540 -34.363   2.598  1.00  0.00           H  
ATOM   4433  H3'   U   138      43.617 -33.754   5.146  1.00  0.00           H  
ATOM   4434  H1'   U   138      45.633 -35.540   2.757  1.00  0.00           H  
ATOM   4435  H2'   U   138      44.722 -35.766   5.172  1.00  0.00           H  
ATOM   4436 HO2'   U   138      42.733 -36.631   3.814  1.00  0.00           H  
ATOM   4437  H3    U   138      49.132 -34.798   5.545  1.00  0.00           H  
ATOM   4438  H5    U   138      47.347 -31.179   4.950  1.00  0.00           H  
ATOM   4439  H6    U   138      45.644 -32.264   3.870  1.00  0.00           H  
ATOM   4440  P     G   139      41.715 -34.876   6.607  1.00  0.00           P  
ATOM   4441  OP2   G   139      42.272 -33.620   7.168  1.00  0.00           O  
ATOM   4442  OP1   G   139      40.279 -35.198   6.809  1.00  0.00           O  
ATOM   4443  O5'   G   139      42.576 -36.093   7.170  1.00  0.00           O  
ATOM   4444  C5'   G   139      42.244 -37.434   6.844  1.00  0.00           C  
ATOM   4445  C4'   G   139      43.290 -38.401   7.342  1.00  0.00           C  
ATOM   4446  O4'   G   139      44.570 -38.100   6.727  1.00  0.00           O  
ATOM   4447  C3'   G   139      43.578 -38.360   8.835  1.00  0.00           C  
ATOM   4448  O3'   G   139      42.632 -39.087   9.602  1.00  0.00           O  
ATOM   4449  C1'   G   139      45.632 -38.312   7.668  1.00  0.00           C  
ATOM   4450  C2'   G   139      44.990 -38.922   8.916  1.00  0.00           C  
ATOM   4451  O2'   G   139      44.990 -40.337   8.790  1.00  0.00           O  
ATOM   4452  N1    G   139      49.713 -36.153   9.813  1.00  0.00           N  
ATOM   4453  C2    G   139      49.370 -37.481   9.726  1.00  0.00           C  
ATOM   4454  N2    G   139      50.225 -38.353  10.282  1.00  0.00           N  
ATOM   4455  N3    G   139      48.272 -37.923   9.137  1.00  0.00           N  
ATOM   4456  C4    G   139      47.528 -36.915   8.633  1.00  0.00           C  
ATOM   4457  C5    G   139      47.779 -35.560   8.666  1.00  0.00           C  
ATOM   4458  C6    G   139      48.962 -35.099   9.302  1.00  0.00           C  
ATOM   4459  O6    G   139      49.361 -33.937   9.434  1.00  0.00           O  
ATOM   4460  N7    G   139      46.766 -34.855   8.033  1.00  0.00           N  
ATOM   4461  C8    G   139      45.932 -35.777   7.635  1.00  0.00           C  
ATOM   4462  N9    G   139      46.333 -37.048   7.966  1.00  0.00           N  
ATOM   4463  H5'   G   139      42.169 -37.518   5.870  1.00  0.00           H  
ATOM   4464 H5''   G   139      41.381 -37.658   7.251  1.00  0.00           H  
ATOM   4465  H4'   G   139      43.023 -39.311   7.095  1.00  0.00           H  
ATOM   4466  H3'   G   139      43.586 -37.427   9.136  1.00  0.00           H  
ATOM   4467  H1'   G   139      46.264 -38.953   7.281  1.00  0.00           H  
ATOM   4468  H2'   G   139      45.447 -38.630   9.733  1.00  0.00           H  
ATOM   4469 HO2'   G   139      44.094 -40.675   8.997  1.00  0.00           H  
ATOM   4470  H1    G   139      50.550 -35.928  10.271  1.00  0.00           H  
ATOM   4471  H22   G   139      50.032 -39.314  10.250  1.00  0.00           H  
ATOM   4472  H21   G   139      51.040 -38.033  10.721  1.00  0.00           H  
ATOM   4473  H8    G   139      45.104 -35.581   7.148  1.00  0.00           H  
ATOM   4474  P     U   140      42.299 -38.639  11.108  1.00  0.00           P  
ATOM   4475  OP2   U   140      42.267 -37.155  11.149  1.00  0.00           O  
ATOM   4476  OP1   U   140      41.116 -39.411  11.567  1.00  0.00           O  
ATOM   4477  O5'   U   140      43.563 -39.128  11.944  1.00  0.00           O  
ATOM   4478  C5'   U   140      43.828 -40.512  12.123  1.00  0.00           C  
ATOM   4479  C4'   U   140      45.124 -40.740  12.861  1.00  0.00           C  
ATOM   4480  O4'   U   140      46.232 -40.208  12.090  1.00  0.00           O  
ATOM   4481  C3'   U   140      45.253 -40.059  14.214  1.00  0.00           C  
ATOM   4482  O3'   U   140      44.621 -40.779  15.260  1.00  0.00           O  
ATOM   4483  C1'   U   140      47.201 -39.613  12.954  1.00  0.00           C  
ATOM   4484  C2'   U   140      46.761 -39.937  14.382  1.00  0.00           C  
ATOM   4485  O2'   U   140      47.339 -41.173  14.774  1.00  0.00           O  
ATOM   4486  N1    U   140      47.280 -38.152  12.707  1.00  0.00           N  
ATOM   4487  C2    U   140      48.385 -37.487  13.205  1.00  0.00           C  
ATOM   4488  O2    U   140      49.274 -38.043  13.824  1.00  0.00           O  
ATOM   4489  N3    U   140      48.415 -36.137  12.951  1.00  0.00           N  
ATOM   4490  C4    U   140      47.474 -35.399  12.266  1.00  0.00           C  
ATOM   4491  O4    U   140      47.645 -34.187  12.122  1.00  0.00           O  
ATOM   4492  C5    U   140      46.359 -36.153  11.779  1.00  0.00           C  
ATOM   4493  C6    U   140      46.305 -37.469  12.012  1.00  0.00           C  
ATOM   4494  H5'   U   140      43.881 -40.943  11.245  1.00  0.00           H  
ATOM   4495 H5''   U   140      43.095 -40.915  12.634  1.00  0.00           H  
ATOM   4496  H4'   U   140      45.253 -41.705  12.978  1.00  0.00           H  
ATOM   4497  H3'   U   140      44.863 -39.161  14.162  1.00  0.00           H  
ATOM   4498  H1'   U   140      48.078 -40.016  12.784  1.00  0.00           H  
ATOM   4499  H2'   U   140      46.996 -39.214  15.002  1.00  0.00           H  
ATOM   4500 HO2'   U   140      46.640 -41.745  15.157  1.00  0.00           H  
ATOM   4501  H3    U   140      49.189 -35.647  13.296  1.00  0.00           H  
ATOM   4502  H5    U   140      45.642 -35.708  11.281  1.00  0.00           H  
ATOM   4503  H6    U   140      45.532 -37.963  11.669  1.00  0.00           H  
ATOM   4504  P     U   141      44.007 -39.999  16.524  1.00  0.00           P  
ATOM   4505  OP2   U   141      43.380 -38.747  16.030  1.00  0.00           O  
ATOM   4506  OP1   U   141      43.199 -40.965  17.312  1.00  0.00           O  
ATOM   4507  O5'   U   141      45.284 -39.603  17.390  1.00  0.00           O  
ATOM   4508  C5'   U   141      46.049 -40.596  18.057  1.00  0.00           C  
ATOM   4509  C4'   U   141      47.263 -40.003  18.731  1.00  0.00           C  
ATOM   4510  O4'   U   141      48.145 -39.420  17.737  1.00  0.00           O  
ATOM   4511  C3'   U   141      47.001 -38.867  19.706  1.00  0.00           C  
ATOM   4512  O3'   U   141      46.600 -39.318  20.988  1.00  0.00           O  
ATOM   4513  C1'   U   141      48.734 -38.215  18.238  1.00  0.00           C  
ATOM   4514  C2'   U   141      48.327 -38.119  19.709  1.00  0.00           C  
ATOM   4515  O2'   U   141      49.296 -38.791  20.500  1.00  0.00           O  
ATOM   4516  N1    U   141      48.265 -37.052  17.447  1.00  0.00           N  
ATOM   4517  C2    U   141      48.992 -35.881  17.554  1.00  0.00           C  
ATOM   4518  O2    U   141      49.982 -35.774  18.258  1.00  0.00           O  
ATOM   4519  N3    U   141      48.522 -34.832  16.804  1.00  0.00           N  
ATOM   4520  C4    U   141      47.420 -34.830  15.974  1.00  0.00           C  
ATOM   4521  O4    U   141      47.124 -33.801  15.365  1.00  0.00           O  
ATOM   4522  C5    U   141      46.716 -36.075  15.913  1.00  0.00           C  
ATOM   4523  C6    U   141      47.153 -37.113  16.632  1.00  0.00           C  
ATOM   4524  H5'   U   141      46.341 -41.266  17.406  1.00  0.00           H  
ATOM   4525 H5''   U   141      45.489 -41.030  18.734  1.00  0.00           H  
ATOM   4526  H4'   U   141      47.741 -40.720  19.199  1.00  0.00           H  
ATOM   4527  H3'   U   141      46.304 -38.282  19.339  1.00  0.00           H  
ATOM   4528  H1'   U   141      49.710 -38.277  18.173  1.00  0.00           H  
ATOM   4529  H2'   U   141      48.214 -37.186  19.988  1.00  0.00           H  
ATOM   4530 HO2'   U   141      48.838 -39.397  21.119  1.00  0.00           H  
ATOM   4531  H3    U   141      49.023 -33.992  16.866  1.00  0.00           H  
ATOM   4532  H5    U   141      45.921 -36.164  15.347  1.00  0.00           H  
ATOM   4533  H6    U   141      46.654 -37.954  16.574  1.00  0.00           H  
ATOM   4534  P     G   142      45.608 -38.427  21.887  1.00  0.00           P  
ATOM   4535  OP2   G   142      44.594 -37.822  20.989  1.00  0.00           O  
ATOM   4536  OP1   G   142      45.170 -39.250  23.043  1.00  0.00           O  
ATOM   4537  O5'   G   142      46.538 -37.257  22.441  1.00  0.00           O  
ATOM   4538  C5'   G   142      47.567 -37.526  23.381  1.00  0.00           C  
ATOM   4539  C4'   G   142      48.429 -36.312  23.622  1.00  0.00           C  
ATOM   4540  O4'   G   142      49.055 -35.900  22.379  1.00  0.00           O  
ATOM   4541  C3'   G   142      47.705 -35.063  24.103  1.00  0.00           C  
ATOM   4542  O3'   G   142      47.448 -35.074  25.498  1.00  0.00           O  
ATOM   4543  C1'   G   142      49.122 -34.468  22.309  1.00  0.00           C  
ATOM   4544  C2'   G   142      48.640 -33.946  23.663  1.00  0.00           C  
ATOM   4545  O2'   G   142      49.755 -33.833  24.536  1.00  0.00           O  
ATOM   4546  N1    G   142      47.997 -30.444  19.401  1.00  0.00           N  
ATOM   4547  C2    G   142      48.893 -30.551  20.437  1.00  0.00           C  
ATOM   4548  N2    G   142      49.584 -29.443  20.743  1.00  0.00           N  
ATOM   4549  N3    G   142      49.099 -31.663  21.123  1.00  0.00           N  
ATOM   4550  C4    G   142      48.325 -32.678  20.686  1.00  0.00           C  
ATOM   4551  C5    G   142      47.400 -32.676  19.662  1.00  0.00           C  
ATOM   4552  C6    G   142      47.189 -31.476  18.934  1.00  0.00           C  
ATOM   4553  O6    G   142      46.414 -31.273  17.993  1.00  0.00           O  
ATOM   4554  N7    G   142      46.812 -33.925  19.527  1.00  0.00           N  
ATOM   4555  C8    G   142      47.378 -34.650  20.454  1.00  0.00           C  
ATOM   4556  N9    G   142      48.305 -33.956  21.193  1.00  0.00           N  
ATOM   4557  H5'   G   142      48.127 -38.255  23.043  1.00  0.00           H  
ATOM   4558 H5''   G   142      47.161 -37.804  24.230  1.00  0.00           H  
ATOM   4559  H4'   G   142      49.129 -36.542  24.270  1.00  0.00           H  
ATOM   4560  H3'   G   142      46.855 -34.978  23.621  1.00  0.00           H  
ATOM   4561  H1'   G   142      50.059 -34.209  22.174  1.00  0.00           H  
ATOM   4562  H2'   G   142      48.165 -33.094  23.569  1.00  0.00           H  
ATOM   4563 HO2'   G   142      49.537 -34.260  25.390  1.00  0.00           H  
ATOM   4564  H1    G   142      47.919 -29.574  18.955  1.00  0.00           H  
ATOM   4565  H22   G   142      50.238 -29.459  21.473  1.00  0.00           H  
ATOM   4566  H21   G   142      49.437 -28.615  20.239  1.00  0.00           H  
ATOM   4567  H8    G   142      47.163 -35.594  20.606  1.00  0.00           H  
ATOM   4568  P     A   143      46.179 -34.285  26.091  1.00  0.00           P  
ATOM   4569  OP2   A   143      45.028 -34.519  25.184  1.00  0.00           O  
ATOM   4570  OP1   A   143      46.061 -34.623  27.531  1.00  0.00           O  
ATOM   4571  O5'   A   143      46.593 -32.751  25.975  1.00  0.00           O  
ATOM   4572  C5'   A   143      47.660 -32.223  26.749  1.00  0.00           C  
ATOM   4573  C4'   A   143      47.951 -30.789  26.386  1.00  0.00           C  
ATOM   4574  O4'   A   143      48.364 -30.707  24.997  1.00  0.00           O  
ATOM   4575  C3'   A   143      46.778 -29.825  26.481  1.00  0.00           C  
ATOM   4576  O3'   A   143      46.540 -29.371  27.803  1.00  0.00           O  
ATOM   4577  C1'   A   143      47.848 -29.515  24.397  1.00  0.00           C  
ATOM   4578  C2'   A   143      47.179 -28.717  25.518  1.00  0.00           C  
ATOM   4579  O2'   A   143      48.141 -27.849  26.102  1.00  0.00           O  
ATOM   4580  N1    A   143      45.221 -27.721  20.342  1.00  0.00           N  
ATOM   4581  C2    A   143      46.063 -27.132  21.202  1.00  0.00           C  
ATOM   4582  N3    A   143      46.712 -27.660  22.237  1.00  0.00           N  
ATOM   4583  C4    A   143      46.425 -28.968  22.363  1.00  0.00           C  
ATOM   4584  C5    A   143      45.581 -29.710  21.558  1.00  0.00           C  
ATOM   4585  C6    A   143      44.955 -29.035  20.495  1.00  0.00           C  
ATOM   4586  N6    A   143      44.116 -29.622  19.639  1.00  0.00           N  
ATOM   4587  N7    A   143      45.529 -31.029  21.988  1.00  0.00           N  
ATOM   4588  C8    A   143      46.329 -31.053  23.026  1.00  0.00           C  
ATOM   4589  N9    A   143      46.906 -29.840  23.309  1.00  0.00           N  
ATOM   4590  H5'   A   143      48.465 -32.762  26.593  1.00  0.00           H  
ATOM   4591 H5''   A   143      47.423 -32.271  27.698  1.00  0.00           H  
ATOM   4592  H4'   A   143      48.679 -30.459  26.954  1.00  0.00           H  
ATOM   4593  H3'   A   143      45.971 -30.267  26.143  1.00  0.00           H  
ATOM   4594  H1'   A   143      48.599 -29.001  24.035  1.00  0.00           H  
ATOM   4595  H2'   A   143      46.397 -28.224  25.191  1.00  0.00           H  
ATOM   4596 HO2'   A   143      48.106 -27.946  27.076  1.00  0.00           H  
ATOM   4597  H2    A   143      46.223 -26.177  21.047  1.00  0.00           H  
ATOM   4598  H61   A   143      43.708 -29.099  18.916  1.00  0.00           H  
ATOM   4599  H62   A   143      43.908 -30.574  19.730  1.00  0.00           H  
ATOM   4600  H8    A   143      46.499 -31.863  23.551  1.00  0.00           H  
ATOM   4601  P     U   144      45.046 -29.395  28.393  1.00  0.00           P  
ATOM   4602  OP2   U   144      44.254 -30.462  27.729  1.00  0.00           O  
ATOM   4603  OP1   U   144      45.178 -29.378  29.879  1.00  0.00           O  
ATOM   4604  O5'   U   144      44.421 -28.009  27.915  1.00  0.00           O  
ATOM   4605  C5'   U   144      44.996 -26.748  28.304  1.00  0.00           C  
ATOM   4606  C4'   U   144      44.405 -25.644  27.467  1.00  0.00           C  
ATOM   4607  O4'   U   144      44.832 -25.823  26.087  1.00  0.00           O  
ATOM   4608  C3'   U   144      42.884 -25.652  27.385  1.00  0.00           C  
ATOM   4609  O3'   U   144      42.272 -24.991  28.489  1.00  0.00           O  
ATOM   4610  C1'   U   144      43.775 -25.472  25.213  1.00  0.00           C  
ATOM   4611  C2'   U   144      42.630 -24.932  26.070  1.00  0.00           C  
ATOM   4612  O2'   U   144      42.767 -23.534  26.199  1.00  0.00           O  
ATOM   4613  N1    U   144      43.380 -26.656  24.431  1.00  0.00           N  
ATOM   4614  C2    U   144      42.811 -26.433  23.190  1.00  0.00           C  
ATOM   4615  O2    U   144      42.627 -25.321  22.742  1.00  0.00           O  
ATOM   4616  N3    U   144      42.464 -27.562  22.495  1.00  0.00           N  
ATOM   4617  C4    U   144      42.620 -28.868  22.906  1.00  0.00           C  
ATOM   4618  O4    U   144      42.283 -29.779  22.152  1.00  0.00           O  
ATOM   4619  C5    U   144      43.209 -29.020  24.204  1.00  0.00           C  
ATOM   4620  C6    U   144      43.561 -27.939  24.903  1.00  0.00           C  
ATOM   4621  H5'   U   144      46.087 -26.774  28.176  1.00  0.00           H  
ATOM   4622 H5''   U   144      44.801 -26.556  29.370  1.00  0.00           H  
ATOM   4623  H4'   U   144      44.756 -24.721  27.951  1.00  0.00           H  
ATOM   4624  H3'   U   144      42.446 -26.661  27.413  1.00  0.00           H  
ATOM   4625  H1'   U   144      44.033 -24.684  24.492  1.00  0.00           H  
ATOM   4626  H2'   U   144      41.609 -25.086  25.692  1.00  0.00           H  
ATOM   4627 HO2'   U   144      42.586 -23.267  27.146  1.00  0.00           H  
ATOM   4628  H3    U   144      42.050 -27.422  21.594  1.00  0.00           H  
ATOM   4629  H5    U   144      43.369 -30.025  24.624  1.00  0.00           H  
ATOM   4630  H6    U   144      44.012 -28.076  25.897  1.00  0.00           H  
ATOM   4631  P     A   145      40.829 -25.463  29.017  1.00  0.00           P  
ATOM   4632  OP2   A   145      40.700 -26.919  28.759  1.00  0.00           O  
ATOM   4633  OP1   A   145      40.651 -24.942  30.395  1.00  0.00           O  
ATOM   4634  O5'   A   145      39.803 -24.702  28.065  1.00  0.00           O  
ATOM   4635  C5'   A   145      39.553 -23.313  28.225  1.00  0.00           C  
ATOM   4636  C4'   A   145      38.755 -22.757  27.072  1.00  0.00           C  
ATOM   4637  O4'   A   145      38.530 -23.845  26.153  1.00  0.00           O  
ATOM   4638  C3'   A   145      37.363 -22.246  27.409  1.00  0.00           C  
ATOM   4639  O3'   A   145      36.991 -21.108  26.650  1.00  0.00           O  
ATOM   4640  C1'   A   145      37.187 -23.863  25.724  1.00  0.00           C  
ATOM   4641  C2'   A   145      36.441 -23.387  26.948  1.00  0.00           C  
ATOM   4642  O2'   A   145      35.165 -22.894  26.563  1.00  0.00           O  
ATOM   4643  N1    A   145      34.686 -26.684  22.211  1.00  0.00           N  
ATOM   4644  C2    A   145      34.906 -25.367  22.318  1.00  0.00           C  
ATOM   4645  N3    A   145      35.567 -24.699  23.260  1.00  0.00           N  
ATOM   4646  C4    A   145      36.044 -25.541  24.194  1.00  0.00           C  
ATOM   4647  C5    A   145      35.900 -26.915  24.221  1.00  0.00           C  
ATOM   4648  C6    A   145      35.180 -27.502  23.165  1.00  0.00           C  
ATOM   4649  N6    A   145      34.959 -28.814  23.059  1.00  0.00           N  
ATOM   4650  N7    A   145      36.527 -27.452  25.338  1.00  0.00           N  
ATOM   4651  C8    A   145      37.028 -26.408  25.949  1.00  0.00           C  
ATOM   4652  N9    A   145      36.774 -25.218  25.313  1.00  0.00           N  
ATOM   4653  H5'   A   145      40.408 -22.838  28.280  1.00  0.00           H  
ATOM   4654 H5''   A   145      39.055 -23.171  29.056  1.00  0.00           H  
ATOM   4655  H4'   A   145      39.249 -22.050  26.607  1.00  0.00           H  
ATOM   4656  H3'   A   145      37.268 -22.040  28.363  1.00  0.00           H  
ATOM   4657  H1'   A   145      37.034 -23.236  24.985  1.00  0.00           H  
ATOM   4658  H2'   A   145      36.369 -24.088  27.629  1.00  0.00           H  
ATOM   4659 HO2'   A   145      34.563 -23.653  26.415  1.00  0.00           H  
ATOM   4660  H2    A   145      34.526 -24.818  21.600  1.00  0.00           H  
ATOM   4661  H61   A   145      34.449 -29.165  22.299  1.00  0.00           H  
ATOM   4662  H62   A   145      35.308 -29.427  23.739  1.00  0.00           H  
ATOM   4663  H8    A   145      37.537 -26.470  26.785  1.00  0.00           H  
ATOM   4664  P     U   146      36.399 -19.806  27.384  1.00  0.00           P  
ATOM   4665  OP2   U   146      35.988 -20.199  28.755  1.00  0.00           O  
ATOM   4666  OP1   U   146      37.366 -18.694  27.198  1.00  0.00           O  
ATOM   4667  O5'   U   146      35.084 -19.461  26.554  1.00  0.00           O  
ATOM   4668  C5'   U   146      34.965 -18.233  25.852  1.00  0.00           C  
ATOM   4669  C4'   U   146      34.647 -18.453  24.394  1.00  0.00           C  
ATOM   4670  O4'   U   146      35.855 -18.713  23.676  1.00  0.00           O  
ATOM   4671  C3'   U   146      33.822 -19.688  24.066  1.00  0.00           C  
ATOM   4672  O3'   U   146      32.429 -19.474  24.198  1.00  0.00           O  
ATOM   4673  C1'   U   146      35.590 -19.432  22.478  1.00  0.00           C  
ATOM   4674  C2'   U   146      34.133 -19.914  22.582  1.00  0.00           C  
ATOM   4675  O2'   U   146      33.321 -19.092  21.756  1.00  0.00           O  
ATOM   4676  N1    U   146      36.553 -20.559  22.423  1.00  0.00           N  
ATOM   4677  C2    U   146      36.431 -21.442  21.367  1.00  0.00           C  
ATOM   4678  O2    U   146      35.582 -21.329  20.499  1.00  0.00           O  
ATOM   4679  N3    U   146      37.344 -22.468  21.357  1.00  0.00           N  
ATOM   4680  C4    U   146      38.345 -22.700  22.276  1.00  0.00           C  
ATOM   4681  O4    U   146      39.088 -23.671  22.129  1.00  0.00           O  
ATOM   4682  C5    U   146      38.411 -21.746  23.341  1.00  0.00           C  
ATOM   4683  C6    U   146      37.536 -20.736  23.374  1.00  0.00           C  
ATOM   4684  H5'   U   146      35.810 -17.741  25.924  1.00  0.00           H  
ATOM   4685 H5''   U   146      34.250 -17.701  26.258  1.00  0.00           H  
ATOM   4686  H4'   U   146      34.201 -17.666  24.018  1.00  0.00           H  
ATOM   4687  H3'   U   146      34.082 -20.457  24.614  1.00  0.00           H  
ATOM   4688  H1'   U   146      35.691 -18.880  21.674  1.00  0.00           H  
ATOM   4689  H2'   U   146      34.055 -20.860  22.339  1.00  0.00           H  
ATOM   4690 HO2'   U   146      32.454 -18.957  22.192  1.00  0.00           H  
ATOM   4691  H3    U   146      37.275 -23.106  20.616  1.00  0.00           H  
ATOM   4692  H5    U   146      39.093 -21.833  24.040  1.00  0.00           H  
ATOM   4693  H6    U   146      37.601 -20.098  24.114  1.00  0.00           H  
ATOM   4694  P     G   147      31.491 -20.614  24.833  1.00  0.00           P  
ATOM   4695  OP2   G   147      32.009 -20.933  26.187  1.00  0.00           O  
ATOM   4696  OP1   G   147      30.076 -20.191  24.668  1.00  0.00           O  
ATOM   4697  O5'   G   147      31.738 -21.881  23.899  1.00  0.00           O  
ATOM   4698  C5'   G   147      30.989 -22.065  22.707  1.00  0.00           C  
ATOM   4699  C4'   G   147      30.545 -23.500  22.546  1.00  0.00           C  
ATOM   4700  O4'   G   147      31.707 -24.374  22.554  1.00  0.00           O  
ATOM   4701  C3'   G   147      29.660 -24.074  23.638  1.00  0.00           C  
ATOM   4702  O3'   G   147      28.302 -23.708  23.464  1.00  0.00           O  
ATOM   4703  C1'   G   147      31.367 -25.606  23.122  1.00  0.00           C  
ATOM   4704  C2'   G   147      29.872 -25.566  23.447  1.00  0.00           C  
ATOM   4705  O2'   G   147      29.150 -26.054  22.338  1.00  0.00           O  
ATOM   4706  N1    G   147      32.848 -28.888  26.663  1.00  0.00           N  
ATOM   4707  C2    G   147      32.099 -29.097  25.530  1.00  0.00           C  
ATOM   4708  N2    G   147      31.644 -30.346  25.328  1.00  0.00           N  
ATOM   4709  N3    G   147      31.810 -28.154  24.658  1.00  0.00           N  
ATOM   4710  C4    G   147      32.327 -26.965  25.012  1.00  0.00           C  
ATOM   4711  C5    G   147      33.090 -26.650  26.113  1.00  0.00           C  
ATOM   4712  C6    G   147      33.395 -27.669  27.043  1.00  0.00           C  
ATOM   4713  O6    G   147      34.046 -27.586  28.093  1.00  0.00           O  
ATOM   4714  N7    G   147      33.432 -25.305  26.108  1.00  0.00           N  
ATOM   4715  C8    G   147      32.866 -24.834  25.030  1.00  0.00           C  
ATOM   4716  N9    G   147      32.164 -25.789  24.330  1.00  0.00           N  
ATOM   4717  H5'   G   147      31.543 -21.814  21.939  1.00  0.00           H  
ATOM   4718 H5''   G   147      30.199 -21.486  22.733  1.00  0.00           H  
ATOM   4719  H4'   G   147      29.971 -23.500  21.609  1.00  0.00           H  
ATOM   4720  H3'   G   147      29.905 -23.705  24.646  1.00  0.00           H  
ATOM   4721  H1'   G   147      31.531 -26.486  22.483  1.00  0.00           H  
ATOM   4722  H2'   G   147      29.524 -26.157  24.306  1.00  0.00           H  
ATOM   4723 HO2'   G   147      28.324 -25.503  22.209  1.00  0.00           H  
ATOM   4724  H1    G   147      33.012 -29.673  27.259  1.00  0.00           H  
ATOM   4725  H22   G   147      31.092 -30.551  24.519  1.00  0.00           H  
ATOM   4726  H21   G   147      31.858 -31.068  25.984  1.00  0.00           H  
ATOM   4727  H8    G   147      32.937 -23.781  24.719  1.00  0.00           H  
ATOM   4728  P     G   148      27.104 -23.569  24.449  1.00  0.00           P  
ATOM   4729  OP2   G   148      27.366 -22.460  25.398  1.00  0.00           O  
ATOM   4730  OP1   G   148      25.914 -23.513  23.565  1.00  0.00           O  
ATOM   4731  O5'   G   148      27.073 -24.925  25.296  1.00  0.00           O  
ATOM   4732  C5'   G   148      26.427 -26.090  24.778  1.00  0.00           C  
ATOM   4733  C4'   G   148      26.620 -27.294  25.687  1.00  0.00           C  
ATOM   4734  O4'   G   148      28.016 -27.672  25.756  1.00  0.00           O  
ATOM   4735  C3'   G   148      26.278 -27.228  27.167  1.00  0.00           C  
ATOM   4736  O3'   G   148      24.877 -27.299  27.412  1.00  0.00           O  
ATOM   4737  C1'   G   148      28.217 -28.534  26.834  1.00  0.00           C  
ATOM   4738  C2'   G   148      26.915 -28.531  27.636  1.00  0.00           C  
ATOM   4739  O2'   G   148      26.178 -29.675  27.251  1.00  0.00           O  
ATOM   4740  N1    G   148      31.363 -29.391  30.677  1.00  0.00           N  
ATOM   4741  C2    G   148      30.484 -30.245  30.054  1.00  0.00           C  
ATOM   4742  N2    G   148      30.414 -31.491  30.541  1.00  0.00           N  
ATOM   4743  N3    G   148      29.729 -29.903  29.028  1.00  0.00           N  
ATOM   4744  C4    G   148      29.934 -28.621  28.659  1.00  0.00           C  
ATOM   4745  C5    G   148      30.793 -27.694  29.202  1.00  0.00           C  
ATOM   4746  C6    G   148      31.586 -28.067  30.311  1.00  0.00           C  
ATOM   4747  O6    G   148      32.391 -27.377  30.946  1.00  0.00           O  
ATOM   4748  N7    G   148      30.707 -26.489  28.522  1.00  0.00           N  
ATOM   4749  C8    G   148      29.804 -26.699  27.605  1.00  0.00           C  
ATOM   4750  N9    G   148      29.282 -27.967  27.649  1.00  0.00           N  
ATOM   4751  H5'   G   148      26.822 -26.330  23.781  1.00  0.00           H  
ATOM   4752 H5''   G   148      25.349 -25.902  24.661  1.00  0.00           H  
ATOM   4753  H4'   G   148      25.963 -28.064  25.257  1.00  0.00           H  
ATOM   4754  H3'   G   148      26.572 -26.282  27.647  1.00  0.00           H  
ATOM   4755  H1'   G   148      28.463 -29.586  26.628  1.00  0.00           H  
ATOM   4756  H2'   G   148      26.982 -28.601  28.731  1.00  0.00           H  
ATOM   4757 HO2'   G   148      25.205 -29.446  27.204  1.00  0.00           H  
ATOM   4758  H1    G   148      31.881 -29.748  31.454  1.00  0.00           H  
ATOM   4759  H22   G   148      29.792 -32.155  30.126  1.00  0.00           H  
ATOM   4760  H21   G   148      30.983 -31.756  31.318  1.00  0.00           H  
ATOM   4761  H8    G   148      29.487 -25.934  26.879  1.00  0.00           H  
ATOM   4762  P     A   149      24.304 -26.906  28.852  1.00  0.00           P  
ATOM   4763  OP2   A   149      25.229 -25.954  29.517  1.00  0.00           O  
ATOM   4764  OP1   A   149      22.889 -26.528  28.640  1.00  0.00           O  
ATOM   4765  O5'   A   149      24.328 -28.275  29.659  1.00  0.00           O  
ATOM   4766  C5'   A   149      23.779 -28.351  30.980  1.00  0.00           C  
ATOM   4767  C4'   A   149      24.578 -29.326  31.810  1.00  0.00           C  
ATOM   4768  O4'   A   149      25.944 -29.385  31.326  1.00  0.00           O  
ATOM   4769  C3'   A   149      24.761 -28.979  33.274  1.00  0.00           C  
ATOM   4770  O3'   A   149      23.615 -29.294  34.052  1.00  0.00           O  
ATOM   4771  C1'   A   149      26.815 -29.722  32.377  1.00  0.00           C  
ATOM   4772  C2'   A   149      25.964 -29.838  33.643  1.00  0.00           C  
ATOM   4773  O2'   A   149      25.632 -31.195  33.843  1.00  0.00           O  
ATOM   4774  N1    A   149      31.254 -28.324  34.521  1.00  0.00           N  
ATOM   4775  C2    A   149      30.510 -29.429  34.632  1.00  0.00           C  
ATOM   4776  N3    A   149      29.356 -29.726  34.041  1.00  0.00           N  
ATOM   4777  C4    A   149      28.963 -28.723  33.237  1.00  0.00           C  
ATOM   4778  C5    A   149      29.621 -27.529  33.022  1.00  0.00           C  
ATOM   4779  C6    A   149      30.824 -27.334  33.711  1.00  0.00           C  
ATOM   4780  N6    A   149      31.557 -26.227  33.610  1.00  0.00           N  
ATOM   4781  N7    A   149      28.915 -26.733  32.130  1.00  0.00           N  
ATOM   4782  C8    A   149      27.860 -27.452  31.831  1.00  0.00           C  
ATOM   4783  N9    A   149      27.825 -28.670  32.466  1.00  0.00           N  
ATOM   4784  H5'   A   149      22.728 -28.672  30.935  1.00  0.00           H  
ATOM   4785 H5''   A   149      23.793 -27.358  31.453  1.00  0.00           H  
ATOM   4786  H4'   A   149      24.019 -30.270  31.727  1.00  0.00           H  
ATOM   4787  H3'   A   149      24.913 -27.906  33.458  1.00  0.00           H  
ATOM   4788  H1'   A   149      27.357 -30.672  32.267  1.00  0.00           H  
ATOM   4789  H2'   A   149      26.435 -29.526  34.586  1.00  0.00           H  
ATOM   4790 HO2'   A   149      24.695 -31.262  34.188  1.00  0.00           H  
ATOM   4791  H2    A   149      30.905 -30.200  35.307  1.00  0.00           H  
ATOM   4792  H61   A   149      32.409 -26.143  34.128  1.00  0.00           H  
ATOM   4793  H62   A   149      31.258 -25.481  33.017  1.00  0.00           H  
ATOM   4794  H8    A   149      27.077 -27.112  31.135  1.00  0.00           H  
ATOM   4795  P     U   150      23.292 -28.423  35.360  1.00  0.00           P  
ATOM   4796  OP2   U   150      23.485 -26.989  35.015  1.00  0.00           O  
ATOM   4797  OP1   U   150      22.004 -28.875  35.931  1.00  0.00           O  
ATOM   4798  O5'   U   150      24.429 -28.885  36.372  1.00  0.00           O  
ATOM   4799  C5'   U   150      24.765 -28.122  37.541  1.00  0.00           C  
ATOM   4800  C4'   U   150      26.126 -28.542  38.028  1.00  0.00           C  
ATOM   4801  O4'   U   150      27.074 -28.472  36.930  1.00  0.00           O  
ATOM   4802  C3'   U   150      26.763 -27.693  39.110  1.00  0.00           C  
ATOM   4803  O3'   U   150      26.257 -28.060  40.393  1.00  0.00           O  
ATOM   4804  C1'   U   150      28.351 -28.144  37.415  1.00  0.00           C  
ATOM   4805  C2'   U   150      28.240 -28.033  38.938  1.00  0.00           C  
ATOM   4806  O2'   U   150      28.597 -29.276  39.496  1.00  0.00           O  
ATOM   4807  N1    U   150      28.785 -26.889  36.777  1.00  0.00           N  
ATOM   4808  C2    U   150      30.091 -26.472  37.010  1.00  0.00           C  
ATOM   4809  O2    U   150      30.874 -27.093  37.722  1.00  0.00           O  
ATOM   4810  N3    U   150      30.442 -25.298  36.393  1.00  0.00           N  
ATOM   4811  C4    U   150      29.641 -24.507  35.597  1.00  0.00           C  
ATOM   4812  O4    U   150      30.097 -23.459  35.131  1.00  0.00           O  
ATOM   4813  C5    U   150      28.308 -25.000  35.408  1.00  0.00           C  
ATOM   4814  C6    U   150      27.937 -26.145  35.988  1.00  0.00           C  
ATOM   4815  H5'   U   150      24.013 -28.282  38.326  1.00  0.00           H  
ATOM   4816 H5''   U   150      24.760 -27.047  37.305  1.00  0.00           H  
ATOM   4817  H4'   U   150      25.965 -29.549  38.440  1.00  0.00           H  
ATOM   4818  H3'   U   150      26.540 -26.620  39.018  1.00  0.00           H  
ATOM   4819  H1'   U   150      29.131 -28.890  37.205  1.00  0.00           H  
ATOM   4820  H2'   U   150      28.903 -27.310  39.435  1.00  0.00           H  
ATOM   4821 HO2'   U   150      27.998 -29.479  40.271  1.00  0.00           H  
ATOM   4822  H3    U   150      31.380 -24.980  36.538  1.00  0.00           H  
ATOM   4823  H5    U   150      27.593 -24.437  34.789  1.00  0.00           H  
ATOM   4824  H6    U   150      26.910 -26.507  35.830  1.00  0.00           H  
ATOM   4825  P     G   151      25.958 -26.932  41.497  1.00  0.00           P  
ATOM   4826  OP2   G   151      25.121 -25.880  40.865  1.00  0.00           O  
ATOM   4827  OP1   G   151      25.478 -27.609  42.729  1.00  0.00           O  
ATOM   4828  O5'   G   151      27.389 -26.304  41.806  1.00  0.00           O  
ATOM   4829  C5'   G   151      28.386 -27.057  42.481  1.00  0.00           C  
ATOM   4830  C4'   G   151      29.725 -26.364  42.444  1.00  0.00           C  
ATOM   4831  O4'   G   151      30.184 -26.211  41.076  1.00  0.00           O  
ATOM   4832  C3'   G   151      29.756 -24.943  42.989  1.00  0.00           C  
ATOM   4833  O3'   G   151      29.824 -24.895  44.404  1.00  0.00           O  
ATOM   4834  C1'   G   151      30.869 -24.997  40.927  1.00  0.00           C  
ATOM   4835  C2'   G   151      30.992 -24.376  42.313  1.00  0.00           C  
ATOM   4836  O2'   G   151      32.180 -24.845  42.934  1.00  0.00           O  
ATOM   4837  N1    G   151      31.146 -21.193  37.555  1.00  0.00           N  
ATOM   4838  C2    G   151      32.144 -21.782  38.292  1.00  0.00           C  
ATOM   4839  N2    G   151      33.382 -21.299  38.111  1.00  0.00           N  
ATOM   4840  N3    G   151      31.946 -22.774  39.145  1.00  0.00           N  
ATOM   4841  C4    G   151      30.647 -23.136  39.205  1.00  0.00           C  
ATOM   4842  C5    G   151      29.575 -22.614  38.513  1.00  0.00           C  
ATOM   4843  C6    G   151      29.801 -21.550  37.602  1.00  0.00           C  
ATOM   4844  O6    G   151      28.981 -20.953  36.895  1.00  0.00           O  
ATOM   4845  N7    G   151      28.400 -23.266  38.859  1.00  0.00           N  
ATOM   4846  C8    G   151      28.772 -24.156  39.739  1.00  0.00           C  
ATOM   4847  N9    G   151      30.122 -24.132  39.995  1.00  0.00           N  
ATOM   4848  H5'   G   151      28.468 -27.935  42.053  1.00  0.00           H  
ATOM   4849 H5''   G   151      28.115 -27.181  43.415  1.00  0.00           H  
ATOM   4850  H4'   G   151      30.370 -26.909  42.941  1.00  0.00           H  
ATOM   4851  H3'   G   151      28.966 -24.450  42.689  1.00  0.00           H  
ATOM   4852  H1'   G   151      31.764 -25.169  40.566  1.00  0.00           H  
ATOM   4853  H2'   G   151      30.964 -23.396  42.277  1.00  0.00           H  
ATOM   4854 HO2'   G   151      31.994 -25.034  43.878  1.00  0.00           H  
ATOM   4855  H1    G   151      31.397 -20.464  36.951  1.00  0.00           H  
ATOM   4856  H22   G   151      34.135 -21.681  38.610  1.00  0.00           H  
ATOM   4857  H21   G   151      33.537 -20.565  37.481  1.00  0.00           H  
ATOM   4858  H8    G   151      28.151 -24.778  40.172  1.00  0.00           H  
ATOM   4859  P     C   152      29.244 -23.623  45.197  1.00  0.00           P  
ATOM   4860  OP2   C   152      28.382 -22.853  44.266  1.00  0.00           O  
ATOM   4861  OP1   C   152      28.686 -24.102  46.487  1.00  0.00           O  
ATOM   4862  O5'   C   152      30.534 -22.745  45.515  1.00  0.00           O  
ATOM   4863  C5'   C   152      31.523 -23.203  46.425  1.00  0.00           C  
ATOM   4864  C4'   C   152      32.757 -22.334  46.393  1.00  0.00           C  
ATOM   4865  O4'   C   152      33.405 -22.385  45.098  1.00  0.00           O  
ATOM   4866  C3'   C   152      32.534 -20.846  46.612  1.00  0.00           C  
ATOM   4867  O3'   C   152      32.346 -20.510  47.975  1.00  0.00           O  
ATOM   4868  C1'   C   152      33.997 -21.138  44.826  1.00  0.00           C  
ATOM   4869  C2'   C   152      33.800 -20.252  46.030  1.00  0.00           C  
ATOM   4870  O2'   C   152      34.897 -20.410  46.918  1.00  0.00           O  
ATOM   4871  N1    C   152      33.388 -20.566  43.600  1.00  0.00           N  
ATOM   4872  C2    C   152      34.098 -19.581  42.902  1.00  0.00           C  
ATOM   4873  O2    C   152      35.206 -19.218  43.327  1.00  0.00           O  
ATOM   4874  N3    C   152      33.566 -19.044  41.781  1.00  0.00           N  
ATOM   4875  C4    C   152      32.374 -19.452  41.345  1.00  0.00           C  
ATOM   4876  N4    C   152      31.888 -18.893  40.234  1.00  0.00           N  
ATOM   4877  C5    C   152      31.627 -20.450  42.031  1.00  0.00           C  
ATOM   4878  C6    C   152      32.164 -20.975  43.139  1.00  0.00           C  
ATOM   4879  H5'   C   152      31.772 -24.121  46.190  1.00  0.00           H  
ATOM   4880 H5''   C   152      31.150 -23.195  47.332  1.00  0.00           H  
ATOM   4881  H4'   C   152      33.375 -22.667  47.076  1.00  0.00           H  
ATOM   4882  H3'   C   152      31.760 -20.537  46.095  1.00  0.00           H  
ATOM   4883  H1'   C   152      34.956 -21.275  44.681  1.00  0.00           H  
ATOM   4884  H2'   C   152      33.671 -19.314  45.777  1.00  0.00           H  
ATOM   4885 HO2'   C   152      34.568 -20.388  47.840  1.00  0.00           H  
ATOM   4886  H42   C   152      31.014 -19.171  39.888  1.00  0.00           H  
ATOM   4887  H41   C   152      32.405 -18.205  39.765  1.00  0.00           H  
ATOM   4888  H5    C   152      30.751 -20.744  41.703  1.00  0.00           H  
ATOM   4889  H6    C   152      31.666 -21.664  43.625  1.00  0.00           H  
ATOM   4890  P     A   153      31.264 -19.396  48.392  1.00  0.00           P  
ATOM   4891  OP2   A   153      29.998 -19.694  47.676  1.00  0.00           O  
ATOM   4892  OP1   A   153      31.262 -19.287  49.872  1.00  0.00           O  
ATOM   4893  O5'   A   153      31.858 -18.042  47.798  1.00  0.00           O  
ATOM   4894  C5'   A   153      33.088 -17.515  48.274  1.00  0.00           C  
ATOM   4895  C4'   A   153      33.514 -16.303  47.484  1.00  0.00           C  
ATOM   4896  O4'   A   153      33.786 -16.678  46.110  1.00  0.00           O  
ATOM   4897  C3'   A   153      32.484 -15.191  47.361  1.00  0.00           C  
ATOM   4898  O3'   A   153      32.402 -14.380  48.521  1.00  0.00           O  
ATOM   4899  C1'   A   153      33.463 -15.599  45.261  1.00  0.00           C  
ATOM   4900  C2'   A   153      32.969 -14.443  46.132  1.00  0.00           C  
ATOM   4901  O2'   A   153      34.064 -13.594  46.444  1.00  0.00           O  
ATOM   4902  N1    A   153      31.214 -14.611  40.731  1.00  0.00           N  
ATOM   4903  C2    A   153      32.184 -13.986  41.409  1.00  0.00           C  
ATOM   4904  N3    A   153      32.723 -14.298  42.586  1.00  0.00           N  
ATOM   4905  C4    A   153      32.153 -15.407  43.090  1.00  0.00           C  
ATOM   4906  C5    A   153      31.148 -16.158  42.511  1.00  0.00           C  
ATOM   4907  C6    A   153      30.664 -15.723  41.265  1.00  0.00           C  
ATOM   4908  N6    A   153      29.696 -16.346  40.588  1.00  0.00           N  
ATOM   4909  N7    A   153      30.812 -17.236  43.320  1.00  0.00           N  
ATOM   4910  C8    A   153      31.609 -17.113  44.353  1.00  0.00           C  
ATOM   4911  N9    A   153      32.448 -16.029  44.279  1.00  0.00           N  
ATOM   4912  H5'   A   153      33.781 -18.204  48.201  1.00  0.00           H  
ATOM   4913 H5''   A   153      32.986 -17.264  49.215  1.00  0.00           H  
ATOM   4914  H4'   A   153      34.331 -15.936  47.884  1.00  0.00           H  
ATOM   4915  H3'   A   153      31.602 -15.576  47.176  1.00  0.00           H  
ATOM   4916  H1'   A   153      34.278 -15.327  44.789  1.00  0.00           H  
ATOM   4917  H2'   A   153      32.239 -13.951  45.700  1.00  0.00           H  
ATOM   4918 HO2'   A   153      33.785 -12.662  46.336  1.00  0.00           H  
ATOM   4919  H2    A   153      32.549 -13.185  40.979  1.00  0.00           H  
ATOM   4920  H61   A   153      29.400 -15.994  39.722  1.00  0.00           H  
ATOM   4921  H62   A   153      29.282 -17.154  40.955  1.00  0.00           H  
ATOM   4922  H8    A   153      31.607 -17.739  45.108  1.00  0.00           H  
ATOM   4923  P     G   154      31.076 -13.521  48.814  1.00  0.00           P  
ATOM   4924  OP2   G   154      29.901 -14.409  48.622  1.00  0.00           O  
ATOM   4925  OP1   G   154      31.260 -12.816  50.108  1.00  0.00           O  
ATOM   4926  O5'   G   154      31.061 -12.427  47.655  1.00  0.00           O  
ATOM   4927  C5'   G   154      31.210 -11.047  47.954  1.00  0.00           C  
ATOM   4928  C4'   G   154      31.727 -10.280  46.773  1.00  0.00           C  
ATOM   4929  O4'   G   154      32.073 -11.195  45.698  1.00  0.00           O
[truncated: 9,721 more chars]
