# Supplementary material for: Chemical reversible crosslinking enables measurement of RNA 3D distances and alternative conformations in cells
Source: Nat Commun. 2022 Feb 17;13:911. doi: 10.1038/s41467-022-28602-3 (PMC8854666; doi:10.1038/s41467-022-28602-3)
Supplement: Supplementary file 3 — Source Data [file 41467_2022_28602_MOESM3_ESM.zip › Source Data/Source Data SI/sfig10m/S10m Cluster 2 Source Data.pdb]

HEADER                                            11-SEP-21   XXXX              
EXPDTA    THEORETICAL MODEL                                                     
REMARK 220                                                                      
REMARK 220 EXPERIMENTAL DETAILS                                                 
REMARK 220  EXPERIMENT TYPE                : THEORETICAL MODELLING              
REMARK 220  DATE OF DATA COLLECTION        : 11-SEP-21                          
REMARK 220                                                                      
REMARK 220 REMARK: MODEL GENERATED BY ROSETTA                                   
REMARK 220  VERSION 2020.08+release.cb1caba                                     
ATOM      1  C5'   G     1      19.530  -7.952  33.141  1.00  0.00           C  
ATOM      2  C4'   G     1      18.485  -7.058  33.761  1.00  0.00           C  
ATOM      3  O4'   G     1      19.109  -5.997  34.523  1.00  0.00           O  
ATOM      4  C3'   G     1      17.596  -6.296  32.790  1.00  0.00           C  
ATOM      5  O3'   G     1      16.598  -7.111  32.199  1.00  0.00           O  
ATOM      6  C1'   G     1      18.268  -4.872  34.537  1.00  0.00           C  
ATOM      7  C2'   G     1      17.039  -5.213  33.696  1.00  0.00           C  
ATOM      8  O2'   G     1      16.022  -5.724  34.546  1.00  0.00           O  
ATOM      9  N1    G     1      18.196   0.119  33.535  1.00  0.00           N  
ATOM     10  C2    G     1      17.227  -0.673  34.101  1.00  0.00           C  
ATOM     11  N2    G     1      16.085  -0.061  34.449  1.00  0.00           N  
ATOM     12  N3    G     1      17.364  -1.972  34.313  1.00  0.00           N  
ATOM     13  C4    G     1      18.569  -2.425  33.906  1.00  0.00           C  
ATOM     14  C5    G     1      19.605  -1.720  33.331  1.00  0.00           C  
ATOM     15  C6    G     1      19.443  -0.327  33.109  1.00  0.00           C  
ATOM     16  O6    G     1      20.245   0.471  32.612  1.00  0.00           O  
ATOM     17  N7    G     1      20.678  -2.555  33.058  1.00  0.00           N  
ATOM     18  C8    G     1      20.284  -3.731  33.464  1.00  0.00           C  
ATOM     19  N9    G     1      19.014  -3.724  33.989  1.00  0.00           N  
ATOM     20  H4'   G     1      17.920  -7.596  34.354  1.00  0.00           H  
ATOM     21  H3'   G     1      18.130  -5.880  32.082  1.00  0.00           H  
ATOM     22  H1'   G     1      17.990  -4.673  35.455  1.00  0.00           H  
ATOM     23  H2'   G     1      16.727  -4.439  33.182  1.00  0.00           H  
ATOM     24 HO2'   G     1      15.540  -6.435  34.074  1.00  0.00           H  
ATOM     25  H1    G     1      17.995   1.071  33.422  1.00  0.00           H  
ATOM     26  H22   G     1      15.357  -0.576  34.857  1.00  0.00           H  
ATOM     27  H21   G     1      15.975   0.900  34.295  1.00  0.00           H  
ATOM     28  H8    G     1      20.838  -4.537  33.401  1.00  0.00           H  
ATOM     29  P     A     2      16.274  -6.981  30.630  1.00  0.00           P  
ATOM     30  OP2   A     2      17.553  -6.752  29.913  1.00  0.00           O  
ATOM     31  OP1   A     2      15.409  -8.123  30.242  1.00  0.00           O  
ATOM     32  O5'   A     2      15.406  -5.648  30.526  1.00  0.00           O  
ATOM     33  C5'   A     2      14.144  -5.548  31.168  1.00  0.00           C  
ATOM     34  C4'   A     2      13.680  -4.115  31.257  1.00  0.00           C  
ATOM     35  O4'   A     2      14.639  -3.337  32.018  1.00  0.00           O  
ATOM     36  C3'   A     2      13.562  -3.369  29.937  1.00  0.00           C  
ATOM     37  O3'   A     2      12.348  -3.633  29.256  1.00  0.00           O  
ATOM     38  C1'   A     2      14.766  -2.051  31.458  1.00  0.00           C  
ATOM     39  C2'   A     2      13.709  -1.922  30.367  1.00  0.00           C  
ATOM     40  O2'   A     2      12.505  -1.431  30.939  1.00  0.00           O  
ATOM     41  N1    A     2      18.345   1.259  29.788  1.00  0.00           N  
ATOM     42  C2    A     2      17.096   1.435  30.240  1.00  0.00           C  
ATOM     43  N3    A     2      16.218   0.527  30.659  1.00  0.00           N  
ATOM     44  C4    A     2      16.740  -0.710  30.584  1.00  0.00           C  
ATOM     45  C5    A     2      18.005  -1.049  30.142  1.00  0.00           C  
ATOM     46  C6    A     2      18.839   0.004  29.726  1.00  0.00           C  
ATOM     47  N6    A     2      20.083  -0.170  29.274  1.00  0.00           N  
ATOM     48  N7    A     2      18.195  -2.423  30.205  1.00  0.00           N  
ATOM     49  C8    A     2      17.060  -2.875  30.677  1.00  0.00           C  
ATOM     50  N9    A     2      16.134  -1.893  30.928  1.00  0.00           N  
ATOM     51  H5'   A     2      14.215  -5.917  32.073  1.00  0.00           H  
ATOM     52 H5''   A     2      13.485  -6.066  30.662  1.00  0.00           H  
ATOM     53  H4'   A     2      12.813  -4.089  31.714  1.00  0.00           H  
ATOM     54  H3'   A     2      14.315  -3.610  29.356  1.00  0.00           H  
ATOM     55  H1'   A     2      14.604  -1.376  32.150  1.00  0.00           H  
ATOM     56  H2'   A     2      14.018  -1.357  29.628  1.00  0.00           H  
ATOM     57 HO2'   A     2      11.748  -1.923  30.559  1.00  0.00           H  
ATOM     58  H2    A     2      16.785   2.365  30.266  1.00  0.00           H  
ATOM     59  H61   A     2      20.617   0.604  28.998  1.00  0.00           H  
ATOM     60  H62   A     2      20.463  -1.072  29.220  1.00  0.00           H  
ATOM     61  H8    A     2      16.888  -3.828  30.834  1.00  0.00           H  
ATOM     62  P     A     3      12.340  -3.818  27.660  1.00  0.00           P  
ATOM     63  OP2   A     3      13.497  -4.671  27.291  1.00  0.00           O  
ATOM     64  OP1   A     3      10.971  -4.220  27.250  1.00  0.00           O  
ATOM     65  O5'   A     3      12.612  -2.351  27.101  1.00  0.00           O  
ATOM     66  C5'   A     3      11.687  -1.299  27.332  1.00  0.00           C  
ATOM     67  C4'   A     3      12.297   0.049  27.043  1.00  0.00           C  
ATOM     68  O4'   A     3      13.482   0.287  27.845  1.00  0.00           O  
ATOM     69  C3'   A     3      12.815   0.257  25.628  1.00  0.00           C  
ATOM     70  O3'   A     3      11.783   0.508  24.690  1.00  0.00           O  
ATOM     71  C1'   A     3      14.396   1.091  27.144  1.00  0.00           C  
ATOM     72  C2'   A     3      13.753   1.454  25.818  1.00  0.00           C  
ATOM     73  O2'   A     3      13.021   2.663  25.962  1.00  0.00           O  
ATOM     74  N1    A     3      19.396   1.302  25.917  1.00  0.00           N  
ATOM     75  C2    A     3      18.448   2.244  25.996  1.00  0.00           C  
ATOM     76  N3    A     3      17.164   2.119  26.322  1.00  0.00           N  
ATOM     77  C4    A     3      16.865   0.837  26.594  1.00  0.00           C  
ATOM     78  C5    A     3      17.729  -0.241  26.556  1.00  0.00           C  
ATOM     79  C6    A     3      19.063   0.023  26.197  1.00  0.00           C  
ATOM     80  N6    A     3      20.008  -0.916  26.118  1.00  0.00           N  
ATOM     81  N7    A     3      17.068  -1.413  26.898  1.00  0.00           N  
ATOM     82  C8    A     3      15.839  -1.023  27.131  1.00  0.00           C  
ATOM     83  N9    A     3      15.645   0.326  26.966  1.00  0.00           N  
ATOM     84  H5'   A     3      11.400  -1.326  28.269  1.00  0.00           H  
ATOM     85 H5''   A     3      10.906  -1.427  26.755  1.00  0.00           H  
ATOM     86  H4'   A     3      11.623   0.734  27.237  1.00  0.00           H  
ATOM     87  H3'   A     3      13.335  -0.520  25.334  1.00  0.00           H  
ATOM     88  H1'   A     3      14.584   1.910  27.650  1.00  0.00           H  
ATOM     89  H2'   A     3      14.412   1.513  25.095  1.00  0.00           H  
ATOM     90 HO2'   A     3      12.167   2.577  25.491  1.00  0.00           H  
ATOM     91  H2    A     3      18.742   3.155  25.784  1.00  0.00           H  
ATOM     92  H61   A     3      20.922  -0.670  25.862  1.00  0.00           H  
ATOM     93  H62   A     3      19.790  -1.850  26.317  1.00  0.00           H  
ATOM     94  H8    A     3      15.123  -1.639  27.397  1.00  0.00           H  
ATOM     95  P     U     4      11.839  -0.161  23.229  1.00  0.00           P  
ATOM     96  OP2   U     4      12.255  -1.577  23.388  1.00  0.00           O  
ATOM     97  OP1   U     4      10.569   0.158  22.529  1.00  0.00           O  
ATOM     98  O5'   U     4      13.017   0.620  22.494  1.00  0.00           O  
ATOM     99  C5'   U     4      12.919   2.012  22.235  1.00  0.00           C  
ATOM    100  C4'   U     4      14.254   2.603  21.853  1.00  0.00           C  
ATOM    101  O4'   U     4      15.217   2.376  22.916  1.00  0.00           O  
ATOM    102  C3'   U     4      14.925   2.005  20.626  1.00  0.00           C  
ATOM    103  O3'   U     4      14.426   2.533  19.410  1.00  0.00           O  
ATOM    104  C1'   U     4      16.498   2.183  22.366  1.00  0.00           C  
ATOM    105  C2'   U     4      16.380   2.353  20.852  1.00  0.00           C  
ATOM    106  O2'   U     4      16.643   3.708  20.515  1.00  0.00           O  
ATOM    107  N1    U     4      16.991   0.837  22.744  1.00  0.00           N  
ATOM    108  C2    U     4      18.350   0.607  22.627  1.00  0.00           C  
ATOM    109  O2    U     4      19.136   1.451  22.234  1.00  0.00           O  
ATOM    110  N3    U     4      18.761  -0.653  22.988  1.00  0.00           N  
ATOM    111  C4    U     4      17.971  -1.687  23.444  1.00  0.00           C  
ATOM    112  O4    U     4      18.493  -2.766  23.729  1.00  0.00           O  
ATOM    113  C5    U     4      16.577  -1.377  23.541  1.00  0.00           C  
ATOM    114  C6    U     4      16.150  -0.158  23.197  1.00  0.00           C  
ATOM    115  H5'   U     4      12.589   2.464  23.040  1.00  0.00           H  
ATOM    116 H5''   U     4      12.285   2.158  21.503  1.00  0.00           H  
ATOM    117  H4'   U     4      14.150   3.568  21.719  1.00  0.00           H  
ATOM    118  H3'   U     4      14.816   1.032  20.623  1.00  0.00           H  
ATOM    119  H1'   U     4      17.108   2.864  22.721  1.00  0.00           H  
ATOM    120  H2'   U     4      16.975   1.740  20.373  1.00  0.00           H  
ATOM    121 HO2'   U     4      16.053   3.975  19.778  1.00  0.00           H  
ATOM    122  H3    U     4      19.720  -0.837  22.912  1.00  0.00           H  
ATOM    123  H5    U     4      15.942  -2.053  23.857  1.00  0.00           H  
ATOM    124  H6    U     4      15.192   0.029  23.270  1.00  0.00           H  
ATOM    125  P     U     5      14.109   1.556  18.174  1.00  0.00           P  
ATOM    126  OP2   U     5      13.346   0.393  18.692  1.00  0.00           O  
ATOM    127  OP1   U     5      13.540   2.376  17.074  1.00  0.00           O  
ATOM    128  O5'   U     5      15.544   1.040  17.713  1.00  0.00           O  
ATOM    129  C5'   U     5      16.520   1.943  17.217  1.00  0.00           C  
ATOM    130  C4'   U     5      17.877   1.299  17.124  1.00  0.00           C  
ATOM    131  O4'   U     5      18.353   0.954  18.451  1.00  0.00           O  
ATOM    132  C3'   U     5      17.938  -0.008  16.347  1.00  0.00           C  
ATOM    133  O3'   U     5      18.059   0.271  14.952  1.00  0.00           O  
ATOM    134  C1'   U     5      19.045  -0.269  18.419  1.00  0.00           C  
ATOM    135  C2'   U     5      19.181  -0.658  16.941  1.00  0.00           C  
ATOM    136  O2'   U     5      20.377  -0.079  16.448  1.00  0.00           O  
ATOM    137  N1    U     5      18.301  -1.244  19.240  1.00  0.00           N  
ATOM    138  C2    U     5      19.023  -2.276  19.825  1.00  0.00           C  
ATOM    139  O2    U     5      20.217  -2.402  19.691  1.00  0.00           O  
ATOM    140  N3    U     5      18.283  -3.158  20.572  1.00  0.00           N  
ATOM    141  C4    U     5      16.921  -3.127  20.786  1.00  0.00           C  
ATOM    142  O4    U     5      16.396  -4.008  21.475  1.00  0.00           O  
ATOM    143  C5    U     5      16.239  -2.030  20.157  1.00  0.00           C  
ATOM    144  C6    U     5      16.934  -1.148  19.426  1.00  0.00           C  
ATOM    145  H5'   U     5      16.574   2.716  17.818  1.00  0.00           H  
ATOM    146 H5''   U     5      16.250   2.248  16.326  1.00  0.00           H  
ATOM    147  H4'   U     5      18.491   2.042  16.594  1.00  0.00           H  
ATOM    148  H3'   U     5      17.030  -0.621  16.441  1.00  0.00           H  
ATOM    149  H1'   U     5      20.062  -0.236  18.836  1.00  0.00           H  
ATOM    150  H2'   U     5      19.260  -1.727  16.695  1.00  0.00           H  
ATOM    151 HO2'   U     5      20.231   0.244  15.512  1.00  0.00           H  
ATOM    152  H3    U     5      18.787  -3.906  21.007  1.00  0.00           H  
ATOM    153  H5    U     5      15.151  -1.916  20.273  1.00  0.00           H  
ATOM    154  H6    U     5      16.394  -0.314  18.953  1.00  0.00           H  
ATOM    155  P     G     6      17.413  -0.720  13.855  1.00  0.00           P  
ATOM    156  OP2   G     6      16.105  -1.290  14.281  1.00  0.00           O  
ATOM    157  OP1   G     6      17.510   0.039  12.586  1.00  0.00           O  
ATOM    158  O5'   G     6      18.463  -1.906  13.763  1.00  0.00           O  
ATOM    159  C5'   G     6      18.066  -3.219  13.389  1.00  0.00           C  
ATOM    160  C4'   G     6      19.117  -4.196  13.839  1.00  0.00           C  
ATOM    161  O4'   G     6      19.492  -3.914  15.215  1.00  0.00           O  
ATOM    162  C3'   G     6      18.707  -5.654  13.839  1.00  0.00           C  
ATOM    163  O3'   G     6      18.812  -6.192  12.536  1.00  0.00           O  
ATOM    164  C1'   G     6      19.694  -5.120  15.890  1.00  0.00           C  
ATOM    165  C2'   G     6      19.690  -6.232  14.839  1.00  0.00           C  
ATOM    166  O2'   G     6      20.987  -6.342  14.287  1.00  0.00           O  
ATOM    167  N1    G     6      17.804  -8.121  19.520  1.00  0.00           N  
ATOM    168  C2    G     6      18.960  -8.249  18.795  1.00  0.00           C  
ATOM    169  N2    G     6      19.697  -9.329  19.041  1.00  0.00           N  
ATOM    170  N3    G     6      19.363  -7.381  17.889  1.00  0.00           N  
ATOM    171  C4    G     6      18.501  -6.353  17.758  1.00  0.00           C  
ATOM    172  C5    G     6      17.319  -6.129  18.433  1.00  0.00           C  
ATOM    173  C6    G     6      16.897  -7.075  19.397  1.00  0.00           C  
ATOM    174  O6    G     6      15.870  -7.072  20.079  1.00  0.00           O  
ATOM    175  N7    G     6      16.722  -4.951  18.006  1.00  0.00           N  
ATOM    176  C8    G     6      17.535  -4.488  17.091  1.00  0.00           C  
ATOM    177  N9    G     6      18.626  -5.300  16.875  1.00  0.00           N  
ATOM    178  H5'   G     6      17.933  -3.277  12.299  1.00  0.00           H  
ATOM    179 H5''   G     6      17.096  -3.464  13.845  1.00  0.00           H  
ATOM    180  H4'   G     6      19.926  -4.077  13.105  1.00  0.00           H  
ATOM    181  H3'   G     6      17.658  -5.819  14.126  1.00  0.00           H  
ATOM    182  H1'   G     6      20.649  -5.194  16.430  1.00  0.00           H  
ATOM    183  H2'   G     6      19.421  -7.249  15.157  1.00  0.00           H  
ATOM    184 HO2'   G     6      20.922  -6.437  13.294  1.00  0.00           H  
ATOM    185  H1    G     6      17.597  -8.834  20.188  1.00  0.00           H  
ATOM    186  H22   G     6      20.551  -9.476  18.540  1.00  0.00           H  
ATOM    187  H21   G     6      19.399  -9.993  19.726  1.00  0.00           H  
ATOM    188  H8    G     6      17.357  -3.552  16.539  1.00  0.00           H  
ATOM    189  P     C     7      17.722  -7.263  12.029  1.00  0.00           P  
ATOM    190  OP2   C     7      16.373  -6.889  12.542  1.00  0.00           O  
ATOM    191  OP1   C     7      17.920  -7.434  10.569  1.00  0.00           O  
ATOM    192  O5'   C     7      18.163  -8.616  12.740  1.00  0.00           O  
ATOM    193  C5'   C     7      19.446  -9.202  12.477  1.00  0.00           C  
ATOM    194  C4'   C     7      19.717 -10.329  13.440  1.00  0.00           C  
ATOM    195  O4'   C     7      19.688  -9.816  14.801  1.00  0.00           O  
ATOM    196  C3'   C     7      18.667 -11.437  13.446  1.00  0.00           C  
ATOM    197  O3'   C     7      18.853 -12.386  12.409  1.00  0.00           O  
ATOM    198  C1'   C     7      19.106 -10.777  15.657  1.00  0.00           C  
ATOM    199  C2'   C     7      18.864 -12.042  14.824  1.00  0.00           C  
ATOM    200  O2'   C     7      19.997 -12.888  14.881  1.00  0.00           O  
ATOM    201  N1    C     7      17.847 -10.230  16.207  1.00  0.00           N  
ATOM    202  C2    C     7      17.329 -10.787  17.380  1.00  0.00           C  
ATOM    203  O2    C     7      17.919 -11.739  17.903  1.00  0.00           O  
ATOM    204  N3    C     7      16.191 -10.282  17.907  1.00  0.00           N  
ATOM    205  C4    C     7      15.565  -9.272  17.298  1.00  0.00           C  
ATOM    206  N4    C     7      14.455  -8.807  17.855  1.00  0.00           N  
ATOM    207  C5    C     7      16.055  -8.700  16.094  1.00  0.00           C  
ATOM    208  C6    C     7      17.190  -9.200  15.589  1.00  0.00           C  
ATOM    209  H5'   C     7      20.235  -8.442  12.567  1.00  0.00           H  
ATOM    210 H5''   C     7      19.481  -9.582  11.445  1.00  0.00           H  
ATOM    211  H4'   C     7      20.686 -10.733  13.113  1.00  0.00           H  
ATOM    212  H3'   C     7      17.642 -11.075  13.274  1.00  0.00           H  
ATOM    213  H1'   C     7      19.732 -11.072  16.512  1.00  0.00           H  
ATOM    214  H2'   C     7      18.020 -12.675  15.133  1.00  0.00           H  
ATOM    215 HO2'   C     7      20.189 -13.251  13.968  1.00  0.00           H  
ATOM    216  H42   C     7      13.958  -8.052  17.426  1.00  0.00           H  
ATOM    217  H41   C     7      14.114  -9.211  18.703  1.00  0.00           H  
ATOM    218  H5    C     7      15.520  -7.879  15.595  1.00  0.00           H  
ATOM    219  H6    C     7      17.600  -8.782  14.658  1.00  0.00           H  
ATOM    220  P     G     8      17.573 -12.998  11.649  1.00  0.00           P  
ATOM    221  OP2   G     8      16.556 -11.945  11.444  1.00  0.00           O  
ATOM    222  OP1   G     8      18.110 -13.712  10.478  1.00  0.00           O  
ATOM    223  O5'   G     8      16.979 -14.030  12.707  1.00  0.00           O  
ATOM    224  C5'   G     8      17.710 -15.200  13.104  1.00  0.00           C  
ATOM    225  C4'   G     8      16.942 -15.960  14.159  1.00  0.00           C  
ATOM    226  O4'   G     8      16.889 -15.178  15.381  1.00  0.00           O  
ATOM    227  C3'   G     8      15.482 -16.251  13.845  1.00  0.00           C  
ATOM    228  O3'   G     8      15.331 -17.366  12.980  1.00  0.00           O  
ATOM    229  C1'   G     8      15.691 -15.493  16.061  1.00  0.00           C  
ATOM    230  C2'   G     8      14.914 -16.517  15.229  1.00  0.00           C  
ATOM    231  O2'   G     8      15.221 -17.812  15.696  1.00  0.00           O  
ATOM    232  N1    G     8      11.939 -13.289  18.697  1.00  0.00           N  
ATOM    233  C2    G     8      12.485 -14.539  18.840  1.00  0.00           C  
ATOM    234  N2    G     8      11.938 -15.320  19.786  1.00  0.00           N  
ATOM    235  N3    G     8      13.495 -14.997  18.106  1.00  0.00           N  
ATOM    236  C4    G     8      13.910 -14.089  17.198  1.00  0.00           C  
ATOM    237  C5    G     8      13.430 -12.818  16.974  1.00  0.00           C  
ATOM    238  C6    G     8      12.356 -12.337  17.772  1.00  0.00           C  
ATOM    239  O6    G     8      11.797 -11.236  17.728  1.00  0.00           O  
ATOM    240  N7    G     8      14.124 -12.205  15.940  1.00  0.00           N  
ATOM    241  C8    G     8      14.997 -13.098  15.558  1.00  0.00           C  
ATOM    242  N9    G     8      14.910 -14.273  16.268  1.00  0.00           N  
ATOM    243  H5'   G     8      18.696 -14.914  13.496  1.00  0.00           H  
ATOM    244 H5''   G     8      17.887 -15.848  12.233  1.00  0.00           H  
ATOM    245  H4'   G     8      17.476 -16.917  14.243  1.00  0.00           H  
ATOM    246  H3'   G     8      14.974 -15.435  13.308  1.00  0.00           H  
ATOM    247  H1'   G     8      15.861 -15.945  17.048  1.00  0.00           H  
ATOM    248  H2'   G     8      13.817 -16.460  15.255  1.00  0.00           H  
ATOM    249 HO2'   G     8      15.359 -18.425  14.917  1.00  0.00           H  
ATOM    250  H1    G     8      11.183 -13.043  19.303  1.00  0.00           H  
ATOM    251  H22   G     8      12.292 -16.244  19.937  1.00  0.00           H  
ATOM    252  H21   G     8      11.179 -14.980  20.339  1.00  0.00           H  
ATOM    253  H8    G     8      15.717 -12.932  14.742  1.00  0.00           H  
ATOM    254  P     G     9      14.155 -17.385  11.885  1.00  0.00           P  
ATOM    255  OP2   G     9      13.932 -15.991  11.425  1.00  0.00           O  
ATOM    256  OP1   G     9      14.467 -18.445  10.893  1.00  0.00           O  
ATOM    257  O5'   G     9      12.869 -17.844  12.708  1.00  0.00           O  
ATOM    258  C5'   G     9      12.793 -19.144  13.274  1.00  0.00           C  
ATOM    259  C4'   G     9      11.647 -19.257  14.249  1.00  0.00           C  
ATOM    260  O4'   G     9      11.816 -18.357  15.385  1.00  0.00           O  
ATOM    261  C3'   G     9      10.276 -18.865  13.717  1.00  0.00           C  
ATOM    262  O3'   G     9       9.716 -19.844  12.858  1.00  0.00           O  
ATOM    263  C1'   G     9      10.568 -17.943  15.871  1.00  0.00           C  
ATOM    264  C2'   G     9       9.500 -18.647  15.012  1.00  0.00           C  
ATOM    265  O2'   G     9       9.150 -19.884  15.618  1.00  0.00           O  
ATOM    266  N1    G     9       8.503 -13.681  17.739  1.00  0.00           N  
ATOM    267  C2    G     9       8.324 -14.984  18.133  1.00  0.00           C  
ATOM    268  N2    G     9       7.484 -15.186  19.159  1.00  0.00           N  
ATOM    269  N3    G     9       8.923 -16.017  17.563  1.00  0.00           N  
ATOM    270  C4    G     9       9.729 -15.638  16.550  1.00  0.00           C  
ATOM    271  C5    G     9       9.979 -14.366  16.078  1.00  0.00           C  
ATOM    272  C6    G     9       9.329 -13.267  16.698  1.00  0.00           C  
ATOM    273  O6    G     9       9.420 -12.065  16.424  1.00  0.00           O  
ATOM    274  N7    G     9      10.874 -14.400  15.018  1.00  0.00           N  
ATOM    275  C8    G     9      11.147 -15.668  14.867  1.00  0.00           C  
ATOM    276  N9    G     9      10.487 -16.474  15.763  1.00  0.00           N  
ATOM    277  H5'   G     9      13.631 -19.340  13.742  1.00  0.00           H  
ATOM    278 H5''   G     9      12.667 -19.799  12.556  1.00  0.00           H  
ATOM    279  H4'   G     9      11.612 -20.174  14.593  1.00  0.00           H  
ATOM    280  H3'   G     9      10.350 -18.018  13.231  1.00  0.00           H  
ATOM    281  H1'   G     9      10.460 -18.208  16.809  1.00  0.00           H  
ATOM    282  H2'   G     9       8.714 -18.079  14.869  1.00  0.00           H  
ATOM    283 HO2'   G     9       9.088 -20.573  14.923  1.00  0.00           H  
ATOM    284  H1    G     9       8.012 -12.987  18.227  1.00  0.00           H  
ATOM    285  H22   G     9       7.317 -16.096  19.484  1.00  0.00           H  
ATOM    286  H21   G     9       7.037 -14.426  19.586  1.00  0.00           H  
ATOM    287  H8    G     9      11.761 -16.009  14.184  1.00  0.00           H  
ATOM    288  P     G    10       8.551 -19.433  11.840  1.00  0.00           P  
ATOM    289  OP2   G    10       9.117 -18.358  10.986  1.00  0.00           O  
ATOM    290  OP1   G    10       8.089 -20.699  11.216  1.00  0.00           O  
ATOM    291  O5'   G    10       7.334 -18.818  12.664  1.00  0.00           O  
ATOM    292  C5'   G    10       6.281 -18.130  12.006  1.00  0.00           C  
ATOM    293  C4'   G    10       5.281 -17.574  12.989  1.00  0.00           C  
ATOM    294  O4'   G    10       6.001 -16.858  14.011  1.00  0.00           O  
ATOM    295  C3'   G    10       4.367 -16.477  12.464  1.00  0.00           C  
ATOM    296  O3'   G    10       3.322 -16.973  11.645  1.00  0.00           O  
ATOM    297  C1'   G    10       5.180 -15.863  14.563  1.00  0.00           C  
ATOM    298  C2'   G    10       3.890 -15.854  13.755  1.00  0.00           C  
ATOM    299  O2'   G    10       2.926 -16.674  14.398  1.00  0.00           O  
ATOM    300  N1    G    10       5.080 -10.883  15.617  1.00  0.00           N  
ATOM    301  C2    G    10       4.140 -11.851  15.876  1.00  0.00           C  
ATOM    302  N2    G    10       3.023 -11.444  16.499  1.00  0.00           N  
ATOM    303  N3    G    10       4.282 -13.125  15.551  1.00  0.00           N  
ATOM    304  C4    G    10       5.459 -13.360  14.933  1.00  0.00           C  
ATOM    305  C5    G    10       6.464 -12.467  14.627  1.00  0.00           C  
ATOM    306  C6    G    10       6.299 -11.103  14.982  1.00  0.00           C  
ATOM    307  O6    G    10       7.075 -10.160  14.797  1.00  0.00           O  
ATOM    308  N7    G    10       7.516 -13.109  13.989  1.00  0.00           N  
ATOM    309  C8    G    10       7.138 -14.357  13.919  1.00  0.00           C  
ATOM    310  N9    G    10       5.901 -14.579  14.473  1.00  0.00           N  
ATOM    311  H5'   G    10       5.824 -18.748  11.399  1.00  0.00           H  
ATOM    312 H5''   G    10       6.660 -17.392  11.483  1.00  0.00           H  
ATOM    313  H4'   G    10       4.733 -18.281  13.391  1.00  0.00           H  
ATOM    314  H3'   G    10       4.882 -15.814  11.961  1.00  0.00           H  
ATOM    315  H1'   G    10       4.976 -16.058  15.501  1.00  0.00           H  
ATOM    316  H2'   G    10       3.555 -14.944  13.612  1.00  0.00           H  
ATOM    317 HO2'   G    10       2.397 -17.140  13.717  1.00  0.00           H  
ATOM    318  H1    G    10       4.879  -9.967  15.899  1.00  0.00           H  
ATOM    319  H22   G    10       2.317 -12.091  16.710  1.00  0.00           H  
ATOM    320  H21   G    10       2.910 -10.502  16.743  1.00  0.00           H  
ATOM    321  H8    G    10       7.683 -15.062  13.513  1.00  0.00           H  
ATOM    322  P     A    11       2.885 -16.173  10.321  1.00  0.00           P  
ATOM    323  OP2   A    11       4.106 -15.913   9.517  1.00  0.00           O  
ATOM    324  OP1   A    11       1.740 -16.890   9.707  1.00  0.00           O  
ATOM    325  O5'   A    11       2.353 -14.776  10.874  1.00  0.00           O  
ATOM    326  C5'   A    11       1.135 -14.695  11.599  1.00  0.00           C  
ATOM    327  C4'   A    11       0.886 -13.298  12.109  1.00  0.00           C  
ATOM    328  O4'   A    11       1.966 -12.933  12.970  1.00  0.00           O  
ATOM    329  C3'   A    11       0.859 -12.199  11.058  1.00  0.00           C  
ATOM    330  O3'   A    11      -0.413 -12.041  10.453  1.00  0.00           O  
ATOM    331  C1'   A    11       2.255 -11.558  12.836  1.00  0.00           C  
ATOM    332  C2'   A    11       1.217 -10.973  11.894  1.00  0.00           C  
ATOM    333  O2'   A    11       0.102 -10.522  12.651  1.00  0.00           O  
ATOM    334  N1    A    11       6.200  -8.347  12.014  1.00  0.00           N  
ATOM    335  C2    A    11       4.989  -8.164  12.555  1.00  0.00           C  
ATOM    336  N3    A    11       4.008  -9.046  12.738  1.00  0.00           N  
ATOM    337  C4    A    11       4.371 -10.261  12.289  1.00  0.00           C  
ATOM    338  C5    A    11       5.579 -10.603  11.710  1.00  0.00           C  
ATOM    339  C6    A    11       6.534  -9.579  11.574  1.00  0.00           C  
ATOM    340  N6    A    11       7.741  -9.760  11.034  1.00  0.00           N  
ATOM    341  N7    A    11       5.597 -11.949  11.371  1.00  0.00           N  
ATOM    342  C8    A    11       4.419 -12.383  11.746  1.00  0.00           C  
ATOM    343  N9    A    11       3.625 -11.414  12.310  1.00  0.00           N  
ATOM    344  H5'   A    11       1.174 -15.311  12.360  1.00  0.00           H  
ATOM    345 H5''   A    11       0.396 -14.959  11.013  1.00  0.00           H  
ATOM    346  H4'   A    11       0.049 -13.269  12.619  1.00  0.00           H  
ATOM    347  H3'   A    11       1.531 -12.347  10.360  1.00  0.00           H  
ATOM    348  H1'   A    11       2.191 -11.114  13.708  1.00  0.00           H  
ATOM    349  H2'   A    11       1.593 -10.257  11.340  1.00  0.00           H  
ATOM    350 HO2'   A    11      -0.718 -10.704  12.147  1.00  0.00           H  
ATOM    351  H2    A    11       4.796  -7.252  12.858  1.00  0.00           H  
ATOM    352  H61   A    11       8.365  -9.007  10.966  1.00  0.00           H  
ATOM    353  H62   A    11       8.005 -10.645  10.708  1.00  0.00           H  
ATOM    354  H8    A    11       4.131 -13.313  11.634  1.00  0.00           H  
ATOM    355  P     A    12      -0.529 -11.470   8.955  1.00  0.00           P  
ATOM    356  OP2   A    12       0.795 -10.919   8.569  1.00  0.00           O  
ATOM    357  OP1   A    12      -1.164 -12.513   8.112  1.00  0.00           O  
ATOM    358  O5'   A    12      -1.549 -10.253   9.086  1.00  0.00           O  
ATOM    359  C5'   A    12      -2.896 -10.470   9.479  1.00  0.00           C  
ATOM    360  C4'   A    12      -3.596  -9.172   9.798  1.00  0.00           C  
ATOM    361  O4'   A    12      -2.866  -8.666  10.909  1.00  0.00           O  
ATOM    362  C3'   A    12      -3.442  -8.061   8.772  1.00  0.00           C  
ATOM    363  O3'   A    12      -4.456  -8.075   7.782  1.00  0.00           O  
ATOM    364  C1'   A    12      -2.820  -7.229  10.889  1.00  0.00           C  
ATOM    365  C2'   A    12      -3.511  -6.795   9.600  1.00  0.00           C  
ATOM    366  O2'   A    12      -4.856  -6.446   9.895  1.00  0.00           O  
ATOM    367  N1    A    12       0.505  -3.305  11.203  1.00  0.00           N  
ATOM    368  C2    A    12      -0.833  -3.352  11.199  1.00  0.00           C  
ATOM    369  N3    A    12      -1.637  -4.411  11.114  1.00  0.00           N  
ATOM    370  C4    A    12      -0.920  -5.545  11.023  1.00  0.00           C  
ATOM    371  C5    A    12       0.457  -5.656  11.015  1.00  0.00           C  
ATOM    372  C6    A    12       1.194  -4.462  11.111  1.00  0.00           C  
ATOM    373  N6    A    12       2.528  -4.414  11.115  1.00  0.00           N  
ATOM    374  N7    A    12       0.842  -6.986  10.909  1.00  0.00           N  
ATOM    375  C8    A    12      -0.294  -7.638  10.857  1.00  0.00           C  
ATOM    376  N9    A    12      -1.401  -6.828  10.921  1.00  0.00           N  
ATOM    377  H5'   A    12      -2.909 -11.043  10.274  1.00  0.00           H  
ATOM    378 H5''   A    12      -3.374 -10.920   8.752  1.00  0.00           H  
ATOM    379  H4'   A    12      -4.543  -9.255  10.036  1.00  0.00           H  
ATOM    380  H3'   A    12      -2.567  -8.138   8.336  1.00  0.00           H  
ATOM    381  H1'   A    12      -3.288  -6.837  11.657  1.00  0.00           H  
ATOM    382  H2'   A    12      -3.030  -6.057   9.169  1.00  0.00           H  
ATOM    383 HO2'   A    12      -5.427  -6.720   9.148  1.00  0.00           H  
ATOM    384  H2    A    12      -1.286  -2.485  11.268  1.00  0.00           H  
ATOM    385  H61   A    12       2.987  -3.550  11.185  1.00  0.00           H  
ATOM    386  H62   A    12       3.049  -5.241  11.050  1.00  0.00           H  
ATOM    387  H8    A    12      -0.348  -8.614  10.779  1.00  0.00           H  
ATOM    388  P     A    13      -4.081  -7.837   6.238  1.00  0.00           P  
ATOM    389  OP2   A    13      -2.751  -8.447   5.988  1.00  0.00           O  
ATOM    390  OP1   A    13      -5.244  -8.249   5.413  1.00  0.00           O  
ATOM    391  O5'   A    13      -3.927  -6.256   6.118  1.00  0.00           O  
ATOM    392  C5'   A    13      -5.064  -5.406   6.171  1.00  0.00           C  
ATOM    393  C4'   A    13      -4.670  -3.966   6.381  1.00  0.00           C  
ATOM    394  O4'   A    13      -3.861  -3.813   7.578  1.00  0.00           O  
ATOM    395  C3'   A    13      -3.799  -3.348   5.298  1.00  0.00           C  
ATOM    396  O3'   A    13      -4.526  -2.999   4.132  1.00  0.00           O  
ATOM    397  C1'   A    13      -2.968  -2.709   7.429  1.00  0.00           C  
ATOM    398  C2'   A    13      -3.185  -2.143   6.019  1.00  0.00           C  
ATOM    399  O2'   A    13      -4.106  -1.064   6.092  1.00  0.00           O  
ATOM    400  N1    A    13       1.896  -1.295   8.376  1.00  0.00           N  
ATOM    401  C2    A    13       0.766  -0.591   8.230  1.00  0.00           C  
ATOM    402  N3    A    13      -0.469  -1.024   7.984  1.00  0.00           N  
ATOM    403  C4    A    13      -0.491  -2.365   7.883  1.00  0.00           C  
ATOM    404  C5    A    13       0.586  -3.223   8.009  1.00  0.00           C  
ATOM    405  C6    A    13       1.839  -2.640   8.269  1.00  0.00           C  
ATOM    406  N6    A    13       2.966  -3.341   8.414  1.00  0.00           N  
ATOM    407  N7    A    13       0.184  -4.542   7.844  1.00  0.00           N  
ATOM    408  C8    A    13      -1.104  -4.453   7.627  1.00  0.00           C  
ATOM    409  N9    A    13      -1.580  -3.165   7.637  1.00  0.00           N  
ATOM    410  H5'   A    13      -5.641  -5.691   6.910  1.00  0.00           H  
ATOM    411 H5''   A    13      -5.561  -5.483   5.330  1.00  0.00           H  
ATOM    412  H4'   A    13      -5.489  -3.434   6.470  1.00  0.00           H  
ATOM    413  H3'   A    13      -3.085  -3.975   5.055  1.00  0.00           H  
ATOM    414  H1'   A    13      -3.189  -2.022   8.093  1.00  0.00           H  
ATOM    415  H2'   A    13      -2.338  -1.871   5.608  1.00  0.00           H  
ATOM    416 HO2'   A    13      -4.722  -1.119   5.333  1.00  0.00           H  
ATOM    417  H2    A    13       0.862   0.381   8.317  1.00  0.00           H  
ATOM    418  H61   A    13       3.811  -2.878   8.595  1.00  0.00           H  
ATOM    419  H62   A    13       2.949  -4.318   8.341  1.00  0.00           H  
ATOM    420  H8    A    13      -1.676  -5.234   7.471  1.00  0.00           H  
ATOM    421  P     G    14      -3.860  -3.180   2.681  1.00  0.00           P  
ATOM    422  OP2   G    14      -3.310  -4.557   2.595  1.00  0.00           O  
ATOM    423  OP1   G    14      -4.838  -2.716   1.664  1.00  0.00           O  
ATOM    424  O5'   G    14      -2.636  -2.160   2.688  1.00  0.00           O  
ATOM    425  C5'   G    14      -2.855  -0.758   2.632  1.00  0.00           C  
ATOM    426  C4'   G    14      -1.586   0.012   2.900  1.00  0.00           C  
ATOM    427  O4'   G    14      -1.029  -0.359   4.190  1.00  0.00           O  
ATOM    428  C3'   G    14      -0.435  -0.241   1.938  1.00  0.00           C  
ATOM    429  O3'   G    14      -0.583   0.444   0.706  1.00  0.00           O  
ATOM    430  C1'   G    14       0.389  -0.322   4.140  1.00  0.00           C  
ATOM    431  C2'   G    14       0.769   0.200   2.756  1.00  0.00           C  
ATOM    432  O2'   G    14       0.868   1.616   2.804  1.00  0.00           O  
ATOM    433  N1    G    14       4.503  -3.134   5.182  1.00  0.00           N  
ATOM    434  C2    G    14       4.394  -1.776   5.009  1.00  0.00           C  
ATOM    435  N2    G    14       5.526  -1.067   5.129  1.00  0.00           N  
ATOM    436  N3    G    14       3.257  -1.154   4.740  1.00  0.00           N  
ATOM    437  C4    G    14       2.220  -2.014   4.653  1.00  0.00           C  
ATOM    438  C5    G    14       2.222  -3.384   4.808  1.00  0.00           C  
ATOM    439  C6    G    14       3.448  -4.038   5.097  1.00  0.00           C  
ATOM    440  O6    G    14       3.656  -5.244   5.270  1.00  0.00           O  
ATOM    441  N7    G    14       0.945  -3.901   4.642  1.00  0.00           N  
ATOM    442  C8    G    14       0.204  -2.856   4.392  1.00  0.00           C  
ATOM    443  N9    G    14       0.913  -1.679   4.385  1.00  0.00           N  
ATOM    444  H5'   G    14      -3.526  -0.512   3.302  1.00  0.00           H  
ATOM    445 H5''   G    14      -3.191  -0.522   1.742  1.00  0.00           H  
ATOM    446  H4'   G    14      -1.794   0.970   2.902  1.00  0.00           H  
ATOM    447  H3'   G    14      -0.363  -1.202   1.764  1.00  0.00           H  
ATOM    448  H1'   G    14       0.733   0.289   4.825  1.00  0.00           H  
ATOM    449  H2'   G    14       1.596  -0.212   2.429  1.00  0.00           H  
ATOM    450 HO2'   G    14       0.461   1.992   1.996  1.00  0.00           H  
ATOM    451  H1    G    14       5.392  -3.497   5.379  1.00  0.00           H  
ATOM    452  H22   G    14       5.509  -0.093   5.016  1.00  0.00           H  
ATOM    453  H21   G    14       6.372  -1.520   5.329  1.00  0.00           H  
ATOM    454  H8    G    14      -0.761  -2.907   4.228  1.00  0.00           H  
ATOM    455  P     G    15      -0.040  -0.216  -0.656  1.00  0.00           P  
ATOM    456  OP2   G    15      -0.541  -1.612  -0.721  1.00  0.00           O  
ATOM    457  OP1   G    15      -0.331   0.722  -1.770  1.00  0.00           O  
ATOM    458  O5'   G    15       1.540  -0.268  -0.456  1.00  0.00           O  
ATOM    459  C5'   G    15       2.309   0.925  -0.415  1.00  0.00           C  
ATOM    460  C4'   G    15       3.768   0.636  -0.140  1.00  0.00           C  
ATOM    461  O4'   G    15       3.911   0.010   1.165  1.00  0.00           O  
ATOM    462  C3'   G    15       4.468  -0.335  -1.076  1.00  0.00           C  
ATOM    463  O3'   G    15       4.878   0.267  -2.298  1.00  0.00           O  
ATOM    464  C1'   G    15       5.020  -0.884   1.141  1.00  0.00           C  
ATOM    465  C2'   G    15       5.666  -0.750  -0.238  1.00  0.00           C  
ATOM    466  O2'   G    15       6.651   0.265  -0.210  1.00  0.00           O  
ATOM    467  N1    G    15       6.327  -5.719   1.960  1.00  0.00           N  
ATOM    468  C2    G    15       7.126  -4.612   1.799  1.00  0.00           C  
ATOM    469  N2    G    15       8.449  -4.817   1.855  1.00  0.00           N  
ATOM    470  N3    G    15       6.664  -3.392   1.594  1.00  0.00           N  
ATOM    471  C4    G    15       5.316  -3.361   1.566  1.00  0.00           C  
ATOM    472  C5    G    15       4.430  -4.402   1.714  1.00  0.00           C  
ATOM    473  C6    G    15       4.939  -5.712   1.923  1.00  0.00           C  
ATOM    474  O6    G    15       4.315  -6.771   2.056  1.00  0.00           O  
ATOM    475  N7    G    15       3.121  -3.951   1.629  1.00  0.00           N  
ATOM    476  C8    G    15       3.233  -2.668   1.426  1.00  0.00           C  
ATOM    477  N9    G    15       4.538  -2.243   1.372  1.00  0.00           N  
ATOM    478  H5'   G    15       1.959   1.507   0.292  1.00  0.00           H  
ATOM    479 H5''   G    15       2.231   1.386  -1.276  1.00  0.00           H  
ATOM    480  H4'   G    15       4.259   1.615  -0.238  1.00  0.00           H  
ATOM    481  H3'   G    15       3.831  -1.168  -1.407  1.00  0.00           H  
ATOM    482  H1'   G    15       5.807  -0.685   1.883  1.00  0.00           H  
ATOM    483  H2'   G    15       6.173  -1.640  -0.636  1.00  0.00           H  
ATOM    484 HO2'   G    15       6.608   0.797  -1.056  1.00  0.00           H  
ATOM    485  H1    G    15       6.779  -6.596   2.116  1.00  0.00           H  
ATOM    486  H22   G    15       9.078  -4.048   1.742  1.00  0.00           H  
ATOM    487  H21   G    15       8.807  -5.737   2.009  1.00  0.00           H  
ATOM    488  H8    G    15       2.370  -1.994   1.309  1.00  0.00           H  
ATOM    489  P     G    16       4.873  -0.604  -3.651  1.00  0.00           P  
ATOM    490  OP2   G    16       3.744  -1.572  -3.583  1.00  0.00           O  
ATOM    491  OP1   G    16       4.956   0.360  -4.781  1.00  0.00           O  
ATOM    492  O5'   G    16       6.216  -1.457  -3.585  1.00  0.00           O  
ATOM    493  C5'   G    16       7.500  -0.813  -3.491  1.00  0.00           C  
ATOM    494  C4'   G    16       8.587  -1.837  -3.284  1.00  0.00           C  
ATOM    495  O4'   G    16       8.411  -2.489  -1.999  1.00  0.00           O  
ATOM    496  C3'   G    16       8.620  -2.986  -4.280  1.00  0.00           C  
ATOM    497  O3'   G    16       9.248  -2.641  -5.504  1.00  0.00           O  
ATOM    498  C1'   G    16       8.792  -3.872  -2.097  1.00  0.00           C  
ATOM    499  C2'   G    16       9.348  -4.077  -3.507  1.00  0.00           C  
ATOM    500  O2'   G    16      10.750  -3.847  -3.487  1.00  0.00           O  
ATOM    501  N1    G    16       7.271  -8.639  -1.160  1.00  0.00           N  
ATOM    502  C2    G    16       8.535  -8.155  -1.389  1.00  0.00           C  
ATOM    503  N2    G    16       9.530  -9.054  -1.368  1.00  0.00           N  
ATOM    504  N3    G    16       8.807  -6.882  -1.623  1.00  0.00           N  
ATOM    505  C4    G    16       7.695  -6.117  -1.610  1.00  0.00           C  
ATOM    506  C5    G    16       6.388  -6.501  -1.390  1.00  0.00           C  
ATOM    507  C6    G    16       6.112  -7.870  -1.141  1.00  0.00           C  
ATOM    508  O6    G    16       5.020  -8.407  -0.923  1.00  0.00           O  
ATOM    509  N7    G    16       5.536  -5.409  -1.459  1.00  0.00           N  
ATOM    510  C8    G    16       6.323  -4.400  -1.714  1.00  0.00           C  
ATOM    511  N9    G    16       7.646  -4.758  -1.818  1.00  0.00           N  
ATOM    512  H5'   G    16       7.503  -0.098  -2.657  1.00  0.00           H  
ATOM    513 H5''   G    16       7.712  -0.257  -4.416  1.00  0.00           H  
ATOM    514  H4'   G    16       9.457  -1.384  -3.293  1.00  0.00           H  
ATOM    515  H3'   G    16       7.702  -3.281  -4.463  1.00  0.00           H  
ATOM    516  H1'   G    16       9.501  -4.038  -1.440  1.00  0.00           H  
ATOM    517  H2'   G    16       9.132  -4.969  -3.852  1.00  0.00           H  
ATOM    518 HO2'   G    16      10.984  -3.240  -4.219  1.00  0.00           H  
ATOM    519  H1    G    16       7.175  -9.601  -0.996  1.00  0.00           H  
ATOM    520  H22   G    16      10.454  -8.765  -1.525  1.00  0.00           H  
ATOM    521  H21   G    16       9.338  -9.998  -1.195  1.00  0.00           H  
ATOM    522  H8    G    16       6.003  -3.479  -1.821  1.00  0.00           H  
ATOM    523  P     G    17       8.913  -3.465  -6.844  1.00  0.00           P  
ATOM    524  OP2   G    17       7.443  -3.666  -6.903  1.00  0.00           O  
ATOM    525  OP1   G    17       9.610  -2.803  -7.976  1.00  0.00           O  
ATOM    526  O5'   G    17       9.596  -4.884  -6.605  1.00  0.00           O  
ATOM    527  C5'   G    17      11.008  -5.032  -6.655  1.00  0.00           C  
ATOM    528  C4'   G    17      11.420  -6.473  -6.491  1.00  0.00           C  
ATOM    529  O4'   G    17      10.996  -6.961  -5.192  1.00  0.00           O  
ATOM    530  C3'   G    17      10.807  -7.459  -7.475  1.00  0.00           C  
ATOM    531  O3'   G    17      11.438  -7.439  -8.744  1.00  0.00           O  
ATOM    532  C1'   G    17      10.668  -8.370  -5.299  1.00  0.00           C  
ATOM    533  C2'   G    17      10.947  -8.787  -6.744  1.00  0.00           C  
ATOM    534  O2'   G    17      12.272  -9.288  -6.832  1.00  0.00           O  
ATOM    535  N1    G    17       7.234 -11.898  -4.005  1.00  0.00           N  
ATOM    536  C2    G    17       8.558 -12.047  -4.336  1.00  0.00           C  
ATOM    537  N2    G    17       9.037 -13.300  -4.321  1.00  0.00           N  
ATOM    538  N3    G    17       9.358 -11.043  -4.657  1.00  0.00           N  
ATOM    539  C4    G    17       8.717  -9.857  -4.622  1.00  0.00           C  
ATOM    540  C5    G    17       7.399  -9.598  -4.306  1.00  0.00           C  
ATOM    541  C6    G    17       6.552 -10.685  -3.964  1.00  0.00           C  
ATOM    542  O6    G    17       5.356 -10.661  -3.653  1.00  0.00           O  
ATOM    543  N7    G    17       7.130  -8.240  -4.388  1.00  0.00           N  
ATOM    544  C8    G    17       8.266  -7.706  -4.746  1.00  0.00           C  
ATOM    545  N9    G    17       9.271  -8.630  -4.905  1.00  0.00           N  
ATOM    546  H5'   G    17      11.410  -4.499  -5.938  1.00  0.00           H  
ATOM    547 H5''   G    17      11.332  -4.702  -7.519  1.00  0.00           H  
ATOM    548  H4'   G    17      12.397  -6.533  -6.548  1.00  0.00           H  
ATOM    549  H3'   G    17       9.855  -7.253  -7.586  1.00  0.00           H  
ATOM    550  H1'   G    17      11.273  -8.855  -4.698  1.00  0.00           H  
ATOM    551  H2'   G    17      10.289  -9.442  -7.060  1.00  0.00           H  
ATOM    552 HO2'   G    17      12.726  -8.859  -7.588  1.00  0.00           H  
ATOM    553  H1    G    17       6.726 -12.706  -3.783  1.00  0.00           H  
ATOM    554  H22   G    17       9.977 -13.469  -4.548  1.00  0.00           H  
ATOM    555  H21   G    17       8.452 -14.049  -4.084  1.00  0.00           H  
ATOM    556  H8    G    17       8.390  -6.745  -4.885  1.00  0.00           H  
ATOM    557  P     U    18      10.572  -7.663 -10.079  1.00  0.00           P  
ATOM    558  OP2   U    18       9.409  -6.742 -10.031  1.00  0.00           O  
ATOM    559  OP1   U    18      11.497  -7.618 -11.240  1.00  0.00           O  
ATOM    560  O5'   U    18      10.028  -9.153  -9.941  1.00  0.00           O  
ATOM    561  C5'   U    18      10.917 -10.260  -9.959  1.00  0.00           C  
ATOM    562  C4'   U    18      10.214 -11.547  -9.604  1.00  0.00           C  
ATOM    563  O4'   U    18       9.714 -11.478  -8.243  1.00  0.00           O  
ATOM    564  C3'   U    18       8.984 -11.888 -10.432  1.00  0.00           C  
ATOM    565  O3'   U    18       9.303 -12.470 -11.684  1.00  0.00           O  
ATOM    566  C1'   U    18       8.464 -12.171  -8.143  1.00  0.00           C  
ATOM    567  C2'   U    18       8.208 -12.816  -9.507  1.00  0.00           C  
ATOM    568  O2'   U    18       8.761 -14.124  -9.507  1.00  0.00           O  
ATOM    569  N1    U    18       7.383 -11.233  -7.753  1.00  0.00           N  
ATOM    570  C2    U    18       6.217 -11.786  -7.259  1.00  0.00           C  
ATOM    571  O2    U    18       6.049 -12.987  -7.135  1.00  0.00           O  
ATOM    572  N3    U    18       5.244 -10.880  -6.911  1.00  0.00           N  
ATOM    573  C4    U    18       5.315  -9.507  -7.005  1.00  0.00           C  
ATOM    574  O4    U    18       4.351  -8.826  -6.650  1.00  0.00           O  
ATOM    575  C5    U    18       6.551  -9.006  -7.524  1.00  0.00           C  
ATOM    576  C6    U    18       7.515  -9.865  -7.870  1.00  0.00           C  
ATOM    577  H5'   U    18      11.637 -10.101  -9.314  1.00  0.00           H  
ATOM    578 H5''   U    18      11.304 -10.345 -10.855  1.00  0.00           H  
ATOM    579  H4'   U    18      10.854 -12.285  -9.669  1.00  0.00           H  
ATOM    580  H3'   U    18       8.460 -11.073 -10.580  1.00  0.00           H  
ATOM    581  H1'   U    18       8.546 -12.870  -7.462  1.00  0.00           H  
ATOM    582  H2'   U    18       7.253 -12.825  -9.724  1.00  0.00           H  
ATOM    583 HO2'   U    18       9.303 -14.242 -10.315  1.00  0.00           H  
ATOM    584  H3    U    18       4.409 -11.252  -6.558  1.00  0.00           H  
ATOM    585  H5    U    18       6.689  -8.041  -7.624  1.00  0.00           H  
ATOM    586  H6    U    18       8.351  -9.498  -8.223  1.00  0.00           H  
ATOM    587  P     C    19       8.291 -12.327 -12.925  1.00  0.00           P  
ATOM    588  OP2   C    19       7.724 -10.955 -12.900  1.00  0.00           O  
ATOM    589  OP1   C    19       8.988 -12.811 -14.143  1.00  0.00           O  
ATOM    590  O5'   C    19       7.120 -13.352 -12.587  1.00  0.00           O  
ATOM    591  C5'   C    19       7.331 -14.753 -12.667  1.00  0.00           C  
ATOM    592  C4'   C    19       6.131 -15.527 -12.180  1.00  0.00           C  
ATOM    593  O4'   C    19       5.849 -15.184 -10.798  1.00  0.00           O  
ATOM    594  C3'   C    19       4.820 -15.255 -12.902  1.00  0.00           C  
ATOM    595  O3'   C    19       4.710 -15.952 -14.131  1.00  0.00           O  
ATOM    596  C1'   C    19       4.429 -15.185 -10.572  1.00  0.00           C  
ATOM    597  C2'   C    19       3.780 -15.669 -11.870  1.00  0.00           C  
ATOM    598  O2'   C    19       3.641 -17.082 -11.818  1.00  0.00           O  
ATOM    599  N1    C    19       3.944 -13.842 -10.167  1.00  0.00           N  
ATOM    600  C2    C    19       2.705 -13.749  -9.522  1.00  0.00           C  
ATOM    601  O2    C    19       2.053 -14.782  -9.310  1.00  0.00           O  
ATOM    602  N3    C    19       2.241 -12.536  -9.142  1.00  0.00           N  
ATOM    603  C4    C    19       2.960 -11.441  -9.382  1.00  0.00           C  
ATOM    604  N4    C    19       2.463 -10.265  -8.990  1.00  0.00           N  
ATOM    605  C5    C    19       4.223 -11.502 -10.036  1.00  0.00           C  
ATOM    606  C6    C    19       4.673 -12.707 -10.407  1.00  0.00           C  
ATOM    607  H5'   C    19       8.108 -14.990 -12.119  1.00  0.00           H  
ATOM    608 H5''   C    19       7.511 -14.997 -13.600  1.00  0.00           H  
ATOM    609  H4'   C    19       6.330 -16.486 -12.233  1.00  0.00           H  
ATOM    610  H3'   C    19       4.739 -14.292 -13.070  1.00  0.00           H  
ATOM    611  H1'   C    19       4.242 -15.827  -9.855  1.00  0.00           H  
ATOM    612  H2'   C    19       2.920 -15.226 -12.028  1.00  0.00           H  
ATOM    613 HO2'   C    19       3.989 -17.467 -12.648  1.00  0.00           H  
ATOM    614  H42   C    19       2.967  -9.442  -9.151  1.00  0.00           H  
ATOM    615  H41   C    19       1.592 -10.227  -8.541  1.00  0.00           H  
ATOM    616  H5    C    19       4.745 -10.690 -10.208  1.00  0.00           H  
ATOM    617  H6    C    19       5.540 -12.770 -10.858  1.00  0.00           H  
ATOM    618  P     A    20       3.637 -15.470 -15.221  1.00  0.00           P  
ATOM    619  OP2   A    20       3.233 -14.059 -14.934  1.00  0.00           O  
ATOM    620  OP1   A    20       4.211 -15.826 -16.548  1.00  0.00           O  
ATOM    621  O5'   A    20       2.392 -16.418 -14.934  1.00  0.00           O  
ATOM    622  C5'   A    20       1.100 -16.135 -15.448  1.00  0.00           C  
ATOM    623  C4'   A    20       0.068 -16.560 -14.439  1.00  0.00           C  
ATOM    624  O4'   A    20       0.471 -16.090 -13.127  1.00  0.00           O  
ATOM    625  C3'   A    20      -1.334 -16.018 -14.626  1.00  0.00           C  
ATOM    626  O3'   A    20      -2.042 -16.852 -15.529  1.00  0.00           O  
ATOM    627  C1'   A    20      -0.666 -15.718 -12.387  1.00  0.00           C  
ATOM    628  C2'   A    20      -1.887 -16.127 -13.212  1.00  0.00           C  
ATOM    629  O2'   A    20      -2.238 -17.458 -12.880  1.00  0.00           O  
ATOM    630  N1    A    20      -2.861 -11.634 -10.175  1.00  0.00           N  
ATOM    631  C2    A    20      -3.193 -12.931 -10.197  1.00  0.00           C  
ATOM    632  N3    A    20      -2.580 -13.943 -10.787  1.00  0.00           N  
ATOM    633  C4    A    20      -1.483 -13.518 -11.432  1.00  0.00           C  
ATOM    634  C5    A    20      -1.013 -12.219 -11.505  1.00  0.00           C  
ATOM    635  C6    A    20      -1.751 -11.240 -10.833  1.00  0.00           C  
ATOM    636  N6    A    20      -1.419  -9.949 -10.807  1.00  0.00           N  
ATOM    637  N7    A    20       0.150 -12.156 -12.264  1.00  0.00           N  
ATOM    638  C8    A    20       0.358 -13.401 -12.619  1.00  0.00           C  
ATOM    639  N9    A    20      -0.597 -14.277 -12.155  1.00  0.00           N  
ATOM    640  H5'   A    20       0.946 -16.666 -16.399  1.00  0.00           H  
ATOM    641 H5''   A    20       1.006 -15.060 -15.661  1.00  0.00           H  
ATOM    642  H4'   A    20       0.017 -17.653 -14.551  1.00  0.00           H  
ATOM    643  H3'   A    20      -1.363 -15.014 -15.075  1.00  0.00           H  
ATOM    644  H1'   A    20      -0.773 -16.192 -11.401  1.00  0.00           H  
ATOM    645  H2'   A    20      -2.807 -15.544 -13.071  1.00  0.00           H  
ATOM    646 HO2'   A    20      -2.480 -17.958 -13.712  1.00  0.00           H  
ATOM    647  H2    A    20      -4.108 -13.192  -9.647  1.00  0.00           H  
ATOM    648  H61   A    20      -1.988  -9.296 -10.306  1.00  0.00           H  
ATOM    649  H62   A    20      -0.601  -9.633 -11.286  1.00  0.00           H  
ATOM    650  H8    A    20       1.211 -13.715 -13.240  1.00  0.00           H  
ATOM    651  P     A    21      -2.929 -16.203 -16.702  1.00  0.00           P  
ATOM    652  OP2   A    21      -2.309 -14.910 -17.086  1.00  0.00           O  
ATOM    653  OP1   A    21      -3.157 -17.243 -17.736  1.00  0.00           O  
ATOM    654  O5'   A    21      -4.325 -15.890 -16.000  1.00  0.00           O  
ATOM    655  C5'   A    21      -5.132 -16.937 -15.483  1.00  0.00           C  
ATOM    656  C4'   A    21      -6.192 -16.410 -14.548  1.00  0.00           C  
ATOM    657  O4'   A    21      -5.576 -15.756 -13.404  1.00  0.00           O  
ATOM    658  C3'   A    21      -7.110 -15.339 -15.117  1.00  0.00           C  
ATOM    659  O3'   A    21      -8.125 -15.867 -15.954  1.00  0.00           O  
ATOM    660  C1'   A    21      -6.394 -14.683 -12.964  1.00  0.00           C  
ATOM    661  C2'   A    21      -7.637 -14.663 -13.860  1.00  0.00           C  
ATOM    662  O2'   A    21      -8.660 -15.435 -13.249  1.00  0.00           O  
ATOM    663  N1    A    21      -6.144  -9.726 -11.579  1.00  0.00           N  
ATOM    664  C2    A    21      -7.040 -10.689 -11.323  1.00  0.00           C  
ATOM    665  N3    A    21      -7.043 -11.961 -11.716  1.00  0.00           N  
ATOM    666  C4    A    21      -5.962 -12.228 -12.470  1.00  0.00           C  
ATOM    667  C5    A    21      -4.957 -11.345 -12.819  1.00  0.00           C  
ATOM    668  C6    A    21      -5.069 -10.028 -12.339  1.00  0.00           C  
ATOM    669  N6    A    21      -4.178  -9.068 -12.594  1.00  0.00           N  
ATOM    670  N7    A    21      -4.002 -11.975 -13.606  1.00  0.00           N  
ATOM    671  C8    A    21      -4.444 -13.203 -13.713  1.00  0.00           C  
ATOM    672  N9    A    21      -5.626 -13.427 -13.050  1.00  0.00           N  
ATOM    673  H5'   A    21      -4.562 -17.569 -14.996  1.00  0.00           H  
ATOM    674 H5''   A    21      -5.565 -17.406 -16.226  1.00  0.00           H  
ATOM    675  H4'   A    21      -6.733 -17.161 -14.227  1.00  0.00           H  
ATOM    676  H3'   A    21      -6.576 -14.696 -15.629  1.00  0.00           H  
ATOM    677  H1'   A    21      -6.664 -14.838 -12.035  1.00  0.00           H  
ATOM    678  H2'   A    21      -7.933 -13.746 -14.042  1.00  0.00           H  
ATOM    679 HO2'   A    21      -9.123 -15.953 -13.940  1.00  0.00           H  
ATOM    680  H2    A    21      -7.801 -10.418 -10.767  1.00  0.00           H  
ATOM    681  H61   A    21      -4.310  -8.167 -12.231  1.00  0.00           H  
ATOM    682  H62   A    21      -3.390  -9.264 -13.143  1.00  0.00           H  
ATOM    683  H8    A    21      -3.975 -13.899 -14.221  1.00  0.00           H  
ATOM    684  P     C    22      -8.608 -15.050 -17.251  1.00  0.00           P  
ATOM    685  OP2   C    22      -7.407 -14.473 -17.905  1.00  0.00           O  
ATOM    686  OP1   C    22      -9.518 -15.925 -18.032  1.00  0.00           O  
ATOM    687  O5'   C    22      -9.470 -13.851 -16.655  1.00  0.00           O  
ATOM    688  C5'   C    22     -10.660 -14.102 -15.922  1.00  0.00           C  
ATOM    689  C4'   C    22     -11.158 -12.859 -15.226  1.00  0.00           C  
ATOM    690  O4'   C    22     -10.154 -12.402 -14.287  1.00  0.00           O  
ATOM    691  C3'   C    22     -11.435 -11.657 -16.117  1.00  0.00           C  
ATOM    692  O3'   C    22     -12.738 -11.670 -16.673  1.00  0.00           O  
ATOM    693  C1'   C    22     -10.093 -10.964 -14.258  1.00  0.00           C  
ATOM    694  C2'   C    22     -11.204 -10.460 -15.197  1.00  0.00           C  
ATOM    695  O2'   C    22     -12.357 -10.179 -14.418  1.00  0.00           O  
ATOM    696  N1    C    22      -8.743 -10.531 -14.699  1.00  0.00           N  
ATOM    697  C2    C    22      -8.270  -9.287 -14.266  1.00  0.00           C  
ATOM    698  O2    C    22      -8.987  -8.587 -13.533  1.00  0.00           O  
ATOM    699  N3    C    22      -7.043  -8.869 -14.653  1.00  0.00           N  
ATOM    700  C4    C    22      -6.293  -9.639 -15.440  1.00  0.00           C  
ATOM    701  N4    C    22      -5.088  -9.185 -15.797  1.00  0.00           N  
ATOM    702  C5    C    22      -6.745 -10.908 -15.898  1.00  0.00           C  
ATOM    703  C6    C    22      -7.960 -11.312 -15.508  1.00  0.00           C  
ATOM    704  H5'   C    22     -10.482 -14.794 -15.252  1.00  0.00           H  
ATOM    705 H5''   C    22     -11.352 -14.422 -16.538  1.00  0.00           H  
ATOM    706  H4'   C    22     -11.979 -13.078 -14.738  1.00  0.00           H  
ATOM    707  H3'   C    22     -10.771 -11.629 -16.837  1.00  0.00           H  
ATOM    708  H1'   C    22     -10.262 -10.633 -13.352  1.00  0.00           H  
ATOM    709  H2'   C    22     -10.906  -9.674 -15.700  1.00  0.00           H  
ATOM    710 HO2'   C    22     -12.688  -9.286 -14.646  1.00  0.00           H  
ATOM    711  H42   C    22      -4.513  -9.728 -16.375  1.00  0.00           H  
ATOM    712  H41   C    22      -4.781  -8.310 -15.481  1.00  0.00           H  
ATOM    713  H5    C    22      -6.186 -11.468 -16.477  1.00  0.00           H  
ATOM    714  H6    C    22      -8.289 -12.183 -15.812  1.00  0.00           H  
ATOM    715  P     A    23     -13.017 -10.975 -18.095  1.00  0.00           P  
ATOM    716  OP2   A    23     -11.803 -11.140 -18.934  1.00  0.00           O  
ATOM    717  OP1   A    23     -14.327 -11.461 -18.596  1.00  0.00           O  
ATOM    718  O5'   A    23     -13.166  -9.428 -17.745  1.00  0.00           O  
ATOM    719  C5'   A    23     -14.259  -8.958 -16.970  1.00  0.00           C  
ATOM    720  C4'   A    23     -14.005  -7.569 -16.440  1.00  0.00           C  
ATOM    721  O4'   A    23     -12.847  -7.581 -15.562  1.00  0.00           O  
ATOM    722  C3'   A    23     -13.672  -6.509 -17.479  1.00  0.00           C  
ATOM    723  O3'   A    23     -14.814  -6.032 -18.170  1.00  0.00           O  
ATOM    724  C1'   A    23     -12.175  -6.333 -15.665  1.00  0.00           C  
ATOM    725  C2'   A    23     -12.957  -5.454 -16.643  1.00  0.00           C  
ATOM    726  O2'   A    23     -13.882  -4.659 -15.916  1.00  0.00           O  
ATOM    727  N1    A    23      -7.268  -4.880 -15.066  1.00  0.00           N  
ATOM    728  C2    A    23      -8.404  -4.474 -14.484  1.00  0.00           C  
ATOM    729  N3    A    23      -9.650  -4.897 -14.688  1.00  0.00           N  
ATOM    730  C4    A    23      -9.677  -5.863 -15.623  1.00  0.00           C  
ATOM    731  C5    A    23      -8.595  -6.384 -16.307  1.00  0.00           C  
ATOM    732  C6    A    23      -7.330  -5.853 -16.000  1.00  0.00           C  
ATOM    733  N6    A    23      -6.197  -6.255 -16.579  1.00  0.00           N  
ATOM    734  N7    A    23      -9.005  -7.369 -17.196  1.00  0.00           N  
ATOM    735  C8    A    23     -10.304  -7.420 -17.031  1.00  0.00           C  
ATOM    736  N9    A    23     -10.779  -6.536 -16.094  1.00  0.00           N  
ATOM    737  H5'   A    23     -14.400  -9.567 -16.215  1.00  0.00           H  
ATOM    738 H5''   A    23     -15.065  -8.946 -17.526  1.00  0.00           H  
ATOM    739  H4'   A    23     -14.789  -7.276 -15.930  1.00  0.00           H  
ATOM    740  H3'   A    23     -13.044  -6.885 -18.132  1.00  0.00           H  
ATOM    741  H1'   A    23     -12.187  -5.920 -14.775  1.00  0.00           H  
ATOM    742  H2'   A    23     -12.358  -4.906 -17.192  1.00  0.00           H  
ATOM    743 HO2'   A    23     -13.965  -3.786 -16.355  1.00  0.00           H  
ATOM    744  H2    A    23      -8.304  -3.767 -13.813  1.00  0.00           H  
ATOM    745  H61   A    23      -5.344  -5.847 -16.323  1.00  0.00           H  
ATOM    746  H62   A    23      -6.218  -6.960 -17.260  1.00  0.00           H  
ATOM    747  H8    A    23     -10.883  -8.034 -17.531  1.00  0.00           H  
ATOM    748  P     G    24     -14.696  -5.577 -19.707  1.00  0.00           P  
ATOM    749  OP2   G    24     -13.834  -6.559 -20.413  1.00  0.00           O  
ATOM    750  OP1   G    24     -16.065  -5.305 -20.214  1.00  0.00           O  
ATOM    751  O5'   G    24     -13.912  -4.191 -19.641  1.00  0.00           O  
ATOM    752  C5'   G    24     -14.611  -2.956 -19.671  1.00  0.00           C  
ATOM    753  C4'   G    24     -14.002  -1.951 -18.725  1.00  0.00           C  
ATOM    754  O4'   G    24     -13.138  -2.634 -17.782  1.00  0.00           O  
ATOM    755  C3'   G    24     -13.108  -0.895 -19.357  1.00  0.00           C  
ATOM    756  O3'   G    24     -13.835   0.209 -19.871  1.00  0.00           O  
ATOM    757  C1'   G    24     -11.970  -1.861 -17.511  1.00  0.00           C  
ATOM    758  C2'   G    24     -12.169  -0.515 -18.215  1.00  0.00           C  
ATOM    759  O2'   G    24     -12.793   0.386 -17.312  1.00  0.00           O  
ATOM    760  N1    G    24      -6.910  -2.366 -17.286  1.00  0.00           N  
ATOM    761  C2    G    24      -7.733  -1.505 -16.603  1.00  0.00           C  
ATOM    762  N2    G    24      -7.136  -0.665 -15.745  1.00  0.00           N  
ATOM    763  N3    G    24      -9.048  -1.469 -16.748  1.00  0.00           N  
ATOM    764  C4    G    24      -9.482  -2.377 -17.648  1.00  0.00           C  
ATOM    765  C5    G    24      -8.744  -3.281 -18.382  1.00  0.00           C  
ATOM    766  C6    G    24      -7.335  -3.309 -18.217  1.00  0.00           C  
ATOM    767  O6    G    24      -6.508  -4.038 -18.777  1.00  0.00           O  
ATOM    768  N7    G    24      -9.569  -4.042 -19.198  1.00  0.00           N  
ATOM    769  C8    G    24     -10.770  -3.595 -18.950  1.00  0.00           C  
ATOM    770  N9    G    24     -10.790  -2.585 -18.019  1.00  0.00           N  
ATOM    771  H5'   G    24     -15.544  -3.110 -19.418  1.00  0.00           H  
ATOM    772 H5''   G    24     -14.583  -2.595 -20.583  1.00  0.00           H  
ATOM    773  H4'   G    24     -14.722  -1.504 -18.232  1.00  0.00           H  
ATOM    774  H3'   G    24     -12.585  -1.305 -20.076  1.00  0.00           H  
ATOM    775  H1'   G    24     -11.873  -1.714 -16.547  1.00  0.00           H  
ATOM    776  H2'   G    24     -11.319  -0.160 -18.552  1.00  0.00           H  
ATOM    777 HO2'   G    24     -13.540   0.828 -17.768  1.00  0.00           H  
ATOM    778  H1    G    24      -5.948  -2.314 -17.106  1.00  0.00           H  
ATOM    779  H22   G    24      -7.674  -0.027 -15.229  1.00  0.00           H  
ATOM    780  H21   G    24      -6.163  -0.685 -15.632  1.00  0.00           H  
ATOM    781  H8    G    24     -11.576  -3.946 -19.384  1.00  0.00           H  
ATOM    782  P     C    25     -13.218   1.099 -21.059  1.00  0.00           P  
ATOM    783  OP2   C    25     -12.649   0.180 -22.076  1.00  0.00           O  
ATOM    784  OP1   C    25     -14.240   2.097 -21.463  1.00  0.00           O  
ATOM    785  O5'   C    25     -12.013   1.881 -20.370  1.00  0.00           O  
ATOM    786  C5'   C    25     -12.257   2.935 -19.452  1.00  0.00           C  
ATOM    787  C4'   C    25     -10.978   3.597 -19.012  1.00  0.00           C  
ATOM    788  O4'   C    25     -10.149   2.632 -18.318  1.00  0.00           O  
ATOM    789  C3'   C    25     -10.087   4.091 -20.133  1.00  0.00           C  
ATOM    790  O3'   C    25     -10.496   5.362 -20.579  1.00  0.00           O  
ATOM    791  C1'   C    25      -8.785   2.957 -18.543  1.00  0.00           C  
ATOM    792  C2'   C    25      -8.753   4.202 -19.432  1.00  0.00           C  
ATOM    793  O2'   C    25      -8.734   5.367 -18.649  1.00  0.00           O  
ATOM    794  N1    C    25      -8.105   1.804 -19.149  1.00  0.00           N  
ATOM    795  C2    C    25      -6.728   1.693 -19.004  1.00  0.00           C  
ATOM    796  O2    C    25      -6.120   2.589 -18.408  1.00  0.00           O  
ATOM    797  N3    C    25      -6.090   0.622 -19.517  1.00  0.00           N  
ATOM    798  C4    C    25      -6.780  -0.318 -20.159  1.00  0.00           C  
ATOM    799  N4    C    25      -6.106  -1.377 -20.618  1.00  0.00           N  
ATOM    800  C5    C    25      -8.190  -0.218 -20.350  1.00  0.00           C  
ATOM    801  C6    C    25      -8.807   0.851 -19.832  1.00  0.00           C  
ATOM    802  H5'   C    25     -12.717   2.574 -18.666  1.00  0.00           H  
ATOM    803 H5''   C    25     -12.831   3.604 -19.880  1.00  0.00           H  
ATOM    804  H4'   C    25     -11.313   4.448 -18.400  1.00  0.00           H  
ATOM    805  H3'   C    25     -10.121   3.461 -21.035  1.00  0.00           H  
ATOM    806  H1'   C    25      -8.230   3.205 -17.627  1.00  0.00           H  
ATOM    807  H2'   C    25      -7.910   4.283 -20.134  1.00  0.00           H  
ATOM    808 HO2'   C    25      -9.298   6.071 -19.082  1.00  0.00           H  
ATOM    809  H42   C    25      -6.588  -2.105 -21.107  1.00  0.00           H  
ATOM    810  H41   C    25      -5.119  -1.443 -20.472  1.00  0.00           H  
ATOM    811  H5    C    25      -8.745  -0.990 -20.904  1.00  0.00           H  
ATOM    812  H6    C    25      -9.894   0.964 -19.958  1.00  0.00           H  
ATOM    813  P     C    26     -10.467   5.695 -22.144  1.00  0.00           P  
ATOM    814  OP2   C    26     -10.767   4.438 -22.855  1.00  0.00           O  
ATOM    815  OP1   C    26     -11.321   6.887 -22.350  1.00  0.00           O  
ATOM    816  O5'   C    26      -8.948   6.084 -22.440  1.00  0.00           O  
ATOM    817  C5'   C    26      -8.403   7.311 -21.956  1.00  0.00           C  
ATOM    818  C4'   C    26      -6.897   7.313 -22.088  1.00  0.00           C  
ATOM    819  O4'   C    26      -6.318   6.216 -21.329  1.00  0.00           O  
ATOM    820  C3'   C    26      -6.339   7.098 -23.482  1.00  0.00           C  
ATOM    821  O3'   C    26      -6.431   8.291 -24.252  1.00  0.00           O  
ATOM    822  C1'   C    26      -5.102   5.801 -21.940  1.00  0.00           C  
ATOM    823  C2'   C    26      -4.900   6.680 -23.174  1.00  0.00           C  
ATOM    824  O2'   C    26      -4.067   7.756 -22.806  1.00  0.00           O  
ATOM    825  N1    C    26      -5.194   4.381 -22.283  1.00  0.00           N  
ATOM    826  C2    C    26      -4.014   3.649 -22.445  1.00  0.00           C  
ATOM    827  O2    C    26      -2.920   4.215 -22.248  1.00  0.00           O  
ATOM    828  N3    C    26      -4.090   2.344 -22.803  1.00  0.00           N  
ATOM    829  C4    C    26      -5.289   1.765 -22.971  1.00  0.00           C  
ATOM    830  N4    C    26      -5.321   0.470 -23.319  1.00  0.00           N  
ATOM    831  C5    C    26      -6.506   2.483 -22.790  1.00  0.00           C  
ATOM    832  C6    C    26      -6.412   3.779 -22.454  1.00  0.00           C  
ATOM    833  H5'   C    26      -8.681   7.458 -20.902  1.00  0.00           H  
ATOM    834 H5''   C    26      -8.822   8.157 -22.520  1.00  0.00           H  
ATOM    835  H4'   C    26      -6.599   8.314 -21.743  1.00  0.00           H  
ATOM    836  H3'   C    26      -6.892   6.349 -24.069  1.00  0.00           H  
ATOM    837  H1'   C    26      -4.208   5.923 -21.311  1.00  0.00           H  
ATOM    838  H2'   C    26      -4.395   6.229 -24.040  1.00  0.00           H  
ATOM    839 HO2'   C    26      -4.421   8.604 -23.202  1.00  0.00           H  
ATOM    840  H42   C    26      -6.199   0.009 -23.453  1.00  0.00           H  
ATOM    841  H41   C    26      -4.468  -0.035 -23.444  1.00  0.00           H  
ATOM    842  H5    C    26      -7.482   1.993 -22.922  1.00  0.00           H  
ATOM    843  H6    C    26      -7.329   4.369 -22.305  1.00  0.00           H  
ATOM    844  P     G    27      -6.683   8.203 -25.838  1.00  0.00           P  
ATOM    845  OP2   G    27      -7.758   7.207 -26.093  1.00  0.00           O  
ATOM    846  OP1   G    27      -6.841   9.598 -26.325  1.00  0.00           O  
ATOM    847  O5'   G    27      -5.321   7.631 -26.432  1.00  0.00           O  
ATOM    848  C5'   G    27      -4.107   8.396 -26.357  1.00  0.00           C  
ATOM    849  C4'   G    27      -2.958   7.603 -26.922  1.00  0.00           C  
ATOM    850  O4'   G    27      -2.715   6.442 -26.083  1.00  0.00           O  
ATOM    851  C3'   G    27      -3.185   7.005 -28.300  1.00  0.00           C  
ATOM    852  O3'   G    27      -3.001   7.973 -29.336  1.00  0.00           O  
ATOM    853  C1'   G    27      -2.179   5.397 -26.894  1.00  0.00           C  
ATOM    854  C2'   G    27      -2.134   5.900 -28.338  1.00  0.00           C  
ATOM    855  O2'   G    27      -0.835   6.372 -28.616  1.00  0.00           O  
ATOM    856  N1    G    27      -2.463   0.432 -27.858  1.00  0.00           N  
ATOM    857  C2    G    27      -1.428   1.308 -28.081  1.00  0.00           C  
ATOM    858  N2    G    27      -0.328   0.798 -28.651  1.00  0.00           N  
ATOM    859  N3    G    27      -1.469   2.593 -27.765  1.00  0.00           N  
ATOM    860  C4    G    27      -2.642   2.934 -27.190  1.00  0.00           C  
ATOM    861  C5    G    27      -3.729   2.137 -26.916  1.00  0.00           C  
ATOM    862  C6    G    27      -3.681   0.764 -27.268  1.00  0.00           C  
ATOM    863  O6    G    27      -4.555  -0.103 -27.117  1.00  0.00           O  
ATOM    864  N7    G    27      -4.738   2.874 -26.317  1.00  0.00           N  
ATOM    865  C8    G    27      -4.257   4.084 -26.246  1.00  0.00           C  
ATOM    866  N9    G    27      -2.995   4.193 -26.770  1.00  0.00           N  
ATOM    867  H5'   G    27      -3.894   8.666 -25.313  1.00  0.00           H  
ATOM    868 H5''   G    27      -4.220   9.336 -26.916  1.00  0.00           H  
ATOM    869  H4'   G    27      -2.131   8.325 -26.968  1.00  0.00           H  
ATOM    870  H3'   G    27      -4.210   6.639 -28.461  1.00  0.00           H  
ATOM    871  H1'   G    27      -1.150   5.124 -26.619  1.00  0.00           H  
ATOM    872  H2'   G    27      -2.329   5.156 -29.123  1.00  0.00           H  
ATOM    873 HO2'   G    27      -0.892   7.267 -29.060  1.00  0.00           H  
ATOM    874  H1    G    27      -2.334  -0.518 -28.140  1.00  0.00           H  
ATOM    875  H22   G    27       0.458   1.389 -28.836  1.00  0.00           H  
ATOM    876  H21   G    27      -0.292  -0.171 -28.892  1.00  0.00           H  
ATOM    877  H8    G    27      -4.812   4.933 -25.817  1.00  0.00           H  
ATOM    878  P     U    28      -3.704   7.768 -30.767  1.00  0.00           P  
ATOM    879  OP2   U    28      -5.004   7.086 -30.546  1.00  0.00           O  
ATOM    880  OP1   U    28      -3.669   9.066 -31.487  1.00  0.00           O  
ATOM    881  O5'   U    28      -2.738   6.756 -31.528  1.00  0.00           O  
ATOM    882  C5'   U    28      -1.426   7.144 -31.906  1.00  0.00           C  
ATOM    883  C4'   U    28      -0.671   6.005 -32.547  1.00  0.00           C  
ATOM    884  O4'   U    28      -0.526   4.904 -31.609  1.00  0.00           O  
ATOM    885  C3'   U    28      -1.325   5.367 -33.763  1.00  0.00           C  
ATOM    886  O3'   U    28      -1.176   6.140 -34.941  1.00  0.00           O  
ATOM    887  C1'   U    28      -0.458   3.694 -32.341  1.00  0.00           C  
ATOM    888  C2'   U    28      -0.638   4.009 -33.827  1.00  0.00           C  
ATOM    889  O2'   U    28       0.640   4.107 -34.440  1.00  0.00           O  
ATOM    890  N1    U    28      -1.474   2.736 -31.842  1.00  0.00           N  
ATOM    891  C2    U    28      -1.161   1.391 -31.913  1.00  0.00           C  
ATOM    892  O2    U    28      -0.106   0.976 -32.359  1.00  0.00           O  
ATOM    893  N3    U    28      -2.130   0.542 -31.439  1.00  0.00           N  
ATOM    894  C4    U    28      -3.356   0.889 -30.913  1.00  0.00           C  
ATOM    895  O4    U    28      -4.122   0.005 -30.528  1.00  0.00           O  
ATOM    896  C5    U    28      -3.611   2.297 -30.871  1.00  0.00           C  
ATOM    897  C6    U    28      -2.684   3.147 -31.325  1.00  0.00           C  
ATOM    898  H5'   U    28      -0.939   7.441 -31.110  1.00  0.00           H  
ATOM    899 H5''   U    28      -1.483   7.886 -32.543  1.00  0.00           H  
ATOM    900  H4'   U    28       0.221   6.320 -32.799  1.00  0.00           H  
ATOM    901  H3'   U    28      -2.279   5.236 -33.585  1.00  0.00           H  
ATOM    902  H1'   U    28       0.438   3.323 -32.197  1.00  0.00           H  
ATOM    903  H2'   U    28      -1.202   3.342 -34.271  1.00  0.00           H  
ATOM    904 HO2'   U    28       0.706   3.434 -35.150  1.00  0.00           H  
ATOM    905  H3    U    28      -1.929  -0.416 -31.480  1.00  0.00           H  
ATOM    906  H5    U    28      -4.458   2.635 -30.511  1.00  0.00           H  
ATOM    907  H6    U    28      -2.883   4.105 -31.286  1.00  0.00           H  
ATOM    908  P     U    29      -1.468   5.475 -36.369  1.00  0.00           P  
ATOM    909  OP2   U    29      -2.762   4.761 -36.226  1.00  0.00           O  
ATOM    910  OP1   U    29      -1.340   6.572 -37.362  1.00  0.00           O  
ATOM    911  O5'   U    29      -0.340   4.394 -36.680  1.00  0.00           O  
ATOM    912  C5'   U    29      -0.400   3.594 -37.851  1.00  0.00           C  
ATOM    913  C4'   U    29       0.213   2.233 -37.628  1.00  0.00           C  
ATOM    914  O4'   U    29       0.109   1.860 -36.231  1.00  0.00           O  
ATOM    915  C3'   U    29      -0.441   1.075 -38.365  1.00  0.00           C  
ATOM    916  O3'   U    29      -0.037   0.980 -39.719  1.00  0.00           O  
ATOM    917  C1'   U    29      -0.100   0.476 -36.107  1.00  0.00           C  
ATOM    918  C2'   U    29      -0.049  -0.127 -37.513  1.00  0.00           C  
ATOM    919  O2'   U    29       1.280  -0.544 -37.792  1.00  0.00           O  
ATOM    920  N1    U    29      -1.403   0.240 -35.440  1.00  0.00           N  
ATOM    921  C2    U    29      -1.552  -0.947 -34.747  1.00  0.00           C  
ATOM    922  O2    U    29      -0.671  -1.786 -34.667  1.00  0.00           O  
ATOM    923  N3    U    29      -2.774  -1.122 -34.146  1.00  0.00           N  
ATOM    924  C4    U    29      -3.842  -0.251 -34.165  1.00  0.00           C  
ATOM    925  O4    U    29      -4.880  -0.554 -33.573  1.00  0.00           O  
ATOM    926  C5    U    29      -3.617   0.956 -34.900  1.00  0.00           C  
ATOM    927  C6    U    29      -2.435   1.153 -35.494  1.00  0.00           C  
ATOM    928  H5'   U    29       0.085   4.048 -38.572  1.00  0.00           H  
ATOM    929 H5''   U    29      -1.336   3.482 -38.115  1.00  0.00           H  
ATOM    930  H4'   U    29       1.160   2.271 -37.876  1.00  0.00           H  
ATOM    931  H3'   U    29      -1.414   1.183 -38.327  1.00  0.00           H  
ATOM    932  H1'   U    29       0.618   0.088 -35.563  1.00  0.00           H  
ATOM    933  H2'   U    29      -0.688  -0.862 -37.613  1.00  0.00           H  
ATOM    934 HO2'   U    29       1.482  -0.356 -38.733  1.00  0.00           H  
ATOM    935  H3    U    29      -2.900  -1.957 -33.650  1.00  0.00           H  
ATOM    936  H5    U    29      -4.323   1.633 -34.965  1.00  0.00           H  
ATOM    937  H6    U    29      -2.306   1.986 -35.992  1.00  0.00           H  
ATOM    938  P     C    30      -0.957   0.210 -40.787  1.00  0.00           P  
ATOM    939  OP2   C    30      -2.375   0.545 -40.500  1.00  0.00           O  
ATOM    940  OP1   C    30      -0.403   0.466 -42.141  1.00  0.00           O  
ATOM    941  O5'   C    30      -0.736  -1.331 -40.448  1.00  0.00           O  
ATOM    942  C5'   C    30      -1.704  -2.304 -40.810  1.00  0.00           C  
ATOM    943  C4'   C    30      -1.498  -3.596 -40.065  1.00  0.00           C  
ATOM    944  O4'   C    30      -1.568  -3.338 -38.641  1.00  0.00           O  
ATOM    945  C3'   C    30      -2.561  -4.654 -40.305  1.00  0.00           C  
ATOM    946  O3'   C    30      -2.200  -5.423 -41.445  1.00  0.00           O  
ATOM    947  C1'   C    30      -2.189  -4.419 -37.975  1.00  0.00           C  
ATOM    948  C2'   C    30      -2.495  -5.488 -39.031  1.00  0.00           C  
ATOM    949  O2'   C    30      -1.451  -6.442 -39.084  1.00  0.00           O  
ATOM    950  N1    C    30      -3.342  -3.892 -37.236  1.00  0.00           N  
ATOM    951  C2    C    30      -3.861  -4.637 -36.198  1.00  0.00           C  
ATOM    952  O2    C    30      -3.373  -5.747 -35.965  1.00  0.00           O  
ATOM    953  N3    C    30      -4.889  -4.136 -35.471  1.00  0.00           N  
ATOM    954  C4    C    30      -5.406  -2.943 -35.786  1.00  0.00           C  
ATOM    955  N4    C    30      -6.430  -2.491 -35.060  1.00  0.00           N  
ATOM    956  C5    C    30      -4.905  -2.169 -36.857  1.00  0.00           C  
ATOM    957  C6    C    30      -3.879  -2.673 -37.551  1.00  0.00           C  
ATOM    958  H5'   C    30      -1.640  -2.476 -41.772  1.00  0.00           H  
ATOM    959 H5''   C    30      -2.597  -1.956 -40.605  1.00  0.00           H  
ATOM    960  H4'   C    30      -0.527  -3.963 -40.428  1.00  0.00           H  
ATOM    961  H3'   C    30      -3.554  -4.239 -40.534  1.00  0.00           H  
ATOM    962  H1'   C    30      -1.552  -4.895 -37.215  1.00  0.00           H  
ATOM    963  H2'   C    30      -3.411  -6.069 -38.856  1.00  0.00           H  
ATOM    964 HO2'   C    30      -1.310  -6.730 -40.031  1.00  0.00           H  
ATOM    965  H42   C    30      -6.840  -1.603 -35.270  1.00  0.00           H  
ATOM    966  H41   C    30      -6.788  -3.039 -34.305  1.00  0.00           H  
ATOM    967  H5    C    30      -5.346  -1.193 -37.110  1.00  0.00           H  
ATOM    968  H6    C    30      -3.460  -2.102 -38.392  1.00  0.00           H  
ATOM    969  P     A    31      -3.336  -5.963 -42.439  1.00  0.00           P  
ATOM    970  OP2   A    31      -4.279  -4.854 -42.737  1.00  0.00           O  
ATOM    971  OP1   A    31      -2.621  -6.645 -43.547  1.00  0.00           O  
ATOM    972  O5'   A    31      -4.094  -7.062 -41.575  1.00  0.00           O  
ATOM    973  C5'   A    31      -5.486  -7.294 -41.731  1.00  0.00           C  
ATOM    974  C4'   A    31      -5.950  -8.283 -40.694  1.00  0.00           C  
ATOM    975  O4'   A    31      -5.567  -7.800 -39.383  1.00  0.00           O  
ATOM    976  C3'   A    31      -7.447  -8.485 -40.572  1.00  0.00           C  
ATOM    977  O3'   A    31      -7.870  -9.439 -41.533  1.00  0.00           O  
ATOM    978  C1'   A    31      -6.532  -8.184 -38.431  1.00  0.00           C  
ATOM    979  C2'   A    31      -7.561  -9.040 -39.161  1.00  0.00           C  
ATOM    980  O2'   A    31      -7.162 -10.394 -39.094  1.00  0.00           O  
ATOM    981  N1    A    31      -9.457  -6.276 -34.693  1.00  0.00           N  
ATOM    982  C2    A    31      -9.127  -7.532 -35.024  1.00  0.00           C  
ATOM    983  N3    A    31      -8.374  -7.958 -36.015  1.00  0.00           N  
ATOM    984  C4    A    31      -7.917  -6.921 -36.738  1.00  0.00           C  
ATOM    985  C5    A    31      -8.175  -5.578 -36.526  1.00  0.00           C  
ATOM    986  C6    A    31      -8.982  -5.259 -35.446  1.00  0.00           C  
ATOM    987  N6    A    31      -9.313  -4.004 -35.113  1.00  0.00           N  
ATOM    988  N7    A    31      -7.545  -4.796 -37.484  1.00  0.00           N  
ATOM    989  C8    A    31      -6.917  -5.668 -38.236  1.00  0.00           C  
ATOM    990  N9    A    31      -7.095  -6.974 -37.837  1.00  0.00           N  
ATOM    991  H5'   A    31      -5.695  -7.679 -42.740  1.00  0.00           H  
ATOM    992 H5''   A    31      -6.040  -6.350 -41.625  1.00  0.00           H  
ATOM    993  H4'   A    31      -5.484  -9.232 -41.000  1.00  0.00           H  
ATOM    994  H3'   A    31      -8.034  -7.578 -40.785  1.00  0.00           H  
ATOM    995  H1'   A    31      -6.147  -8.788 -37.597  1.00  0.00           H  
ATOM    996  H2'   A    31      -8.592  -9.025 -38.780  1.00  0.00           H  
ATOM    997 HO2'   A    31      -7.388 -10.852 -39.954  1.00  0.00           H  
ATOM    998  H2    A    31      -9.545  -8.318 -34.379  1.00  0.00           H  
ATOM    999  H61   A    31      -9.900  -3.835 -34.320  1.00  0.00           H  
ATOM   1000  H62   A    31      -8.974  -3.237 -35.655  1.00  0.00           H  
ATOM   1001  H8    A    31      -6.306  -5.383 -39.106  1.00  0.00           H  
ATOM   1002  P     G    32      -9.119  -9.112 -42.484  1.00  0.00           P  
ATOM   1003  OP2   G    32      -9.134  -7.659 -42.789  1.00  0.00           O  
ATOM   1004  OP1   G    32      -9.062 -10.092 -43.596  1.00  0.00           O  
ATOM   1005  O5'   G    32     -10.392  -9.410 -41.575  1.00  0.00           O  
ATOM   1006  C5'   G    32     -10.760 -10.741 -41.245  1.00  0.00           C  
ATOM   1007  C4'   G    32     -11.742 -10.730 -40.102  1.00  0.00           C  
ATOM   1008  O4'   G    32     -11.135 -10.077 -38.954  1.00  0.00           O  
ATOM   1009  C3'   G    32     -13.007  -9.924 -40.353  1.00  0.00           C  
ATOM   1010  O3'   G    32     -13.967 -10.673 -41.094  1.00  0.00           O  
ATOM   1011  C1'   G    32     -12.131  -9.378 -38.228  1.00  0.00           C  
ATOM   1012  C2'   G    32     -13.468  -9.609 -38.933  1.00  0.00           C  
ATOM   1013  O2'   G    32     -14.125 -10.692 -38.314  1.00  0.00           O  
ATOM   1014  N1    G    32     -12.990  -4.953 -35.877  1.00  0.00           N  
ATOM   1015  C2    G    32     -13.526  -6.194 -35.626  1.00  0.00           C  
ATOM   1016  N2    G    32     -14.440  -6.253 -34.641  1.00  0.00           N  
ATOM   1017  N3    G    32     -13.196  -7.292 -36.293  1.00  0.00           N  
ATOM   1018  C4    G    32     -12.289  -7.042 -37.262  1.00  0.00           C  
ATOM   1019  C5    G    32     -11.695  -5.842 -37.595  1.00  0.00           C  
ATOM   1020  C6    G    32     -12.047  -4.673 -36.856  1.00  0.00           C  
ATOM   1021  O6    G    32     -11.626  -3.517 -36.990  1.00  0.00           O  
ATOM   1022  N7    G    32     -10.810  -6.007 -38.654  1.00  0.00           N  
ATOM   1023  C8    G    32     -10.889  -7.280 -38.948  1.00  0.00           C  
ATOM   1024  N9    G    32     -11.777  -7.963 -38.149  1.00  0.00           N  
ATOM   1025  H5'   G    32      -9.869 -11.322 -40.969  1.00  0.00           H  
ATOM   1026 H5''   G    32     -11.208 -11.236 -42.120  1.00  0.00           H  
ATOM   1027  H4'   G    32     -11.995 -11.790 -39.955  1.00  0.00           H  
ATOM   1028  H3'   G    32     -12.844  -9.023 -40.963  1.00  0.00           H  
ATOM   1029  H1'   G    32     -12.248  -9.735 -37.195  1.00  0.00           H  
ATOM   1030  H2'   G    32     -14.195  -8.785 -38.896  1.00  0.00           H  
ATOM   1031 HO2'   G    32     -14.631 -11.214 -39.003  1.00  0.00           H  
ATOM   1032  H1    G    32     -13.305  -4.191 -35.311  1.00  0.00           H  
ATOM   1033  H22   G    32     -14.871  -7.127 -34.411  1.00  0.00           H  
ATOM   1034  H21   G    32     -14.689  -5.426 -34.138  1.00  0.00           H  
ATOM   1035  H8    G    32     -10.308  -7.753 -39.754  1.00  0.00           H  
ATOM   1036  P     U    33     -14.817  -9.965 -42.260  1.00  0.00           P  
ATOM   1037  OP2   U    33     -13.866  -9.284 -43.173  1.00  0.00           O  
ATOM   1038  OP1   U    33     -15.771 -10.964 -42.805  1.00  0.00           O  
ATOM   1039  O5'   U    33     -15.657  -8.846 -41.499  1.00  0.00           O  
ATOM   1040  C5'   U    33     -16.726  -9.198 -40.633  1.00  0.00           C  
ATOM   1041  C4'   U    33     -17.270  -7.996 -39.901  1.00  0.00           C  
ATOM   1042  O4'   U    33     -16.236  -7.397 -39.076  1.00  0.00           O  
ATOM   1043  C3'   U    33     -17.749  -6.843 -40.770  1.00  0.00           C  
ATOM   1044  O3'   U    33     -19.055  -7.040 -41.281  1.00  0.00           O  
ATOM   1045  C1'   U    33     -16.434  -5.995 -39.017  1.00  0.00           C  
ATOM   1046  C2'   U    33     -17.690  -5.673 -39.813  1.00  0.00           C  
ATOM   1047  O2'   U    33     -18.806  -5.671 -38.934  1.00  0.00           O  
ATOM   1048  N1    U    33     -15.235  -5.309 -39.557  1.00  0.00           N  
ATOM   1049  C2    U    33     -15.109  -3.958 -39.293  1.00  0.00           C  
ATOM   1050  O2    U    33     -15.927  -3.326 -38.648  1.00  0.00           O  
ATOM   1051  N3    U    33     -13.983  -3.366 -39.812  1.00  0.00           N  
ATOM   1052  C4    U    33     -12.991  -3.971 -40.554  1.00  0.00           C  
ATOM   1053  O4    U    33     -12.038  -3.299 -40.952  1.00  0.00           O  
ATOM   1054  C5    U    33     -13.188  -5.369 -40.787  1.00  0.00           C  
ATOM   1055  C6    U    33     -14.275  -5.972 -40.292  1.00  0.00           C  
ATOM   1056  H5'   U    33     -16.404  -9.851 -39.978  1.00  0.00           H  
ATOM   1057 H5''   U    33     -17.445  -9.602 -41.161  1.00  0.00           H  
ATOM   1058  H4'   U    33     -18.004  -8.285 -39.322  1.00  0.00           H  
ATOM   1059  H3'   U    33     -17.107  -6.697 -41.495  1.00  0.00           H  
ATOM   1060  H1'   U    33     -16.567  -5.729 -38.083  1.00  0.00           H  
ATOM   1061  H2'   U    33     -17.604  -4.822 -40.290  1.00  0.00           H  
ATOM   1062 HO2'   U    33     -19.586  -6.032 -39.406  1.00  0.00           H  
ATOM   1063  H3    U    33     -13.875  -2.408 -39.637  1.00  0.00           H  
ATOM   1064  H5    U    33     -12.532  -5.881 -41.305  1.00  0.00           H  
ATOM   1065  H6    U    33     -14.387  -6.929 -40.466  1.00  0.00           H  
ATOM   1066  P     A    34     -19.400  -6.641 -42.799  1.00  0.00           P  
ATOM   1067  OP2   A    34     -18.474  -7.383 -43.690  1.00  0.00           O  
ATOM   1068  OP1   A    34     -20.866  -6.774 -42.988  1.00  0.00           O  
ATOM   1069  O5'   A    34     -19.030  -5.093 -42.884  1.00  0.00           O  
ATOM   1070  C5'   A    34     -19.870  -4.110 -42.299  1.00  0.00           C  
ATOM   1071  C4'   A    34     -19.341  -2.727 -42.527  1.00  0.00           C  
ATOM   1072  O4'   A    34     -18.065  -2.585 -41.858  1.00  0.00           O  
ATOM   1073  C3'   A    34     -19.048  -2.398 -43.972  1.00  0.00           C  
ATOM   1074  O3'   A    34     -20.256  -1.955 -44.561  1.00  0.00           O  
ATOM   1075  C1'   A    34     -17.237  -1.736 -42.619  1.00  0.00           C  
ATOM   1076  C2'   A    34     -18.052  -1.261 -43.824  1.00  0.00           C  
ATOM   1077  O2'   A    34     -18.707  -0.056 -43.490  1.00  0.00           O  
ATOM   1078  N1    A    34     -12.469  -1.451 -44.484  1.00  0.00           N  
ATOM   1079  C2    A    34     -13.362  -0.514 -44.156  1.00  0.00           C  
ATOM   1080  N3    A    34     -14.586  -0.654 -43.657  1.00  0.00           N  
ATOM   1081  C4    A    34     -14.873  -1.948 -43.483  1.00  0.00           C  
ATOM   1082  C5    A    34     -14.056  -3.024 -43.767  1.00  0.00           C  
ATOM   1083  C6    A    34     -12.803  -2.744 -44.307  1.00  0.00           C  
ATOM   1084  N6    A    34     -11.933  -3.682 -44.670  1.00  0.00           N  
ATOM   1085  N7    A    34     -14.690  -4.216 -43.457  1.00  0.00           N  
ATOM   1086  C8    A    34     -15.865  -3.840 -43.006  1.00  0.00           C  
ATOM   1087  N9    A    34     -16.046  -2.482 -43.009  1.00  0.00           N  
ATOM   1088  H5'   A    34     -19.931  -4.273 -41.334  1.00  0.00           H  
ATOM   1089 H5''   A    34     -20.765  -4.179 -42.691  1.00  0.00           H  
ATOM   1090  H4'   A    34     -20.139  -2.069 -42.154  1.00  0.00           H  
ATOM   1091  H3'   A    34     -18.716  -3.263 -44.565  1.00  0.00           H  
ATOM   1092  H1'   A    34     -16.891  -0.836 -42.092  1.00  0.00           H  
ATOM   1093  H2'   A    34     -17.503  -1.054 -44.753  1.00  0.00           H  
ATOM   1094 HO2'   A    34     -19.622  -0.050 -43.894  1.00  0.00           H  
ATOM   1095  H2    A    34     -13.039   0.523 -44.323  1.00  0.00           H  
ATOM   1096  H61   A    34     -11.051  -3.420 -45.065  1.00  0.00           H  
ATOM   1097  H62   A    34     -12.158  -4.648 -44.549  1.00  0.00           H  
ATOM   1098  H8    A    34     -16.634  -4.550 -42.664  1.00  0.00           H  
ATOM   1099  P     C    35     -20.689  -2.506 -45.996  1.00  0.00           P  
ATOM   1100  OP2   C    35     -20.411  -3.964 -46.047  1.00  0.00           O  
ATOM   1101  OP1   C    35     -22.068  -2.014 -46.213  1.00  0.00           O  
ATOM   1102  O5'   C    35     -19.709  -1.747 -46.993  1.00  0.00           O  
ATOM   1103  C5'   C    35     -19.804  -0.339 -47.153  1.00  0.00           C  
ATOM   1104  C4'   C    35     -18.681   0.174 -48.015  1.00  0.00           C  
ATOM   1105  O4'   C    35     -17.431   0.081 -47.289  1.00  0.00           O  
ATOM   1106  C3'   C    35     -18.430  -0.623 -49.274  1.00  0.00           C  
ATOM   1107  O3'   C    35     -19.319  -0.225 -50.299  1.00  0.00           O  
ATOM   1108  C1'   C    35     -16.382  -0.181 -48.198  1.00  0.00           C  
ATOM   1109  C2'   C    35     -16.992  -0.257 -49.597  1.00  0.00           C  
ATOM   1110  O2'   C    35     -16.907   0.999 -50.226  1.00  0.00           O  
ATOM   1111  N1    C    35     -15.713  -1.428 -47.812  1.00  0.00           N  
ATOM   1112  C2    C    35     -14.395  -1.617 -48.184  1.00  0.00           C  
ATOM   1113  O2    C    35     -13.816  -0.699 -48.786  1.00  0.00           O  
ATOM   1114  N3    C    35     -13.774  -2.786 -47.881  1.00  0.00           N  
ATOM   1115  C4    C    35     -14.438  -3.730 -47.214  1.00  0.00           C  
ATOM   1116  N4    C    35     -13.813  -4.873 -46.950  1.00  0.00           N  
ATOM   1117  C5    C    35     -15.786  -3.544 -46.789  1.00  0.00           C  
ATOM   1118  C6    C    35     -16.378  -2.390 -47.110  1.00  0.00           C  
ATOM   1119  H5'   C    35     -19.769   0.157 -46.171  1.00  0.00           H  
ATOM   1120 H5''   C    35     -20.768  -0.076 -47.611  1.00  0.00           H  
ATOM   1121  H4'   C    35     -18.990   1.196 -48.278  1.00  0.00           H  
ATOM   1122  H3'   C    35     -18.608  -1.702 -49.157  1.00  0.00           H  
ATOM   1123  H1'   C    35     -15.608   0.600 -48.229  1.00  0.00           H  
ATOM   1124  H2'   C    35     -16.521  -0.964 -50.294  1.00  0.00           H  
ATOM   1125 HO2'   C    35     -17.733   1.158 -50.768  1.00  0.00           H  
ATOM   1126  H42   C    35     -14.287  -5.600 -46.452  1.00  0.00           H  
ATOM   1127  H41   C    35     -12.869  -5.006 -47.249  1.00  0.00           H  
ATOM   1128  H5    C    35     -16.317  -4.323 -46.222  1.00  0.00           H  
ATOM   1129  H6    C    35     -17.418  -2.209 -46.800  1.00  0.00           H  
ATOM   1130  P     C    36     -19.720  -1.265 -51.459  1.00  0.00           P  
ATOM   1131  OP2   C    36     -19.841  -2.645 -50.889  1.00  0.00           O  
ATOM   1132  OP1   C    36     -20.858  -0.681 -52.224  1.00  0.00           O  
ATOM   1133  O5'   C    36     -18.447  -1.215 -52.400  1.00  0.00           O  
ATOM   1134  C5'   C    36     -18.152  -2.274 -53.292  1.00  0.00           C  
ATOM   1135  C4'   C    36     -16.808  -2.035 -53.892  1.00  0.00           C  
ATOM   1136  O4'   C    36     -15.845  -1.782 -52.836  1.00  0.00           O  
ATOM   1137  C3'   C    36     -16.237  -3.197 -54.669  1.00  0.00           C  
ATOM   1138  O3'   C    36     -16.776  -3.154 -55.988  1.00  0.00           O  
ATOM   1139  C1'   C    36     -14.606  -2.364 -53.175  1.00  0.00           C  
ATOM   1140  C2'   C    36     -14.745  -2.891 -54.611  1.00  0.00           C  
ATOM   1141  O2'   C    36     -14.367  -1.855 -55.495  1.00  0.00           O  
ATOM   1142  N1    C    36     -14.308  -3.433 -52.198  1.00  0.00           N  
ATOM   1143  C2    C    36     -13.053  -4.055 -52.237  1.00  0.00           C  
ATOM   1144  O2    C    36     -12.215  -3.663 -53.060  1.00  0.00           O  
ATOM   1145  N3    C    36     -12.789  -5.064 -51.377  1.00  0.00           N  
ATOM   1146  C4    C    36     -13.713  -5.448 -50.494  1.00  0.00           C  
ATOM   1147  N4    C    36     -13.410  -6.455 -49.669  1.00  0.00           N  
ATOM   1148  C5    C    36     -14.988  -4.818 -50.415  1.00  0.00           C  
ATOM   1149  C6    C    36     -15.242  -3.826 -51.277  1.00  0.00           C  
ATOM   1150  H5'   C    36     -18.920  -2.332 -54.077  1.00  0.00           H  
ATOM   1151 H5''   C    36     -18.169  -3.234 -52.755  1.00  0.00           H  
ATOM   1152  H4'   C    36     -16.969  -1.197 -54.586  1.00  0.00           H  
ATOM   1153  H3'   C    36     -16.516  -4.180 -54.261  1.00  0.00           H  
ATOM   1154  H1'   C    36     -13.745  -1.681 -53.167  1.00  0.00           H  
ATOM   1155  H2'   C    36     -14.124  -3.750 -54.902  1.00  0.00           H  
ATOM   1156 HO2'   C    36     -15.013  -1.814 -56.258  1.00  0.00           H  
ATOM   1157  H42   C    36     -14.080  -6.770 -48.996  1.00  0.00           H  
ATOM   1158  H41   C    36     -12.514  -6.894 -49.725  1.00  0.00           H  
ATOM   1159  H5    C    36     -15.737  -5.138 -49.675  1.00  0.00           H  
ATOM   1160  H6    C    36     -16.216  -3.316 -51.245  1.00  0.00           H  
ATOM   1161  P     A    37     -17.054  -4.518 -56.792  1.00  0.00           P  
ATOM   1162  OP2   A    37     -17.707  -5.474 -55.863  1.00  0.00           O  
ATOM   1163  OP1   A    37     -17.717  -4.170 -58.073  1.00  0.00           O  
ATOM   1164  O5'   A    37     -15.598  -5.073 -57.125  1.00  0.00           O  
ATOM   1165  C5'   A    37     -14.717  -4.348 -57.970  1.00  0.00           C  
ATOM   1166  C4'   A    37     -13.365  -5.009 -58.059  1.00  0.00           C  
ATOM   1167  O4'   A    37     -12.722  -4.991 -56.762  1.00  0.00           O  
ATOM   1168  C3'   A    37     -13.366  -6.483 -58.433  1.00  0.00           C  
ATOM   1169  O3'   A    37     -13.546  -6.704 -59.821  1.00  0.00           O  
ATOM   1170  C1'   A    37     -11.930  -6.156 -56.609  1.00  0.00           C  
ATOM   1171  C2'   A    37     -12.025  -6.961 -57.891  1.00  0.00           C  
ATOM   1172  O2'   A    37     -10.960  -6.591 -58.754  1.00  0.00           O  
ATOM   1173  N1    A    37     -10.843  -9.910 -53.250  1.00  0.00           N  
ATOM   1174  C2    A    37     -10.163  -9.406 -54.288  1.00  0.00           C  
ATOM   1175  N3    A    37     -10.506  -8.427 -55.122  1.00  0.00           N  
ATOM   1176  C4    A    37     -11.717  -7.934 -54.805  1.00  0.00           C  
ATOM   1177  C5    A    37     -12.534  -8.348 -53.769  1.00  0.00           C  
ATOM   1178  C6    A    37     -12.056  -9.392 -52.958  1.00  0.00           C  
ATOM   1179  N6    A    37     -12.733  -9.895 -51.924  1.00  0.00           N  
ATOM   1180  N7    A    37     -13.709  -7.609 -53.747  1.00  0.00           N  
ATOM   1181  C8    A    37     -13.578  -6.780 -54.752  1.00  0.00           C  
ATOM   1182  N9    A    37     -12.396  -6.921 -55.437  1.00  0.00           N  
ATOM   1183  H5'   A    37     -14.607  -3.441 -57.615  1.00  0.00           H  
ATOM   1184 H5''   A    37     -15.107  -4.294 -58.867  1.00  0.00           H  
ATOM   1185  H4'   A    37     -12.810  -4.511 -58.696  1.00  0.00           H  
ATOM   1186  H3'   A    37     -14.088  -6.937 -57.948  1.00  0.00           H  
ATOM   1187  H1'   A    37     -11.001  -5.877 -56.468  1.00  0.00           H  
ATOM   1188  H2'   A    37     -12.032  -7.925 -57.714  1.00  0.00           H  
ATOM   1189 HO2'   A    37     -11.288  -6.580 -59.677  1.00  0.00           H  
ATOM   1190  H2    A    37      -9.289  -9.816 -54.457  1.00  0.00           H  
ATOM   1191  H61   A    37     -12.348 -10.625 -51.394  1.00  0.00           H  
ATOM   1192  H62   A    37     -13.615  -9.535 -51.693  1.00  0.00           H  
ATOM   1193  H8    A    37     -14.261  -6.119 -54.994  1.00  0.00           H  
ATOM   1194  P     A    38     -14.118  -8.110 -60.348  1.00  0.00           P  
ATOM   1195  OP2   A    38     -14.948  -8.702 -59.269  1.00  0.00           O  
ATOM   1196  OP1   A    38     -14.708  -7.892 -61.692  1.00  0.00           O  
ATOM   1197  O5'   A    38     -12.818  -9.015 -60.520  1.00  0.00           O  
ATOM   1198  C5'   A    38     -12.875 -10.419 -60.320  1.00  0.00           C  
ATOM   1199  C4'   A    38     -11.518 -10.989 -59.993  1.00  0.00           C  
ATOM   1200  O4'   A    38     -11.094 -10.348 -58.751  1.00  0.00           O  
ATOM   1201  C3'   A    38     -11.475 -12.478 -59.687  1.00  0.00           C  
ATOM   1202  O3'   A    38     -11.497 -13.285 -60.852  1.00  0.00           O  
ATOM   1203  C1'   A    38     -10.536 -11.323 -57.891  1.00  0.00           C  
ATOM   1204  C2'   A    38     -10.319 -12.596 -58.698  1.00  0.00           C  
ATOM   1205  O2'   A    38      -9.065 -12.533 -59.362  1.00  0.00           O  
ATOM   1206  N1    A    38     -11.301 -13.894 -53.490  1.00  0.00           N  
ATOM   1207  C2    A    38     -10.305 -13.916 -54.385  1.00  0.00           C  
ATOM   1208  N3    A    38     -10.169 -13.220 -55.511  1.00  0.00           N  
ATOM   1209  C4    A    38     -11.225 -12.407 -55.697  1.00  0.00           C  
ATOM   1210  C5    A    38     -12.323 -12.273 -54.868  1.00  0.00           C  
ATOM   1211  C6    A    38     -12.346 -13.066 -53.706  1.00  0.00           C  
ATOM   1212  N6    A    38     -13.339 -13.044 -52.815  1.00  0.00           N  
ATOM   1213  N7    A    38     -13.213 -11.339 -55.380  1.00  0.00           N  
ATOM   1214  C8    A    38     -12.642 -10.936 -56.488  1.00  0.00           C  
ATOM   1215  N9    A    38     -11.436 -11.541 -56.742  1.00  0.00           N  
ATOM   1216  H5'   A    38     -13.212 -10.845 -61.137  1.00  0.00           H  
ATOM   1217 H5''   A    38     -13.490 -10.613 -59.583  1.00  0.00           H  
ATOM   1218  H4'   A    38     -10.899 -10.772 -60.722  1.00  0.00           H  
ATOM   1219  H3'   A    38     -12.305 -12.737 -59.235  1.00  0.00           H  
ATOM   1220  H1'   A    38      -9.672 -10.989 -57.570  1.00  0.00           H  
ATOM   1221  H2'   A    38     -10.398 -13.403 -58.147  1.00  0.00           H  
ATOM   1222 HO2'   A    38      -8.450 -13.171 -58.943  1.00  0.00           H  
ATOM   1223  H2    A    38      -9.571 -14.534 -54.181  1.00  0.00           H  
ATOM   1224  H61   A    38     -13.299 -13.621 -52.023  1.00  0.00           H  
ATOM   1225  H62   A    38     -14.107 -12.451 -52.951  1.00  0.00           H  
ATOM   1226  H8    A    38     -13.040 -10.265 -57.082  1.00  0.00           H  
ATOM   1227  P     G    39     -10.448 -13.018 -62.040  1.00  0.00           P  
ATOM   1228  OP2   G    39     -11.129 -12.210 -63.082  1.00  0.00           O  
ATOM   1229  OP1   G    39      -9.184 -12.523 -61.436  1.00  0.00           O  
ATOM   1230  O5'   G    39     -10.170 -14.467 -62.642  1.00  0.00           O  
ATOM   1231  C5'   G    39      -9.500 -15.458 -61.878  1.00  0.00           C  
ATOM   1232  C4'   G    39     -10.126 -16.815 -62.060  1.00  0.00           C  
ATOM   1233  O4'   G    39     -11.461 -16.805 -61.494  1.00  0.00           O  
ATOM   1234  C3'   G    39     -10.341 -17.248 -63.495  1.00  0.00           C  
ATOM   1235  O3'   G    39      -9.160 -17.791 -64.066  1.00  0.00           O  
ATOM   1236  C1'   G    39     -12.333 -17.584 -62.294  1.00  0.00           C  
ATOM   1237  C2'   G    39     -11.458 -18.268 -63.346  1.00  0.00           C  
ATOM   1238  O2'   G    39     -11.010 -19.510 -62.835  1.00  0.00           O  
ATOM   1239  N1    G    39     -16.722 -17.292 -64.837  1.00  0.00           N  
ATOM   1240  C2    G    39     -16.015 -18.401 -64.438  1.00  0.00           C  
ATOM   1241  N2    G    39     -16.537 -19.594 -64.761  1.00  0.00           N  
ATOM   1242  N3    G    39     -14.876 -18.348 -63.772  1.00  0.00           N  
ATOM   1243  C4    G    39     -14.482 -17.080 -63.541  1.00  0.00           C  
ATOM   1244  C5    G    39     -15.107 -15.907 -63.904  1.00  0.00           C  
ATOM   1245  C6    G    39     -16.341 -15.975 -64.608  1.00  0.00           C  
ATOM   1246  O6    G    39     -17.058 -15.046 -65.006  1.00  0.00           O  
ATOM   1247  N7    G    39     -14.368 -14.807 -63.490  1.00  0.00           N  
ATOM   1248  C8    G    39     -13.332 -15.323 -62.887  1.00  0.00           C  
ATOM   1249  N9    G    39     -13.339 -16.697 -62.879  1.00  0.00           N  
ATOM   1250  H5'   G    39      -9.538 -15.212 -60.930  1.00  0.00           H  
ATOM   1251 H5''   G    39      -8.561 -15.499 -62.159  1.00  0.00           H  
ATOM   1252  H4'   G    39      -9.420 -17.504 -61.576  1.00  0.00           H  
ATOM   1253  H3'   G    39     -10.605 -16.421 -64.173  1.00  0.00           H  
ATOM   1254  H1'   G    39     -12.881 -18.379 -61.768  1.00  0.00           H  
ATOM   1255  H2'   G    39     -11.934 -18.519 -64.305  1.00  0.00           H  
ATOM   1256 HO2'   G    39     -10.076 -19.683 -63.147  1.00  0.00           H  
ATOM   1257  H1    G    39     -17.577 -17.442 -65.332  1.00  0.00           H  
ATOM   1258  H22   G    39     -16.063 -20.435 -64.496  1.00  0.00           H  
ATOM   1259  H21   G    39     -17.399 -19.644 -65.265  1.00  0.00           H  
ATOM   1260  H8    G    39     -12.531 -14.718 -62.434  1.00  0.00           H  
ATOM   1261  P     U    40      -8.799 -17.471 -65.596  1.00  0.00           P  
ATOM   1262  OP2   U    40      -9.120 -16.047 -65.822  1.00  0.00           O  
ATOM   1263  OP1   U    40      -7.428 -17.969 -65.899  1.00  0.00           O  
ATOM   1264  O5'   U    40      -9.853 -18.330 -66.424  1.00  0.00           O  
ATOM   1265  C5'   U    40      -9.837 -19.767 -66.386  1.00  0.00           C  
ATOM   1266  C4'   U    40     -11.083 -20.321 -67.031  1.00  0.00           C  
ATOM   1267  O4'   U    40     -12.260 -19.843 -66.327  1.00  0.00           O  
ATOM   1268  C3'   U    40     -11.327 -19.914 -68.476  1.00  0.00           C  
ATOM   1269  O3'   U    40     -10.575 -20.680 -69.402  1.00  0.00           O  
ATOM   1270  C1'   U    40     -13.327 -19.614 -67.253  1.00  0.00           C  
ATOM   1271  C2'   U    40     -12.833 -20.088 -68.620  1.00  0.00           C  
ATOM   1272  O2'   U    40     -13.180 -21.456 -68.788  1.00  0.00           O  
ATOM   1273  N1    U    40     -13.710 -18.182 -67.259  1.00  0.00           N  
ATOM   1274  C2    U    40     -14.923 -17.855 -67.837  1.00  0.00           C  
ATOM   1275  O2    U    40     -15.671 -18.684 -68.329  1.00  0.00           O  
ATOM   1276  N3    U    40     -15.236 -16.519 -67.819  1.00  0.00           N  
ATOM   1277  C4    U    40     -14.478 -15.493 -67.296  1.00  0.00           C  
ATOM   1278  O4    U    40     -14.899 -14.337 -67.357  1.00  0.00           O  
ATOM   1279  C5    U    40     -13.236 -15.905 -66.714  1.00  0.00           C  
ATOM   1280  C6    U    40     -12.907 -17.201 -66.716  1.00  0.00           C  
ATOM   1281  H5'   U    40      -9.773 -20.117 -65.346  1.00  0.00           H  
ATOM   1282 H5''   U    40      -8.948 -20.150 -66.910  1.00  0.00           H  
ATOM   1283  H4'   U    40     -11.059 -21.300 -66.977  1.00  0.00           H  
ATOM   1284  H3'   U    40     -11.103 -18.966 -68.586  1.00  0.00           H  
ATOM   1285  H1'   U    40     -14.099 -20.154 -66.980  1.00  0.00           H  
ATOM   1286  H2'   U    40     -13.192 -19.532 -69.343  1.00  0.00           H  
ATOM   1287 HO2'   U    40     -12.391 -21.950 -69.090  1.00  0.00           H  
ATOM   1288  H3    U    40     -16.092 -16.266 -68.224  1.00  0.00           H  
ATOM   1289  H5    U    40     -12.634 -15.242 -66.317  1.00  0.00           H  
ATOM   1290  H6    U    40     -12.052 -17.456 -66.313  1.00  0.00           H  
ATOM   1291  P     C    41     -10.173 -20.059 -70.829  1.00  0.00           P  
ATOM   1292  OP2   C    41      -9.666 -18.682 -70.604  1.00  0.00           O  
ATOM   1293  OP1   C    41      -9.323 -21.049 -71.537  1.00  0.00           O  
ATOM   1294  O5'   C    41     -11.559 -19.954 -71.608  1.00  0.00           O  
ATOM   1295  C5'   C    41     -12.165 -21.104 -72.178  1.00  0.00           C  
ATOM   1296  C4'   C    41     -13.454 -20.762 -72.884  1.00  0.00           C  
ATOM   1297  O4'   C    41     -14.378 -20.142 -71.953  1.00  0.00           O  
ATOM   1298  C3'   C    41     -13.350 -19.760 -74.023  1.00  0.00           C  
ATOM   1299  O3'   C    41     -12.885 -20.340 -75.230  1.00  0.00           O  
ATOM   1300  C1'   C    41     -15.164 -19.146 -72.639  1.00  0.00           C  
ATOM   1301  C2'   C    41     -14.767 -19.212 -74.115  1.00  0.00           C  
ATOM   1302  O2'   C    41     -15.629 -20.121 -74.784  1.00  0.00           O  
ATOM   1303  N1    C    41     -14.944 -17.799 -72.056  1.00  0.00           N  
ATOM   1304  C2    C    41     -15.868 -16.788 -72.353  1.00  0.00           C  
ATOM   1305  O2    C    41     -16.833 -17.045 -73.089  1.00  0.00           O  
ATOM   1306  N3    C    41     -15.691 -15.552 -71.834  1.00  0.00           N  
ATOM   1307  C4    C    41     -14.645 -15.300 -71.047  1.00  0.00           C  
ATOM   1308  N4    C    41     -14.511 -14.064 -70.558  1.00  0.00           N  
ATOM   1309  C5    C    41     -13.689 -16.305 -70.727  1.00  0.00           C  
ATOM   1310  C6    C    41     -13.875 -17.525 -71.245  1.00  0.00           C  
ATOM   1311  H5'   C    41     -12.352 -21.751 -71.467  1.00  0.00           H  
ATOM   1312 H5''   C    41     -11.545 -21.505 -72.822  1.00  0.00           H  
ATOM   1313  H4'   C    41     -13.856 -21.590 -73.224  1.00  0.00           H  
ATOM   1314  H3'   C    41     -12.743 -19.037 -73.760  1.00  0.00           H  
ATOM   1315  H1'   C    41     -16.108 -19.390 -72.545  1.00  0.00           H  
ATOM   1316  H2'   C    41     -14.783 -18.324 -74.530  1.00  0.00           H  
ATOM   1317 HO2'   C    41     -15.088 -20.742 -75.314  1.00  0.00           H  
ATOM   1318  H42   C    41     -13.754 -13.848 -69.976  1.00  0.00           H  
ATOM   1319  H41   C    41     -15.171 -13.375 -70.780  1.00  0.00           H  
ATOM   1320  H5    C    41     -12.923 -16.111 -70.147  1.00  0.00           H  
ATOM   1321  H6    C    41     -13.228 -18.230 -71.037  1.00  0.00           H  
ATOM   1322  P     U    42     -12.140 -19.433 -76.329  1.00  0.00           P  
ATOM   1323  OP2   U    42     -11.172 -18.557 -75.620  1.00  0.00           O  
ATOM   1324  OP1   U    42     -11.662 -20.326 -77.415  1.00  0.00           O  
ATOM   1325  O5'   U    42     -13.298 -18.514 -76.919  1.00  0.00           O  
ATOM   1326  C5'   U    42     -14.367 -19.076 -77.665  1.00  0.00           C  
ATOM   1327  C4'   U    42     -15.428 -18.049 -77.978  1.00  0.00           C  
ATOM   1328  O4'   U    42     -15.978 -17.513 -76.747  1.00  0.00           O  
ATOM   1329  C3'   U    42     -14.965 -16.818 -78.742  1.00  0.00           C  
ATOM   1330  O3'   U    42     -14.811 -17.052 -80.131  1.00  0.00           O  
ATOM   1331  C1'   U    42     -16.330 -16.123 -76.944  1.00  0.00           C  
ATOM   1332  C2'   U    42     -16.042 -15.796 -78.410  1.00  0.00           C  
ATOM   1333  O2'   U    42     -17.219 -16.022 -79.172  1.00  0.00           O  
ATOM   1334  N1    U    42     -15.584 -15.240 -76.014  1.00  0.00           N  
ATOM   1335  C2    U    42     -16.078 -13.964 -75.821  1.00  0.00           C  
ATOM   1336  O2    U    42     -17.081 -13.549 -76.373  1.00  0.00           O  
ATOM   1337  N3    U    42     -15.355 -13.184 -74.952  1.00  0.00           N  
ATOM   1338  C4    U    42     -14.210 -13.541 -74.270  1.00  0.00           C  
ATOM   1339  O4    U    42     -13.674 -12.722 -73.522  1.00  0.00           O  
ATOM   1340  C5    U    42     -13.757 -14.875 -74.518  1.00  0.00           C  
ATOM   1341  C6    U    42     -14.443 -15.656 -75.359  1.00  0.00           C  
ATOM   1342  H5'   U    42     -14.770 -19.803 -77.146  1.00  0.00           H  
ATOM   1343 H5''   U    42     -14.016 -19.438 -78.504  1.00  0.00           H  
ATOM   1344  H4'   U    42     -16.147 -18.483 -78.485  1.00  0.00           H  
ATOM   1345  H3'   U    42     -14.109 -16.514 -78.371  1.00  0.00           H  
ATOM   1346  H1'   U    42     -17.291 -16.032 -76.772  1.00  0.00           H  
ATOM   1347  H2'   U    42     -15.712 -14.878 -78.515  1.00  0.00           H  
ATOM   1348 HO2'   U    42     -16.992 -16.563 -79.957  1.00  0.00           H  
ATOM   1349  H3    U    42     -15.688 -12.275 -74.800  1.00  0.00           H  
ATOM   1350  H5    U    42     -12.951 -15.213 -74.075  1.00  0.00           H  
ATOM   1351  H6    U    42     -14.112 -16.564 -75.513  1.00  0.00           H  
ATOM   1352  P     C    43     -13.774 -16.176 -80.991  1.00  0.00           P  
ATOM   1353  OP2   C    43     -12.510 -16.070 -80.219  1.00  0.00           O  
ATOM   1354  OP1   C    43     -13.746 -16.721 -82.372  1.00  0.00           O  
ATOM   1355  O5'   C    43     -14.442 -14.731 -81.045  1.00  0.00           O  
ATOM   1356  C5'   C    43     -15.631 -14.504 -81.786  1.00  0.00           C  
ATOM   1357  C4'   C    43     -16.125 -13.088 -81.626  1.00  0.00           C  
ATOM   1358  O4'   C    43     -16.444 -12.829 -80.234  1.00  0.00           O  
ATOM   1359  C3'   C    43     -15.139 -11.988 -81.989  1.00  0.00           C  
ATOM   1360  O3'   C    43     -15.047 -11.764 -83.386  1.00  0.00           O  
ATOM   1361  C1'   C    43     -16.141 -11.454 -79.917  1.00  0.00           C  
ATOM   1362  C2'   C    43     -15.674 -10.793 -81.213  1.00  0.00           C  
ATOM   1363  O2'   C    43     -16.796 -10.215 -81.866  1.00  0.00           O  
ATOM   1364  N1    C    43     -15.121 -11.369 -78.841  1.00  0.00           N  
ATOM   1365  C2    C    43     -14.988 -10.160 -78.146  1.00  0.00           C  
ATOM   1366  O2    C    43     -15.719  -9.204 -78.447  1.00  0.00           O  
ATOM   1367  N3    C    43     -14.066 -10.056 -77.161  1.00  0.00           N  
ATOM   1368  C4    C    43     -13.292 -11.098 -76.857  1.00  0.00           C  
ATOM   1369  N4    C    43     -12.396 -10.949 -75.879  1.00  0.00           N  
ATOM   1370  C5    C    43     -13.402 -12.339 -77.546  1.00  0.00           C  
ATOM   1371  C6    C    43     -14.318 -12.431 -78.517  1.00  0.00           C  
ATOM   1372  H5'   C    43     -16.325 -15.122 -81.473  1.00  0.00           H  
ATOM   1373 H5''   C    43     -15.454 -14.676 -82.735  1.00  0.00           H  
ATOM   1374  H4'   C    43     -16.938 -12.974 -82.163  1.00  0.00           H  
ATOM   1375  H3'   C    43     -14.253 -12.224 -81.643  1.00  0.00           H  
ATOM   1376  H1'   C    43     -16.969 -11.027 -79.612  1.00  0.00           H  
ATOM   1377  H2'   C    43     -14.971 -10.129 -81.045  1.00  0.00           H  
ATOM   1378 HO2'   C    43     -16.792 -10.490 -82.807  1.00  0.00           H  
ATOM   1379  H42   C    43     -11.813 -11.696 -75.632  1.00  0.00           H  
ATOM   1380  H41   C    43     -12.323 -10.093 -75.407  1.00  0.00           H  
ATOM   1381  H5    C    43     -12.829 -13.099 -77.314  1.00  0.00           H  
ATOM   1382  H6    C    43     -14.410 -13.277 -79.002  1.00  0.00           H  
ATOM   1383  P     A    44     -13.706 -11.145 -84.019  1.00  0.00           P  
ATOM   1384  OP2   A    44     -12.545 -11.816 -83.382  1.00  0.00           O  
ATOM   1385  OP1   A    44     -13.844 -11.161 -85.497  1.00  0.00           O  
ATOM   1386  O5'   A    44     -13.720  -9.625 -83.538  1.00  0.00           O  
ATOM   1387  C5'   A    44     -14.683  -8.712 -84.039  1.00  0.00           C  
ATOM   1388  C4'   A    44     -14.620  -7.388 -83.318  1.00  0.00           C  
ATOM   1389  O4'   A    44     -14.862  -7.589 -81.901  1.00  0.00           O  
ATOM   1390  C3'   A    44     -13.283  -6.666 -83.367  1.00  0.00           C  
ATOM   1391  O3'   A    44     -13.067  -5.981 -84.590  1.00  0.00           O  
ATOM   1392  C1'   A    44     -14.072  -6.638 -81.141  1.00  0.00           C  
ATOM   1393  C2'   A    44     -13.357  -5.745 -82.157  1.00  0.00           C  
ATOM   1394  O2'   A    44     -14.165  -4.609 -82.423  1.00  0.00           O  
ATOM   1395  N1    A    44     -10.948  -6.144 -77.073  1.00  0.00           N  
ATOM   1396  C2    A    44     -11.737  -5.272 -77.712  1.00  0.00           C  
ATOM   1397  N3    A    44     -12.526  -5.468 -78.766  1.00  0.00           N  
ATOM   1398  C4    A    44     -12.457  -6.746 -79.181  1.00  0.00           C  
ATOM   1399  C5    A    44     -11.692  -7.756 -78.627  1.00  0.00           C  
ATOM   1400  C6    A    44     -10.901  -7.419 -77.514  1.00  0.00           C  
ATOM   1401  N6    A    44     -10.112  -8.288 -76.877  1.00  0.00           N  
ATOM   1402  N7    A    44     -11.875  -8.945 -79.319  1.00  0.00           N  
ATOM   1403  C8    A    44     -12.733  -8.632 -80.260  1.00  0.00           C  
ATOM   1404  N9    A    44     -13.127  -7.317 -80.235  1.00  0.00           N  
ATOM   1405  H5'   A    44     -15.579  -9.095 -83.924  1.00  0.00           H  
ATOM   1406 H5''   A    44     -14.520  -8.564 -84.993  1.00  0.00           H  
ATOM   1407  H4'   A    44     -15.313  -6.797 -83.679  1.00  0.00           H  
ATOM   1408  H3'   A    44     -12.560  -7.316 -83.232  1.00  0.00           H  
ATOM   1409  H1'   A    44     -14.696  -6.095 -80.614  1.00  0.00           H  
ATOM   1410  H2'   A    44     -12.463  -5.491 -81.843  1.00  0.00           H  
ATOM   1411 HO2'   A    44     -14.240  -4.490 -83.392  1.00  0.00           H  
ATOM   1412  H2    A    44     -11.736  -4.360 -77.352  1.00  0.00           H  
ATOM   1413  H61   A    44      -9.584  -7.995 -76.106  1.00  0.00           H  
ATOM   1414  H62   A    44     -10.063  -9.218 -77.180  1.00  0.00           H  
ATOM   1415  H8    A    44     -13.061  -9.278 -80.921  1.00  0.00           H  
ATOM   1416  P     G    45     -11.572  -5.661 -85.086  1.00  0.00           P  
ATOM   1417  OP2   G    45     -10.736  -6.861 -84.824  1.00  0.00           O  
ATOM   1418  OP1   G    45     -11.651  -5.108 -86.461  1.00  0.00           O  
ATOM   1419  O5'   G    45     -11.083  -4.498 -84.113  1.00  0.00           O  
ATOM   1420  C5'   G    45     -11.664  -3.203 -84.175  1.00  0.00           C  
ATOM   1421  C4'   G    45     -11.086  -2.285 -83.127  1.00  0.00           C  
ATOM   1422  O4'   G    45     -11.377  -2.806 -81.804  1.00  0.00           O  
ATOM   1423  C3'   G    45      -9.573  -2.128 -83.140  1.00  0.00           C  
ATOM   1424  O3'   G    45      -9.116  -1.249 -84.154  1.00  0.00           O  
ATOM   1425  C1'   G    45     -10.279  -2.453 -80.909  1.00  0.00           C  
ATOM   1426  C2'   G    45      -9.278  -1.637 -81.730  1.00  0.00           C  
ATOM   1427  O2'   G    45      -9.582  -0.258 -81.589  1.00  0.00           O  
ATOM   1428  N1    G    45      -7.182  -4.221 -77.275  1.00  0.00           N  
ATOM   1429  C2    G    45      -7.553  -2.929 -77.556  1.00  0.00           C  
ATOM   1430  N2    G    45      -7.034  -1.976 -76.766  1.00  0.00           N  
ATOM   1431  N3    G    45      -8.375  -2.591 -78.536  1.00  0.00           N  
ATOM   1432  C4    G    45      -8.802  -3.667 -79.229  1.00  0.00           C  
ATOM   1433  C5    G    45      -8.494  -4.997 -79.033  1.00  0.00           C  
ATOM   1434  C6    G    45      -7.611  -5.345 -77.977  1.00  0.00           C  
ATOM   1435  O6    G    45      -7.216  -6.467 -77.641  1.00  0.00           O  
ATOM   1436  N7    G    45      -9.143  -5.796 -79.963  1.00  0.00           N  
ATOM   1437  C8    G    45      -9.822  -4.955 -80.694  1.00  0.00           C  
ATOM   1438  N9    G    45      -9.660  -3.648 -80.304  1.00  0.00           N  
ATOM   1439  H5'   G    45     -12.631  -3.280 -84.035  1.00  0.00           H  
ATOM   1440 H5''   G    45     -11.499  -2.822 -85.062  1.00  0.00           H  
ATOM   1441  H4'   G    45     -11.499  -1.400 -83.219  1.00  0.00           H  
ATOM   1442  H3'   G    45      -9.159  -3.008 -83.266  1.00  0.00           H  
ATOM   1443  H1'   G    45     -10.658  -1.888 -80.202  1.00  0.00           H  
ATOM   1444  H2'   G    45      -8.355  -1.835 -81.466  1.00  0.00           H  
ATOM   1445 HO2'   G    45      -9.609   0.156 -82.477  1.00  0.00           H  
ATOM   1446  H1    G    45      -6.569  -4.366 -76.526  1.00  0.00           H  
ATOM   1447  H22   G    45      -7.263  -1.036 -76.918  1.00  0.00           H  
ATOM   1448  H21   G    45      -6.425  -2.219 -76.037  1.00  0.00           H  
ATOM   1449  H8    G    45     -10.388  -5.229 -81.444  1.00  0.00           H  
ATOM   1450  P     G    46      -7.624  -1.395 -84.735  1.00  0.00           P  
ATOM   1451  OP2   G    46      -7.360  -2.837 -84.969  1.00  0.00           O  
ATOM   1452  OP1   G    46      -7.469  -0.429 -85.853  1.00  0.00           O  
ATOM   1453  O5'   G    46      -6.694  -0.912 -83.535  1.00  0.00           O  
ATOM   1454  C5'   G    46      -6.712   0.438 -83.096  1.00  0.00           C  
ATOM   1455  C4'   G    46      -5.796   0.650 -81.916  1.00  0.00           C  
ATOM   1456  O4'   G    46      -6.259  -0.136 -80.787  1.00  0.00           O  
ATOM   1457  C3'   G    46      -4.352   0.210 -82.105  1.00  0.00           C  
ATOM   1458  O3'   G    46      -3.584   1.137 -82.856  1.00  0.00           O  
ATOM   1459  C1'   G    46      -5.110  -0.551 -80.001  1.00  0.00           C  
ATOM   1460  C2'   G    46      -3.869   0.036 -80.673  1.00  0.00           C  
ATOM   1461  O2'   G    46      -3.568   1.288 -80.073  1.00  0.00           O  
ATOM   1462  N1    G    46      -2.996  -4.499 -77.579  1.00  0.00           N  
ATOM   1463  C2    G    46      -2.798  -3.152 -77.394  1.00  0.00           C  
ATOM   1464  N2    G    46      -1.922  -2.804 -76.439  1.00  0.00           N  
ATOM   1465  N3    G    46      -3.413  -2.212 -78.093  1.00  0.00           N  
ATOM   1466  C4    G    46      -4.257  -2.734 -79.009  1.00  0.00           C  
ATOM   1467  C5    G    46      -4.526  -4.060 -79.273  1.00  0.00           C  
ATOM   1468  C6    G    46      -3.860  -5.057 -78.516  1.00  0.00           C  
ATOM   1469  O6    G    46      -3.964  -6.287 -78.600  1.00  0.00           O  
ATOM   1470  N7    G    46      -5.458  -4.179 -80.294  1.00  0.00           N  
ATOM   1471  C8    G    46      -5.732  -2.947 -80.626  1.00  0.00           C  
ATOM   1472  N9    G    46      -5.038  -2.020 -79.886  1.00  0.00           N  
ATOM   1473  H5'   G    46      -7.626   0.678 -82.839  1.00  0.00           H  
ATOM   1474 H5''   G    46      -6.425   1.017 -83.833  1.00  0.00           H  
ATOM   1475  H4'   G    46      -5.810   1.598 -81.670  1.00  0.00           H  
ATOM   1476  H3'   G    46      -4.337  -0.660 -82.557  1.00  0.00           H  
ATOM   1477  H1'   G    46      -5.214  -0.159 -79.108  1.00  0.00           H  
ATOM   1478  H2'   G    46      -3.108  -0.582 -80.622  1.00  0.00           H  
ATOM   1479 HO2'   G    46      -3.427   1.953 -80.778  1.00  0.00           H  
ATOM   1480  H1    G    46      -2.491  -5.114 -77.008  1.00  0.00           H  
ATOM   1481  H22   G    46      -1.741  -1.856 -76.262  1.00  0.00           H  
ATOM   1482  H21   G    46      -1.463  -3.494 -75.917  1.00  0.00           H  
ATOM   1483  H8    G    46      -6.369  -2.709 -81.332  1.00  0.00           H  
ATOM   1484  P     G    47      -2.489   0.591 -83.909  1.00  0.00           P  
ATOM   1485  OP2   G    47      -3.072  -0.514 -84.714  1.00  0.00           O  
ATOM   1486  OP1   G    47      -1.937   1.777 -84.599  1.00  0.00           O  
ATOM   1487  O5'   G    47      -1.353  -0.026 -82.981  1.00  0.00           O  
ATOM   1488  C5'   G    47      -0.565   0.813 -82.138  1.00  0.00           C  
ATOM   1489  C4'   G    47       0.361  -0.018 -81.283  1.00  0.00           C  
ATOM   1490  O4'   G    47      -0.418  -0.783 -80.318  1.00  0.00           O  
ATOM   1491  C3'   G    47       1.167  -1.096 -81.989  1.00  0.00           C  
ATOM   1492  O3'   G    47       2.266  -0.590 -82.735  1.00  0.00           O  
ATOM   1493  C1'   G    47       0.291  -1.946 -79.987  1.00  0.00           C  
ATOM   1494  C2'   G    47       1.584  -1.952 -80.807  1.00  0.00           C  
ATOM   1495  O2'   G    47       2.616  -1.363 -80.041  1.00  0.00           O  
ATOM   1496  N1    G    47      -0.213  -6.951 -79.493  1.00  0.00           N  
ATOM   1497  C2    G    47       0.617  -6.092 -78.823  1.00  0.00           C  
ATOM   1498  N2    G    47       1.473  -6.644 -77.953  1.00  0.00           N  
ATOM   1499  N3    G    47       0.613  -4.786 -78.994  1.00  0.00           N  
ATOM   1500  C4    G    47      -0.303  -4.401 -79.909  1.00  0.00           C  
ATOM   1501  C5    G    47      -1.181  -5.181 -80.625  1.00  0.00           C  
ATOM   1502  C6    G    47      -1.161  -6.576 -80.435  1.00  0.00           C  
ATOM   1503  O6    G    47      -1.839  -7.433 -80.993  1.00  0.00           O  
ATOM   1504  N7    G    47      -1.954  -4.399 -81.471  1.00  0.00           N  
ATOM   1505  C8    G    47      -1.529  -3.181 -81.268  1.00  0.00           C  
ATOM   1506  N9    G    47      -0.502  -3.116 -80.360  1.00  0.00           N  
ATOM   1507  H5'   G    47      -1.217   1.419 -81.492  1.00  0.00           H  
ATOM   1508 H5''   G    47       0.025   1.513 -82.748  1.00  0.00           H  
ATOM   1509  H4'   G    47       1.052   0.716 -80.845  1.00  0.00           H  
ATOM   1510  H3'   G    47       0.594  -1.654 -82.745  1.00  0.00           H  
ATOM   1511  H1'   G    47       0.581  -2.041 -78.931  1.00  0.00           H  
ATOM   1512  H2'   G    47       1.985  -2.929 -81.112  1.00  0.00           H  
ATOM   1513 HO2'   G    47       3.199  -0.808 -80.635  1.00  0.00           H  
ATOM   1514  H1    G    47      -0.130  -7.926 -79.289  1.00  0.00           H  
ATOM   1515  H22   G    47       2.105  -6.063 -77.438  1.00  0.00           H  
ATOM   1516  H21   G    47       1.482  -7.633 -77.819  1.00  0.00           H  
ATOM   1517  H8    G    47      -1.937  -2.301 -81.789  1.00  0.00           H  
ATOM   1518  P     G    48       2.781  -1.386 -84.028  1.00  0.00           P  
ATOM   1519  OP2   G    48       1.572  -1.656 -84.846  1.00  0.00           O  
ATOM   1520  OP1   G    48       3.884  -0.569 -84.596  1.00  0.00           O  
ATOM   1521  O5'   G    48       3.389  -2.786 -83.570  1.00  0.00           O  
ATOM   1522  C5'   G    48       4.189  -3.557 -84.454  1.00  0.00           C  
ATOM   1523  C4'   G    48       3.501  -3.771 -85.779  1.00  0.00           C  
ATOM   1524  O4'   G    48       4.498  -3.825 -86.825  1.00  0.00           O  
ATOM   1525  C3'   G    48       2.737  -5.077 -85.932  1.00  0.00           C  
ATOM   1526  O3'   G    48       1.439  -5.028 -85.365  1.00  0.00           O  
ATOM   1527  C1'   G    48       4.096  -4.746 -87.820  1.00  0.00           C  
ATOM   1528  C2'   G    48       2.719  -5.263 -87.433  1.00  0.00           C  
ATOM   1529  O2'   G    48       1.732  -4.444 -88.042  1.00  0.00           O  
ATOM   1530  N1    G    48       5.609  -8.936 -90.283  1.00  0.00           N  
ATOM   1531  C2    G    48       4.531  -8.120 -90.526  1.00  0.00           C  
ATOM   1532  N2    G    48       3.749  -8.460 -91.562  1.00  0.00           N  
ATOM   1533  N3    G    48       4.239  -7.048 -89.809  1.00  0.00           N  
ATOM   1534  C4    G    48       5.125  -6.852 -88.810  1.00  0.00           C  
ATOM   1535  C5    G    48       6.233  -7.605 -88.481  1.00  0.00           C  
ATOM   1536  C6    G    48       6.534  -8.753 -89.259  1.00  0.00           C  
ATOM   1537  O6    G    48       7.471  -9.549 -89.128  1.00  0.00           O  
ATOM   1538  N7    G    48       6.887  -7.067 -87.382  1.00  0.00           N  
ATOM   1539  C8    G    48       6.178  -6.017 -87.068  1.00  0.00           C  
ATOM   1540  N9    G    48       5.096  -5.828 -87.893  1.00  0.00           N  
ATOM   1541  H5'   G    48       4.370  -4.428 -84.044  1.00  0.00           H  
ATOM   1542 H5''   G    48       5.038  -3.092 -84.605  1.00  0.00           H  
ATOM   1543  H4'   G    48       2.892  -3.023 -85.959  1.00  0.00           H  
ATOM   1544  H3'   G    48       3.240  -5.808 -85.519  1.00  0.00           H  
ATOM   1545  H1'   G    48       4.043  -4.292 -88.687  1.00  0.00           H  
ATOM   1546  H2'   G    48       2.610  -6.206 -87.677  1.00  0.00           H  
ATOM   1547 HO2'   G    48       0.970  -4.355 -87.432  1.00  0.00           H  
ATOM   1548  H1    G    48       5.738  -9.707 -90.874  1.00  0.00           H  
ATOM   1549  H22   G    48       2.965  -7.915 -91.783  1.00  0.00           H  
ATOM   1550  H21   G    48       3.958  -9.253 -92.098  1.00  0.00           H  
ATOM   1551  H8    G    48       6.398  -5.424 -86.319  1.00  0.00           H  
ATOM   1552  P     A    49       0.789  -6.350 -84.721  1.00  0.00           P  
ATOM   1553  OP2   A    49       1.783  -6.947 -83.795  1.00  0.00           O  
ATOM   1554  OP1   A    49      -0.565  -6.001 -84.221  1.00  0.00           O  
ATOM   1555  O5'   A    49       0.617  -7.337 -85.961  1.00  0.00           O  
ATOM   1556  C5'   A    49      -0.411  -7.131 -86.919  1.00  0.00           C  
ATOM   1557  C4'   A    49      -0.377  -8.181 -88.001  1.00  0.00           C  
ATOM   1558  O4'   A    49       0.931  -8.181 -88.612  1.00  0.00           O  
ATOM   1559  C3'   A    49      -0.542  -9.621 -87.540  1.00  0.00           C  
ATOM   1560  O3'   A    49      -1.894  -9.981 -87.316  1.00  0.00           O  
ATOM   1561  C1'   A    49       1.276  -9.477 -89.022  1.00  0.00           C  
ATOM   1562  C2'   A    49       0.123 -10.393 -88.669  1.00  0.00           C  
ATOM   1563  O2'   A    49      -0.738 -10.504 -89.793  1.00  0.00           O  
ATOM   1564  N1    A    49       5.123 -12.900 -88.809  1.00  0.00           N  
ATOM   1565  C2    A    49       4.045 -12.804 -89.599  1.00  0.00           C  
ATOM   1566  N3    A    49       3.082 -11.885 -89.599  1.00  0.00           N  
ATOM   1567  C4    A    49       3.302 -10.966 -88.643  1.00  0.00           C  
ATOM   1568  C5    A    49       4.361 -10.930 -87.756  1.00  0.00           C  
ATOM   1569  C6    A    49       5.314 -11.960 -87.858  1.00  0.00           C  
ATOM   1570  N6    A    49       6.387 -12.056 -87.071  1.00  0.00           N  
ATOM   1571  N7    A    49       4.258  -9.833 -86.911  1.00  0.00           N  
ATOM   1572  C8    A    49       3.156  -9.240 -87.300  1.00  0.00           C  
ATOM   1573  N9    A    49       2.526  -9.872 -88.344  1.00  0.00           N  
ATOM   1574  H5'   A    49      -0.295  -6.248 -87.328  1.00  0.00           H  
ATOM   1575 H5''   A    49      -1.280  -7.164 -86.469  1.00  0.00           H  
ATOM   1576  H4'   A    49      -1.054  -7.987 -88.683  1.00  0.00           H  
ATOM   1577  H3'   A    49      -0.031  -9.763 -86.715  1.00  0.00           H  
ATOM   1578  H1'   A    49       1.414  -9.486 -89.992  1.00  0.00           H  
ATOM   1579  H2'   A    49       0.441 -11.269 -88.367  1.00  0.00           H  
ATOM   1580 HO2'   A    49      -1.666 -10.536 -89.482  1.00  0.00           H  
ATOM   1581  H2    A    49       3.953 -13.511 -90.272  1.00  0.00           H  
ATOM   1582  H61   A    49       7.017 -12.798 -87.190  1.00  0.00           H  
ATOM   1583  H62   A    49       6.547 -11.386 -86.375  1.00  0.00           H  
ATOM   1584  H8    A    49       2.813  -8.422 -86.884  1.00  0.00           H  
ATOM   1585  P     A    50      -2.353 -10.549 -85.884  1.00  0.00           P  
ATOM   1586  OP2   A    50      -1.660  -9.762 -84.834  1.00  0.00           O  
ATOM   1587  OP1   A    50      -3.834 -10.638 -85.878  1.00  0.00           O  
ATOM   1588  O5'   A    50      -1.769 -12.031 -85.854  1.00  0.00           O  
ATOM   1589  C5'   A    50      -2.338 -13.055 -86.656  1.00  0.00           C  
ATOM   1590  C4'   A    50      -1.449 -14.272 -86.714  1.00  0.00           C  
ATOM   1591  O4'   A    50      -0.160 -13.924 -87.281  1.00  0.00           O  
ATOM   1592  C3'   A    50      -1.085 -14.897 -85.375  1.00  0.00           C  
ATOM   1593  O3'   A    50      -2.103 -15.736 -84.859  1.00  0.00           O  
ATOM   1594  C1'   A    50       0.875 -14.679 -86.699  1.00  0.00           C  
ATOM   1595  C2'   A    50       0.208 -15.638 -85.708  1.00  0.00           C  
ATOM   1596  O2'   A    50      -0.059 -16.867 -86.369  1.00  0.00           O  
ATOM   1597  N1    A    50       5.529 -14.074 -84.570  1.00  0.00           N  
ATOM   1598  C2    A    50       4.928 -15.129 -85.137  1.00  0.00           C  
ATOM   1599  N3    A    50       3.712 -15.217 -85.672  1.00  0.00           N  
ATOM   1600  C4    A    50       3.069 -14.038 -85.588  1.00  0.00           C  
ATOM   1601  C5    A    50       3.555 -12.868 -85.035  1.00  0.00           C  
ATOM   1602  C6    A    50       4.856 -12.906 -84.503  1.00  0.00           C  
ATOM   1603  N6    A    50       5.455 -11.855 -83.937  1.00  0.00           N  
ATOM   1604  N7    A    50       2.611 -11.854 -85.127  1.00  0.00           N  
ATOM   1605  C8    A    50       1.594 -12.424 -85.724  1.00  0.00           C  
ATOM   1606  N9    A    50       1.802 -13.746 -86.032  1.00  0.00           N  
ATOM   1607  H5'   A    50      -2.470 -12.713 -87.565  1.00  0.00           H  
ATOM   1608 H5''   A    50      -3.206 -13.311 -86.282  1.00  0.00           H  
ATOM   1609  H4'   A    50      -1.876 -14.953 -87.275  1.00  0.00           H  
ATOM   1610  H3'   A    50      -0.891 -14.190 -84.724  1.00  0.00           H  
ATOM   1611  H1'   A    50       1.362 -15.196 -87.375  1.00  0.00           H  
ATOM   1612  H2'   A    50       0.763 -15.768 -84.910  1.00  0.00           H  
ATOM   1613 HO2'   A    50      -0.911 -17.225 -86.043  1.00  0.00           H  
ATOM   1614  H2    A    50       5.459 -15.953 -85.161  1.00  0.00           H  
ATOM   1615  H61   A    50       6.365 -11.942 -83.583  1.00  0.00           H  
ATOM   1616  H62   A    50       4.986 -10.997 -83.877  1.00  0.00           H  
ATOM   1617  H8    A    50       0.760 -11.951 -85.931  1.00  0.00           H  
ATOM   1618  P     A    51      -2.604 -15.560 -83.342  1.00  0.00           P  
ATOM   1619  OP2   A    51      -3.169 -14.195 -83.200  1.00  0.00           O  
ATOM   1620  OP1   A    51      -3.434 -16.740 -82.992  1.00  0.00           O  
ATOM   1621  O5'   A    51      -1.262 -15.629 -82.484  1.00  0.00           O  
ATOM   1622  C5'   A    51      -0.616 -16.869 -82.241  1.00  0.00           C  
ATOM   1623  C4'   A    51       0.739 -16.673 -81.608  1.00  0.00           C  
ATOM   1624  O4'   A    51       1.561 -15.833 -82.461  1.00  0.00           O  
ATOM   1625  C3'   A    51       0.749 -15.975 -80.256  1.00  0.00           C  
ATOM   1626  O3'   A    51       0.522 -16.860 -79.173  1.00  0.00           O  
ATOM   1627  C1'   A    51       2.325 -14.924 -81.686  1.00  0.00           C  
ATOM   1628  C2'   A    51       2.135 -15.341 -80.222  1.00  0.00           C  
ATOM   1629  O2'   A    51       3.130 -16.296 -79.885  1.00  0.00           O  
ATOM   1630  N1    A    51       3.371  -9.879 -81.555  1.00  0.00           N  
ATOM   1631  C2    A    51       4.094 -10.958 -81.227  1.00  0.00           C  
ATOM   1632  N3    A    51       3.759 -12.245 -81.286  1.00  0.00           N  
ATOM   1633  C4    A    51       2.505 -12.389 -81.749  1.00  0.00           C  
ATOM   1634  C5    A    51       1.640 -11.378 -82.127  1.00  0.00           C  
ATOM   1635  C6    A    51       2.115 -10.059 -82.018  1.00  0.00           C  
ATOM   1636  N6    A    51       1.394  -8.984 -82.343  1.00  0.00           N  
ATOM   1637  N7    A    51       0.429 -11.904 -82.555  1.00  0.00           N  
ATOM   1638  C8    A    51       0.586 -13.198 -82.429  1.00  0.00           C  
ATOM   1639  N9    A    51       1.819 -13.563 -81.947  1.00  0.00           N  
ATOM   1640  H5'   A    51      -0.505 -17.345 -83.091  1.00  0.00           H  
ATOM   1641 H5''   A    51      -1.173 -17.410 -81.643  1.00  0.00           H  
ATOM   1642  H4'   A    51       1.172 -17.548 -81.516  1.00  0.00           H  
ATOM   1643  H3'   A    51       0.067 -15.271 -80.244  1.00  0.00           H  
ATOM   1644  H1'   A    51       3.277 -14.968 -81.916  1.00  0.00           H  
ATOM   1645  H2'   A    51       2.160 -14.564 -79.624  1.00  0.00           H  
ATOM   1646 HO2'   A    51       2.747 -16.950 -79.265  1.00  0.00           H  
ATOM   1647  H2    A    51       4.998 -10.773 -80.896  1.00  0.00           H  
ATOM   1648  H61   A    51       1.779  -8.088 -82.246  1.00  0.00           H  
ATOM   1649  H62   A    51       0.480  -9.090 -82.682  1.00  0.00           H  
ATOM   1650  H8    A    51      -0.113 -13.847 -82.658  1.00  0.00           H  
ATOM   1651  P     C    52      -0.436 -16.423 -77.959  1.00  0.00           P  
ATOM   1652  OP2   C    52      -1.693 -15.883 -78.535  1.00  0.00           O  
ATOM   1653  OP1   C    52      -0.496 -17.548 -76.992  1.00  0.00           O  
ATOM   1654  O5'   C    52       0.345 -15.220 -77.265  1.00  0.00           O  
ATOM   1655  C5'   C    52       1.547 -15.449 -76.545  1.00  0.00           C  
ATOM   1656  C4'   C    52       2.280 -14.161 -76.260  1.00  0.00           C  
ATOM   1657  O4'   C    52       2.579 -13.468 -77.508  1.00  0.00           O  
ATOM   1658  C3'   C    52       1.488 -13.134 -75.481  1.00  0.00           C  
ATOM   1659  O3'   C    52       1.480 -13.386 -74.088  1.00  0.00           O  
ATOM   1660  C1'   C    52       2.459 -12.070 -77.336  1.00  0.00           C  
ATOM   1661  C2'   C    52       2.196 -11.838 -75.850  1.00  0.00           C  
ATOM   1662  O2'   C    52       3.430 -11.654 -75.183  1.00  0.00           O  
ATOM   1663  N1    C    52       1.334 -11.594 -78.165  1.00  0.00           N  
ATOM   1664  C2    C    52       1.255 -10.223 -78.474  1.00  0.00           C  
ATOM   1665  O2    C    52       2.148  -9.460 -78.072  1.00  0.00           O  
ATOM   1666  N3    C    52       0.220  -9.771 -79.208  1.00  0.00           N  
ATOM   1667  C4    C    52      -0.700 -10.627 -79.659  1.00  0.00           C  
ATOM   1668  N4    C    52      -1.692 -10.141 -80.405  1.00  0.00           N  
ATOM   1669  C5    C    52      -0.640 -12.023 -79.370  1.00  0.00           C  
ATOM   1670  C6    C    52       0.379 -12.456 -78.622  1.00  0.00           C  
ATOM   1671  H5'   C    52       2.127 -16.037 -77.072  1.00  0.00           H  
ATOM   1672 H5''   C    52       1.331 -15.889 -75.696  1.00  0.00           H  
ATOM   1673  H4'   C    52       3.163 -14.477 -75.685  1.00  0.00           H  
ATOM   1674  H3'   C    52       0.418 -13.111 -75.740  1.00  0.00           H  
ATOM   1675  H1'   C    52       3.340 -11.467 -77.602  1.00  0.00           H  
ATOM   1676  H2'   C    52       1.611 -10.945 -75.588  1.00  0.00           H  
ATOM   1677 HO2'   C    52       3.419 -12.153 -74.315  1.00  0.00           H  
ATOM   1678  H42   C    52      -2.399 -10.753 -80.759  1.00  0.00           H  
ATOM   1679  H41   C    52      -1.729  -9.164 -80.612  1.00  0.00           H  
ATOM   1680  H5    C    52      -1.407 -12.716 -79.747  1.00  0.00           H  
ATOM   1681  H6    C    52       0.458 -13.527 -78.380  1.00  0.00           H  
ATOM   1682  P     U    53       0.160 -13.049 -73.233  1.00  0.00           P  
ATOM   1683  OP2   U    53      -1.052 -13.422 -74.004  1.00  0.00           O  
ATOM   1684  OP1   U    53       0.394 -13.636 -71.894  1.00  0.00           O  
ATOM   1685  O5'   U    53       0.153 -11.460 -73.122  1.00  0.00           O  
ATOM   1686  C5'   U    53       1.205 -10.760 -72.433  1.00  0.00           C  
ATOM   1687  C4'   U    53       1.032  -9.273 -72.621  1.00  0.00           C  
ATOM   1688  O4'   U    53       1.140  -8.937 -74.028  1.00  0.00           O  
ATOM   1689  C3'   U    53      -0.313  -8.697 -72.204  1.00  0.00           C  
ATOM   1690  O3'   U    53      -0.401  -8.448 -70.811  1.00  0.00           O  
ATOM   1691  C1'   U    53       0.216  -7.912 -74.369  1.00  0.00           C  
ATOM   1692  C2'   U    53      -0.415  -7.442 -73.057  1.00  0.00           C  
ATOM   1693  O2'   U    53       0.370  -6.388 -72.520  1.00  0.00           O  
ATOM   1694  N1    U    53      -0.791  -8.436 -75.322  1.00  0.00           N  
ATOM   1695  C2    U    53      -1.517  -7.508 -76.047  1.00  0.00           C  
ATOM   1696  O2    U    53      -1.361  -6.305 -75.932  1.00  0.00           O  
ATOM   1697  N3    U    53      -2.437  -8.039 -76.917  1.00  0.00           N  
ATOM   1698  C4    U    53      -2.703  -9.374 -77.134  1.00  0.00           C  
ATOM   1699  O4    U    53      -3.565  -9.694 -77.953  1.00  0.00           O  
ATOM   1700  C5    U    53      -1.915 -10.276 -76.350  1.00  0.00           C  
ATOM   1701  C6    U    53      -1.010  -9.786 -75.497  1.00  0.00           C  
ATOM   1702  H5'   U    53       2.185 -11.075 -72.819  1.00  0.00           H  
ATOM   1703 H5''   U    53       1.186 -11.008 -71.361  1.00  0.00           H  
ATOM   1704  H4'   U    53       1.742  -8.811 -72.127  1.00  0.00           H  
ATOM   1705  H3'   U    53      -1.024  -9.320 -72.463  1.00  0.00           H  
ATOM   1706  H1'   U    53       0.697  -7.166 -74.785  1.00  0.00           H  
ATOM   1707  H2'   U    53      -1.349  -7.169 -73.187  1.00  0.00           H  
ATOM   1708 HO2'   U    53       0.549  -6.574 -71.574  1.00  0.00           H  
ATOM   1709  H3    U    53      -2.963  -7.399 -77.440  1.00  0.00           H  
ATOM   1710  H5    U    53      -2.037 -11.244 -76.441  1.00  0.00           H  
ATOM   1711  H6    U    53      -0.484 -10.423 -74.970  1.00  0.00           H  
ATOM   1712  P     U    54      -1.807  -8.604 -70.048  1.00  0.00           P  
ATOM   1713  OP2   U    54      -2.526  -9.759 -70.644  1.00  0.00           O  
ATOM   1714  OP1   U    54      -1.543  -8.578 -68.587  1.00  0.00           O  
ATOM   1715  O5'   U    54      -2.601  -7.278 -70.429  1.00  0.00           O  
ATOM   1716  C5'   U    54      -2.165  -6.008 -69.970  1.00  0.00           C  
ATOM   1717  C4'   U    54      -2.787  -4.884 -70.762  1.00  0.00           C  
ATOM   1718  O4'   U    54      -2.499  -5.057 -72.174  1.00  0.00           O  
ATOM   1719  C3'   U    54      -4.303  -4.781 -70.703  1.00  0.00           C  
ATOM   1720  O3'   U    54      -4.768  -4.100 -69.550  1.00  0.00           O  
ATOM   1721  C1'   U    54      -3.628  -4.706 -72.966  1.00  0.00           C  
ATOM   1722  C2'   U    54      -4.639  -4.074 -72.008  1.00  0.00           C  
ATOM   1723  O2'   U    54      -4.383  -2.680 -71.919  1.00  0.00           O  
ATOM   1724  N1    U    54      -4.180  -5.890 -73.666  1.00  0.00           N  
ATOM   1725  C2    U    54      -5.001  -5.655 -74.753  1.00  0.00           C  
ATOM   1726  O2    U    54      -5.280  -4.537 -75.147  1.00  0.00           O  
ATOM   1727  N3    U    54      -5.489  -6.781 -75.370  1.00  0.00           N  
ATOM   1728  C4    U    54      -5.246  -8.093 -75.019  1.00  0.00           C  
ATOM   1729  O4    U    54      -5.761  -8.999 -75.675  1.00  0.00           O  
ATOM   1730  C5    U    54      -4.388  -8.260 -73.886  1.00  0.00           C  
ATOM   1731  C6    U    54      -3.898  -7.180 -73.268  1.00  0.00           C  
ATOM   1732  H5'   U    54      -1.190  -5.956 -70.054  1.00  0.00           H  
ATOM   1733 H5''   U    54      -2.411  -5.906 -69.027  1.00  0.00           H  
ATOM   1734  H4'   U    54      -2.400  -4.036 -70.459  1.00  0.00           H  
ATOM   1735  H3'   U    54      -4.687  -5.684 -70.719  1.00  0.00           H  
ATOM   1736  H1'   U    54      -3.348  -4.039 -73.630  1.00  0.00           H  
ATOM   1737  H2'   U    54      -5.561  -4.256 -72.289  1.00  0.00           H  
ATOM   1738 HO2'   U    54      -4.354  -2.420 -70.975  1.00  0.00           H  
ATOM   1739  H3    U    54      -6.073  -6.637 -76.142  1.00  0.00           H  
ATOM   1740  H5    U    54      -4.160  -9.158 -73.567  1.00  0.00           H  
ATOM   1741  H6    U    54      -3.314  -7.321 -72.494  1.00  0.00           H  
ATOM   1742  P     U    55      -6.207  -4.452 -68.928  1.00  0.00           P  
ATOM   1743  OP2   U    55      -6.473  -5.891 -69.172  1.00  0.00           O  
ATOM   1744  OP1   U    55      -6.250  -3.922 -67.540  1.00  0.00           O  
ATOM   1745  O5'   U    55      -7.227  -3.604 -69.810  1.00  0.00           O  
ATOM   1746  C5'   U    55      -7.300  -2.192 -69.685  1.00  0.00           C  
ATOM   1747  C4'   U    55      -8.200  -1.586 -70.736  1.00  0.00           C  
ATOM   1748  O4'   U    55      -7.686  -1.888 -72.059  1.00  0.00           O  
ATOM   1749  C3'   U    55      -9.631  -2.099 -70.769  1.00  0.00           C  
ATOM   1750  O3'   U    55     -10.469  -1.464 -69.816  1.00  0.00           O  
ATOM   1751  C1'   U    55      -8.754  -2.180 -72.962  1.00  0.00           C  
ATOM   1752  C2'   U    55     -10.043  -1.841 -72.212  1.00  0.00           C  
ATOM   1753  O2'   U    55     -10.352  -0.470 -72.423  1.00  0.00           O  
ATOM   1754  N1    U    55      -8.699  -3.604 -73.371  1.00  0.00           N  
ATOM   1755  C2    U    55      -9.393  -3.960 -74.513  1.00  0.00           C  
ATOM   1756  O2    U    55     -10.032  -3.163 -75.178  1.00  0.00           O  
ATOM   1757  N3    U    55      -9.313  -5.288 -74.853  1.00  0.00           N  
ATOM   1758  C4    U    55      -8.626  -6.278 -74.184  1.00  0.00           C  
ATOM   1759  O4    U    55      -8.652  -7.431 -74.618  1.00  0.00           O  
ATOM   1760  C5    U    55      -7.932  -5.838 -73.012  1.00  0.00           C  
ATOM   1761  C6    U    55      -7.992  -4.550 -72.658  1.00  0.00           C  
ATOM   1762  H5'   U    55      -6.401  -1.816 -69.780  1.00  0.00           H  
ATOM   1763 H5''   U    55      -7.651  -1.967 -68.798  1.00  0.00           H  
ATOM   1764  H4'   U    55      -8.213  -0.614 -70.613  1.00  0.00           H  
ATOM   1765  H3'   U    55      -9.631  -3.065 -70.604  1.00  0.00           H  
ATOM   1766  H1'   U    55      -8.680  -1.613 -73.757  1.00  0.00           H  
ATOM   1767  H2'   U    55     -10.781  -2.425 -72.485  1.00  0.00           H  
ATOM   1768 HO2'   U    55     -10.544  -0.051 -71.559  1.00  0.00           H  
ATOM   1769  H3    U    55      -9.799  -5.560 -75.659  1.00  0.00           H  
ATOM   1770  H5    U    55      -7.417  -6.476 -72.476  1.00  0.00           H  
ATOM   1771  H6    U    55      -7.509  -4.273 -71.853  1.00  0.00           H  
ATOM   1772  P     G    56     -11.717  -2.254 -69.184  1.00  0.00           P  
ATOM   1773  OP2   G    56     -11.290  -3.650 -68.914  1.00  0.00           O  
ATOM   1774  OP1   G    56     -12.272  -1.430 -68.080  1.00  0.00           O  
ATOM   1775  O5'   G    56     -12.791  -2.286 -70.362  1.00  0.00           O  
ATOM   1776  C5'   G    56     -13.431  -1.097 -70.797  1.00  0.00           C  
ATOM   1777  C4'   G    56     -14.278  -1.339 -72.021  1.00  0.00           C  
ATOM   1778  O4'   G    56     -13.444  -1.812 -73.111  1.00  0.00           O  
ATOM   1779  C3'   G    56     -15.352  -2.407 -71.889  1.00  0.00           C  
ATOM   1780  O3'   G    56     -16.527  -1.936 -71.250  1.00  0.00           O  
ATOM   1781  C1'   G    56     -14.147  -2.796 -73.884  1.00  0.00           C  
ATOM   1782  C2'   G    56     -15.573  -2.839 -73.331  1.00  0.00           C  
ATOM   1783  O2'   G    56     -16.369  -1.896 -74.035  1.00  0.00           O  
ATOM   1784  N1    G    56     -13.824  -7.507 -75.785  1.00  0.00           N  
ATOM   1785  C2    G    56     -14.640  -6.468 -76.159  1.00  0.00           C  
ATOM   1786  N2    G    56     -15.485  -6.710 -77.172  1.00  0.00           N  
ATOM   1787  N3    G    56     -14.632  -5.277 -75.583  1.00  0.00           N  
ATOM   1788  C4    G    56     -13.727  -5.206 -74.583  1.00  0.00           C  
ATOM   1789  C5    G    56     -12.864  -6.183 -74.132  1.00  0.00           C  
ATOM   1790  C6    G    56     -12.885  -7.456 -74.759  1.00  0.00           C  
ATOM   1791  O6    G    56     -12.198  -8.452 -74.503  1.00  0.00           O  
ATOM   1792  N7    G    56     -12.090  -5.711 -73.083  1.00  0.00           N  
ATOM   1793  C8    G    56     -12.488  -4.479 -72.918  1.00  0.00           C  
ATOM   1794  N9    G    56     -13.478  -4.108 -73.795  1.00  0.00           N  
ATOM   1795  H5'   G    56     -12.749  -0.425 -71.007  1.00  0.00           H  
ATOM   1796 H5''   G    56     -14.001  -0.759 -70.075  1.00  0.00           H  
ATOM   1797  H4'   G    56     -14.701  -0.496 -72.287  1.00  0.00           H  
ATOM   1798  H3'   G    56     -14.992  -3.164 -71.379  1.00  0.00           H  
ATOM   1799  H1'   G    56     -14.168  -2.502 -74.818  1.00  0.00           H  
ATOM   1800  H2'   G    56     -15.951  -3.743 -73.384  1.00  0.00           H  
ATOM   1801 HO2'   G    56     -16.863  -1.351 -73.389  1.00  0.00           H  
ATOM   1802  H1    G    56     -13.909  -8.351 -76.276  1.00  0.00           H  
ATOM   1803  H22   G    56     -16.092  -6.004 -77.483  1.00  0.00           H  
ATOM   1804  H21   G    56     -15.498  -7.588 -77.605  1.00  0.00           H  
ATOM   1805  H8    G    56     -12.116  -3.879 -72.236  1.00  0.00           H  
ATOM   1806  P     A    57     -17.440  -2.942 -70.392  1.00  0.00           P  
ATOM   1807  OP2   A    57     -16.540  -3.870 -69.662  1.00  0.00           O  
ATOM   1808  OP1   A    57     -18.431  -2.135 -69.637  1.00  0.00           O  
ATOM   1809  O5'   A    57     -18.226  -3.783 -71.494  1.00  0.00           O  
ATOM   1810  C5'   A    57     -19.210  -3.171 -72.314  1.00  0.00           C  
ATOM   1811  C4'   A    57     -19.751  -4.132 -73.342  1.00  0.00           C  
ATOM   1812  O4'   A    57     -18.684  -4.552 -74.232  1.00  0.00           O  
ATOM   1813  C3'   A    57     -20.318  -5.437 -72.803  1.00  0.00           C  
ATOM   1814  O3'   A    57     -21.647  -5.309 -72.329  1.00  0.00           O  
ATOM   1815  C1'   A    57     -18.837  -5.936 -74.576  1.00  0.00           C  
ATOM   1816  C2'   A    57     -20.181  -6.376 -73.994  1.00  0.00           C  
ATOM   1817  O2'   A    57     -21.199  -6.140 -74.955  1.00  0.00           O  
ATOM   1818  N1    A    57     -16.340 -10.442 -74.695  1.00  0.00           N  
ATOM   1819  C2    A    57     -17.415  -9.991 -75.353  1.00  0.00           C  
ATOM   1820  N3    A    57     -18.014  -8.804 -75.274  1.00  0.00           N  
ATOM   1821  C4    A    57     -17.385  -8.014 -74.385  1.00  0.00           C  
ATOM   1822  C5    A    57     -16.272  -8.336 -73.633  1.00  0.00           C  
ATOM   1823  C6    A    57     -15.732  -9.622 -73.810  1.00  0.00           C  
ATOM   1824  N6    A    57     -14.661 -10.074 -73.153  1.00  0.00           N  
ATOM   1825  N7    A    57     -15.901  -7.270 -72.824  1.00  0.00           N  
ATOM   1826  C8    A    57     -16.785  -6.343 -73.101  1.00  0.00           C  
ATOM   1827  N9    A    57     -17.714  -6.726 -74.038  1.00  0.00           N  
ATOM   1828  H5'   A    57     -18.811  -2.403 -72.774  1.00  0.00           H  
ATOM   1829 H5''   A    57     -19.948  -2.858 -71.750  1.00  0.00           H  
ATOM   1830  H4'   A    57     -20.444  -3.679 -73.866  1.00  0.00           H  
ATOM   1831  H3'   A    57     -19.746  -5.759 -72.074  1.00  0.00           H  
ATOM   1832  H1'   A    57     -18.860  -6.024 -75.552  1.00  0.00           H  
ATOM   1833  H2'   A    57     -20.160  -7.314 -73.711  1.00  0.00           H  
ATOM   1834 HO2'   A    57     -21.941  -5.666 -74.525  1.00  0.00           H  
ATOM   1835  H2    A    57     -17.819 -10.624 -75.984  1.00  0.00           H  
ATOM   1836  H61   A    57     -14.332 -10.981 -73.319  1.00  0.00           H  
ATOM   1837  H62   A    57     -14.204  -9.497 -72.507  1.00  0.00           H  
ATOM   1838  H8    A    57     -16.784  -5.459 -72.678  1.00  0.00           H  
ATOM   1839  P     G    58     -22.169  -6.241 -71.128  1.00  0.00           P  
ATOM   1840  OP2   G    58     -21.064  -6.391 -70.149  1.00  0.00           O  
ATOM   1841  OP1   G    58     -23.484  -5.718 -70.677  1.00  0.00           O  
ATOM   1842  O5'   G    58     -22.414  -7.658 -71.816  1.00  0.00           O  
ATOM   1843  C5'   G    58     -23.450  -7.834 -72.772  1.00  0.00           C  
ATOM   1844  C4'   G    58     -23.387  -9.199 -73.410  1.00  0.00           C  
ATOM   1845  O4'   G    58     -22.115  -9.366 -74.090  1.00  0.00           O  
ATOM   1846  C3'   G    58     -23.456 -10.385 -72.460  1.00  0.00           C  
ATOM   1847  O3'   G    58     -24.781 -10.706 -72.070  1.00  0.00           O  
ATOM   1848  C1'   G    58     -21.645 -10.712 -73.943  1.00  0.00           C  
ATOM   1849  C2'   G    58     -22.769 -11.488 -73.252  1.00  0.00           C  
ATOM   1850  O2'   G    58     -23.633 -12.027 -74.242  1.00  0.00           O  
ATOM   1851  N1    G    58     -17.664 -13.528 -72.481  1.00  0.00           N  
ATOM   1852  C2    G    58     -18.733 -13.870 -73.273  1.00  0.00           C  
ATOM   1853  N2    G    58     -18.749 -15.126 -73.741  1.00  0.00           N  
ATOM   1854  N3    G    58     -19.716 -13.041 -73.586  1.00  0.00           N  
ATOM   1855  C4    G    58     -19.544 -11.822 -73.033  1.00  0.00           C  
ATOM   1856  C5    G    58     -18.515 -11.378 -72.229  1.00  0.00           C  
ATOM   1857  C6    G    58     -17.468 -12.278 -71.901  1.00  0.00           C  
ATOM   1858  O6    G    58     -16.468 -12.074 -71.202  1.00  0.00           O  
ATOM   1859  N7    G    58     -18.709 -10.053 -71.866  1.00  0.00           N  
ATOM   1860  C8    G    58     -19.830  -9.721 -72.446  1.00  0.00           C  
ATOM   1861  N9    G    58     -20.390 -10.746 -73.169  1.00  0.00           N  
ATOM   1862  H5'   G    58     -23.363  -7.151 -73.469  1.00  0.00           H  
ATOM   1863 H5''   G    58     -24.317  -7.728 -72.327  1.00  0.00           H  
ATOM   1864  H4'   G    58     -24.112  -9.277 -74.067  1.00  0.00           H  
ATOM   1865  H3'   G    58     -22.925 -10.187 -71.660  1.00  0.00           H  
ATOM   1866  H1'   G    58     -21.491 -11.087 -74.835  1.00  0.00           H  
ATOM   1867  H2'   G    58     -22.411 -12.185 -72.663  1.00  0.00           H  
ATOM   1868 HO2'   G    58     -24.559 -11.815 -74.006  1.00  0.00           H  
ATOM   1869  H1    G    58     -16.988 -14.215 -72.308  1.00  0.00           H  
ATOM   1870  H22   G    58     -19.487 -15.427 -74.313  1.00  0.00           H  
ATOM   1871  H21   G    58     -18.025 -15.746 -73.515  1.00  0.00           H  
ATOM   1872  H8    G    58     -20.232  -8.830 -72.372  1.00  0.00           H  
ATOM   1873  P     A    59     -25.060 -11.387 -70.641  1.00  0.00           P  
ATOM   1874  OP2   A    59     -24.199 -10.715 -69.636  1.00  0.00           O  
ATOM   1875  OP1   A    59     -26.528 -11.439 -70.434  1.00  0.00           O  
ATOM   1876  O5'   A    59     -24.533 -12.881 -70.818  1.00  0.00           O  
ATOM   1877  C5'   A    59     -25.177 -13.781 -71.708  1.00  0.00           C  
ATOM   1878  C4'   A    59     -24.436 -15.090 -71.805  1.00  0.00           C  
ATOM   1879  O4'   A    59     -23.104 -14.863 -72.336  1.00  0.00           O  
ATOM   1880  C3'   A    59     -24.193 -15.818 -70.492  1.00  0.00           C  
ATOM   1881  O3'   A    59     -25.317 -16.565 -70.056  1.00  0.00           O  
ATOM   1882  C1'   A    59     -22.164 -15.736 -71.701  1.00  0.00           C  
ATOM   1883  C2'   A    59     -22.976 -16.676 -70.808  1.00  0.00           C  
ATOM   1884  O2'   A    59     -23.337 -17.826 -71.559  1.00  0.00           O  
ATOM   1885  N1    A    59     -17.638 -15.861 -69.241  1.00  0.00           N  
ATOM   1886  C2    A    59     -18.336 -16.802 -69.890  1.00  0.00           C  
ATOM   1887  N3    A    59     -19.510 -16.700 -70.508  1.00  0.00           N  
ATOM   1888  C4    A    59     -19.988 -15.446 -70.419  1.00  0.00           C  
ATOM   1889  C5    A    59     -19.387 -14.375 -69.785  1.00  0.00           C  
ATOM   1890  C6    A    59     -18.145 -14.612 -69.170  1.00  0.00           C  
ATOM   1891  N6    A    59     -17.450 -13.675 -68.522  1.00  0.00           N  
ATOM   1892  N7    A    59     -20.172 -13.235 -69.898  1.00  0.00           N  
ATOM   1893  C8    A    59     -21.213 -13.637 -70.585  1.00  0.00           C  
ATOM   1894  N9    A    59     -21.167 -14.964 -70.934  1.00  0.00           N  
ATOM   1895  H5'   A    59     -25.223 -13.372 -72.599  1.00  0.00           H  
ATOM   1896 H5''   A    59     -26.087 -13.951 -71.388  1.00  0.00           H  
ATOM   1897  H4'   A    59     -24.924 -15.686 -72.413  1.00  0.00           H  
ATOM   1898  H3'   A    59     -23.955 -15.164 -69.802  1.00  0.00           H  
ATOM   1899  H1'   A    59     -21.710 -16.257 -72.395  1.00  0.00           H  
ATOM   1900  H2'   A    59     -22.482 -16.913 -69.995  1.00  0.00           H  
ATOM   1901 HO2'   A    59     -24.295 -17.994 -71.444  1.00  0.00           H  
ATOM   1902  H2    A    59     -17.923 -17.691 -69.914  1.00  0.00           H  
ATOM   1903  H61   A    59     -16.588 -13.901 -68.111  1.00  0.00           H  
ATOM   1904  H62   A    59     -17.797 -12.763 -68.457  1.00  0.00           H  
ATOM   1905  H8    A    59     -21.955 -13.045 -70.827  1.00  0.00           H  
ATOM   1906  P     U    60     -25.753 -16.514 -68.516  1.00  0.00           P  
ATOM   1907  OP2   U    60     -25.587 -15.119 -68.023  1.00  0.00           O  
ATOM   1908  OP1   U    60     -27.075 -17.181 -68.414  1.00  0.00           O  
ATOM   1909  O5'   U    60     -24.673 -17.429 -67.791  1.00  0.00           O  
ATOM   1910  C5'   U    60     -24.617 -18.836 -68.057  1.00  0.00           C  
ATOM   1911  C4'   U    60     -23.317 -19.406 -67.564  1.00  0.00           C  
ATOM   1912  O4'   U    60     -22.207 -18.758 -68.242  1.00  0.00           O  
ATOM   1913  C3'   U    60     -23.002 -19.175 -66.096  1.00  0.00           C  
ATOM   1914  O3'   U    60     -23.677 -20.083 -65.242  1.00  0.00           O  
ATOM   1915  C1'   U    60     -21.111 -18.658 -67.375  1.00  0.00           C  
ATOM   1916  C2'   U    60     -21.500 -19.376 -66.084  1.00  0.00           C  
ATOM   1917  O2'   U    60     -21.167 -20.739 -66.213  1.00  0.00           O  
ATOM   1918  N1    U    60     -20.826 -17.235 -67.125  1.00  0.00           N  
ATOM   1919  C2    U    60     -19.550 -16.907 -66.714  1.00  0.00           C  
ATOM   1920  O2    U    60     -18.667 -17.738 -66.591  1.00  0.00           O  
ATOM   1921  N3    U    60     -19.344 -15.573 -66.456  1.00  0.00           N  
ATOM   1922  C4    U    60     -20.260 -14.552 -66.570  1.00  0.00           C  
ATOM   1923  O4    U    60     -19.914 -13.400 -66.325  1.00  0.00           O  
ATOM   1924  C5    U    60     -21.556 -14.960 -67.014  1.00  0.00           C  
ATOM   1925  C6    U    60     -21.791 -16.257 -67.272  1.00  0.00           C  
ATOM   1926  H5'   U    60     -24.718 -19.021 -69.135  1.00  0.00           H  
ATOM   1927 H5''   U    60     -25.457 -19.348 -67.562  1.00  0.00           H  
ATOM   1928  H4'   U    60     -23.407 -20.486 -67.754  1.00  0.00           H  
ATOM   1929  H3'   U    60     -23.321 -18.189 -65.726  1.00  0.00           H  
ATOM   1930  H1'   U    60     -20.180 -19.123 -67.731  1.00  0.00           H  
ATOM   1931  H2'   U    60     -21.036 -19.047 -65.143  1.00  0.00           H  
ATOM   1932 HO2'   U    60     -21.876 -21.298 -65.782  1.00  0.00           H  
ATOM   1933  H3    U    60     -18.428 -15.314 -66.147  1.00  0.00           H  
ATOM   1934  H5    U    60     -22.356 -14.216 -67.142  1.00  0.00           H  
ATOM   1935  H6    U    60     -22.795 -16.554 -67.613  1.00  0.00           H  
ATOM   1936  P     G    61     -24.118 -19.629 -63.765  1.00  0.00           P  
ATOM   1937  OP2   G    61     -24.688 -18.261 -63.855  1.00  0.00           O  
ATOM   1938  OP1   G    61     -24.926 -20.724 -63.170  1.00  0.00           O  
ATOM   1939  O5'   G    61     -22.744 -19.539 -62.963  1.00  0.00           O  
ATOM   1940  C5'   G    61     -21.991 -20.708 -62.674  1.00  0.00           C  
ATOM   1941  C4'   G    61     -20.662 -20.369 -62.045  1.00  0.00           C  
ATOM   1942  O4'   G    61     -19.884 -19.515 -62.920  1.00  0.00           O  
ATOM   1943  C3'   G    61     -20.721 -19.600 -60.733  1.00  0.00           C  
ATOM   1944  O3'   G    61     -20.963 -20.435 -59.613  1.00  0.00           O  
ATOM   1945  C1'   G    61     -19.052 -18.678 -62.143  1.00  0.00           C  
ATOM   1946  C2'   G    61     -19.318 -19.004 -60.689  1.00  0.00           C  
ATOM   1947  O2'   G    61     -18.363 -19.965 -60.263  1.00  0.00           O  
ATOM   1948  N1    G    61     -17.516 -13.842 -61.731  1.00  0.00           N  
ATOM   1949  C2    G    61     -16.922 -14.991 -61.267  1.00  0.00           C  
ATOM   1950  N2    G    61     -15.765 -14.837 -60.605  1.00  0.00           N  
ATOM   1951  N3    G    61     -17.423 -16.203 -61.439  1.00  0.00           N  
ATOM   1952  C4    G    61     -18.586 -16.176 -62.122  1.00  0.00           C  
ATOM   1953  C5    G    61     -19.262 -15.086 -62.629  1.00  0.00           C  
ATOM   1954  C6    G    61     -18.714 -13.791 -62.437  1.00  0.00           C  
ATOM   1955  O6    G    61     -19.162 -12.702 -62.810  1.00  0.00           O  
ATOM   1956  N7    G    61     -20.427 -15.483 -63.271  1.00  0.00           N  
ATOM   1957  C8    G    61     -20.438 -16.782 -63.145  1.00  0.00           C  
ATOM   1958  N9    G    61     -19.351 -17.268 -62.460  1.00  0.00           N  
ATOM   1959  H5'   G    61     -21.834 -21.201 -63.506  1.00  0.00           H  
ATOM   1960 H5''   G    61     -22.502 -21.274 -62.058  1.00  0.00           H  
ATOM   1961  H4'   G    61     -20.161 -21.198 -61.895  1.00  0.00           H  
ATOM   1962  H3'   G    61     -21.385 -18.884 -60.810  1.00  0.00           H  
ATOM   1963  H1'   G    61     -18.115 -18.868 -62.354  1.00  0.00           H  
ATOM   1964  H2'   G    61     -19.289 -18.194 -60.138  1.00  0.00           H  
ATOM   1965 HO2'   G    61     -17.482 -19.537 -60.207  1.00  0.00           H  
ATOM   1966  H1    G    61     -17.063 -12.992 -61.551  1.00  0.00           H  
ATOM   1967  H22   G    61     -15.296 -15.622 -60.251  1.00  0.00           H  
ATOM   1968  H21   G    61     -15.388 -13.943 -60.473  1.00  0.00           H  
ATOM   1969  H8    G    61     -21.149 -17.352 -63.505  1.00  0.00           H  
ATOM   1970  P     G    62     -21.327 -19.774 -58.198  1.00  0.00           P  
ATOM   1971  OP2   G    62     -21.167 -18.309 -58.380  1.00  0.00           O  
ATOM   1972  OP1   G    62     -22.654 -20.326 -57.821  1.00  0.00           O  
ATOM   1973  O5'   G    62     -20.266 -20.256 -57.111  1.00  0.00           O  
ATOM   1974  C5'   G    62     -19.744 -19.349 -56.152  1.00  0.00           C  
ATOM   1975  C4'   G    62     -18.568 -19.940 -55.414  1.00  0.00           C  
ATOM   1976  O4'   G    62     -17.683 -18.887 -54.958  1.00  0.00           O  
ATOM   1977  C3'   G    62     -18.896 -20.716 -54.147  1.00  0.00           C  
ATOM   1978  O3'   G    62     -19.348 -22.034 -54.407  1.00  0.00           O  
ATOM   1979  C1'   G    62     -17.082 -19.275 -53.733  1.00  0.00           C  
ATOM   1980  C2'   G    62     -17.575 -20.681 -53.401  1.00  0.00           C  
ATOM   1981  O2'   G    62     -16.660 -21.630 -53.928  1.00  0.00           O  
ATOM   1982  N1    G    62     -16.206 -17.643 -48.991  1.00  0.00           N  
ATOM   1983  C2    G    62     -15.621 -18.676 -49.682  1.00  0.00           C  
ATOM   1984  N2    G    62     -14.676 -19.370 -49.029  1.00  0.00           N  
ATOM   1985  N3    G    62     -15.936 -19.006 -50.924  1.00  0.00           N  
ATOM   1986  C4    G    62     -16.901 -18.209 -51.429  1.00  0.00           C  
ATOM   1987  C5    G    62     -17.549 -17.153 -50.825  1.00  0.00           C  
ATOM   1988  C6    G    62     -17.201 -16.810 -49.492  1.00  0.00           C  
ATOM   1989  O6    G    62     -17.662 -15.906 -48.784  1.00  0.00           O  
ATOM   1990  N7    G    62     -18.480 -16.588 -51.685  1.00  0.00           N  
ATOM   1991  C8    G    62     -18.383 -17.298 -52.776  1.00  0.00           C  
ATOM   1992  N9    G    62     -17.444 -18.297 -52.690  1.00  0.00           N  
ATOM   1993  H5'   G    62     -20.446 -19.125 -55.507  1.00  0.00           H  
ATOM   1994 H5''   G    62     -19.456 -18.531 -56.609  1.00  0.00           H  
ATOM   1995  H4'   G    62     -18.076 -20.526 -56.027  1.00  0.00           H  
ATOM   1996  H3'   G    62     -19.578 -20.240 -53.629  1.00  0.00           H  
ATOM   1997  H1'   G    62     -16.108 -19.288 -53.844  1.00  0.00           H  
ATOM   1998  H2'   G    62     -17.705 -20.798 -52.436  1.00  0.00           H  
ATOM   1999 HO2'   G    62     -17.163 -22.373 -54.322  1.00  0.00           H  
ATOM   2000  H1    G    62     -15.901 -17.479 -48.075  1.00  0.00           H  
ATOM   2001  H22   G    62     -14.224 -20.118 -49.473  1.00  0.00           H  
ATOM   2002  H21   G    62     -14.437 -19.131 -48.110  1.00  0.00           H  
ATOM   2003  H8    G    62     -18.925 -17.133 -53.576  1.00  0.00           H  
ATOM   2004  P     C    63     -20.485 -22.695 -53.483  1.00  0.00           P  
ATOM   2005  OP2   C    63     -21.453 -21.633 -53.112  1.00  0.00           O  
ATOM   2006  OP1   C    63     -20.969 -23.925 -54.160  1.00  0.00           O  
ATOM   2007  O5'   C    63     -19.704 -23.134 -52.166  1.00  0.00           O  
ATOM   2008  C5'   C    63     -18.701 -24.137 -52.212  1.00  0.00           C  
ATOM   2009  C4'   C    63     -17.935 -24.220 -50.914  1.00  0.00           C  
ATOM   2010  O4'   C    63     -17.261 -22.963 -50.622  1.00  0.00           O  
ATOM   2011  C3'   C    63     -18.765 -24.443 -49.659  1.00  0.00           C  
ATOM   2012  O3'   C    63     -19.245 -25.771 -49.543  1.00  0.00           O  
ATOM   2013  C1'   C    63     -17.145 -22.798 -49.241  1.00  0.00           C  
ATOM   2014  C2'   C    63     -17.756 -24.039 -48.596  1.00  0.00           C  
ATOM   2015  O2'   C    63     -16.751 -25.030 -48.437  1.00  0.00           O  
ATOM   2016  N1    C    63     -17.864 -21.556 -48.866  1.00  0.00           N  
ATOM   2017  C2    C    63     -17.574 -20.967 -47.629  1.00  0.00           C  
ATOM   2018  O2    C    63     -16.732 -21.497 -46.888  1.00  0.00           O  
ATOM   2019  N3    C    63     -18.216 -19.834 -47.263  1.00  0.00           N  
ATOM   2020  C4    C    63     -19.117 -19.284 -48.077  1.00  0.00           C  
ATOM   2021  N4    C    63     -19.725 -18.165 -47.674  1.00  0.00           N  
ATOM   2022  C5    C    63     -19.435 -19.858 -49.340  1.00  0.00           C  
ATOM   2023  C6    C    63     -18.793 -20.978 -49.692  1.00  0.00           C  
ATOM   2024  H5'   C    63     -18.076 -23.931 -52.939  1.00  0.00           H  
ATOM   2025 H5''   C    63     -19.123 -25.003 -52.389  1.00  0.00           H  
ATOM   2026  H4'   C    63     -17.273 -24.938 -50.987  1.00  0.00           H  
ATOM   2027  H3'   C    63     -19.524 -23.823 -49.621  1.00  0.00           H  
ATOM   2028  H1'   C    63     -16.205 -22.725 -48.972  1.00  0.00           H  
ATOM   2029  H2'   C    63     -18.195 -23.829 -47.746  1.00  0.00           H  
ATOM   2030 HO2'   C    63     -17.145 -25.913 -48.597  1.00  0.00           H  
ATOM   2031  H42   C    63     -20.393 -17.737 -48.249  1.00  0.00           H  
ATOM   2032  H41   C    63     -19.505 -17.774 -46.803  1.00  0.00           H  
ATOM   2033  H5    C    63     -20.098 -19.446 -49.932  1.00  0.00           H  
ATOM   2034  H6    C    63     -18.997 -21.388 -50.557  1.00  0.00           H  
ATOM   2035  P     C    64     -20.712 -26.052 -48.949  1.00  0.00           P  
ATOM   2036  OP2   C    64     -21.605 -24.950 -49.388  1.00  0.00           O  
ATOM   2037  OP1   C    64     -21.074 -27.458 -49.264  1.00  0.00           O  
ATOM   2038  O5'   C    64     -20.520 -25.934 -47.372  1.00  0.00           O  
ATOM   2039  C5'   C    64     -19.683 -26.840 -46.670  1.00  0.00           C  
ATOM   2040  C4'   C    64     -19.480 -26.414 -45.236  1.00  0.00           C  
ATOM   2041  O4'   C    64     -18.832 -25.119 -45.197  1.00  0.00           O  
ATOM   2042  C3'   C    64     -20.742 -26.199 -44.415  1.00  0.00           C  
ATOM   2043  O3'   C    64     -21.306 -27.410 -43.943  1.00  0.00           O  
ATOM   2044  C1'   C    64     -19.287 -24.395 -44.070  1.00  0.00           C  
ATOM   2045  C2'   C    64     -20.248 -25.290 -43.306  1.00  0.00           C  
ATOM   2046  O2'   C    64     -19.527 -26.021 -42.325  1.00  0.00           O  
ATOM   2047  N1    C    64     -19.931 -23.140 -44.530  1.00  0.00           N  
ATOM   2048  C2    C    64     -20.167 -22.130 -43.589  1.00  0.00           C  
ATOM   2049  O2    C    64     -19.835 -22.313 -42.408  1.00  0.00           O  
ATOM   2050  N3    C    64     -20.753 -20.976 -43.982  1.00  0.00           N  
ATOM   2051  C4    C    64     -21.101 -20.804 -45.257  1.00  0.00           C  
ATOM   2052  N4    C    64     -21.676 -19.649 -45.600  1.00  0.00           N  
ATOM   2053  C5    C    64     -20.876 -21.811 -46.238  1.00  0.00           C  
ATOM   2054  C6    C    64     -20.295 -22.948 -45.837  1.00  0.00           C  
ATOM   2055  H5'   C    64     -18.812 -26.882 -47.117  1.00  0.00           H  
ATOM   2056 H5''   C    64     -20.093 -27.730 -46.683  1.00  0.00           H  
ATOM   2057  H4'   C    64     -18.914 -27.070 -44.781  1.00  0.00           H  
ATOM   2058  H3'   C    64     -21.410 -25.721 -44.950  1.00  0.00           H  
ATOM   2059  H1'   C    64     -18.523 -24.179 -43.496  1.00  0.00           H  
ATOM   2060  H2'   C    64     -20.982 -24.778 -42.909  1.00  0.00           H  
ATOM   2061 HO2'   C    64     -19.893 -26.927 -42.268  1.00  0.00           H  
ATOM   2062  H42   C    64     -21.944 -19.492 -46.529  1.00  0.00           H  
ATOM   2063  H41   C    64     -21.831 -18.958 -44.921  1.00  0.00           H  
ATOM   2064  H5    C    64     -21.135 -21.675 -47.173  1.00  0.00           H  
ATOM   2065  H6    C    64     -20.131 -23.653 -46.497  1.00  0.00           H  
ATOM   2066  P     U    65     -22.903 -27.576 -43.849  1.00  0.00           P  
ATOM   2067  OP2   U    65     -23.492 -27.066 -45.112  1.00  0.00           O  
ATOM   2068  OP1   U    65     -23.196 -28.964 -43.409  1.00  0.00           O  
ATOM   2069  O5'   U    65     -23.324 -26.587 -42.673  1.00  0.00           O  
ATOM   2070  C5'   U    65     -22.918 -26.831 -41.334  1.00  0.00           C  
ATOM   2071  C4'   U    65     -23.330 -25.708 -40.414  1.00  0.00           C  
ATOM   2072  O4'   U    65     -22.673 -24.492 -40.859  1.00  0.00           O  
ATOM   2073  C3'   U    65     -24.805 -25.339 -40.425  1.00  0.00           C  
ATOM   2074  O3'   U    65     -25.592 -26.178 -39.597  1.00  0.00           O  
ATOM   2075  C1'   U    65     -23.510 -23.377 -40.606  1.00  0.00           C  
ATOM   2076  C2'   U    65     -24.775 -23.898 -39.927  1.00  0.00           C  
ATOM   2077  O2'   U    65     -24.604 -23.843 -38.518  1.00  0.00           O  
ATOM   2078  N1    U    65     -23.801 -22.694 -41.890  1.00  0.00           N  
ATOM   2079  C2    U    65     -24.274 -21.397 -41.822  1.00  0.00           C  
ATOM   2080  O2    U    65     -24.455 -20.809 -40.770  1.00  0.00           O  
ATOM   2081  N3    U    65     -24.529 -20.805 -43.035  1.00  0.00           N  
ATOM   2082  C4    U    65     -24.365 -21.364 -44.284  1.00  0.00           C  
ATOM   2083  O4    U    65     -24.640 -20.701 -45.285  1.00  0.00           O  
ATOM   2084  C5    U    65     -23.872 -22.708 -44.277  1.00  0.00           C  
ATOM   2085  C6    U    65     -23.614 -23.308 -43.111  1.00  0.00           C  
ATOM   2086  H5'   U    65     -21.943 -26.924 -41.308  1.00  0.00           H  
ATOM   2087 H5''   U    65     -23.328 -27.664 -41.023  1.00  0.00           H  
ATOM   2088  H4'   U    65     -23.058 -25.899 -39.493  1.00  0.00           H  
ATOM   2089  H3'   U    65     -25.160 -25.366 -41.338  1.00  0.00           H  
ATOM   2090  H1'   U    65     -23.053 -22.753 -40.003  1.00  0.00           H  
ATOM   2091  H2'   U    65     -25.570 -23.402 -40.214  1.00  0.00           H  
ATOM   2092 HO2'   U    65     -25.036 -24.625 -38.113  1.00  0.00           H  
ATOM   2093  H3    U    65     -24.866 -19.885 -43.009  1.00  0.00           H  
ATOM   2094  H5    U    65     -23.724 -23.184 -45.122  1.00  0.00           H  
ATOM   2095  H6    U    65     -23.279 -24.228 -43.133  1.00  0.00           H  
ATOM   2096  P     U    66     -27.045 -26.661 -40.082  1.00  0.00           P  
ATOM   2097  OP2   U    66     -27.051 -26.680 -41.567  1.00  0.00           O  
ATOM   2098  OP1   U    66     -27.395 -27.893 -39.331  1.00  0.00           O  
ATOM   2099  O5'   U    66     -28.019 -25.496 -39.600  1.00  0.00           O  
ATOM   2100  C5'   U    66     -28.446 -25.415 -38.249  1.00  0.00           C  
ATOM   2101  C4'   U    66     -29.286 -24.186 -38.003  1.00  0.00           C  
ATOM   2102  O4'   U    66     -28.483 -22.995 -38.218  1.00  0.00           O  
ATOM   2103  C3'   U    66     -30.456 -23.973 -38.952  1.00  0.00           C  
ATOM   2104  O3'   U    66     -31.576 -24.781 -38.641  1.00  0.00           O  
ATOM   2105  C1'   U    66     -29.327 -21.945 -38.617  1.00  0.00           C  
ATOM   2106  C2'   U    66     -30.747 -22.500 -38.733  1.00  0.00           C  
ATOM   2107  O2'   U    66     -31.437 -22.288 -37.509  1.00  0.00           O  
ATOM   2108  N1    U    66     -28.835 -21.386 -39.900  1.00  0.00           N  
ATOM   2109  C2    U    66     -29.166 -20.074 -40.185  1.00  0.00           C  
ATOM   2110  O2    U    66     -29.830 -19.378 -39.438  1.00  0.00           O  
ATOM   2111  N3    U    66     -28.688 -19.600 -41.382  1.00  0.00           N  
ATOM   2112  C4    U    66     -27.930 -20.288 -42.306  1.00  0.00           C  
ATOM   2113  O4    U    66     -27.577 -19.720 -43.341  1.00  0.00           O  
ATOM   2114  C5    U    66     -27.627 -21.639 -41.945  1.00  0.00           C  
ATOM   2115  C6    U    66     -28.078 -22.126 -40.784  1.00  0.00           C  
ATOM   2116  H5'   U    66     -27.659 -25.385 -37.666  1.00  0.00           H  
ATOM   2117 H5''   U    66     -28.974 -26.211 -38.032  1.00  0.00           H  
ATOM   2118  H4'   U    66     -29.622 -24.191 -37.083  1.00  0.00           H  
ATOM   2119  H3'   U    66     -30.197 -24.128 -39.884  1.00  0.00           H  
ATOM   2120  H1'   U    66     -29.310 -21.245 -37.930  1.00  0.00           H  
ATOM   2121  H2'   U    66     -31.230 -22.112 -39.492  1.00  0.00           H  
ATOM   2122 HO2'   U    66     -32.019 -23.058 -37.334  1.00  0.00           H  
ATOM   2123  H3    U    66     -28.911 -18.672 -41.604  1.00  0.00           H  
ATOM   2124  H5    U    66     -27.092 -22.202 -42.543  1.00  0.00           H  
ATOM   2125  H6    U    66     -27.858 -23.053 -40.560  1.00  0.00           H  
ATOM   2126  P     G    67     -32.412 -25.493 -39.814  1.00  0.00           P  
ATOM   2127  OP2   G    67     -31.446 -26.119 -40.752  1.00  0.00           O  
ATOM   2128  OP1   G    67     -33.471 -26.324 -39.186  1.00  0.00           O  
ATOM   2129  O5'   G    67     -33.121 -24.283 -40.572  1.00  0.00           O  
ATOM   2130  C5'   G    67     -34.122 -23.507 -39.930  1.00  0.00           C  
ATOM   2131  C4'   G    67     -34.493 -22.295 -40.748  1.00  0.00           C  
ATOM   2132  O4'   G    67     -33.332 -21.436 -40.885  1.00  0.00           O  
ATOM   2133  C3'   G    67     -34.907 -22.563 -42.187  1.00  0.00           C  
ATOM   2134  O3'   G    67     -36.246 -23.015 -42.303  1.00  0.00           O  
ATOM   2135  C1'   G    67     -33.342 -20.771 -42.136  1.00  0.00           C  
ATOM   2136  C2'   G    67     -34.624 -21.223 -42.862  1.00  0.00           C  
ATOM   2137  O2'   G    67     -35.656 -20.284 -42.596  1.00  0.00           O  
ATOM   2138  N1    G    67     -30.142 -19.574 -45.909  1.00  0.00           N  
ATOM   2139  C2    G    67     -31.271 -18.920 -45.480  1.00  0.00           C  
ATOM   2140  N2    G    67     -31.596 -17.798 -46.140  1.00  0.00           N  
ATOM   2141  N3    G    67     -32.028 -19.334 -44.477  1.00  0.00           N  
ATOM   2142  C4    G    67     -31.560 -20.474 -43.928  1.00  0.00           C  
ATOM   2143  C5    G    67     -30.445 -21.205 -44.280  1.00  0.00           C  
ATOM   2144  C6    G    67     -29.642 -20.750 -45.358  1.00  0.00           C  
ATOM   2145  O6    G    67     -28.614 -21.258 -45.821  1.00  0.00           O  
ATOM   2146  N7    G    67     -30.308 -22.319 -43.465  1.00  0.00           N  
ATOM   2147  C8    G    67     -31.323 -22.247 -42.647  1.00  0.00           C  
ATOM   2148  N9    G    67     -32.123 -21.153 -42.872  1.00  0.00           N  
ATOM   2149  H5'   G    67     -33.788 -23.214 -39.057  1.00  0.00           H  
ATOM   2150 H5''   G    67     -34.920 -24.061 -39.797  1.00  0.00           H  
ATOM   2151  H4'   G    67     -35.209 -21.799 -40.298  1.00  0.00           H  
ATOM   2152  H3'   G    67     -34.308 -23.236 -42.569  1.00  0.00           H  
ATOM   2153  H1'   G    67     -33.361 -19.798 -42.016  1.00  0.00           H  
ATOM   2154  H2'   G    67     -34.469 -21.330 -43.824  1.00  0.00           H  
ATOM   2155 HO2'   G    67     -35.708 -19.648 -43.340  1.00  0.00           H  
ATOM   2156  H1    G    67     -29.650 -19.185 -46.662  1.00  0.00           H  
ATOM   2157  H22   G    67     -32.392 -17.289 -45.877  1.00  0.00           H  
ATOM   2158  H21   G    67     -31.040 -17.485 -46.883  1.00  0.00           H  
ATOM   2159  H8    G    67     -31.496 -22.907 -41.944  1.00  0.00           H  
ATOM   2160  P     C    68     -36.641 -24.091 -43.430  1.00  0.00           P  
ATOM   2161  OP2   C    68     -35.621 -25.169 -43.414  1.00  0.00           O  
ATOM   2162  OP1   C    68     -38.075 -24.434 -43.255  1.00  0.00           O  
ATOM   2163  O5'   C    68     -36.491 -23.289 -44.798  1.00  0.00           O  
ATOM   2164  C5'   C    68     -36.447 -23.971 -46.042  1.00  0.00           C  
ATOM   2165  C4'   C    68     -37.067 -23.153 -47.149  1.00  0.00           C  
ATOM   2166  O4'   C    68     -38.380 -22.713 -46.737  1.00  0.00           O  
ATOM   2167  C3'   C    68     -36.339 -21.871 -47.523  1.00  0.00           C  
ATOM   2168  O3'   C    68     -35.290 -22.082 -48.452  1.00  0.00           O  
ATOM   2169  C1'   C    68     -38.656 -21.391 -47.224  1.00  0.00           C  
ATOM   2170  C2'   C    68     -37.453 -20.971 -48.069  1.00  0.00           C  
ATOM   2171  O2'   C    68     -37.730 -21.264 -49.430  1.00  0.00           O  
ATOM   2172  N1    C    68     -38.867 -20.495 -46.059  1.00  0.00           N  
ATOM   2173  C2    C    68     -39.400 -19.221 -46.288  1.00  0.00           C  
ATOM   2174  O2    C    68     -39.678 -18.880 -47.449  1.00  0.00           O  
ATOM   2175  N3    C    68     -39.602 -18.385 -45.244  1.00  0.00           N  
ATOM   2176  C4    C    68     -39.295 -18.776 -44.007  1.00  0.00           C  
ATOM   2177  N4    C    68     -39.512 -17.917 -43.007  1.00  0.00           N  
ATOM   2178  C5    C    68     -38.751 -20.064 -43.741  1.00  0.00           C  
ATOM   2179  C6    C    68     -38.557 -20.882 -44.782  1.00  0.00           C  
ATOM   2180  H5'   C    68     -36.933 -24.818 -45.960  1.00  0.00           H  
ATOM   2181 H5''   C    68     -35.513 -24.160 -46.270  1.00  0.00           H  
ATOM   2182  H4'   C    68     -37.159 -23.710 -47.949  1.00  0.00           H  
ATOM   2183  H3'   C    68     -35.970 -21.473 -46.707  1.00  0.00           H  
ATOM   2184  H1'   C    68     -39.459 -21.391 -47.785  1.00  0.00           H  
ATOM   2185  H2'   C    68     -37.243 -20.023 -47.938  1.00  0.00           H  
ATOM   2186 HO2'   C    68     -36.903 -21.552 -49.870  1.00  0.00           H  
ATOM   2187  H42   C    68     -39.297 -18.174 -42.087  1.00  0.00           H  
ATOM   2188  H41   C    68     -39.886 -17.031 -43.194  1.00  0.00           H  
ATOM   2189  H5    C    68     -38.529 -20.342 -42.828  1.00  0.00           H  
ATOM   2190  H6    C    68     -38.183 -21.773 -44.619  1.00  0.00           H  
ATOM   2191  P     A    69     -33.871 -21.355 -48.248  1.00  0.00           P  
ATOM   2192  OP2   A    69     -33.465 -21.528 -46.830  1.00  0.00           O  
ATOM   2193  OP1   A    69     -32.963 -21.805 -49.332  1.00  0.00           O  
ATOM   2194  O5'   A    69     -34.192 -19.812 -48.482  1.00  0.00           O  
ATOM   2195  C5'   A    69     -34.581 -19.334 -49.761  1.00  0.00           C  
ATOM   2196  C4'   A    69     -35.087 -17.915 -49.693  1.00  0.00           C  
ATOM   2197  O4'   A    69     -36.272 -17.902 -48.854  1.00  0.00           O  
ATOM   2198  C3'   A    69     -34.143 -16.899 -49.069  1.00  0.00           C  
ATOM   2199  O3'   A    69     -33.293 -16.277 -50.017  1.00  0.00           O  
ATOM   2200  C1'   A    69     -36.265 -16.759 -48.011  1.00  0.00           C  
ATOM   2201  C2'   A    69     -35.094 -15.878 -48.452  1.00  0.00           C  
ATOM   2202  O2'   A    69     -35.560 -14.955 -49.425  1.00  0.00           O  
ATOM   2203  N1    A    69     -37.063 -15.551 -43.066  1.00  0.00           N  
ATOM   2204  C2    A    69     -37.308 -14.890 -44.205  1.00  0.00           C  
ATOM   2205  N3    A    69     -37.075 -15.264 -45.461  1.00  0.00           N  
ATOM   2206  C4    A    69     -36.514 -16.486 -45.496  1.00  0.00           C  
ATOM   2207  C5    A    69     -36.202 -17.286 -44.413  1.00  0.00           C  
ATOM   2208  C6    A    69     -36.500 -16.776 -43.136  1.00  0.00           C  
ATOM   2209  N6    A    69     -36.255 -17.433 -42.001  1.00  0.00           N  
ATOM   2210  N7    A    69     -35.635 -18.482 -44.833  1.00  0.00           N  
ATOM   2211  C8    A    69     -35.617 -18.379 -46.138  1.00  0.00           C  
ATOM   2212  N9    A    69     -36.134 -17.197 -46.609  1.00  0.00           N  
ATOM   2213  H5'   A    69     -35.291 -19.910 -50.115  1.00  0.00           H  
ATOM   2214 H5''   A    69     -33.811 -19.370 -50.365  1.00  0.00           H  
ATOM   2215  H4'   A    69     -35.338 -17.606 -50.588  1.00  0.00           H  
ATOM   2216  H3'   A    69     -33.594 -17.325 -48.376  1.00  0.00           H  
ATOM   2217  H1'   A    69     -37.105 -16.264 -48.122  1.00  0.00           H  
ATOM   2218  H2'   A    69     -34.685 -15.423 -47.686  1.00  0.00           H  
ATOM   2219 HO2'   A    69     -35.197 -14.068 -49.222  1.00  0.00           H  
ATOM   2220  H2    A    69     -37.718 -14.006 -44.098  1.00  0.00           H  
ATOM   2221  H61   A    69     -36.485 -17.025 -41.139  1.00  0.00           H  
ATOM   2222  H62   A    69     -35.847 -18.323 -42.027  1.00  0.00           H  
ATOM   2223  H8    A    69     -35.266 -19.082 -46.726  1.00  0.00           H  
ATOM   2224  P     A    70     -31.775 -15.918 -49.628  1.00  0.00           P  
ATOM   2225  OP2   A    70     -31.281 -16.961 -48.695  1.00  0.00           O  
ATOM   2226  OP1   A    70     -31.031 -15.643 -50.883  1.00  0.00           O  
ATOM   2227  O5'   A    70     -31.898 -14.552 -48.818  1.00  0.00           O  
ATOM   2228  C5'   A    70     -32.226 -13.339 -49.479  1.00  0.00           C  
ATOM   2229  C4'   A    70     -32.866 -12.350 -48.538  1.00  0.00           C  
ATOM   2230  O4'   A    70     -33.898 -13.043 -47.795  1.00  0.00           O  
ATOM   2231  C3'   A    70     -31.959 -11.765 -47.466  1.00  0.00           C  
ATOM   2232  O3'   A    70     -31.302 -10.580 -47.882  1.00  0.00           O  
ATOM   2233  C1'   A    70     -33.891 -12.648 -46.432  1.00  0.00           C  
ATOM   2234  C2'   A    70     -32.923 -11.476 -46.321  1.00  0.00           C  
ATOM   2235  O2'   A    70     -33.637 -10.268 -46.541  1.00  0.00           O  
ATOM   2236  N1    A    70     -33.965 -14.801 -41.751  1.00  0.00           N  
ATOM   2237  C2    A    70     -34.478 -13.658 -42.224  1.00  0.00           C  
ATOM   2238  N3    A    70     -34.421 -13.158 -43.457  1.00  0.00           N  
ATOM   2239  C4    A    70     -33.734 -13.979 -44.271  1.00  0.00           C  
ATOM   2240  C5    A    70     -33.149 -15.184 -43.931  1.00  0.00           C  
ATOM   2241  C6    A    70     -33.281 -15.602 -42.595  1.00  0.00           C  
ATOM   2242  N6    A    70     -32.769 -16.741 -42.122  1.00  0.00           N  
ATOM   2243  N7    A    70     -32.525 -15.754 -45.033  1.00  0.00           N  
ATOM   2244  C8    A    70     -32.744 -14.895 -45.997  1.00  0.00           C  
ATOM   2245  N9    A    70     -33.470 -13.797 -45.607  1.00  0.00           N  
ATOM   2246  H5'   A    70     -32.848 -13.532 -50.212  1.00  0.00           H  
ATOM   2247 H5''   A    70     -31.409 -12.945 -49.850  1.00  0.00           H  
ATOM   2248  H4'   A    70     -33.277 -11.615 -49.041  1.00  0.00           H  
ATOM   2249  H3'   A    70     -31.288 -12.425 -47.193  1.00  0.00           H  
ATOM   2250  H1'   A    70     -34.786 -12.359 -46.156  1.00  0.00           H  
ATOM   2251  H2'   A    70     -32.462 -11.474 -45.456  1.00  0.00           H  
ATOM   2252 HO2'   A    70     -33.060  -9.641 -47.024  1.00  0.00           H  
ATOM   2253  H2    A    70     -34.965 -13.113 -41.571  1.00  0.00           H  
ATOM   2254  H61   A    70     -32.894 -16.980 -41.180  1.00  0.00           H  
ATOM   2255  H62   A    70     -32.269 -17.338 -42.717  1.00  0.00           H  
ATOM   2256  H8    A    70     -32.419 -15.025 -46.913  1.00  0.00           H  
ATOM   2257  P     A    71     -29.769 -10.321 -47.475  1.00  0.00           P  
ATOM   2258  OP2   A    71     -28.952 -11.429 -48.032  1.00  0.00           O  
ATOM   2259  OP1   A    71     -29.432  -8.917 -47.818  1.00  0.00           O  
ATOM   2260  O5'   A    71     -29.764 -10.456 -45.887  1.00  0.00           O  
ATOM   2261  C5'   A    71     -30.281  -9.420 -45.066  1.00  0.00           C  
ATOM   2262  C4'   A    71     -30.374  -9.850 -43.623  1.00  0.00           C  
ATOM   2263  O4'   A    71     -31.211 -11.030 -43.514  1.00  0.00           O  
ATOM   2264  C3'   A    71     -29.070 -10.286 -42.972  1.00  0.00           C  
ATOM   2265  O3'   A    71     -28.294  -9.199 -42.501  1.00  0.00           O  
ATOM   2266  C1'   A    71     -30.707 -11.892 -42.539  1.00  0.00           C  
ATOM   2267  C2'   A    71     -29.599 -11.134 -41.829  1.00  0.00           C  
ATOM   2268  O2'   A    71     -30.161 -10.325 -40.806  1.00  0.00           O  
ATOM   2269  N1    A    71     -29.330 -16.828 -41.999  1.00  0.00           N  
ATOM   2270  C2    A    71     -29.779 -15.918 -41.125  1.00  0.00           C  
ATOM   2271  N3    A    71     -30.119 -14.648 -41.334  1.00  0.00           N  
ATOM   2272  C4    A    71     -29.958 -14.319 -42.628  1.00  0.00           C  
ATOM   2273  C5    A    71     -29.506 -15.143 -43.642  1.00  0.00           C  
ATOM   2274  C6    A    71     -29.180 -16.465 -43.291  1.00  0.00           C  
ATOM   2275  N6    A    71     -28.731 -17.373 -44.161  1.00  0.00           N  
ATOM   2276  N7    A    71     -29.469 -14.460 -44.850  1.00  0.00           N  
ATOM   2277  C8    A    71     -29.893 -13.259 -44.544  1.00  0.00           C  
ATOM   2278  N9    A    71     -30.206 -13.103 -43.217  1.00  0.00           N  
ATOM   2279  H5'   A    71     -31.176  -9.176 -45.384  1.00  0.00           H  
ATOM   2280 H5''   A    71     -29.695  -8.638 -45.130  1.00  0.00           H  
ATOM   2281  H4'   A    71     -30.765  -9.124 -43.093  1.00  0.00           H  
ATOM   2282  H3'   A    71     -28.522 -10.835 -43.573  1.00  0.00           H  
ATOM   2283  H1'   A    71     -31.398 -12.143 -41.890  1.00  0.00           H  
ATOM   2284  H2'   A    71     -28.910 -11.736 -41.479  1.00  0.00           H  
ATOM   2285 HO2'   A    71     -29.679  -9.473 -40.773  1.00  0.00           H  
ATOM   2286  H2    A    71     -29.871 -16.231 -40.201  1.00  0.00           H  
ATOM   2287  H61   A    71     -28.520 -18.281 -43.857  1.00  0.00           H  
ATOM   2288  H62   A    71     -28.614 -17.133 -45.104  1.00  0.00           H  
ATOM   2289  H8    A    71     -29.977 -12.537 -45.203  1.00  0.00           H  
ATOM   2290  P     G    72     -26.689  -9.270 -42.549  1.00  0.00           P  
ATOM   2291  OP2   G    72     -26.296  -9.913 -43.829  1.00  0.00           O  
ATOM   2292  OP1   G    72     -26.158  -7.925 -42.210  1.00  0.00           O  
ATOM   2293  O5'   G    72     -26.310 -10.263 -41.362  1.00  0.00           O  
ATOM   2294  C5'   G    72     -26.623  -9.941 -40.015  1.00  0.00           C  
ATOM   2295  C4'   G    72     -26.542 -11.154 -39.122  1.00  0.00           C  
ATOM   2296  O4'   G    72     -27.443 -12.200 -39.579  1.00  0.00           O  
ATOM   2297  C3'   G    72     -25.192 -11.853 -39.066  1.00  0.00           C  
ATOM   2298  O3'   G    72     -24.263 -11.195 -38.220  1.00  0.00           O  
ATOM   2299  C1'   G    72     -26.865 -13.478 -39.393  1.00  0.00           C  
ATOM   2300  C2'   G    72     -25.581 -13.248 -38.598  1.00  0.00           C  
ATOM   2301  O2'   G    72     -25.884 -13.260 -37.210  1.00  0.00           O  
ATOM   2302  N1    G    72     -25.758 -17.705 -42.004  1.00  0.00           N  
ATOM   2303  C2    G    72     -25.948 -17.536 -40.654  1.00  0.00           C  
ATOM   2304  N2    G    72     -25.828 -18.635 -39.894  1.00  0.00           N  
ATOM   2305  N3    G    72     -26.235 -16.375 -40.088  1.00  0.00           N  
ATOM   2306  C4    G    72     -26.317 -15.378 -40.994  1.00  0.00           C  
ATOM   2307  C5    G    72     -26.146 -15.441 -42.361  1.00  0.00           C  
ATOM   2308  C6    G    72     -25.838 -16.692 -42.955  1.00  0.00           C  
ATOM   2309  O6    G    72     -25.650 -16.953 -44.149  1.00  0.00           O  
ATOM   2310  N7    G    72     -26.316 -14.190 -42.937  1.00  0.00           N  
ATOM   2311  C8    G    72     -26.582 -13.404 -41.929  1.00  0.00           C  
ATOM   2312  N9    G    72     -26.599 -14.060 -40.721  1.00  0.00           N  
ATOM   2313  H5'   G    72     -27.530  -9.574 -39.976  1.00  0.00           H  
ATOM   2314 H5''   G    72     -25.991  -9.264 -39.693  1.00  0.00           H  
ATOM   2315  H4'   G    72     -26.797 -10.882 -38.216  1.00  0.00           H  
ATOM   2316  H3'   G    72     -24.816 -11.915 -39.968  1.00  0.00           H  
ATOM   2317  H1'   G    72     -27.459 -14.073 -38.888  1.00  0.00           H  
ATOM   2318  H2'   G    72     -24.892 -13.908 -38.824  1.00  0.00           H  
ATOM   2319 HO2'   G    72     -25.240 -12.691 -36.738  1.00  0.00           H  
ATOM   2320  H1    G    72     -25.549 -18.608 -42.324  1.00  0.00           H  
ATOM   2321  H22   G    72     -25.953 -18.575 -38.923  1.00  0.00           H  
ATOM   2322  H21   G    72     -25.616 -19.498 -40.305  1.00  0.00           H  
ATOM   2323  H8    G    72     -26.753 -12.444 -42.025  1.00  0.00           H  
ATOM   2324  P     G    73     -22.710 -11.123 -38.628  1.00  0.00           P  
ATOM   2325  OP2   G    73     -22.627 -11.044 -40.108  1.00  0.00           O  
ATOM   2326  OP1   G    73     -22.065 -10.072 -37.799  1.00  0.00           O  
ATOM   2327  O5'   G    73     -22.126 -12.534 -38.175  1.00  0.00           O  
ATOM   2328  C5'   G    73     -22.098 -12.906 -36.806  1.00  0.00           C  
ATOM   2329  C4'   G    73     -21.727 -14.358 -36.633  1.00  0.00           C  
ATOM   2330  O4'   G    73     -22.712 -15.211 -37.276  1.00  0.00           O  
ATOM   2331  C3'   G    73     -20.408 -14.789 -37.258  1.00  0.00           C  
ATOM   2332  O3'   G    73     -19.281 -14.416 -36.484  1.00  0.00           O  
ATOM   2333  C1'   G    73     -22.069 -16.383 -37.780  1.00  0.00           C  
ATOM   2334  C2'   G    73     -20.592 -16.296 -37.392  1.00  0.00           C  
ATOM   2335  O2'   G    73     -20.401 -16.951 -36.146  1.00  0.00           O  
ATOM   2336  N1    G    73     -21.685 -19.281 -41.947  1.00  0.00           N  
ATOM   2337  C2    G    73     -21.391 -19.586 -40.641  1.00  0.00           C  
ATOM   2338  N2    G    73     -20.934 -20.825 -40.407  1.00  0.00           N  
ATOM   2339  N3    G    73     -21.535 -18.739 -39.634  1.00  0.00           N  
ATOM   2340  C4    G    73     -22.002 -17.541 -40.045  1.00  0.00           C  
ATOM   2341  C5    G    73     -22.326 -17.135 -41.322  1.00  0.00           C  
ATOM   2342  C6    G    73     -22.167 -18.054 -42.392  1.00  0.00           C  
ATOM   2343  O6    G    73     -22.400 -17.883 -43.595  1.00  0.00           O  
ATOM   2344  N7    G    73     -22.775 -15.822 -41.323  1.00  0.00           N  
ATOM   2345  C8    G    73     -22.716 -15.460 -40.070  1.00  0.00           C  
ATOM   2346  N9    G    73     -22.256 -16.455 -39.241  1.00  0.00           N  
ATOM   2347  H5'   G    73     -22.982 -12.753 -36.414  1.00  0.00           H  
ATOM   2348 H5''   G    73     -21.440 -12.350 -36.337  1.00  0.00           H  
ATOM   2349  H4'   G    73     -21.706 -14.562 -35.674  1.00  0.00           H  
ATOM   2350  H3'   G    73     -20.328 -14.397 -38.152  1.00  0.00           H  
ATOM   2351  H1'   G    73     -22.471 -17.173 -37.360  1.00  0.00           H  
ATOM   2352  H2'   G    73     -20.014 -16.668 -38.090  1.00  0.00           H  
ATOM   2353 HO2'   G    73     -19.814 -16.403 -35.584  1.00  0.00           H  
ATOM   2354  H1    G    73     -21.544 -19.980 -42.620  1.00  0.00           H  
ATOM   2355  H22   G    73     -20.708 -21.100 -39.493  1.00  0.00           H  
ATOM   2356  H21   G    73     -20.825 -21.458 -41.146  1.00  0.00           H  
ATOM   2357  H8    G    73     -22.974 -14.569 -39.755  1.00  0.00           H  
ATOM   2358  P     G    74     -17.893 -14.047 -37.205  1.00  0.00           P  
ATOM   2359  OP2   G    74     -18.198 -13.186 -38.376  1.00  0.00           O  
ATOM   2360  OP1   G    74     -16.948 -13.564 -36.166  1.00  0.00           O  
ATOM   2361  O5'   G    74     -17.356 -15.446 -37.747  1.00  0.00           O  
ATOM   2362  C5'   G    74     -16.983 -16.481 -36.850  1.00  0.00           C  
ATOM   2363  C4'   G    74     -16.749 -17.784 -37.574  1.00  0.00           C  
ATOM   2364  O4'   G    74     -17.934 -18.163 -38.319  1.00  0.00           O  
ATOM   2365  C3'   G    74     -15.653 -17.773 -38.629  1.00  0.00           C  
ATOM   2366  O3'   G    74     -14.349 -17.814 -38.074  1.00  0.00           O  
ATOM   2367  C1'   G    74     -17.543 -18.889 -39.478  1.00  0.00           C  
ATOM   2368  C2'   G    74     -16.018 -18.988 -39.471  1.00  0.00           C  
ATOM   2369  O2'   G    74     -15.633 -20.195 -38.828  1.00  0.00           O  
ATOM   2370  N1    G    74     -18.171 -19.191 -44.521  1.00  0.00           N  
ATOM   2371  C2    G    74     -17.604 -20.095 -43.655  1.00  0.00           C  
ATOM   2372  N2    G    74     -17.142 -21.231 -44.198  1.00  0.00           N  
ATOM   2373  N3    G    74     -17.498 -19.901 -42.351  1.00  0.00           N  
ATOM   2374  C4    G    74     -18.011 -18.711 -41.974  1.00  0.00           C  
ATOM   2375  C5    G    74     -18.597 -17.739 -42.756  1.00  0.00           C  
ATOM   2376  C6    G    74     -18.705 -17.960 -44.154  1.00  0.00           C  
ATOM   2377  O6    G    74     -19.192 -17.219 -45.016  1.00  0.00           O  
ATOM   2378  N7    G    74     -18.998 -16.658 -41.984  1.00  0.00           N  
ATOM   2379  C8    G    74     -18.653 -16.986 -40.768  1.00  0.00           C  
ATOM   2380  N9    G    74     -18.050 -18.218 -40.690  1.00  0.00           N  
ATOM   2381  H5'   G    74     -17.697 -16.605 -36.191  1.00  0.00           H  
ATOM   2382 H5''   G    74     -16.161 -16.220 -36.385  1.00  0.00           H  
ATOM   2383  H4'   G    74     -16.548 -18.480 -36.914  1.00  0.00           H  
ATOM   2384  H3'   G    74     -15.740 -16.970 -39.183  1.00  0.00           H  
ATOM   2385  H1'   G    74     -17.929 -19.788 -39.417  1.00  0.00           H  
ATOM   2386  H2'   G    74     -15.647 -18.924 -40.376  1.00  0.00           H  
ATOM   2387 HO2'   G    74     -14.891 -20.007 -38.216  1.00  0.00           H  
ATOM   2388  H1    G    74     -18.201 -19.430 -45.471  1.00  0.00           H  
ATOM   2389  H22   G    74     -16.728 -21.913 -43.628  1.00  0.00           H  
ATOM   2390  H21   G    74     -17.217 -21.382 -45.163  1.00  0.00           H  
ATOM   2391  H8    G    74     -18.811 -16.411 -39.990  1.00  0.00           H  
ATOM   2392  P     U    75     -13.126 -17.098 -38.831  1.00  0.00           P  
ATOM   2393  OP2   U    75     -13.557 -15.728 -39.206  1.00  0.00           O  
ATOM   2394  OP1   U    75     -11.903 -17.284 -38.008  1.00  0.00           O  
ATOM   2395  O5'   U    75     -12.953 -17.945 -40.169  1.00  0.00           O  
ATOM   2396  C5'   U    75     -12.554 -19.306 -40.125  1.00  0.00           C  
ATOM   2397  C4'   U    75     -12.604 -19.946 -41.490  1.00  0.00           C  
ATOM   2398  O4'   U    75     -13.905 -19.641 -42.069  1.00  0.00           O  
ATOM   2399  C3'   U    75     -11.822 -19.242 -42.589  1.00  0.00           C  
ATOM   2400  O3'   U    75     -10.426 -19.462 -42.503  1.00  0.00           O  
ATOM   2401  C1'   U    75     -13.872 -19.587 -43.515  1.00  0.00           C  
ATOM   2402  C2'   U    75     -12.448 -19.615 -43.961  1.00  0.00           C  
ATOM   2403  O2'   U    75     -12.062 -20.922 -44.365  1.00  0.00           O  
ATOM   2404  N1    U    75     -14.572 -18.352 -43.944  1.00  0.00           N  
ATOM   2405  C2    U    75     -14.814 -18.201 -45.297  1.00  0.00           C  
ATOM   2406  O2    U    75     -14.482 -19.028 -46.128  1.00  0.00           O  
ATOM   2407  N3    U    75     -15.465 -17.044 -45.647  1.00  0.00           N  
ATOM   2408  C4    U    75     -15.889 -16.040 -44.802  1.00  0.00           C  
ATOM   2409  O4    U    75     -16.461 -15.056 -45.273  1.00  0.00           O  
ATOM   2410  C5    U    75     -15.604 -16.263 -43.418  1.00  0.00           C  
ATOM   2411  C6    U    75     -14.973 -17.383 -43.049  1.00  0.00           C  
ATOM   2412  H5'   U    75     -13.153 -19.795 -39.522  1.00  0.00           H  
ATOM   2413 H5''   U    75     -11.639 -19.361 -39.780  1.00  0.00           H  
ATOM   2414  H4'   U    75     -12.392 -20.902 -41.514  1.00  0.00           H  
ATOM   2415  H3'   U    75     -12.010 -18.298 -42.406  1.00  0.00           H  
ATOM   2416  H1'   U    75     -14.340 -20.368 -43.879  1.00  0.00           H  
ATOM   2417  H2'   U    75     -12.235 -18.948 -44.646  1.00  0.00           H  
ATOM   2418 HO2'   U    75     -12.402 -21.090 -45.269  1.00  0.00           H  
ATOM   2419  H3    U    75     -15.646 -16.917 -46.601  1.00  0.00           H  
ATOM   2420  H5    U    75     -15.871 -15.601 -42.746  1.00  0.00           H  
ATOM   2421  H6    U    75     -14.789 -17.512 -42.096  1.00  0.00           H  
ATOM   2422  P     A    76      -9.396 -18.335 -43.005  1.00  0.00           P  
ATOM   2423  OP2   A    76      -9.913 -17.014 -42.569  1.00  0.00           O  
ATOM   2424  OP1   A    76      -8.028 -18.754 -42.613  1.00  0.00           O  
ATOM   2425  O5'   A    76      -9.497 -18.403 -44.594  1.00  0.00           O  
ATOM   2426  C5'   A    76      -9.158 -19.590 -45.296  1.00  0.00           C  
ATOM   2427  C4'   A    76      -9.195 -19.380 -46.789  1.00  0.00           C  
ATOM   2428  O4'   A    76     -10.568 -19.292 -47.256  1.00  0.00           O  
ATOM   2429  C3'   A    76      -8.552 -18.100 -47.300  1.00  0.00           C  
ATOM   2430  O3'   A    76      -7.139 -18.179 -47.373  1.00  0.00           O  
ATOM   2431  C1'   A    76     -10.592 -18.524 -48.434  1.00  0.00           C  
ATOM   2432  C2'   A    76      -9.183 -17.995 -48.687  1.00  0.00           C  
ATOM   2433  O2'   A    76      -8.533 -18.853 -49.614  1.00  0.00           O  
ATOM   2434  N1    A    76     -13.579 -15.164 -50.953  1.00  0.00           N  
ATOM   2435  C2    A    76     -12.721 -16.100 -51.378  1.00  0.00           C  
ATOM   2436  N3    A    76     -11.974 -16.942 -50.666  1.00  0.00           N  
ATOM   2437  C4    A    76     -12.173 -16.756 -49.349  1.00  0.00           C  
ATOM   2438  C5    A    76     -13.020 -15.835 -48.761  1.00  0.00           C  
ATOM   2439  C6    A    76     -13.755 -15.003 -49.624  1.00  0.00           C  
ATOM   2440  N6    A    76     -14.611 -14.069 -49.201  1.00  0.00           N  
ATOM   2441  N7    A    76     -12.965 -15.932 -47.377  1.00  0.00           N  
ATOM   2442  C8    A    76     -12.100 -16.892 -47.163  1.00  0.00           C  
ATOM   2443  N9    A    76     -11.581 -17.436 -48.312  1.00  0.00           N  
ATOM   2444  H5'   A    76      -9.794 -20.296 -45.057  1.00  0.00           H  
ATOM   2445 H5''   A    76      -8.257 -19.870 -45.035  1.00  0.00           H  
ATOM   2446  H4'   A    76      -8.760 -20.146 -47.219  1.00  0.00           H  
ATOM   2447  H3'   A    76      -8.802 -17.323 -46.756  1.00  0.00           H  
ATOM   2448  H1'   A    76     -10.852 -19.121 -49.167  1.00  0.00           H  
ATOM   2449  H2'   A    76      -9.203 -17.067 -49.003  1.00  0.00           H  
ATOM   2450 HO2'   A    76      -7.590 -18.939 -49.361  1.00  0.00           H  
ATOM   2451  H2    A    76     -12.629 -16.177 -52.351  1.00  0.00           H  
ATOM   2452  H61   A    76     -15.095 -13.519 -49.852  1.00  0.00           H  
ATOM   2453  H62   A    76     -14.755 -13.935 -48.242  1.00  0.00           H  
ATOM   2454  H8    A    76     -11.847 -17.194 -46.266  1.00  0.00           H  
ATOM   2455  P     U    77      -6.242 -16.868 -47.130  1.00  0.00           P  
ATOM   2456  OP2   U    77      -7.110 -15.823 -46.531  1.00  0.00           O  
ATOM   2457  OP1   U    77      -5.001 -17.283 -46.427  1.00  0.00           O  
ATOM   2458  O5'   U    77      -5.844 -16.397 -48.598  1.00  0.00           O  
ATOM   2459  C5'   U    77      -4.939 -15.321 -48.799  1.00  0.00           C  
ATOM   2460  C4'   U    77      -5.037 -14.764 -50.198  1.00  0.00           C  
ATOM   2461  O4'   U    77      -6.316 -15.082 -50.800  1.00  0.00           O  
ATOM   2462  C3'   U    77      -4.980 -13.250 -50.322  1.00  0.00           C  
ATOM   2463  O3'   U    77      -3.672 -12.730 -50.157  1.00  0.00           O  
ATOM   2464  C1'   U    77      -6.686 -14.064 -51.712  1.00  0.00           C  
ATOM   2465  C2'   U    77      -5.569 -13.027 -51.707  1.00  0.00           C  
ATOM   2466  O2'   U    77      -4.629 -13.344 -52.723  1.00  0.00           O  
ATOM   2467  N1    U    77      -7.983 -13.497 -51.272  1.00  0.00           N  
ATOM   2468  C2    U    77      -8.535 -12.502 -52.058  1.00  0.00           C  
ATOM   2469  O2    U    77      -8.007 -12.086 -53.075  1.00  0.00           O  
ATOM   2470  N3    U    77      -9.737 -12.007 -51.613  1.00  0.00           N  
ATOM   2471  C4    U    77     -10.429 -12.394 -50.486  1.00  0.00           C  
ATOM   2472  O4    U    77     -11.502 -11.850 -50.218  1.00  0.00           O  
ATOM   2473  C5    U    77      -9.799 -13.427 -49.722  1.00  0.00           C  
ATOM   2474  C6    U    77      -8.629 -13.928 -50.133  1.00  0.00           C  
ATOM   2475  H5'   U    77      -4.025 -15.640 -48.645  1.00  0.00           H  
ATOM   2476 H5''   U    77      -5.142 -14.609 -48.157  1.00  0.00           H  
ATOM   2477  H4'   U    77      -4.317 -15.153 -50.736  1.00  0.00           H  
ATOM   2478  H3'   U    77      -5.573 -12.841 -49.658  1.00  0.00           H  
ATOM   2479  H1'   U    77      -6.782 -14.431 -52.616  1.00  0.00           H  
ATOM   2480  H2'   U    77      -5.918 -12.117 -51.807  1.00  0.00           H  
ATOM   2481 HO2'   U    77      -3.727 -13.140 -52.399  1.00  0.00           H  
ATOM   2482  H3    U    77     -10.145 -11.301 -52.155  1.00  0.00           H  
ATOM   2483  H5    U    77     -10.222 -13.764 -48.904  1.00  0.00           H  
ATOM   2484  H6    U    77      -8.218 -14.633 -49.592  1.00  0.00           H  
ATOM   2485  P     G    78      -3.416 -11.475 -49.186  1.00  0.00           P  
ATOM   2486  OP2   G    78      -4.480 -11.472 -48.149  1.00  0.00           O  
ATOM   2487  OP1   G    78      -1.989 -11.496 -48.774  1.00  0.00           O  
ATOM   2488  O5'   G    78      -3.640 -10.208 -50.125  1.00  0.00           O  
ATOM   2489  C5'   G    78      -3.032 -10.133 -51.406  1.00  0.00           C  
ATOM   2490  C4'   G    78      -3.741  -9.143 -52.301  1.00  0.00           C  
ATOM   2491  O4'   G    78      -5.042  -9.664 -52.694  1.00  0.00           O  
ATOM   2492  C3'   G    78      -4.083  -7.775 -51.725  1.00  0.00           C  
ATOM   2493  O3'   G    78      -2.970  -6.885 -51.644  1.00  0.00           O  
ATOM   2494  C1'   G    78      -5.913  -8.593 -52.959  1.00  0.00           C  
ATOM   2495  C2'   G    78      -5.126  -7.301 -52.728  1.00  0.00           C  
ATOM   2496  O2'   G    78      -4.557  -6.883 -53.950  1.00  0.00           O  
ATOM   2497  N1    G    78     -10.394  -6.574 -51.702  1.00  0.00           N  
ATOM   2498  C2    G    78      -9.578  -6.288 -52.765  1.00  0.00           C  
ATOM   2499  N2    G    78      -9.995  -5.317 -53.588  1.00  0.00           N  
ATOM   2500  N3    G    78      -8.434  -6.907 -53.005  1.00  0.00           N  
ATOM   2501  C4    G    78      -8.166  -7.852 -52.079  1.00  0.00           C  
ATOM   2502  C5    G    78      -8.918  -8.218 -50.982  1.00  0.00           C  
ATOM   2503  C6    G    78     -10.144  -7.544 -50.738  1.00  0.00           C  
ATOM   2504  O6    G    78     -10.951  -7.723 -49.824  1.00  0.00           O  
ATOM   2505  N7    G    78      -8.296  -9.243 -50.276  1.00  0.00           N  
ATOM   2506  C8    G    78      -7.195  -9.473 -50.944  1.00  0.00           C  
ATOM   2507  N9    G    78      -7.044  -8.652 -52.038  1.00  0.00           N  
ATOM   2508  H5'   G    78      -3.057 -11.018 -51.825  1.00  0.00           H  
ATOM   2509 H5''   G    78      -2.097  -9.856 -51.300  1.00  0.00           H  
ATOM   2510  H4'   G    78      -3.040  -8.981 -53.132  1.00  0.00           H  
ATOM   2511  H3'   G    78      -4.442  -7.810 -50.686  1.00  0.00           H  
ATOM   2512  H1'   G    78      -6.310  -8.547 -53.983  1.00  0.00           H  
ATOM   2513  H2'   G    78      -5.692  -6.429 -52.371  1.00  0.00           H  
ATOM   2514 HO2'   G    78      -3.620  -6.571 -53.793  1.00  0.00           H  
ATOM   2515  H1    G    78     -11.236  -6.043 -51.611  1.00  0.00           H  
ATOM   2516  H22   G    78      -9.442  -5.063 -54.382  1.00  0.00           H  
ATOM   2517  H21   G    78     -10.859  -4.847 -53.410  1.00  0.00           H  
ATOM   2518  H8    G    78      -6.458 -10.236 -50.652  1.00  0.00           H  
ATOM   2519  P     G    79      -2.883  -5.819 -50.431  1.00  0.00           P  
ATOM   2520  OP2   G    79      -3.455  -6.425 -49.195  1.00  0.00           O  
ATOM   2521  OP1   G    79      -1.506  -5.267 -50.407  1.00  0.00           O  
ATOM   2522  O5'   G    79      -3.870  -4.650 -50.868  1.00  0.00           O  
ATOM   2523  C5'   G    79      -3.638  -3.882 -52.058  1.00  0.00           C  
ATOM   2524  C4'   G    79      -4.841  -3.027 -52.351  1.00  0.00           C  
ATOM   2525  O4'   G    79      -6.015  -3.873 -52.428  1.00  0.00           O  
ATOM   2526  C3'   G    79      -5.230  -2.010 -51.297  1.00  0.00           C  
ATOM   2527  O3'   G    79      -4.440  -0.838 -51.365  1.00  0.00           O  
ATOM   2528  C1'   G    79      -7.150  -3.109 -52.083  1.00  0.00           C  
ATOM   2529  C2'   G    79      -6.656  -1.713 -51.708  1.00  0.00           C  
ATOM   2530  O2'   G    79      -6.628  -0.914 -52.864  1.00  0.00           O  
ATOM   2531  N1    G    79     -11.355  -3.200 -49.245  1.00  0.00           N  
ATOM   2532  C2    G    79     -11.023  -2.370 -50.281  1.00  0.00           C  
ATOM   2533  N2    G    79     -11.927  -1.447 -50.609  1.00  0.00           N  
ATOM   2534  N3    G    79      -9.888  -2.441 -50.951  1.00  0.00           N  
ATOM   2535  C4    G    79      -9.105  -3.443 -50.509  1.00  0.00           C  
ATOM   2536  C5    G    79      -9.347  -4.334 -49.486  1.00  0.00           C  
ATOM   2537  C6    G    79     -10.553  -4.228 -48.758  1.00  0.00           C  
ATOM   2538  O6    G    79     -10.933  -4.907 -47.784  1.00  0.00           O  
ATOM   2539  N7    G    79      -8.294  -5.226 -49.352  1.00  0.00           N  
ATOM   2540  C8    G    79      -7.443  -4.862 -50.276  1.00  0.00           C  
ATOM   2541  N9    G    79      -7.870  -3.780 -51.006  1.00  0.00           N  
ATOM   2542  H5'   G    79      -3.436  -4.551 -52.906  1.00  0.00           H  
ATOM   2543 H5''   G    79      -2.748  -3.248 -51.929  1.00  0.00           H  
ATOM   2544  H4'   G    79      -4.578  -2.505 -53.282  1.00  0.00           H  
ATOM   2545  H3'   G    79      -5.081  -2.363 -50.265  1.00  0.00           H  
ATOM   2546  H1'   G    79      -7.869  -2.983 -52.905  1.00  0.00           H  
ATOM   2547  H2'   G    79      -7.209  -1.151 -50.942  1.00  0.00           H  
ATOM   2548 HO2'   G    79      -5.804  -0.348 -52.860  1.00  0.00           H  
ATOM   2549  H1    G    79     -12.241  -3.057 -48.805  1.00  0.00           H  
ATOM   2550  H22   G    79     -11.742  -0.813 -51.361  1.00  0.00           H  
ATOM   2551  H21   G    79     -12.788  -1.388 -50.106  1.00  0.00           H  
ATOM   2552  H8    G    79      -6.480  -5.368 -50.447  1.00  0.00           H  
ATOM   2553  P     U    80      -4.099  -0.041 -50.015  1.00  0.00           P  
ATOM   2554  OP2   U    80      -3.796  -1.074 -48.997  1.00  0.00           O  
ATOM   2555  OP1   U    80      -3.100   1.015 -50.327  1.00  0.00           O  
ATOM   2556  O5'   U    80      -5.467   0.668 -49.617  1.00  0.00           O  
ATOM   2557  C5'   U    80      -5.989   1.707 -50.434  1.00  0.00           C  
ATOM   2558  C4'   U    80      -7.369   2.113 -49.971  1.00  0.00           C  
ATOM   2559  O4'   U    80      -8.294   0.992 -50.038  1.00  0.00           O  
ATOM   2560  C3'   U    80      -7.496   2.595 -48.539  1.00  0.00           C  
ATOM   2561  O3'   U    80      -7.040   3.933 -48.416  1.00  0.00           O  
ATOM   2562  C1'   U    80      -9.303   1.170 -49.070  1.00  0.00           C  
ATOM   2563  C2'   U    80      -9.002   2.481 -48.331  1.00  0.00           C  
ATOM   2564  O2'   U    80      -9.713   3.552 -48.929  1.00  0.00           O  
ATOM   2565  N1    U    80      -9.307   0.019 -48.163  1.00  0.00           N  
ATOM   2566  C2    U    80     -10.436  -0.195 -47.401  1.00  0.00           C  
ATOM   2567  O2    U    80     -11.425   0.504 -47.467  1.00  0.00           O  
ATOM   2568  N3    U    80     -10.366  -1.267 -46.557  1.00  0.00           N  
ATOM   2569  C4    U    80      -9.310  -2.127 -46.404  1.00  0.00           C  
ATOM   2570  O4    U    80      -9.402  -3.029 -45.586  1.00  0.00           O  
ATOM   2571  C5    U    80      -8.183  -1.857 -47.233  1.00  0.00           C  
ATOM   2572  C6    U    80      -8.218  -0.817 -48.066  1.00  0.00           C  
ATOM   2573  H5'   U    80      -6.039   1.375 -51.481  1.00  0.00           H  
ATOM   2574 H5''   U    80      -5.322   2.582 -50.405  1.00  0.00           H  
ATOM   2575  H4'   U    80      -7.635   2.957 -50.624  1.00  0.00           H  
ATOM   2576  H3'   U    80      -6.881   2.028 -47.825  1.00  0.00           H  
ATOM   2577  H1'   U    80     -10.319   1.261 -49.481  1.00  0.00           H  
ATOM   2578  H2'   U    80      -9.287   2.509 -47.270  1.00  0.00           H  
ATOM   2579 HO2'   U    80      -9.151   4.379 -48.908  1.00  0.00           H  
ATOM   2580  H3    U    80     -11.171  -1.442 -45.988  1.00  0.00           H  
ATOM   2581  H5    U    80      -7.292  -2.502 -47.182  1.00  0.00           H  
ATOM   2582  H6    U    80      -7.341  -0.619 -48.701  1.00  0.00           H  
ATOM   2583  P     A    81      -6.218   4.391 -47.113  1.00  0.00           P  
ATOM   2584  OP2   A    81      -5.113   3.422 -46.903  1.00  0.00           O  
ATOM   2585  OP1   A    81      -5.911   5.837 -47.248  1.00  0.00           O  
ATOM   2586  O5'   A    81      -7.259   4.217 -45.920  1.00  0.00           O  
ATOM   2587  C5'   A    81      -8.360   5.103 -45.778  1.00  0.00           C  
ATOM   2588  C4'   A    81      -9.300   4.648 -44.690  1.00  0.00           C  
ATOM   2589  O4'   A    81      -9.804   3.336 -45.071  1.00  0.00           O  
ATOM   2590  C3'   A    81      -8.676   4.415 -43.323  1.00  0.00           C  
ATOM   2591  O3'   A    81      -8.636   5.585 -42.524  1.00  0.00           O  
ATOM   2592  C1'   A    81      -9.910   2.510 -43.927  1.00  0.00           C  
ATOM   2593  C2'   A    81      -9.627   3.385 -42.725  1.00  0.00           C  
ATOM   2594  O2'   A    81     -10.838   3.990 -42.297  1.00  0.00           O  
ATOM   2595  N1    A    81      -8.491  -2.168 -42.298  1.00  0.00           N  
ATOM   2596  C2    A    81      -9.509  -1.367 -41.959  1.00  0.00           C  
ATOM   2597  N3    A    81      -9.820  -0.159 -42.424  1.00  0.00           N  
ATOM   2598  C4    A    81      -8.936   0.232 -43.359  1.00  0.00           C  
ATOM   2599  C5    A    81      -7.840  -0.479 -43.812  1.00  0.00           C  
ATOM   2600  C6    A    81      -7.621  -1.745 -43.241  1.00  0.00           C  
ATOM   2601  N6    A    81      -6.606  -2.544 -43.578  1.00  0.00           N  
ATOM   2602  N7    A    81      -7.156   0.240 -44.782  1.00  0.00           N  
ATOM   2603  C8    A    81      -7.841   1.351 -44.892  1.00  0.00           C  
ATOM   2604  N9    A    81      -8.932   1.414 -44.060  1.00  0.00           N  
ATOM   2605  H5'   A    81      -8.849   5.144 -46.626  1.00  0.00           H  
ATOM   2606 H5''   A    81      -8.026   5.997 -45.559  1.00  0.00           H  
ATOM   2607  H4'   A    81     -10.041   5.287 -44.623  1.00  0.00           H  
ATOM   2608  H3'   A    81      -7.789   4.014 -43.438  1.00  0.00           H  
ATOM   2609  H1'   A    81     -10.813   2.135 -43.852  1.00  0.00           H  
ATOM   2610  H2'   A    81      -9.199   2.877 -42.004  1.00  0.00           H  
ATOM   2611 HO2'   A    81     -11.259   3.417 -41.623  1.00  0.00           H  
ATOM   2612  H2    A    81     -10.111  -1.721 -41.270  1.00  0.00           H  
ATOM   2613  H61   A    81      -6.505  -3.417 -43.144  1.00  0.00           H  
ATOM   2614  H62   A    81      -5.963  -2.258 -44.260  1.00  0.00           H  
ATOM   2615  H8    A    81      -7.598   2.072 -45.511  1.00  0.00           H  
ATOM   2616  P     A    82      -7.802   5.598 -41.151  1.00  0.00           P  
ATOM   2617  OP2   A    82      -6.644   4.683 -41.308  1.00  0.00           O  
ATOM   2618  OP1   A    82      -7.573   7.013 -40.765  1.00  0.00           O  
ATOM   2619  O5'   A    82      -8.799   4.952 -40.088  1.00  0.00           O  
ATOM   2620  C5'   A    82      -9.910   5.685 -39.593  1.00  0.00           C  
ATOM   2621  C4'   A    82     -10.062   5.519 -38.102  1.00  0.00           C  
ATOM   2622  O4'   A    82     -10.524   4.172 -37.844  1.00  0.00           O  
ATOM   2623  C3'   A    82      -8.798   5.713 -37.277  1.00  0.00           C  
ATOM   2624  O3'   A    82      -9.043   6.324 -36.022  1.00  0.00           O  
ATOM   2625  C1'   A    82      -9.571   3.474 -37.034  1.00  0.00           C  
ATOM   2626  C2'   A    82      -8.282   4.286 -37.078  1.00  0.00           C  
ATOM   2627  O2'   A    82      -7.618   4.148 -35.831  1.00  0.00           O  
ATOM   2628  N1    A    82      -8.787  -1.531 -36.094  1.00  0.00           N  
ATOM   2629  C2    A    82      -8.902  -0.470 -35.284  1.00  0.00           C  
ATOM   2630  N3    A    82      -9.105   0.808 -35.597  1.00  0.00           N  
ATOM   2631  C4    A    82      -9.196   0.963 -36.930  1.00  0.00           C  
ATOM   2632  C5    A    82      -9.099  -0.030 -37.887  1.00  0.00           C  
ATOM   2633  C6    A    82      -8.884  -1.341 -37.427  1.00  0.00           C  
ATOM   2634  N6    A    82      -8.769  -2.399 -38.233  1.00  0.00           N  
ATOM   2635  N7    A    82      -9.243   0.502 -39.162  1.00  0.00           N  
ATOM   2636  C8    A    82      -9.421   1.783 -38.949  1.00  0.00           C  
ATOM   2637  N9    A    82      -9.404   2.132 -37.621  1.00  0.00           N  
ATOM   2638  H5'   A    82     -10.726   5.366 -40.034  1.00  0.00           H  
ATOM   2639 H5''   A    82      -9.786   6.634 -39.799  1.00  0.00           H  
ATOM   2640  H4'   A    82     -10.724   6.165 -37.777  1.00  0.00           H  
ATOM   2641  H3'   A    82      -8.142   6.214 -37.806  1.00  0.00           H  
ATOM   2642  H1'   A    82      -9.871   3.389 -36.104  1.00  0.00           H  
ATOM   2643  H2'   A    82      -7.714   4.003 -37.826  1.00  0.00           H  
ATOM   2644 HO2'   A    82      -7.302   3.225 -35.739  1.00  0.00           H  
ATOM   2645  H2    A    82      -8.824  -0.662 -34.326  1.00  0.00           H  
ATOM   2646  H61   A    82      -8.619  -3.290 -37.854  1.00  0.00           H  
ATOM   2647  H62   A    82      -8.836  -2.285 -39.204  1.00  0.00           H  
ATOM   2648  H8    A    82      -9.553   2.432 -39.672  1.00  0.00           H  
ATOM   2649  P     U    83      -9.169   7.897 -35.940  1.00  0.00           P  
ATOM   2650  OP2   U    83      -8.941   8.400 -37.318  1.00  0.00           O  
ATOM   2651  OP1   U    83     -10.460   8.173 -35.261  1.00  0.00           O  
ATOM   2652  O5'   U    83      -7.997   8.448 -35.013  1.00  0.00           O  
ATOM   2653  C5'   U    83      -8.104   9.712 -34.375  1.00  0.00           C  
ATOM   2654  C4'   U    83      -9.267   9.753 -33.414  1.00  0.00           C  
ATOM   2655  O4'   U    83      -8.776   9.605 -32.050  1.00  0.00           O  
ATOM   2656  C3'   U    83     -10.074  11.042 -33.392  1.00  0.00           C  
ATOM   2657  O3'   U    83     -11.051  11.101 -34.416  1.00  0.00           O  
ATOM   2658  C1'   U    83      -9.533  10.410 -31.167  1.00  0.00           C  
ATOM   2659  C2'   U    83     -10.666  11.050 -31.979  1.00  0.00           C  
ATOM   2660  O2'   U    83     -11.817  10.221 -31.899  1.00  0.00           O  
ATOM   2661  N1    U    83      -8.638  11.422 -30.555  1.00  0.00           N  
ATOM   2662  C2    U    83      -9.125  12.116 -29.463  1.00  0.00           C  
ATOM   2663  O2    U    83     -10.236  11.931 -28.998  1.00  0.00           O  
ATOM   2664  N3    U    83      -8.262  13.042 -28.930  1.00  0.00           N  
ATOM   2665  C4    U    83      -6.989  13.340 -29.365  1.00  0.00           C  
ATOM   2666  O4    U    83      -6.335  14.203 -28.777  1.00  0.00           O  
ATOM   2667  C5    U    83      -6.551  12.582 -30.498  1.00  0.00           C  
ATOM   2668  C6    U    83      -7.371  11.674 -31.037  1.00  0.00           C  
ATOM   2669  H5'   U    83      -8.230  10.404 -35.057  1.00  0.00           H  
ATOM   2670 H5''   U    83      -7.277   9.893 -33.882  1.00  0.00           H  
ATOM   2671  H4'   U    83      -9.870   9.006 -33.611  1.00  0.00           H  
ATOM   2672  H3'   U    83      -9.463  11.802 -33.487  1.00  0.00           H  
ATOM   2673  H1'   U    83      -9.918   9.848 -30.462  1.00  0.00           H  
ATOM   2674  H2'   U    83     -10.855  11.962 -31.673  1.00  0.00           H  
ATOM   2675 HO2'   U    83     -12.269  10.218 -32.768  1.00  0.00           H  
ATOM   2676  H3    U    83      -8.588  13.546 -28.155  1.00  0.00           H  
ATOM   2677  H5    U    83      -5.658  12.728 -30.874  1.00  0.00           H  
ATOM   2678  H6    U    83      -7.049  11.169 -31.812  1.00  0.00           H  
ATOM   2679  P     A    84     -11.737  12.503 -34.799  1.00  0.00           P  
ATOM   2680  OP2   A    84     -12.387  13.045 -33.580  1.00  0.00           O  
ATOM   2681  OP1   A    84     -10.735  13.323 -35.524  1.00  0.00           O  
ATOM   2682  O5'   A    84     -12.884  12.100 -35.830  1.00  0.00           O  
ATOM   2683  C5'   A    84     -12.567  11.716 -37.159  1.00  0.00           C  
ATOM   2684  C4'   A    84     -13.810  11.457 -37.973  1.00  0.00           C  
ATOM   2685  O4'   A    84     -14.783  12.502 -37.690  1.00  0.00           O  
ATOM   2686  C3'   A    84     -13.627  11.438 -39.483  1.00  0.00           C  
ATOM   2687  O3'   A    84     -14.506  10.538 -40.137  1.00  0.00           O  
ATOM   2688  C1'   A    84     -15.153  13.131 -38.908  1.00  0.00           C  
ATOM   2689  C2'   A    84     -14.024  12.853 -39.890  1.00  0.00           C  
ATOM   2690  O2'   A    84     -14.539  12.883 -41.213  1.00  0.00           O  
ATOM   2691  N1    A    84     -18.330  17.179 -39.184  1.00  0.00           N  
ATOM   2692  C2    A    84     -18.479  15.893 -39.527  1.00  0.00           C  
ATOM   2693  N3    A    84     -17.609  14.890 -39.428  1.00  0.00           N  
ATOM   2694  C4    A    84     -16.448  15.319 -38.901  1.00  0.00           C  
ATOM   2695  C5    A    84     -16.146  16.607 -38.500  1.00  0.00           C  
ATOM   2696  C6    A    84     -17.152  17.576 -38.657  1.00  0.00           C  
ATOM   2697  N6    A    84     -17.005  18.858 -38.315  1.00  0.00           N  
ATOM   2698  N7    A    84     -14.851  16.674 -38.003  1.00  0.00           N  
ATOM   2699  C8    A    84     -14.408  15.447 -38.112  1.00  0.00           C  
ATOM   2700  N9    A    84     -15.322  14.573 -38.648  1.00  0.00           N  
ATOM   2701  H5'   A    84     -12.025  10.899 -37.136  1.00  0.00           H  
ATOM   2702 H5''   A    84     -12.049  12.430 -37.585  1.00  0.00           H  
ATOM   2703  H4'   A    84     -14.195  10.601 -37.690  1.00  0.00           H  
ATOM   2704  H3'   A    84     -12.704  11.226 -39.737  1.00  0.00           H  
ATOM   2705  H1'   A    84     -15.991  12.763 -39.262  1.00  0.00           H  
ATOM   2706  H2'   A    84     -13.282  13.482 -39.774  1.00  0.00           H  
ATOM   2707 HO2'   A    84     -14.783  13.805 -41.439  1.00  0.00           H  
ATOM   2708  H2    A    84     -19.352  15.656 -39.905  1.00  0.00           H  
ATOM   2709  H61   A    84     -17.744  19.488 -38.449  1.00  0.00           H  
ATOM   2710  H62   A    84     -16.159  19.169 -37.931  1.00  0.00           H  
ATOM   2711  H8    A    84     -13.506  15.177 -37.838  1.00  0.00           H  
ATOM   2712  P     A    85     -13.918   9.379 -41.082  1.00  0.00           P  
ATOM   2713  OP2   A    85     -14.400   9.624 -42.464  1.00  0.00           O  
ATOM   2714  OP1   A    85     -12.462   9.266 -40.821  1.00  0.00           O  
ATOM   2715  O5'   A    85     -14.620   8.052 -40.544  1.00  0.00           O  
ATOM   2716  C5'   A    85     -14.595   7.723 -39.163  1.00  0.00           C  
ATOM   2717  C4'   A    85     -15.524   6.577 -38.850  1.00  0.00           C  
ATOM   2718  O4'   A    85     -15.520   5.628 -39.952  1.00  0.00           O  
ATOM   2719  C3'   A    85     -15.147   5.721 -37.651  1.00  0.00           C  
ATOM   2720  O3'   A    85     -15.557   6.283 -36.417  1.00  0.00           O  
ATOM   2721  C1'   A    85     -15.784   4.337 -39.440  1.00  0.00           C  
ATOM   2722  C2'   A    85     -15.933   4.447 -37.926  1.00  0.00           C  
ATOM   2723  O2'   A    85     -17.308   4.605 -37.608  1.00  0.00           O  
ATOM   2724  N1    A    85     -14.424  -0.592 -40.081  1.00  0.00           N  
ATOM   2725  C2    A    85     -15.568  -0.018 -39.687  1.00  0.00           C  
ATOM   2726  N3    A    85     -15.854   1.275 -39.542  1.00  0.00           N  
ATOM   2727  C4    A    85     -14.789   2.035 -39.855  1.00  0.00           C  
ATOM   2728  C5    A    85     -13.549   1.591 -40.275  1.00  0.00           C  
ATOM   2729  C6    A    85     -13.375   0.200 -40.389  1.00  0.00           C  
ATOM   2730  N6    A    85     -12.235  -0.373 -40.780  1.00  0.00           N  
ATOM   2731  N7    A    85     -12.698   2.662 -40.507  1.00  0.00           N  
ATOM   2732  C8    A    85     -13.430   3.712 -40.227  1.00  0.00           C  
ATOM   2733  N9    A    85     -14.707   3.406 -39.826  1.00  0.00           N  
ATOM   2734  H5'   A    85     -14.868   8.507 -38.642  1.00  0.00           H  
ATOM   2735 H5''   A    85     -13.682   7.473 -38.910  1.00  0.00           H  
ATOM   2736  H4'   A    85     -16.433   6.920 -38.721  1.00  0.00           H  
ATOM   2737  H3'   A    85     -14.190   5.510 -37.642  1.00  0.00           H  
ATOM   2738  H1'   A    85     -16.632   4.035 -39.830  1.00  0.00           H  
ATOM   2739  H2'   A    85     -15.541   3.673 -37.470  1.00  0.00           H  
ATOM   2740 HO2'   A    85     -17.758   3.740 -37.701  1.00  0.00           H  
ATOM   2741  H2    A    85     -16.299  -0.636 -39.476  1.00  0.00           H  
ATOM   2742  H61   A    85     -12.173  -1.350 -40.841  1.00  0.00           H  
ATOM   2743  H62   A    85     -11.460   0.181 -41.009  1.00  0.00           H  
ATOM   2744  H8    A    85     -13.096   4.631 -40.298  1.00  0.00           H  
ATOM   2745  P     G    86     -16.058   5.325 -35.247  1.00  0.00           P  
ATOM   2746  OP2   G    86     -17.542   5.386 -35.278  1.00  0.00           O  
ATOM   2747  OP1   G    86     -15.372   4.026 -35.460  1.00  0.00           O  
ATOM   2748  O5'   G    86     -15.570   5.917 -33.850  1.00  0.00           O  
ATOM   2749  C5'   G    86     -16.161   5.491 -32.632  1.00  0.00           C  
ATOM   2750  C4'   G    86     -16.704   4.088 -32.740  1.00  0.00           C  
ATOM   2751  O4'   G    86     -16.685   3.696 -34.100  1.00  0.00           O  
ATOM   2752  C3'   G    86     -15.889   3.002 -32.054  1.00  0.00           C  
ATOM   2753  O3'   G    86     -16.043   3.001 -30.645  1.00  0.00           O  
ATOM   2754  C1'   G    86     -16.555   2.317 -34.172  1.00  0.00           C  
ATOM   2755  C2'   G    86     -16.461   1.771 -32.711  1.00  0.00           C  
ATOM   2756  O2'   G    86     -17.757   1.475 -32.210  1.00  0.00           O  
ATOM   2757  N1    G    86     -14.177  -1.223 -36.954  1.00  0.00           N  
ATOM   2758  C2    G    86     -15.391  -1.284 -36.314  1.00  0.00           C  
ATOM   2759  N2    G    86     -16.066  -2.437 -36.427  1.00  0.00           N  
ATOM   2760  N3    G    86     -15.909  -0.287 -35.615  1.00  0.00           N  
ATOM   2761  C4    G    86     -15.102   0.795 -35.604  1.00  0.00           C  
ATOM   2762  C5    G    86     -13.873   0.959 -36.209  1.00  0.00           C  
ATOM   2763  C6    G    86     -13.330  -0.119 -36.956  1.00  0.00           C  
ATOM   2764  O6    G    86     -12.255  -0.169 -37.565  1.00  0.00           O  
ATOM   2765  N7    G    86     -13.365   2.225 -35.958  1.00  0.00           N  
ATOM   2766  C8    G    86     -14.276   2.798 -35.218  1.00  0.00           C  
ATOM   2767  N9    G    86     -15.356   1.987 -34.966  1.00  0.00           N  
ATOM   2768  H5'   G    86     -16.893   6.100 -32.400  1.00  0.00           H  
ATOM   2769 H5''   G    86     -15.486   5.519 -31.922  1.00  0.00           H  
ATOM   2770  H4'   G    86     -17.625   4.053 -32.406  1.00  0.00           H  
ATOM   2771  H3'   G    86     -14.937   3.075 -32.272  1.00  0.00           H  
ATOM   2772  H1'   G    86     -17.349   1.944 -34.610  1.00  0.00           H  
ATOM   2773  H2'   G    86     -15.856   1.004 -32.628  1.00  0.00           H  
ATOM   2774 HO2'   G    86     -17.732   0.609 -31.751  1.00  0.00           H  
ATOM   2775  H1    G    86     -13.883  -2.017 -37.447  1.00  0.00           H  
ATOM   2776  H22   G    86     -16.939  -2.539 -35.992  1.00  0.00           H  
ATOM   2777  H21   G    86     -15.690  -3.180 -36.943  1.00  0.00           H  
ATOM   2778  H8    G    86     -14.197   3.714 -34.879  1.00  0.00           H  
ATOM   2779  P     C    87     -14.918   2.335 -29.710  1.00  0.00           P  
ATOM   2780  OP2   C    87     -13.600   2.533 -30.363  1.00  0.00           O  
ATOM   2781  OP1   C    87     -15.128   2.820 -28.322  1.00  0.00           O  
ATOM   2782  O5'   C    87     -15.258   0.779 -29.744  1.00  0.00           O  
ATOM   2783  C5'   C    87     -16.455   0.281 -29.167  1.00  0.00           C  
ATOM   2784  C4'   C    87     -16.799  -1.090 -29.693  1.00  0.00           C  
ATOM   2785  O4'   C    87     -16.758  -1.078 -31.145  1.00  0.00           O  
ATOM   2786  C3'   C    87     -15.816  -2.193 -29.359  1.00  0.00           C  
ATOM   2787  O3'   C    87     -15.965  -2.674 -28.037  1.00  0.00           O  
ATOM   2788  C1'   C    87     -16.358  -2.330 -31.638  1.00  0.00           C  
ATOM   2789  C2'   C    87     -16.156  -3.230 -30.419  1.00  0.00           C  
ATOM   2790  O2'   C    87     -17.374  -3.900 -30.150  1.00  0.00           O  
ATOM   2791  N1    C    87     -15.139  -2.141 -32.446  1.00  0.00           N  
ATOM   2792  C2    C    87     -14.857  -3.052 -33.486  1.00  0.00           C  
ATOM   2793  O2    C    87     -15.649  -3.993 -33.703  1.00  0.00           O  
ATOM   2794  N3    C    87     -13.735  -2.880 -34.223  1.00  0.00           N  
ATOM   2795  C4    C    87     -12.918  -1.852 -33.967  1.00  0.00           C  
ATOM   2796  N4    C    87     -11.821  -1.718 -34.723  1.00  0.00           N  
ATOM   2797  C5    C    87     -13.186  -0.916 -32.927  1.00  0.00           C  
ATOM   2798  C6    C    87     -14.292  -1.099 -32.196  1.00  0.00           C  
ATOM   2799  H5'   C    87     -17.189   0.896 -29.373  1.00  0.00           H  
ATOM   2800 H5''   C    87     -16.343   0.231 -28.194  1.00  0.00           H  
ATOM   2801  H4'   C    87     -17.786  -1.305 -29.257  1.00  0.00           H  
ATOM   2802  H3'   C    87     -14.763  -1.872 -29.398  1.00  0.00           H  
ATOM   2803  H1'   C    87     -17.085  -2.834 -32.291  1.00  0.00           H  
ATOM   2804  H2'   C    87     -15.404  -4.029 -30.488  1.00  0.00           H  
ATOM   2805 HO2'   C    87     -17.501  -3.980 -29.161  1.00  0.00           H  
ATOM   2806  H42   C    87     -11.188  -0.961 -34.557  1.00  0.00           H  
ATOM   2807  H41   C    87     -11.633  -2.375 -35.452  1.00  0.00           H  
ATOM   2808  H5    C    87     -12.505  -0.074 -32.730  1.00  0.00           H  
ATOM   2809  H6    C    87     -14.529  -0.394 -31.385  1.00  0.00           H  
ATOM   2810  P     U    88     -14.655  -2.993 -27.176  1.00  0.00           P  
ATOM   2811  OP2   U    88     -13.623  -2.016 -27.623  1.00  0.00           O  
ATOM   2812  OP1   U    88     -15.009  -3.084 -25.734  1.00  0.00           O  
ATOM   2813  O5'   U    88     -14.184  -4.422 -27.703  1.00  0.00           O  
ATOM   2814  C5'   U    88     -14.919  -5.590 -27.368  1.00  0.00           C  
ATOM   2815  C4'   U    88     -14.452  -6.773 -28.198  1.00  0.00           C  
ATOM   2816  O4'   U    88     -14.623  -6.495 -29.622  1.00  0.00           O  
ATOM   2817  C3'   U    88     -12.983  -7.128 -28.092  1.00  0.00           C  
ATOM   2818  O3'   U    88     -12.709  -7.854 -26.890  1.00  0.00           O  
ATOM   2819  C1'   U    88     -13.602  -7.117 -30.366  1.00  0.00           C  
ATOM   2820  C2'   U    88     -12.769  -7.929 -29.378  1.00  0.00           C  
ATOM   2821  O2'   U    88     -13.314  -9.236 -29.321  1.00  0.00           O  
ATOM   2822  N1    U    88     -12.835  -6.077 -31.060  1.00  0.00           N  
ATOM   2823  C2    U    88     -12.185  -6.411 -32.237  1.00  0.00           C  
ATOM   2824  O2    U    88     -12.297  -7.511 -32.775  1.00  0.00           O  
ATOM   2825  N3    U    88     -11.420  -5.405 -32.779  1.00  0.00           N  
ATOM   2826  C4    U    88     -11.280  -4.117 -32.285  1.00  0.00           C  
ATOM   2827  O4    U    88     -10.521  -3.326 -32.850  1.00  0.00           O  
ATOM   2828  C5    U    88     -12.025  -3.848 -31.101  1.00  0.00           C  
ATOM   2829  C6    U    88     -12.755  -4.813 -30.539  1.00  0.00           C  
ATOM   2830  H5'   U    88     -15.992  -5.423 -27.540  1.00  0.00           H  
ATOM   2831 H5''   U    88     -14.796  -5.821 -26.300  1.00  0.00           H  
ATOM   2832  H4'   U    88     -15.049  -7.618 -27.822  1.00  0.00           H  
ATOM   2833  H3'   U    88     -12.321  -6.252 -28.036  1.00  0.00           H  
ATOM   2834  H1'   U    88     -13.949  -7.816 -31.141  1.00  0.00           H  
ATOM   2835  H2'   U    88     -11.705  -8.086 -29.608  1.00  0.00           H  
ATOM   2836 HO2'   U    88     -13.265  -9.579 -28.382  1.00  0.00           H  
ATOM   2837  H3    U    88     -10.912  -5.628 -33.612  1.00  0.00           H  
ATOM   2838  H5    U    88     -11.998  -2.845 -30.647  1.00  0.00           H  
ATOM   2839  H6    U    88     -13.323  -4.582 -29.626  1.00  0.00           H  
ATOM   2840  P     G    89     -11.310  -7.617 -26.120  1.00  0.00           P  
ATOM   2841  OP2   G    89     -11.124  -6.136 -26.043  1.00  0.00           O  
ATOM   2842  OP1   G    89     -11.309  -8.429 -24.876  1.00  0.00           O  
ATOM   2843  O5'   G    89     -10.206  -8.214 -27.101  1.00  0.00           O  
ATOM   2844  C5'   G    89     -10.132  -9.615 -27.345  1.00  0.00           C  
ATOM   2845  C4'   G    89      -9.106  -9.914 -28.416  1.00  0.00           C  
ATOM   2846  O4'   G    89      -9.519  -9.319 -29.672  1.00  0.00           O  
ATOM   2847  C3'   G    89      -7.729  -9.323 -28.213  1.00  0.00           C  
ATOM   2848  O3'   G    89      -6.955 -10.094 -27.314  1.00  0.00           O  
ATOM   2849  C1'   G    89      -8.377  -9.064 -30.463  1.00  0.00           C  
ATOM   2850  C2'   G    89      -7.147  -9.391 -29.615  1.00  0.00           C  
ATOM   2851  O2'   G    89      -6.576 -10.650 -29.940  1.00  0.00           O  
ATOM   2852  N1    G    89      -6.237  -5.602 -33.438  1.00  0.00           N  
ATOM   2853  C2    G    89      -6.103  -6.976 -33.459  1.00  0.00           C  
ATOM   2854  N2    G    89      -5.223  -7.480 -34.331  1.00  0.00           N  
ATOM   2855  N3    G    89      -6.775  -7.788 -32.670  1.00  0.00           N  
ATOM   2856  C4    G    89      -7.579  -7.107 -31.824  1.00  0.00           C  
ATOM   2857  C5    G    89      -7.780  -5.746 -31.728  1.00  0.00           C  
ATOM   2858  C6    G    89      -7.077  -4.893 -32.586  1.00  0.00           C  
ATOM   2859  O6    G    89      -7.126  -3.652 -32.652  1.00  0.00           O  
ATOM   2860  N7    G    89      -8.698  -5.452 -30.729  1.00  0.00           N  
ATOM   2861  C8    G    89      -9.017  -6.620 -30.232  1.00  0.00           C  
ATOM   2862  N9    G    89      -8.345  -7.659 -30.833  1.00  0.00           N  
ATOM   2863  H5'   G    89     -11.114  -9.995 -27.659  1.00  0.00           H  
ATOM   2864 H5''   G    89      -9.864 -10.145 -26.419  1.00  0.00           H  
ATOM   2865  H4'   G    89      -9.039 -11.011 -28.424  1.00  0.00           H  
ATOM   2866  H3'   G    89      -7.740  -8.320 -27.759  1.00  0.00           H  
ATOM   2867  H1'   G    89      -8.301  -9.665 -31.381  1.00  0.00           H  
ATOM   2868  H2'   G    89      -6.326  -8.677 -29.769  1.00  0.00           H  
ATOM   2869 HO2'   G    89      -5.592 -10.544 -30.085  1.00  0.00           H  
ATOM   2870  H1    G    89      -5.686  -5.075 -34.085  1.00  0.00           H  
ATOM   2871  H22   G    89      -5.079  -8.469 -34.380  1.00  0.00           H  
ATOM   2872  H21   G    89      -4.709  -6.871 -34.933  1.00  0.00           H  
ATOM   2873  H8    G    89      -9.734  -6.753 -29.407  1.00  0.00           H  
ATOM   2874  P     A    90      -5.861  -9.383 -26.375  1.00  0.00           P  
ATOM   2875  OP2   A    90      -6.384  -8.049 -25.989  1.00  0.00           O  
ATOM   2876  OP1   A    90      -5.462 -10.349 -25.321  1.00  0.00           O  
ATOM   2877  O5'   A    90      -4.612  -9.161 -27.340  1.00  0.00           O  
ATOM   2878  C5'   A    90      -3.888 -10.266 -27.861  1.00  0.00           C  
ATOM   2879  C4'   A    90      -3.041  -9.866 -29.042  1.00  0.00           C  
ATOM   2880  O4'   A    90      -3.846  -9.170 -30.029  1.00  0.00           O  
ATOM   2881  C3'   A    90      -1.927  -8.870 -28.758  1.00  0.00           C  
ATOM   2882  O3'   A    90      -0.790  -9.466 -28.157  1.00  0.00           O  
ATOM   2883  C1'   A    90      -3.039  -8.257 -30.744  1.00  0.00           C  
ATOM   2884  C2'   A    90      -1.629  -8.338 -30.152  1.00  0.00           C  
ATOM   2885  O2'   A    90      -0.861  -9.267 -30.905  1.00  0.00           O  
ATOM   2886  N1    A    90      -3.137  -3.483 -32.679  1.00  0.00           N  
ATOM   2887  C2    A    90      -2.458  -4.582 -33.030  1.00  0.00           C  
ATOM   2888  N3    A    90      -2.480  -5.795 -32.481  1.00  0.00           N  
ATOM   2889  C4    A    90      -3.328  -5.829 -31.437  1.00  0.00           C  
ATOM   2890  C5    A    90      -4.093  -4.782 -30.958  1.00  0.00           C  
ATOM   2891  C6    A    90      -3.980  -3.551 -31.627  1.00  0.00           C  
ATOM   2892  N6    A    90      -4.656  -2.454 -31.277  1.00  0.00           N  
ATOM   2893  N7    A    90      -4.849  -5.188 -29.866  1.00  0.00           N  
ATOM   2894  C8    A    90      -4.529  -6.449 -29.713  1.00  0.00           C  
ATOM   2895  N9    A    90      -3.613  -6.903 -30.629  1.00  0.00           N  
ATOM   2896  H5'   A    90      -4.521 -10.960 -28.142  1.00  0.00           H  
ATOM   2897 H5''   A    90      -3.308 -10.629 -27.159  1.00  0.00           H  
ATOM   2898  H4'   A    90      -2.651 -10.671 -29.445  1.00  0.00           H  
ATOM   2899  H3'   A    90      -2.248  -8.141 -28.186  1.00  0.00           H  
ATOM   2900  H1'   A    90      -3.013  -8.522 -31.687  1.00  0.00           H  
ATOM   2901  H2'   A    90      -1.201  -7.457 -30.117  1.00  0.00           H  
ATOM   2902 HO2'   A    90      -0.269  -9.756 -30.297  1.00  0.00           H  
ATOM   2903  H2    A    90      -1.860  -4.480 -33.800  1.00  0.00           H  
ATOM   2904  H61   A    90      -4.535  -1.622 -31.783  1.00  0.00           H  
ATOM   2905  H62   A    90      -5.273  -2.479 -30.517  1.00  0.00           H  
ATOM   2906  H8    A    90      -4.908  -7.015 -29.008  1.00  0.00           H  
ATOM   2907  P     C    91      -0.021  -8.714 -26.963  1.00  0.00           P  
ATOM   2908  OP2   C    91      -1.034  -8.239 -25.988  1.00  0.00           O  
ATOM   2909  OP1   C    91       1.083  -9.595 -26.502  1.00  0.00           O  
ATOM   2910  O5'   C    91       0.628  -7.439 -27.663  1.00  0.00           O  
ATOM   2911  C5'   C    91       1.628  -7.584 -28.660  1.00  0.00           C  
ATOM   2912  C4'   C    91       1.941  -6.266 -29.333  1.00  0.00           C  
ATOM   2913  O4'   C    91       0.757  -5.773 -30.021  1.00  0.00           O  
ATOM   2914  C3'   C    91       2.323  -5.123 -28.408  1.00  0.00           C  
ATOM   2915  O3'   C    91       3.682  -5.169 -28.015  1.00  0.00           O  
ATOM   2916  C1'   C    91       0.713  -4.372 -29.938  1.00  0.00           C  
ATOM   2917  C2'   C    91       2.001  -3.907 -29.259  1.00  0.00           C  
ATOM   2918  O2'   C    91       2.988  -3.653 -30.242  1.00  0.00           O  
ATOM   2919  N1    C    91      -0.494  -3.978 -29.174  1.00  0.00           N  
ATOM   2920  C2    C    91      -0.950  -2.651 -29.268  1.00  0.00           C  
ATOM   2921  O2    C    91      -0.316  -1.843 -29.968  1.00  0.00           O  
ATOM   2922  N3    C    91      -2.061  -2.286 -28.594  1.00  0.00           N  
ATOM   2923  C4    C    91      -2.714  -3.182 -27.847  1.00  0.00           C  
ATOM   2924  N4    C    91      -3.826  -2.787 -27.227  1.00  0.00           N  
ATOM   2925  C5    C    91      -2.261  -4.527 -27.715  1.00  0.00           C  
ATOM   2926  C6    C    91      -1.161  -4.880 -28.390  1.00  0.00           C  
ATOM   2927  H5'   C    91       1.317  -8.222 -29.335  1.00  0.00           H  
ATOM   2928 H5''   C    91       2.445  -7.931 -28.244  1.00  0.00           H  
ATOM   2929  H4'   C    91       2.795  -6.495 -29.987  1.00  0.00           H  
ATOM   2930  H3'   C    91       1.779  -5.129 -27.451  1.00  0.00           H  
ATOM   2931  H1'   C    91       0.661  -3.860 -30.910  1.00  0.00           H  
ATOM   2932  H2'   C    91       1.945  -2.980 -28.671  1.00  0.00           H  
ATOM   2933 HO2'   C    91       3.885  -3.928 -29.894  1.00  0.00           H  
ATOM   2934  H42   C    91      -4.339  -3.433 -26.659  1.00  0.00           H  
ATOM   2935  H41   C    91      -4.149  -1.847 -27.329  1.00  0.00           H  
ATOM   2936  H5    C    91      -2.796  -5.248 -27.078  1.00  0.00           H  
ATOM   2937  H6    C    91      -0.783  -5.910 -28.312  1.00  0.00           H  
ATOM   2938  P     G    92       4.071  -4.928 -26.477  1.00  0.00           P  
ATOM   2939  OP2   G    92       3.019  -5.548 -25.611  1.00  0.00           O  
ATOM   2940  OP1   G    92       5.484  -5.345 -26.321  1.00  0.00           O  
ATOM   2941  O5'   G    92       3.982  -3.345 -26.312  1.00  0.00           O  
ATOM   2942  C5'   G    92       4.808  -2.465 -27.095  1.00  0.00           C  
ATOM   2943  C4'   G    92       4.426  -1.028 -26.838  1.00  0.00           C  
ATOM   2944  O4'   G    92       3.074  -0.805 -27.323  1.00  0.00           O  
ATOM   2945  C3'   G    92       4.363  -0.595 -25.388  1.00  0.00           C  
ATOM   2946  O3'   G    92       5.661  -0.256 -24.915  1.00  0.00           O  
ATOM   2947  C1'   G    92       2.459   0.184 -26.529  1.00  0.00           C  
ATOM   2948  C2'   G    92       3.472   0.635 -25.478  1.00  0.00           C  
ATOM   2949  O2'   G    92       4.178   1.766 -25.949  1.00  0.00           O  
ATOM   2950  N1    G    92      -1.842   1.226 -24.023  1.00  0.00           N  
ATOM   2951  C2    G    92      -0.837   2.075 -24.406  1.00  0.00           C  
ATOM   2952  N2    G    92      -0.999   3.373 -24.088  1.00  0.00           N  
ATOM   2953  N3    G    92       0.248   1.686 -25.059  1.00  0.00           N  
ATOM   2954  C4    G    92       0.241   0.357 -25.306  1.00  0.00           C  
ATOM   2955  C5    G    92      -0.720  -0.572 -24.972  1.00  0.00           C  
ATOM   2956  C6    G    92      -1.874  -0.143 -24.274  1.00  0.00           C  
ATOM   2957  O6    G    92      -2.842  -0.816 -23.900  1.00  0.00           O  
ATOM   2958  N7    G    92      -0.354  -1.837 -25.409  1.00  0.00           N  
ATOM   2959  C8    G    92       0.802  -1.660 -25.986  1.00  0.00           C  
ATOM   2960  N9    G    92       1.222  -0.354 -25.963  1.00  0.00           N  
ATOM   2961  H5'   G    92       4.695  -2.694 -28.165  1.00  0.00           H  
ATOM   2962 H5''   G    92       5.867  -2.619 -26.844  1.00  0.00           H  
ATOM   2963  H4'   G    92       5.209  -0.447 -27.347  1.00  0.00           H  
ATOM   2964  H3'   G    92       4.016  -1.385 -24.705  1.00  0.00           H  
ATOM   2965  H1'   G    92       2.173   1.078 -27.101  1.00  0.00           H  
ATOM   2966  H2'   G    92       3.063   0.935 -24.503  1.00  0.00           H  
ATOM   2967 HO2'   G    92       5.134   1.708 -25.660  1.00  0.00           H  
ATOM   2968  H1    G    92      -2.613   1.618 -23.523  1.00  0.00           H  
ATOM   2969  H22   G    92      -0.301   4.041 -24.347  1.00  0.00           H  
ATOM   2970  H21   G    92      -1.816   3.668 -23.596  1.00  0.00           H  
ATOM   2971  H8    G    92       1.380  -2.476 -26.447  1.00  0.00           H  
ATOM   2972  P     G    93       6.029  -0.480 -23.367  1.00  0.00           P  
ATOM   2973  OP2   G    93       5.327  -1.724 -22.940  1.00  0.00           O  
ATOM   2974  OP1   G    93       7.506  -0.362 -23.208  1.00  0.00           O  
ATOM   2975  O5'   G    93       5.354   0.753 -22.630  1.00  0.00           O  
ATOM   2976  C5'   G    93       4.307   0.511 -21.729  1.00  0.00           C  
ATOM   2977  C4'   G    93       3.633   1.784 -21.310  1.00  0.00           C  
ATOM   2978  O4'   G    93       2.444   1.905 -22.133  1.00  0.00           O  
ATOM   2979  C3'   G    93       3.142   1.779 -19.868  1.00  0.00           C  
ATOM   2980  O3'   G    93       4.135   2.267 -18.976  1.00  0.00           O  
ATOM   2981  C1'   G    93       1.367   2.267 -21.306  1.00  0.00           C  
ATOM   2982  C2'   G    93       1.924   2.683 -19.946  1.00  0.00           C  
ATOM   2983  O2'   G    93       2.271   4.054 -19.986  1.00  0.00           O  
ATOM   2984  N1    G    93      -3.254   0.796 -19.902  1.00  0.00           N  
ATOM   2985  C2    G    93      -2.688   2.044 -19.871  1.00  0.00           C  
ATOM   2986  N2    G    93      -3.447   3.036 -19.390  1.00  0.00           N  
ATOM   2987  N3    G    93      -1.470   2.306 -20.282  1.00  0.00           N  
ATOM   2988  C4    G    93      -0.850   1.206 -20.739  1.00  0.00           C  
ATOM   2989  C5    G    93      -1.326  -0.083 -20.821  1.00  0.00           C  
ATOM   2990  C6    G    93      -2.631  -0.351 -20.372  1.00  0.00           C  
ATOM   2991  O6    G    93      -3.232  -1.430 -20.358  1.00  0.00           O  
ATOM   2992  N7    G    93      -0.368  -0.930 -21.359  1.00  0.00           N  
ATOM   2993  C8    G    93       0.652  -0.155 -21.585  1.00  0.00           C  
ATOM   2994  N9    G    93       0.429   1.153 -21.218  1.00  0.00           N  
ATOM   2995  H5'   G    93       4.689  -0.002 -20.835  1.00  0.00           H  
ATOM   2996 H5''   G    93       3.561  -0.154 -22.188  1.00  0.00           H  
ATOM   2997  H4'   G    93       4.405   2.554 -21.449  1.00  0.00           H  
ATOM   2998  H3'   G    93       2.910   0.774 -19.483  1.00  0.00           H  
ATOM   2999  H1'   G    93       0.801   3.126 -21.695  1.00  0.00           H  
ATOM   3000  H2'   G    93       1.265   2.584 -19.072  1.00  0.00           H  
ATOM   3001 HO2'   G    93       3.119   4.199 -19.476  1.00  0.00           H  
ATOM   3002  H1    G    93      -4.189   0.704 -19.559  1.00  0.00           H  
ATOM   3003  H22   G    93      -3.084   3.967 -19.347  1.00  0.00           H  
ATOM   3004  H21   G    93      -4.376   2.847 -19.075  1.00  0.00           H  
ATOM   3005  H8    G    93       1.601  -0.512 -22.016  1.00  0.00           H  
ATOM   3006  P     A    94       3.989   2.009 -17.401  1.00  0.00           P  
ATOM   3007  OP2   A    94       3.764   0.549 -17.248  1.00  0.00           O  
ATOM   3008  OP1   A    94       5.177   2.638 -16.773  1.00  0.00           O  
ATOM   3009  O5'   A    94       2.691   2.765 -16.870  1.00  0.00           O  
ATOM   3010  C5'   A    94       2.732   3.531 -15.675  1.00  0.00           C  
ATOM   3011  C4'   A    94       1.377   4.099 -15.334  1.00  0.00           C  
ATOM   3012  O4'   A    94       0.477   3.869 -16.442  1.00  0.00           O  
ATOM   3013  C3'   A    94       0.661   3.456 -14.156  1.00  0.00           C  
ATOM   3014  O3'   A    94       1.099   3.952 -12.903  1.00  0.00           O  
ATOM   3015  C1'   A    94      -0.821   3.607 -15.962  1.00  0.00           C  
ATOM   3016  C2'   A    94      -0.789   3.782 -14.454  1.00  0.00           C  
ATOM   3017  O2'   A    94      -1.089   5.133 -14.135  1.00  0.00           O  
ATOM   3018  N1    A    94      -4.663   0.198 -16.381  1.00  0.00           N  
ATOM   3019  C2    A    94      -4.628   1.467 -15.955  1.00  0.00           C  
ATOM   3020  N3    A    94      -3.591   2.298 -15.872  1.00  0.00           N  
ATOM   3021  C4    A    94      -2.465   1.697 -16.295  1.00  0.00           C  
ATOM   3022  C5    A    94      -2.343   0.401 -16.761  1.00  0.00           C  
ATOM   3023  C6    A    94      -3.514  -0.376 -16.800  1.00  0.00           C  
ATOM   3024  N6    A    94      -3.550  -1.641 -17.224  1.00  0.00           N  
ATOM   3025  N7    A    94      -1.027   0.127 -17.109  1.00  0.00           N  
ATOM   3026  C8    A    94      -0.394   1.245 -16.851  1.00  0.00           C  
ATOM   3027  N9    A    94      -1.203   2.238 -16.355  1.00  0.00           N  
ATOM   3028  H5'   A    94       3.367   4.269 -15.789  1.00  0.00           H  
ATOM   3029 H5''   A    94       3.034   2.960 -14.939  1.00  0.00           H  
ATOM   3030  H4'   A    94       1.450   5.063 -15.173  1.00  0.00           H  
ATOM   3031  H3'   A    94       0.786   2.483 -14.177  1.00  0.00           H  
ATOM   3032  H1'   A    94      -1.454   4.247 -16.351  1.00  0.00           H  
ATOM   3033  H2'   A    94      -1.397   3.158 -14.005  1.00  0.00           H  
ATOM   3034 HO2'   A    94      -0.526   5.415 -13.385  1.00  0.00           H  
ATOM   3035  H2    A    94      -5.487   1.837 -15.662  1.00  0.00           H  
ATOM   3036  H61   A    94      -4.398  -2.132 -17.228  1.00  0.00           H  
ATOM   3037  H62   A    94      -2.729  -2.078 -17.533  1.00  0.00           H  
ATOM   3038  H8    A    94       0.568   1.361 -16.997  1.00  0.00           H  
ATOM   3039  P     C    95       1.054   3.011 -11.601  1.00  0.00           P  
ATOM   3040  OP2   C    95       2.238   2.116 -11.639  1.00  0.00           O  
ATOM   3041  OP1   C    95       0.827   3.877 -10.416  1.00  0.00           O  
ATOM   3042  O5'   C    95      -0.247   2.118 -11.814  1.00  0.00           O  
ATOM   3043  C5'   C    95      -0.955   1.583 -10.706  1.00  0.00           C  
ATOM   3044  C4'   C    95      -2.441   1.821 -10.826  1.00  0.00           C  
ATOM   3045  O4'   C    95      -2.903   1.601 -12.184  1.00  0.00           O  
ATOM   3046  C3'   C    95      -3.333   0.917  -9.989  1.00  0.00           C  
ATOM   3047  O3'   C    95      -3.409   1.319  -8.632  1.00  0.00           O  
ATOM   3048  C1'   C    95      -4.234   1.120 -12.165  1.00  0.00           C  
ATOM   3049  C2'   C    95      -4.677   1.023 -10.713  1.00  0.00           C  
ATOM   3050  O2'   C    95      -5.361   2.216 -10.357  1.00  0.00           O  
ATOM   3051  N1    C    95      -4.279  -0.192 -12.857  1.00  0.00           N  
ATOM   3052  C2    C    95      -5.531  -0.751 -13.142  1.00  0.00           C  
ATOM   3053  O2    C    95      -6.558  -0.139 -12.809  1.00  0.00           O  
ATOM   3054  N3    C    95      -5.599  -1.946 -13.772  1.00  0.00           N  
ATOM   3055  C4    C    95      -4.481  -2.584 -14.118  1.00  0.00           C  
ATOM   3056  N4    C    95      -4.597  -3.761 -14.738  1.00  0.00           N  
ATOM   3057  C5    C    95      -3.194  -2.043 -13.843  1.00  0.00           C  
ATOM   3058  C6    C    95      -3.139  -0.859 -13.220  1.00  0.00           C  
ATOM   3059  H5'   C    95      -0.629   2.007  -9.885  1.00  0.00           H  
ATOM   3060 H5''   C    95      -0.789   0.619 -10.657  1.00  0.00           H  
ATOM   3061  H4'   C    95      -2.612   2.753 -10.578  1.00  0.00           H  
ATOM   3062  H3'   C    95      -3.009  -0.006 -10.033  1.00  0.00           H  
ATOM   3063  H1'   C    95      -4.811   1.757 -12.636  1.00  0.00           H  
ATOM   3064  H2'   C    95      -5.230   0.229 -10.559  1.00  0.00           H  
ATOM   3065 HO2'   C    95      -5.148   2.441  -9.428  1.00  0.00           H  
ATOM   3066  H42   C    95      -3.794  -4.254 -15.006  1.00  0.00           H  
ATOM   3067  H41   C    95      -5.486  -4.131 -14.925  1.00  0.00           H  
ATOM   3068  H5    C    95      -2.377  -2.519 -14.102  1.00  0.00           H  
ATOM   3069  H6    C    95      -2.262  -0.470 -13.022  1.00  0.00           H  
ATOM   3070  P     A    96      -3.245   0.234  -7.458  1.00  0.00           P  
ATOM   3071  OP2   A    96      -1.991  -0.523  -7.703  1.00  0.00           O  
ATOM   3072  OP1   A    96      -3.443   0.926  -6.160  1.00  0.00           O  
ATOM   3073  O5'   A    96      -4.470  -0.761  -7.678  1.00  0.00           O  
ATOM   3074  C5'   A    96      -5.798  -0.359  -7.376  1.00  0.00           C  
ATOM   3075  C4'   A    96      -6.803  -1.396  -7.810  1.00  0.00           C  
ATOM   3076  O4'   A    96      -6.694  -1.525  -9.257  1.00  0.00           O  
ATOM   3077  C3'   A    96      -6.564  -2.810  -7.303  1.00  0.00           C  
ATOM   3078  O3'   A    96      -7.104  -3.035  -6.012  1.00  0.00           O  
ATOM   3079  C1'   A    96      -6.951  -2.855  -9.630  1.00  0.00           C  
ATOM   3080  C2'   A    96      -7.317  -3.598  -8.366  1.00  0.00           C  
ATOM   3081  O2'   A    96      -8.722  -3.508  -8.177  1.00  0.00           O  
ATOM   3082  N1    A    96      -4.980  -6.583 -12.592  1.00  0.00           N  
ATOM   3083  C2    A    96      -6.224  -6.340 -12.158  1.00  0.00           C  
ATOM   3084  N3    A    96      -6.668  -5.349 -11.388  1.00  0.00           N  
ATOM   3085  C4    A    96      -5.661  -4.527 -11.045  1.00  0.00           C  
ATOM   3086  C5    A    96      -4.333  -4.645 -11.412  1.00  0.00           C  
ATOM   3087  C6    A    96      -3.992  -5.737 -12.230  1.00  0.00           C  
ATOM   3088  N6    A    96      -2.753  -5.980 -12.661  1.00  0.00           N  
ATOM   3089  N7    A    96      -3.581  -3.611 -10.871  1.00  0.00           N  
ATOM   3090  C8    A    96      -4.456  -2.903 -10.201  1.00  0.00           C  
ATOM   3091  N9    A    96      -5.735  -3.399 -10.263  1.00  0.00           N  
ATOM   3092  H5'   A    96      -5.990   0.484  -7.837  1.00  0.00           H  
ATOM   3093 H5''   A    96      -5.879  -0.220  -6.410  1.00  0.00           H  
ATOM   3094  H4'   A    96      -7.717  -1.128  -7.580  1.00  0.00           H  
ATOM   3095  H3'   A    96      -5.617  -3.061  -7.303  1.00  0.00           H  
ATOM   3096  H1'   A    96      -7.698  -2.902 -10.264  1.00  0.00           H  
ATOM   3097  H2'   A    96      -7.015  -4.530  -8.404  1.00  0.00           H  
ATOM   3098 HO2'   A    96      -8.910  -3.448  -7.217  1.00  0.00           H  
ATOM   3099  H2    A    96      -6.904  -6.984 -12.449  1.00  0.00           H  
ATOM   3100  H61   A    96      -2.576  -6.758 -13.230  1.00  0.00           H  
ATOM   3101  H62   A    96      -2.020  -5.379 -12.412  1.00  0.00           H  
ATOM   3102  H8    A    96      -4.220  -2.093  -9.701  1.00  0.00           H  
ATOM   3103  P     U    97      -6.268  -3.867  -4.920  1.00  0.00           P  
ATOM   3104  OP2   U    97      -4.826  -3.732  -5.245  1.00  0.00           O  
ATOM   3105  OP1   U    97      -6.757  -3.479  -3.573  1.00  0.00           O  
ATOM   3106  O5'   U    97      -6.693  -5.380  -5.182  1.00  0.00           O  
ATOM   3107  C5'   U    97      -8.007  -5.830  -4.888  1.00  0.00           C  
ATOM   3108  C4'   U    97      -8.246  -7.223  -5.406  1.00  0.00           C  
ATOM   3109  O4'   U    97      -8.040  -7.260  -6.841  1.00  0.00           O  
ATOM   3110  C3'   U    97      -7.278  -8.271  -4.920  1.00  0.00           C  
ATOM   3111  O3'   U    97      -7.576  -8.677  -3.602  1.00  0.00           O  
ATOM   3112  C1'   U    97      -7.557  -8.530  -7.226  1.00  0.00           C  
ATOM   3113  C2'   U    97      -7.492  -9.364  -5.951  1.00  0.00           C  
ATOM   3114  O2'   U    97      -8.741  -9.992  -5.781  1.00  0.00           O  
ATOM   3115  N1    U    97      -6.248  -8.339  -7.870  1.00  0.00           N  
ATOM   3116  C2    U    97      -5.681  -9.423  -8.526  1.00  0.00           C  
ATOM   3117  O2    U    97      -6.211 -10.522  -8.582  1.00  0.00           O  
ATOM   3118  N3    U    97      -4.469  -9.169  -9.123  1.00  0.00           N  
ATOM   3119  C4    U    97      -3.785  -7.970  -9.137  1.00  0.00           C  
ATOM   3120  O4    U    97      -2.719  -7.895  -9.749  1.00  0.00           O  
ATOM   3121  C5    U    97      -4.429  -6.901  -8.434  1.00  0.00           C  
ATOM   3122  C6    U    97      -5.603  -7.115  -7.833  1.00  0.00           C  
ATOM   3123  H5'   U    97      -8.653  -5.221  -5.301  1.00  0.00           H  
ATOM   3124 H5''   U    97      -8.137  -5.825  -3.917  1.00  0.00           H  
ATOM   3125  H4'   U    97      -9.270  -7.458  -5.082  1.00  0.00           H  
ATOM   3126  H3'   U    97      -6.237  -7.920  -4.864  1.00  0.00           H  
ATOM   3127  H1'   U    97      -8.176  -9.089  -7.943  1.00  0.00           H  
ATOM   3128  H2'   U    97      -6.746 -10.168  -5.879  1.00  0.00           H  
ATOM   3129 HO2'   U    97      -9.026  -9.916  -4.825  1.00  0.00           H  
ATOM   3130  H3    U    97      -4.034  -9.937  -9.596  1.00  0.00           H  
ATOM   3131  H5    U    97      -3.958  -5.907  -8.388  1.00  0.00           H  
ATOM   3132  H6    U    97      -6.082  -6.281  -7.298  1.00  0.00           H  
ATOM   3133  P     G    98      -6.381  -9.156  -2.646  1.00  0.00           P  
ATOM   3134  OP2   G    98      -5.222  -8.241  -2.860  1.00  0.00           O  
ATOM   3135  OP1   G    98      -6.941  -9.332  -1.274  1.00  0.00           O  
ATOM   3136  O5'   G    98      -5.986 -10.582  -3.240  1.00  0.00           O  
ATOM   3137  C5'   G    98      -6.903 -11.679  -3.168  1.00  0.00           C  
ATOM   3138  C4'   G    98      -6.340 -12.888  -3.876  1.00  0.00           C  
ATOM   3139  O4'   G    98      -6.094 -12.570  -5.270  1.00  0.00           O  
ATOM   3140  C3'   G    98      -4.998 -13.393  -3.367  1.00  0.00           C  
ATOM   3141  O3'   G    98      -5.113 -14.208  -2.214  1.00  0.00           O  
ATOM   3142  C1'   G    98      -4.888 -13.209  -5.721  1.00  0.00           C  
ATOM   3143  C2'   G    98      -4.437 -14.123  -4.579  1.00  0.00           C  
ATOM   3144  O2'   G    98      -5.047 -15.397  -4.740  1.00  0.00           O  
ATOM   3145  N1    G    98      -0.355 -12.433  -7.902  1.00  0.00           N  
ATOM   3146  C2    G    98      -1.058 -13.602  -7.742  1.00  0.00           C  
ATOM   3147  N2    G    98      -0.484 -14.714  -8.224  1.00  0.00           N  
ATOM   3148  N3    G    98      -2.240 -13.677  -7.151  1.00  0.00           N  
ATOM   3149  C4    G    98      -2.670 -12.470  -6.727  1.00  0.00           C  
ATOM   3150  C5    G    98      -2.046 -11.246  -6.838  1.00  0.00           C  
ATOM   3151  C6    G    98      -0.779 -11.180  -7.473  1.00  0.00           C  
ATOM   3152  O6    G    98      -0.066 -10.189  -7.669  1.00  0.00           O  
ATOM   3153  N7    G    98      -2.822 -10.245  -6.272  1.00  0.00           N  
ATOM   3154  C8    G    98      -3.883 -10.865  -5.835  1.00  0.00           C  
ATOM   3155  N9    G    98      -3.856 -12.217  -6.078  1.00  0.00           N  
ATOM   3156  H5'   G    98      -7.863 -11.400  -3.626  1.00  0.00           H  
ATOM   3157 H5''   G    98      -7.109 -11.931  -2.118  1.00  0.00           H  
ATOM   3158  H4'   G    98      -6.992 -13.618  -3.825  1.00  0.00           H  
ATOM   3159  H3'   G    98      -4.424 -12.625  -3.162  1.00  0.00           H  
ATOM   3160  H1'   G    98      -5.105 -13.753  -6.507  1.00  0.00           H  
ATOM   3161  H2'   G    98      -3.461 -14.191  -4.539  1.00  0.00           H  
ATOM   3162 HO2'   G    98      -5.448 -15.667  -3.889  1.00  0.00           H  
ATOM   3163  H1    G    98       0.514 -12.484  -8.355  1.00  0.00           H  
ATOM   3164  H22   G    98      -0.941 -15.578  -8.138  1.00  0.00           H  
ATOM   3165  H21   G    98       0.391 -14.667  -8.662  1.00  0.00           H  
ATOM   3166  H8    G    98      -4.623 -10.412  -5.380  1.00  0.00           H  
ATOM   3167  P     G    99      -3.869 -14.364  -1.208  1.00  0.00           P  
ATOM   3168  OP2   G    99      -3.233 -13.032  -1.054  1.00  0.00           O  
ATOM   3169  OP1   G    99      -4.340 -15.097  -0.005  1.00  0.00           O  
ATOM   3170  O5'   G    99      -2.853 -15.309  -1.993  1.00  0.00           O  
ATOM   3171  C5'   G    99      -3.187 -16.659  -2.281  1.00  0.00           C  
ATOM   3172  C4'   G    99      -2.049 -17.377  -2.962  1.00  0.00           C  
ATOM   3173  O4'   G    99      -1.813 -16.794  -4.270  1.00  0.00           O  
ATOM   3174  C3'   G    99      -0.697 -17.293  -2.269  1.00  0.00           C  
ATOM   3175  O3'   G    99      -0.572 -18.199  -1.186  1.00  0.00           O  
ATOM   3176  C1'   G    99      -0.403 -16.841  -4.571  1.00  0.00           C  
ATOM   3177  C2'   G    99       0.276 -17.565  -3.408  1.00  0.00           C  
ATOM   3178  O2'   G    99       0.345 -18.952  -3.707  1.00  0.00           O  
ATOM   3179  N1    G    99       3.517 -14.020  -6.179  1.00  0.00           N  
ATOM   3180  C2    G    99       3.375 -15.386  -6.156  1.00  0.00           C  
ATOM   3181  N2    G    99       4.410 -16.100  -6.621  1.00  0.00           N  
ATOM   3182  N3    G    99       2.296 -16.008  -5.709  1.00  0.00           N  
ATOM   3183  C4    G    99       1.355 -15.142  -5.279  1.00  0.00           C  
ATOM   3184  C5    G    99       1.397 -13.764  -5.260  1.00  0.00           C  
ATOM   3185  C6    G    99       2.560 -13.109  -5.742  1.00  0.00           C  
ATOM   3186  O6    G    99       2.790 -11.896  -5.807  1.00  0.00           O  
ATOM   3187  N7    G    99       0.222 -13.242  -4.740  1.00  0.00           N  
ATOM   3188  C8    G    99      -0.501 -14.292  -4.457  1.00  0.00           C  
ATOM   3189  N9    G    99       0.126 -15.477  -4.760  1.00  0.00           N  
ATOM   3190  H5'   G    99      -3.972 -16.677  -2.866  1.00  0.00           H  
ATOM   3191 H5''   G    99      -3.401 -17.120  -1.443  1.00  0.00           H  
ATOM   3192  H4'   G    99      -2.291 -18.321  -3.073  1.00  0.00           H  
ATOM   3193  H3'   G    99      -0.560 -16.379  -1.943  1.00  0.00           H  
ATOM   3194  H1'   G    99      -0.278 -17.356  -5.394  1.00  0.00           H  
ATOM   3195  H2'   G    99       1.163 -17.190  -3.221  1.00  0.00           H  
ATOM   3196 HO2'   G    99       0.016 -19.461  -2.938  1.00  0.00           H  
ATOM   3197  H1    G    99       4.357 -13.656  -6.531  1.00  0.00           H  
ATOM   3198  H22   G    99       4.365 -17.080  -6.629  1.00  0.00           H  
ATOM   3199  H21   G    99       5.212 -15.647  -6.953  1.00  0.00           H  
ATOM   3200  H8    G    99      -1.399 -14.239  -4.070  1.00  0.00           H  
ATOM   3201  P     U   100       0.207 -17.757   0.148  1.00  0.00           P  
ATOM   3202  OP2   U   100      -0.244 -16.390   0.513  1.00  0.00           O  
ATOM   3203  OP1   U   100       0.084 -18.858   1.138  1.00  0.00           O  
ATOM   3204  O5'   U   100       1.731 -17.670  -0.306  1.00  0.00           O  
ATOM   3205  C5'   U   100       2.442 -18.832  -0.704  1.00  0.00           C  
ATOM   3206  C4'   U   100       3.777 -18.487  -1.315  1.00  0.00           C  
ATOM   3207  O4'   U   100       3.582 -17.711  -2.526  1.00  0.00           O  
ATOM   3208  C3'   U   100       4.700 -17.624  -0.468  1.00  0.00           C  
ATOM   3209  O3'   U   100       5.438 -18.371   0.485  1.00  0.00           O  
ATOM   3210  C1'   U   100       4.557 -16.686  -2.632  1.00  0.00           C  
ATOM   3211  C2'   U   100       5.568 -16.939  -1.513  1.00  0.00           C  
ATOM   3212  O2'   U   100       6.579 -17.813  -1.995  1.00  0.00           O  
ATOM   3213  N1    U   100       3.912 -15.355  -2.516  1.00  0.00           N  
ATOM   3214  C2    U   100       4.643 -14.262  -2.940  1.00  0.00           C  
ATOM   3215  O2    U   100       5.771 -14.350  -3.395  1.00  0.00           O  
ATOM   3216  N3    U   100       4.006 -13.051  -2.816  1.00  0.00           N  
ATOM   3217  C4    U   100       2.739 -12.825  -2.321  1.00  0.00           C  
ATOM   3218  O4    U   100       2.307 -11.672  -2.272  1.00  0.00           O  
ATOM   3219  C5    U   100       2.042 -14.002  -1.902  1.00  0.00           C  
ATOM   3220  C6    U   100       2.639 -15.193  -2.013  1.00  0.00           C  
ATOM   3221  H5'   U   100       1.907 -19.324  -1.363  1.00  0.00           H  
ATOM   3222 H5''   U   100       2.587 -19.402   0.080  1.00  0.00           H  
ATOM   3223  H4'   U   100       4.242 -19.320  -1.542  1.00  0.00           H  
ATOM   3224  H3'   U   100       4.166 -16.946  -0.000  1.00  0.00           H  
ATOM   3225  H1'   U   100       5.007 -16.752  -3.499  1.00  0.00           H  
ATOM   3226  H2'   U   100       5.945 -16.100  -1.174  1.00  0.00           H  
ATOM   3227 HO2'   U   100       6.709 -18.537  -1.347  1.00  0.00           H  
ATOM   3228  H3    U   100       4.507 -12.263  -3.110  1.00  0.00           H  
ATOM   3229  H5    U   100       1.135 -13.935  -1.537  1.00  0.00           H  
ATOM   3230  H6    U   100       2.140 -15.983  -1.718  1.00  0.00           H  
ATOM   3231  P     C   101       5.807 -17.726   1.909  1.00  0.00           P  
ATOM   3232  OP2   C   101       4.701 -16.819   2.306  1.00  0.00           O  
ATOM   3233  OP1   C   101       6.214 -18.826   2.820  1.00  0.00           O  
ATOM   3234  O5'   C   101       7.093 -16.835   1.609  1.00  0.00           O  
ATOM   3235  C5'   C   101       8.348 -17.436   1.332  1.00  0.00           C  
ATOM   3236  C4'   C   101       9.358 -16.423   0.851  1.00  0.00           C  
ATOM   3237  O4'   C   101       8.877 -15.784  -0.360  1.00  0.00           O  
ATOM   3238  C3'   C   101       9.645 -15.263   1.792  1.00  0.00           C  
ATOM   3239  O3'   C   101      10.587 -15.588   2.801  1.00  0.00           O  
ATOM   3240  C1'   C   101       9.202 -14.398  -0.362  1.00  0.00           C  
ATOM   3241  C2'   C   101      10.119 -14.172   0.842  1.00  0.00           C  
ATOM   3242  O2'   C   101      11.465 -14.386   0.443  1.00  0.00           O  
ATOM   3243  N1    C   101       7.976 -13.565  -0.300  1.00  0.00           N  
ATOM   3244  C2    C   101       8.067 -12.219  -0.676  1.00  0.00           C  
ATOM   3245  O2    C   101       9.161 -11.766  -1.047  1.00  0.00           O  
ATOM   3246  N3    C   101       6.963 -11.439  -0.630  1.00  0.00           N  
ATOM   3247  C4    C   101       5.799 -11.950  -0.228  1.00  0.00           C  
ATOM   3248  N4    C   101       4.736 -11.142  -0.198  1.00  0.00           N  
ATOM   3249  C5    C   101       5.675 -13.313   0.162  1.00  0.00           C  
ATOM   3250  C6    C   101       6.772 -14.076   0.110  1.00  0.00           C  
ATOM   3251  H5'   C   101       8.229 -18.121   0.641  1.00  0.00           H  
ATOM   3252 H5''   C   101       8.686 -17.861   2.148  1.00  0.00           H  
ATOM   3253  H4'   C   101      10.199 -16.886   0.654  1.00  0.00           H  
ATOM   3254  H3'   C   101       8.807 -14.978   2.216  1.00  0.00           H  
ATOM   3255  H1'   C   101       9.692 -14.194  -1.187  1.00  0.00           H  
ATOM   3256  H2'   C   101       9.992 -13.280   1.227  1.00  0.00           H  
ATOM   3257 HO2'   C   101      11.898 -14.983   1.088  1.00  0.00           H  
ATOM   3258  H42   C   101       3.867 -11.488   0.093  1.00  0.00           H  
ATOM   3259  H41   C   101       4.826 -10.204  -0.466  1.00  0.00           H  
ATOM   3260  H5    C   101       4.815 -13.680   0.455  1.00  0.00           H  
ATOM   3261  H6    C   101       6.707 -15.017   0.374  1.00  0.00           H  
ATOM   3262  P     C   102      10.564 -14.790   4.198  1.00  0.00           P  
ATOM   3263  OP2   C   102       9.194 -14.330   4.535  1.00  0.00           O  
ATOM   3264  OP1   C   102      11.301 -15.648   5.163  1.00  0.00           O  
ATOM   3265  O5'   C   102      11.451 -13.517   3.856  1.00  0.00           O  
ATOM   3266  C5'   C   102      11.451 -12.385   4.699  1.00  0.00           C  
ATOM   3267  C4'   C   102      11.976 -11.198   3.948  1.00  0.00           C  
ATOM   3268  O4'   C   102      11.317 -11.103   2.659  1.00  0.00           O  
ATOM   3269  C3'   C   102      11.658  -9.892   4.638  1.00  0.00           C  
ATOM   3270  O3'   C   102      12.629  -9.618   5.636  1.00  0.00           O  
ATOM   3271  C1'   C   102      10.978  -9.763   2.385  1.00  0.00           C  
ATOM   3272  C2'   C   102      11.617  -8.903   3.484  1.00  0.00           C  
ATOM   3273  O2'   C   102      12.896  -8.471   3.073  1.00  0.00           O  
ATOM   3274  N1    C   102       9.498  -9.665   2.344  1.00  0.00           N  
ATOM   3275  C2    C   102       8.902  -8.434   1.981  1.00  0.00           C  
ATOM   3276  O2    C   102       9.630  -7.476   1.654  1.00  0.00           O  
ATOM   3277  N3    C   102       7.551  -8.329   1.990  1.00  0.00           N  
ATOM   3278  C4    C   102       6.801  -9.382   2.319  1.00  0.00           C  
ATOM   3279  N4    C   102       5.480  -9.225   2.320  1.00  0.00           N  
ATOM   3280  C5    C   102       7.375 -10.644   2.665  1.00  0.00           C  
ATOM   3281  C6    C   102       8.711 -10.740   2.665  1.00  0.00           C  
ATOM   3282  H5'   C   102      12.072 -12.573   5.586  1.00  0.00           H  
ATOM   3283 H5''   C   102      10.431 -12.182   5.057  1.00  0.00           H  
ATOM   3284  H4'   C   102      13.062 -11.370   3.901  1.00  0.00           H  
ATOM   3285  H3'   C   102      10.697  -9.898   5.175  1.00  0.00           H  
ATOM   3286  H1'   C   102      11.342  -9.374   1.423  1.00  0.00           H  
ATOM   3287  H2'   C   102      11.084  -7.976   3.738  1.00  0.00           H  
ATOM   3288 HO2'   C   102      13.514  -8.459   3.859  1.00  0.00           H  
ATOM   3289  H42   C   102       4.884  -9.992   2.562  1.00  0.00           H  
ATOM   3290  H41   C   102       5.082  -8.341   2.077  1.00  0.00           H  
ATOM   3291  H5    C   102       6.742 -11.506   2.924  1.00  0.00           H  
ATOM   3292  H6    C   102       9.186 -11.698   2.926  1.00  0.00           H  
ATOM   3293  P     U   103      12.171  -9.162   7.108  1.00  0.00           P  
ATOM   3294  OP2   U   103      11.014 -10.002   7.509  1.00  0.00           O  
ATOM   3295  OP1   U   103      13.378  -9.114   7.971  1.00  0.00           O  
ATOM   3296  O5'   U   103      11.651  -7.671   6.904  1.00  0.00           O  
ATOM   3297  C5'   U   103      12.539  -6.635   6.514  1.00  0.00           C  
ATOM   3298  C4'   U   103      11.802  -5.354   6.207  1.00  0.00           C  
ATOM   3299  O4'   U   103      10.910  -5.606   5.086  1.00  0.00           O  
ATOM   3300  C3'   U   103      10.889  -4.827   7.302  1.00  0.00           C  
ATOM   3301  O3'   U   103      11.570  -4.035   8.258  1.00  0.00           O  
ATOM   3302  C1'   U   103       9.702  -4.891   5.262  1.00  0.00           C  
ATOM   3303  C2'   U   103       9.827  -4.057   6.530  1.00  0.00           C  
ATOM   3304  O2'   U   103      10.285  -2.758   6.183  1.00  0.00           O  
ATOM   3305  N1    U   103       8.576  -5.854   5.331  1.00  0.00           N  
ATOM   3306  C2    U   103       7.298  -5.340   5.211  1.00  0.00           C  
ATOM   3307  O2    U   103       7.070  -4.153   5.054  1.00  0.00           O  
ATOM   3308  N3    U   103       6.288  -6.268   5.280  1.00  0.00           N  
ATOM   3309  C4    U   103       6.420  -7.630   5.454  1.00  0.00           C  
ATOM   3310  O4    U   103       5.410  -8.334   5.497  1.00  0.00           O  
ATOM   3311  C5    U   103       7.770  -8.090   5.570  1.00  0.00           C  
ATOM   3312  C6    U   103       8.773  -7.208   5.505  1.00  0.00           C  
ATOM   3313  H5'   U   103      13.031  -6.919   5.715  1.00  0.00           H  
ATOM   3314 H5''   U   103      13.176  -6.469   7.240  1.00  0.00           H  
ATOM   3315  H4'   U   103      12.454  -4.666   5.962  1.00  0.00           H  
ATOM   3316  H3'   U   103      10.461  -5.583   7.757  1.00  0.00           H  
ATOM   3317  H1'   U   103       9.572  -4.294   4.495  1.00  0.00           H  
ATOM   3318  H2'   U   103       8.980  -4.023   7.021  1.00  0.00           H  
ATOM   3319 HO2'   U   103      10.886  -2.432   6.886  1.00  0.00           H  
ATOM   3320  H3    U   103       5.374  -5.925   5.197  1.00  0.00           H  
ATOM   3321  H5    U   103       7.958  -9.044   5.696  1.00  0.00           H  
ATOM   3322  H6    U   103       9.688  -7.547   5.589  1.00  0.00           H  
ATOM   3323  P     A   104      11.362  -4.304   9.829  1.00  0.00           P  
ATOM   3324  OP2   A   104      11.616  -5.743  10.087  1.00  0.00           O  
ATOM   3325  OP1   A   104      12.129  -3.277  10.577  1.00  0.00           O  
ATOM   3326  O5'   A   104       9.810  -4.028  10.064  1.00  0.00           O  
ATOM   3327  C5'   A   104       9.293  -2.706  10.042  1.00  0.00           C  
ATOM   3328  C4'   A   104       7.789  -2.701   9.923  1.00  0.00           C  
ATOM   3329  O4'   A   104       7.380  -3.501   8.783  1.00  0.00           O  
ATOM   3330  C3'   A   104       7.026  -3.311  11.089  1.00  0.00           C  
ATOM   3331  O3'   A   104       6.911  -2.434  12.196  1.00  0.00           O  
ATOM   3332  C1'   A   104       6.145  -4.112   9.054  1.00  0.00           C  
ATOM   3333  C2'   A   104       5.693  -3.683  10.448  1.00  0.00           C  
ATOM   3334  O2'   A   104       4.843  -2.551  10.333  1.00  0.00           O  
ATOM   3335  N1    A   104       3.631  -8.581   8.543  1.00  0.00           N  
ATOM   3336  C2    A   104       3.206  -7.314   8.628  1.00  0.00           C  
ATOM   3337  N3    A   104       3.917  -6.196   8.761  1.00  0.00           N  
ATOM   3338  C4    A   104       5.232  -6.472   8.806  1.00  0.00           C  
ATOM   3339  C5    A   104       5.820  -7.721   8.730  1.00  0.00           C  
ATOM   3340  C6    A   104       4.959  -8.823   8.591  1.00  0.00           C  
ATOM   3341  N6    A   104       5.381 -10.087   8.506  1.00  0.00           N  
ATOM   3342  N7    A   104       7.202  -7.618   8.811  1.00  0.00           N  
ATOM   3343  C8    A   104       7.415  -6.331   8.931  1.00  0.00           C  
ATOM   3344  N9    A   104       6.268  -5.578   8.936  1.00  0.00           N  
ATOM   3345  H5'   A   104       9.675  -2.225   9.279  1.00  0.00           H  
ATOM   3346 H5''   A   104       9.550  -2.248  10.869  1.00  0.00           H  
ATOM   3347  H4'   A   104       7.485  -1.779   9.789  1.00  0.00           H  
ATOM   3348  H3'   A   104       7.482  -4.128  11.380  1.00  0.00           H  
ATOM   3349  H1'   A   104       5.505  -3.783   8.388  1.00  0.00           H  
ATOM   3350  H2'   A   104       5.256  -4.418  10.928  1.00  0.00           H  
ATOM   3351 HO2'   A   104       5.035  -1.932  11.067  1.00  0.00           H  
ATOM   3352  H2    A   104       2.234  -7.192   8.588  1.00  0.00           H  
ATOM   3353  H61   A   104       4.732 -10.815   8.410  1.00  0.00           H  
ATOM   3354  H62   A   104       6.340 -10.287   8.539  1.00  0.00           H  
ATOM   3355  H8    A   104       8.312  -5.942   9.011  1.00  0.00           H  
ATOM   3356  P     A   105       6.851  -3.025  13.682  1.00  0.00           P  
ATOM   3357  OP2   A   105       6.849  -4.501  13.531  1.00  0.00           O  
ATOM   3358  OP1   A   105       7.954  -2.364  14.425  1.00  0.00           O  
ATOM   3359  O5'   A   105       5.474  -2.597  14.361  1.00  0.00           O  
ATOM   3360  C5'   A   105       5.078  -1.235  14.409  1.00  0.00           C  
ATOM   3361  C4'   A   105       3.622  -1.094  14.777  1.00  0.00           C  
ATOM   3362  O4'   A   105       2.799  -1.783  13.787  1.00  0.00           O  
ATOM   3363  C3'   A   105       3.206  -1.709  16.104  1.00  0.00           C  
ATOM   3364  O3'   A   105       3.436  -0.851  17.209  1.00  0.00           O  
ATOM   3365  C1'   A   105       1.737  -2.449  14.418  1.00  0.00           C  
ATOM   3366  C2'   A   105       1.727  -1.979  15.876  1.00  0.00           C  
ATOM   3367  O2'   A   105       0.963  -0.786  15.976  1.00  0.00           O  
ATOM   3368  N1    A   105      -0.399  -7.139  14.387  1.00  0.00           N  
ATOM   3369  C2    A   105      -0.921  -5.913  14.522  1.00  0.00           C  
ATOM   3370  N3    A   105      -0.305  -4.732  14.521  1.00  0.00           N  
ATOM   3371  C4    A   105       1.020  -4.887  14.356  1.00  0.00           C  
ATOM   3372  C5    A   105       1.702  -6.080  14.205  1.00  0.00           C  
ATOM   3373  C6    A   105       0.936  -7.260  14.223  1.00  0.00           C  
ATOM   3374  N6    A   105       1.456  -8.482  14.089  1.00  0.00           N  
ATOM   3375  N7    A   105       3.064  -5.852  14.058  1.00  0.00           N  
ATOM   3376  C8    A   105       3.172  -4.548  14.123  1.00  0.00           C  
ATOM   3377  N9    A   105       1.975  -3.901  14.303  1.00  0.00           N  
ATOM   3378  H5'   A   105       5.226  -0.826  13.531  1.00  0.00           H  
ATOM   3379 H5''   A   105       5.622  -0.766  15.075  1.00  0.00           H  
ATOM   3380  H4'   A   105       3.384  -0.143  14.779  1.00  0.00           H  
ATOM   3381  H3'   A   105       3.678  -2.555  16.252  1.00  0.00           H  
ATOM   3382  H1'   A   105       0.880  -2.225  13.997  1.00  0.00           H  
ATOM   3383  H2'   A   105       1.392  -2.677  16.478  1.00  0.00           H  
ATOM   3384 HO2'   A   105       1.395  -0.184  16.617  1.00  0.00           H  
ATOM   3385  H2    A   105      -1.894  -5.880  14.638  1.00  0.00           H  
ATOM   3386  H61   A   105       0.870  -9.268  14.110  1.00  0.00           H  
ATOM   3387  H62   A   105       2.422  -8.594  13.969  1.00  0.00           H  
ATOM   3388  H8    A   105       4.030  -4.078  14.051  1.00  0.00           H  
ATOM   3389  P     C   106       4.331  -1.350  18.447  1.00  0.00           P  
ATOM   3390  OP2   C   106       5.712  -1.580  17.954  1.00  0.00           O  
ATOM   3391  OP1   C   106       4.103  -0.421  19.583  1.00  0.00           O  
ATOM   3392  O5'   C   106       3.703  -2.762  18.833  1.00  0.00           O  
ATOM   3393  C5'   C   106       2.411  -2.851  19.416  1.00  0.00           C  
ATOM   3394  C4'   C   106       1.920  -4.278  19.467  1.00  0.00           C  
ATOM   3395  O4'   C   106       1.661  -4.777  18.137  1.00  0.00           O  
ATOM   3396  C3'   C   106       2.896  -5.303  20.023  1.00  0.00           C  
ATOM   3397  O3'   C   106       3.010  -5.247  21.435  1.00  0.00           O  
ATOM   3398  C1'   C   106       1.817  -6.163  18.142  1.00  0.00           C  
ATOM   3399  C2'   C   106       2.287  -6.592  19.525  1.00  0.00           C  
ATOM   3400  O2'   C   106       1.159  -6.972  20.298  1.00  0.00           O  
ATOM   3401  N1    C   106       3.118  -6.511  17.520  1.00  0.00           N  
ATOM   3402  C2    C   106       3.344  -7.843  17.151  1.00  0.00           C  
ATOM   3403  O2    C   106       2.456  -8.686  17.353  1.00  0.00           O  
ATOM   3404  N3    C   106       4.522  -8.187  16.582  1.00  0.00           N  
ATOM   3405  C4    C   106       5.459  -7.262  16.376  1.00  0.00           C  
ATOM   3406  N4    C   106       6.607  -7.648  15.812  1.00  0.00           N  
ATOM   3407  C5    C   106       5.262  -5.901  16.741  1.00  0.00           C  
ATOM   3408  C6    C   106       4.092  -5.572  17.302  1.00  0.00           C  
ATOM   3409  H5'   C   106       1.784  -2.316  18.886  1.00  0.00           H  
ATOM   3410 H5''   C   106       2.447  -2.493  20.327  1.00  0.00           H  
ATOM   3411  H4'   C   106       1.094  -4.308  19.993  1.00  0.00           H  
ATOM   3412  H3'   C   106       3.783  -5.191  19.621  1.00  0.00           H  
ATOM   3413  H1'   C   106       1.102  -6.676  17.711  1.00  0.00           H  
ATOM   3414  H2'   C   106       2.949  -7.312  19.471  1.00  0.00           H  
ATOM   3415 HO2'   C   106       1.426  -7.669  20.933  1.00  0.00           H  
ATOM   3416  H42   C   106       7.316  -6.992  15.648  1.00  0.00           H  
ATOM   3417  H41   C   106       6.740  -8.586  15.563  1.00  0.00           H  
ATOM   3418  H5    C   106       5.957  -5.227  16.585  1.00  0.00           H  
ATOM   3419  H6    C   106       3.937  -4.640  17.560  1.00  0.00           H  
ATOM   3420  P     A   107       4.434  -5.491  22.140  1.00  0.00           P  
ATOM   3421  OP2   A   107       5.473  -5.527  21.080  1.00  0.00           O  
ATOM   3422  OP1   A   107       4.563  -4.527  23.261  1.00  0.00           O  
ATOM   3423  O5'   A   107       4.312  -6.954  22.759  1.00  0.00           O  
ATOM   3424  C5'   A   107       3.201  -7.313  23.568  1.00  0.00           C  
ATOM   3425  C4'   A   107       2.819  -8.759  23.375  1.00  0.00           C  
ATOM   3426  O4'   A   107       2.572  -9.029  21.971  1.00  0.00           O  
ATOM   3427  C3'   A   107       3.868  -9.785  23.774  1.00  0.00           C  
ATOM   3428  O3'   A   107       3.823 -10.117  25.151  1.00  0.00           O  
ATOM   3429  C1'   A   107       3.148 -10.257  21.573  1.00  0.00           C  
ATOM   3430  C2'   A   107       3.557 -10.965  22.864  1.00  0.00           C  
ATOM   3431  O2'   A   107       2.450 -11.712  23.349  1.00  0.00           O  
ATOM   3432  N1    A   107       6.472 -12.129  18.108  1.00  0.00           N  
ATOM   3433  C2    A   107       5.447 -12.686  18.765  1.00  0.00           C  
ATOM   3434  N3    A   107       4.621 -12.140  19.655  1.00  0.00           N  
ATOM   3435  C4    A   107       4.934 -10.849  19.863  1.00  0.00           C  
ATOM   3436  C5    A   107       5.957 -10.137  19.264  1.00  0.00           C  
ATOM   3437  C6    A   107       6.759 -10.830  18.340  1.00  0.00           C  
ATOM   3438  N6    A   107       7.782 -10.275  17.686  1.00  0.00           N  
ATOM   3439  N7    A   107       5.977  -8.827  19.723  1.00  0.00           N  
ATOM   3440  C8    A   107       4.983  -8.777  20.574  1.00  0.00           C  
ATOM   3441  N9    A   107       4.307  -9.965  20.708  1.00  0.00           N  
ATOM   3442  H5'   A   107       2.437  -6.746  23.332  1.00  0.00           H  
ATOM   3443 H5''   A   107       3.429  -7.165  24.509  1.00  0.00           H  
ATOM   3444  H4'   A   107       1.998  -8.940  23.879  1.00  0.00           H  
ATOM   3445  H3'   A   107       4.758  -9.439  23.552  1.00  0.00           H  
ATOM   3446  H1'   A   107       2.508 -10.816  21.083  1.00  0.00           H  
ATOM   3447  H2'   A   107       4.345 -11.531  22.727  1.00  0.00           H  
ATOM   3448 HO2'   A   107       2.446 -11.676  24.328  1.00  0.00           H  
ATOM   3449  H2    A   107       5.280 -13.631  18.561  1.00  0.00           H  
ATOM   3450  H61   A   107       8.305 -10.809  17.052  1.00  0.00           H  
ATOM   3451  H62   A   107       8.008  -9.334  17.837  1.00  0.00           H  
ATOM   3452  H8    A   107       4.743  -7.966  21.070  1.00  0.00           H  
ATOM   3453  P     C   108       5.183 -10.221  26.002  1.00  0.00           P  
ATOM   3454  OP2   C   108       6.008  -9.026  25.699  1.00  0.00           O  
ATOM   3455  OP1   C   108       4.822 -10.526  27.410  1.00  0.00           O  
ATOM   3456  O5'   C   108       5.920 -11.497  25.396  1.00  0.00           O  
ATOM   3457  C5'   C   108       5.326 -12.784  25.464  1.00  0.00           C  
ATOM   3458  C4'   C   108       6.176 -13.827  24.783  1.00  0.00           C  
ATOM   3459  O4'   C   108       6.204 -13.589  23.352  1.00  0.00           O  
ATOM   3460  C3'   C   108       7.644 -13.877  25.163  1.00  0.00           C  
ATOM   3461  O3'   C   108       7.853 -14.546  26.401  1.00  0.00           O  
ATOM   3462  C1'   C   108       7.405 -14.118  22.829  1.00  0.00           C  
ATOM   3463  C2'   C   108       8.231 -14.660  23.996  1.00  0.00           C  
ATOM   3464  O2'   C   108       7.989 -16.046  24.110  1.00  0.00           O  
ATOM   3465  N1    C   108       8.107 -13.060  22.070  1.00  0.00           N  
ATOM   3466  C2    C   108       9.126 -13.438  21.188  1.00  0.00           C  
ATOM   3467  O2    C   108       9.421 -14.636  21.099  1.00  0.00           O  
ATOM   3468  N3    C   108       9.769 -12.487  20.467  1.00  0.00           N  
ATOM   3469  C4    C   108       9.445 -11.199  20.623  1.00  0.00           C  
ATOM   3470  N4    C   108      10.115 -10.294  19.908  1.00  0.00           N  
ATOM   3471  C5    C   108       8.417 -10.783  21.525  1.00  0.00           C  
ATOM   3472  C6    C   108       7.778 -11.736  22.217  1.00  0.00           C  
ATOM   3473  H5'   C   108       4.448 -12.754  25.029  1.00  0.00           H  
ATOM   3474 H5''   C   108       5.208 -13.032  26.404  1.00  0.00           H  
ATOM   3475  H4'   C   108       5.719 -14.782  25.083  1.00  0.00           H  
ATOM   3476  H3'   C   108       8.093 -12.885  25.323  1.00  0.00           H  
ATOM   3477  H1'   C   108       7.248 -14.955  22.132  1.00  0.00           H  
ATOM   3478  H2'   C   108       9.324 -14.566  23.929  1.00  0.00           H  
ATOM   3479 HO2'   C   108       7.960 -16.302  25.077  1.00  0.00           H  
ATOM   3480  H42   C   108       9.899  -9.322  20.002  1.00  0.00           H  
ATOM   3481  H41   C   108      10.833 -10.587  19.279  1.00  0.00           H  
ATOM   3482  H5    C   108       8.162  -9.719  21.646  1.00  0.00           H  
ATOM   3483  H6    C   108       6.980 -11.453  22.920  1.00  0.00           H  
ATOM   3484  P     G   109       9.137 -14.180  27.287  1.00  0.00           P  
ATOM   3485  OP2   G   109       9.331 -12.714  27.192  1.00  0.00           O  
ATOM   3486  OP1   G   109       8.983 -14.812  28.613  1.00  0.00           O  
ATOM   3487  O5'   G   109      10.336 -14.899  26.533  1.00  0.00           O  
ATOM   3488  C5'   G   109      11.704 -14.506  26.746  1.00  0.00           C  
ATOM   3489  C4'   G   109      12.593 -15.205  25.744  1.00  0.00           C  
ATOM   3490  O4'   G   109      12.021 -15.058  24.419  1.00  0.00           O  
ATOM   3491  C3'   G   109      14.010 -14.673  25.607  1.00  0.00           C  
ATOM   3492  O3'   G   109      14.871 -15.220  26.588  1.00  0.00           O  
ATOM   3493  C1'   G   109      13.053 -14.921  23.484  1.00  0.00           C  
ATOM   3494  C2'   G   109      14.379 -15.136  24.207  1.00  0.00           C  
ATOM   3495  O2'   G   109      14.701 -16.512  24.153  1.00  0.00           O  
ATOM   3496  N1    G   109      14.934 -11.703  20.018  1.00  0.00           N  
ATOM   3497  C2    G   109      15.296 -12.996  20.273  1.00  0.00           C  
ATOM   3498  N2    G   109      16.294 -13.486  19.517  1.00  0.00           N  
ATOM   3499  N3    G   109      14.728 -13.751  21.202  1.00  0.00           N  
ATOM   3500  C4    G   109      13.753 -13.091  21.860  1.00  0.00           C  
ATOM   3501  C5    G   109      13.319 -11.798  21.674  1.00  0.00           C  
ATOM   3502  C6    G   109      13.939 -11.004  20.686  1.00  0.00           C  
ATOM   3503  O6    G   109      13.701  -9.837  20.385  1.00  0.00           O  
ATOM   3504  N7    G   109      12.286 -11.496  22.547  1.00  0.00           N  
ATOM   3505  C8    G   109      12.119 -12.582  23.243  1.00  0.00           C  
ATOM   3506  N9    G   109      12.978 -13.590  22.885  1.00  0.00           N  
ATOM   3507  H5'   G   109      12.016 -14.760  27.769  1.00  0.00           H  
ATOM   3508 H5''   G   109      11.803 -13.415  26.641  1.00  0.00           H  
ATOM   3509  H4'   G   109      12.655 -16.238  26.115  1.00  0.00           H  
ATOM   3510  H3'   G   109      14.091 -13.586  25.759  1.00  0.00           H  
ATOM   3511  H1'   G   109      13.015 -15.651  22.663  1.00  0.00           H  
ATOM   3512  H2'   G   109      15.269 -14.625  23.812  1.00  0.00           H  
ATOM   3513 HO2'   G   109      15.100 -16.796  25.025  1.00  0.00           H  
ATOM   3514  H1    G   109      15.425 -11.220  19.294  1.00  0.00           H  
ATOM   3515  H22   G   109      16.609 -14.425  19.656  1.00  0.00           H  
ATOM   3516  H21   G   109      16.720 -12.914  18.818  1.00  0.00           H  
ATOM   3517  H8    G   109      11.365 -12.683  24.039  1.00  0.00           H  
ATOM   3518  P     C   110      15.967 -14.281  27.286  1.00  0.00           P  
ATOM   3519  OP2   C   110      15.322 -13.019  27.746  1.00  0.00           O  
ATOM   3520  OP1   C   110      16.711 -15.107  28.256  1.00  0.00           O  
ATOM   3521  O5'   C   110      16.954 -13.914  26.092  1.00  0.00           O  
ATOM   3522  C5'   C   110      18.368 -14.105  26.234  1.00  0.00           C  
ATOM   3523  C4'   C   110      19.023 -14.254  24.883  1.00  0.00           C  
ATOM   3524  O4'   C   110      18.044 -14.077  23.818  1.00  0.00           O  
ATOM   3525  C3'   C   110      20.062 -13.192  24.601  1.00  0.00           C  
ATOM   3526  O3'   C   110      21.321 -13.578  25.129  1.00  0.00           O  
ATOM   3527  C1'   C   110      18.575 -13.302  22.766  1.00  0.00           C  
ATOM   3528  C2'   C   110      20.059 -13.112  23.081  1.00  0.00           C  
ATOM   3529  O2'   C   110      20.799 -14.150  22.483  1.00  0.00           O  
ATOM   3530  N1    C   110      17.803 -12.038  22.708  1.00  0.00           N  
ATOM   3531  C2    C   110      17.920 -11.203  21.578  1.00  0.00           C  
ATOM   3532  O2    C   110      18.706 -11.512  20.674  1.00  0.00           O  
ATOM   3533  N3    C   110      17.178 -10.076  21.512  1.00  0.00           N  
ATOM   3534  C4    C   110      16.357  -9.754  22.515  1.00  0.00           C  
ATOM   3535  N4    C   110      15.633  -8.632  22.403  1.00  0.00           N  
ATOM   3536  C5    C   110      16.238 -10.563  23.679  1.00  0.00           C  
ATOM   3537  C6    C   110      16.970 -11.683  23.734  1.00  0.00           C  
ATOM   3538  H5'   C   110      18.570 -15.001  26.839  1.00  0.00           H  
ATOM   3539 H5''   C   110      18.813 -13.251  26.765  1.00  0.00           H  
ATOM   3540  H4'   C   110      19.487 -15.251  24.918  1.00  0.00           H  
ATOM   3541  H3'   C   110      19.844 -12.224  25.078  1.00  0.00           H  
ATOM   3542  H1'   C   110      18.515 -13.743  21.761  1.00  0.00           H  
ATOM   3543  H2'   C   110      20.519 -12.187  22.704  1.00  0.00           H  
ATOM   3544 HO2'   C   110      21.545 -14.423  23.091  1.00  0.00           H  
ATOM   3545  H42   C   110      15.010  -8.363  23.138  1.00  0.00           H  
ATOM   3546  H41   C   110      15.714  -8.064  21.585  1.00  0.00           H  
ATOM   3547  H5    C   110      15.570 -10.278  24.506  1.00  0.00           H  
ATOM   3548  H6    C   110      16.902 -12.332  24.620  1.00  0.00           H  
ATOM   3549  P     A   111      22.222 -12.498  25.898  1.00  0.00           P  
ATOM   3550  OP2   A   111      21.322 -11.624  26.704  1.00  0.00           O  
ATOM   3551  OP1   A   111      23.339 -13.208  26.562  1.00  0.00           O  
ATOM   3552  O5'   A   111      22.822 -11.607  24.724  1.00  0.00           O  
ATOM   3553  C5'   A   111      23.754 -12.153  23.780  1.00  0.00           C  
ATOM   3554  C4'   A   111      24.028 -11.143  22.703  1.00  0.00           C  
ATOM   3555  O4'   A   111      22.782 -10.868  22.012  1.00  0.00           O  
ATOM   3556  C3'   A   111      24.470  -9.779  23.206  1.00  0.00           C  
ATOM   3557  O3'   A   111      25.858  -9.733  23.466  1.00  0.00           O  
ATOM   3558  C1'   A   111      22.779  -9.513  21.605  1.00  0.00           C  
ATOM   3559  C2'   A   111      24.096  -8.876  22.046  1.00  0.00           C  
ATOM   3560  O2'   A   111      25.046  -8.958  21.007  1.00  0.00           O  
ATOM   3561  N1    A   111      19.490  -5.594  21.074  1.00  0.00           N  
ATOM   3562  C2    A   111      20.626  -5.897  20.444  1.00  0.00           C  
ATOM   3563  N3    A   111      21.454  -6.915  20.649  1.00  0.00           N  
ATOM   3564  C4    A   111      21.014  -7.689  21.656  1.00  0.00           C  
ATOM   3565  C5    A   111      19.876  -7.494  22.412  1.00  0.00           C  
ATOM   3566  C6    A   111      19.077  -6.392  22.084  1.00  0.00           C  
ATOM   3567  N6    A   111      17.938  -6.097  22.711  1.00  0.00           N  
ATOM   3568  N7    A   111      19.756  -8.476  23.383  1.00  0.00           N  
ATOM   3569  C8    A   111      20.792  -9.246  23.181  1.00  0.00           C  
ATOM   3570  N9    A   111      21.587  -8.842  22.134  1.00  0.00           N  
ATOM   3571  H5'   A   111      23.348 -13.075  23.338  1.00  0.00           H  
ATOM   3572 H5''   A   111      24.691 -12.425  24.289  1.00  0.00           H  
ATOM   3573  H4'   A   111      24.817 -11.608  22.093  1.00  0.00           H  
ATOM   3574  H3'   A   111      24.014  -9.491  24.164  1.00  0.00           H  
ATOM   3575  H1'   A   111      22.727  -9.414  20.511  1.00  0.00           H  
ATOM   3576  H2'   A   111      24.060  -7.815  22.330  1.00  0.00           H  
ATOM   3577 HO2'   A   111      25.935  -9.215  21.385  1.00  0.00           H  
ATOM   3578  H2    A   111      20.920  -5.206  19.642  1.00  0.00           H  
ATOM   3579  H61   A   111      17.405  -5.297  22.431  1.00  0.00           H  
ATOM   3580  H62   A   111      17.615  -6.674  23.460  1.00  0.00           H  
ATOM   3581  H8    A   111      21.006 -10.139  23.788  1.00  0.00           H  
ATOM   3582  P     G   112      26.423  -8.840  24.677  1.00  0.00           P  
ATOM   3583  OP2   G   112      25.546  -9.055  25.856  1.00  0.00           O  
ATOM   3584  OP1   G   112      27.883  -9.092  24.793  1.00  0.00           O  
ATOM   3585  O5'   G   112      26.221  -7.340  24.179  1.00  0.00           O  
ATOM   3586  C5'   G   112      26.963  -6.830  23.081  1.00  0.00           C  
ATOM   3587  C4'   G   112      26.992  -5.328  23.085  1.00  0.00           C  
ATOM   3588  O4'   G   112      27.931  -4.874  24.082  1.00  0.00           O  
ATOM   3589  C3'   G   112      27.521  -4.735  21.800  1.00  0.00           C  
ATOM   3590  O3'   G   112      26.442  -4.625  20.889  1.00  0.00           O  
ATOM   3591  C1'   G   112      28.626  -3.721  23.615  1.00  0.00           C  
ATOM   3592  C2'   G   112      28.035  -3.379  22.253  1.00  0.00           C  
ATOM   3593  O2'   G   112      26.971  -2.483  22.470  1.00  0.00           O  
ATOM   3594  N1    G   112      33.342  -1.934  22.969  1.00  0.00           N  
ATOM   3595  C2    G   112      32.138  -1.292  22.781  1.00  0.00           C  
ATOM   3596  N2    G   112      32.213   0.004  22.388  1.00  0.00           N  
ATOM   3597  N3    G   112      30.951  -1.874  22.966  1.00  0.00           N  
ATOM   3598  C4    G   112      31.079  -3.150  23.365  1.00  0.00           C  
ATOM   3599  C5    G   112      32.236  -3.872  23.591  1.00  0.00           C  
ATOM   3600  C6    G   112      33.485  -3.256  23.383  1.00  0.00           C  
ATOM   3601  O6    G   112      34.620  -3.747  23.524  1.00  0.00           O  
ATOM   3602  N7    G   112      31.944  -5.161  24.002  1.00  0.00           N  
ATOM   3603  C8    G   112      30.634  -5.202  24.012  1.00  0.00           C  
ATOM   3604  N9    G   112      30.052  -4.011  23.647  1.00  0.00           N  
ATOM   3605  H5'   G   112      26.555  -7.140  22.247  1.00  0.00           H  
ATOM   3606 H5''   G   112      27.882  -7.168  23.132  1.00  0.00           H  
ATOM   3607  H4'   G   112      25.947  -5.039  23.263  1.00  0.00           H  
ATOM   3608  H3'   G   112      28.275  -5.363  21.301  1.00  0.00           H  
ATOM   3609  H1'   G   112      28.501  -2.832  24.250  1.00  0.00           H  
ATOM   3610  H2'   G   112      28.681  -2.898  21.505  1.00  0.00           H  
ATOM   3611 HO2'   G   112      26.223  -2.693  21.840  1.00  0.00           H  
ATOM   3612  H1    G   112      34.176  -1.411  22.795  1.00  0.00           H  
ATOM   3613  H22   G   112      31.375   0.529  22.236  1.00  0.00           H  
ATOM   3614  H21   G   112      33.104   0.435  22.251  1.00  0.00           H  
ATOM   3615  H8    G   112      30.058  -6.096  24.295  1.00  0.00           H  
ATOM   3616  P     C   113      26.652  -5.040  19.361  1.00  0.00           P  
ATOM   3617  OP2   C   113      27.316  -6.361  19.319  1.00  0.00           O  
ATOM   3618  OP1   C   113      25.327  -4.868  18.725  1.00  0.00           O  
ATOM   3619  O5'   C   113      27.672  -3.937  18.836  1.00  0.00           O  
ATOM   3620  C5'   C   113      27.244  -2.598  18.658  1.00  0.00           C  
ATOM   3621  C4'   C   113      28.405  -1.715  18.279  1.00  0.00           C  
ATOM   3622  O4'   C   113      29.347  -1.622  19.378  1.00  0.00           O  
ATOM   3623  C3'   C   113      29.265  -2.171  17.117  1.00  0.00           C  
ATOM   3624  O3'   C   113      28.628  -1.871  15.876  1.00  0.00           O  
ATOM   3625  C1'   C   113      30.645  -1.406  18.868  1.00  0.00           C  
ATOM   3626  C2'   C   113      30.529  -1.343  17.348  1.00  0.00           C  
ATOM   3627  O2'   C   113      30.395   0.024  17.001  1.00  0.00           O  
ATOM   3628  N1    C   113      31.518  -2.506  19.310  1.00  0.00           N  
ATOM   3629  C2    C   113      32.911  -2.324  19.267  1.00  0.00           C  
ATOM   3630  O2    C   113      33.364  -1.253  18.835  1.00  0.00           O  
ATOM   3631  N3    C   113      33.720  -3.320  19.698  1.00  0.00           N  
ATOM   3632  C4    C   113      33.192  -4.455  20.159  1.00  0.00           C  
ATOM   3633  N4    C   113      34.019  -5.385  20.601  1.00  0.00           N  
ATOM   3634  C5    C   113      31.783  -4.678  20.196  1.00  0.00           C  
ATOM   3635  C6    C   113      30.990  -3.688  19.765  1.00  0.00           C  
ATOM   3636  H5'   C   113      26.783  -2.222  19.583  1.00  0.00           H  
ATOM   3637 H5''   C   113      26.474  -2.550  17.873  1.00  0.00           H  
ATOM   3638  H4'   C   113      27.935  -0.761  17.995  1.00  0.00           H  
ATOM   3639  H3'   C   113      29.428  -3.259  17.089  1.00  0.00           H  
ATOM   3640  H1'   C   113      31.119  -0.468  19.191  1.00  0.00           H  
ATOM   3641  H2'   C   113      31.380  -1.690  16.744  1.00  0.00           H  
ATOM   3642 HO2'   C   113      29.731   0.117  16.258  1.00  0.00           H  
ATOM   3643  H42   C   113      33.658  -6.249  20.954  1.00  0.00           H  
ATOM   3644  H41   C   113      35.005  -5.226  20.585  1.00  0.00           H  
ATOM   3645  H5    C   113      31.366  -5.627  20.563  1.00  0.00           H  
ATOM   3646  H6    C   113      29.898  -3.822  19.778  1.00  0.00           H  
ATOM   3647  P     C   114      28.858  -2.820  14.599  1.00  0.00           P  
ATOM   3648  OP2   C   114      28.794  -4.231  15.056  1.00  0.00           O  
ATOM   3649  OP1   C   114      27.955  -2.358  13.515  1.00  0.00           O  
ATOM   3650  O5'   C   114      30.357  -2.512  14.155  1.00  0.00           O  
ATOM   3651  C5'   C   114      30.727  -1.229  13.674  1.00  0.00           C  
ATOM   3652  C4'   C   114      32.209  -1.140  13.406  1.00  0.00           C  
ATOM   3653  O4'   C   114      32.946  -1.207  14.650  1.00  0.00           O  
ATOM   3654  C3'   C   114      32.807  -2.258  12.566  1.00  0.00           C  
ATOM   3655  O3'   C   114      32.615  -2.067  11.175  1.00  0.00           O  
ATOM   3656  C1'   C   114      34.191  -1.856  14.430  1.00  0.00           C  
ATOM   3657  C2'   C   114      34.281  -2.187  12.945  1.00  0.00           C  
ATOM   3658  O2'   C   114      34.935  -1.122  12.271  1.00  0.00           O  
ATOM   3659  N1    C   114      34.279  -3.068  15.283  1.00  0.00           N  
ATOM   3660  C2    C   114      35.548  -3.550  15.625  1.00  0.00           C  
ATOM   3661  O2    C   114      36.555  -2.956  15.207  1.00  0.00           O  
ATOM   3662  N3    C   114      35.656  -4.652  16.402  1.00  0.00           N  
ATOM   3663  C4    C   114      34.559  -5.272  16.837  1.00  0.00           C  
ATOM   3664  N4    C   114      34.714  -6.357  17.601  1.00  0.00           N  
ATOM   3665  C5    C   114      33.255  -4.808  16.507  1.00  0.00           C  
ATOM   3666  C6    C   114      33.161  -3.716  15.739  1.00  0.00           C  
ATOM   3667  H5'   C   114      30.482  -0.555  14.343  1.00  0.00           H  
ATOM   3668 H5''   C   114      30.240  -1.047  12.843  1.00  0.00           H  
ATOM   3669  H4'   C   114      32.400  -0.282  12.973  1.00  0.00           H  
ATOM   3670  H3'   C   114      32.437  -3.117  12.861  1.00  0.00           H  
ATOM   3671  H1'   C   114      34.913  -1.238  14.667  1.00  0.00           H  
ATOM   3672  H2'   C   114      34.732  -3.043  12.793  1.00  0.00           H  
ATOM   3673 HO2'   C   114      34.508  -0.985  11.400  1.00  0.00           H  
ATOM   3674  H42   C   114      33.928  -6.835  17.937  1.00  0.00           H  
ATOM   3675  H41   C   114      35.614  -6.674  17.825  1.00  0.00           H  
ATOM   3676  H5    C   114      32.454  -5.270  16.833  1.00  0.00           H  
ATOM   3677  H6    C   114      32.272  -3.380  15.501  1.00  0.00           H  
ATOM   3678  P     A   115      32.728  -3.312  10.164  1.00  0.00           P  
ATOM   3679  OP2   A   115      32.099  -4.489  10.813  1.00  0.00           O  
ATOM   3680  OP1   A   115      32.254  -2.867   8.830  1.00  0.00           O  
ATOM   3681  O5'   A   115      34.295  -3.585  10.064  1.00  0.00           O  
ATOM   3682  C5'   A   115      34.796  -4.902   9.890  1.00  0.00           C  
ATOM   3683  C4'   A   115      36.255  -4.893   9.508  1.00  0.00           C  
ATOM   3684  O4'   A   115      37.037  -4.532  10.681  1.00  0.00           O  
ATOM   3685  C3'   A   115      36.831  -6.222   9.043  1.00  0.00           C  
ATOM   3686  O3'   A   115      36.453  -6.557   7.718  1.00  0.00           O  
ATOM   3687  C1'   A   115      38.265  -5.234  10.629  1.00  0.00           C  
ATOM   3688  C2'   A   115      38.314  -5.996   9.300  1.00  0.00           C  
ATOM   3689  O2'   A   115      38.889  -5.163   8.304  1.00  0.00           O  
ATOM   3690  N1    A   115      41.452  -8.160  13.427  1.00  0.00           N  
ATOM   3691  C2    A   115      41.647  -7.403  12.340  1.00  0.00           C  
ATOM   3692  N3    A   115      40.770  -6.666  11.661  1.00  0.00           N  
ATOM   3693  C4    A   115      39.547  -6.753  12.213  1.00  0.00           C  
ATOM   3694  C5    A   115      39.193  -7.489  13.328  1.00  0.00           C  
ATOM   3695  C6    A   115      40.212  -8.225  13.957  1.00  0.00           C  
ATOM   3696  N6    A   115      40.019  -8.981  15.041  1.00  0.00           N  
ATOM   3697  N7    A   115      37.841  -7.337  13.606  1.00  0.00           N  
ATOM   3698  C8    A   115      37.416  -6.527  12.669  1.00  0.00           C  
ATOM   3699  N9    A   115      38.396  -6.134  11.791  1.00  0.00           N  
ATOM   3700  H5'   A   115      34.284  -5.348   9.184  1.00  0.00           H  
ATOM   3701 H5''   A   115      34.687  -5.399  10.726  1.00  0.00           H  
ATOM   3702  H4'   A   115      36.395  -4.227   8.803  1.00  0.00           H  
ATOM   3703  H3'   A   115      36.497  -6.938   9.624  1.00  0.00           H  
ATOM   3704  H1'   A   115      38.984  -4.568  10.649  1.00  0.00           H  
ATOM   3705  H2'   A   115      38.797  -6.845   9.387  1.00  0.00           H  
ATOM   3706 HO2'   A   115      38.431  -5.322   7.453  1.00  0.00           H  
ATOM   3707  H2    A   115      42.564  -7.389  11.995  1.00  0.00           H  
ATOM   3708  H61   A   115      40.770  -9.472  15.435  1.00  0.00           H  
ATOM   3709  H62   A   115      39.128  -9.043  15.443  1.00  0.00           H  
ATOM   3710  H8    A   115      36.484  -6.230  12.600  1.00  0.00           H  
ATOM   3711  P     A   116      35.976  -8.051   7.367  1.00  0.00           P  
ATOM   3712  OP2   A   116      34.888  -8.419   8.307  1.00  0.00           O  
ATOM   3713  OP1   A   116      35.740  -8.127   5.904  1.00  0.00           O  
ATOM   3714  O5'   A   116      37.246  -8.951   7.710  1.00  0.00           O  
ATOM   3715  C5'   A   116      38.470  -8.780   7.010  1.00  0.00           C  
ATOM   3716  C4'   A   116      39.605  -9.498   7.696  1.00  0.00           C  
ATOM   3717  O4'   A   116      39.759  -9.050   9.074  1.00  0.00           O  
ATOM   3718  C3'   A   116      39.460 -11.006   7.825  1.00  0.00           C  
ATOM   3719  O3'   A   116      39.735 -11.695   6.618  1.00  0.00           O  
ATOM   3720  C1'   A   116      40.323 -10.101   9.817  1.00  0.00           C  
ATOM   3721  C2'   A   116      40.532 -11.283   8.869  1.00  0.00           C  
ATOM   3722  O2'   A   116      41.833 -11.206   8.304  1.00  0.00           O  
ATOM   3723  N1    A   116      39.851 -12.850  14.149  1.00  0.00           N  
ATOM   3724  C2    A   116      40.845 -12.736  13.259  1.00  0.00           C  
ATOM   3725  N3    A   116      40.901 -12.001  12.151  1.00  0.00           N  
ATOM   3726  C4    A   116      39.760 -11.310  11.981  1.00  0.00           C  
ATOM   3727  C5    A   116      38.652 -11.323  12.808  1.00  0.00           C  
ATOM   3728  C6    A   116      38.719 -12.142  13.949  1.00  0.00           C  
ATOM   3729  N6    A   116      37.728 -12.257  14.837  1.00  0.00           N  
ATOM   3730  N7    A   116      37.662 -10.485  12.315  1.00  0.00           N  
ATOM   3731  C8    A   116      38.184  -9.992  11.219  1.00  0.00           C  
ATOM   3732  N9    A   116      39.452 -10.448  10.956  1.00  0.00           N  
ATOM   3733  H5'   A   116      38.680  -7.823   6.962  1.00  0.00           H  
ATOM   3734 H5''   A   116      38.372  -9.131   6.102  1.00  0.00           H  
ATOM   3735  H4'   A   116      40.438  -9.305   7.217  1.00  0.00           H  
ATOM   3736  H3'   A   116      38.573 -11.214   8.187  1.00  0.00           H  
ATOM   3737  H1'   A   116      41.192  -9.794  10.152  1.00  0.00           H  
ATOM   3738  H2'   A   116      40.382 -12.140   9.320  1.00  0.00           H  
ATOM   3739 HO2'   A   116      41.795 -11.511   7.374  1.00  0.00           H  
ATOM   3740  H2    A   116      41.644 -13.270  13.451  1.00  0.00           H  
ATOM   3741  H61   A   116      37.832 -12.845  15.614  1.00  0.00           H  
ATOM   3742  H62   A   116      36.897 -11.753  14.712  1.00  0.00           H  
ATOM   3743  H8    A   116      37.713  -9.356  10.640  1.00  0.00           H  
ATOM   3744  P     G   117      38.815 -12.933   6.165  1.00  0.00           P  
ATOM   3745  OP2   G   117      37.395 -12.511   6.269  1.00  0.00           O  
ATOM   3746  OP1   G   117      39.336 -13.446   4.873  1.00  0.00           O  
ATOM   3747  O5'   G   117      39.083 -14.041   7.279  1.00  0.00           O  
ATOM   3748  C5'   G   117      40.348 -14.676   7.385  1.00  0.00           C  
ATOM   3749  C4'   G   117      40.433 -15.540   8.622  1.00  0.00           C  
ATOM   3750  O4'   G   117      40.266 -14.713   9.802  1.00  0.00           O  
ATOM   3751  C3'   G   117      39.355 -16.601   8.726  1.00  0.00           C  
ATOM   3752  O3'   G   117      39.784 -17.779   8.061  1.00  0.00           O  
ATOM   3753  C1'   G   117      39.448 -15.386  10.742  1.00  0.00           C  
ATOM   3754  C2'   G   117      39.253 -16.815  10.226  1.00  0.00           C  
ATOM   3755  O2'   G   117      40.292 -17.640  10.709  1.00  0.00           O  
ATOM   3756  N1    G   117      35.252 -14.650  13.544  1.00  0.00           N  
ATOM   3757  C2    G   117      36.276 -15.545  13.735  1.00  0.00           C  
ATOM   3758  N2    G   117      36.186 -16.329  14.820  1.00  0.00           N  
ATOM   3759  N3    G   117      37.319 -15.659  12.926  1.00  0.00           N  
ATOM   3760  C4    G   117      37.266 -14.779  11.907  1.00  0.00           C  
ATOM   3761  C5    G   117      36.296 -13.838  11.634  1.00  0.00           C  
ATOM   3762  C6    G   117      35.174 -13.736  12.501  1.00  0.00           C  
ATOM   3763  O6    G   117      34.209 -12.970  12.423  1.00  0.00           O  
ATOM   3764  N7    G   117      36.620 -13.113  10.497  1.00  0.00           N  
ATOM   3765  C8    G   117      37.754 -13.618  10.102  1.00  0.00           C  
ATOM   3766  N9    G   117      38.209 -14.629  10.911  1.00  0.00           N  
ATOM   3767  H5'   G   117      41.048 -13.992   7.424  1.00  0.00           H  
ATOM   3768 H5''   G   117      40.493 -15.236   6.593  1.00  0.00           H  
ATOM   3769  H4'   G   117      41.411 -16.036   8.537  1.00  0.00           H  
ATOM   3770  H3'   G   117      38.411 -16.322   8.234  1.00  0.00           H  
ATOM   3771  H1'   G   117      39.892 -15.467  11.745  1.00  0.00           H  
ATOM   3772  H2'   G   117      38.322 -17.320  10.520  1.00  0.00           H  
ATOM   3773 HO2'   G   117      40.556 -18.295  10.000  1.00  0.00           H  
ATOM   3774  H1    G   117      34.504 -14.656  14.206  1.00  0.00           H  
ATOM   3775  H22   G   117      36.906 -16.995  15.016  1.00  0.00           H  
ATOM   3776  H21   G   117      35.401 -16.246  15.433  1.00  0.00           H  
ATOM   3777  H8    G   117      38.297 -13.265   9.211  1.00  0.00           H  
ATOM   3778  P     U   118      38.765 -18.588   7.124  1.00  0.00           P  
ATOM   3779  OP2   U   118      38.015 -17.640   6.261  1.00  0.00           O  
ATOM   3780  OP1   U   118      39.553 -19.681   6.507  1.00  0.00           O  
ATOM   3781  O5'   U   118      37.725 -19.215   8.147  1.00  0.00           O  
ATOM   3782  C5'   U   118      38.109 -20.295   9.017  1.00  0.00           C  
ATOM   3783  C4'   U   118      37.063 -20.504  10.081  1.00  0.00           C  
ATOM   3784  O4'   U   118      36.925 -19.314  10.898  1.00  0.00           O  
ATOM   3785  C3'   U   118      35.652 -20.762   9.586  1.00  0.00           C  
ATOM   3786  O3'   U   118      35.494 -22.114   9.202  1.00  0.00           O  
ATOM   3787  C1'   U   118      35.587 -19.177  11.323  1.00  0.00           C  
ATOM   3788  C2'   U   118      34.834 -20.411  10.818  1.00  0.00           C  
ATOM   3789  O2'   U   118      34.931 -21.425  11.798  1.00  0.00           O  
ATOM   3790  N1    U   118      35.056 -17.905  10.803  1.00  0.00           N  
ATOM   3791  C2    U   118      34.006 -17.315  11.489  1.00  0.00           C  
ATOM   3792  O2    U   118      33.478 -17.824  12.463  1.00  0.00           O  
ATOM   3793  N3    U   118      33.588 -16.111  10.985  1.00  0.00           N  
ATOM   3794  C4    U   118      34.080 -15.450   9.881  1.00  0.00           C  
ATOM   3795  O4    U   118      33.635 -14.333   9.599  1.00  0.00           O  
ATOM   3796  C5    U   118      35.141 -16.132   9.203  1.00  0.00           C  
ATOM   3797  C6    U   118      35.584 -17.305   9.675  1.00  0.00           C  
ATOM   3798  H5'   U   118      39.077 -20.075   9.489  1.00  0.00           H  
ATOM   3799 H5''   U   118      38.236 -21.222   8.437  1.00  0.00           H  
ATOM   3800  H4'   U   118      37.407 -21.394  10.627  1.00  0.00           H  
ATOM   3801  H3'   U   118      35.388 -20.187   8.686  1.00  0.00           H  
ATOM   3802  H1'   U   118      35.452 -19.145  12.414  1.00  0.00           H  
ATOM   3803  H2'   U   118      33.761 -20.310  10.600  1.00  0.00           H  
ATOM   3804 HO2'   U   118      35.110 -22.303  11.354  1.00  0.00           H  
ATOM   3805  H3    U   118      32.838 -15.659  11.471  1.00  0.00           H  
ATOM   3806  H5    U   118      35.589 -15.695   8.297  1.00  0.00           H  
ATOM   3807  H6    U   118      36.400 -17.815   9.141  1.00  0.00           H  
ATOM   3808  P     C   119      34.614 -22.478   7.906  1.00  0.00           P  
ATOM   3809  OP2   C   119      34.865 -21.504   6.806  1.00  0.00           O  
ATOM   3810  OP1   C   119      34.804 -23.928   7.663  1.00  0.00           O  
ATOM   3811  O5'   C   119      33.122 -22.256   8.385  1.00  0.00           O  
ATOM   3812  C5'   C   119      32.539 -23.105   9.362  1.00  0.00           C  
ATOM   3813  C4'   C   119      31.188 -22.565   9.751  1.00  0.00           C  
ATOM   3814  O4'   C   119      31.348 -21.272  10.401  1.00  0.00           O  
ATOM   3815  C3'   C   119      30.260 -22.228   8.597  1.00  0.00           C  
ATOM   3816  O3'   C   119      29.644 -23.381   8.046  1.00  0.00           O  
ATOM   3817  C1'   C   119      30.187 -20.502  10.195  1.00  0.00           C  
ATOM   3818  C2'   C   119      29.261 -21.302   9.277  1.00  0.00           C  
ATOM   3819  O2'   C   119      28.333 -22.016  10.064  1.00  0.00           O  
ATOM   3820  N1    C   119      30.559 -19.188   9.629  1.00  0.00           N  
ATOM   3821  C2    C   119      29.701 -18.114   9.850  1.00  0.00           C  
ATOM   3822  O2    C   119      28.666 -18.310  10.491  1.00  0.00           O  
ATOM   3823  N3    C   119      30.013 -16.893   9.358  1.00  0.00           N  
ATOM   3824  C4    C   119      31.133 -16.728   8.652  1.00  0.00           C  
ATOM   3825  N4    C   119      31.397 -15.509   8.174  1.00  0.00           N  
ATOM   3826  C5    C   119      32.033 -17.813   8.401  1.00  0.00           C  
ATOM   3827  C6    C   119      31.709 -19.015   8.905  1.00  0.00           C  
ATOM   3828  H5'   C   119      33.190 -23.169  10.245  1.00  0.00           H  
ATOM   3829 H5''   C   119      32.437 -24.125   8.962  1.00  0.00           H  
ATOM   3830  H4'   C   119      30.757 -23.353  10.386  1.00  0.00           H  
ATOM   3831  H3'   C   119      30.772 -21.771   7.737  1.00  0.00           H  
ATOM   3832  H1'   C   119      29.626 -20.301  11.119  1.00  0.00           H  
ATOM   3833  H2'   C   119      28.652 -20.734   8.559  1.00  0.00           H  
ATOM   3834 HO2'   C   119      27.407 -21.848   9.725  1.00  0.00           H  
ATOM   3835  H42   C   119      32.228 -15.350   7.640  1.00  0.00           H  
ATOM   3836  H41   C   119      30.765 -14.756   8.351  1.00  0.00           H  
ATOM   3837  H5    C   119      32.954 -17.665   7.817  1.00  0.00           H  
ATOM   3838  H6    C   119      32.376 -19.873   8.734  1.00  0.00           H  
ATOM   3839  P     C   120      29.157 -23.380   6.507  1.00  0.00           P  
ATOM   3840  OP2   C   120      30.126 -22.665   5.648  1.00  0.00           O  
ATOM   3841  OP1   C   120      28.826 -24.791   6.215  1.00  0.00           O  
ATOM   3842  O5'   C   120      27.805 -22.541   6.510  1.00  0.00           O  
ATOM   3843  C5'   C   120      26.626 -23.052   7.161  1.00  0.00           C  
ATOM   3844  C4'   C   120      25.558 -21.981   7.252  1.00  0.00           C  
ATOM   3845  O4'   C   120      26.039 -20.864   8.055  1.00  0.00           O  
ATOM   3846  C3'   C   120      25.138 -21.310   5.952  1.00  0.00           C  
ATOM   3847  O3'   C   120      24.276 -22.107   5.140  1.00  0.00           O  
ATOM   3848  C1'   C   120      25.396 -19.676   7.623  1.00  0.00           C  
ATOM   3849  C2'   C   120      24.459 -20.052   6.474  1.00  0.00           C  
ATOM   3850  O2'   C   120      23.170 -20.314   6.990  1.00  0.00           O  
ATOM   3851  N1    C   120      26.407 -18.689   7.182  1.00  0.00           N  
ATOM   3852  C2    C   120      26.104 -17.317   7.298  1.00  0.00           C  
ATOM   3853  O2    C   120      25.027 -16.976   7.809  1.00  0.00           O  
ATOM   3854  N3    C   120      26.994 -16.402   6.848  1.00  0.00           N  
ATOM   3855  C4    C   120      28.149 -16.802   6.311  1.00  0.00           C  
ATOM   3856  N4    C   120      28.983 -15.861   5.868  1.00  0.00           N  
ATOM   3857  C5    C   120      28.497 -18.183   6.201  1.00  0.00           C  
ATOM   3858  C6    C   120      27.607 -19.084   6.648  1.00  0.00           C  
ATOM   3859  H5'   C   120      26.876 -23.408   8.171  1.00  0.00           H  
ATOM   3860 H5''   C   120      26.232 -23.915   6.604  1.00  0.00           H  
ATOM   3861  H4'   C   120      24.686 -22.506   7.669  1.00  0.00           H  
ATOM   3862  H3'   C   120      25.979 -21.095   5.274  1.00  0.00           H  
ATOM   3863  H1'   C   120      24.778 -19.194   8.394  1.00  0.00           H  
ATOM   3864  H2'   C   120      24.304 -19.297   5.690  1.00  0.00           H  
ATOM   3865 HO2'   C   120      22.748 -21.060   6.473  1.00  0.00           H  
ATOM   3866  H42   C   120      29.858 -16.120   5.458  1.00  0.00           H  
ATOM   3867  H41   C   120      28.734 -14.896   5.946  1.00  0.00           H  
ATOM   3868  H5    C   120      29.458 -18.495   5.764  1.00  0.00           H  
ATOM   3869  H6    C   120      27.841 -20.157   6.580  1.00  0.00           H  
ATOM   3870  P     U   121      24.358 -21.989   3.545  1.00  0.00           P  
ATOM   3871  OP2   U   121      25.792 -21.777   3.227  1.00  0.00           O  
ATOM   3872  OP1   U   121      23.657 -23.186   3.013  1.00  0.00           O  
ATOM   3873  O5'   U   121      23.552 -20.697   3.077  1.00  0.00           O  
ATOM   3874  C5'   U   121      24.232 -19.539   2.618  1.00  0.00           C  
ATOM   3875  C4'   U   121      23.269 -18.445   2.229  1.00  0.00           C  
ATOM   3876  O4'   U   121      23.146 -18.408   0.783  1.00  0.00           O  
ATOM   3877  C3'   U   121      21.842 -18.598   2.731  1.00  0.00           C  
ATOM   3878  O3'   U   121      21.662 -18.105   4.046  1.00  0.00           O  
ATOM   3879  C1'   U   121      21.823 -18.043   0.426  1.00  0.00           C  
ATOM   3880  C2'   U   121      21.043 -17.787   1.716  1.00  0.00           C  
ATOM   3881  O2'   U   121      21.092 -16.399   2.013  1.00  0.00           O  
ATOM   3882  N1    U   121      21.222 -19.125  -0.390  1.00  0.00           N  
ATOM   3883  C2    U   121      20.160 -18.784  -1.207  1.00  0.00           C  
ATOM   3884  O2    U   121      19.712 -17.653  -1.279  1.00  0.00           O  
ATOM   3885  N3    U   121      19.636 -19.818  -1.944  1.00  0.00           N  
ATOM   3886  C4    U   121      20.054 -21.131  -1.948  1.00  0.00           C  
ATOM   3887  O4    U   121      19.476 -21.947  -2.669  1.00  0.00           O  
ATOM   3888  C5    U   121      21.156 -21.411  -1.080  1.00  0.00           C  
ATOM   3889  C6    U   121      21.687 -20.423  -0.352  1.00  0.00           C  
ATOM   3890  H5'   U   121      24.777 -19.777   1.839  1.00  0.00           H  
ATOM   3891 H5''   U   121      24.818 -19.209   3.331  1.00  0.00           H  
ATOM   3892  H4'   U   121      23.622 -17.584   2.534  1.00  0.00           H  
ATOM   3893  H3'   U   121      21.569 -19.538   2.700  1.00  0.00           H  
ATOM   3894  H1'   U   121      21.854 -17.217  -0.102  1.00  0.00           H  
ATOM   3895  H2'   U   121      20.121 -18.110   1.644  1.00  0.00           H  
ATOM   3896 HO2'   U   121      20.556 -15.912   1.352  1.00  0.00           H  
ATOM   3897  H3    U   121      18.882 -19.597  -2.529  1.00  0.00           H  
ATOM   3898  H5    U   121      21.520 -22.320  -1.021  1.00  0.00           H  
ATOM   3899  H6    U   121      22.440 -20.640   0.235  1.00  0.00           H  
ATOM   3900  P     A   122      20.468 -18.665   4.964  1.00  0.00           P  
ATOM   3901  OP2   A   122      20.367 -20.129   4.744  1.00  0.00           O  
ATOM   3902  OP1   A   122      20.660 -18.141   6.340  1.00  0.00           O  
ATOM   3903  O5'   A   122      19.162 -17.984   4.355  1.00  0.00           O  
ATOM   3904  C5'   A   122      17.870 -18.334   4.828  1.00  0.00           C  
ATOM   3905  C4'   A   122      16.894 -17.195   4.667  1.00  0.00           C  
ATOM   3906  O4'   A   122      17.337 -16.077   5.476  1.00  0.00           O  
ATOM   3907  C3'   A   122      16.749 -16.635   3.261  1.00  0.00           C  
ATOM   3908  O3'   A   122      15.715 -17.258   2.519  1.00  0.00           O  
ATOM   3909  C1'   A   122      17.279 -14.880   4.728  1.00  0.00           C  
ATOM   3910  C2'   A   122      16.445 -15.150   3.482  1.00  0.00           C  
ATOM   3911  O2'   A   122      15.072 -14.944   3.778  1.00  0.00           O  
ATOM   3912  N1    A   122      20.187 -11.292   2.443  1.00  0.00           N  
ATOM   3913  C2    A   122      18.861 -11.419   2.588  1.00  0.00           C  
ATOM   3914  N3    A   122      18.170 -12.381   3.195  1.00  0.00           N  
ATOM   3915  C4    A   122      18.997 -13.311   3.705  1.00  0.00           C  
ATOM   3916  C5    A   122      20.377 -13.319   3.637  1.00  0.00           C  
ATOM   3917  C6    A   122      20.989 -12.244   2.967  1.00  0.00           C  
ATOM   3918  N6    A   122      22.310 -12.117   2.821  1.00  0.00           N  
ATOM   3919  N7    A   122      20.894 -14.438   4.275  1.00  0.00           N  
ATOM   3920  C8    A   122      19.832 -15.071   4.708  1.00  0.00           C  
ATOM   3921  N9    A   122      18.649 -14.445   4.398  1.00  0.00           N  
ATOM   3922  H5'   A   122      17.930 -18.571   5.777  1.00  0.00           H  
ATOM   3923 H5''   A   122      17.543 -19.108   4.326  1.00  0.00           H  
ATOM   3924  H4'   A   122      16.013 -17.480   4.987  1.00  0.00           H  
ATOM   3925  H3'   A   122      17.598 -16.744   2.782  1.00  0.00           H  
ATOM   3926  H1'   A   122      16.840 -14.192   5.271  1.00  0.00           H  
ATOM   3927  H2'   A   122      16.739 -14.606   2.721  1.00  0.00           H  
ATOM   3928 HO2'   A   122      14.539 -15.610   3.297  1.00  0.00           H  
ATOM   3929  H2    A   122      18.324 -10.702   2.189  1.00  0.00           H  
ATOM   3930  H61   A   122      22.678 -11.345   2.343  1.00  0.00           H  
ATOM   3931  H62   A   122      22.911 -12.795   3.193  1.00  0.00           H  
ATOM   3932  H8    A   122      19.877 -15.914   5.206  1.00  0.00           H  
ATOM   3933  P     A   123      15.979 -17.734   1.007  1.00  0.00           P  
ATOM   3934  OP2   A   123      17.350 -18.299   0.935  1.00  0.00           O  
ATOM   3935  OP1   A   123      14.822 -18.558   0.575  1.00  0.00           O  
ATOM   3936  O5'   A   123      15.961 -16.379   0.168  1.00  0.00           O  
ATOM   3937  C5'   A   123      14.776 -15.605   0.060  1.00  0.00           C  
ATOM   3938  C4'   A   123      15.046 -14.265  -0.578  1.00  0.00           C  
ATOM   3939  O4'   A   123      15.940 -13.531   0.277  1.00  0.00           O  
ATOM   3940  C3'   A   123      15.783 -14.296  -1.908  1.00  0.00           C  
ATOM   3941  O3'   A   123      14.925 -14.521  -3.013  1.00  0.00           O  
ATOM   3942  C1'   A   123      16.836 -12.756  -0.512  1.00  0.00           C  
ATOM   3943  C2'   A   123      16.422 -12.910  -1.972  1.00  0.00           C  
ATOM   3944  O2'   A   123      15.464 -11.917  -2.308  1.00  0.00           O  
ATOM   3945  N1    A   123      21.862 -11.747  -1.043  1.00  0.00           N  
ATOM   3946  C2    A   123      20.764 -11.063  -1.391  1.00  0.00           C  
ATOM   3947  N3    A   123      19.484 -11.385  -1.222  1.00  0.00           N  
ATOM   3948  C4    A   123      19.370 -12.578  -0.611  1.00  0.00           C  
ATOM   3949  C5    A   123      20.403 -13.397  -0.194  1.00  0.00           C  
ATOM   3950  C6    A   123      21.712 -12.941  -0.430  1.00  0.00           C  
ATOM   3951  N6    A   123      22.807 -13.623  -0.084  1.00  0.00           N  
ATOM   3952  N7    A   123      19.906 -14.550   0.398  1.00  0.00           N  
ATOM   3953  C8    A   123      18.606 -14.404   0.327  1.00  0.00           C  
ATOM   3954  N9    A   123      18.211 -13.233  -0.272  1.00  0.00           N  
ATOM   3955  H5'   A   123      14.403 -15.463   0.955  1.00  0.00           H  
ATOM   3956 H5''   A   123      14.123 -16.093  -0.484  1.00  0.00           H  
ATOM   3957  H4'   A   123      14.213 -13.759  -0.689  1.00  0.00           H  
ATOM   3958  H3'   A   123      16.477 -14.989  -1.894  1.00  0.00           H  
ATOM   3959  H1'   A   123      16.767 -11.814  -0.251  1.00  0.00           H  
ATOM   3960  H2'   A   123      17.190 -12.896  -2.581  1.00  0.00           H  
ATOM   3961 HO2'   A   123      14.780 -12.316  -2.885  1.00  0.00           H  
ATOM   3962  H2    A   123      20.927 -10.203  -1.832  1.00  0.00           H  
ATOM   3963  H61   A   123      23.695 -13.254  -0.275  1.00  0.00           H  
ATOM   3964  H62   A   123      22.723 -14.492   0.361  1.00  0.00           H  
ATOM   3965  H8    A   123      17.973 -15.071   0.670  1.00  0.00           H  
ATOM   3966  P     G   124      15.498 -15.186  -4.359  1.00  0.00           P  
ATOM   3967  OP2   G   124      15.946 -16.564  -4.036  1.00  0.00           O  
ATOM   3968  OP1   G   124      14.502 -14.972  -5.440  1.00  0.00           O  
ATOM   3969  O5'   G   124      16.789 -14.315  -4.701  1.00  0.00           O  
ATOM   3970  C5'   G   124      17.890 -14.885  -5.392  1.00  0.00           C  
ATOM   3971  C4'   G   124      18.997 -13.883  -5.589  1.00  0.00           C  
ATOM   3972  O4'   G   124      19.729 -13.695  -4.347  1.00  0.00           O  
ATOM   3973  C3'   G   124      20.068 -14.289  -6.582  1.00  0.00           C  
ATOM   3974  O3'   G   124      19.652 -14.059  -7.920  1.00  0.00           O  
ATOM   3975  C1'   G   124      21.080 -13.411  -4.639  1.00  0.00           C  
ATOM   3976  C2'   G   124      21.231 -13.401  -6.165  1.00  0.00           C  
ATOM   3977  O2'   G   124      21.085 -12.079  -6.636  1.00  0.00           O  
ATOM   3978  N1    G   124      25.779 -15.342  -4.132  1.00  0.00           N  
ATOM   3979  C2    G   124      25.373 -14.236  -4.836  1.00  0.00           C  
ATOM   3980  N2    G   124      26.339 -13.573  -5.502  1.00  0.00           N  
ATOM   3981  N3    G   124      24.115 -13.807  -4.883  1.00  0.00           N  
ATOM   3982  C4    G   124      23.287 -14.589  -4.154  1.00  0.00           C  
ATOM   3983  C5    G   124      23.600 -15.709  -3.411  1.00  0.00           C  
ATOM   3984  C6    G   124      24.947 -16.156  -3.372  1.00  0.00           C  
ATOM   3985  O6    G   124      25.417 -17.134  -2.772  1.00  0.00           O  
ATOM   3986  N7    G   124      22.468 -16.228  -2.803  1.00  0.00           N  
ATOM   3987  C8    G   124      21.501 -15.436  -3.177  1.00  0.00           C  
ATOM   3988  N9    G   124      21.921 -14.427  -4.010  1.00  0.00           N  
ATOM   3989  H5'   G   124      17.588 -15.204  -6.268  1.00  0.00           H  
ATOM   3990 H5''   G   124      18.233 -15.644  -4.876  1.00  0.00           H  
ATOM   3991  H4'   G   124      18.484 -12.985  -5.961  1.00  0.00           H  
ATOM   3992  H3'   G   124      20.310 -15.363  -6.559  1.00  0.00           H  
ATOM   3993  H1'   G   124      21.431 -12.433  -4.278  1.00  0.00           H  
ATOM   3994  H2'   G   124      22.193 -13.744  -6.569  1.00  0.00           H  
ATOM   3995 HO2'   G   124      20.532 -12.081  -7.470  1.00  0.00           H  
ATOM   3996  H1    G   124      26.748 -15.582  -4.169  1.00  0.00           H  
ATOM   3997  H22   G   124      26.110 -12.757  -6.033  1.00  0.00           H  
ATOM   3998  H21   G   124      27.284 -13.897  -5.466  1.00  0.00           H  
ATOM   3999  H8    G   124      20.453 -15.569  -2.867  1.00  0.00           H  
ATOM   4000  P     U   125      19.686 -15.260  -8.987  1.00  0.00           P  
ATOM   4001  OP2   U   125      19.379 -16.545  -8.300  1.00  0.00           O  
ATOM   4002  OP1   U   125      18.836 -14.811 -10.115  1.00  0.00           O  
ATOM   4003  O5'   U   125      21.195 -15.319  -9.494  1.00  0.00           O  
ATOM   4004  C5'   U   125      21.850 -14.146 -10.006  1.00  0.00           C  
ATOM   4005  C4'   U   125      23.337 -14.376 -10.110  1.00  0.00           C  
ATOM   4006  O4'   U   125      23.938 -14.338  -8.789  1.00  0.00           O  
ATOM   4007  C3'   U   125      23.770 -15.721 -10.674  1.00  0.00           C  
ATOM   4008  O3'   U   125      23.720 -15.771 -12.089  1.00  0.00           O  
ATOM   4009  C1'   U   125      25.008 -15.286  -8.708  1.00  0.00           C  
ATOM   4010  C2'   U   125      25.174 -15.883 -10.107  1.00  0.00           C  
ATOM   4011  O2'   U   125      26.116 -15.105 -10.832  1.00  0.00           O  
ATOM   4012  N1    U   125      24.711 -16.319  -7.687  1.00  0.00           N  
ATOM   4013  C2    U   125      25.766 -17.101  -7.254  1.00  0.00           C  
ATOM   4014  O2    U   125      26.904 -16.973  -7.672  1.00  0.00           O  
ATOM   4015  N3    U   125      25.444 -18.043  -6.310  1.00  0.00           N  
ATOM   4016  C4    U   125      24.201 -18.282  -5.762  1.00  0.00           C  
ATOM   4017  O4    U   125      24.072 -19.169  -4.918  1.00  0.00           O  
ATOM   4018  C5    U   125      23.157 -17.435  -6.257  1.00  0.00           C  
ATOM   4019  C6    U   125      23.444 -16.508  -7.177  1.00  0.00           C  
ATOM   4020  H5'   U   125      21.656 -13.287  -9.348  1.00  0.00           H  
ATOM   4021 H5''   U   125      21.447 -13.890 -10.997  1.00  0.00           H  
ATOM   4022  H4'   U   125      23.730 -13.662 -10.656  1.00  0.00           H  
ATOM   4023  H3'   U   125      23.194 -16.424 -10.306  1.00  0.00           H  
ATOM   4024  H1'   U   125      25.828 -14.811  -8.457  1.00  0.00           H  
ATOM   4025  H2'   U   125      25.438 -16.825 -10.064  1.00  0.00           H  
ATOM   4026 HO2'   U   125      25.741 -14.889 -11.711  1.00  0.00           H  
ATOM   4027  H3    U   125      26.177 -18.608  -5.989  1.00  0.00           H  
ATOM   4028  H5    U   125      22.242 -17.535  -5.922  1.00  0.00           H  
ATOM   4029  H6    U   125      22.712 -15.943  -7.499  1.00  0.00           H  
ATOM   4030  P     C   126      23.501 -17.173 -12.843  1.00  0.00           P  
ATOM   4031  OP2   C   126      22.402 -17.897 -12.157  1.00  0.00           O  
ATOM   4032  OP1   C   126      23.404 -16.901 -14.299  1.00  0.00           O  
ATOM   4033  O5'   C   126      24.856 -17.967 -12.580  1.00  0.00           O  
ATOM   4034  C5'   C   126      26.038 -17.653 -13.300  1.00  0.00           C  
ATOM   4035  C4'   C   126      27.183 -18.558 -12.915  1.00  0.00           C  
ATOM   4036  O4'   C   126      27.456 -18.435 -11.494  1.00  0.00           O  
ATOM   4037  C3'   C   126      26.958 -20.047 -13.120  1.00  0.00           C  
ATOM   4038  O3'   C   126      27.136 -20.455 -14.466  1.00  0.00           O  
ATOM   4039  C1'   C   126      27.875 -19.710 -10.969  1.00  0.00           C  
ATOM   4040  C2'   C   126      27.956 -20.671 -12.155  1.00  0.00           C  
ATOM   4041  O2'   C   126      29.273 -20.639 -12.685  1.00  0.00           O  
ATOM   4042  N1    C   126      26.936 -20.186  -9.922  1.00  0.00           N  
ATOM   4043  C2    C   126      27.361 -21.204  -9.060  1.00  0.00           C  
ATOM   4044  O2    C   126      28.501 -21.676  -9.196  1.00  0.00           O  
ATOM   4045  N3    C   126      26.525 -21.656  -8.097  1.00  0.00           N  
ATOM   4046  C4    C   126      25.305 -21.132  -7.972  1.00  0.00           C  
ATOM   4047  N4    C   126      24.515 -21.610  -7.008  1.00  0.00           N  
ATOM   4048  C5    C   126      24.843 -20.097  -8.833  1.00  0.00           C  
ATOM   4049  C6    C   126      25.679 -19.658  -9.780  1.00  0.00           C  
ATOM   4050  H5'   C   126      26.288 -16.724 -13.111  1.00  0.00           H  
ATOM   4051 H5''   C   126      25.863 -17.748 -14.258  1.00  0.00           H  
ATOM   4052  H4'   C   126      27.982 -18.286 -13.415  1.00  0.00           H  
ATOM   4053  H3'   C   126      26.048 -20.277 -12.832  1.00  0.00           H  
ATOM   4054  H1'   C   126      28.766 -19.598 -10.578  1.00  0.00           H  
ATOM   4055  H2'   C   126      27.691 -21.580 -11.900  1.00  0.00           H  
ATOM   4056 HO2'   C   126      29.224 -20.524 -13.657  1.00  0.00           H  
ATOM   4057  H42   C   126      23.612 -21.245  -6.890  1.00  0.00           H  
ATOM   4058  H41   C   126      24.837 -22.323  -6.418  1.00  0.00           H  
ATOM   4059  H5    C   126      23.945 -19.718  -8.733  1.00  0.00           H  
ATOM   4060  H6    C   126      25.379 -18.945 -10.382  1.00  0.00           H  
ATOM   4061  P     A   127      26.392 -21.769 -15.018  1.00  0.00           P  
ATOM   4062  OP2   A   127      24.994 -21.750 -14.517  1.00  0.00           O  
ATOM   4063  OP1   A   127      26.647 -21.865 -16.476  1.00  0.00           O  
ATOM   4064  O5'   A   127      27.153 -22.972 -14.303  1.00  0.00           O  
ATOM   4065  C5'   A   127      28.507 -23.264 -14.614  1.00  0.00           C  
ATOM   4066  C4'   A   127      29.060 -24.348 -13.721  1.00  0.00           C  
ATOM   4067  O4'   A   127      29.020 -23.913 -12.337  1.00  0.00           O  
ATOM   4068  C3'   A   127      28.295 -25.663 -13.719  1.00  0.00           C  
ATOM   4069  O3'   A   127      28.590 -26.477 -14.840  1.00  0.00           O  
ATOM   4070  C1'   A   127      28.759 -25.051 -11.485  1.00  0.00           C  
ATOM   4071  C2'   A   127      28.703 -26.283 -12.390  1.00  0.00           C  
ATOM   4072  O2'   A   127      30.000 -26.857 -12.466  1.00  0.00           O  
ATOM   4073  N1    A   127      25.951 -26.645  -7.468  1.00  0.00           N  
ATOM   4074  C2    A   127      27.138 -27.037  -7.949  1.00  0.00           C  
ATOM   4075  N3    A   127      27.811 -26.578  -9.001  1.00  0.00           N  
ATOM   4076  C4    A   127      27.134 -25.585  -9.604  1.00  0.00           C  
ATOM   4077  C5    A   127      25.906 -25.072  -9.227  1.00  0.00           C  
ATOM   4078  C6    A   127      25.297 -25.644  -8.096  1.00  0.00           C  
ATOM   4079  N6    A   127      24.114 -25.254  -7.616  1.00  0.00           N  
ATOM   4080  N7    A   127      25.516 -24.052 -10.085  1.00  0.00           N  
ATOM   4081  C8    A   127      26.500 -23.973 -10.946  1.00  0.00           C  
ATOM   4082  N9    A   127      27.513 -24.871 -10.715  1.00  0.00           N  
ATOM   4083  H5'   A   127      29.044 -22.451 -14.498  1.00  0.00           H  
ATOM   4084 H5''   A   127      28.568 -23.556 -15.546  1.00  0.00           H  
ATOM   4085  H4'   A   127      29.990 -24.523 -13.974  1.00  0.00           H  
ATOM   4086  H3'   A   127      27.332 -25.476 -13.703  1.00  0.00           H  
ATOM   4087  H1'   A   127      29.514 -25.135 -10.866  1.00  0.00           H  
ATOM   4088  H2'   A   127      28.038 -26.930 -12.074  1.00  0.00           H  
ATOM   4089 HO2'   A   127      30.223 -27.018 -13.407  1.00  0.00           H  
ATOM   4090  H2    A   127      27.571 -27.766  -7.458  1.00  0.00           H  
ATOM   4091  H61   A   127      23.739 -25.691  -6.823  1.00  0.00           H  
ATOM   4092  H62   A   127      23.621 -24.530  -8.056  1.00  0.00           H  
ATOM   4093  H8    A   127      26.512 -23.331 -11.687  1.00  0.00           H  
ATOM   4094  P     A   128      27.504 -27.532 -15.383  1.00  0.00           P  
ATOM   4095  OP2   A   128      26.179 -26.861 -15.393  1.00  0.00           O  
ATOM   4096  OP1   A   128      28.032 -28.137 -16.631  1.00  0.00           O  
ATOM   4097  O5'   A   128      27.473 -28.663 -14.260  1.00  0.00           O  
ATOM   4098  C5'   A   128      28.596 -29.504 -14.042  1.00  0.00           C  
ATOM   4099  C4'   A   128      28.404 -30.382 -12.831  1.00  0.00           C  
ATOM   4100  O4'   A   128      28.229 -29.558 -11.649  1.00  0.00           O  
ATOM   4101  C3'   A   128      27.173 -31.276 -12.845  1.00  0.00           C  
ATOM   4102  O3'   A   128      27.347 -32.446 -13.627  1.00  0.00           O  
ATOM   4103  C1'   A   128      27.311 -30.209 -10.741  1.00  0.00           C  
ATOM   4104  C2'   A   128      26.950 -31.557 -11.366  1.00  0.00           C  
ATOM   4105  O2'   A   128      27.852 -32.544 -10.887  1.00  0.00           O  
ATOM   4106  N1    A   128      23.229 -29.390  -7.705  1.00  0.00           N  
ATOM   4107  C2    A   128      24.209 -30.301  -7.669  1.00  0.00           C  
ATOM   4108  N3    A   128      25.243 -30.458  -8.494  1.00  0.00           N  
ATOM   4109  C4    A   128      25.220 -29.528  -9.466  1.00  0.00           C  
ATOM   4110  C5    A   128      24.280 -28.529  -9.634  1.00  0.00           C  
ATOM   4111  C6    A   128      23.237 -28.471  -8.694  1.00  0.00           C  
ATOM   4112  N6    A   128      22.258 -27.562  -8.730  1.00  0.00           N  
ATOM   4113  N7    A   128      24.581 -27.757 -10.747  1.00  0.00           N  
ATOM   4114  C8    A   128      25.676 -28.298 -11.220  1.00  0.00           C  
ATOM   4115  N9    A   128      26.120 -29.375 -10.493  1.00  0.00           N  
ATOM   4116  H5'   A   128      29.391 -28.946 -13.908  1.00  0.00           H  
ATOM   4117 H5''   A   128      28.731 -30.069 -14.829  1.00  0.00           H  
ATOM   4118  H4'   A   128      29.200 -30.941 -12.715  1.00  0.00           H  
ATOM   4119  H3'   A   128      26.410 -30.768 -13.194  1.00  0.00           H  
ATOM   4120  H1'   A   128      27.788 -30.357  -9.899  1.00  0.00           H  
ATOM   4121  H2'   A   128      26.017 -31.799 -11.183  1.00  0.00           H  
ATOM   4122 HO2'   A   128      28.200 -33.056 -11.646  1.00  0.00           H  
ATOM   4123  H2    A   128      24.159 -30.946  -6.932  1.00  0.00           H  
ATOM   4124  H61   A   128      21.556 -27.572  -8.046  1.00  0.00           H  
ATOM   4125  H62   A   128      22.242 -26.886  -9.438  1.00  0.00           H  
ATOM   4126  H8    A   128      26.137 -27.964 -12.018  1.00  0.00           H  
ATOM   4127  P     C   129      26.080 -33.152 -14.318  1.00  0.00           P  
ATOM   4128  OP2   C   129      25.234 -32.091 -14.921  1.00  0.00           O  
ATOM   4129  OP1   C   129      26.579 -34.263 -15.168  1.00  0.00           O  
ATOM   4130  O5'   C   129      25.278 -33.788 -13.098  1.00  0.00           O  
ATOM   4131  C5'   C   129      25.810 -34.882 -12.366  1.00  0.00           C  
ATOM   4132  C4'   C   129      24.927 -35.254 -11.199  1.00  0.00           C  
ATOM   4133  O4'   C   129      24.827 -34.137 -10.279  1.00  0.00           O  
ATOM   4134  C3'   C   129      23.481 -35.589 -11.532  1.00  0.00           C  
ATOM   4135  O3'   C   129      23.318 -36.907 -12.029  1.00  0.00           O  
ATOM   4136  C1'   C   129      23.513 -34.111  -9.689  1.00  0.00           C  
ATOM   4137  C2'   C   129      22.770 -35.343 -10.210  1.00  0.00           C  
ATOM   4138  O2'   C   129      22.974 -36.419  -9.306  1.00  0.00           O  
ATOM   4139  N1    C   129      22.807 -32.847 -10.016  1.00  0.00           N  
ATOM   4140  C2    C   129      21.705 -32.480  -9.235  1.00  0.00           C  
ATOM   4141  O2    C   129      21.353 -33.215  -8.299  1.00  0.00           O  
ATOM   4142  N3    C   129      21.043 -31.332  -9.511  1.00  0.00           N  
ATOM   4143  C4    C   129      21.440 -30.560 -10.522  1.00  0.00           C  
ATOM   4144  N4    C   129      20.757 -29.437 -10.758  1.00  0.00           N  
ATOM   4145  C5    C   129      22.556 -30.905 -11.336  1.00  0.00           C  
ATOM   4146  C6    C   129      23.203 -32.042 -11.052  1.00  0.00           C  
ATOM   4147  H5'   C   129      26.698 -34.640 -12.031  1.00  0.00           H  
ATOM   4148 H5''   C   129      25.894 -35.655 -12.963  1.00  0.00           H  
ATOM   4149  H4'   C   129      25.330 -36.015 -10.730  1.00  0.00           H  
ATOM   4150  H3'   C   129      23.150 -34.951 -12.199  1.00  0.00           H  
ATOM   4151  H1'   C   129      23.619 -34.181  -8.718  1.00  0.00           H  
ATOM   4152  H2'   C   129      21.817 -35.156 -10.343  1.00  0.00           H  
ATOM   4153 HO2'   C   129      23.247 -37.212  -9.812  1.00  0.00           H  
ATOM   4154  H42   C   129      21.025 -28.847 -11.494  1.00  0.00           H  
ATOM   4155  H41   C   129      19.989 -29.202 -10.196  1.00  0.00           H  
ATOM   4156  H5    C   129      22.841 -30.330 -12.077  1.00  0.00           H  
ATOM   4157  H6    C   129      23.973 -32.297 -11.600  1.00  0.00           H  
ATOM   4158  P     A   130      22.077 -37.261 -12.988  1.00  0.00           P  
ATOM   4159  OP2   A   130      21.932 -36.163 -13.976  1.00  0.00           O  
ATOM   4160  OP1   A   130      22.246 -38.658 -13.462  1.00  0.00           O  
ATOM   4161  O5'   A   130      20.815 -37.218 -12.016  1.00  0.00           O  
ATOM   4162  C5'   A   130      20.662 -38.175 -10.979  1.00  0.00           C  
ATOM   4163  C4'   A   130      19.480 -37.855 -10.100  1.00  0.00           C  
ATOM   4164  O4'   A   130      19.676 -36.565  -9.463  1.00  0.00           O  
ATOM   4165  C3'   A   130      18.140 -37.718 -10.806  1.00  0.00           C  
ATOM   4166  O3'   A   130      17.541 -38.969 -11.106  1.00  0.00           O  
ATOM   4167  C1'   A   130      18.398 -35.904  -9.315  1.00  0.00           C  
ATOM   4168  C2'   A   130      17.333 -36.874  -9.831  1.00  0.00           C  
ATOM   4169  O2'   A   130      16.856 -37.654  -8.744  1.00  0.00           O  
ATOM   4170  N1    A   130      15.976 -31.395  -9.916  1.00  0.00           N  
ATOM   4171  C2    A   130      15.739 -32.445  -9.118  1.00  0.00           C  
ATOM   4172  N3    A   130      16.412 -33.589  -9.013  1.00  0.00           N  
ATOM   4173  C4    A   130      17.455 -33.607  -9.861  1.00  0.00           C  
ATOM   4174  C5    A   130      17.826 -32.607 -10.740  1.00  0.00           C  
ATOM   4175  C6    A   130      17.033 -31.446 -10.755  1.00  0.00           C  
ATOM   4176  N6    A   130      17.267 -30.399 -11.549  1.00  0.00           N  
ATOM   4177  N7    A   130      18.956 -32.976 -11.456  1.00  0.00           N  
ATOM   4178  C8    A   130      19.239 -34.172 -11.001  1.00  0.00           C  
ATOM   4179  N9    A   130      18.372 -34.616 -10.034  1.00  0.00           N  
ATOM   4180  H5'   A   130      21.474 -38.186 -10.430  1.00  0.00           H  
ATOM   4181 H5''   A   130      20.534 -39.061 -11.377  1.00  0.00           H  
ATOM   4182  H4'   A   130      19.404 -38.544  -9.406  1.00  0.00           H  
ATOM   4183  H3'   A   130      18.265 -37.215 -11.639  1.00  0.00           H  
ATOM   4184  H1'   A   130      18.259 -35.746  -8.358  1.00  0.00           H  
ATOM   4185  H2'   A   130      16.604 -36.398 -10.283  1.00  0.00           H  
ATOM   4186 HO2'   A   130      16.865 -38.599  -9.000  1.00  0.00           H  
ATOM   4187  H2    A   130      14.961 -32.358  -8.528  1.00  0.00           H  
ATOM   4188  H61   A   130      16.678 -29.615 -11.515  1.00  0.00           H  
ATOM   4189  H62   A   130      18.029 -30.412 -12.166  1.00  0.00           H  
ATOM   4190  H8    A   130      20.000 -34.701 -11.323  1.00  0.00           H  
ATOM   4191  P     G   131      16.679 -39.128 -12.448  1.00  0.00           P  
ATOM   4192  OP2   G   131      16.842 -37.907 -13.281  1.00  0.00           O  
ATOM   4193  OP1   G   131      16.964 -40.461 -13.043  1.00  0.00           O  
ATOM   4194  O5'   G   131      15.196 -39.166 -11.880  1.00  0.00           O  
ATOM   4195  C5'   G   131      14.114 -38.738 -12.687  1.00  0.00           C  
ATOM   4196  C4'   G   131      13.140 -37.941 -11.875  1.00  0.00           C  
ATOM   4197  O4'   G   131      13.832 -36.944 -11.074  1.00  0.00           O  
ATOM   4198  C3'   G   131      12.215 -37.149 -12.767  1.00  0.00           C  
ATOM   4199  O3'   G   131      11.150 -37.954 -13.237  1.00  0.00           O  
ATOM   4200  C1'   G   131      13.156 -35.716 -11.165  1.00  0.00           C  
ATOM   4201  C2'   G   131      11.824 -35.982 -11.882  1.00  0.00           C  
ATOM   4202  O2'   G   131      10.823 -36.348 -10.956  1.00  0.00           O  
ATOM   4203  N1    G   131      13.753 -30.910 -12.788  1.00  0.00           N  
ATOM   4204  C2    G   131      12.779 -31.435 -11.977  1.00  0.00           C  
ATOM   4205  N2    G   131      11.832 -30.586 -11.575  1.00  0.00           N  
ATOM   4206  N3    G   131      12.740 -32.700 -11.588  1.00  0.00           N  
ATOM   4207  C4    G   131      13.775 -33.412 -12.082  1.00  0.00           C  
ATOM   4208  C5    G   131      14.806 -32.978 -12.891  1.00  0.00           C  
ATOM   4209  C6    G   131      14.828 -31.621 -13.308  1.00  0.00           C  
ATOM   4210  O6    G   131      15.643 -31.054 -14.038  1.00  0.00           O  
ATOM   4211  N7    G   131      15.683 -34.016 -13.173  1.00  0.00           N  
ATOM   4212  C8    G   131      15.174 -35.050 -12.560  1.00  0.00           C  
ATOM   4213  N9    G   131      14.003 -34.764 -11.894  1.00  0.00           N  
ATOM   4214  H5'   G   131      13.604 -39.607 -13.127  1.00  0.00           H  
ATOM   4215 H5''   G   131      14.486 -38.126 -13.523  1.00  0.00           H  
ATOM   4216  H4'   G   131      12.596 -38.696 -11.291  1.00  0.00           H  
ATOM   4217  H3'   G   131      12.697 -36.775 -13.683  1.00  0.00           H  
ATOM   4218  H1'   G   131      12.912 -35.252 -10.199  1.00  0.00           H  
ATOM   4219  H2'   G   131      11.403 -35.141 -12.451  1.00  0.00           H  
ATOM   4220 HO2'   G   131      10.224 -37.036 -11.366  1.00  0.00           H  
ATOM   4221  H1    G   131      13.684 -29.942 -13.025  1.00  0.00           H  
ATOM   4222  H22   G   131      11.094 -30.905 -10.980  1.00  0.00           H  
ATOM   4223  H21   G   131      11.860 -29.631 -11.868  1.00  0.00           H  
ATOM   4224  H8    G   131      15.629 -36.052 -12.580  1.00  0.00           H  
ATOM   4225  P     A   132      10.713 -37.894 -14.783  1.00  0.00           P  
ATOM   4226  OP2   A   132      11.943 -37.776 -15.604  1.00  0.00           O  
ATOM   4227  OP1   A   132       9.764 -39.006 -15.037  1.00  0.00           O  
ATOM   4228  O5'   A   132       9.909 -36.523 -14.902  1.00  0.00           O  
ATOM   4229  C5'   A   132       8.684 -36.334 -14.209  1.00  0.00           C  
ATOM   4230  C4'   A   132       8.153 -34.934 -14.394  1.00  0.00           C  
ATOM   4231  O4'   A   132       9.031 -33.972 -13.753  1.00  0.00           O  
ATOM   4232  C3'   A   132       8.059 -34.440 -15.829  1.00  0.00           C  
ATOM   4233  O3'   A   132       6.910 -34.917 -16.507  1.00  0.00           O  
ATOM   4234  C1'   A   132       9.064 -32.778 -14.505  1.00  0.00           C  
ATOM   4235  C2'   A   132       8.068 -32.931 -15.650  1.00  0.00           C  
ATOM   4236  O2'   A   132       6.798 -32.455 -15.229  1.00  0.00           O  
ATOM   4237  N1    A   132      12.340 -29.424 -16.644  1.00  0.00           N  
ATOM   4238  C2    A   132      11.050 -29.326 -16.297  1.00  0.00           C  
ATOM   4239  N3    A   132      10.256 -30.241 -15.744  1.00  0.00           N  
ATOM   4240  C4    A   132      10.925 -31.390 -15.540  1.00  0.00           C  
ATOM   4241  C5    A   132      12.250 -31.642 -15.844  1.00  0.00           C  
ATOM   4242  C6    A   132      12.982 -30.592 -16.425  1.00  0.00           C  
ATOM   4243  N6    A   132      14.267 -30.689 -16.772  1.00  0.00           N  
ATOM   4244  N7    A   132      12.595 -32.940 -15.492  1.00  0.00           N  
ATOM   4245  C8    A   132      11.490 -33.435 -14.993  1.00  0.00           C  
ATOM   4246  N9    A   132      10.438 -32.551 -14.991  1.00  0.00           N  
ATOM   4247  H5'   A   132       8.827 -36.497 -13.254  1.00  0.00           H  
ATOM   4248 H5''   A   132       8.023 -36.973 -14.547  1.00  0.00           H  
ATOM   4249  H4'   A   132       7.266 -34.874 -13.980  1.00  0.00           H  
ATOM   4250  H3'   A   132       8.866 -34.712 -16.316  1.00  0.00           H  
ATOM   4251  H1'   A   132       8.791 -32.029 -13.934  1.00  0.00           H  
ATOM   4252  H2'   A   132       8.377 -32.475 -16.461  1.00  0.00           H  
ATOM   4253 HO2'   A   132       6.817 -31.476 -15.205  1.00  0.00           H  
ATOM   4254  H2    A   132      10.630 -28.459 -16.476  1.00  0.00           H  
ATOM   4255  H61   A   132      14.725 -29.921 -17.175  1.00  0.00           H  
ATOM   4256  H62   A   132      14.754 -31.526 -16.623  1.00  0.00           H  
ATOM   4257  H8    A   132      11.419 -34.352 -14.652  1.00  0.00           H  
ATOM   4258  P     U   133       6.956 -35.178 -18.092  1.00  0.00           P  
ATOM   4259  OP2   U   133       8.336 -35.592 -18.449  1.00  0.00           O  
ATOM   4260  OP1   U   133       5.811 -36.055 -18.447  1.00  0.00           O  
ATOM   4261  O5'   U   133       6.692 -33.741 -18.726  1.00  0.00           O  
ATOM   4262  C5'   U   133       6.304 -33.604 -20.085  1.00  0.00           C  
ATOM   4263  C4'   U   133       5.850 -32.198 -20.395  1.00  0.00           C  
ATOM   4264  O4'   U   133       4.645 -31.930 -19.629  1.00  0.00           O  
ATOM   4265  C3'   U   133       6.826 -31.086 -20.042  1.00  0.00           C  
ATOM   4266  O3'   U   133       6.769 -29.993 -20.941  1.00  0.00           O  
ATOM   4267  C1'   U   133       4.841 -30.768 -18.847  1.00  0.00           C  
ATOM   4268  C2'   U   133       6.342 -30.636 -18.678  1.00  0.00           C  
ATOM   4269  O2'   U   133       6.669 -29.274 -18.439  1.00  0.00           O  
ATOM   4270  N1    U   133       4.144 -30.962 -17.553  1.00  0.00           N  
ATOM   4271  C2    U   133       3.476 -29.871 -17.027  1.00  0.00           C  
ATOM   4272  O2    U   133       3.441 -28.784 -17.576  1.00  0.00           O  
ATOM   4273  N3    U   133       2.845 -30.098 -15.829  1.00  0.00           N  
ATOM   4274  C4    U   133       2.813 -31.277 -15.115  1.00  0.00           C  
ATOM   4275  O4    U   133       2.199 -31.321 -14.047  1.00  0.00           O  
ATOM   4276  C5    U   133       3.524 -32.361 -15.720  1.00  0.00           C  
ATOM   4277  C6    U   133       4.147 -32.169 -16.887  1.00  0.00           C  
ATOM   4278  H5'   U   133       5.569 -34.224 -20.271  1.00  0.00           H  
ATOM   4279 H5''   U   133       7.065 -33.827 -20.659  1.00  0.00           H  
ATOM   4280  H4'   U   133       5.654 -32.134 -21.352  1.00  0.00           H  
ATOM   4281  H3'   U   133       7.726 -31.463 -19.951  1.00  0.00           H  
ATOM   4282  H1'   U   133       4.494 -29.962 -19.286  1.00  0.00           H  
ATOM   4283  H2'   U   133       6.680 -31.219 -17.966  1.00  0.00           H  
ATOM   4284 HO2'   U   133       7.414 -29.018 -19.023  1.00  0.00           H  
ATOM   4285  H3    U   133       2.365 -29.338 -15.438  1.00  0.00           H  
ATOM   4286  H5    U   133       3.554 -33.238 -15.282  1.00  0.00           H  
ATOM   4287  H6    U   133       4.628 -32.926 -17.280  1.00  0.00           H  
ATOM   4288  P     C   134       7.750 -29.940 -22.213  1.00  0.00           P  
ATOM   4289  OP2   C   134       7.815 -31.301 -22.802  1.00  0.00           O  
ATOM   4290  OP1   C   134       7.340 -28.792 -23.061  1.00  0.00           O  
ATOM   4291  O5'   C   134       9.176 -29.604 -21.587  1.00  0.00           O  
ATOM   4292  C5'   C   134       9.495 -28.288 -21.162  1.00  0.00           C  
ATOM   4293  C4'   C   134      10.987 -28.077 -21.074  1.00  0.00           C  
ATOM   4294  O4'   C   134      11.485 -28.878 -19.984  1.00  0.00           O  
ATOM   4295  C3'   C   134      11.792 -28.463 -22.305  1.00  0.00           C  
ATOM   4296  O3'   C   134      12.893 -27.601 -22.537  1.00  0.00           O  
ATOM   4297  C1'   C   134      12.419 -29.872 -20.482  1.00  0.00           C  
ATOM   4298  C2'   C   134      12.297 -29.877 -22.000  1.00  0.00           C  
ATOM   4299  O2'   C   134      13.587 -30.094 -22.553  1.00  0.00           O  
ATOM   4300  N1    C   134      12.038 -31.175 -19.882  1.00  0.00           N  
ATOM   4301  C2    C   134      13.057 -32.073 -19.540  1.00  0.00           C  
ATOM   4302  O2    C   134      14.238 -31.757 -19.748  1.00  0.00           O  
ATOM   4303  N3    C   134      12.736 -33.267 -18.991  1.00  0.00           N  
ATOM   4304  C4    C   134      11.459 -33.583 -18.779  1.00  0.00           C  
ATOM   4305  N4    C   134      11.189 -34.772 -18.235  1.00  0.00           N  
ATOM   4306  C5    C   134      10.400 -32.693 -19.116  1.00  0.00           C  
ATOM   4307  C6    C   134      10.730 -31.514 -19.657  1.00  0.00           C  
ATOM   4308  H5'   C   134       9.097 -28.132 -20.280  1.00  0.00           H  
ATOM   4309 H5''   C   134       9.119 -27.647 -21.801  1.00  0.00           H  
ATOM   4310  H4'   C   134      11.161 -27.129 -20.896  1.00  0.00           H  
ATOM   4311  H3'   C   134      11.195 -28.510 -23.080  1.00  0.00           H  
ATOM   4312  H1'   C   134      13.342 -29.657 -20.235  1.00  0.00           H  
ATOM   4313  H2'   C   134      11.657 -30.557 -22.295  1.00  0.00           H  
ATOM   4314 HO2'   C   134      13.879 -31.003 -22.336  1.00  0.00           H  
ATOM   4315  H42   C   134      10.261 -35.034 -18.066  1.00  0.00           H  
ATOM   4316  H41   C   134      11.921 -35.383 -18.005  1.00  0.00           H  
ATOM   4317  H5    C   134       9.464 -32.934 -18.955  1.00  0.00           H  
ATOM   4318  H6    C   134      10.016 -30.887 -19.896  1.00  0.00           H  
ATOM   4319  P     U   135      12.734 -26.331 -23.509  1.00  0.00           P  
ATOM   4320  OP2   U   135      12.690 -26.826 -24.908  1.00  0.00           O  
ATOM   4321  OP1   U   135      11.624 -25.491 -22.992  1.00  0.00           O  
ATOM   4322  O5'   U   135      14.094 -25.525 -23.314  1.00  0.00           O  
ATOM   4323  C5'   U   135      14.564 -25.189 -22.017  1.00  0.00           C  
ATOM   4324  C4'   U   135      16.014 -24.772 -22.040  1.00  0.00           C  
ATOM   4325  O4'   U   135      16.754 -25.652 -22.916  1.00  0.00           O  
ATOM   4326  C3'   U   135      16.306 -23.393 -22.611  1.00  0.00           C  
ATOM   4327  O3'   U   135      16.043 -22.347 -21.693  1.00  0.00           O  
ATOM   4328  C1'   U   135      17.791 -24.926 -23.535  1.00  0.00           C  
ATOM   4329  C2'   U   135      17.770 -23.518 -22.981  1.00  0.00           C  
ATOM   4330  O2'   U   135      18.599 -23.448 -21.829  1.00  0.00           O  
ATOM   4331  N1    U   135      17.593 -24.955 -25.004  1.00  0.00           N  
ATOM   4332  C2    U   135      18.677 -24.618 -25.794  1.00  0.00           C  
ATOM   4333  O2    U   135      19.763 -24.307 -25.336  1.00  0.00           O  
ATOM   4334  N3    U   135      18.447 -24.660 -27.147  1.00  0.00           N  
ATOM   4335  C4    U   135      17.269 -24.995 -27.781  1.00  0.00           C  
ATOM   4336  O4    U   135      17.221 -24.984 -29.012  1.00  0.00           O  
ATOM   4337  C5    U   135      16.192 -25.332 -26.901  1.00  0.00           C  
ATOM   4338  C6    U   135      16.388 -25.301 -25.579  1.00  0.00           C  
ATOM   4339  H5'   U   135      14.465 -25.968 -21.430  1.00  0.00           H  
ATOM   4340 H5''   U   135      14.026 -24.451 -21.663  1.00  0.00           H  
ATOM   4341  H4'   U   135      16.377 -24.845 -21.133  1.00  0.00           H  
ATOM   4342  H3'   U   135      15.776 -23.262 -23.424  1.00  0.00           H  
ATOM   4343  H1'   U   135      18.649 -25.346 -23.315  1.00  0.00           H  
ATOM   4344  H2'   U   135      18.029 -22.854 -23.653  1.00  0.00           H  
ATOM   4345 HO2'   U   135      19.538 -23.487 -22.109  1.00  0.00           H  
ATOM   4346  H3    U   135      19.202 -24.424 -27.725  1.00  0.00           H  
ATOM   4347  H5    U   135      15.317 -25.583 -27.266  1.00  0.00           H  
ATOM   4348  H6    U   135      15.635 -25.534 -24.999  1.00  0.00           H  
ATOM   4349  P     U   136      16.562 -22.191 -20.167  1.00  0.00           P  
ATOM   4350  OP2   U   136      17.375 -23.413 -19.948  1.00  0.00           O  
ATOM   4351  OP1   U   136      17.220 -20.859 -20.156  1.00  0.00           O  
ATOM   4352  O5'   U   136      15.395 -22.173 -19.082  1.00  0.00           O  
ATOM   4353  C5'   U   136      14.320 -21.252 -19.183  1.00  0.00           C  
ATOM   4354  C4'   U   136      13.001 -21.894 -18.827  1.00  0.00           C  
ATOM   4355  O4'   U   136      12.811 -23.106 -19.603  1.00  0.00           O  
ATOM   4356  C3'   U   136      12.850 -22.362 -17.388  1.00  0.00           C  
ATOM   4357  O3'   U   136      12.537 -21.310 -16.494  1.00  0.00           O  
ATOM   4358  C1'   U   136      12.140 -24.088 -18.829  1.00  0.00           C  
ATOM   4359  C2'   U   136      11.765 -23.422 -17.504  1.00  0.00           C  
ATOM   4360  O2'   U   136      10.479 -22.831 -17.628  1.00  0.00           O  
ATOM   4361  N1    U   136      13.049 -25.245 -18.639  1.00  0.00           N  
ATOM   4362  C2    U   136      12.467 -26.461 -18.335  1.00  0.00           C  
ATOM   4363  O2    U   136      11.263 -26.613 -18.221  1.00  0.00           O  
ATOM   4364  N3    U   136      13.347 -27.503 -18.170  1.00  0.00           N  
ATOM   4365  C4    U   136      14.721 -27.456 -18.273  1.00  0.00           C  
ATOM   4366  O4    U   136      15.376 -28.484 -18.094  1.00  0.00           O  
ATOM   4367  C5    U   136      15.253 -26.165 -18.589  1.00  0.00           C  
ATOM   4368  C6    U   136      14.419 -25.134 -18.757  1.00  0.00           C  
ATOM   4369  H5'   U   136      14.273 -20.915 -20.102  1.00  0.00           H  
ATOM   4370 H5''   U   136      14.483 -20.502 -18.574  1.00  0.00           H  
ATOM   4371  H4'   U   136      12.278 -21.267 -19.034  1.00  0.00           H  
ATOM   4372  H3'   U   136      13.681 -22.793 -17.099  1.00  0.00           H  
ATOM   4373  H1'   U   136      11.324 -24.388 -19.282  1.00  0.00           H  
ATOM   4374  H2'   U   136      11.801 -24.056 -16.758  1.00  0.00           H  
ATOM   4375 HO2'   U   136      10.480 -21.965 -17.169  1.00  0.00           H  
ATOM   4376  H3    U   136      12.955 -28.374 -17.953  1.00  0.00           H  
ATOM   4377  H5    U   136      16.220 -26.040 -18.683  1.00  0.00           H  
ATOM   4378  H6    U   136      14.807 -24.261 -18.972  1.00  0.00           H  
ATOM   4379  P     C   137      13.098 -21.333 -14.988  1.00  0.00           P  
ATOM   4380  OP2   C   137      14.502 -21.813 -15.027  1.00  0.00           O  
ATOM   4381  OP1   C   137      12.788 -20.022 -14.362  1.00  0.00           O  
ATOM   4382  O5'   C   137      12.216 -22.444 -14.264  1.00  0.00           O  
ATOM   4383  C5'   C   137      10.808 -22.300 -14.152  1.00  0.00           C  
ATOM   4384  C4'   C   137      10.164 -23.541 -13.584  1.00  0.00           C  
ATOM   4385  O4'   C   137      10.387 -24.671 -14.468  1.00  0.00           O  
ATOM   4386  C3'   C   137      10.712 -24.002 -12.244  1.00  0.00           C  
ATOM   4387  O3'   C   137      10.186 -23.266 -11.157  1.00  0.00           O  
ATOM   4388  C1'   C   137      10.538 -25.847 -13.682  1.00  0.00           C  
ATOM   4389  C2'   C   137      10.302 -25.463 -12.223  1.00  0.00           C  
ATOM   4390  O2'   C   137       8.930 -25.623 -11.942  1.00  0.00           O  
ATOM   4391  N1    C   137      11.869 -26.438 -13.926  1.00  0.00           N  
ATOM   4392  C2    C   137      12.092 -27.765 -13.552  1.00  0.00           C  
ATOM   4393  O2    C   137      11.198 -28.373 -12.947  1.00  0.00           O  
ATOM   4394  N3    C   137      13.281 -28.345 -13.848  1.00  0.00           N  
ATOM   4395  C4    C   137      14.230 -27.642 -14.469  1.00  0.00           C  
ATOM   4396  N4    C   137      15.373 -28.264 -14.779  1.00  0.00           N  
ATOM   4397  C5    C   137      14.050 -26.273 -14.812  1.00  0.00           C  
ATOM   4398  C6    C   137      12.867 -25.716 -14.527  1.00  0.00           C  
ATOM   4399  H5'   C   137      10.433 -22.123 -15.040  1.00  0.00           H  
ATOM   4400 H5''   C   137      10.611 -21.541 -13.565  1.00  0.00           H  
ATOM   4401  H4'   C   137       9.108 -23.259 -13.456  1.00  0.00           H  
ATOM   4402  H3'   C   137      11.800 -23.867 -12.142  1.00  0.00           H  
ATOM   4403  H1'   C   137       9.803 -26.625 -13.931  1.00  0.00           H  
ATOM   4404  H2'   C   137      10.823 -26.039 -11.446  1.00  0.00           H  
ATOM   4405 HO2'   C   137       8.622 -24.881 -11.346  1.00  0.00           H  
ATOM   4406  H42   C   137      16.105 -27.764 -15.244  1.00  0.00           H  
ATOM   4407  H41   C   137      15.496 -29.228 -14.547  1.00  0.00           H  
ATOM   4408  H5    C   137      14.854 -25.695 -15.290  1.00  0.00           H  
ATOM   4409  H6    C   137      12.690 -24.659 -14.777  1.00  0.00           H  
ATOM   4410  P     U   138      11.084 -23.059  -9.837  1.00  0.00           P  
ATOM   4411  OP2   U   138      12.501 -22.920 -10.242  1.00  0.00           O  
ATOM   4412  OP1   U   138      10.446 -21.982  -9.032  1.00  0.00           O  
ATOM   4413  O5'   U   138      10.944 -24.442  -9.061  1.00  0.00           O  
ATOM   4414  C5'   U   138      10.301 -24.508  -7.782  1.00  0.00           C  
ATOM   4415  C4'   U   138      10.359 -25.912  -7.234  1.00  0.00           C  
ATOM   4416  O4'   U   138      10.386 -26.868  -8.324  1.00  0.00           O  
ATOM   4417  C3'   U   138      11.589 -26.258  -6.408  1.00  0.00           C  
ATOM   4418  O3'   U   138      11.491 -25.824  -5.061  1.00  0.00           O  
ATOM   4419  C1'   U   138      11.259 -27.957  -8.016  1.00  0.00           C  
ATOM   4420  C2'   U   138      11.673 -27.770  -6.556  1.00  0.00           C  
ATOM   4421  O2'   U   138      10.729 -28.425  -5.721  1.00  0.00           O  
ATOM   4422  N1    U   138      12.422 -27.953  -8.936  1.00  0.00           N  
ATOM   4423  C2    U   138      13.175 -29.110  -9.007  1.00  0.00           C  
ATOM   4424  O2    U   138      12.922 -30.109  -8.356  1.00  0.00           O  
ATOM   4425  N3    U   138      14.241 -29.060  -9.872  1.00  0.00           N  
ATOM   4426  C4    U   138      14.625 -27.994 -10.657  1.00  0.00           C  
ATOM   4427  O4    U   138      15.613 -28.105 -11.386  1.00  0.00           O  
ATOM   4428  C5    U   138      13.801 -26.831 -10.533  1.00  0.00           C  
ATOM   4429  C6    U   138      12.755 -26.853  -9.699  1.00  0.00           C  
ATOM   4430  H5'   U   138       9.252 -24.190  -7.870  1.00  0.00           H  
ATOM   4431 H5''   U   138      10.788 -23.817  -7.077  1.00  0.00           H  
ATOM   4432  H4'   U   138       9.558 -26.070  -6.691  1.00  0.00           H  
ATOM   4433  H3'   U   138      12.379 -25.851  -6.820  1.00  0.00           H  
ATOM   4434  H1'   U   138      10.775 -28.804  -8.112  1.00  0.00           H  
ATOM   4435  H2'   U   138      12.584 -28.097  -6.397  1.00  0.00           H  
ATOM   4436 HO2'   U   138      10.453 -27.811  -5.010  1.00  0.00           H  
ATOM   4437  H3    U   138      14.788 -29.870  -9.937  1.00  0.00           H  
ATOM   4438  H5    U   138      14.000 -26.027 -11.054  1.00  0.00           H  
ATOM   4439  H6    U   138      12.207 -26.044  -9.630  1.00  0.00           H  
ATOM   4440  P     G   139      12.815 -25.412  -4.247  1.00  0.00           P  
ATOM   4441  OP2   G   139      13.705 -24.660  -5.166  1.00  0.00           O  
ATOM   4442  OP1   G   139      12.391 -24.793  -2.964  1.00  0.00           O  
ATOM   4443  O5'   G   139      13.513 -26.805  -3.914  1.00  0.00           O  
ATOM   4444  C5'   G   139      12.915 -27.723  -3.011  1.00  0.00           C  
ATOM   4445  C4'   G   139      13.659 -29.036  -2.982  1.00  0.00           C  
ATOM   4446  O4'   G   139      13.643 -29.639  -4.302  1.00  0.00           O  
ATOM   4447  C3'   G   139      15.137 -28.957  -2.629  1.00  0.00           C  
ATOM   4448  O3'   G   139      15.368 -28.867  -1.232  1.00  0.00           O  
ATOM   4449  C1'   G   139      14.892 -30.297  -4.559  1.00  0.00           C  
ATOM   4450  C2'   G   139      15.697 -30.224  -3.260  1.00  0.00           C  
ATOM   4451  O2'   G   139      15.403 -31.367  -2.471  1.00  0.00           O  
ATOM   4452  N1    G   139      18.729 -30.672  -7.885  1.00  0.00           N  
ATOM   4453  C2    G   139      18.346 -31.539  -6.889  1.00  0.00           C  
ATOM   4454  N2    G   139      19.079 -32.655  -6.758  1.00  0.00           N  
ATOM   4455  N3    G   139      17.321 -31.329  -6.081  1.00  0.00           N  
ATOM   4456  C4    G   139      16.696 -30.163  -6.350  1.00  0.00           C  
ATOM   4457  C5    G   139      16.997 -29.227  -7.318  1.00  0.00           C  
ATOM   4458  C6    G   139      18.101 -29.465  -8.178  1.00  0.00           C  
ATOM   4459  O6    G   139      18.526 -28.757  -9.097  1.00  0.00           O  
ATOM   4460  N7    G   139      16.110 -28.162  -7.267  1.00  0.00           N  
ATOM   4461  C8    G   139      15.302 -28.462  -6.287  1.00  0.00           C  
ATOM   4462  N9    G   139      15.600 -29.661  -5.687  1.00  0.00           N  
ATOM   4463  H5'   G   139      11.989 -27.887  -3.287  1.00  0.00           H  
ATOM   4464 H5''   G   139      12.916 -27.334  -2.111  1.00  0.00           H  
ATOM   4465  H4'   G   139      13.214 -29.638  -2.349  1.00  0.00           H  
ATOM   4466  H3'   G   139      15.532 -28.176  -3.070  1.00  0.00           H  
ATOM   4467  H1'   G   139      14.708 -31.235  -4.776  1.00  0.00           H  
ATOM   4468  H2'   G   139      16.658 -30.141  -3.438  1.00  0.00           H  
ATOM   4469 HO2'   G   139      15.194 -31.078  -1.558  1.00  0.00           H  
ATOM   4470  H1    G   139      19.505 -30.920  -8.429  1.00  0.00           H  
ATOM   4471  H22   G   139      18.852 -33.311  -6.066  1.00  0.00           H  
ATOM   4472  H21   G   139      19.841 -32.817  -7.353  1.00  0.00           H  
ATOM   4473  H8    G   139      14.556 -27.890  -6.009  1.00  0.00           H  
ATOM   4474  P     U   140      16.664 -28.096  -0.678  1.00  0.00           P  
ATOM   4475  OP2   U   140      16.878 -26.892  -1.519  1.00  0.00           O  
ATOM   4476  OP1   U   140      16.518 -27.948   0.792  1.00  0.00           O  
ATOM   4477  O5'   U   140      17.863 -29.109  -0.954  1.00  0.00           O  
ATOM   4478  C5'   U   140      17.954 -30.340  -0.252  1.00  0.00           C  
ATOM   4479  C4'   U   140      19.109 -31.177  -0.744  1.00  0.00           C  
ATOM   4480  O4'   U   140      18.913 -31.518  -2.140  1.00  0.00           O  
ATOM   4481  C3'   U   140      20.478 -30.515  -0.713  1.00  0.00           C  
ATOM   4482  O3'   U   140      21.088 -30.564   0.566  1.00  0.00           O  
ATOM   4483  C1'   U   140      20.157 -31.490  -2.841  1.00  0.00           C  
ATOM   4484  C2'   U   140      21.242 -31.282  -1.783  1.00  0.00           C  
ATOM   4485  O2'   U   140      21.669 -32.549  -1.305  1.00  0.00           O  
ATOM   4486  N1    U   140      20.148 -30.411  -3.859  1.00  0.00           N  
ATOM   4487  C2    U   140      21.122 -30.460  -4.838  1.00  0.00           C  
ATOM   4488  O2    U   140      21.966 -31.336  -4.895  1.00  0.00           O  
ATOM   4489  N3    U   140      21.074 -29.440  -5.759  1.00  0.00           N  
ATOM   4490  C4    U   140      20.173 -28.399  -5.799  1.00  0.00           C  
ATOM   4491  O4    U   140      20.262 -27.556  -6.694  1.00  0.00           O  
ATOM   4492  C5    U   140      19.194 -28.413  -4.755  1.00  0.00           C  
ATOM   4493  C6    U   140      19.217 -29.394  -3.846  1.00  0.00           C  
ATOM   4494  H5'   U   140      17.121 -30.841  -0.374  1.00  0.00           H  
ATOM   4495 H5''   U   140      18.079 -30.155   0.703  1.00  0.00           H  
ATOM   4496  H4'   U   140      19.144 -32.003  -0.217  1.00  0.00           H  
ATOM   4497  H3'   U   140      20.389 -29.579  -0.990  1.00  0.00           H  
ATOM   4498  H1'   U   140      20.297 -32.351  -3.286  1.00  0.00           H  
ATOM   4499  H2'   U   140      21.990 -30.756  -2.137  1.00  0.00           H  
ATOM   4500 HO2'   U   140      21.670 -32.536  -0.325  1.00  0.00           H  
ATOM   4501  H3    U   140      21.756 -29.456  -6.461  1.00  0.00           H  
ATOM   4502  H5    U   140      18.513 -27.709  -4.707  1.00  0.00           H  
ATOM   4503  H6    U   140      18.538 -29.381  -3.141  1.00  0.00           H  
ATOM   4504  P     U   141      22.095 -29.400   1.029  1.00  0.00           P  
ATOM   4505  OP2   U   141      21.557 -28.107   0.536  1.00  0.00           O  
ATOM   4506  OP1   U   141      22.370 -29.578   2.477  1.00  0.00           O  
ATOM   4507  O5'   U   141      23.437 -29.712   0.230  1.00  0.00           O  
ATOM   4508  C5'   U   141      24.221 -30.855   0.538  1.00  0.00           C  
ATOM   4509  C4'   U   141      25.388 -31.001  -0.408  1.00  0.00           C  
ATOM   4510  O4'   U   141      24.906 -31.200  -1.762  1.00  0.00           O  
ATOM   4511  C3'   U   141      26.317 -29.802  -0.518  1.00  0.00           C  
ATOM   4512  O3'   U   141      27.267 -29.738   0.531  1.00  0.00           O  
ATOM   4513  C1'   U   141      25.747 -30.516  -2.696  1.00  0.00           C  
ATOM   4514  C2'   U   141      26.937 -29.986  -1.895  1.00  0.00           C  
ATOM   4515  O2'   U   141      27.955 -30.978  -1.873  1.00  0.00           O  
ATOM   4516  N1    U   141      24.989 -29.429  -3.363  1.00  0.00           N  
ATOM   4517  C2    U   141      25.523 -28.911  -4.528  1.00  0.00           C  
ATOM   4518  O2    U   141      26.567 -29.307  -5.016  1.00  0.00           O  
ATOM   4519  N3    U   141      24.787 -27.908  -5.110  1.00  0.00           N  
ATOM   4520  C4    U   141      23.598 -27.378  -4.657  1.00  0.00           C  
ATOM   4521  O4    U   141      23.057 -26.474  -5.294  1.00  0.00           O  
ATOM   4522  C5    U   141      23.106 -27.962  -3.446  1.00  0.00           C  
ATOM   4523  C6    U   141      23.802 -28.941  -2.859  1.00  0.00           C  
ATOM   4524  H5'   U   141      23.658 -31.654   0.476  1.00  0.00           H  
ATOM   4525 H5''   U   141      24.560 -30.772   1.453  1.00  0.00           H  
ATOM   4526  H4'   U   141      25.913 -31.784  -0.138  1.00  0.00           H  
ATOM   4527  H3'   U   141      25.781 -28.979  -0.515  1.00  0.00           H  
ATOM   4528  H1'   U   141      26.066 -31.149  -3.373  1.00  0.00           H  
ATOM   4529  H2'   U   141      27.265 -29.138  -2.260  1.00  0.00           H  
ATOM   4530 HO2'   U   141      28.260 -31.100  -0.950  1.00  0.00           H  
ATOM   4531  H3    U   141      25.148 -27.526  -5.937  1.00  0.00           H  
ATOM   4532  H5    U   141      22.265 -27.647  -3.052  1.00  0.00           H  
ATOM   4533  H6    U   141      23.445 -29.325  -2.032  1.00  0.00           H  
ATOM   4534  P     G   142      27.807 -28.316   1.052  1.00  0.00           P  
ATOM   4535  OP2   G   142      26.665 -27.367   1.059  1.00  0.00           O  
ATOM   4536  OP1   G   142      28.581 -28.545   2.298  1.00  0.00           O  
ATOM   4537  O5'   G   142      28.826 -27.852  -0.082  1.00  0.00           O  
ATOM   4538  C5'   G   142      30.054 -28.536  -0.283  1.00  0.00           C  
ATOM   4539  C4'   G   142      30.767 -28.043  -1.517  1.00  0.00           C  
ATOM   4540  O4'   G   142      29.936 -28.264  -2.687  1.00  0.00           O  
ATOM   4541  C3'   G   142      31.077 -26.555  -1.560  1.00  0.00           C  
ATOM   4542  O3'   G   142      32.243 -26.210  -0.830  1.00  0.00           O  
ATOM   4543  C1'   G   142      30.080 -27.175  -3.610  1.00  0.00           C  
ATOM   4544  C2'   G   142      31.188 -26.280  -3.053  1.00  0.00           C  
ATOM   4545  O2'   G   142      32.437 -26.720  -3.567  1.00  0.00           O  
ATOM   4546  N1    G   142      27.500 -23.734  -6.332  1.00  0.00           N  
ATOM   4547  C2    G   142      28.782 -24.196  -6.498  1.00  0.00           C  
ATOM   4548  N2    G   142      29.474 -23.677  -7.523  1.00  0.00           N  
ATOM   4549  N3    G   142      29.347 -25.103  -5.717  1.00  0.00           N  
ATOM   4550  C4    G   142      28.515 -25.517  -4.740  1.00  0.00           C  
ATOM   4551  C5    G   142      27.218 -25.119  -4.487  1.00  0.00           C  
ATOM   4552  C6    G   142      26.625 -24.146  -5.332  1.00  0.00           C  
ATOM   4553  O6    G   142      25.488 -23.665  -5.272  1.00  0.00           O  
ATOM   4554  N7    G   142      26.705 -25.786  -3.383  1.00  0.00           N  
ATOM   4555  C8    G   142      27.680 -26.562  -2.992  1.00  0.00           C  
ATOM   4556  N9    G   142      28.807 -26.448  -3.771  1.00  0.00           N  
ATOM   4557  H5'   G   142      29.875 -29.495  -0.378  1.00  0.00           H  
ATOM   4558 H5''   G   142      30.630 -28.395   0.498  1.00  0.00           H  
ATOM   4559  H4'   G   142      31.604 -28.545  -1.623  1.00  0.00           H  
ATOM   4560  H3'   G   142      30.314 -26.057  -1.199  1.00  0.00           H  
ATOM   4561  H1'   G   142      30.360 -27.540  -4.477  1.00  0.00           H  
ATOM   4562  H2'   G   142      31.023 -25.337  -3.259  1.00  0.00           H  
ATOM   4563 HO2'   G   142      33.073 -26.808  -2.828  1.00  0.00           H  
ATOM   4564  H1    G   142      27.173 -23.060  -6.966  1.00  0.00           H  
ATOM   4565  H22   G   142      30.395 -23.970  -7.691  1.00  0.00           H  
ATOM   4566  H21   G   142      29.062 -23.006  -8.106  1.00  0.00           H  
ATOM   4567  H8    G   142      27.614 -27.164  -2.223  1.00  0.00           H  
ATOM   4568  P     A   143      32.382 -24.750  -0.172  1.00  0.00           P  
ATOM   4569  OP2   A   143      31.073 -24.389   0.425  1.00  0.00           O  
ATOM   4570  OP1   A   143      33.603 -24.740   0.671  1.00  0.00           O  
ATOM   4571  O5'   A   143      32.635 -23.790  -1.419  1.00  0.00           O  
ATOM   4572  C5'   A   143      33.827 -23.886  -2.184  1.00  0.00           C  
ATOM   4573  C4'   A   143      33.793 -22.970  -3.380  1.00  0.00           C  
ATOM   4574  O4'   A   143      32.703 -23.348  -4.260  1.00  0.00           O  
ATOM   4575  C3'   A   143      33.539 -21.499  -3.087  1.00  0.00           C  
ATOM   4576  O3'   A   143      34.705 -20.806  -2.675  1.00  0.00           O  
ATOM   4577  C1'   A   143      32.104 -22.183  -4.836  1.00  0.00           C  
ATOM   4578  C2'   A   143      32.961 -20.993  -4.402  1.00  0.00           C  
ATOM   4579  O2'   A   143      33.982 -20.785  -5.367  1.00  0.00           O  
ATOM   4580  N1    A   143      27.604 -19.798  -5.623  1.00  0.00           N  
ATOM   4581  C2    A   143      28.794 -19.700  -6.231  1.00  0.00           C  
ATOM   4582  N3    A   143      29.925 -20.352  -5.974  1.00  0.00           N  
ATOM   4583  C4    A   143      29.760 -21.206  -4.947  1.00  0.00           C  
ATOM   4584  C5    A   143      28.601 -21.416  -4.225  1.00  0.00           C  
ATOM   4585  C6    A   143      27.472 -20.664  -4.596  1.00  0.00           C  
ATOM   4586  N6    A   143      26.287 -20.760  -3.990  1.00  0.00           N  
ATOM   4587  N7    A   143      28.805 -22.372  -3.239  1.00  0.00           N  
ATOM   4588  C8    A   143      30.062 -22.711  -3.385  1.00  0.00           C  
ATOM   4589  N9    A   143      30.701 -22.045  -4.402  1.00  0.00           N  
ATOM   4590  H5'   A   143      33.935 -24.811  -2.493  1.00  0.00           H  
ATOM   4591 H5''   A   143      34.590 -23.648  -1.619  1.00  0.00           H  
ATOM   4592  H4'   A   143      34.640 -23.054  -3.869  1.00  0.00           H  
ATOM   4593  H3'   A   143      32.857 -21.424  -2.387  1.00  0.00           H  
ATOM   4594  H1'   A   143      32.137 -22.270  -5.812  1.00  0.00           H  
ATOM   4595  H2'   A   143      32.417 -20.188  -4.269  1.00  0.00           H  
ATOM   4596 HO2'   A   143      34.843 -20.700  -4.907  1.00  0.00           H  
ATOM   4597  H2    A   143      28.837 -19.058  -6.971  1.00  0.00           H  
ATOM   4598  H61   A   143      25.535 -20.209  -4.293  1.00  0.00           H  
ATOM   4599  H62   A   143      26.167 -21.382  -3.243  1.00  0.00           H  
ATOM   4600  H8    A   143      30.505 -23.379  -2.821  1.00  0.00           H  
ATOM   4601  P     U   144      34.578 -19.587  -1.638  1.00  0.00           P  
ATOM   4602  OP2   U   144      33.642 -19.946  -0.541  1.00  0.00           O  
ATOM   4603  OP1   U   144      35.970 -19.156  -1.319  1.00  0.00           O  
ATOM   4604  O5'   U   144      33.863 -18.438  -2.479  1.00  0.00           O  
ATOM   4605  C5'   U   144      34.513 -17.807  -3.598  1.00  0.00           C  
ATOM   4606  C4'   U   144      33.565 -16.833  -4.249  1.00  0.00           C  
ATOM   4607  O4'   U   144      32.373 -17.553  -4.672  1.00  0.00           O  
ATOM   4608  C3'   U   144      33.030 -15.749  -3.322  1.00  0.00           C  
ATOM   4609  O3'   U   144      33.922 -14.644  -3.200  1.00  0.00           O  
ATOM   4610  C1'   U   144      31.239 -16.725  -4.496  1.00  0.00           C  
ATOM   4611  C2'   U   144      31.725 -15.363  -4.000  1.00  0.00           C  
ATOM   4612  O2'   U   144      31.936 -14.514  -5.106  1.00  0.00           O  
ATOM   4613  N1    U   144      30.319 -17.374  -3.546  1.00  0.00           N  
ATOM   4614  C2    U   144      28.992 -16.983  -3.584  1.00  0.00           C  
ATOM   4615  O2    U   144      28.577 -16.141  -4.351  1.00  0.00           O  
ATOM   4616  N3    U   144      28.172 -17.615  -2.686  1.00  0.00           N  
ATOM   4617  C4    U   144      28.534 -18.578  -1.769  1.00  0.00           C  
ATOM   4618  O4    U   144      27.671 -19.074  -1.047  1.00  0.00           O  
ATOM   4619  C5    U   144      29.925 -18.925  -1.784  1.00  0.00           C  
ATOM   4620  C6    U   144      30.747 -18.328  -2.649  1.00  0.00           C  
ATOM   4621  H5'   U   144      34.832 -18.565  -4.327  1.00  0.00           H  
ATOM   4622 H5''   U   144      35.419 -17.281  -3.262  1.00  0.00           H  
ATOM   4623  H4'   U   144      34.156 -16.385  -5.061  1.00  0.00           H  
ATOM   4624  H3'   U   144      32.893 -16.085  -2.284  1.00  0.00           H  
ATOM   4625  H1'   U   144      30.669 -16.543  -5.419  1.00  0.00           H  
ATOM   4626  H2'   U   144      31.051 -14.806  -3.334  1.00  0.00           H  
ATOM   4627 HO2'   U   144      32.744 -13.948  -4.943  1.00  0.00           H  
ATOM   4628  H3    U   144      27.207 -17.347  -2.696  1.00  0.00           H  
ATOM   4629  H5    U   144      30.314 -19.680  -1.083  1.00  0.00           H  
ATOM   4630  H6    U   144      31.811 -18.609  -2.645  1.00  0.00           H  
ATOM   4631  P     A   145      33.907 -13.734  -1.876  1.00  0.00           P  
ATOM   4632  OP2   A   145      32.846 -14.250  -0.976  1.00  0.00           O  
ATOM   4633  OP1   A   145      35.301 -13.622  -1.379  1.00  0.00           O  
ATOM   4634  O5'   A   145      33.453 -12.299  -2.400  1.00  0.00           O  
ATOM   4635  C5'   A   145      32.791 -11.385  -1.538  1.00  0.00           C  
ATOM   4636  C4'   A   145      31.671 -10.667  -2.248  1.00  0.00           C  
ATOM   4637  O4'   A   145      30.888 -11.640  -2.976  1.00  0.00           O  
ATOM   4638  C3'   A   145      30.667  -9.950  -1.357  1.00  0.00           C  
ATOM   4639  O3'   A   145      31.059  -8.627  -1.033  1.00  0.00           O  
ATOM   4640  C1'   A   145      29.502 -11.339  -2.880  1.00  0.00           C  
ATOM   4641  C2'   A   145      29.384  -9.987  -2.172  1.00  0.00           C  
ATOM   4642  O2'   A   145      29.365  -8.958  -3.150  1.00  0.00           O  
ATOM   4643  N1    A   145      25.009 -13.369  -1.384  1.00  0.00           N  
ATOM   4644  C2    A   145      25.309 -12.293  -2.123  1.00  0.00           C  
ATOM   4645  N3    A   145      26.503 -11.821  -2.474  1.00  0.00           N  
ATOM   4646  C4    A   145      27.485 -12.593  -1.975  1.00  0.00           C  
ATOM   4647  C5    A   145      27.333 -13.728  -1.200  1.00  0.00           C  
ATOM   4648  C6    A   145      26.018 -14.123  -0.898  1.00  0.00           C  
ATOM   4649  N6    A   145      25.718 -15.195  -0.161  1.00  0.00           N  
ATOM   4650  N7    A   145      28.571 -14.264  -0.867  1.00  0.00           N  
ATOM   4651  C8    A   145      29.427 -13.454  -1.440  1.00  0.00           C  
ATOM   4652  N9    A   145      28.839 -12.421  -2.127  1.00  0.00           N  
ATOM   4653  H5'   A   145      33.439 -10.725  -1.214  1.00  0.00           H  
ATOM   4654 H5''   A   145      32.424 -11.874  -0.773  1.00  0.00           H  
ATOM   4655  H4'   A   145      32.044 -10.023  -2.886  1.00  0.00           H  
ATOM   4656  H3'   A   145      30.550 -10.462  -0.529  1.00  0.00           H  
ATOM   4657  H1'   A   145      29.107 -11.274  -3.775  1.00  0.00           H  
ATOM   4658  H2'   A   145      28.591  -9.956  -1.596  1.00  0.00           H  
ATOM   4659 HO2'   A   145      29.846  -8.179  -2.802  1.00  0.00           H  
ATOM   4660  H2    A   145      24.541 -11.781  -2.451  1.00  0.00           H  
ATOM   4661  H61   A   145      24.781 -15.421   0.016  1.00  0.00           H  
ATOM   4662  H62   A   145      26.434 -15.757   0.202  1.00  0.00           H  
ATOM   4663  H8    A   145      30.399 -13.575  -1.382  1.00  0.00           H  
ATOM   4664  P     U   146      30.998  -8.117   0.490  1.00  0.00           P  
ATOM   4665  OP2   U   146      31.439  -9.232   1.365  1.00  0.00           O  
ATOM   4666  OP1   U   146      31.693  -6.806   0.563  1.00  0.00           O  
ATOM   4667  O5'   U   146      29.447  -7.868   0.751  1.00  0.00           O  
ATOM   4668  C5'   U   146      28.763  -6.798   0.116  1.00  0.00           C  
ATOM   4669  C4'   U   146      27.266  -6.954   0.221  1.00  0.00           C  
ATOM   4670  O4'   U   146      26.868  -8.232  -0.352  1.00  0.00           O  
ATOM   4671  C3'   U   146      26.696  -7.021   1.629  1.00  0.00           C  
ATOM   4672  O3'   U   146      26.634  -5.756   2.262  1.00  0.00           O  
ATOM   4673  C1'   U   146      25.742  -8.715   0.335  1.00  0.00           C  
ATOM   4674  C2'   U   146      25.351  -7.684   1.387  1.00  0.00           C  
ATOM   4675  O2'   U   146      24.418  -6.768   0.831  1.00  0.00           O  
ATOM   4676  N1    U   146      26.056 -10.036   0.931  1.00  0.00           N  
ATOM   4677  C2    U   146      24.990 -10.794   1.382  1.00  0.00           C  
ATOM   4678  O2    U   146      23.832 -10.424   1.308  1.00  0.00           O  
ATOM   4679  N3    U   146      25.329 -12.009   1.925  1.00  0.00           N  
ATOM   4680  C4    U   146      26.595 -12.535   2.063  1.00  0.00           C  
ATOM   4681  O4    U   146      26.736 -13.647   2.575  1.00  0.00           O  
ATOM   4682  C5    U   146      27.647 -11.696   1.575  1.00  0.00           C  
ATOM   4683  C6    U   146      27.346 -10.509   1.040  1.00  0.00           C  
ATOM   4684  H5'   U   146      29.015  -6.775  -0.831  1.00  0.00           H  
ATOM   4685 H5''   U   146      29.026  -5.954   0.538  1.00  0.00           H  
ATOM   4686  H4'   U   146      26.822  -6.229  -0.266  1.00  0.00           H  
ATOM   4687  H3'   U   146      27.243  -7.625   2.172  1.00  0.00           H  
ATOM   4688  H1'   U   146      25.008  -8.815  -0.308  1.00  0.00           H  
ATOM   4689  H2'   U   146      25.005  -8.103   2.202  1.00  0.00           H  
ATOM   4690 HO2'   U   146      23.548  -7.211   0.745  1.00  0.00           H  
ATOM   4691  H3    U   146      24.588 -12.562   2.251  1.00  0.00           H  
ATOM   4692  H5    U   146      28.580 -11.992   1.632  1.00  0.00           H  
ATOM   4693  H6    U   146      28.084  -9.953   0.714  1.00  0.00           H  
ATOM   4694  P     G   147      27.035  -5.605   3.811  1.00  0.00           P  
ATOM   4695  OP2   G   147      28.327  -6.306   4.021  1.00  0.00           O  
ATOM   4696  OP1   G   147      26.909  -4.172   4.182  1.00  0.00           O  
ATOM   4697  O5'   G   147      25.902  -6.415   4.584  1.00  0.00           O  
ATOM   4698  C5'   G   147      24.546  -6.000   4.534  1.00  0.00           C  
ATOM   4699  C4'   G   147      23.615  -7.074   5.057  1.00  0.00           C  
ATOM   4700  O4'   G   147      23.692  -8.271   4.237  1.00  0.00           O  
ATOM   4701  C3'   G   147      23.907  -7.578   6.456  1.00  0.00           C  
ATOM   4702  O3'   G   147      23.347  -6.705   7.427  1.00  0.00           O  
ATOM   4703  C1'   G   147      23.586  -9.437   5.031  1.00  0.00           C  
ATOM   4704  C2'   G   147      23.254  -8.955   6.446  1.00  0.00           C  
ATOM   4705  O2'   G   147      21.856  -8.902   6.588  1.00  0.00           O  
ATOM   4706  N1    G   147      26.030 -13.775   6.046  1.00  0.00           N  
ATOM   4707  C2    G   147      24.688 -13.498   6.126  1.00  0.00           C  
ATOM   4708  N2    G   147      23.907 -14.499   6.544  1.00  0.00           N  
ATOM   4709  N3    G   147      24.154 -12.327   5.810  1.00  0.00           N  
ATOM   4710  C4    G   147      25.089 -11.448   5.379  1.00  0.00           C  
ATOM   4711  C5    G   147      26.448 -11.637   5.245  1.00  0.00           C  
ATOM   4712  C6    G   147      27.005 -12.884   5.604  1.00  0.00           C  
ATOM   4713  O6    G   147      28.190 -13.234   5.568  1.00  0.00           O  
ATOM   4714  N7    G   147      27.058 -10.494   4.750  1.00  0.00           N  
ATOM   4715  C8    G   147      26.082  -9.640   4.609  1.00  0.00           C  
ATOM   4716  N9    G   147      24.862 -10.145   4.993  1.00  0.00           N  
ATOM   4717  H5'   G   147      24.308  -5.795   3.606  1.00  0.00           H  
ATOM   4718 H5''   G   147      24.438  -5.191   5.077  1.00  0.00           H  
ATOM   4719  H4'   G   147      22.627  -6.593   5.065  1.00  0.00           H  
ATOM   4720  H3'   G   147      24.979  -7.611   6.700  1.00  0.00           H  
ATOM   4721  H1'   G   147      22.804 -10.156   4.747  1.00  0.00           H  
ATOM   4722  H2'   G   147      23.593  -9.591   7.275  1.00  0.00           H  
ATOM   4723 HO2'   G   147      21.601  -8.069   7.079  1.00  0.00           H  
ATOM   4724  H1    G   147      26.332 -14.686   6.327  1.00  0.00           H  
ATOM   4725  H22   G   147      22.919 -14.363   6.618  1.00  0.00           H  
ATOM   4726  H21   G   147      24.309 -15.381   6.782  1.00  0.00           H  
ATOM   4727  H8    G   147      26.223  -8.615   4.232  1.00  0.00           H  
ATOM   4728  P     G   148      24.122  -6.456   8.813  1.00  0.00           P  
ATOM   4729  OP2   G   148      25.548  -6.177   8.535  1.00  0.00           O  
ATOM   4730  OP1   G   148      23.308  -5.472   9.567  1.00  0.00           O  
ATOM   4731  O5'   G   148      24.047  -7.857   9.552  1.00  0.00           O  
ATOM   4732  C5'   G   148      22.799  -8.356  10.028  1.00  0.00           C  
ATOM   4733  C4'   G   148      22.954  -9.794  10.498  1.00  0.00           C  
ATOM   4734  O4'   G   148      23.433 -10.641   9.416  1.00  0.00           O  
ATOM   4735  C3'   G   148      23.940 -10.131  11.601  1.00  0.00           C  
ATOM   4736  O3'   G   148      23.488  -9.779  12.910  1.00  0.00           O  
ATOM   4737  C1'   G   148      24.000 -11.812   9.940  1.00  0.00           C  
ATOM   4738  C2'   G   148      23.998 -11.647  11.464  1.00  0.00           C  
ATOM   4739  O2'   G   148      22.851 -12.274  12.004  1.00  0.00           O  
ATOM   4740  N1    G   148      28.075 -14.790   9.540  1.00  0.00           N  
ATOM   4741  C2    G   148      26.826 -15.076  10.036  1.00  0.00           C  
ATOM   4742  N2    G   148      26.644 -16.319  10.500  1.00  0.00           N  
ATOM   4743  N3    G   148      25.827 -14.210  10.065  1.00  0.00           N  
ATOM   4744  C4    G   148      26.179 -13.017   9.546  1.00  0.00           C  
ATOM   4745  C5    G   148      27.392 -12.631   9.021  1.00  0.00           C  
ATOM   4746  C6    G   148      28.453 -13.569   8.990  1.00  0.00           C  
ATOM   4747  O6    G   148      29.595 -13.423   8.541  1.00  0.00           O  
ATOM   4748  N7    G   148      27.342 -11.319   8.577  1.00  0.00           N  
ATOM   4749  C8    G   148      26.125 -10.933   8.846  1.00  0.00           C  
ATOM   4750  N9    G   148      25.372 -11.911   9.450  1.00  0.00           N  
ATOM   4751  H5'   G   148      22.043  -8.305   9.232  1.00  0.00           H  
ATOM   4752 H5''   G   148      22.435  -7.732  10.858  1.00  0.00           H  
ATOM   4753  H4'   G   148      21.958 -10.061  10.877  1.00  0.00           H  
ATOM   4754  H3'   G   148      24.895  -9.590  11.521  1.00  0.00           H  
ATOM   4755  H1'   G   148      23.492 -12.762   9.721  1.00  0.00           H  
ATOM   4756  H2'   G   148      24.847 -12.090  12.003  1.00  0.00           H  
ATOM   4757 HO2'   G   148      22.533 -11.759  12.801  1.00  0.00           H  
ATOM   4758  H1    G   148      28.764 -15.513   9.579  1.00  0.00           H  
ATOM   4759  H22   G   148      25.753 -16.589  10.867  1.00  0.00           H  
ATOM   4760  H21   G   148      27.396 -16.976  10.480  1.00  0.00           H  
ATOM   4761  H8    G   148      25.745  -9.925   8.620  1.00  0.00           H  
ATOM   4762  P     A   149      24.565  -9.558  14.099  1.00  0.00           P  
ATOM   4763  OP2   A   149      25.751  -8.827  13.601  1.00  0.00           O  
ATOM   4764  OP1   A   149      23.793  -8.997  15.230  1.00  0.00           O  
ATOM   4765  O5'   A   149      25.060 -11.026  14.455  1.00  0.00           O  
ATOM   4766  C5'   A   149      24.233 -11.925  15.200  1.00  0.00           C  
ATOM   4767  C4'   A   149      24.846 -13.307  15.200  1.00  0.00           C  
ATOM   4768  O4'   A   149      25.348 -13.604  13.872  1.00  0.00           O  
ATOM   4769  C3'   A   149      26.048 -13.523  16.105  1.00  0.00           C  
ATOM   4770  O3'   A   149      25.634 -13.800  17.440  1.00  0.00           O  
ATOM   4771  C1'   A   149      26.471 -14.453  13.972  1.00  0.00           C  
ATOM   4772  C2'   A   149      26.708 -14.735  15.460  1.00  0.00           C  
ATOM   4773  O2'   A   149      26.065 -15.947  15.792  1.00  0.00           O  
ATOM   4774  N1    A   149      31.197 -15.160  12.045  1.00  0.00           N  
ATOM   4775  C2    A   149      30.338 -15.991  12.643  1.00  0.00           C  
ATOM   4776  N3    A   149      29.117 -15.746  13.118  1.00  0.00           N  
ATOM   4777  C4    A   149      28.783 -14.459  12.929  1.00  0.00           C  
ATOM   4778  C5    A   149      29.561 -13.484  12.331  1.00  0.00           C  
ATOM   4779  C6    A   149      30.835 -13.871  11.873  1.00  0.00           C  
ATOM   4780  N6    A   149      31.694 -13.036  11.287  1.00  0.00           N  
ATOM   4781  N7    A   149      28.893 -12.268  12.311  1.00  0.00           N  
ATOM   4782  C8    A   149      27.749 -12.529  12.889  1.00  0.00           C  
ATOM   4783  N9    A   149      27.615 -13.835  13.291  1.00  0.00           N  
ATOM   4784  H5'   A   149      23.225 -11.963  14.762  1.00  0.00           H  
ATOM   4785 H5''   A   149      24.121 -11.566  16.234  1.00  0.00           H  
ATOM   4786  H4'   A   149      24.034 -13.961  15.550  1.00  0.00           H  
ATOM   4787  H3'   A   149      26.697 -12.640  16.196  1.00  0.00           H  
ATOM   4788  H1'   A   149      26.314 -15.426  13.484  1.00  0.00           H  
ATOM   4789  H2'   A   149      27.750 -14.872  15.783  1.00  0.00           H  
ATOM   4790 HO2'   A   149      25.611 -15.853  16.679  1.00  0.00           H  
ATOM   4791  H2    A   149      30.690 -17.026  12.760  1.00  0.00           H  
ATOM   4792  H61   A   149      32.588 -13.369  10.983  1.00  0.00           H  
ATOM   4793  H62   A   149      31.446 -12.078  11.150  1.00  0.00           H  
ATOM   4794  H8    A   149      26.965 -11.772  13.041  1.00  0.00           H  
ATOM   4795  P     U   150      26.551 -13.343  18.681  1.00  0.00           P  
ATOM   4796  OP2   U   150      26.794 -11.880  18.571  1.00  0.00           O  
ATOM   4797  OP1   U   150      25.932 -13.892  19.911  1.00  0.00           O  
ATOM   4798  O5'   U   150      27.926 -14.119  18.464  1.00  0.00           O  
ATOM   4799  C5'   U   150      28.011 -15.536  18.688  1.00  0.00           C  
ATOM   4800  C4'   U   150      29.427 -16.019  18.481  1.00  0.00           C  
ATOM   4801  O4'   U   150      29.897 -15.562  17.183  1.00  0.00           O  
ATOM   4802  C3'   U   150      30.465 -15.544  19.497  1.00  0.00           C  
ATOM   4803  O3'   U   150      31.432 -16.567  19.663  1.00  0.00           O  
ATOM   4804  C1'   U   150      31.117 -14.868  17.344  1.00  0.00           C  
ATOM   4805  C2'   U   150      31.111 -14.366  18.783  1.00  0.00           C  
ATOM   4806  O2'   U   150      32.432 -14.108  19.210  1.00  0.00           O  
ATOM   4807  N1    U   150      31.213 -13.794  16.346  1.00  0.00           N  
ATOM   4808  C2    U   150      32.250 -13.868  15.432  1.00  0.00           C  
ATOM   4809  O2    U   150      33.034 -14.805  15.392  1.00  0.00           O  
ATOM   4810  N3    U   150      32.332 -12.805  14.565  1.00  0.00           N  
ATOM   4811  C4    U   150      31.500 -11.710  14.516  1.00  0.00           C  
ATOM   4812  O4    U   150      31.733 -10.813  13.708  1.00  0.00           O  
ATOM   4813  C5    U   150      30.433 -11.725  15.469  1.00  0.00           C  
ATOM   4814  C6    U   150      30.326 -12.740  16.327  1.00  0.00           C  
ATOM   4815  H5'   U   150      27.337 -16.069  18.003  1.00  0.00           H  
ATOM   4816 H5''   U   150      27.686 -15.777  19.712  1.00  0.00           H  
ATOM   4817  H4'   U   150      29.359 -17.111  18.597  1.00  0.00           H  
ATOM   4818  H3'   U   150      30.049 -15.360  20.499  1.00  0.00           H  
ATOM   4819  H1'   U   150      32.021 -15.483  17.224  1.00  0.00           H  
ATOM   4820  H2'   U   150      30.578 -13.420  18.956  1.00  0.00           H  
ATOM   4821 HO2'   U   150      33.076 -14.414  18.509  1.00  0.00           H  
ATOM   4822  H3    U   150      33.078 -12.828  13.899  1.00  0.00           H  
ATOM   4823  H5    U   150      29.703 -10.901  15.494  1.00  0.00           H  
ATOM   4824  H6    U   150      29.497 -12.734  17.051  1.00  0.00           H  
ATOM   4825  P     G   151      32.592 -16.414  20.765  1.00  0.00           P  
ATOM   4826  OP2   G   151      32.137 -15.426  21.776  1.00  0.00           O  
ATOM   4827  OP1   G   151      32.997 -17.775  21.199  1.00  0.00           O  
ATOM   4828  O5'   G   151      33.807 -15.771  19.959  1.00  0.00           O  
ATOM   4829  C5'   G   151      34.593 -16.557  19.076  1.00  0.00           C  
ATOM   4830  C4'   G   151      35.528 -15.703  18.257  1.00  0.00           C  
ATOM   4831  O4'   G   151      34.768 -14.797  17.414  1.00  0.00           O  
ATOM   4832  C3'   G   151      36.442 -14.773  19.040  1.00  0.00           C  
ATOM   4833  O3'   G   151      37.548 -15.444  19.620  1.00  0.00           O  
ATOM   4834  C1'   G   151      35.580 -13.668  17.153  1.00  0.00           C  
ATOM   4835  C2'   G   151      36.867 -13.784  17.966  1.00  0.00           C  
ATOM   4836  O2'   G   151      37.891 -14.326  17.144  1.00  0.00           O  
ATOM   4837  N1    G   151      34.149  -9.139  15.320  1.00  0.00           N  
ATOM   4838  C2    G   151      34.877 -10.136  14.716  1.00  0.00           C  
ATOM   4839  N2    G   151      35.279  -9.902  13.458  1.00  0.00           N  
ATOM   4840  N3    G   151      35.188 -11.281  15.302  1.00  0.00           N  
ATOM   4841  C4    G   151      34.707 -11.352  16.561  1.00  0.00           C  
ATOM   4842  C5    G   151      33.971 -10.415  17.255  1.00  0.00           C  
ATOM   4843  C6    G   151      33.644  -9.191  16.616  1.00  0.00           C  
ATOM   4844  O6    G   151      33.000  -8.236  17.064  1.00  0.00           O  
ATOM   4845  N7    G   151      33.669 -10.872  18.530  1.00  0.00           N  
ATOM   4846  C8    G   151      34.217 -12.055  18.587  1.00  0.00           C  
ATOM   4847  N9    G   151      34.862 -12.409  17.427  1.00  0.00           N  
ATOM   4848  H5'   G   151      33.999 -17.051  18.473  1.00  0.00           H  
ATOM   4849 H5''   G   151      35.120 -17.197  19.600  1.00  0.00           H  
ATOM   4850  H4'   G   151      36.070 -16.286  17.684  1.00  0.00           H  
ATOM   4851  H3'   G   151      35.918 -14.308  19.724  1.00  0.00           H  
ATOM   4852  H1'   G   151      35.791 -13.722  16.197  1.00  0.00           H  
ATOM   4853  H2'   G   151      37.131 -12.923  18.353  1.00  0.00           H  
ATOM   4854 HO2'   G   151      38.668 -13.729  17.167  1.00  0.00           H  
ATOM   4855  H1    G   151      33.972  -8.328  14.799  1.00  0.00           H  
ATOM   4856  H22   G   151      35.801 -10.578  12.977  1.00  0.00           H  
ATOM   4857  H21   G   151      35.052  -9.057  13.018  1.00  0.00           H  
ATOM   4858  H8    G   151      34.171 -12.632  19.378  1.00  0.00           H  
ATOM   4859  P     C   152      38.297 -14.813  20.895  1.00  0.00           P  
ATOM   4860  OP2   C   152      37.265 -14.290  21.824  1.00  0.00           O  
ATOM   4861  OP1   C   152      39.288 -15.806  21.383  1.00  0.00           O  
ATOM   4862  O5'   C   152      39.097 -13.572  20.297  1.00  0.00           O  
ATOM   4863  C5'   C   152      40.347 -13.754  19.648  1.00  0.00           C  
ATOM   4864  C4'   C   152      40.597 -12.687  18.611  1.00  0.00           C  
ATOM   4865  O4'   C   152      39.360 -12.338  17.917  1.00  0.00           O  
ATOM   4866  C3'   C   152      41.099 -11.350  19.132  1.00  0.00           C  
ATOM   4867  O3'   C   152      42.496 -11.338  19.368  1.00  0.00           O  
ATOM   4868  C1'   C   152      39.374 -10.974  17.621  1.00  0.00           C  
ATOM   4869  C2'   C   152      40.751 -10.433  17.974  1.00  0.00           C  
ATOM   4870  O2'   C   152      41.638 -10.625  16.882  1.00  0.00           O  
ATOM   4871  N1    C   152      38.289 -10.264  18.341  1.00  0.00           N  
ATOM   4872  C2    C   152      37.579  -9.268  17.660  1.00  0.00           C  
ATOM   4873  O2    C   152      37.876  -9.009  16.483  1.00  0.00           O  
ATOM   4874  N3    C   152      36.584  -8.606  18.293  1.00  0.00           N  
ATOM   4875  C4    C   152      36.284  -8.902  19.558  1.00  0.00           C  
ATOM   4876  N4    C   152      35.294  -8.223  20.143  1.00  0.00           N  
ATOM   4877  C5    C   152      36.986  -9.908  20.279  1.00  0.00           C  
ATOM   4878  C6    C   152      37.968 -10.557  19.641  1.00  0.00           C  
ATOM   4879  H5'   C   152      40.356 -14.632  19.213  1.00  0.00           H  
ATOM   4880 H5''   C   152      41.062 -13.722  20.318  1.00  0.00           H  
ATOM   4881  H4'   C   152      41.234 -13.031  17.951  1.00  0.00           H  
ATOM   4882  H3'   C   152      40.579 -11.095  19.922  1.00  0.00           H  
ATOM   4883  H1'   C   152      39.234 -10.890  16.655  1.00  0.00           H  
ATOM   4884  H2'   C   152      40.722  -9.496  18.256  1.00  0.00           H  
ATOM   4885 HO2'   C   152      41.350 -11.410  16.371  1.00  0.00           H  
ATOM   4886  H42   C   152      35.050  -8.417  21.071  1.00  0.00           H  
ATOM   4887  H41   C   152      34.813  -7.530  19.644  1.00  0.00           H  
ATOM   4888  H5    C   152      36.758 -10.120  21.208  1.00  0.00           H  
ATOM   4889  H6    C   152      38.463 -11.253  20.120  1.00  0.00           H  
ATOM   4890  P     A   153      43.117 -10.289  20.410  1.00  0.00           P  
ATOM   4891  OP2   A   153      41.983  -9.441  20.856  1.00  0.00           O  
ATOM   4892  OP1   A   153      43.864 -11.097  21.405  1.00  0.00           O  
ATOM   4893  O5'   A   153      44.160  -9.355  19.649  1.00  0.00           O  
ATOM   4894  C5'   A   153      44.624  -8.149  20.239  1.00  0.00           C  
ATOM   4895  C4'   A   153      44.991  -7.126  19.193  1.00  0.00           C  
ATOM   4896  O4'   A   153      44.348  -7.471  17.935  1.00  0.00           O  
ATOM   4897  C3'   A   153      44.524  -5.703  19.460  1.00  0.00           C  
ATOM   4898  O3'   A   153      45.399  -4.983  20.312  1.00  0.00           O  
ATOM   4899  C1'   A   153      43.850  -6.328  17.301  1.00  0.00           C  
ATOM   4900  C2'   A   153      44.417  -5.130  18.060  1.00  0.00           C  
ATOM   4901  O2'   A   153      45.697  -4.807  17.536  1.00  0.00           O  
ATOM   4902  N1    A   153      39.400  -4.789  15.207  1.00  0.00           N  
ATOM   4903  C2    A   153      40.677  -4.547  14.886  1.00  0.00           C  
ATOM   4904  N3    A   153      41.789  -4.980  15.475  1.00  0.00           N  
ATOM   4905  C4    A   153      41.495  -5.762  16.529  1.00  0.00           C  
ATOM   4906  C5    A   153      40.233  -6.102  16.982  1.00  0.00           C  
ATOM   4907  C6    A   153      39.139  -5.579  16.271  1.00  0.00           C  
ATOM   4908  N6    A   153      37.865  -5.819  16.591  1.00  0.00           N  
ATOM   4909  N7    A   153      40.317  -6.927  18.095  1.00  0.00           N  
ATOM   4910  C8    A   153      41.606  -7.066  18.287  1.00  0.00           C  
ATOM   4911  N9    A   153      42.378  -6.388  17.376  1.00  0.00           N  
ATOM   4912  H5'   A   153      45.414  -8.344  20.786  1.00  0.00           H  
ATOM   4913 H5''   A   153      43.921  -7.782  20.813  1.00  0.00           H  
ATOM   4914  H4'   A   153      45.963  -7.122  19.067  1.00  0.00           H  
ATOM   4915  H3'   A   153      43.631  -5.726  19.863  1.00  0.00           H  
ATOM   4916  H1'   A   153      44.127  -6.279  16.361  1.00  0.00           H  
ATOM   4917  H2'   A   153      43.808  -4.362  18.032  1.00  0.00           H  
ATOM   4918 HO2'   A   153      46.276  -4.515  18.269  1.00  0.00           H  
ATOM   4919  H2    A   153      40.813  -3.968  14.106  1.00  0.00           H  
ATOM   4920  H61   A   153      37.143  -5.426  16.057  1.00  0.00           H  
ATOM   4921  H62   A   153      37.651  -6.389  17.358  1.00  0.00           H  
ATOM   4922  H8    A   153      41.984  -7.604  19.014  1.00  0.00           H  
ATOM   4923  P     G   154      44.807  -3.952  21.393  1.00  0.00           P  
ATOM   4924  OP2   G   154      43.922  -4.709  22.314  1.00  0.00           O  
ATOM   4925  OP1   G   154      45.938  -3.163  21.945  1.00  0.00           O  
ATOM   4926  O5'   G   154      43.896  -2.969  20.530  1.00  0.00           O  
ATOM   4927  C5'   G   154      44.478  -1.962  19.716  1.00  0.00           C  
ATOM   4928  C4'   G   154      43.437  -1.231  18.911  1.00  0.00           C  
ATOM   4929  O4'   G   154      42.619  -2.185  18.192  1.00  0.00           O
[truncated: 9,721 more chars]
