# Supplementary material for: Chemical reversible crosslinking enables measurement of RNA 3D distances and alternative conformations in cells
Source: Nat Commun. 2022 Feb 17;13:911. doi: 10.1038/s41467-022-28602-3 (PMC8854666; doi:10.1038/s41467-022-28602-3)
Supplement: Supplementary file 3 — Source Data [file 41467_2022_28602_MOESM3_ESM.zip › Source Data/Source Data SI/sfig10m/S10m Cluster 3 Source Data.pdb]

HEADER                                            11-SEP-21   XXXX              
EXPDTA    THEORETICAL MODEL                                                     
REMARK 220                                                                      
REMARK 220 EXPERIMENTAL DETAILS                                                 
REMARK 220  EXPERIMENT TYPE                : THEORETICAL MODELLING              
REMARK 220  DATE OF DATA COLLECTION        : 11-SEP-21                          
REMARK 220                                                                      
REMARK 220 REMARK: MODEL GENERATED BY ROSETTA                                   
REMARK 220  VERSION 2020.08+release.cb1caba                                     
ATOM      1  C5'   G     1      12.324 -20.119  34.174  1.00  0.00           C  
ATOM      2  C4'   G     1      12.479 -18.658  34.514  1.00  0.00           C  
ATOM      3  O4'   G     1      13.777 -18.454  35.123  1.00  0.00           O  
ATOM      4  C3'   G     1      12.506 -17.696  33.335  1.00  0.00           C  
ATOM      5  O3'   G     1      11.219 -17.446  32.797  1.00  0.00           O  
ATOM      6  C1'   G     1      14.204 -17.150  34.848  1.00  0.00           C  
ATOM      7  C2'   G     1      13.143 -16.477  33.976  1.00  0.00           C  
ATOM      8  O2'   G     1      12.217 -15.787  34.804  1.00  0.00           O  
ATOM      9  N1    G     1      18.497 -14.626  33.790  1.00  0.00           N  
ATOM     10  C2    G     1      17.395 -14.216  34.500  1.00  0.00           C  
ATOM     11  N2    G     1      17.435 -12.971  34.996  1.00  0.00           N  
ATOM     12  N3    G     1      16.329 -14.972  34.710  1.00  0.00           N  
ATOM     13  C4    G     1      16.454 -16.190  34.143  1.00  0.00           C  
ATOM     14  C5    G     1      17.510 -16.698  33.416  1.00  0.00           C  
ATOM     15  C6    G     1      18.647 -15.877  33.198  1.00  0.00           C  
ATOM     16  O6    G     1      19.683 -16.145  32.580  1.00  0.00           O  
ATOM     17  N7    G     1      17.248 -17.997  33.007  1.00  0.00           N  
ATOM     18  C8    G     1      16.059 -18.252  33.483  1.00  0.00           C  
ATOM     19  N9    G     1      15.520 -17.199  34.183  1.00  0.00           N  
ATOM     20  H4'   G     1      11.778 -18.376  35.139  1.00  0.00           H  
ATOM     21  H3'   G     1      13.092 -18.029  32.625  1.00  0.00           H  
ATOM     22  H1'   G     1      14.286 -16.665  35.696  1.00  0.00           H  
ATOM     23  H2'   G     1      13.541 -15.884  33.304  1.00  0.00           H  
ATOM     24 HO2'   G     1      12.034 -14.907  34.413  1.00  0.00           H  
ATOM     25  H1    G     1      19.236 -13.990  33.691  1.00  0.00           H  
ATOM     26  H22   G     1      16.676 -12.624  35.511  1.00  0.00           H  
ATOM     27  H21   G     1      18.221 -12.405  34.845  1.00  0.00           H  
ATOM     28  H8    G     1      15.599 -19.107  33.354  1.00  0.00           H  
ATOM     29  P     A     2      11.047 -17.126  31.231  1.00  0.00           P  
ATOM     30  OP2   A     2      12.133 -17.823  30.498  1.00  0.00           O  
ATOM     31  OP1   A     2       9.632 -17.379  30.862  1.00  0.00           O  
ATOM     32  O5'   A     2      11.311 -15.557  31.128  1.00  0.00           O  
ATOM     33  C5'   A     2      10.502 -14.634  31.841  1.00  0.00           C  
ATOM     34  C4'   A     2      11.211 -13.318  32.043  1.00  0.00           C  
ATOM     35  O4'   A     2      12.468 -13.589  32.727  1.00  0.00           O  
ATOM     36  C3'   A     2      11.642 -12.591  30.779  1.00  0.00           C  
ATOM     37  O3'   A     2      10.594 -11.845  30.184  1.00  0.00           O  
ATOM     38  C1'   A     2      13.444 -12.678  32.289  1.00  0.00           C  
ATOM     39  C2'   A     2      12.754 -11.723  31.298  1.00  0.00           C  
ATOM     40  O2'   A     2      12.245 -10.605  32.010  1.00  0.00           O  
ATOM     41  N1    A     2      18.464 -12.684  31.126  1.00  0.00           N  
ATOM     42  C2    A     2      17.685 -11.791  31.750  1.00  0.00           C  
ATOM     43  N3    A     2      16.383 -11.853  32.019  1.00  0.00           N  
ATOM     44  C4    A     2      15.859 -13.006  31.567  1.00  0.00           C  
ATOM     45  C5    A     2      16.531 -14.020  30.909  1.00  0.00           C  
ATOM     46  C6    A     2      17.906 -13.832  30.685  1.00  0.00           C  
ATOM     47  N6    A     2      18.683 -14.722  30.063  1.00  0.00           N  
ATOM     48  N7    A     2      15.665 -15.058  30.594  1.00  0.00           N  
ATOM     49  C8    A     2      14.509 -14.656  31.061  1.00  0.00           C  
ATOM     50  N9    A     2      14.553 -13.422  31.663  1.00  0.00           N  
ATOM     51  H5'   A     2      10.278 -15.014  32.716  1.00  0.00           H  
ATOM     52 H5''   A     2       9.675 -14.478  31.340  1.00  0.00           H  
ATOM     53  H4'   A     2      10.672 -12.710  32.591  1.00  0.00           H  
ATOM     54  H3'   A     2      12.000 -13.223  30.120  1.00  0.00           H  
ATOM     55  H1'   A     2      13.784 -12.165  33.052  1.00  0.00           H  
ATOM     56  H2'   A     2      13.362 -11.450  30.579  1.00  0.00           H  
ATOM     57 HO2'   A     2      11.416 -10.305  31.582  1.00  0.00           H  
ATOM     58  H2    A     2      18.138 -10.975  32.050  1.00  0.00           H  
ATOM     59  H61   A     2      19.637 -14.536  29.936  1.00  0.00           H  
ATOM     60  H62   A     2      18.300 -15.563  29.735  1.00  0.00           H  
ATOM     61  H8    A     2      13.688 -15.187  30.987  1.00  0.00           H  
ATOM     62  P     A     3      10.339 -11.932  28.600  1.00  0.00           P  
ATOM     63  OP2   A     3      10.688 -13.304  28.153  1.00  0.00           O  
ATOM     64  OP1   A     3       8.985 -11.392  28.321  1.00  0.00           O  
ATOM     65  O5'   A     3      11.408 -10.926  27.981  1.00  0.00           O  
ATOM     66  C5'   A     3      11.388  -9.546  28.312  1.00  0.00           C  
ATOM     67  C4'   A     3      12.737  -8.906  28.104  1.00  0.00           C  
ATOM     68  O4'   A     3      13.736  -9.550  28.931  1.00  0.00           O  
ATOM     69  C3'   A     3      13.317  -9.013  26.702  1.00  0.00           C  
ATOM     70  O3'   A     3      12.783  -8.053  25.806  1.00  0.00           O  
ATOM     71  C1'   A     3      14.962  -9.643  28.245  1.00  0.00           C  
ATOM     72  C2'   A     3      14.806  -8.855  26.954  1.00  0.00           C  
ATOM     73  O2'   A     3      15.146  -7.496  27.192  1.00  0.00           O  
ATOM     74  N1    A     3      18.594 -13.153  27.223  1.00  0.00           N  
ATOM     75  C2    A     3      18.650 -11.829  27.411  1.00  0.00           C  
ATOM     76  N3    A     3      17.663 -10.974  27.674  1.00  0.00           N  
ATOM     77  C4    A     3      16.483 -11.616  27.742  1.00  0.00           C  
ATOM     78  C5    A     3      16.267 -12.971  27.572  1.00  0.00           C  
ATOM     79  C6    A     3      17.393 -13.767  27.299  1.00  0.00           C  
ATOM     80  N6    A     3      17.338 -15.088  27.110  1.00  0.00           N  
ATOM     81  N7    A     3      14.920 -13.274  27.713  1.00  0.00           N  
ATOM     82  C8    A     3      14.361 -12.115  27.962  1.00  0.00           C  
ATOM     83  N9    A     3      15.249 -11.068  27.994  1.00  0.00           N  
ATOM     84  H5'   A     3      11.129  -9.446  29.252  1.00  0.00           H  
ATOM     85 H5''   A     3      10.727  -9.091  27.749  1.00  0.00           H  
ATOM     86  H4'   A     3      12.676  -7.959  28.350  1.00  0.00           H  
ATOM     87  H3'   A     3      13.147  -9.911  26.348  1.00  0.00           H  
ATOM     88  H1'   A     3      15.686  -9.253  28.779  1.00  0.00           H  
ATOM     89  H2'   A     3      15.337  -9.241  26.227  1.00  0.00           H  
ATOM     90 HO2'   A     3      16.007  -7.305  26.766  1.00  0.00           H  
ATOM     91  H2    A     3      19.544 -11.432  27.346  1.00  0.00           H  
ATOM     92  H61   A     3      18.159 -15.591  26.923  1.00  0.00           H  
ATOM     93  H62   A     3      16.479 -15.555  27.161  1.00  0.00           H  
ATOM     94  H8    A     3      13.399 -12.006  28.111  1.00  0.00           H  
ATOM     95  P     U     4      12.410  -8.473  24.300  1.00  0.00           P  
ATOM     96  OP2   U     4      11.825  -9.837  24.336  1.00  0.00           O  
ATOM     97  OP1   U     4      11.640  -7.359  23.689  1.00  0.00           O  
ATOM     98  O5'   U     4      13.820  -8.560  23.564  1.00  0.00           O  
ATOM     99  C5'   U     4      14.642  -7.411  23.424  1.00  0.00           C  
ATOM    100  C4'   U     4      16.076  -7.784  23.142  1.00  0.00           C  
ATOM    101  O4'   U     4      16.567  -8.670  24.182  1.00  0.00           O  
ATOM    102  C3'   U     4      16.327  -8.565  21.861  1.00  0.00           C  
ATOM    103  O3'   U     4      16.400  -7.739  20.714  1.00  0.00           O  
ATOM    104  C1'   U     4      17.474  -9.610  23.639  1.00  0.00           C  
ATOM    105  C2'   U     4      17.635  -9.287  22.155  1.00  0.00           C  
ATOM    106  O2'   U     4      18.749  -8.421  21.988  1.00  0.00           O  
ATOM    107  N1    U     4      16.952 -10.980  23.862  1.00  0.00           N  
ATOM    108  C2    U     4      17.865 -12.018  23.823  1.00  0.00           C  
ATOM    109  O2    U     4      19.055 -11.850  23.617  1.00  0.00           O  
ATOM    110  N3    U     4      17.337 -13.267  24.036  1.00  0.00           N  
ATOM    111  C4    U     4      16.017 -13.582  24.278  1.00  0.00           C  
ATOM    112  O4    U     4      15.698 -14.760  24.449  1.00  0.00           O  
ATOM    113  C5    U     4      15.130 -12.460  24.305  1.00  0.00           C  
ATOM    114  C6    U     4      15.617 -11.231  24.102  1.00  0.00           C  
ATOM    115  H5'   U     4      14.605  -6.890  24.253  1.00  0.00           H  
ATOM    116 H5''   U     4      14.304  -6.864  22.686  1.00  0.00           H  
ATOM    117  H4'   U     4      16.624  -6.972  23.130  1.00  0.00           H  
ATOM    118  H3'   U     4      15.612  -9.224  21.737  1.00  0.00           H  
ATOM    119  H1'   U     4      18.341  -9.517  24.086  1.00  0.00           H  
ATOM    120  H2'   U     4      17.726 -10.101  21.617  1.00  0.00           H  
ATOM    121 HO2'   U     4      18.539  -7.761  21.294  1.00  0.00           H  
ATOM    122  H3    U     4      17.967 -14.017  24.012  1.00  0.00           H  
ATOM    123  H5    U     4      14.173 -12.591  24.471  1.00  0.00           H  
ATOM    124  H6    U     4      14.990 -10.480  24.124  1.00  0.00           H  
ATOM    125  P     U     5      15.574  -8.118  19.389  1.00  0.00           P  
ATOM    126  OP2   U     5      14.211  -8.536  19.802  1.00  0.00           O  
ATOM    127  OP1   U     5      15.738  -7.011  18.412  1.00  0.00           O  
ATOM    128  O5'   U     5      16.331  -9.397  18.816  1.00  0.00           O  
ATOM    129  C5'   U     5      17.677  -9.311  18.374  1.00  0.00           C  
ATOM    130  C4'   U     5      18.329 -10.670  18.305  1.00  0.00           C  
ATOM    131  O4'   U     5      18.334 -11.272  19.630  1.00  0.00           O  
ATOM    132  C3'   U     5      17.620 -11.721  17.468  1.00  0.00           C  
ATOM    133  O3'   U     5      17.935 -11.602  16.088  1.00  0.00           O  
ATOM    134  C1'   U     5      18.187 -12.662  19.547  1.00  0.00           C  
ATOM    135  C2'   U     5      18.209 -12.992  18.056  1.00  0.00           C  
ATOM    136  O2'   U     5      19.551 -13.155  17.656  1.00  0.00           O  
ATOM    137  N1    U     5      16.904 -13.004  20.171  1.00  0.00           N  
ATOM    138  C2    U     5      16.742 -14.303  20.629  1.00  0.00           C  
ATOM    139  O2    U     5      17.610 -15.156  20.519  1.00  0.00           O  
ATOM    140  N3    U     5      15.530 -14.569  21.211  1.00  0.00           N  
ATOM    141  C4    U     5      14.475 -13.692  21.368  1.00  0.00           C  
ATOM    142  O4    U     5      13.441 -14.083  21.913  1.00  0.00           O  
ATOM    143  C5    U     5      14.711 -12.370  20.860  1.00  0.00           C  
ATOM    144  C6    U     5      15.893 -12.077  20.297  1.00  0.00           C  
ATOM    145  H5'   U     5      18.182  -8.746  18.995  1.00  0.00           H  
ATOM    146 H5''   U     5      17.695  -8.903  17.483  1.00  0.00           H  
ATOM    147  H4'   U     5      19.324 -10.470  17.882  1.00  0.00           H  
ATOM    148  H3'   U     5      16.523 -11.641  17.497  1.00  0.00           H  
ATOM    149  H1'   U     5      18.954 -13.289  20.025  1.00  0.00           H  
ATOM    150  H2'   U     5      17.685 -13.898  17.718  1.00  0.00           H  
ATOM    151 HO2'   U     5      19.667 -12.806  16.725  1.00  0.00           H  
ATOM    152  H3    U     5      15.394 -15.498  21.557  1.00  0.00           H  
ATOM    153  H5    U     5      13.925 -11.602  20.932  1.00  0.00           H  
ATOM    154  H6    U     5      16.057 -11.059  19.914  1.00  0.00           H  
ATOM    155  P     G     6      16.805 -11.910  14.994  1.00  0.00           P  
ATOM    156  OP2   G     6      15.499 -11.479  15.568  1.00  0.00           O  
ATOM    157  OP1   G     6      17.250 -11.373  13.689  1.00  0.00           O  
ATOM    158  O5'   G     6      16.781 -13.494  14.882  1.00  0.00           O  
ATOM    159  C5'   G     6      17.900 -14.198  14.378  1.00  0.00           C  
ATOM    160  C4'   G     6      17.802 -15.662  14.728  1.00  0.00           C  
ATOM    161  O4'   G     6      17.662 -15.805  16.171  1.00  0.00           O  
ATOM    162  C3'   G     6      16.582 -16.389  14.194  1.00  0.00           C  
ATOM    163  O3'   G     6      16.708 -16.755  12.830  1.00  0.00           O  
ATOM    164  C1'   G     6      16.856 -16.931  16.463  1.00  0.00           C  
ATOM    165  C2'   G     6      16.503 -17.588  15.127  1.00  0.00           C  
ATOM    166  O2'   G     6      17.481 -18.565  14.814  1.00  0.00           O  
ATOM    167  N1    G     6      13.036 -18.337  19.521  1.00  0.00           N  
ATOM    168  C2    G     6      14.026 -19.100  18.962  1.00  0.00           C  
ATOM    169  N2    G     6      14.006 -20.405  19.272  1.00  0.00           N  
ATOM    170  N3    G     6      14.973 -18.621  18.162  1.00  0.00           N  
ATOM    171  C4    G     6      14.847 -17.294  17.973  1.00  0.00           C  
ATOM    172  C5    G     6      13.892 -16.442  18.487  1.00  0.00           C  
ATOM    173  C6    G     6      12.882 -16.972  19.335  1.00  0.00           C  
ATOM    174  O6    G     6      11.944 -16.377  19.883  1.00  0.00           O  
ATOM    175  N7    G     6      14.106 -15.143  18.047  1.00  0.00           N  
ATOM    176  C8    G     6      15.167 -15.227  17.290  1.00  0.00           C  
ATOM    177  N9    G     6      15.673 -16.501  17.208  1.00  0.00           N  
ATOM    178  H5'   G     6      18.828 -13.780  14.795  1.00  0.00           H  
ATOM    179 H5''   G     6      17.958 -14.082  13.286  1.00  0.00           H  
ATOM    180  H4'   G     6      18.714 -16.102  14.302  1.00  0.00           H  
ATOM    181  H3'   G     6      15.663 -15.784  14.209  1.00  0.00           H  
ATOM    182  H1'   G     6      17.355 -17.696  17.074  1.00  0.00           H  
ATOM    183  H2'   G     6      15.540 -18.114  15.062  1.00  0.00           H  
ATOM    184 HO2'   G     6      17.679 -18.539  13.834  1.00  0.00           H  
ATOM    185  H1    G     6      12.372 -18.799  20.108  1.00  0.00           H  
ATOM    186  H22   G     6      14.704 -21.017  18.900  1.00  0.00           H  
ATOM    187  H21   G     6      13.294 -20.765  19.873  1.00  0.00           H  
ATOM    188  H8    G     6      15.613 -14.362  16.774  1.00  0.00           H  
ATOM    189  P     C     7      15.394 -16.785  11.900  1.00  0.00           P  
ATOM    190  OP2   C     7      14.530 -15.638  12.286  1.00  0.00           O  
ATOM    191  OP1   C     7      15.855 -16.906  10.499  1.00  0.00           O  
ATOM    192  O5'   C     7      14.671 -18.145  12.320  1.00  0.00           O  
ATOM    193  C5'   C     7      15.271 -19.422  12.029  1.00  0.00           C  
ATOM    194  C4'   C     7      14.564 -20.528  12.761  1.00  0.00           C  
ATOM    195  O4'   C     7      14.573 -20.245  14.187  1.00  0.00           O  
ATOM    196  C3'   C     7      13.084 -20.672  12.450  1.00  0.00           C  
ATOM    197  O3'   C     7      12.828 -21.358  11.237  1.00  0.00           O  
ATOM    198  C1'   C     7      13.385 -20.746  14.773  1.00  0.00           C  
ATOM    199  C2'   C     7      12.592 -21.436  13.666  1.00  0.00           C  
ATOM    200  O2'   C     7      12.967 -22.797  13.620  1.00  0.00           O  
ATOM    201  N1    C     7      12.634 -19.626  15.375  1.00  0.00           N  
ATOM    202  C2    C     7      11.791 -19.897  16.462  1.00  0.00           C  
ATOM    203  O2    C     7      11.693 -21.067  16.869  1.00  0.00           O  
ATOM    204  N3    C     7      11.101 -18.885  17.035  1.00  0.00           N  
ATOM    205  C4    C     7      11.222 -17.645  16.560  1.00  0.00           C  
ATOM    206  N4    C     7      10.520 -16.677  17.156  1.00  0.00           N  
ATOM    207  C5    C     7      12.067 -17.340  15.449  1.00  0.00           C  
ATOM    208  C6    C     7      12.748 -18.350  14.894  1.00  0.00           C  
ATOM    209  H5'   C     7      16.332 -19.416  12.318  1.00  0.00           H  
ATOM    210 H5''   C     7      15.233 -19.619  10.948  1.00  0.00           H  
ATOM    211  H4'   C     7      15.106 -21.437  12.462  1.00  0.00           H  
ATOM    212  H3'   C     7      12.567 -19.711  12.306  1.00  0.00           H  
ATOM    213  H1'   C     7      13.543 -21.492  15.566  1.00  0.00           H  
ATOM    214  H2'   C     7      11.495 -21.442  13.748  1.00  0.00           H  
ATOM    215 HO2'   C     7      12.961 -23.114  12.671  1.00  0.00           H  
ATOM    216  H42   C     7      10.585 -15.735  16.825  1.00  0.00           H  
ATOM    217  H41   C     7       9.929 -16.894  17.932  1.00  0.00           H  
ATOM    218  H5    C     7      12.153 -16.314  15.063  1.00  0.00           H  
ATOM    219  H6    C     7      13.409 -18.153  14.037  1.00  0.00           H  
ATOM    220  P     G     8      11.621 -20.867  10.306  1.00  0.00           P  
ATOM    221  OP2   G     8      11.563 -19.385  10.332  1.00  0.00           O  
ATOM    222  OP1   G     8      11.748 -21.579   9.009  1.00  0.00           O  
ATOM    223  O5'   G     8      10.326 -21.413  11.051  1.00  0.00           O  
ATOM    224  C5'   G     8      10.077 -22.825  11.155  1.00  0.00           C  
ATOM    225  C4'   G     8       8.907 -23.083  12.066  1.00  0.00           C  
ATOM    226  O4'   G     8       9.204 -22.603  13.402  1.00  0.00           O  
ATOM    227  C3'   G     8       7.625 -22.346  11.721  1.00  0.00           C  
ATOM    228  O3'   G     8       6.916 -22.923  10.640  1.00  0.00           O  
ATOM    229  C1'   G     8       7.994 -22.226  14.030  1.00  0.00           C  
ATOM    230  C2'   G     8       6.863 -22.440  13.027  1.00  0.00           C  
ATOM    231  O2'   G     8       6.299 -23.721  13.225  1.00  0.00           O  
ATOM    232  N1    G     8       5.844 -18.591  16.815  1.00  0.00           N  
ATOM    233  C2    G     8       5.530 -19.923  16.722  1.00  0.00           C  
ATOM    234  N2    G     8       4.485 -20.346  17.450  1.00  0.00           N  
ATOM    235  N3    G     8       6.189 -20.784  15.967  1.00  0.00           N  
ATOM    236  C4    G     8       7.209 -20.201  15.306  1.00  0.00           C  
ATOM    237  C5    G     8       7.609 -18.883  15.332  1.00  0.00           C  
ATOM    238  C6    G     8       6.885 -17.965  16.135  1.00  0.00           C  
ATOM    239  O6    G     8       7.066 -16.755  16.271  1.00  0.00           O  
ATOM    240  N7    G     8       8.713 -18.688  14.514  1.00  0.00           N  
ATOM    241  C8    G     8       8.949 -19.867  14.005  1.00  0.00           C  
ATOM    242  N9    G     8       8.061 -20.825  14.433  1.00  0.00           N  
ATOM    243  H5'   G     8      10.969 -23.338  11.542  1.00  0.00           H  
ATOM    244 H5''   G     8       9.872 -23.245  10.159  1.00  0.00           H  
ATOM    245  H4'   G     8       8.742 -24.167  11.991  1.00  0.00           H  
ATOM    246  H3'   G     8       7.786 -21.310  11.385  1.00  0.00           H  
ATOM    247  H1'   G     8       7.747 -22.819  14.922  1.00  0.00           H  
ATOM    248  H2'   G     8       6.014 -21.744  13.075  1.00  0.00           H  
ATOM    249 HO2'   G     8       6.112 -24.144  12.338  1.00  0.00           H  
ATOM    250  H1    G     8       5.283 -18.026  17.418  1.00  0.00           H  
ATOM    251  H22   G     8       4.211 -21.308  17.419  1.00  0.00           H  
ATOM    252  H21   G     8       3.981 -19.701  18.023  1.00  0.00           H  
ATOM    253  H8    G     8       9.770 -20.070  13.300  1.00  0.00           H  
ATOM    254  P     G     9       6.031 -21.997   9.669  1.00  0.00           P  
ATOM    255  OP2   G     9       6.792 -20.751   9.402  1.00  0.00           O  
ATOM    256  OP1   G     9       5.567 -22.833   8.532  1.00  0.00           O  
ATOM    257  O5'   G     9       4.759 -21.618  10.551  1.00  0.00           O  
ATOM    258  C5'   G     9       3.838 -22.614  10.968  1.00  0.00           C  
ATOM    259  C4'   G     9       2.805 -22.053  11.914  1.00  0.00           C  
ATOM    260  O4'   G     9       3.425 -21.503  13.106  1.00  0.00           O  
ATOM    261  C3'   G     9       1.995 -20.874  11.395  1.00  0.00           C  
ATOM    262  O3'   G     9       1.026 -21.250  10.431  1.00  0.00           O  
ATOM    263  C1'   G     9       2.628 -20.456  13.619  1.00  0.00           C  
ATOM    264  C2'   G     9       1.417 -20.322  12.689  1.00  0.00           C  
ATOM    265  O2'   G     9       0.360 -21.139  13.172  1.00  0.00           O  
ATOM    266  N1    G     9       2.986 -15.710  15.426  1.00  0.00           N  
ATOM    267  C2    G     9       1.998 -16.646  15.616  1.00  0.00           C  
ATOM    268  N2    G     9       0.967 -16.274  16.389  1.00  0.00           N  
ATOM    269  N3    G     9       2.018 -17.859  15.088  1.00  0.00           N  
ATOM    270  C4    G     9       3.123 -18.066  14.341  1.00  0.00           C  
ATOM    271  C5    G     9       4.166 -17.201  14.088  1.00  0.00           C  
ATOM    272  C6    G     9       4.132 -15.903  14.660  1.00  0.00           C  
ATOM    273  O6    G     9       4.961 -14.992  14.553  1.00  0.00           O  
ATOM    274  N7    G     9       5.114 -17.798  13.269  1.00  0.00           N  
ATOM    275  C8    G     9       4.639 -18.993  13.043  1.00  0.00           C  
ATOM    276  N9    G     9       3.434 -19.222  13.663  1.00  0.00           N  
ATOM    277  H5'   G     9       4.326 -23.334  11.419  1.00  0.00           H  
ATOM    278 H5''   G     9       3.385 -22.981  10.180  1.00  0.00           H  
ATOM    279  H4'   G     9       2.201 -22.775  12.189  1.00  0.00           H  
ATOM    280  H3'   G     9       2.603 -20.217  10.998  1.00  0.00           H  
ATOM    281  H1'   G     9       2.322 -20.678  14.523  1.00  0.00           H  
ATOM    282  H2'   G     9       1.137 -19.388  12.588  1.00  0.00           H  
ATOM    283 HO2'   G     9      -0.046 -21.614  12.417  1.00  0.00           H  
ATOM    284  H1    G     9       2.877 -14.839  15.861  1.00  0.00           H  
ATOM    285  H22   G     9       0.233 -16.900  16.560  1.00  0.00           H  
ATOM    286  H21   G     9       0.945 -15.377  16.783  1.00  0.00           H  
ATOM    287  H8    G     9       5.096 -19.658  12.487  1.00  0.00           H  
ATOM    288  P     G    10       0.472 -20.156   9.400  1.00  0.00           P  
ATOM    289  OP2   G    10       1.665 -19.425   8.903  1.00  0.00           O  
ATOM    290  OP1   G    10      -0.386 -20.898   8.441  1.00  0.00           O  
ATOM    291  O5'   G    10      -0.449 -19.120  10.186  1.00  0.00           O  
ATOM    292  C5'   G    10      -1.632 -19.549  10.843  1.00  0.00           C  
ATOM    293  C4'   G    10      -2.311 -18.410  11.562  1.00  0.00           C  
ATOM    294  O4'   G    10      -1.533 -17.970  12.701  1.00  0.00           O  
ATOM    295  C3'   G    10      -2.523 -17.140  10.751  1.00  0.00           C  
ATOM    296  O3'   G    10      -3.602 -17.241   9.838  1.00  0.00           O  
ATOM    297  C1'   G    10      -1.804 -16.593  12.925  1.00  0.00           C  
ATOM    298  C2'   G    10      -2.776 -16.116  11.844  1.00  0.00           C  
ATOM    299  O2'   G    10      -4.105 -16.208  12.339  1.00  0.00           O  
ATOM    300  N1    G    10       0.492 -12.288  14.377  1.00  0.00           N  
ATOM    301  C2    G    10      -0.805 -12.696  14.574  1.00  0.00           C  
ATOM    302  N2    G    10      -1.601 -11.850  15.245  1.00  0.00           N  
ATOM    303  N3    G    10      -1.289 -13.850  14.144  1.00  0.00           N  
ATOM    304  C4    G    10      -0.359 -14.576  13.490  1.00  0.00           C  
ATOM    305  C5    G    10       0.960 -14.261  13.241  1.00  0.00           C  
ATOM    306  C6    G    10       1.467 -13.020  13.707  1.00  0.00           C  
ATOM    307  O6    G    10       2.607 -12.559  13.585  1.00  0.00           O  
ATOM    308  N7    G    10       1.586 -15.279  12.536  1.00  0.00           N  
ATOM    309  C8    G    10       0.653 -16.178  12.372  1.00  0.00           C  
ATOM    310  N9    G    10      -0.550 -15.816  12.927  1.00  0.00           N  
ATOM    311  H5'   G    10      -1.403 -20.246  11.492  1.00  0.00           H  
ATOM    312 H5''   G    10      -2.249 -19.922  10.179  1.00  0.00           H  
ATOM    313  H4'   G    10      -3.181 -18.735  11.876  1.00  0.00           H  
ATOM    314  H3'   G    10      -1.709 -16.904  10.260  1.00  0.00           H  
ATOM    315  H1'   G    10      -2.233 -16.523  13.804  1.00  0.00           H  
ATOM    316  H2'   G    10      -2.564 -15.208  11.542  1.00  0.00           H  
ATOM    317 HO2'   G    10      -4.589 -15.388  12.108  1.00  0.00           H  
ATOM    318  H1    G    10       0.752 -11.413  14.736  1.00  0.00           H  
ATOM    319  H22   G    10      -2.536 -12.088  15.416  1.00  0.00           H  
ATOM    320  H21   G    10      -1.250 -10.994  15.566  1.00  0.00           H  
ATOM    321  H8    G    10       0.798 -17.025  11.901  1.00  0.00           H  
ATOM    322  P     A    11      -3.645 -16.306   8.531  1.00  0.00           P  
ATOM    323  OP2   A    11      -2.247 -15.978   8.155  1.00  0.00           O  
ATOM    324  OP1   A    11      -4.543 -16.945   7.537  1.00  0.00           O  
ATOM    325  O5'   A    11      -4.344 -14.967   9.039  1.00  0.00           O  
ATOM    326  C5'   A    11      -5.683 -14.978   9.511  1.00  0.00           C  
ATOM    327  C4'   A    11      -6.045 -13.675  10.181  1.00  0.00           C  
ATOM    328  O4'   A    11      -5.195 -13.459  11.342  1.00  0.00           O  
ATOM    329  C3'   A    11      -5.827 -12.417   9.354  1.00  0.00           C  
ATOM    330  O3'   A    11      -6.801 -12.245   8.339  1.00  0.00           O  
ATOM    331  C1'   A    11      -4.989 -12.068  11.510  1.00  0.00           C  
ATOM    332  C2'   A    11      -5.797 -11.346  10.432  1.00  0.00           C  
ATOM    333  O2'   A    11      -7.102 -11.071  10.922  1.00  0.00           O  
ATOM    334  N1    A    11      -1.216  -8.820  12.841  1.00  0.00           N  
ATOM    335  C2    A    11      -2.531  -8.826  13.095  1.00  0.00           C  
ATOM    336  N3    A    11      -3.457  -9.704  12.717  1.00  0.00           N  
ATOM    337  C4    A    11      -2.907 -10.687  11.982  1.00  0.00           C  
ATOM    338  C5    A    11      -1.575 -10.818  11.638  1.00  0.00           C  
ATOM    339  C6    A    11      -0.696  -9.823  12.101  1.00  0.00           C  
ATOM    340  N6    A    11       0.615  -9.817  11.848  1.00  0.00           N  
ATOM    341  N7    A    11      -1.376 -11.959  10.872  1.00  0.00           N  
ATOM    342  C8    A    11      -2.573 -12.483  10.773  1.00  0.00           C  
ATOM    343  N9    A    11      -3.548 -11.765  11.421  1.00  0.00           N  
ATOM    344  H5'   A    11      -5.789 -15.708  10.156  1.00  0.00           H  
ATOM    345 H5''   A    11      -6.288 -15.128   8.756  1.00  0.00           H  
ATOM    346  H4'   A    11      -6.982 -13.709  10.465  1.00  0.00           H  
ATOM    347  H3'   A    11      -4.938 -12.455   8.942  1.00  0.00           H  
ATOM    348  H1'   A    11      -5.322 -11.811  12.396  1.00  0.00           H  
ATOM    349  H2'   A    11      -5.348 -10.533  10.119  1.00  0.00           H  
ATOM    350 HO2'   A    11      -7.746 -11.184  10.192  1.00  0.00           H  
ATOM    351  H2    A    11      -2.858  -8.076  13.637  1.00  0.00           H  
ATOM    352  H61   A    11       1.178  -9.095  12.198  1.00  0.00           H  
ATOM    353  H62   A    11       1.014 -10.534  11.313  1.00  0.00           H  
ATOM    354  H8    A    11      -2.755 -13.311  10.280  1.00  0.00           H  
ATOM    355  P     A    12      -6.410 -11.520   6.959  1.00  0.00           P  
ATOM    356  OP2   A    12      -5.029 -11.929   6.600  1.00  0.00           O  
ATOM    357  OP1   A    12      -7.516 -11.741   5.994  1.00  0.00           O  
ATOM    358  O5'   A    12      -6.383  -9.971   7.332  1.00  0.00           O  
ATOM    359  C5'   A    12      -7.563  -9.301   7.751  1.00  0.00           C  
ATOM    360  C4'   A    12      -7.256  -7.933   8.306  1.00  0.00           C  
ATOM    361  O4'   A    12      -6.393  -8.020   9.476  1.00  0.00           O  
ATOM    362  C3'   A    12      -6.489  -6.996   7.385  1.00  0.00           C  
ATOM    363  O3'   A    12      -7.278  -6.498   6.318  1.00  0.00           O  
ATOM    364  C1'   A    12      -5.602  -6.855   9.543  1.00  0.00           C  
ATOM    365  C2'   A    12      -6.001  -5.953   8.372  1.00  0.00           C  
ATOM    366  O2'   A    12      -7.056  -5.091   8.774  1.00  0.00           O  
ATOM    367  N1    A    12      -0.779  -5.372  10.590  1.00  0.00           N  
ATOM    368  C2    A    12      -1.963  -4.768  10.756  1.00  0.00           C  
ATOM    369  N3    A    12      -3.183  -5.212  10.460  1.00  0.00           N  
ATOM    370  C4    A    12      -3.123  -6.445   9.927  1.00  0.00           C  
ATOM    371  C5    A    12      -1.983  -7.193   9.695  1.00  0.00           C  
ATOM    372  C6    A    12      -0.754  -6.610  10.052  1.00  0.00           C  
ATOM    373  N6    A    12       0.426  -7.211   9.886  1.00  0.00           N  
ATOM    374  N7    A    12      -2.308  -8.420   9.132  1.00  0.00           N  
ATOM    375  C8    A    12      -3.614  -8.387   9.039  1.00  0.00           C  
ATOM    376  N9    A    12      -4.174  -7.222   9.501  1.00  0.00           N  
ATOM    377  H5'   A    12      -8.005  -9.835   8.444  1.00  0.00           H  
ATOM    378 H5''   A    12      -8.168  -9.208   6.986  1.00  0.00           H  
ATOM    379  H4'   A    12      -8.103  -7.508   8.556  1.00  0.00           H  
ATOM    380  H3'   A    12      -5.707  -7.458   7.016  1.00  0.00           H  
ATOM    381  H1'   A    12      -5.797  -6.398  10.389  1.00  0.00           H  
ATOM    382  H2'   A    12      -5.237  -5.452   8.017  1.00  0.00           H  
ATOM    383 HO2'   A    12      -7.660  -4.953   8.016  1.00  0.00           H  
ATOM    384  H2    A    12      -1.926  -3.871  11.150  1.00  0.00           H  
ATOM    385  H61   A    12       1.250  -6.754  10.155  1.00  0.00           H  
ATOM    386  H62   A    12       0.468  -8.110   9.498  1.00  0.00           H  
ATOM    387  H8    A    12      -4.143  -9.127   8.672  1.00  0.00           H  
ATOM    388  P     A    13      -6.612  -6.218   4.883  1.00  0.00           P  
ATOM    389  OP2   A    13      -5.559  -7.240   4.657  1.00  0.00           O  
ATOM    390  OP1   A    13      -7.705  -6.059   3.891  1.00  0.00           O  
ATOM    391  O5'   A    13      -5.896  -4.805   5.059  1.00  0.00           O  
ATOM    392  C5'   A    13      -6.657  -3.620   5.241  1.00  0.00           C  
ATOM    393  C4'   A    13      -5.782  -2.452   5.617  1.00  0.00           C  
ATOM    394  O4'   A    13      -5.096  -2.751   6.859  1.00  0.00           O  
ATOM    395  C3'   A    13      -4.614  -2.165   4.685  1.00  0.00           C  
ATOM    396  O3'   A    13      -5.005  -1.503   3.494  1.00  0.00           O  
ATOM    397  C1'   A    13      -3.864  -2.071   6.879  1.00  0.00           C  
ATOM    398  C2'   A    13      -3.769  -1.276   5.574  1.00  0.00           C  
ATOM    399  O2'   A    13      -4.366   0.002   5.741  1.00  0.00           O  
ATOM    400  N1    A    13       1.071  -2.853   8.140  1.00  0.00           N  
ATOM    401  C2    A    13       0.309  -1.751   8.124  1.00  0.00           C  
ATOM    402  N3    A    13      -0.971  -1.619   7.784  1.00  0.00           N  
ATOM    403  C4    A    13      -1.491  -2.804   7.420  1.00  0.00           C  
ATOM    404  C5    A    13      -0.835  -4.021   7.385  1.00  0.00           C  
ATOM    405  C6    A    13       0.517  -4.027   7.769  1.00  0.00           C  
ATOM    406  N6    A    13       1.277  -5.125   7.785  1.00  0.00           N  
ATOM    407  N7    A    13      -1.691  -5.027   6.959  1.00  0.00           N  
ATOM    408  C8    A    13      -2.826  -4.407   6.749  1.00  0.00           C  
ATOM    409  N9    A    13      -2.777  -3.059   7.008  1.00  0.00           N  
ATOM    410  H5'   A    13      -7.315  -3.768   5.952  1.00  0.00           H  
ATOM    411 H5''   A    13      -7.130  -3.412   4.408  1.00  0.00           H  
ATOM    412  H4'   A    13      -6.315  -1.635   5.716  1.00  0.00           H  
ATOM    413  H3'   A    13      -4.116  -2.977   4.452  1.00  0.00           H  
ATOM    414  H1'   A    13      -3.836  -1.453   7.640  1.00  0.00           H  
ATOM    415  H2'   A    13      -2.849  -1.207   5.244  1.00  0.00           H  
ATOM    416 HO2'   A    13      -4.821   0.252   4.910  1.00  0.00           H  
ATOM    417  H2    A    13       0.758  -0.925   8.401  1.00  0.00           H  
ATOM    418  H61   A    13       2.215  -5.067   8.063  1.00  0.00           H  
ATOM    419  H62   A    13       0.897  -5.988   7.520  1.00  0.00           H  
ATOM    420  H8    A    13      -3.636  -4.863   6.436  1.00  0.00           H  
ATOM    421  P     G    14      -4.187  -1.743   2.131  1.00  0.00           P  
ATOM    422  OP2   G    14      -3.802  -3.176   2.073  1.00  0.00           O  
ATOM    423  OP1   G    14      -4.966  -1.146   1.016  1.00  0.00           O  
ATOM    424  O5'   G    14      -2.860  -0.882   2.320  1.00  0.00           O  
ATOM    425  C5'   G    14      -2.916   0.533   2.410  1.00  0.00           C  
ATOM    426  C4'   G    14      -1.583   1.116   2.811  1.00  0.00           C  
ATOM    427  O4'   G    14      -1.194   0.589   4.106  1.00  0.00           O  
ATOM    428  C3'   G    14      -0.406   0.771   1.912  1.00  0.00           C  
ATOM    429  O3'   G    14      -0.377   1.538   0.720  1.00  0.00           O  
ATOM    430  C1'   G    14       0.232   0.476   4.153  1.00  0.00           C  
ATOM    431  C2'   G    14       0.784   1.001   2.832  1.00  0.00           C  
ATOM    432  O2'   G    14       1.073   2.385   2.964  1.00  0.00           O  
ATOM    433  N1    G    14       3.946  -2.665   5.654  1.00  0.00           N  
ATOM    434  C2    G    14       3.952  -1.296   5.540  1.00  0.00           C  
ATOM    435  N2    G    14       5.096  -0.676   5.868  1.00  0.00           N  
ATOM    436  N3    G    14       2.913  -0.584   5.135  1.00  0.00           N  
ATOM    437  C4    G    14       1.849  -1.362   4.846  1.00  0.00           C  
ATOM    438  C5    G    14       1.739  -2.735   4.927  1.00  0.00           C  
ATOM    439  C6    G    14       2.862  -3.486   5.363  1.00  0.00           C  
ATOM    440  O6    G    14       2.962  -4.710   5.500  1.00  0.00           O  
ATOM    441  N7    G    14       0.473  -3.151   4.541  1.00  0.00           N  
ATOM    442  C8    G    14      -0.152  -2.046   4.239  1.00  0.00           C  
ATOM    443  N9    G    14       0.624  -0.924   4.402  1.00  0.00           N  
ATOM    444  H5'   G    14      -3.589   0.786   3.076  1.00  0.00           H  
ATOM    445 H5''   G    14      -3.176   0.899   1.538  1.00  0.00           H  
ATOM    446  H4'   G    14      -1.661   2.092   2.873  1.00  0.00           H  
ATOM    447  H3'   G    14      -0.447  -0.179   1.681  1.00  0.00           H  
ATOM    448  H1'   G    14       0.553   1.040   4.888  1.00  0.00           H  
ATOM    449  H2'   G    14       1.568   0.492   2.539  1.00  0.00           H  
ATOM    450 HO2'   G    14       0.836   2.842   2.130  1.00  0.00           H  
ATOM    451  H1    G    14       4.769  -3.098   5.964  1.00  0.00           H  
ATOM    452  H22   G    14       5.158   0.301   5.806  1.00  0.00           H  
ATOM    453  H21   G    14       5.869  -1.196   6.169  1.00  0.00           H  
ATOM    454  H8    G    14      -1.081  -2.021   3.928  1.00  0.00           H  
ATOM    455  P     G    15       0.121   0.873  -0.656  1.00  0.00           P  
ATOM    456  OP2   G    15      -0.563  -0.437  -0.807  1.00  0.00           O  
ATOM    457  OP1   G    15       0.001   1.892  -1.730  1.00  0.00           O  
ATOM    458  O5'   G    15       1.671   0.594  -0.412  1.00  0.00           O  
ATOM    459  C5'   G    15       2.597   1.665  -0.313  1.00  0.00           C  
ATOM    460  C4'   G    15       3.998   1.165  -0.045  1.00  0.00           C  
ATOM    461  O4'   G    15       4.081   0.595   1.292  1.00  0.00           O  
ATOM    462  C3'   G    15       4.539   0.047  -0.925  1.00  0.00           C  
ATOM    463  O3'   G    15       4.934   0.474  -2.229  1.00  0.00           O  
ATOM    464  C1'   G    15       5.123  -0.372   1.316  1.00  0.00           C  
ATOM    465  C2'   G    15       5.724  -0.420  -0.091  1.00  0.00           C  
ATOM    466  O2'   G    15       6.819   0.468  -0.155  1.00  0.00           O  
ATOM    467  N1    G    15       6.207  -5.201   2.425  1.00  0.00           N  
ATOM    468  C2    G    15       7.055  -4.146   2.211  1.00  0.00           C  
ATOM    469  N2    G    15       8.365  -4.417   2.273  1.00  0.00           N  
ATOM    470  N3    G    15       6.649  -2.914   1.953  1.00  0.00           N  
ATOM    471  C4    G    15       5.302  -2.820   1.926  1.00  0.00           C  
ATOM    472  C5    G    15       4.367  -3.813   2.131  1.00  0.00           C  
ATOM    473  C6    G    15       4.818  -5.130   2.407  1.00  0.00           C  
ATOM    474  O6    G    15       4.150  -6.144   2.619  1.00  0.00           O  
ATOM    475  N7    G    15       3.076  -3.305   2.023  1.00  0.00           N  
ATOM    476  C8    G    15       3.249  -2.037   1.754  1.00  0.00           C  
ATOM    477  N9    G    15       4.574  -1.679   1.662  1.00  0.00           N  
ATOM    478  H5'   G    15       2.324   2.258   0.417  1.00  0.00           H  
ATOM    479 H5''   G    15       2.593   2.171  -1.153  1.00  0.00           H  
ATOM    480  H4'   G    15       4.634   2.047  -0.209  1.00  0.00           H  
ATOM    481  H3'   G    15       3.803  -0.742  -1.141  1.00  0.00           H  
ATOM    482  H1'   G    15       5.949  -0.153   2.009  1.00  0.00           H  
ATOM    483  H2'   G    15       6.126  -1.385  -0.428  1.00  0.00           H  
ATOM    484 HO2'   G    15       6.799   0.961  -1.025  1.00  0.00           H  
ATOM    485  H1    G    15       6.618  -6.094   2.609  1.00  0.00           H  
ATOM    486  H22   G    15       9.033  -3.688   2.125  1.00  0.00           H  
ATOM    487  H21   G    15       8.674  -5.347   2.468  1.00  0.00           H  
ATOM    488  H8    G    15       2.418  -1.331   1.603  1.00  0.00           H  
ATOM    489  P     G    16       4.871  -0.565  -3.467  1.00  0.00           P  
ATOM    490  OP2   G    16       3.737  -1.511  -3.265  1.00  0.00           O  
ATOM    491  OP1   G    16       4.960   0.217  -4.724  1.00  0.00           O  
ATOM    492  O5'   G    16       6.209  -1.417  -3.326  1.00  0.00           O  
ATOM    493  C5'   G    16       7.500  -0.813  -3.491  1.00  0.00           C  
ATOM    494  C4'   G    16       8.576  -1.830  -3.205  1.00  0.00           C  
ATOM    495  O4'   G    16       8.422  -2.342  -1.855  1.00  0.00           O  
ATOM    496  C3'   G    16       8.566  -3.076  -4.077  1.00  0.00           C  
ATOM    497  O3'   G    16       9.168  -2.871  -5.344  1.00  0.00           O  
ATOM    498  C1'   G    16       8.779  -3.735  -1.818  1.00  0.00           C  
ATOM    499  C2'   G    16       9.296  -4.094  -3.212  1.00  0.00           C  
ATOM    500  O2'   G    16      10.701  -3.889  -3.249  1.00  0.00           O  
ATOM    501  N1    G    16       7.207  -8.351  -0.356  1.00  0.00           N  
ATOM    502  C2    G    16       8.473  -7.916  -0.664  1.00  0.00           C  
ATOM    503  N2    G    16       9.454  -8.826  -0.573  1.00  0.00           N  
ATOM    504  N3    G    16       8.759  -6.679  -1.035  1.00  0.00           N  
ATOM    505  C4    G    16       7.659  -5.897  -1.075  1.00  0.00           C  
ATOM    506  C5    G    16       6.353  -6.232  -0.786  1.00  0.00           C  
ATOM    507  C6    G    16       6.061  -7.563  -0.390  1.00  0.00           C  
ATOM    508  O6    G    16       4.967  -8.055  -0.092  1.00  0.00           O  
ATOM    509  N7    G    16       5.516  -5.138  -0.948  1.00  0.00           N  
ATOM    510  C8    G    16       6.312  -4.175  -1.325  1.00  0.00           C  
ATOM    511  N9    G    16       7.626  -4.566  -1.422  1.00  0.00           N  
ATOM    512  H5'   G    16       7.605   0.046  -2.813  1.00  0.00           H  
ATOM    513 H5''   G    16       7.608  -0.429  -4.516  1.00  0.00           H  
ATOM    514  H4'   G    16       9.452  -1.396  -3.281  1.00  0.00           H  
ATOM    515  H3'   G    16       7.639  -3.371  -4.206  1.00  0.00           H  
ATOM    516  H1'   G    16       9.501  -3.845  -1.164  1.00  0.00           H  
ATOM    517  H2'   G    16       9.057  -5.013  -3.457  1.00  0.00           H  
ATOM    518 HO2'   G    16      10.926  -3.365  -4.045  1.00  0.00           H  
ATOM    519  H1    G    16       7.101  -9.289  -0.091  1.00  0.00           H  
ATOM    520  H22   G    16      10.378  -8.572  -0.781  1.00  0.00           H  
ATOM    521  H21   G    16       9.251  -9.744  -0.299  1.00  0.00           H  
ATOM    522  H8    G    16       6.004  -3.265  -1.519  1.00  0.00           H  
ATOM    523  P     G    17       8.786  -3.822  -6.583  1.00  0.00           P  
ATOM    524  OP2   G    17       7.312  -4.002  -6.587  1.00  0.00           O  
ATOM    525  OP1   G    17       9.465  -3.294  -7.794  1.00  0.00           O  
ATOM    526  O5'   G    17       9.453  -5.221  -6.215  1.00  0.00           O  
ATOM    527  C5'   G    17      10.860  -5.399  -6.282  1.00  0.00           C  
ATOM    528  C4'   G    17      11.254  -6.823  -5.979  1.00  0.00           C  
ATOM    529  O4'   G    17      10.855  -7.166  -4.627  1.00  0.00           O  
ATOM    530  C3'   G    17      10.601  -7.894  -6.841  1.00  0.00           C  
ATOM    531  O3'   G    17      11.200  -8.017  -8.120  1.00  0.00           O  
ATOM    532  C1'   G    17      10.503  -8.573  -4.580  1.00  0.00           C  
ATOM    533  C2'   G    17      10.738  -9.142  -5.980  1.00  0.00           C  
ATOM    534  O2'   G    17      12.053  -9.673  -6.047  1.00  0.00           O  
ATOM    535  N1    G    17       7.047 -11.885  -2.847  1.00  0.00           N  
ATOM    536  C2    G    17       8.360 -12.092  -3.191  1.00  0.00           C  
ATOM    537  N2    G    17       8.820 -13.345  -3.058  1.00  0.00           N  
ATOM    538  N3    G    17       9.167 -11.141  -3.633  1.00  0.00           N  
ATOM    539  C4    G    17       8.546  -9.946  -3.707  1.00  0.00           C  
ATOM    540  C5    G    17       7.241  -9.632  -3.388  1.00  0.00           C  
ATOM    541  C6    G    17       6.386 -10.662  -2.916  1.00  0.00           C  
ATOM    542  O6    G    17       5.199 -10.584  -2.581  1.00  0.00           O  
ATOM    543  N7    G    17       6.991  -8.285  -3.604  1.00  0.00           N  
ATOM    544  C8    G    17       8.126  -7.812  -4.042  1.00  0.00           C  
ATOM    545  N9    G    17       9.112  -8.765  -4.128  1.00  0.00           N  
ATOM    546  H5'   G    17      11.289  -4.803  -5.634  1.00  0.00           H  
ATOM    547 H5''   G    17      11.168  -5.166  -7.183  1.00  0.00           H  
ATOM    548  H4'   G    17      12.228  -6.906  -6.053  1.00  0.00           H  
ATOM    549  H3'   G    17       9.650  -7.683  -6.951  1.00  0.00           H  
ATOM    550  H1'   G    17      11.115  -9.004  -3.946  1.00  0.00           H  
ATOM    551  H2'   G    17      10.062  -9.814  -6.211  1.00  0.00           H  
ATOM    552 HO2'   G    17      12.494  -9.333  -6.853  1.00  0.00           H  
ATOM    553  H1    G    17       6.533 -12.657  -2.530  1.00  0.00           H  
ATOM    554  H22   G    17       9.751 -13.553  -3.288  1.00  0.00           H  
ATOM    555  H21   G    17       8.229 -14.055  -2.731  1.00  0.00           H  
ATOM    556  H8    G    17       8.261  -6.872  -4.283  1.00  0.00           H  
ATOM    557  P     U    18      10.297  -8.361  -9.404  1.00  0.00           P  
ATOM    558  OP2   U    18       9.150  -7.419  -9.424  1.00  0.00           O  
ATOM    559  OP1   U    18      11.193  -8.453 -10.585  1.00  0.00           O  
ATOM    560  O5'   U    18       9.733  -9.819  -9.099  1.00  0.00           O  
ATOM    561  C5'   U    18      10.604 -10.938  -9.023  1.00  0.00           C  
ATOM    562  C4'   U    18       9.890 -12.168  -8.520  1.00  0.00           C  
ATOM    563  O4'   U    18       9.426 -11.950  -7.162  1.00  0.00           O  
ATOM    564  C3'   U    18       8.634 -12.571  -9.279  1.00  0.00           C  
ATOM    565  O3'   U    18       8.913 -13.285 -10.471  1.00  0.00           O  
ATOM    566  C1'   U    18       8.168 -12.606  -6.962  1.00  0.00           C  
ATOM    567  C2'   U    18       7.868 -13.384  -8.245  1.00  0.00           C  
ATOM    568  O2'   U    18       8.400 -14.695  -8.123  1.00  0.00           O  
ATOM    569  N1    U    18       7.112 -11.614  -6.646  1.00  0.00           N  
ATOM    570  C2    U    18       5.950 -12.091  -6.070  1.00  0.00           C  
ATOM    571  O2    U    18       5.767 -13.270  -5.818  1.00  0.00           O  
ATOM    572  N3    U    18       5.001 -11.137  -5.795  1.00  0.00           N  
ATOM    573  C4    U    18       5.091  -9.782  -6.032  1.00  0.00           C  
ATOM    574  O4    U    18       4.147  -9.051  -5.727  1.00  0.00           O  
ATOM    575  C5    U    18       6.321  -9.360  -6.629  1.00  0.00           C  
ATOM    576  C6    U    18       7.263 -10.268  -6.907  1.00  0.00           C  
ATOM    577  H5'   U    18      11.343 -10.726  -8.415  1.00  0.00           H  
ATOM    578 H5''   U    18      10.967 -11.122  -9.915  1.00  0.00           H  
ATOM    579  H4'   U    18      10.517 -12.921  -8.524  1.00  0.00           H  
ATOM    580  H3'   U    18       8.120 -11.766  -9.499  1.00  0.00           H  
ATOM    581  H1'   U    18       8.256 -13.233  -6.214  1.00  0.00           H  
ATOM    582  H2'   U    18       6.907 -13.398  -8.438  1.00  0.00           H  
ATOM    583 HO2'   U    18       8.919 -14.905  -8.927  1.00  0.00           H  
ATOM    584  H3    U    18       4.169 -11.455  -5.386  1.00  0.00           H  
ATOM    585  H5    U    18       6.472  -8.413  -6.832  1.00  0.00           H  
ATOM    586  H6    U    18       8.095  -9.954  -7.316  1.00  0.00           H  
ATOM    587  P     C    19       7.872 -13.252 -11.696  1.00  0.00           P  
ATOM    588  OP2   C    19       7.327 -11.875 -11.800  1.00  0.00           O  
ATOM    589  OP1   C    19       8.530 -13.872 -12.874  1.00  0.00           O  
ATOM    590  O5'   C    19       6.694 -14.215 -11.227  1.00  0.00           O  
ATOM    591  C5'   C    19       6.881 -15.621 -11.166  1.00  0.00           C  
ATOM    592  C4'   C    19       5.681 -16.318 -10.573  1.00  0.00           C  
ATOM    593  O4'   C    19       5.440 -15.829  -9.228  1.00  0.00           O  
ATOM    594  C3'   C    19       4.357 -16.098 -11.288  1.00  0.00           C  
ATOM    595  O3'   C    19       4.205 -16.916 -12.436  1.00  0.00           O  
ATOM    596  C1'   C    19       4.026 -15.781  -8.970  1.00  0.00           C  
ATOM    597  C2'   C    19       3.337 -16.385 -10.195  1.00  0.00           C  
ATOM    598  O2'   C    19       3.177 -17.782  -9.993  1.00  0.00           O  
ATOM    599  N1    C    19       3.573 -14.395  -8.695  1.00  0.00           N  
ATOM    600  C2    C    19       2.352 -14.213  -8.034  1.00  0.00           C  
ATOM    601  O2    C    19       1.689 -15.207  -7.701  1.00  0.00           O  
ATOM    602  N3    C    19       1.917 -12.959  -7.771  1.00  0.00           N  
ATOM    603  C4    C    19       2.647 -11.908  -8.140  1.00  0.00           C  
ATOM    604  N4    C    19       2.178 -10.689  -7.860  1.00  0.00           N  
ATOM    605  C5    C    19       3.892 -12.059  -8.814  1.00  0.00           C  
ATOM    606  C6    C    19       4.313 -13.304  -9.068  1.00  0.00           C  
ATOM    607  H5'   C    19       7.668 -15.814 -10.615  1.00  0.00           H  
ATOM    608 H5''   C    19       7.033 -15.963 -12.072  1.00  0.00           H  
ATOM    609  H4'   C    19       5.864 -17.281 -10.531  1.00  0.00           H  
ATOM    610  H3'   C    19       4.287 -15.157 -11.553  1.00  0.00           H  
ATOM    611  H1'   C    19       3.847 -16.342  -8.186  1.00  0.00           H  
ATOM    612  H2'   C    19       2.480 -15.945 -10.378  1.00  0.00           H  
ATOM    613 HO2'   C    19       2.228 -17.976  -9.848  1.00  0.00           H  
ATOM    614  H42   C    19       2.691  -9.896  -8.118  1.00  0.00           H  
ATOM    615  H41   C    19       1.320 -10.589  -7.397  1.00  0.00           H  
ATOM    616  H5    C    19       4.422 -11.279  -9.081  1.00  0.00           H  
ATOM    617  H6    C    19       5.167 -13.429  -9.531  1.00  0.00           H  
ATOM    618  P     A    20       3.261 -16.436 -13.645  1.00  0.00           P  
ATOM    619  OP2   A    20       3.381 -14.969 -13.829  1.00  0.00           O  
ATOM    620  OP1   A    20       3.592 -17.342 -14.771  1.00  0.00           O  
ATOM    621  O5'   A    20       1.781 -16.750 -13.135  1.00  0.00           O  
ATOM    622  C5'   A    20       1.373 -18.094 -12.801  1.00  0.00           C  
ATOM    623  C4'   A    20       0.070 -18.080 -12.029  1.00  0.00           C  
ATOM    624  O4'   A    20       0.229 -17.297 -10.813  1.00  0.00           O  
ATOM    625  C3'   A    20      -1.137 -17.437 -12.703  1.00  0.00           C  
ATOM    626  O3'   A    20      -1.783 -18.318 -13.603  1.00  0.00           O  
ATOM    627  C1'   A    20      -1.003 -16.674 -10.477  1.00  0.00           C  
ATOM    628  C2'   A    20      -2.034 -17.128 -11.510  1.00  0.00           C  
ATOM    629  O2'   A    20      -2.710 -18.268 -11.023  1.00  0.00           O  
ATOM    630  N1    A    20      -2.808 -12.113  -8.919  1.00  0.00           N  
ATOM    631  C2    A    20      -3.260 -13.361  -8.748  1.00  0.00           C  
ATOM    632  N3    A    20      -2.749 -14.507  -9.180  1.00  0.00           N  
ATOM    633  C4    A    20      -1.629 -14.288  -9.891  1.00  0.00           C  
ATOM    634  C5    A    20      -1.050 -13.062 -10.161  1.00  0.00           C  
ATOM    635  C6    A    20      -1.680 -11.925  -9.630  1.00  0.00           C  
ATOM    636  N6    A    20      -1.222 -10.680  -9.781  1.00  0.00           N  
ATOM    637  N7    A    20       0.088 -13.220 -10.938  1.00  0.00           N  
ATOM    638  C8    A    20       0.177 -14.515 -11.111  1.00  0.00           C  
ATOM    639  N9    A    20      -0.825 -15.225 -10.497  1.00  0.00           N  
ATOM    640  H5'   A    20       2.150 -18.587 -12.200  1.00  0.00           H  
ATOM    641 H5''   A    20       1.249 -18.690 -13.718  1.00  0.00           H  
ATOM    642  H4'   A    20      -0.159 -19.144 -11.868  1.00  0.00           H  
ATOM    643  H3'   A    20      -0.884 -16.568 -13.328  1.00  0.00           H  
ATOM    644  H1'   A    20      -1.402 -16.940  -9.488  1.00  0.00           H  
ATOM    645  H2'   A    20      -2.832 -16.412 -11.753  1.00  0.00           H  
ATOM    646 HO2'   A    20      -2.923 -18.881 -11.785  1.00  0.00           H  
ATOM    647  H2    A    20      -4.188 -13.449  -8.166  1.00  0.00           H  
ATOM    648  H61   A    20      -1.715  -9.912  -9.371  1.00  0.00           H  
ATOM    649  H62   A    20      -0.387 -10.515 -10.304  1.00  0.00           H  
ATOM    650  H8    A    20       0.982 -14.990 -11.692  1.00  0.00           H  
ATOM    651  P     A    21      -2.412 -17.758 -14.971  1.00  0.00           P  
ATOM    652  OP2   A    21      -1.535 -16.667 -15.467  1.00  0.00           O  
ATOM    653  OP1   A    21      -2.711 -18.917 -15.849  1.00  0.00           O  
ATOM    654  O5'   A    21      -3.796 -17.109 -14.521  1.00  0.00           O  
ATOM    655  C5'   A    21      -4.809 -17.900 -13.916  1.00  0.00           C  
ATOM    656  C4'   A    21      -5.888 -17.043 -13.302  1.00  0.00           C  
ATOM    657  O4'   A    21      -5.358 -16.254 -12.211  1.00  0.00           O  
ATOM    658  C3'   A    21      -6.518 -16.006 -14.219  1.00  0.00           C  
ATOM    659  O3'   A    21      -7.493 -16.553 -15.089  1.00  0.00           O  
ATOM    660  C1'   A    21      -6.053 -15.021 -12.116  1.00  0.00           C  
ATOM    661  C2'   A    21      -7.104 -15.009 -13.221  1.00  0.00           C  
ATOM    662  O2'   A    21      -8.334 -15.478 -12.688  1.00  0.00           O  
ATOM    663  N1    A    21      -5.039 -10.075 -11.085  1.00  0.00           N  
ATOM    664  C2    A    21      -6.089 -10.856 -10.803  1.00  0.00           C  
ATOM    665  N3    A    21      -6.288 -12.138 -11.102  1.00  0.00           N  
ATOM    666  C4    A    21      -5.240 -12.636 -11.782  1.00  0.00           C  
ATOM    667  C5    A    21      -4.092 -11.958 -12.146  1.00  0.00           C  
ATOM    668  C6    A    21      -4.003 -10.606 -11.769  1.00  0.00           C  
ATOM    669  N6    A    21      -2.956  -9.826 -12.051  1.00  0.00           N  
ATOM    670  N7    A    21      -3.227 -12.794 -12.839  1.00  0.00           N  
ATOM    671  C8    A    21      -3.862 -13.940 -12.878  1.00  0.00           C  
ATOM    672  N9    A    21      -5.086 -13.916 -12.257  1.00  0.00           N  
ATOM    673  H5'   A    21      -4.405 -18.455 -13.216  1.00  0.00           H  
ATOM    674 H5''   A    21      -5.209 -18.482 -14.594  1.00  0.00           H  
ATOM    675  H4'   A    21      -6.593 -17.625 -12.950  1.00  0.00           H  
ATOM    676  H3'   A    21      -5.813 -15.566 -14.739  1.00  0.00           H  
ATOM    677  H1'   A    21      -6.497 -14.957 -11.244  1.00  0.00           H  
ATOM    678  H2'   A    21      -7.195 -14.117 -13.615  1.00  0.00           H  
ATOM    679 HO2'   A    21      -9.049 -14.861 -12.947  1.00  0.00           H  
ATOM    680  H2    A    21      -6.814 -10.423 -10.305  1.00  0.00           H  
ATOM    681  H61   A    21      -2.951  -8.890 -11.762  1.00  0.00           H  
ATOM    682  H62   A    21      -2.193 -10.190 -12.546  1.00  0.00           H  
ATOM    683  H8    A    21      -3.496 -14.740 -13.310  1.00  0.00           H  
ATOM    684  P     C    22      -7.722 -15.919 -16.548  1.00  0.00           P  
ATOM    685  OP2   C    22      -6.421 -15.395 -17.032  1.00  0.00           O  
ATOM    686  OP1   C    22      -8.466 -16.909 -17.368  1.00  0.00           O  
ATOM    687  O5'   C    22      -8.686 -14.678 -16.282  1.00  0.00           O  
ATOM    688  C5'   C    22      -9.974 -14.863 -15.716  1.00  0.00           C  
ATOM    689  C4'   C    22     -10.470 -13.609 -15.039  1.00  0.00           C  
ATOM    690  O4'   C    22      -9.536 -13.193 -14.004  1.00  0.00           O  
ATOM    691  C3'   C    22     -10.577 -12.371 -15.916  1.00  0.00           C  
ATOM    692  O3'   C    22     -11.740 -12.365 -16.725  1.00  0.00           O  
ATOM    693  C1'   C    22      -9.531 -11.789 -13.892  1.00  0.00           C  
ATOM    694  C2'   C    22     -10.586 -11.268 -14.869  1.00  0.00           C  
ATOM    695  O2'   C    22     -11.841 -11.196 -14.209  1.00  0.00           O  
ATOM    696  N1    C    22      -8.172 -11.285 -14.209  1.00  0.00           N  
ATOM    697  C2    C    22      -7.722 -10.130 -13.558  1.00  0.00           C  
ATOM    698  O2    C    22      -8.466  -9.565 -12.743  1.00  0.00           O  
ATOM    699  N3    C    22      -6.486  -9.650 -13.830  1.00  0.00           N  
ATOM    700  C4    C    22      -5.706 -10.276 -14.711  1.00  0.00           C  
ATOM    701  N4    C    22      -4.494  -9.766 -14.947  1.00  0.00           N  
ATOM    702  C5    C    22      -6.133 -11.451 -15.389  1.00  0.00           C  
ATOM    703  C6    C    22      -7.357 -11.917 -15.112  1.00  0.00           C  
ATOM    704  H5'   C    22      -9.933 -15.587 -15.058  1.00  0.00           H  
ATOM    705 H5''   C    22     -10.602 -15.112 -16.427  1.00  0.00           H  
ATOM    706  H4'   C    22     -11.337 -13.797 -14.622  1.00  0.00           H  
ATOM    707  H3'   C    22      -9.770 -12.295 -16.467  1.00  0.00           H  
ATOM    708  H1'   C    22      -9.774 -11.519 -12.982  1.00  0.00           H  
ATOM    709  H2'   C    22     -10.329 -10.406 -15.255  1.00  0.00           H  
ATOM    710 HO2'   C    22     -12.547 -11.459 -14.835  1.00  0.00           H  
ATOM    711  H42   C    22      -3.896 -10.203 -15.589  1.00  0.00           H  
ATOM    712  H41   C    22      -4.203  -8.956 -14.478  1.00  0.00           H  
ATOM    713  H5    C    22      -5.552 -11.905 -16.035  1.00  0.00           H  
ATOM    714  H6    C    22      -7.670 -12.725 -15.568  1.00  0.00           H  
ATOM    715  P     A    23     -11.720 -11.651 -18.165  1.00  0.00           P  
ATOM    716  OP2   A    23     -10.371 -11.844 -18.755  1.00  0.00           O  
ATOM    717  OP1   A    23     -12.920 -12.095 -18.916  1.00  0.00           O  
ATOM    718  O5'   A    23     -11.893 -10.103 -17.829  1.00  0.00           O  
ATOM    719  C5'   A    23     -13.066  -9.622 -17.190  1.00  0.00           C  
ATOM    720  C4'   A    23     -12.885  -8.211 -16.688  1.00  0.00           C  
ATOM    721  O4'   A    23     -11.867  -8.205 -15.663  1.00  0.00           O  
ATOM    722  C3'   A    23     -12.375  -7.202 -17.704  1.00  0.00           C  
ATOM    723  O3'   A    23     -13.397  -6.695 -18.544  1.00  0.00           O  
ATOM    724  C1'   A    23     -11.158  -6.975 -15.685  1.00  0.00           C  
ATOM    725  C2'   A    23     -11.765  -6.128 -16.808  1.00  0.00           C  
ATOM    726  O2'   A    23     -12.767  -5.285 -16.258  1.00  0.00           O  
ATOM    727  N1    A    23      -6.308  -5.479 -14.790  1.00  0.00           N  
ATOM    728  C2    A    23      -7.490  -4.972 -14.416  1.00  0.00           C  
ATOM    729  N3    A    23      -8.717  -5.413 -14.686  1.00  0.00           N  
ATOM    730  C4    A    23      -8.668  -6.524 -15.442  1.00  0.00           C  
ATOM    731  C5    A    23      -7.531  -7.162 -15.903  1.00  0.00           C  
ATOM    732  C6    A    23      -6.294  -6.596 -15.549  1.00  0.00           C  
ATOM    733  N6    A    23      -5.115  -7.101 -15.921  1.00  0.00           N  
ATOM    734  N7    A    23      -7.867  -8.281 -16.654  1.00  0.00           N  
ATOM    735  C8    A    23      -9.177  -8.294 -16.630  1.00  0.00           C  
ATOM    736  N9    A    23      -9.728  -7.259 -15.914  1.00  0.00           N  
ATOM    737  H5'   A    23     -13.279 -10.206 -16.432  1.00  0.00           H  
ATOM    738 H5''   A    23     -13.809  -9.642 -17.827  1.00  0.00           H  
ATOM    739  H4'   A    23     -13.732  -7.899 -16.306  1.00  0.00           H  
ATOM    740  H3'   A    23     -11.667  -7.616 -18.242  1.00  0.00           H  
ATOM    741  H1'   A    23     -11.265  -6.508 -14.830  1.00  0.00           H  
ATOM    742  H2'   A    23     -11.077  -5.614 -17.280  1.00  0.00           H  
ATOM    743 HO2'   A    23     -13.492  -5.185 -16.910  1.00  0.00           H  
ATOM    744  H2    A    23      -7.446  -4.162 -13.867  1.00  0.00           H  
ATOM    745  H61   A    23      -4.284  -6.661 -15.643  1.00  0.00           H  
ATOM    746  H62   A    23      -5.080  -7.911 -16.471  1.00  0.00           H  
ATOM    747  H8    A    23      -9.714  -8.978 -17.082  1.00  0.00           H  
ATOM    748  P     G    24     -13.029  -6.066 -19.977  1.00  0.00           P  
ATOM    749  OP2   G    24     -11.979  -6.915 -20.595  1.00  0.00           O  
ATOM    750  OP1   G    24     -14.297  -5.816 -20.710  1.00  0.00           O  
ATOM    751  O5'   G    24     -12.378  -4.656 -19.624  1.00  0.00           O  
ATOM    752  C5'   G    24     -11.385  -4.081 -20.460  1.00  0.00           C  
ATOM    753  C4'   G    24     -10.787  -2.842 -19.841  1.00  0.00           C  
ATOM    754  O4'   G    24     -10.217  -3.190 -18.551  1.00  0.00           O  
ATOM    755  C3'   G    24      -9.636  -2.204 -20.603  1.00  0.00           C  
ATOM    756  O3'   G    24     -10.070  -1.367 -21.662  1.00  0.00           O  
ATOM    757  C1'   G    24      -9.042  -2.437 -18.338  1.00  0.00           C  
ATOM    758  C2'   G    24      -8.905  -1.454 -19.501  1.00  0.00           C  
ATOM    759  O2'   G    24      -9.572  -0.245 -19.170  1.00  0.00           O  
ATOM    760  N1    G    24      -4.198  -2.991 -16.875  1.00  0.00           N  
ATOM    761  C2    G    24      -5.015  -1.890 -16.794  1.00  0.00           C  
ATOM    762  N2    G    24      -4.477  -0.788 -16.251  1.00  0.00           N  
ATOM    763  N3    G    24      -6.270  -1.869 -17.212  1.00  0.00           N  
ATOM    764  C4    G    24      -6.650  -3.057 -17.729  1.00  0.00           C  
ATOM    765  C5    G    24      -5.914  -4.216 -17.856  1.00  0.00           C  
ATOM    766  C6    G    24      -4.569  -4.224 -17.403  1.00  0.00           C  
ATOM    767  O6    G    24      -3.754  -5.153 -17.429  1.00  0.00           O  
ATOM    768  N7    G    24      -6.673  -5.220 -18.440  1.00  0.00           N  
ATOM    769  C8    G    24      -7.834  -4.664 -18.654  1.00  0.00           C  
ATOM    770  N9    G    24      -7.890  -3.353 -18.246  1.00  0.00           N  
ATOM    771  H5'   G    24     -11.788  -3.846 -21.321  1.00  0.00           H  
ATOM    772 H5''   G    24     -10.674  -4.739 -20.610  1.00  0.00           H  
ATOM    773  H4'   G    24     -11.497  -2.177 -19.714  1.00  0.00           H  
ATOM    774  H3'   G    24      -9.055  -2.908 -20.957  1.00  0.00           H  
ATOM    775  H1'   G    24      -9.132  -1.940 -17.499  1.00  0.00           H  
ATOM    776  H2'   G    24      -7.966  -1.298 -19.734  1.00  0.00           H  
ATOM    777 HO2'   G    24      -9.974   0.131 -19.981  1.00  0.00           H  
ATOM    778  H1    G    24      -3.283  -2.904 -16.536  1.00  0.00           H  
ATOM    779  H22   G    24      -5.013   0.029 -16.167  1.00  0.00           H  
ATOM    780  H21   G    24      -3.548  -0.796 -15.939  1.00  0.00           H  
ATOM    781  H8    G    24      -8.589  -5.135 -19.064  1.00  0.00           H  
ATOM    782  P     C    25      -9.353  -1.444 -23.098  1.00  0.00           P  
ATOM    783  OP2   C    25      -9.089  -2.872 -23.406  1.00  0.00           O  
ATOM    784  OP1   C    25     -10.142  -0.622 -24.051  1.00  0.00           O  
ATOM    785  O5'   C    25      -7.951  -0.722 -22.869  1.00  0.00           O  
ATOM    786  C5'   C    25      -7.886   0.657 -22.537  1.00  0.00           C  
ATOM    787  C4'   C    25      -6.522   1.042 -22.015  1.00  0.00           C  
ATOM    788  O4'   C    25      -6.238   0.305 -20.796  1.00  0.00           O  
ATOM    789  C3'   C    25      -5.323   0.723 -22.896  1.00  0.00           C  
ATOM    790  O3'   C    25      -5.135   1.689 -23.924  1.00  0.00           O  
ATOM    791  C1'   C    25      -4.861   0.037 -20.693  1.00  0.00           C  
ATOM    792  C2'   C    25      -4.193   0.734 -21.879  1.00  0.00           C  
ATOM    793  O2'   C    25      -3.837   2.042 -21.484  1.00  0.00           O  
ATOM    794  N1    C    25      -4.679  -1.429 -20.718  1.00  0.00           N  
ATOM    795  C2    C    25      -3.478  -1.963 -20.217  1.00  0.00           C  
ATOM    796  O2    C    25      -2.611  -1.186 -19.777  1.00  0.00           O  
ATOM    797  N3    C    25      -3.294  -3.304 -20.230  1.00  0.00           N  
ATOM    798  C4    C    25      -4.245  -4.104 -20.719  1.00  0.00           C  
ATOM    799  N4    C    25      -4.018  -5.417 -20.713  1.00  0.00           N  
ATOM    800  C5    C    25      -5.471  -3.590 -21.237  1.00  0.00           C  
ATOM    801  C6    C    25      -5.646  -2.260 -21.216  1.00  0.00           C  
ATOM    802  H5'   C    25      -8.558   0.852 -21.851  1.00  0.00           H  
ATOM    803 H5''   C    25      -8.083   1.187 -23.338  1.00  0.00           H  
ATOM    804  H4'   C    25      -6.579   2.134 -21.895  1.00  0.00           H  
ATOM    805  H3'   C    25      -5.419  -0.225 -23.447  1.00  0.00           H  
ATOM    806  H1'   C    25      -4.362   0.403 -19.784  1.00  0.00           H  
ATOM    807  H2'   C    25      -3.265   0.294 -22.271  1.00  0.00           H  
ATOM    808 HO2'   C    25      -3.995   2.675 -22.242  1.00  0.00           H  
ATOM    809  H42   C    25      -4.707  -6.047 -21.073  1.00  0.00           H  
ATOM    810  H41   C    25      -3.158  -5.774 -20.348  1.00  0.00           H  
ATOM    811  H5    C    25      -6.245  -4.261 -21.640  1.00  0.00           H  
ATOM    812  H6    C    25      -6.579  -1.829 -21.607  1.00  0.00           H  
ATOM    813  P     C    26      -4.705   1.212 -25.398  1.00  0.00           P  
ATOM    814  OP2   C    26      -5.356  -0.088 -25.706  1.00  0.00           O  
ATOM    815  OP1   C    26      -4.914   2.366 -26.308  1.00  0.00           O  
ATOM    816  O5'   C    26      -3.142   0.934 -25.257  1.00  0.00           O  
ATOM    817  C5'   C    26      -2.233   2.015 -24.983  1.00  0.00           C  
ATOM    818  C4'   C    26      -0.858   1.486 -24.662  1.00  0.00           C  
ATOM    819  O4'   C    26      -0.911   0.648 -23.475  1.00  0.00           O  
ATOM    820  C3'   C    26      -0.277   0.562 -25.715  1.00  0.00           C  
ATOM    821  O3'   C    26       0.255   1.247 -26.836  1.00  0.00           O  
ATOM    822  C1'   C    26       0.059  -0.379 -23.583  1.00  0.00           C  
ATOM    823  C2'   C    26       0.771  -0.211 -24.928  1.00  0.00           C  
ATOM    824  O2'   C    26       1.985   0.494 -24.760  1.00  0.00           O  
ATOM    825  N1    C    26      -0.602  -1.694 -23.474  1.00  0.00           N  
ATOM    826  C2    C    26       0.169  -2.809 -23.090  1.00  0.00           C  
ATOM    827  O2    C    26       1.372  -2.653 -22.823  1.00  0.00           O  
ATOM    828  N3    C    26      -0.418  -4.025 -23.022  1.00  0.00           N  
ATOM    829  C4    C    26      -1.714  -4.158 -23.314  1.00  0.00           C  
ATOM    830  N4    C    26      -2.247  -5.380 -23.244  1.00  0.00           N  
ATOM    831  C5    C    26      -2.522  -3.044 -23.693  1.00  0.00           C  
ATOM    832  C6    C    26      -1.933  -1.842 -23.757  1.00  0.00           C  
ATOM    833  H5'   C    26      -2.601   2.614 -24.137  1.00  0.00           H  
ATOM    834 H5''   C    26      -2.173   2.687 -25.852  1.00  0.00           H  
ATOM    835  H4'   C    26      -0.239   2.390 -24.561  1.00  0.00           H  
ATOM    836  H3'   C    26      -1.019  -0.114 -26.167  1.00  0.00           H  
ATOM    837  H1'   C    26       0.835  -0.340 -22.804  1.00  0.00           H  
ATOM    838  H2'   C    26       1.067  -1.148 -25.422  1.00  0.00           H  
ATOM    839 HO2'   C    26       2.729  -0.010 -25.199  1.00  0.00           H  
ATOM    840  H42   C    26      -3.215  -5.518 -23.457  1.00  0.00           H  
ATOM    841  H41   C    26      -1.679  -6.158 -22.978  1.00  0.00           H  
ATOM    842  H5    C    26      -3.590  -3.168 -23.926  1.00  0.00           H  
ATOM    843  H6    C    26      -2.526  -0.962 -24.045  1.00  0.00           H  
ATOM    844  P     G    27       0.231   0.531 -28.271  1.00  0.00           P  
ATOM    845  OP2   G    27      -0.977  -0.336 -28.348  1.00  0.00           O  
ATOM    846  OP1   G    27       0.473   1.560 -29.318  1.00  0.00           O  
ATOM    847  O5'   G    27       1.480  -0.446 -28.221  1.00  0.00           O  
ATOM    848  C5'   G    27       2.806   0.068 -28.098  1.00  0.00           C  
ATOM    849  C4'   G    27       3.746  -1.051 -27.767  1.00  0.00           C  
ATOM    850  O4'   G    27       3.199  -1.795 -26.647  1.00  0.00           O  
ATOM    851  C3'   G    27       3.892  -2.104 -28.851  1.00  0.00           C  
ATOM    852  O3'   G    27       4.794  -1.693 -29.877  1.00  0.00           O  
ATOM    853  C1'   G    27       3.541  -3.173 -26.779  1.00  0.00           C  
ATOM    854  C2'   G    27       4.376  -3.310 -28.055  1.00  0.00           C  
ATOM    855  O2'   G    27       5.746  -3.231 -27.711  1.00  0.00           O  
ATOM    856  N1    G    27       1.707  -7.875 -26.440  1.00  0.00           N  
ATOM    857  C2    G    27       3.006  -7.434 -26.379  1.00  0.00           C  
ATOM    858  N2    G    27       3.945  -8.371 -26.193  1.00  0.00           N  
ATOM    859  N3    G    27       3.357  -6.166 -26.488  1.00  0.00           N  
ATOM    860  C4    G    27       2.290  -5.358 -26.652  1.00  0.00           C  
ATOM    861  C5    G    27       0.958  -5.694 -26.722  1.00  0.00           C  
ATOM    862  C6    G    27       0.594  -7.060 -26.614  1.00  0.00           C  
ATOM    863  O6    G    27      -0.534  -7.562 -26.656  1.00  0.00           O  
ATOM    864  N7    G    27       0.172  -4.562 -26.895  1.00  0.00           N  
ATOM    865  C8    G    27       1.028  -3.576 -26.927  1.00  0.00           C  
ATOM    866  N9    G    27       2.331  -3.992 -26.786  1.00  0.00           N  
ATOM    867  H5'   G    27       2.842   0.837 -27.314  1.00  0.00           H  
ATOM    868 H5''   G    27       3.111   0.553 -29.037  1.00  0.00           H  
ATOM    869  H4'   G    27       4.706  -0.549 -27.577  1.00  0.00           H  
ATOM    870  H3'   G    27       2.958  -2.314 -29.392  1.00  0.00           H  
ATOM    871  H1'   G    27       4.162  -3.543 -25.950  1.00  0.00           H  
ATOM    872  H2'   G    27       4.285  -4.252 -28.614  1.00  0.00           H  
ATOM    873 HO2'   G    27       6.231  -2.686 -28.396  1.00  0.00           H  
ATOM    874  H1    G    27       1.549  -8.858 -26.353  1.00  0.00           H  
ATOM    875  H22   G    27       4.908  -8.108 -26.136  1.00  0.00           H  
ATOM    876  H21   G    27       3.683  -9.332 -26.110  1.00  0.00           H  
ATOM    877  H8    G    27       0.735  -2.523 -27.055  1.00  0.00           H  
ATOM    878  P     U    28       4.588  -2.209 -31.386  1.00  0.00           P  
ATOM    879  OP2   U    28       3.136  -2.158 -31.694  1.00  0.00           O  
ATOM    880  OP1   U    28       5.549  -1.483 -32.255  1.00  0.00           O  
ATOM    881  O5'   U    28       5.028  -3.739 -31.333  1.00  0.00           O  
ATOM    882  C5'   U    28       6.366  -4.103 -31.027  1.00  0.00           C  
ATOM    883  C4'   U    28       6.527  -5.600 -30.930  1.00  0.00           C  
ATOM    884  O4'   U    28       5.784  -6.147 -29.808  1.00  0.00           O  
ATOM    885  C3'   U    28       6.023  -6.407 -32.116  1.00  0.00           C  
ATOM    886  O3'   U    28       6.918  -6.396 -33.214  1.00  0.00           O  
ATOM    887  C1'   U    28       5.447  -7.479 -30.097  1.00  0.00           C  
ATOM    888  C2'   U    28       5.977  -7.796 -31.496  1.00  0.00           C  
ATOM    889  O2'   U    28       7.279  -8.354 -31.386  1.00  0.00           O  
ATOM    890  N1    U    28       3.976  -7.642 -30.003  1.00  0.00           N  
ATOM    891  C2    U    28       3.496  -8.919 -29.777  1.00  0.00           C  
ATOM    892  O2    U    28       4.220  -9.891 -29.655  1.00  0.00           O  
ATOM    893  N3    U    28       2.128  -9.021 -29.697  1.00  0.00           N  
ATOM    894  C4    U    28       1.209  -8.000 -29.817  1.00  0.00           C  
ATOM    895  O4    U    28       0.008  -8.254 -29.721  1.00  0.00           O  
ATOM    896  C5    U    28       1.778  -6.708 -30.050  1.00  0.00           C  
ATOM    897  C6    U    28       3.107  -6.579 -30.131  1.00  0.00           C  
ATOM    898  H5'   U    28       6.619  -3.698 -30.171  1.00  0.00           H  
ATOM    899 H5''   U    28       6.958  -3.763 -31.730  1.00  0.00           H  
ATOM    900  H4'   U    28       7.475  -5.807 -30.794  1.00  0.00           H  
ATOM    901  H3'   U    28       5.118  -6.112 -32.346  1.00  0.00           H  
ATOM    902  H1'   U    28       5.881  -8.070 -29.446  1.00  0.00           H  
ATOM    903  H2'   U    28       5.371  -8.389 -31.987  1.00  0.00           H  
ATOM    904 HO2'   U    28       7.841  -7.999 -32.107  1.00  0.00           H  
ATOM    905  H3    U    28       1.767  -9.917 -29.538  1.00  0.00           H  
ATOM    906  H5    U    28       1.198  -5.924 -30.147  1.00  0.00           H  
ATOM    907  H6    U    28       3.471  -5.685 -30.292  1.00  0.00           H  
ATOM    908  P     U    29       6.365  -6.583 -34.711  1.00  0.00           P  
ATOM    909  OP2   U    29       5.442  -5.458 -35.003  1.00  0.00           O  
ATOM    910  OP1   U    29       7.527  -6.830 -35.603  1.00  0.00           O  
ATOM    911  O5'   U    29       5.505  -7.922 -34.639  1.00  0.00           O  
ATOM    912  C5'   U    29       5.646  -8.933 -35.625  1.00  0.00           C  
ATOM    913  C4'   U    29       5.684 -10.310 -35.009  1.00  0.00           C  
ATOM    914  O4'   U    29       5.332 -10.259 -33.597  1.00  0.00           O  
ATOM    915  C3'   U    29       4.718 -11.331 -35.589  1.00  0.00           C  
ATOM    916  O3'   U    29       5.186 -11.917 -36.790  1.00  0.00           O  
ATOM    917  C1'   U    29       4.578 -11.387 -33.258  1.00  0.00           C  
ATOM    918  C2'   U    29       4.620 -12.340 -34.452  1.00  0.00           C  
ATOM    919  O2'   U    29       5.786 -13.148 -34.379  1.00  0.00           O  
ATOM    920  N1    U    29       3.196 -10.964 -32.924  1.00  0.00           N  
ATOM    921  C2    U    29       2.434 -11.839 -32.172  1.00  0.00           C  
ATOM    922  O2    U    29       2.847 -12.918 -31.784  1.00  0.00           O  
ATOM    923  N3    U    29       1.162 -11.406 -31.886  1.00  0.00           N  
ATOM    924  C4    U    29       0.584 -10.213 -32.267  1.00  0.00           C  
ATOM    925  O4    U    29      -0.575  -9.969 -31.931  1.00  0.00           O  
ATOM    926  C5    U    29       1.432  -9.359 -33.042  1.00  0.00           C  
ATOM    927  C6    U    29       2.675  -9.755 -33.334  1.00  0.00           C  
ATOM    928  H5'   U    29       6.477  -8.782 -36.121  1.00  0.00           H  
ATOM    929 H5''   U    29       4.889  -8.883 -36.245  1.00  0.00           H  
ATOM    930  H4'   U    29       6.594 -10.665 -35.086  1.00  0.00           H  
ATOM    931  H3'   U    29       3.845 -10.908 -35.725  1.00  0.00           H  
ATOM    932  H1'   U    29       4.980 -11.826 -32.480  1.00  0.00           H  
ATOM    933  H2'   U    29       3.807 -12.883 -34.522  1.00  0.00           H  
ATOM    934 HO2'   U    29       6.147 -13.270 -35.283  1.00  0.00           H  
ATOM    935  H3    U    29       0.605 -12.011 -31.355  1.00  0.00           H  
ATOM    936  H5    U    29       1.103  -8.490 -33.355  1.00  0.00           H  
ATOM    937  H6    U    29       3.234  -9.153 -33.866  1.00  0.00           H  
ATOM    938  P     C    30       4.148 -12.347 -37.939  1.00  0.00           P  
ATOM    939  OP2   C    30       3.109 -11.292 -38.040  1.00  0.00           O  
ATOM    940  OP1   C    30       4.928 -12.726 -39.144  1.00  0.00           O  
ATOM    941  O5'   C    30       3.460 -13.664 -37.365  1.00  0.00           O  
ATOM    942  C5'   C    30       4.229 -14.822 -37.075  1.00  0.00           C  
ATOM    943  C4'   C    30       3.406 -15.878 -36.381  1.00  0.00           C  
ATOM    944  O4'   C    30       2.991 -15.399 -35.077  1.00  0.00           O  
ATOM    945  C3'   C    30       2.094 -16.231 -37.059  1.00  0.00           C  
ATOM    946  O3'   C    30       2.318 -17.139 -38.135  1.00  0.00           O  
ATOM    947  C1'   C    30       1.738 -15.964 -34.738  1.00  0.00           C  
ATOM    948  C2'   C    30       1.296 -16.839 -35.910  1.00  0.00           C  
ATOM    949  O2'   C    30       1.676 -18.160 -35.599  1.00  0.00           O  
ATOM    950  N1    C    30       0.797 -14.884 -34.390  1.00  0.00           N  
ATOM    951  C2    C    30      -0.201 -15.151 -33.444  1.00  0.00           C  
ATOM    952  O2    C    30      -0.266 -16.284 -32.946  1.00  0.00           O  
ATOM    953  N3    C    30      -1.072 -14.176 -33.104  1.00  0.00           N  
ATOM    954  C4    C    30      -0.985 -12.977 -33.683  1.00  0.00           C  
ATOM    955  N4    C    30      -1.883 -12.053 -33.340  1.00  0.00           N  
ATOM    956  C5    C    30       0.024 -12.675 -34.650  1.00  0.00           C  
ATOM    957  C6    C    30       0.886 -13.648 -34.967  1.00  0.00           C  
ATOM    958  H5'   C    30       4.979 -14.571 -36.497  1.00  0.00           H  
ATOM    959 H5''   C    30       4.579 -15.190 -37.913  1.00  0.00           H  
ATOM    960  H4'   C    30       4.062 -16.761 -36.363  1.00  0.00           H  
ATOM    961  H3'   C    30       1.590 -15.369 -37.522  1.00  0.00           H  
ATOM    962  H1'   C    30       1.788 -16.616 -33.853  1.00  0.00           H  
ATOM    963  H2'   C    30       0.222 -16.910 -36.130  1.00  0.00           H  
ATOM    964 HO2'   C    30       1.954 -18.633 -36.436  1.00  0.00           H  
ATOM    965  H42   C    30      -1.849 -11.143 -33.755  1.00  0.00           H  
ATOM    966  H41   C    30      -2.590 -12.269 -32.667  1.00  0.00           H  
ATOM    967  H5    C    30       0.086 -11.681 -35.116  1.00  0.00           H  
ATOM    968  H6    C    30       1.676 -13.452 -35.707  1.00  0.00           H  
ATOM    969  P     A    31       1.265 -17.226 -39.341  1.00  0.00           P  
ATOM    970  OP2   A    31       0.776 -15.877 -39.693  1.00  0.00           O  
ATOM    971  OP1   A    31       1.877 -18.077 -40.395  1.00  0.00           O  
ATOM    972  O5'   A    31       0.060 -18.041 -38.705  1.00  0.00           O  
ATOM    973  C5'   A    31      -1.270 -17.891 -39.198  1.00  0.00           C  
ATOM    974  C4'   A    31      -2.228 -18.555 -38.259  1.00  0.00           C  
ATOM    975  O4'   A    31      -2.078 -18.002 -36.926  1.00  0.00           O  
ATOM    976  C3'   A    31      -3.689 -18.344 -38.585  1.00  0.00           C  
ATOM    977  O3'   A    31      -4.080 -19.260 -39.588  1.00  0.00           O  
ATOM    978  C1'   A    31      -3.326 -17.958 -36.293  1.00  0.00           C  
ATOM    979  C2'   A    31      -4.348 -18.598 -37.238  1.00  0.00           C  
ATOM    980  O2'   A    31      -4.432 -19.973 -36.922  1.00  0.00           O  
ATOM    981  N1    A    31      -6.451 -14.712 -33.794  1.00  0.00           N  
ATOM    982  C2    A    31      -6.421 -16.043 -33.870  1.00  0.00           C  
ATOM    983  N3    A    31      -5.578 -16.832 -34.532  1.00  0.00           N  
ATOM    984  C4    A    31      -4.667 -16.102 -35.193  1.00  0.00           C  
ATOM    985  C5    A    31      -4.571 -14.724 -35.211  1.00  0.00           C  
ATOM    986  C6    A    31      -5.516 -14.008 -34.459  1.00  0.00           C  
ATOM    987  N6    A    31      -5.529 -12.678 -34.364  1.00  0.00           N  
ATOM    988  N7    A    31      -3.506 -14.315 -36.002  1.00  0.00           N  
ATOM    989  C8    A    31      -2.989 -15.436 -36.438  1.00  0.00           C  
ATOM    990  N9    A    31      -3.641 -16.559 -35.990  1.00  0.00           N  
ATOM    991  H5'   A    31      -1.354 -18.337 -40.200  1.00  0.00           H  
ATOM    992 H5''   A    31      -1.518 -16.824 -39.299  1.00  0.00           H  
ATOM    993  H4'   A    31      -1.990 -19.626 -38.344  1.00  0.00           H  
ATOM    994  H3'   A    31      -3.910 -17.348 -38.998  1.00  0.00           H  
ATOM    995  H1'   A    31      -3.379 -18.509 -35.343  1.00  0.00           H  
ATOM    996  H2'   A    31      -5.386 -18.238 -37.199  1.00  0.00           H  
ATOM    997 HO2'   A    31      -4.569 -20.501 -37.761  1.00  0.00           H  
ATOM    998  H2    A    31      -7.206 -16.563 -33.304  1.00  0.00           H  
ATOM    999  H61   A    31      -6.225 -12.222 -33.807  1.00  0.00           H  
ATOM   1000  H62   A    31      -4.845 -12.135 -34.850  1.00  0.00           H  
ATOM   1001  H8    A    31      -2.113 -15.476 -37.104  1.00  0.00           H  
ATOM   1002  P     G    32      -5.267 -18.862 -40.591  1.00  0.00           P  
ATOM   1003  OP2   G    32      -5.236 -17.384 -40.788  1.00  0.00           O  
ATOM   1004  OP1   G    32      -5.221 -19.760 -41.771  1.00  0.00           O  
ATOM   1005  O5'   G    32      -6.576 -19.214 -39.761  1.00  0.00           O  
ATOM   1006  C5'   G    32      -7.843 -18.649 -40.121  1.00  0.00           C  
ATOM   1007  C4'   G    32      -8.764 -18.624 -38.926  1.00  0.00           C  
ATOM   1008  O4'   G    32      -8.063 -18.126 -37.754  1.00  0.00           O  
ATOM   1009  C3'   G    32      -9.942 -17.685 -39.094  1.00  0.00           C  
ATOM   1010  O3'   G    32     -10.984 -18.305 -39.828  1.00  0.00           O  
ATOM   1011  C1'   G    32      -8.908 -17.273 -37.025  1.00  0.00           C  
ATOM   1012  C2'   G    32     -10.300 -17.358 -37.656  1.00  0.00           C  
ATOM   1013  O2'   G    32     -11.042 -18.395 -37.043  1.00  0.00           O  
ATOM   1014  N1    G    32      -9.452 -12.424 -35.575  1.00  0.00           N  
ATOM   1015  C2    G    32     -10.248 -13.503 -35.295  1.00  0.00           C  
ATOM   1016  N2    G    32     -11.324 -13.258 -34.536  1.00  0.00           N  
ATOM   1017  N3    G    32     -10.007 -14.732 -35.726  1.00  0.00           N  
ATOM   1018  C4    G    32      -8.880 -14.791 -36.467  1.00  0.00           C  
ATOM   1019  C5    G    32      -8.017 -13.767 -36.800  1.00  0.00           C  
ATOM   1020  C6    G    32      -8.294 -12.459 -36.338  1.00  0.00           C  
ATOM   1021  O6    G    32      -7.657 -11.421 -36.536  1.00  0.00           O  
ATOM   1022  N7    G    32      -6.970 -14.238 -37.577  1.00  0.00           N  
ATOM   1023  C8    G    32      -7.209 -15.515 -37.703  1.00  0.00           C  
ATOM   1024  N9    G    32      -8.355 -15.919 -37.060  1.00  0.00           N  
ATOM   1025  H5'   G    32      -8.302 -19.235 -40.930  1.00  0.00           H  
ATOM   1026 H5''   G    32      -7.705 -17.626 -40.503  1.00  0.00           H  
ATOM   1027  H4'   G    32      -9.119 -19.661 -38.840  1.00  0.00           H  
ATOM   1028  H3'   G    32      -9.706 -16.777 -39.670  1.00  0.00           H  
ATOM   1029  H1'   G    32      -9.020 -17.543 -35.965  1.00  0.00           H  
ATOM   1030  H2'   G    32     -10.934 -16.464 -37.569  1.00  0.00           H  
ATOM   1031 HO2'   G    32     -11.654 -18.811 -37.716  1.00  0.00           H  
ATOM   1032  H1    G    32      -9.727 -11.538 -35.201  1.00  0.00           H  
ATOM   1033  H22   G    32     -11.945 -14.003 -34.295  1.00  0.00           H  
ATOM   1034  H21   G    32     -11.505 -12.331 -34.211  1.00  0.00           H  
ATOM   1035  H8    G    32      -6.561 -16.200 -38.272  1.00  0.00           H  
ATOM   1036  P     U    33     -11.715 -17.512 -41.020  1.00  0.00           P  
ATOM   1037  OP2   U    33     -10.667 -16.955 -41.911  1.00  0.00           O  
ATOM   1038  OP1   U    33     -12.766 -18.396 -41.585  1.00  0.00           O  
ATOM   1039  O5'   U    33     -12.437 -16.295 -40.286  1.00  0.00           O  
ATOM   1040  C5'   U    33     -13.472 -16.523 -39.343  1.00  0.00           C  
ATOM   1041  C4'   U    33     -13.935 -15.237 -38.703  1.00  0.00           C  
ATOM   1042  O4'   U    33     -12.852 -14.628 -37.952  1.00  0.00           O  
ATOM   1043  C3'   U    33     -14.376 -14.136 -39.654  1.00  0.00           C  
ATOM   1044  O3'   U    33     -15.713 -14.289 -40.097  1.00  0.00           O  
ATOM   1045  C1'   U    33     -12.924 -13.217 -38.051  1.00  0.00           C  
ATOM   1046  C2'   U    33     -14.203 -12.893 -38.809  1.00  0.00           C  
ATOM   1047  O2'   U    33     -15.268 -12.751 -37.879  1.00  0.00           O  
ATOM   1048  N1    U    33     -11.715 -12.715 -38.748  1.00  0.00           N  
ATOM   1049  C2    U    33     -11.585 -11.345 -38.879  1.00  0.00           C  
ATOM   1050  O2    U    33     -12.409 -10.554 -38.452  1.00  0.00           O  
ATOM   1051  N3    U    33     -10.451 -10.927 -39.530  1.00  0.00           N  
ATOM   1052  C4    U    33      -9.453 -11.720 -40.055  1.00  0.00           C  
ATOM   1053  O4    U    33      -8.491 -11.190 -40.615  1.00  0.00           O  
ATOM   1054  C5    U    33      -9.654 -13.126 -39.882  1.00  0.00           C  
ATOM   1055  C6    U    33     -10.749 -13.561 -39.251  1.00  0.00           C  
ATOM   1056  H5'   U    33     -13.141 -17.126 -38.644  1.00  0.00           H  
ATOM   1057 H5''   U    33     -14.231 -16.945 -39.796  1.00  0.00           H  
ATOM   1058  H4'   U    33     -14.669 -15.438 -38.085  1.00  0.00           H  
ATOM   1059  H3'   U    33     -13.757 -14.097 -40.412  1.00  0.00           H  
ATOM   1060  H1'   U    33     -12.971 -12.820 -37.156  1.00  0.00           H  
ATOM   1061  H2'   U    33     -14.098 -12.093 -39.365  1.00  0.00           H  
ATOM   1062 HO2'   U    33     -15.153 -11.909 -37.389  1.00  0.00           H  
ATOM   1063  H3    U    33     -10.339  -9.959 -39.634  1.00  0.00           H  
ATOM   1064  H5    U    33      -8.993 -13.765 -40.224  1.00  0.00           H  
ATOM   1065  H6    U    33     -10.864 -14.528 -39.147  1.00  0.00           H  
ATOM   1066  P     A    34     -16.095 -14.001 -41.631  1.00  0.00           P  
ATOM   1067  OP2   A    34     -15.405 -15.009 -42.474  1.00  0.00           O  
ATOM   1068  OP1   A    34     -17.570 -13.857 -41.718  1.00  0.00           O  
ATOM   1069  O5'   A    34     -15.442 -12.578 -41.929  1.00  0.00           O  
ATOM   1070  C5'   A    34     -16.097 -11.380 -41.542  1.00  0.00           C  
ATOM   1071  C4'   A    34     -15.434 -10.166 -42.144  1.00  0.00           C  
ATOM   1072  O4'   A    34     -14.050 -10.104 -41.722  1.00  0.00           O  
ATOM   1073  C3'   A    34     -15.405 -10.212 -43.660  1.00  0.00           C  
ATOM   1074  O3'   A    34     -16.578  -9.604 -44.161  1.00  0.00           O  
ATOM   1075  C1'   A    34     -13.225  -9.840 -42.853  1.00  0.00           C  
ATOM   1076  C2'   A    34     -14.143  -9.447 -44.013  1.00  0.00           C  
ATOM   1077  O2'   A    34     -14.356  -8.058 -43.991  1.00  0.00           O  
ATOM   1078  N1    A    34      -9.225 -11.913 -45.390  1.00  0.00           N  
ATOM   1079  C2    A    34      -9.741 -10.676 -45.400  1.00  0.00           C  
ATOM   1080  N3    A    34     -10.772 -10.191 -44.715  1.00  0.00           N  
ATOM   1081  C4    A    34     -11.309 -11.141 -43.929  1.00  0.00           C  
ATOM   1082  C5    A    34     -10.887 -12.452 -43.812  1.00  0.00           C  
ATOM   1083  C6    A    34      -9.794 -12.844 -44.592  1.00  0.00           C  
ATOM   1084  N6    A    34      -9.291 -14.085 -44.590  1.00  0.00           N  
ATOM   1085  N7    A    34     -11.677 -13.145 -42.904  1.00  0.00           N  
ATOM   1086  C8    A    34     -12.550 -12.254 -42.504  1.00  0.00           C  
ATOM   1087  N9    A    34     -12.393 -11.021 -43.088  1.00  0.00           N  
ATOM   1088  H5'   A    34     -16.075 -11.304 -40.565  1.00  0.00           H  
ATOM   1089 H5''   A    34     -17.030 -11.414 -41.838  1.00  0.00           H  
ATOM   1090  H4'   A    34     -16.057  -9.325 -41.808  1.00  0.00           H  
ATOM   1091  H3'   A    34     -15.405 -11.233 -44.071  1.00  0.00           H  
ATOM   1092  H1'   A    34     -12.522  -9.008 -42.706  1.00  0.00           H  
ATOM   1093  H2'   A    34     -13.781  -9.670 -45.026  1.00  0.00           H  
ATOM   1094 HO2'   A    34     -15.283  -7.857 -44.311  1.00  0.00           H  
ATOM   1095  H2    A    34      -9.244  -9.961 -46.070  1.00  0.00           H  
ATOM   1096  H61   A    34      -8.508 -14.308 -45.173  1.00  0.00           H  
ATOM   1097  H62   A    34      -9.697 -14.788 -44.008  1.00  0.00           H  
ATOM   1098  H8    A    34     -13.339 -12.473 -41.769  1.00  0.00           H  
ATOM   1099  P     C    35     -17.447 -10.348 -45.272  1.00  0.00           P  
ATOM   1100  OP2   C    35     -17.445 -11.808 -44.990  1.00  0.00           O  
ATOM   1101  OP1   C    35     -18.725  -9.621 -45.360  1.00  0.00           O  
ATOM   1102  O5'   C    35     -16.614 -10.127 -46.606  1.00  0.00           O  
ATOM   1103  C5'   C    35     -16.530  -8.839 -47.234  1.00  0.00           C  
ATOM   1104  C4'   C    35     -15.408  -8.851 -48.241  1.00  0.00           C  
ATOM   1105  O4'   C    35     -14.163  -9.167 -47.557  1.00  0.00           O  
ATOM   1106  C3'   C    35     -15.508  -9.940 -49.297  1.00  0.00           C  
ATOM   1107  O3'   C    35     -16.379  -9.590 -50.355  1.00  0.00           O  
ATOM   1108  C1'   C    35     -13.345  -9.947 -48.396  1.00  0.00           C  
ATOM   1109  C2'   C    35     -14.063 -10.078 -49.736  1.00  0.00           C  
ATOM   1110  O2'   C    35     -13.654  -9.002 -50.548  1.00  0.00           O  
ATOM   1111  N1    C    35     -13.097 -11.253 -47.743  1.00  0.00           N  
ATOM   1112  C2    C    35     -11.934 -11.956 -48.078  1.00  0.00           C  
ATOM   1113  O2    C    35     -11.173 -11.483 -48.926  1.00  0.00           O  
ATOM   1114  N3    C    35     -11.670 -13.134 -47.472  1.00  0.00           N  
ATOM   1115  C4    C    35     -12.520 -13.622 -46.568  1.00  0.00           C  
ATOM   1116  N4    C    35     -12.208 -14.777 -45.985  1.00  0.00           N  
ATOM   1117  C5    C    35     -13.725 -12.943 -46.219  1.00  0.00           C  
ATOM   1118  C6    C    35     -13.970 -11.770 -46.827  1.00  0.00           C  
ATOM   1119  H5'   C    35     -16.353  -8.060 -46.477  1.00  0.00           H  
ATOM   1120 H5''   C    35     -17.482  -8.597 -47.728  1.00  0.00           H  
ATOM   1121  H4'   C    35     -15.451  -7.853 -48.702  1.00  0.00           H  
ATOM   1122  H3'   C    35     -15.929 -10.884 -48.919  1.00  0.00           H  
ATOM   1123  H1'   C    35     -12.359  -9.506 -48.604  1.00  0.00           H  
ATOM   1124  H2'   C    35     -13.888 -10.978 -50.342  1.00  0.00           H  
ATOM   1125 HO2'   C    35     -14.419  -8.705 -51.120  1.00  0.00           H  
ATOM   1126  H42   C    35     -12.822 -15.176 -45.303  1.00  0.00           H  
ATOM   1127  H41   C    35     -11.361 -15.247 -46.229  1.00  0.00           H  
ATOM   1128  H5    C    35     -14.424 -13.366 -45.483  1.00  0.00           H  
ATOM   1129  H6    C    35     -14.889 -11.215 -46.585  1.00  0.00           H  
ATOM   1130  P     C    36     -17.352 -10.706 -50.972  1.00  0.00           P  
ATOM   1131  OP2   C    36     -17.762 -11.612 -49.886  1.00  0.00           O  
ATOM   1132  OP1   C    36     -18.392 -10.012 -51.780  1.00  0.00           O  
ATOM   1133  O5'   C    36     -16.408 -11.519 -51.959  1.00  0.00           O  
ATOM   1134  C5'   C    36     -15.921 -10.913 -53.163  1.00  0.00           C  
ATOM   1135  C4'   C    36     -14.851 -11.771 -53.777  1.00  0.00           C  
ATOM   1136  O4'   C    36     -13.772 -11.959 -52.820  1.00  0.00           O  
ATOM   1137  C3'   C    36     -15.262 -13.193 -54.108  1.00  0.00           C  
ATOM   1138  O3'   C    36     -16.007 -13.293 -55.306  1.00  0.00           O  
ATOM   1139  C1'   C    36     -13.192 -13.233 -53.011  1.00  0.00           C  
ATOM   1140  C2'   C    36     -13.914 -13.889 -54.186  1.00  0.00           C  
ATOM   1141  O2'   C    36     -13.202 -13.601 -55.374  1.00  0.00           O  
ATOM   1142  N1    C    36     -13.343 -14.021 -51.769  1.00  0.00           N  
ATOM   1143  C2    C    36     -12.453 -15.087 -51.539  1.00  0.00           C  
ATOM   1144  O2    C    36     -11.576 -15.337 -52.381  1.00  0.00           O  
ATOM   1145  N3    C    36     -12.570 -15.812 -50.408  1.00  0.00           N  
ATOM   1146  C4    C    36     -13.516 -15.509 -49.520  1.00  0.00           C  
ATOM   1147  N4    C    36     -13.570 -16.238 -48.405  1.00  0.00           N  
ATOM   1148  C5    C    36     -14.441 -14.442 -49.731  1.00  0.00           C  
ATOM   1149  C6    C    36     -14.320 -13.732 -50.856  1.00  0.00           C  
ATOM   1150  H5'   C    36     -15.518  -9.913 -52.948  1.00  0.00           H  
ATOM   1151 H5''   C    36     -16.746 -10.780 -53.878  1.00  0.00           H  
ATOM   1152  H4'   C    36     -14.570 -11.233 -54.695  1.00  0.00           H  
ATOM   1153  H3'   C    36     -15.930 -13.646 -53.359  1.00  0.00           H  
ATOM   1154  H1'   C    36     -12.122 -13.219 -53.261  1.00  0.00           H  
ATOM   1155  H2'   C    36     -14.001 -14.985 -54.178  1.00  0.00           H  
ATOM   1156 HO2'   C    36     -13.848 -13.443 -56.122  1.00  0.00           H  
ATOM   1157  H42   C    36     -14.266 -16.044 -47.713  1.00  0.00           H  
ATOM   1158  H41   C    36     -12.914 -16.978 -48.260  1.00  0.00           H  
ATOM   1159  H5    C    36     -15.226 -14.215 -48.995  1.00  0.00           H  
ATOM   1160  H6    C    36     -15.015 -12.902 -51.051  1.00  0.00           H  
ATOM   1161  P     A    37     -17.203 -14.361 -55.427  1.00  0.00           P  
ATOM   1162  OP2   A    37     -17.916 -14.403 -54.126  1.00  0.00           O  
ATOM   1163  OP1   A    37     -17.960 -14.065 -56.669  1.00  0.00           O  
ATOM   1164  O5'   A    37     -16.456 -15.755 -55.624  1.00  0.00           O  
ATOM   1165  C5'   A    37     -15.704 -16.019 -56.799  1.00  0.00           C  
ATOM   1166  C4'   A    37     -14.927 -17.306 -56.682  1.00  0.00           C  
ATOM   1167  O4'   A    37     -13.966 -17.231 -55.595  1.00  0.00           O  
ATOM   1168  C3'   A    37     -15.742 -18.552 -56.372  1.00  0.00           C  
ATOM   1169  O3'   A    37     -16.333 -19.128 -57.524  1.00  0.00           O  
ATOM   1170  C1'   A    37     -13.815 -18.515 -55.000  1.00  0.00           C  
ATOM   1171  C2'   A    37     -14.700 -19.489 -55.774  1.00  0.00           C  
ATOM   1172  O2'   A    37     -13.922 -20.108 -56.788  1.00  0.00           O  
ATOM   1173  N1    A    37     -13.474 -20.824 -50.406  1.00  0.00           N  
ATOM   1174  C2    A    37     -13.004 -21.154 -51.616  1.00  0.00           C  
ATOM   1175  N3    A    37     -13.131 -20.505 -52.772  1.00  0.00           N  
ATOM   1176  C4    A    37     -13.842 -19.376 -52.608  1.00  0.00           C  
ATOM   1177  C5    A    37     -14.389 -18.905 -51.429  1.00  0.00           C  
ATOM   1178  C6    A    37     -14.183 -19.683 -50.276  1.00  0.00           C  
ATOM   1179  N6    A    37     -14.651 -19.355 -49.069  1.00  0.00           N  
ATOM   1180  N7    A    37     -15.056 -17.706 -51.642  1.00  0.00           N  
ATOM   1181  C8    A    37     -14.900 -17.483 -52.924  1.00  0.00           C  
ATOM   1182  N9    A    37     -14.175 -18.453 -53.571  1.00  0.00           N  
ATOM   1183  H5'   A    37     -15.078 -15.280 -56.951  1.00  0.00           H  
ATOM   1184 H5''   A    37     -16.314 -16.082 -57.563  1.00  0.00           H  
ATOM   1185  H4'   A    37     -14.438 -17.459 -57.517  1.00  0.00           H  
ATOM   1186  H3'   A    37     -16.411 -18.337 -55.688  1.00  0.00           H  
ATOM   1187  H1'   A    37     -12.877 -18.786 -55.090  1.00  0.00           H  
ATOM   1188  H2'   A    37     -15.111 -20.148 -55.177  1.00  0.00           H  
ATOM   1189 HO2'   A    37     -14.488 -20.265 -57.572  1.00  0.00           H  
ATOM   1190  H2    A    37     -12.496 -21.991 -51.657  1.00  0.00           H  
ATOM   1191  H61   A    37     -14.476 -19.939 -48.301  1.00  0.00           H  
ATOM   1192  H62   A    37     -15.169 -18.532 -48.951  1.00  0.00           H  
ATOM   1193  H8    A    37     -15.267 -16.696 -53.379  1.00  0.00           H  
ATOM   1194  P     A    38     -17.734 -19.909 -57.409  1.00  0.00           P  
ATOM   1195  OP2   A    38     -18.725 -18.986 -56.801  1.00  0.00           O  
ATOM   1196  OP1   A    38     -18.022 -20.534 -58.724  1.00  0.00           O  
ATOM   1197  O5'   A    38     -17.440 -21.074 -56.363  1.00  0.00           O  
ATOM   1198  C5'   A    38     -16.685 -22.217 -56.737  1.00  0.00           C  
ATOM   1199  C4'   A    38     -16.332 -23.064 -55.540  1.00  0.00           C  
ATOM   1200  O4'   A    38     -16.022 -22.205 -54.403  1.00  0.00           O  
ATOM   1201  C3'   A    38     -17.398 -24.047 -55.080  1.00  0.00           C  
ATOM   1202  O3'   A    38     -16.858 -25.200 -54.459  1.00  0.00           O  
ATOM   1203  C1'   A    38     -16.952 -22.497 -53.360  1.00  0.00           C  
ATOM   1204  C2'   A    38     -18.113 -23.271 -53.981  1.00  0.00           C  
ATOM   1205  O2'   A    38     -18.662 -24.146 -53.007  1.00  0.00           O  
ATOM   1206  N1    A    38     -17.688 -19.683 -49.106  1.00  0.00           N  
ATOM   1207  C2    A    38     -17.254 -20.936 -49.292  1.00  0.00           C  
ATOM   1208  N3    A    38     -17.087 -21.608 -50.430  1.00  0.00           N  
ATOM   1209  C4    A    38     -17.423 -20.845 -51.485  1.00  0.00           C  
ATOM   1210  C5    A    38     -17.884 -19.542 -51.453  1.00  0.00           C  
ATOM   1211  C6    A    38     -18.017 -18.944 -50.187  1.00  0.00           C  
ATOM   1212  N6    A    38     -18.449 -17.695 -50.001  1.00  0.00           N  
ATOM   1213  N7    A    38     -18.128 -19.077 -52.738  1.00  0.00           N  
ATOM   1214  C8    A    38     -17.815 -20.092 -53.505  1.00  0.00           C  
ATOM   1215  N9    A    38     -17.381 -21.195 -52.813  1.00  0.00           N  
ATOM   1216  H5'   A    38     -15.859 -21.925 -57.177  1.00  0.00           H  
ATOM   1217 H5''   A    38     -17.209 -22.755 -57.366  1.00  0.00           H  
ATOM   1218  H4'   A    38     -15.543 -23.604 -55.756  1.00  0.00           H  
ATOM   1219  H3'   A    38     -18.024 -24.210 -55.817  1.00  0.00           H  
ATOM   1220  H1'   A    38     -16.548 -23.034 -52.645  1.00  0.00           H  
ATOM   1221  H2'   A    38     -18.791 -22.667 -54.351  1.00  0.00           H  
ATOM   1222 HO2'   A    38     -19.139 -23.616 -52.335  1.00  0.00           H  
ATOM   1223  H2    A    38     -17.029 -21.429 -48.476  1.00  0.00           H  
ATOM   1224  H61   A    38     -18.521 -17.332 -49.093  1.00  0.00           H  
ATOM   1225  H62   A    38     -18.694 -17.141 -50.771  1.00  0.00           H  
ATOM   1226  H8    A    38     -17.885 -20.065 -54.483  1.00  0.00           H  
ATOM   1227  P     G    39     -16.258 -26.394 -55.352  1.00  0.00           P  
ATOM   1228  OP2   G    39     -17.153 -27.570 -55.209  1.00  0.00           O  
ATOM   1229  OP1   G    39     -15.965 -25.854 -56.705  1.00  0.00           O  
ATOM   1230  O5'   G    39     -14.871 -26.742 -54.650  1.00  0.00           O  
ATOM   1231  C5'   G    39     -13.943 -25.719 -54.321  1.00  0.00           C  
ATOM   1232  C4'   G    39     -12.959 -26.179 -53.278  1.00  0.00           C  
ATOM   1233  O4'   G    39     -13.661 -26.586 -52.072  1.00  0.00           O  
ATOM   1234  C3'   G    39     -12.143 -27.401 -53.651  1.00  0.00           C  
ATOM   1235  O3'   G    39     -11.039 -27.056 -54.475  1.00  0.00           O  
ATOM   1236  C1'   G    39     -12.989 -27.665 -51.464  1.00  0.00           C  
ATOM   1237  C2'   G    39     -11.721 -27.920 -52.285  1.00  0.00           C  
ATOM   1238  O2'   G    39     -10.657 -27.173 -51.738  1.00  0.00           O  
ATOM   1239  N1    G    39     -13.679 -32.534 -50.092  1.00  0.00           N  
ATOM   1240  C2    G    39     -12.619 -31.705 -49.824  1.00  0.00           C  
ATOM   1241  N2    G    39     -11.609 -32.249 -49.117  1.00  0.00           N  
ATOM   1242  N3    G    39     -12.552 -30.436 -50.216  1.00  0.00           N  
ATOM   1243  C4    G    39     -13.653 -30.062 -50.906  1.00  0.00           C  
ATOM   1244  C5    G    39     -14.765 -30.816 -51.219  1.00  0.00           C  
ATOM   1245  C6    G    39     -14.822 -32.170 -50.795  1.00  0.00           C  
ATOM   1246  O6    G    39     -15.725 -32.998 -50.982  1.00  0.00           O  
ATOM   1247  N7    G    39     -15.682 -30.065 -51.938  1.00  0.00           N  
ATOM   1248  C8    G    39     -15.127 -28.890 -52.053  1.00  0.00           C  
ATOM   1249  N9    G    39     -13.887 -28.819 -51.465  1.00  0.00           N  
ATOM   1250  H5'   G    39     -14.432 -24.941 -53.979  1.00  0.00           H  
ATOM   1251 H5''   G    39     -13.454 -25.458 -55.129  1.00  0.00           H  
ATOM   1252  H4'   G    39     -12.284 -25.321 -53.149  1.00  0.00           H  
ATOM   1253  H3'   G    39     -12.700 -28.140 -54.246  1.00  0.00           H  
ATOM   1254  H1'   G    39     -12.670 -27.507 -50.424  1.00  0.00           H  
ATOM   1255  H2'   G    39     -11.354 -28.956 -52.320  1.00  0.00           H  
ATOM   1256 HO2'   G    39     -10.559 -27.393 -50.767  1.00  0.00           H  
ATOM   1257  H1    G    39     -13.626 -33.475 -49.758  1.00  0.00           H  
ATOM   1258  H22   G    39     -10.808 -31.697 -48.885  1.00  0.00           H  
ATOM   1259  H21   G    39     -11.661 -33.203 -48.823  1.00  0.00           H  
ATOM   1260  H8    G    39     -15.598 -28.046 -52.580  1.00  0.00           H  
ATOM   1261  P     U    40     -10.655 -27.991 -55.726  1.00  0.00           P  
ATOM   1262  OP2   U    40     -11.893 -28.378 -56.457  1.00  0.00           O  
ATOM   1263  OP1   U    40      -9.575 -27.271 -56.441  1.00  0.00           O  
ATOM   1264  O5'   U    40     -10.032 -29.307 -55.080  1.00  0.00           O  
ATOM   1265  C5'   U    40      -8.842 -29.244 -54.276  1.00  0.00           C  
ATOM   1266  C4'   U    40      -8.588 -30.572 -53.605  1.00  0.00           C  
ATOM   1267  O4'   U    40      -9.661 -30.868 -52.672  1.00  0.00           O  
ATOM   1268  C3'   U    40      -8.548 -31.787 -54.518  1.00  0.00           C  
ATOM   1269  O3'   U    40      -7.303 -31.946 -55.176  1.00  0.00           O  
ATOM   1270  C1'   U    40      -9.933 -32.273 -52.665  1.00  0.00           C  
ATOM   1271  C2'   U    40      -8.886 -32.928 -53.568  1.00  0.00           C  
ATOM   1272  O2'   U    40      -7.761 -33.294 -52.781  1.00  0.00           O  
ATOM   1273  N1    U    40     -11.317 -32.536 -53.127  1.00  0.00           N  
ATOM   1274  C2    U    40     -11.842 -33.788 -52.866  1.00  0.00           C  
ATOM   1275  O2    U    40     -11.222 -34.663 -52.285  1.00  0.00           O  
ATOM   1276  N3    U    40     -13.125 -33.986 -53.311  1.00  0.00           N  
ATOM   1277  C4    U    40     -13.924 -33.080 -53.977  1.00  0.00           C  
ATOM   1278  O4    U    40     -15.062 -33.410 -54.312  1.00  0.00           O  
ATOM   1279  C5    U    40     -13.316 -31.806 -54.211  1.00  0.00           C  
ATOM   1280  C6    U    40     -12.067 -31.586 -53.787  1.00  0.00           C  
ATOM   1281  H5'   U    40      -8.943 -28.460 -53.512  1.00  0.00           H  
ATOM   1282 H5''   U    40      -7.977 -28.977 -54.901  1.00  0.00           H  
ATOM   1283  H4'   U    40      -7.744 -30.520 -53.109  1.00  0.00           H  
ATOM   1284  H3'   U    40      -9.259 -31.709 -55.189  1.00  0.00           H  
ATOM   1285  H1'   U    40      -9.828 -32.608 -51.749  1.00  0.00           H  
ATOM   1286  H2'   U    40      -9.258 -33.698 -54.047  1.00  0.00           H  
ATOM   1287 HO2'   U    40      -6.947 -32.972 -53.220  1.00  0.00           H  
ATOM   1288  H3    U    40     -13.517 -34.867 -53.137  1.00  0.00           H  
ATOM   1289  H5    U    40     -13.812 -31.101 -54.677  1.00  0.00           H  
ATOM   1290  H6    U    40     -11.673 -30.707 -53.961  1.00  0.00           H  
ATOM   1291  P     C    41      -7.225 -32.703 -56.592  1.00  0.00           P  
ATOM   1292  OP2   C    41      -8.320 -32.186 -57.450  1.00  0.00           O  
ATOM   1293  OP1   C    41      -5.822 -32.636 -57.071  1.00  0.00           O  
ATOM   1294  O5'   C    41      -7.551 -34.221 -56.235  1.00  0.00           O  
ATOM   1295  C5'   C    41      -6.574 -35.055 -55.633  1.00  0.00           C  
ATOM   1296  C4'   C    41      -7.097 -36.454 -55.409  1.00  0.00           C  
ATOM   1297  O4'   C    41      -8.279 -36.411 -54.568  1.00  0.00           O  
ATOM   1298  C3'   C    41      -7.554 -37.205 -56.649  1.00  0.00           C  
ATOM   1299  O3'   C    41      -6.479 -37.764 -57.386  1.00  0.00           O  
ATOM   1300  C1'   C    41      -9.200 -37.445 -54.971  1.00  0.00           C  
ATOM   1301  C2'   C    41      -8.508 -38.244 -56.077  1.00  0.00           C  
ATOM   1302  O2'   C    41      -7.799 -39.326 -55.490  1.00  0.00           O  
ATOM   1303  N1    C    41     -10.491 -36.866 -55.417  1.00  0.00           N  
ATOM   1304  C2    C    41     -11.603 -37.713 -55.506  1.00  0.00           C  
ATOM   1305  O2    C    41     -11.478 -38.912 -55.212  1.00  0.00           O  
ATOM   1306  N3    C    41     -12.792 -37.210 -55.910  1.00  0.00           N  
ATOM   1307  C4    C    41     -12.901 -35.918 -56.220  1.00  0.00           C  
ATOM   1308  N4    C    41     -14.095 -35.467 -56.615  1.00  0.00           N  
ATOM   1309  C5    C    41     -11.790 -35.033 -56.142  1.00  0.00           C  
ATOM   1310  C6    C    41     -10.619 -35.541 -55.739  1.00  0.00           C  
ATOM   1311  H5'   C    41      -6.313 -34.670 -54.771  1.00  0.00           H  
ATOM   1312 H5''   C    41      -5.788 -35.098 -56.216  1.00  0.00           H  
ATOM   1313  H4'   C    41      -6.405 -36.980 -54.955  1.00  0.00           H  
ATOM   1314  H3'   C    41      -8.056 -36.594 -57.229  1.00  0.00           H  
ATOM   1315  H1'   C    41      -9.355 -38.027 -54.197  1.00  0.00           H  
ATOM   1316  H2'   C    41      -9.149 -38.553 -56.750  1.00  0.00           H  
ATOM   1317 HO2'   C    41      -6.887 -39.341 -55.847  1.00  0.00           H  
ATOM   1318  H42   C    41     -14.207 -34.523 -56.850  1.00  0.00           H  
ATOM   1319  H41   C    41     -14.858 -36.080 -56.669  1.00  0.00           H  
ATOM   1320  H5    C    41     -11.879 -34.084 -56.372  1.00  0.00           H  
ATOM   1321  H6    C    41      -9.842 -34.947 -55.679  1.00  0.00           H  
ATOM   1322  P     U    42      -6.638 -38.046 -58.960  1.00  0.00           P  
ATOM   1323  OP2   U    42      -7.294 -36.863 -59.575  1.00  0.00           O  
ATOM   1324  OP1   U    42      -5.326 -38.510 -59.480  1.00  0.00           O  
ATOM   1325  O5'   U    42      -7.657 -39.268 -59.032  1.00  0.00           O  
ATOM   1326  C5'   U    42      -7.299 -40.546 -58.530  1.00  0.00           C  
ATOM   1327  C4'   U    42      -8.469 -41.499 -58.550  1.00  0.00           C  
ATOM   1328  O4'   U    42      -9.544 -40.982 -57.723  1.00  0.00           O  
ATOM   1329  C3'   U    42      -9.123 -41.731 -59.903  1.00  0.00           C  
ATOM   1330  O3'   U    42      -8.400 -42.635 -60.721  1.00  0.00           O  
ATOM   1331  C1'   U    42     -10.817 -41.361 -58.299  1.00  0.00           C  
ATOM   1332  C2'   U    42     -10.511 -42.227 -59.522  1.00  0.00           C  
ATOM   1333  O2'   U    42     -10.479 -43.590 -59.126  1.00  0.00           O  
ATOM   1334  N1    U    42     -11.631 -40.170 -58.643  1.00  0.00           N  
ATOM   1335  C2    U    42     -12.985 -40.365 -58.838  1.00  0.00           C  
ATOM   1336  O2    U    42     -13.521 -41.455 -58.738  1.00  0.00           O  
ATOM   1337  N3    U    42     -13.697 -39.234 -59.154  1.00  0.00           N  
ATOM   1338  C4    U    42     -13.205 -37.953 -59.293  1.00  0.00           C  
ATOM   1339  O4    U    42     -13.978 -37.038 -59.583  1.00  0.00           O  
ATOM   1340  C5    U    42     -11.796 -37.827 -59.077  1.00  0.00           C  
ATOM   1341  C6    U    42     -11.080 -38.912 -58.767  1.00  0.00           C  
ATOM   1342  H5'   U    42      -6.982 -40.450 -57.608  1.00  0.00           H  
ATOM   1343 H5''   U    42      -6.578 -40.916 -59.080  1.00  0.00           H  
ATOM   1344  H4'   U    42      -8.179 -42.364 -58.187  1.00  0.00           H  
ATOM   1345  H3'   U    42      -9.207 -40.872 -60.370  1.00  0.00           H  
ATOM   1346  H1'   U    42     -11.297 -41.897 -57.633  1.00  0.00           H  
ATOM   1347  H2'   U    42     -11.158 -42.073 -60.242  1.00  0.00           H  
ATOM   1348 HO2'   U    42      -9.664 -44.006 -59.476  1.00  0.00           H  
ATOM   1349  H3    U    42     -14.660 -39.350 -59.296  1.00  0.00           H  
ATOM   1350  H5    U    42     -11.362 -36.952 -59.155  1.00  0.00           H  
ATOM   1351  H6    U    42     -10.117 -38.799 -58.625  1.00  0.00           H  
ATOM   1352  P     C    43      -8.507 -42.543 -62.322  1.00  0.00           P  
ATOM   1353  OP2   C    43      -8.406 -41.114 -62.709  1.00  0.00           O  
ATOM   1354  OP1   C    43      -7.561 -43.529 -62.903  1.00  0.00           O  
ATOM   1355  O5'   C    43      -9.988 -43.036 -62.638  1.00  0.00           O  
ATOM   1356  C5'   C    43     -10.364 -44.391 -62.443  1.00  0.00           C  
ATOM   1357  C4'   C    43     -11.830 -44.610 -62.726  1.00  0.00           C  
ATOM   1358  O4'   C    43     -12.634 -43.817 -61.814  1.00  0.00           O  
ATOM   1359  C3'   C    43     -12.316 -44.191 -64.106  1.00  0.00           C  
ATOM   1360  O3'   C    43     -12.012 -45.141 -65.112  1.00  0.00           O  
ATOM   1361  C1'   C    43     -13.831 -43.373 -62.487  1.00  0.00           C  
ATOM   1362  C2'   C    43     -13.809 -43.991 -63.885  1.00  0.00           C  
ATOM   1363  O2'   C    43     -14.495 -45.234 -63.850  1.00  0.00           O  
ATOM   1364  N1    C    43     -13.900 -41.891 -62.527  1.00  0.00           N  
ATOM   1365  C2    C    43     -15.139 -41.290 -62.783  1.00  0.00           C  
ATOM   1366  O2    C    43     -16.134 -42.008 -62.969  1.00  0.00           O  
ATOM   1367  N3    C    43     -15.229 -39.941 -62.825  1.00  0.00           N  
ATOM   1368  C4    C    43     -14.145 -39.192 -62.623  1.00  0.00           C  
ATOM   1369  N4    C    43     -14.282 -37.865 -62.674  1.00  0.00           N  
ATOM   1370  C5    C    43     -12.872 -39.772 -62.361  1.00  0.00           C  
ATOM   1371  C6    C    43     -12.795 -41.107 -62.321  1.00  0.00           C  
ATOM   1372  H5'   C    43     -10.177 -44.643 -61.514  1.00  0.00           H  
ATOM   1373 H5''   C    43      -9.835 -44.959 -63.041  1.00  0.00           H  
ATOM   1374  H4'   C    43     -12.040 -45.558 -62.591  1.00  0.00           H  
ATOM   1375  H3'   C    43     -11.909 -43.331 -64.342  1.00  0.00           H  
ATOM   1376  H1'   C    43     -14.601 -43.720 -61.989  1.00  0.00           H  
ATOM   1377  H2'   C    43     -14.193 -43.383 -64.552  1.00  0.00           H  
ATOM   1378 HO2'   C    43     -13.941 -45.916 -64.284  1.00  0.00           H  
ATOM   1379  H42   C    43     -13.505 -37.287 -62.529  1.00  0.00           H  
ATOM   1380  H41   C    43     -15.161 -37.469 -62.855  1.00  0.00           H  
ATOM   1381  H5    C    43     -12.081 -39.213 -62.212  1.00  0.00           H  
ATOM   1382  H6    C    43     -11.928 -41.525 -62.141  1.00  0.00           H  
ATOM   1383  P     A    44     -11.862 -44.677 -66.644  1.00  0.00           P  
ATOM   1384  OP2   A    44     -11.075 -43.418 -66.667  1.00  0.00           O  
ATOM   1385  OP1   A    44     -11.405 -45.845 -67.437  1.00  0.00           O  
ATOM   1386  O5'   A    44     -13.354 -44.331 -67.089  1.00  0.00           O  
ATOM   1387  C5'   A    44     -14.328 -45.354 -67.227  1.00  0.00           C  
ATOM   1388  C4'   A    44     -15.700 -44.782 -67.480  1.00  0.00           C  
ATOM   1389  O4'   A    44     -16.084 -43.921 -66.377  1.00  0.00           O  
ATOM   1390  C3'   A    44     -15.837 -43.896 -68.708  1.00  0.00           C  
ATOM   1391  O3'   A    44     -15.950 -44.633 -69.914  1.00  0.00           O  
ATOM   1392  C1'   A    44     -16.886 -42.823 -66.884  1.00  0.00           C  
ATOM   1393  C2'   A    44     -17.070 -43.065 -68.384  1.00  0.00           C  
ATOM   1394  O2'   A    44     -18.262 -43.809 -68.588  1.00  0.00           O  
ATOM   1395  N1    A    44     -17.559 -37.718 -66.655  1.00  0.00           N  
ATOM   1396  C2    A    44     -18.388 -38.722 -66.966  1.00  0.00           C  
ATOM   1397  N3    A    44     -18.147 -40.030 -67.005  1.00  0.00           N  
ATOM   1398  C4    A    44     -16.869 -40.289 -66.674  1.00  0.00           C  
ATOM   1399  C5    A    44     -15.900 -39.364 -66.332  1.00  0.00           C  
ATOM   1400  C6    A    44     -16.282 -38.011 -66.327  1.00  0.00           C  
ATOM   1401  N6    A    44     -15.455 -37.010 -66.018  1.00  0.00           N  
ATOM   1402  N7    A    44     -14.696 -39.997 -66.050  1.00  0.00           N  
ATOM   1403  C8    A    44     -14.962 -41.269 -66.227  1.00  0.00           C  
ATOM   1404  N9    A    44     -16.258 -41.517 -66.605  1.00  0.00           N  
ATOM   1405  H5'   A    44     -14.351 -45.888 -66.404  1.00  0.00           H  
ATOM   1406 H5''   A    44     -14.080 -45.934 -67.976  1.00  0.00           H  
ATOM   1407  H4'   A    44     -16.343 -45.519 -67.548  1.00  0.00           H  
ATOM   1408  H3'   A    44     -15.057 -43.304 -68.766  1.00  0.00           H  
ATOM   1409  H1'   A    44     -17.759 -42.866 -66.438  1.00  0.00           H  
ATOM   1410  H2'   A    44     -17.078 -42.221 -68.884  1.00  0.00           H  
ATOM   1411 HO2'   A    44     -18.069 -44.564 -69.181  1.00  0.00           H  
ATOM   1412  H2    A    44     -19.303 -38.456 -67.197  1.00  0.00           H  
ATOM   1413  H61   A    44     -15.780 -36.085 -66.032  1.00  0.00           H  
ATOM   1414  H62   A    44     -14.525 -37.199 -65.776  1.00  0.00           H  
ATOM   1415  H8    A    44     -14.295 -41.977 -66.101  1.00  0.00           H  
ATOM   1416  P     G    45     -15.529 -43.964 -71.314  1.00  0.00           P  
ATOM   1417  OP2   G    45     -14.271 -43.203 -71.099  1.00  0.00           O  
ATOM   1418  OP1   G    45     -15.581 -45.015 -72.361  1.00  0.00           O  
ATOM   1419  O5'   G    45     -16.694 -42.917 -71.606  1.00  0.00           O  
ATOM   1420  C5'   G    45     -18.010 -43.357 -71.909  1.00  0.00           C  
ATOM   1421  C4'   G    45     -18.955 -42.195 -72.094  1.00  0.00           C  
ATOM   1422  O4'   G    45     -19.046 -41.436 -70.859  1.00  0.00           O  
ATOM   1423  C3'   G    45     -18.548 -41.164 -73.134  1.00  0.00           C  
ATOM   1424  O3'   G    45     -18.812 -41.582 -74.463  1.00  0.00           O  
ATOM   1425  C1'   G    45     -19.261 -40.030 -71.188  1.00  0.00           C  
ATOM   1426  C2'   G    45     -19.341 -39.935 -72.713  1.00  0.00           C  
ATOM   1427  O2'   G    45     -20.700 -40.037 -73.110  1.00  0.00           O  
ATOM   1428  N1    G    45     -17.825 -35.269 -70.097  1.00  0.00           N  
ATOM   1429  C2    G    45     -18.991 -35.723 -70.663  1.00  0.00           C  
ATOM   1430  N2    G    45     -19.900 -34.789 -70.982  1.00  0.00           N  
ATOM   1431  N3    G    45     -19.252 -36.999 -70.898  1.00  0.00           N  
ATOM   1432  C4    G    45     -18.234 -37.800 -70.519  1.00  0.00           C  
ATOM   1433  C5    G    45     -17.030 -37.450 -69.946  1.00  0.00           C  
ATOM   1434  C6    G    45     -16.763 -36.078 -69.699  1.00  0.00           C  
ATOM   1435  O6    G    45     -15.755 -35.567 -69.198  1.00  0.00           O  
ATOM   1436  N7    G    45     -16.253 -38.574 -69.704  1.00  0.00           N  
ATOM   1437  C8    G    45     -16.986 -39.569 -70.126  1.00  0.00           C  
ATOM   1438  N9    G    45     -18.199 -39.170 -70.632  1.00  0.00           N  
ATOM   1439  H5'   G    45     -18.335 -43.921 -71.176  1.00  0.00           H  
ATOM   1440 H5''   G    45     -17.989 -43.886 -72.734  1.00  0.00           H  
ATOM   1441  H4'   G    45     -19.844 -42.542 -72.320  1.00  0.00           H  
ATOM   1442  H3'   G    45     -17.590 -40.974 -73.042  1.00  0.00           H  
ATOM   1443  H1'   G    45     -20.125 -39.775 -70.799  1.00  0.00           H  
ATOM   1444  H2'   G    45     -18.927 -39.109 -73.041  1.00  0.00           H  
ATOM   1445 HO2'   G    45     -20.774 -40.699 -73.829  1.00  0.00           H  
ATOM   1446  H1    G    45     -17.729 -34.304 -69.964  1.00  0.00           H  
ATOM   1447  H22   G    45     -20.752 -35.053 -71.388  1.00  0.00           H  
ATOM   1448  H21   G    45     -19.714 -33.842 -70.810  1.00  0.00           H  
ATOM   1449  H8    G    45     -16.699 -40.504 -70.084  1.00  0.00           H  
ATOM   1450  P     G    46     -17.959 -40.979 -75.684  1.00  0.00           P  
ATOM   1451  OP2   G    46     -16.528 -40.973 -75.287  1.00  0.00           O  
ATOM   1452  OP1   G    46     -18.373 -41.681 -76.926  1.00  0.00           O  
ATOM   1453  O5'   G    46     -18.449 -39.466 -75.787  1.00  0.00           O  
ATOM   1454  C5'   G    46     -19.779 -39.155 -76.171  1.00  0.00           C  
ATOM   1455  C4'   G    46     -20.031 -37.668 -76.144  1.00  0.00           C  
ATOM   1456  O4'   G    46     -19.888 -37.170 -74.789  1.00  0.00           O  
ATOM   1457  C3'   G    46     -19.069 -36.814 -76.956  1.00  0.00           C  
ATOM   1458  O3'   G    46     -19.352 -36.828 -78.346  1.00  0.00           O  
ATOM   1459  C1'   G    46     -19.377 -35.810 -74.839  1.00  0.00           C  
ATOM   1460  C2'   G    46     -19.222 -35.442 -76.315  1.00  0.00           C  
ATOM   1461  O2'   G    46     -20.407 -34.796 -76.757  1.00  0.00           O  
ATOM   1462  N1    G    46     -15.987 -32.612 -72.791  1.00  0.00           N  
ATOM   1463  C2    G    46     -17.153 -32.337 -73.464  1.00  0.00           C  
ATOM   1464  N2    G    46     -17.462 -31.040 -73.613  1.00  0.00           N  
ATOM   1465  N3    G    46     -17.959 -33.264 -73.954  1.00  0.00           N  
ATOM   1466  C4    G    46     -17.499 -34.511 -73.716  1.00  0.00           C  
ATOM   1467  C5    G    46     -16.351 -34.893 -73.057  1.00  0.00           C  
ATOM   1468  C6    G    46     -15.495 -33.888 -72.535  1.00  0.00           C  
ATOM   1469  O6    G    46     -14.431 -34.025 -71.919  1.00  0.00           O  
ATOM   1470  N7    G    46     -16.239 -36.275 -73.023  1.00  0.00           N  
ATOM   1471  C8    G    46     -17.301 -36.700 -73.652  1.00  0.00           C  
ATOM   1472  N9    G    46     -18.108 -35.682 -74.098  1.00  0.00           N  
ATOM   1473  H5'   G    46     -20.401 -39.596 -75.555  1.00  0.00           H  
ATOM   1474 H5''   G    46     -19.937 -39.490 -77.078  1.00  0.00           H  
ATOM   1475  H4'   G    46     -20.946 -37.495 -76.451  1.00  0.00           H  
ATOM   1476  H3'   G    46     -18.154 -37.135 -76.812  1.00  0.00           H  
ATOM   1477  H1'   G    46     -20.054 -35.232 -74.429  1.00  0.00           H  
ATOM   1478  H2'   G    46     -18.428 -34.884 -76.464  1.00  0.00           H  
ATOM   1479 HO2'   G    46     -20.702 -35.208 -77.594  1.00  0.00           H  
ATOM   1480  H1    G    46     -15.460 -31.852 -72.467  1.00  0.00           H  
ATOM   1481  H22   G    46     -18.284 -30.784 -74.084  1.00  0.00           H  
ATOM   1482  H21   G    46     -16.870 -30.348 -73.253  1.00  0.00           H  
ATOM   1483  H8    G    46     -17.500 -37.650 -73.790  1.00  0.00           H  
ATOM   1484  P     G    47     -18.142 -36.776 -79.401  1.00  0.00           P  
ATOM   1485  OP2   G    47     -17.160 -37.809 -79.012  1.00  0.00           O  
ATOM   1486  OP1   G    47     -18.761 -36.806 -80.745  1.00  0.00           O  
ATOM   1487  O5'   G    47     -17.496 -35.340 -79.206  1.00  0.00           O  
ATOM   1488  C5'   G    47     -18.192 -34.195 -79.666  1.00  0.00           C  
ATOM   1489  C4'   G    47     -17.378 -32.952 -79.440  1.00  0.00           C  
ATOM   1490  O4'   G    47     -17.267 -32.689 -78.016  1.00  0.00           O  
ATOM   1491  C3'   G    47     -15.932 -33.022 -79.882  1.00  0.00           C  
ATOM   1492  O3'   G    47     -15.794 -32.878 -81.296  1.00  0.00           O  
ATOM   1493  C1'   G    47     -16.068 -31.998 -77.769  1.00  0.00           C  
ATOM   1494  C2'   G    47     -15.340 -31.856 -79.108  1.00  0.00           C  
ATOM   1495  O2'   G    47     -15.677 -30.621 -79.700  1.00  0.00           O  
ATOM   1496  N1    G    47     -12.217 -31.813 -74.489  1.00  0.00           N  
ATOM   1497  C2    G    47     -12.804 -30.806 -75.204  1.00  0.00           C  
ATOM   1498  N2    G    47     -12.269 -29.579 -75.033  1.00  0.00           N  
ATOM   1499  N3    G    47     -13.838 -30.980 -76.022  1.00  0.00           N  
ATOM   1500  C4    G    47     -14.246 -32.263 -76.053  1.00  0.00           C  
ATOM   1501  C5    G    47     -13.735 -33.344 -75.368  1.00  0.00           C  
ATOM   1502  C6    G    47     -12.615 -33.140 -74.506  1.00  0.00           C  
ATOM   1503  O6    G    47     -12.003 -33.965 -73.827  1.00  0.00           O  
ATOM   1504  N7    G    47     -14.452 -34.498 -75.661  1.00  0.00           N  
ATOM   1505  C8    G    47     -15.360 -34.103 -76.519  1.00  0.00           C  
ATOM   1506  N9    G    47     -15.273 -32.762 -76.814  1.00  0.00           N  
ATOM   1507  H5'   G    47     -19.155 -34.104 -79.143  1.00  0.00           H  
ATOM   1508 H5''   G    47     -18.417 -34.297 -80.738  1.00  0.00           H  
ATOM   1509  H4'   G    47     -17.906 -32.177 -80.014  1.00  0.00           H  
ATOM   1510  H3'   G    47     -15.450 -33.989 -79.671  1.00  0.00           H  
ATOM   1511  H1'   G    47     -16.187 -30.984 -77.361  1.00  0.00           H  
ATOM   1512  H2'   G    47     -14.242 -31.878 -79.081  1.00  0.00           H  
ATOM   1513 HO2'   G    47     -15.795 -30.744 -80.686  1.00  0.00           H  
ATOM   1514  H1    G    47     -11.439 -31.575 -73.908  1.00  0.00           H  
ATOM   1515  H22   G    47     -12.652 -28.795 -75.522  1.00  0.00           H  
ATOM   1516  H21   G    47     -11.492 -29.454 -74.418  1.00  0.00           H  
ATOM   1517  H8    G    47     -16.107 -34.777 -76.964  1.00  0.00           H  
ATOM   1518  P     G    48     -14.380 -33.181 -81.990  1.00  0.00           P  
ATOM   1519  OP2   G    48     -14.666 -34.131 -83.095  1.00  0.00           O  
ATOM   1520  OP1   G    48     -13.786 -31.854 -82.298  1.00  0.00           O  
ATOM   1521  O5'   G    48     -13.429 -33.914 -80.942  1.00  0.00           O  
ATOM   1522  C5'   G    48     -12.351 -34.727 -81.381  1.00  0.00           C  
ATOM   1523  C4'   G    48     -11.058 -34.345 -80.705  1.00  0.00           C  
ATOM   1524  O4'   G    48     -11.291 -33.903 -79.339  1.00  0.00           O  
ATOM   1525  C3'   G    48     -10.035 -35.459 -80.542  1.00  0.00           C  
ATOM   1526  O3'   G    48      -9.360 -35.772 -81.749  1.00  0.00           O  
ATOM   1527  C1'   G    48     -10.172 -34.217 -78.537  1.00  0.00           C  
ATOM   1528  C2'   G    48      -9.139 -34.902 -79.446  1.00  0.00           C  
ATOM   1529  O2'   G    48      -8.247 -33.922 -79.957  1.00  0.00           O  
ATOM   1530  N1    G    48      -8.926 -36.310 -74.067  1.00  0.00           N  
ATOM   1531  C2    G    48      -8.195 -35.472 -74.874  1.00  0.00           C  
ATOM   1532  N2    G    48      -6.970 -35.144 -74.438  1.00  0.00           N  
ATOM   1533  N3    G    48      -8.632 -34.988 -76.025  1.00  0.00           N  
ATOM   1534  C4    G    48      -9.879 -35.417 -76.312  1.00  0.00           C  
ATOM   1535  C5    G    48     -10.693 -36.252 -75.576  1.00  0.00           C  
ATOM   1536  C6    G    48     -10.212 -36.764 -74.343  1.00  0.00           C  
ATOM   1537  O6    G    48     -10.782 -37.518 -73.547  1.00  0.00           O  
ATOM   1538  N7    G    48     -11.907 -36.450 -76.219  1.00  0.00           N  
ATOM   1539  C8    G    48     -11.811 -35.745 -77.313  1.00  0.00           C  
ATOM   1540  N9    G    48     -10.608 -35.093 -77.433  1.00  0.00           N  
ATOM   1541  H5'   G    48     -12.248 -34.626 -82.350  1.00  0.00           H  
ATOM   1542 H5''   G    48     -12.554 -35.664 -81.177  1.00  0.00           H  
ATOM   1543  H4'   G    48     -10.653 -33.613 -81.216  1.00  0.00           H  
ATOM   1544  H3'   G    48     -10.479 -36.264 -80.205  1.00  0.00           H  
ATOM   1545  H1'   G    48      -9.789 -33.394 -78.169  1.00  0.00           H  
ATOM   1546  H2'   G    48      -8.661 -35.617 -78.975  1.00  0.00           H  
ATOM   1547 HO2'   G    48      -7.413 -33.950 -79.444  1.00  0.00           H  
ATOM   1548  H1    G    48      -8.511 -36.613 -73.232  1.00  0.00           H  
ATOM   1549  H22   G    48      -6.403 -34.548 -74.972  1.00  0.00           H  
ATOM   1550  H21   G    48      -6.639 -35.498 -73.586  1.00  0.00           H  
ATOM   1551  H8    G    48     -12.526 -35.687 -77.981  1.00  0.00           H  
ATOM   1552  P     A    49      -8.977 -37.295 -82.088  1.00  0.00           P  
ATOM   1553  OP2   A    49     -10.180 -38.134 -81.859  1.00  0.00           O  
ATOM   1554  OP1   A    49      -8.307 -37.317 -83.412  1.00  0.00           O  
ATOM   1555  O5'   A    49      -7.894 -37.675 -80.982  1.00  0.00           O  
ATOM   1556  C5'   A    49      -7.372 -38.992 -80.895  1.00  0.00           C  
ATOM   1557  C4'   A    49      -5.874 -38.984 -80.720  1.00  0.00           C  
ATOM   1558  O4'   A    49      -5.252 -38.227 -81.780  1.00  0.00           O  
ATOM   1559  C3'   A    49      -5.354 -38.334 -79.447  1.00  0.00           C  
ATOM   1560  O3'   A    49      -5.381 -39.205 -78.329  1.00  0.00           O  
ATOM   1561  C1'   A    49      -4.116 -37.539 -81.299  1.00  0.00           C  
ATOM   1562  C2'   A    49      -3.945 -37.933 -79.832  1.00  0.00           C  
ATOM   1563  O2'   A    49      -3.057 -39.039 -79.758  1.00  0.00           O  
ATOM   1564  N1    A    49      -2.090 -32.819 -80.877  1.00  0.00           N  
ATOM   1565  C2    A    49      -1.591 -34.038 -80.634  1.00  0.00           C  
ATOM   1566  N3    A    49      -2.175 -35.227 -80.766  1.00  0.00           N  
ATOM   1567  C4    A    49      -3.438 -35.091 -81.208  1.00  0.00           C  
ATOM   1568  C5    A    49      -4.089 -33.907 -81.502  1.00  0.00           C  
ATOM   1569  C6    A    49      -3.361 -32.717 -81.321  1.00  0.00           C  
ATOM   1570  N6    A    49      -3.858 -31.502 -81.563  1.00  0.00           N  
ATOM   1571  N7    A    49      -5.385 -34.154 -81.934  1.00  0.00           N  
ATOM   1572  C8    A    49      -5.486 -35.460 -81.892  1.00  0.00           C  
ATOM   1573  N9    A    49      -4.345 -36.091 -81.462  1.00  0.00           N  
ATOM   1574  H5'   A    49      -7.595 -39.480 -81.715  1.00  0.00           H  
ATOM   1575 H5''   A    49      -7.781 -39.449 -80.131  1.00  0.00           H  
ATOM   1576  H4'   A    49      -5.552 -39.909 -80.758  1.00  0.00           H  
ATOM   1577  H3'   A    49      -5.882 -37.534 -79.243  1.00  0.00           H  
ATOM   1578  H1'   A    49      -3.316 -37.802 -81.802  1.00  0.00           H  
ATOM   1579  H2'   A    49      -3.628 -37.176 -79.297  1.00  0.00           H  
ATOM   1580 HO2'   A    49      -3.365 -39.649 -79.057  1.00  0.00           H  
ATOM   1581  H2    A    49      -0.665 -34.057 -80.314  1.00  0.00           H  
ATOM   1582  H61   A    49      -3.302 -30.708 -81.418  1.00  0.00           H  
ATOM   1583  H62   A    49      -4.778 -31.403 -81.886  1.00  0.00           H  
ATOM   1584  H8    A    49      -6.302 -35.942 -82.145  1.00  0.00           H  
ATOM   1585  P     A    50      -6.082 -38.739 -76.960  1.00  0.00           P  
ATOM   1586  OP2   A    50      -7.290 -37.950 -77.307  1.00  0.00           O  
ATOM   1587  OP1   A    50      -6.210 -39.928 -76.081  1.00  0.00           O  
ATOM   1588  O5'   A    50      -5.021 -37.750 -76.300  1.00  0.00           O  
ATOM   1589  C5'   A    50      -3.763 -38.228 -75.848  1.00  0.00           C  
ATOM   1590  C4'   A    50      -2.745 -37.117 -75.767  1.00  0.00           C  
ATOM   1591  O4'   A    50      -2.598 -36.459 -77.054  1.00  0.00           O  
ATOM   1592  C3'   A    50      -3.074 -35.979 -74.813  1.00  0.00           C  
ATOM   1593  O3'   A    50      -2.738 -36.268 -73.468  1.00  0.00           O  
ATOM   1594  C1'   A    50      -2.442 -35.076 -76.902  1.00  0.00           C  
ATOM   1595  C2'   A    50      -2.276 -34.823 -75.400  1.00  0.00           C  
ATOM   1596  O2'   A    50      -0.901 -34.922 -75.062  1.00  0.00           O  
ATOM   1597  N1    A    50      -4.569 -30.648 -78.459  1.00  0.00           N  
ATOM   1598  C2    A    50      -3.355 -30.943 -77.977  1.00  0.00           C  
ATOM   1599  N3    A    50      -2.867 -32.120 -77.590  1.00  0.00           N  
ATOM   1600  C4    A    50      -3.788 -33.089 -77.739  1.00  0.00           C  
ATOM   1601  C5    A    50      -5.075 -32.941 -78.220  1.00  0.00           C  
ATOM   1602  C6    A    50      -5.471 -31.645 -78.596  1.00  0.00           C  
ATOM   1603  N6    A    50      -6.681 -31.350 -79.077  1.00  0.00           N  
ATOM   1604  N7    A    50      -5.738 -34.161 -78.232  1.00  0.00           N  
ATOM   1605  C8    A    50      -4.851 -35.004 -77.766  1.00  0.00           C  
ATOM   1606  N9    A    50      -3.648 -34.424 -77.447  1.00  0.00           N  
ATOM   1607  H5'   A    50      -3.438 -38.913 -76.470  1.00  0.00           H  
ATOM   1608 H5''   A    50      -3.871 -38.627 -74.961  1.00  0.00           H  
ATOM   1609  H4'   A    50      -1.885 -37.509 -75.508  1.00  0.00           H  
ATOM   1610  H3'   A    50      -4.031 -35.771 -74.868  1.00  0.00           H  
ATOM   1611  H1'   A    50      -1.650 -34.747 -77.378  1.00  0.00           H  
ATOM   1612  H2'   A    50      -2.653 -33.956 -75.138  1.00  0.00           H  
ATOM   1613 HO2'   A    50      -0.821 -35.289 -74.157  1.00  0.00           H  
ATOM   1614  H2    A    50      -2.739 -30.185 -77.897  1.00  0.00           H  
ATOM   1615  H61   A    50      -6.899 -30.426 -79.322  1.00  0.00           H  
ATOM   1616  H62   A    50      -7.351 -32.056 -79.185  1.00  0.00           H  
ATOM   1617  H8    A    50      -5.030 -35.962 -77.654  1.00  0.00           H  
ATOM   1618  P     A    51      -3.743 -35.868 -72.279  1.00  0.00           P  
ATOM   1619  OP2   A    51      -5.128 -36.147 -72.736  1.00  0.00           O  
ATOM   1620  OP1   A    51      -3.244 -36.488 -71.026  1.00  0.00           O  
ATOM   1621  O5'   A    51      -3.576 -34.289 -72.149  1.00  0.00           O  
ATOM   1622  C5'   A    51      -2.382 -33.722 -71.632  1.00  0.00           C  
ATOM   1623  C4'   A    51      -2.279 -32.253 -71.959  1.00  0.00           C  
ATOM   1624  O4'   A    51      -2.407 -32.069 -73.386  1.00  0.00           O  
ATOM   1625  C3'   A    51      -3.368 -31.363 -71.380  1.00  0.00           C  
ATOM   1626  O3'   A    51      -3.072 -30.902 -70.074  1.00  0.00           O  
ATOM   1627  C1'   A    51      -3.208 -30.950 -73.697  1.00  0.00           C  
ATOM   1628  C2'   A    51      -3.414 -30.219 -72.381  1.00  0.00           C  
ATOM   1629  O2'   A    51      -2.334 -29.318 -72.183  1.00  0.00           O  
ATOM   1630  N1    A    51      -7.477 -29.802 -76.344  1.00  0.00           N  
ATOM   1631  C2    A    51      -6.426 -29.063 -75.967  1.00  0.00           C  
ATOM   1632  N3    A    51      -5.346 -29.427 -75.277  1.00  0.00           N  
ATOM   1633  C4    A    51      -5.404 -30.732 -74.958  1.00  0.00           C  
ATOM   1634  C5    A    51      -6.416 -31.619 -75.275  1.00  0.00           C  
ATOM   1635  C6    A    51      -7.503 -31.110 -76.008  1.00  0.00           C  
ATOM   1636  N6    A    51      -8.551 -31.845 -76.384  1.00  0.00           N  
ATOM   1637  N7    A    51      -6.133 -32.884 -74.780  1.00  0.00           N  
ATOM   1638  C8    A    51      -4.975 -32.737 -74.185  1.00  0.00           C  
ATOM   1639  N9    A    51      -4.475 -31.460 -74.254  1.00  0.00           N  
ATOM   1640  H5'   A    51      -1.612 -34.190 -72.019  1.00  0.00           H  
ATOM   1641 H5''   A    51      -2.368 -33.835 -70.659  1.00  0.00           H  
ATOM   1642  H4'   A    51      -1.406 -31.915 -71.669  1.00  0.00           H  
ATOM   1643  H3'   A    51      -4.227 -31.835 -71.367  1.00  0.00           H  
ATOM   1644  H1'   A    51      -2.786 -30.346 -74.343  1.00  0.00           H  
ATOM   1645  H2'   A    51      -4.279 -29.759 -72.362  1.00  0.00           H  
ATOM   1646 HO2'   A    51      -2.147 -29.250 -71.224  1.00  0.00           H  
ATOM   1647  H2    A    51      -6.455 -28.121 -76.236  1.00  0.00           H  
ATOM   1648  H61   A    51      -9.280 -31.434 -76.895  1.00  0.00           H  
ATOM   1649  H62   A    51      -8.592 -32.796 -76.152  1.00  0.00           H  
ATOM   1650  H8    A    51      -4.508 -33.471 -73.732  1.00  0.00           H  
ATOM   1651  P     C    52      -4.229 -30.828 -68.961  1.00  0.00           P  
ATOM   1652  OP2   C    52      -4.830 -32.179 -68.831  1.00  0.00           O  
ATOM   1653  OP1   C    52      -3.670 -30.155 -67.761  1.00  0.00           O  
ATOM   1654  O5'   C    52      -5.321 -29.862 -69.603  1.00  0.00           O  
ATOM   1655  C5'   C    52      -5.071 -28.472 -69.746  1.00  0.00           C  
ATOM   1656  C4'   C    52      -6.105 -27.808 -70.617  1.00  0.00           C  
ATOM   1657  O4'   C    52      -6.175 -28.483 -71.894  1.00  0.00           O  
ATOM   1658  C3'   C    52      -7.538 -27.879 -70.139  1.00  0.00           C  
ATOM   1659  O3'   C    52      -7.804 -26.901 -69.152  1.00  0.00           O  
ATOM   1660  C1'   C    52      -7.481 -28.438 -72.408  1.00  0.00           C  
ATOM   1661  C2'   C    52      -8.298 -27.608 -71.430  1.00  0.00           C  
ATOM   1662  O2'   C    52      -8.297 -26.252 -71.842  1.00  0.00           O  
ATOM   1663  N1    C    52      -7.987 -29.812 -72.463  1.00  0.00           N  
ATOM   1664  C2    C    52      -9.168 -30.044 -73.167  1.00  0.00           C  
ATOM   1665  O2    C    52      -9.741 -29.079 -73.704  1.00  0.00           O  
ATOM   1666  N3    C    52      -9.659 -31.303 -73.243  1.00  0.00           N  
ATOM   1667  C4    C    52      -9.016 -32.303 -72.647  1.00  0.00           C  
ATOM   1668  N4    C    52      -9.539 -33.515 -72.753  1.00  0.00           N  
ATOM   1669  C5    C    52      -7.807 -32.097 -71.915  1.00  0.00           C  
ATOM   1670  C6    C    52      -7.334 -30.843 -71.848  1.00  0.00           C  
ATOM   1671  H5'   C    52      -4.186 -28.347 -70.149  1.00  0.00           H  
ATOM   1672 H5''   C    52      -5.082 -28.053 -68.861  1.00  0.00           H  
ATOM   1673  H4'   C    52      -5.781 -26.758 -70.665  1.00  0.00           H  
ATOM   1674  H3'   C    52      -7.793 -28.831 -69.648  1.00  0.00           H  
ATOM   1675  H1'   C    52      -7.621 -27.989 -73.402  1.00  0.00           H  
ATOM   1676  H2'   C    52      -9.366 -27.857 -71.353  1.00  0.00           H  
ATOM   1677 HO2'   C    52      -8.158 -25.661 -71.047  1.00  0.00           H  
ATOM   1678  H42   C    52      -9.088 -34.295 -72.318  1.00  0.00           H  
ATOM   1679  H41   C    52     -10.385 -33.651 -73.267  1.00  0.00           H  
ATOM   1680  H5    C    52      -7.288 -32.934 -71.425  1.00  0.00           H  
ATOM   1681  H6    C    52      -6.405 -30.643 -71.294  1.00  0.00           H  
ATOM   1682  P     U    53      -8.847 -27.229 -67.983  1.00  0.00           P  
ATOM   1683  OP2   U    53      -8.580 -28.596 -67.459  1.00  0.00           O  
ATOM   1684  OP1   U    53      -8.738 -26.062 -67.087  1.00  0.00           O  
ATOM   1685  O5'   U    53     -10.264 -27.210 -68.705  1.00  0.00           O  
ATOM   1686  C5'   U    53     -10.741 -26.010 -69.294  1.00  0.00           C  
ATOM   1687  C4'   U    53     -12.037 -26.260 -70.024  1.00  0.00           C  
ATOM   1688  O4'   U    53     -11.823 -27.206 -71.103  1.00  0.00           O  
ATOM   1689  C3'   U    53     -13.159 -26.880 -69.205  1.00  0.00           C  
ATOM   1690  O3'   U    53     -13.873 -25.929 -68.433  1.00  0.00           O  
ATOM   1691  C1'   U    53     -12.933 -28.085 -71.225  1.00  0.00           C  
ATOM   1692  C2'   U    53     -14.006 -27.565 -70.267  1.00  0.00           C  
ATOM   1693  O2'   U    53     -14.825 -26.631 -70.955  1.00  0.00           O  
ATOM   1694  N1    U    53     -12.517 -29.472 -70.904  1.00  0.00           N  
ATOM   1695  C2    U    53     -13.344 -30.494 -71.334  1.00  0.00           C  
ATOM   1696  O2    U    53     -14.377 -30.299 -71.953  1.00  0.00           O  
ATOM   1697  N3    U    53     -12.919 -31.760 -71.017  1.00  0.00           N  
ATOM   1698  C4    U    53     -11.776 -32.105 -70.327  1.00  0.00           C  
ATOM   1699  O4    U    53     -11.533 -33.294 -70.118  1.00  0.00           O  
ATOM   1700  C5    U    53     -10.970 -30.998 -69.913  1.00  0.00           C  
ATOM   1701  C6    U    53     -11.359 -29.754 -70.211  1.00  0.00           C  
ATOM   1702  H5'   U    53      -9.995 -25.611 -69.996  1.00  0.00           H  
ATOM   1703 H5''   U    53     -10.897 -25.244 -68.520  1.00  0.00           H  
ATOM   1704  H4'   U    53     -12.352 -25.412 -70.402  1.00  0.00           H  
ATOM   1705  H3'   U    53     -12.783 -27.559 -68.607  1.00  0.00           H  
ATOM   1706  H1'   U    53     -13.274 -28.054 -72.143  1.00  0.00           H  
ATOM   1707  H2'   U    53     -14.534 -28.300 -69.887  1.00  0.00           H  
ATOM   1708 HO2'   U    53     -14.915 -25.822 -70.408  1.00  0.00           H  
ATOM   1709  H3    U    53     -13.491 -32.499 -71.312  1.00  0.00           H  
ATOM   1710  H5    U    53     -10.138 -31.151 -69.417  1.00  0.00           H  
ATOM   1711  H6    U    53     -10.791 -29.013 -69.916  1.00  0.00           H  
ATOM   1712  P     U    54     -14.493 -26.342 -67.010  1.00  0.00           P  
ATOM   1713  OP2   U    54     -13.544 -27.273 -66.349  1.00  0.00           O  
ATOM   1714  OP1   U    54     -14.909 -25.099 -66.311  1.00  0.00           O  
ATOM   1715  O5'   U    54     -15.806 -27.160 -67.385  1.00  0.00           O  
ATOM   1716  C5'   U    54     -16.912 -26.522 -68.005  1.00  0.00           C  
ATOM   1717  C4'   U    54     -17.851 -27.520 -68.637  1.00  0.00           C  
ATOM   1718  O4'   U    54     -17.126 -28.348 -69.584  1.00  0.00           O  
ATOM   1719  C3'   U    54     -18.501 -28.519 -67.693  1.00  0.00           C  
ATOM   1720  O3'   U    54     -19.646 -27.999 -67.039  1.00  0.00           O  
ATOM   1721  C1'   U    54     -17.571 -29.698 -69.517  1.00  0.00           C  
ATOM   1722  C2'   U    54     -18.803 -29.695 -68.611  1.00  0.00           C  
ATOM   1723  O2'   U    54     -19.957 -29.450 -69.401  1.00  0.00           O  
ATOM   1724  N1    U    54     -16.501 -30.590 -69.010  1.00  0.00           N  
ATOM   1725  C2    U    54     -16.637 -31.943 -69.259  1.00  0.00           C  
ATOM   1726  O2    U    54     -17.581 -32.417 -69.866  1.00  0.00           O  
ATOM   1727  N3    U    54     -15.622 -32.730 -68.772  1.00  0.00           N  
ATOM   1728  C4    U    54     -14.508 -32.314 -68.073  1.00  0.00           C  
ATOM   1729  O4    U    54     -13.682 -33.148 -67.700  1.00  0.00           O  
ATOM   1730  C5    U    54     -14.434 -30.901 -67.853  1.00  0.00           C  
ATOM   1731  C6    U    54     -15.408 -30.112 -68.319  1.00  0.00           C  
ATOM   1732  H5'   U    54     -16.581 -25.912 -68.697  1.00  0.00           H  
ATOM   1733 H5''   U    54     -17.403 -26.005 -67.332  1.00  0.00           H  
ATOM   1734  H4'   U    54     -18.553 -27.031 -69.114  1.00  0.00           H  
ATOM   1735  H3'   U    54     -17.845 -28.798 -67.019  1.00  0.00           H  
ATOM   1736  H1'   U    54     -17.831 -29.985 -70.419  1.00  0.00           H  
ATOM   1737  H2'   U    54     -18.879 -30.534 -68.108  1.00  0.00           H  
ATOM   1738 HO2'   U    54     -20.488 -28.743 -68.978  1.00  0.00           H  
ATOM   1739  H3    U    54     -15.698 -33.693 -68.937  1.00  0.00           H  
ATOM   1740  H5    U    54     -13.676 -30.517 -67.367  1.00  0.00           H  
ATOM   1741  H6    U    54     -15.334 -29.150 -68.154  1.00  0.00           H  
ATOM   1742  P     U    55     -20.060 -28.538 -65.582  1.00  0.00           P  
ATOM   1743  OP2   U    55     -18.818 -28.904 -64.858  1.00  0.00           O  
ATOM   1744  OP1   U    55     -21.001 -27.559 -64.980  1.00  0.00           O  
ATOM   1745  O5'   U    55     -20.870 -29.877 -65.883  1.00  0.00           O  
ATOM   1746  C5'   U    55     -22.170 -29.832 -66.451  1.00  0.00           C  
ATOM   1747  C4'   U    55     -22.669 -31.211 -66.810  1.00  0.00           C  
ATOM   1748  O4'   U    55     -21.780 -31.820 -67.783  1.00  0.00           O  
ATOM   1749  C3'   U    55     -22.722 -32.221 -65.674  1.00  0.00           C  
ATOM   1750  O3'   U    55     -23.892 -32.103 -64.882  1.00  0.00           O  
ATOM   1751  C1'   U    55     -21.606 -33.210 -67.507  1.00  0.00           C  
ATOM   1752  C2'   U    55     -22.612 -33.551 -66.407  1.00  0.00           C  
ATOM   1753  O2'   U    55     -23.848 -33.911 -67.009  1.00  0.00           O  
ATOM   1754  N1    U    55     -20.207 -33.474 -67.093  1.00  0.00           N  
ATOM   1755  C2    U    55     -19.763 -34.783 -67.166  1.00  0.00           C  
ATOM   1756  O2    U    55     -20.465 -35.702 -67.552  1.00  0.00           O  
ATOM   1757  N3    U    55     -18.463 -34.979 -66.773  1.00  0.00           N  
ATOM   1758  C4    U    55     -17.577 -34.025 -66.321  1.00  0.00           C  
ATOM   1759  O4    U    55     -16.436 -34.362 -66.002  1.00  0.00           O  
ATOM   1760  C5    U    55     -18.104 -32.695 -66.270  1.00  0.00           C  
ATOM   1761  C6    U    55     -19.368 -32.475 -66.649  1.00  0.00           C  
ATOM   1762  H5'   U    55     -22.145 -29.281 -67.261  1.00  0.00           H  
ATOM   1763 H5''   U    55     -22.787 -29.428 -65.806  1.00  0.00           H  
ATOM   1764  H4'   U    55     -23.563 -31.127 -67.202  1.00  0.00           H  
ATOM   1765  H3'   U    55     -21.934 -32.104 -65.103  1.00  0.00           H  
ATOM   1766  H1'   U    55     -21.809 -33.735 -68.310  1.00  0.00           H  
ATOM   1767  H2'   U    55     -22.274 -34.259 -65.819  1.00  0.00           H  
ATOM   1768 HO2'   U    55     -24.571 -33.415 -66.573  1.00  0.00           H  
ATOM   1769  H3    U    55     -18.129 -35.900 -66.817  1.00  0.00           H  
ATOM   1770  H5    U    55     -17.543 -31.954 -65.962  1.00  0.00           H  
ATOM   1771  H6    U    55     -19.705 -31.557 -66.605  1.00  0.00           H  
ATOM   1772  P     G    56     -23.860 -32.505 -63.327  1.00  0.00           P  
ATOM   1773  OP2   G    56     -22.579 -32.020 -62.753  1.00  0.00           O  
ATOM   1774  OP1   G    56     -25.145 -32.082 -62.715  1.00  0.00           O  
ATOM   1775  O5'   G    56     -23.822 -34.099 -63.341  1.00  0.00           O  
ATOM   1776  C5'   G    56     -24.943 -34.851 -63.778  1.00  0.00           C  
ATOM   1777  C4'   G    56     -24.625 -36.322 -63.861  1.00  0.00           C  
ATOM   1778  O4'   G    56     -23.551 -36.542 -64.812  1.00  0.00           O  
ATOM   1779  C3'   G    56     -24.121 -36.969 -62.579  1.00  0.00           C  
ATOM   1780  O3'   G    56     -25.165 -37.311 -61.683  1.00  0.00           O  
ATOM   1781  C1'   G    56     -22.686 -37.590 -64.351  1.00  0.00           C  
ATOM   1782  C2'   G    56     -23.342 -38.170 -63.096  1.00  0.00           C  
ATOM   1783  O2'   G    56     -24.214 -39.225 -63.477  1.00  0.00           O  
ATOM   1784  N1    G    56     -17.826 -38.766 -63.397  1.00  0.00           N  
ATOM   1785  C2    G    56     -18.899 -39.595 -63.613  1.00  0.00           C  
ATOM   1786  N2    G    56     -18.652 -40.912 -63.570  1.00  0.00           N  
ATOM   1787  N3    G    56     -20.127 -39.166 -63.854  1.00  0.00           N  
ATOM   1788  C4    G    56     -20.200 -37.818 -63.860  1.00  0.00           C  
ATOM   1789  C5    G    56     -19.190 -36.901 -63.656  1.00  0.00           C  
ATOM   1790  C6    G    56     -17.877 -37.375 -63.399  1.00  0.00           C  
ATOM   1791  O6    G    56     -16.849 -36.721 -63.192  1.00  0.00           O  
ATOM   1792  N7    G    56     -19.676 -35.605 -63.746  1.00  0.00           N  
ATOM   1793  C8    G    56     -20.948 -35.754 -63.997  1.00  0.00           C  
ATOM   1794  N9    G    56     -21.332 -37.071 -64.080  1.00  0.00           N  
ATOM   1795  H5'   G    56     -25.216 -34.532 -64.664  1.00  0.00           H  
ATOM   1796 H5''   G    56     -25.682 -34.717 -63.149  1.00  0.00           H  
ATOM   1797  H4'   G    56     -25.423 -36.804 -64.165  1.00  0.00           H  
ATOM   1798  H3'   G    56     -23.502 -36.354 -62.131  1.00  0.00           H  
ATOM   1799  H1'   G    56     -22.638 -38.282 -65.043  1.00  0.00           H  
ATOM   1800  H2'   G    56     -22.671 -38.471 -62.448  1.00  0.00           H  
ATOM   1801 HO2'   G    56     -25.082 -39.093 -63.042  1.00  0.00           H  
ATOM   1802  H1    G    56     -16.956 -39.184 -63.226  1.00  0.00           H  
ATOM   1803  H22   G    56     -19.380 -41.553 -63.718  1.00  0.00           H  
ATOM   1804  H21   G    56     -17.746 -41.239 -63.392  1.00  0.00           H  
ATOM   1805  H8    G    56     -21.566 -35.002 -64.116  1.00  0.00           H  
ATOM   1806  P     A    57     -24.899 -37.320 -60.098  1.00  0.00           P  
ATOM   1807  OP2   A    57     -24.011 -36.174 -59.775  1.00  0.00           O  
ATOM   1808  OP1   A    57     -26.209 -37.449 -59.412  1.00  0.00           O  
ATOM   1809  O5'   A    57     -24.078 -38.663 -59.853  1.00  0.00           O  
ATOM   1810  C5'   A    57     -24.691 -39.933 -60.022  1.00  0.00           C  
ATOM   1811  C4'   A    57     -23.702 -41.055 -59.829  1.00  0.00           C  
ATOM   1812  O4'   A    57     -22.658 -40.969 -60.834  1.00  0.00           O  
ATOM   1813  C3'   A    57     -22.946 -41.058 -58.509  1.00  0.00           C  
ATOM   1814  O3'   A    57     -23.690 -41.627 -57.446  1.00  0.00           O  
ATOM   1815  C1'   A    57     -21.390 -41.328 -60.268  1.00  0.00           C  
ATOM   1816  C2'   A    57     -21.680 -41.832 -58.853  1.00  0.00           C  
ATOM   1817  O2'   A    57     -21.929 -43.229 -58.902  1.00  0.00           O  
ATOM   1818  N1    A    57     -16.527 -39.715 -59.716  1.00  0.00           N  
ATOM   1819  C2    A    57     -17.085 -40.930 -59.653  1.00  0.00           C  
ATOM   1820  N3    A    57     -18.361 -41.280 -59.806  1.00  0.00           N  
ATOM   1821  C4    A    57     -19.122 -40.200 -60.056  1.00  0.00           C  
ATOM   1822  C5    A    57     -18.695 -38.889 -60.150  1.00  0.00           C  
ATOM   1823  C6    A    57     -17.321 -38.651 -59.969  1.00  0.00           C  
ATOM   1824  N6    A    57     -16.764 -37.440 -60.030  1.00  0.00           N  
ATOM   1825  N7    A    57     -19.763 -38.043 -60.419  1.00  0.00           N  
ATOM   1826  C8    A    57     -20.794 -38.849 -60.479  1.00  0.00           C  
ATOM   1827  N9    A    57     -20.479 -40.169 -60.268  1.00  0.00           N  
ATOM   1828  H5'   A    57     -25.065 -39.989 -60.927  1.00  0.00           H  
ATOM   1829 H5''   A    57     -25.415 -40.030 -59.371  1.00  0.00           H  
ATOM   1830  H4'   A    57     -24.169 -41.910 -59.928  1.00  0.00           H  
ATOM   1831  H3'   A    57     -22.704 -40.137 -58.275  1.00  0.00           H  
ATOM   1832  H1'   A    57     -20.996 -42.054 -60.796  1.00  0.00           H  
ATOM   1833  H2'   A    57     -20.948 -41.615 -58.238  1.00  0.00           H  
ATOM   1834 HO2'   A    57     -22.750 -43.426 -58.406  1.00  0.00           H  
ATOM   1835  H2    A    57     -16.466 -41.668 -59.467  1.00  0.00           H  
ATOM   1836  H61   A    57     -15.799 -37.337 -59.895  1.00  0.00           H  
ATOM   1837  H62   A    57     -17.319 -36.654 -60.213  1.00  0.00           H  
ATOM   1838  H8    A    57     -21.706 -38.538 -60.657  1.00  0.00           H  
ATOM   1839  P     G    58     -23.464 -41.118 -55.938  1.00  0.00           P  
ATOM   1840  OP2   G    58     -23.265 -39.647 -55.975  1.00  0.00           O  
ATOM   1841  OP1   G    58     -24.540 -41.692 -55.091  1.00  0.00           O  
ATOM   1842  O5'   G    58     -22.086 -41.791 -55.505  1.00  0.00           O  
ATOM   1843  C5'   G    58     -21.982 -43.198 -55.339  1.00  0.00           C  
ATOM   1844  C4'   G    58     -20.556 -43.623 -55.095  1.00  0.00           C  
ATOM   1845  O4'   G    58     -19.730 -43.243 -56.226  1.00  0.00           O  
ATOM   1846  C3'   G    58     -19.864 -42.985 -53.901  1.00  0.00           C  
ATOM   1847  O3'   G    58     -20.187 -43.614 -52.672  1.00  0.00           O  
ATOM   1848  C1'   G    58     -18.437 -42.818 -55.778  1.00  0.00           C  
ATOM   1849  C2'   G    58     -18.391 -43.092 -54.273  1.00  0.00           C  
ATOM   1850  O2'   G    58     -17.899 -44.406 -54.058  1.00  0.00           O  
ATOM   1851  N1    G    58     -15.046 -39.029 -56.039  1.00  0.00           N  
ATOM   1852  C2    G    58     -14.865 -40.340 -55.673  1.00  0.00           C  
ATOM   1853  N2    G    58     -13.619 -40.696 -55.331  1.00  0.00           N  
ATOM   1854  N3    G    58     -15.835 -41.240 -55.645  1.00  0.00           N  
ATOM   1855  C4    G    58     -17.022 -40.717 -56.016  1.00  0.00           C  
ATOM   1856  C5    G    58     -17.310 -39.423 -56.401  1.00  0.00           C  
ATOM   1857  C6    G    58     -16.261 -38.468 -56.426  1.00  0.00           C  
ATOM   1858  O6    G    58     -16.314 -37.273 -56.737  1.00  0.00           O  
ATOM   1859  N7    G    58     -18.656 -39.289 -56.707  1.00  0.00           N  
ATOM   1860  C8    G    58     -19.153 -40.479 -56.509  1.00  0.00           C  
ATOM   1861  N9    G    58     -18.217 -41.393 -56.089  1.00  0.00           N  
ATOM   1862  H5'   G    58     -22.315 -43.641 -56.147  1.00  0.00           H  
ATOM   1863 H5''   G    58     -22.533 -43.471 -54.575  1.00  0.00           H  
ATOM   1864  H4'   G    58     -20.528 -44.598 -54.994  1.00  0.00           H  
ATOM   1865  H3'   G    58     -20.114 -42.038 -53.852  1.00  0.00           H  
ATOM   1866  H1'   G    58     -17.757 -43.360 -56.228  1.00  0.00           H  
ATOM   1867  H2'   G    58     -17.852 -42.421 -53.804  1.00  0.00           H  
ATOM   1868 HO2'   G    58     -18.494 -44.871 -53.434  1.00  0.00           H  
ATOM   1869  H1    G    58     -14.263 -38.442 -56.027  1.00  0.00           H  
ATOM   1870  H22   G    58     -13.429 -41.620 -55.061  1.00  0.00           H  
ATOM   1871  H21   G    58     -12.895 -40.036 -55.349  1.00  0.00           H  
ATOM   1872  H8    G    58     -20.099 -40.698 -56.646  1.00  0.00           H  
ATOM   1873  P     A    59     -20.168 -42.770 -51.303  1.00  0.00           P  
ATOM   1874  OP2   A    59     -20.783 -41.446 -51.572  1.00  0.00           O  
ATOM   1875  OP1   A    59     -20.716 -43.630 -50.226  1.00  0.00           O  
ATOM   1876  O5'   A    59     -18.618 -42.542 -51.013  1.00  0.00           O  
ATOM   1877  C5'   A    59     -17.766 -43.635 -50.701  1.00  0.00           C  
ATOM   1878  C4'   A    59     -16.327 -43.201 -50.588  1.00  0.00           C  
ATOM   1879  O4'   A    59     -15.872 -42.669 -51.860  1.00  0.00           O  
ATOM   1880  C3'   A    59     -16.043 -42.082 -49.597  1.00  0.00           C  
ATOM   1881  O3'   A    59     -15.938 -42.542 -48.259  1.00  0.00           O  
ATOM   1882  C1'   A    59     -14.987 -41.565 -51.647  1.00  0.00           C  
ATOM   1883  C2'   A    59     -14.754 -41.478 -50.138  1.00  0.00           C  
ATOM   1884  O2'   A    59     -13.629 -42.276 -49.799  1.00  0.00           O  
ATOM   1885  N1    A    59     -14.082 -36.667 -52.969  1.00  0.00           N  
ATOM   1886  C2    A    59     -13.294 -37.622 -52.458  1.00  0.00           C  
ATOM   1887  N3    A    59     -13.596 -38.878 -52.137  1.00  0.00           N  
ATOM   1888  C4    A    59     -14.891 -39.137 -52.393  1.00  0.00           C  
ATOM   1889  C5    A    59     -15.822 -38.260 -52.916  1.00  0.00           C  
ATOM   1890  C6    A    59     -15.377 -36.960 -53.215  1.00  0.00           C  
ATOM   1891  N6    A    59     -16.162 -36.007 -53.723  1.00  0.00           N  
ATOM   1892  N7    A    59     -17.059 -38.877 -53.045  1.00  0.00           N  
ATOM   1893  C8    A    59     -16.851 -40.093 -52.603  1.00  0.00           C  
ATOM   1894  N9    A    59     -15.560 -40.320 -52.193  1.00  0.00           N  
ATOM   1895  H5'   A    59     -17.842 -44.312 -51.407  1.00  0.00           H  
ATOM   1896 H5''   A    59     -18.049 -44.029 -49.850  1.00  0.00           H  
ATOM   1897  H4'   A    59     -15.778 -43.979 -50.354  1.00  0.00           H  
ATOM   1898  H3'   A    59     -16.758 -41.415 -49.652  1.00  0.00           H  
ATOM   1899  H1'   A    59     -14.138 -41.758 -52.097  1.00  0.00           H  
ATOM   1900  H2'   A    59     -14.642 -40.549 -49.844  1.00  0.00           H  
ATOM   1901 HO2'   A    59     -13.863 -42.852 -49.041  1.00  0.00           H  
ATOM   1902  H2    A    59     -12.363 -37.359 -52.298  1.00  0.00           H  
ATOM   1903  H61   A    59     -15.795 -35.117 -53.911  1.00  0.00           H  
ATOM   1904  H62   A    59     -17.104 -36.197 -53.911  1.00  0.00           H  
ATOM   1905  H8    A    59     -17.552 -40.777 -52.569  1.00  0.00           H  
ATOM   1906  P     U    60     -16.439 -41.602 -47.057  1.00  0.00           P  
ATOM   1907  OP2   U    60     -17.700 -40.915 -47.440  1.00  0.00           O  
ATOM   1908  OP1   U    60     -16.390 -42.435 -45.821  1.00  0.00           O  
ATOM   1909  O5'   U    60     -15.323 -40.470 -46.961  1.00  0.00           O  
ATOM   1910  C5'   U    60     -13.964 -40.779 -46.598  1.00  0.00           C  
ATOM   1911  C4'   U    60     -13.096 -39.567 -46.813  1.00  0.00           C  
ATOM   1912  O4'   U    60     -13.175 -39.176 -48.212  1.00  0.00           O  
ATOM   1913  C3'   U    60     -13.543 -38.322 -46.057  1.00  0.00           C  
ATOM   1914  O3'   U    60     -13.078 -38.302 -44.710  1.00  0.00           O  
ATOM   1915  C1'   U    60     -13.138 -37.752 -48.304  1.00  0.00           C  
ATOM   1916  C2'   U    60     -12.936 -37.205 -46.891  1.00  0.00           C  
ATOM   1917  O2'   U    60     -11.555 -37.054 -46.646  1.00  0.00           O  
ATOM   1918  N1    U    60     -14.389 -37.275 -48.917  1.00  0.00           N  
ATOM   1919  C2    U    60     -14.359 -36.037 -49.534  1.00  0.00           C  
ATOM   1920  O2    U    60     -13.362 -35.349 -49.578  1.00  0.00           O  
ATOM   1921  N3    U    60     -15.544 -35.635 -50.094  1.00  0.00           N  
ATOM   1922  C4    U    60     -16.735 -36.328 -50.099  1.00  0.00           C  
ATOM   1923  O4    U    60     -17.709 -35.844 -50.672  1.00  0.00           O  
ATOM   1924  C5    U    60     -16.691 -37.598 -49.435  1.00  0.00           C  
ATOM   1925  C6    U    60     -15.550 -38.017 -48.883  1.00  0.00           C  
ATOM   1926  H5'   U    60     -13.593 -41.619 -47.202  1.00  0.00           H  
ATOM   1927 H5''   U    60     -13.916 -41.094 -45.545  1.00  0.00           H  
ATOM   1928  H4'   U    60     -12.100 -39.885 -46.470  1.00  0.00           H  
ATOM   1929  H3'   U    60     -14.634 -38.237 -45.954  1.00  0.00           H  
ATOM   1930  H1'   U    60     -12.313 -37.362 -48.919  1.00  0.00           H  
ATOM   1931  H2'   U    60     -13.376 -36.223 -46.669  1.00  0.00           H  
ATOM   1932 HO2'   U    60     -11.365 -37.237 -45.681  1.00  0.00           H  
ATOM   1933  H3    U    60     -15.544 -34.741 -50.546  1.00  0.00           H  
ATOM   1934  H5    U    60     -17.594 -38.224 -49.379  1.00  0.00           H  
ATOM   1935  H6    U    60     -15.537 -38.995 -48.379  1.00  0.00           H  
ATOM   1936  P     G    61     -14.008 -37.709 -43.541  1.00  0.00           P  
ATOM   1937  OP2   G    61     -15.389 -38.210 -43.755  1.00  0.00           O  
ATOM   1938  OP1   G    61     -13.330 -37.957 -42.243  1.00  0.00           O  
ATOM   1939  O5'   G    61     -14.005 -36.138 -43.806  1.00  0.00           O  
ATOM   1940  C5'   G    61     -12.835 -35.364 -43.589  1.00  0.00           C  
ATOM   1941  C4'   G    61     -13.052 -33.917 -43.957  1.00  0.00           C  
ATOM   1942  O4'   G    61     -13.302 -33.817 -45.386  1.00  0.00           O  
ATOM   1943  C3'   G    61     -14.262 -33.242 -43.328  1.00  0.00           C  
ATOM   1944  O3'   G    61     -14.035 -32.835 -41.990  1.00  0.00           O  
ATOM   1945  C1'   G    61     -14.179 -32.724 -45.613  1.00  0.00           C  
ATOM   1946  C2'   G    61     -14.511 -32.079 -44.273  1.00  0.00           C  
ATOM   1947  O2'   G    61     -13.604 -31.013 -44.028  1.00  0.00           O  
ATOM   1948  N1    G    61     -18.315 -31.359 -48.248  1.00  0.00           N  
ATOM   1949  C2    G    61     -17.330 -30.574 -47.700  1.00  0.00           C  
ATOM   1950  N2    G    61     -17.457 -29.250 -47.874  1.00  0.00           N  
ATOM   1951  N3    G    61     -16.293 -31.051 -47.031  1.00  0.00           N  
ATOM   1952  C4    G    61     -16.320 -32.398 -46.950  1.00  0.00           C  
ATOM   1953  C5    G    61     -17.255 -33.273 -47.461  1.00  0.00           C  
ATOM   1954  C6    G    61     -18.363 -32.748 -48.177  1.00  0.00           C  
ATOM   1955  O6    G    61     -19.297 -33.360 -48.707  1.00  0.00           O  
ATOM   1956  N7    G    61     -16.919 -34.585 -47.161  1.00  0.00           N  
ATOM   1957  C8    G    61     -15.807 -34.487 -46.485  1.00  0.00           C  
ATOM   1958  N9    G    61     -15.387 -33.189 -46.320  1.00  0.00           N  
ATOM   1959  H5'   G    61     -12.106 -35.727 -44.134  1.00  0.00           H  
ATOM   1960 H5''   G    61     -12.586 -35.420 -42.643  1.00  0.00           H  
ATOM   1961  H4'   G    61     -12.243 -33.409 -43.736  1.00  0.00           H  
ATOM   1962  H3'   G    61     -15.025 -33.855 -43.363  1.00  0.00           H  
ATOM   1963  H1'   G    61     -13.699 -32.080 -46.176  1.00  0.00           H  
ATOM   1964  H2'   G    61     -15.443 -31.778 -44.235  1.00  0.00           H  
ATOM   1965 HO2'   G    61     -14.076 -30.161 -44.135  1.00  0.00           H  
ATOM   1966  H1    G    61     -19.042 -30.908 -48.726  1.00  0.00           H  
ATOM   1967  H22   G    61     -16.784 -28.641 -47.504  1.00  0.00           H  
ATOM   1968  H21   G    61     -18.222 -28.890 -48.368  1.00  0.00           H  
ATOM   1969  H8    G    61     -15.321 -35.261 -46.131  1.00  0.00           H  
ATOM   1970  P     G    62     -15.132 -33.139 -40.855  1.00  0.00           P  
ATOM   1971  OP2   G    62     -15.708 -34.482 -41.122  1.00  0.00           O  
ATOM   1972  OP1   G    62     -14.519 -32.853 -39.533  1.00  0.00           O  
ATOM   1973  O5'   G    62     -16.269 -32.054 -41.117  1.00  0.00           O  
ATOM   1974  C5'   G    62     -16.029 -30.675 -40.879  1.00  0.00           C  
ATOM   1975  C4'   G    62     -17.072 -29.809 -41.541  1.00  0.00           C  
ATOM   1976  O4'   G    62     -17.038 -30.034 -42.972  1.00  0.00           O  
ATOM   1977  C3'   G    62     -18.517 -30.092 -41.156  1.00  0.00           C  
ATOM   1978  O3'   G    62     -18.910 -29.438 -39.961  1.00  0.00           O  
ATOM   1979  C1'   G    62     -18.348 -30.084 -43.497  1.00  0.00           C  
ATOM   1980  C2'   G    62     -19.283 -29.626 -42.380  1.00  0.00           C  
ATOM   1981  O2'   G    62     -19.391 -28.210 -42.412  1.00  0.00           O  
ATOM   1982  N1    G    62     -21.206 -33.080 -46.458  1.00  0.00           N  
ATOM   1983  C2    G    62     -21.234 -31.714 -46.311  1.00  0.00           C  
ATOM   1984  N2    G    62     -22.140 -31.054 -47.047  1.00  0.00           N  
ATOM   1985  N3    G    62     -20.431 -31.043 -45.501  1.00  0.00           N  
ATOM   1986  C4    G    62     -19.585 -31.858 -44.838  1.00  0.00           C  
ATOM   1987  C5    G    62     -19.476 -33.231 -44.913  1.00  0.00           C  
ATOM   1988  C6    G    62     -20.343 -33.939 -45.785  1.00  0.00           C  
ATOM   1989  O6    G    62     -20.401 -35.157 -45.992  1.00  0.00           O  
ATOM   1990  N7    G    62     -18.477 -33.693 -44.068  1.00  0.00           N  
ATOM   1991  C8    G    62     -18.005 -32.614 -43.505  1.00  0.00           C  
ATOM   1992  N9    G    62     -18.632 -31.466 -43.927  1.00  0.00           N  
ATOM   1993  H5'   G    62     -15.146 -30.438 -41.231  1.00  0.00           H  
ATOM   1994 H5''   G    62     -16.042 -30.510 -39.913  1.00  0.00           H  
ATOM   1995  H4'   G    62     -16.866 -28.868 -41.357  1.00  0.00           H  
ATOM   1996  H3'   G    62     -18.638 -31.058 -41.051  1.00  0.00           H  
ATOM   1997  H1'   G    62     -18.435 -29.479 -44.263  1.00  0.00           H  
ATOM   1998  H2'   G    62     -20.160 -30.059 -42.441  1.00  0.00           H  
ATOM   1999 HO2'   G    62     -19.745 -27.937 -43.284  1.00  0.00           H  
ATOM   2000  H1    G    62     -21.844 -33.482 -47.085  1.00  0.00           H  
ATOM   2001  H22   G    62     -22.205 -30.078 -46.983  1.00  0.00           H  
ATOM   2002  H21   G    62     -22.737 -31.544 -47.649  1.00  0.00           H  
ATOM   2003  H8    G    62     -17.278 -32.622 -42.849  1.00  0.00           H  
ATOM   2004  P     C    63     -19.913 -30.163 -38.936  1.00  0.00           P  
ATOM   2005  OP2   C    63     -19.463 -31.568 -38.767  1.00  0.00           O  
ATOM   2006  OP1   C    63     -20.060 -29.292 -37.743  1.00  0.00           O  
ATOM   2007  O5'   C    63     -21.307 -30.181 -39.707  1.00  0.00           O  
ATOM   2008  C5'   C    63     -21.992 -28.973 -40.003  1.00  0.00           C  
ATOM   2009  C4'   C    63     -23.072 -29.184 -41.036  1.00  0.00           C  
ATOM   2010  O4'   C    63     -22.523 -29.773 -42.242  1.00  0.00           O  
ATOM   2011  C3'   C    63     -24.182 -30.152 -40.658  1.00  0.00           C  
ATOM   2012  O3'   C    63     -25.155 -29.572 -39.807  1.00  0.00           O  
ATOM   2013  C1'   C    63     -23.479 -30.587 -42.863  1.00  0.00           C  
ATOM   2014  C2'   C    63     -24.755 -30.482 -42.026  1.00  0.00           C  
ATOM   2015  O2'   C    63     -25.551 -29.415 -42.521  1.00  0.00           O  
ATOM   2016  N1    C    63     -22.955 -31.974 -42.919  1.00  0.00           N  
ATOM   2017  C2    C    63     -23.489 -32.849 -43.874  1.00  0.00           C  
ATOM   2018  O2    C    63     -24.378 -32.442 -44.638  1.00  0.00           O  
ATOM   2019  N3    C    63     -23.028 -34.119 -43.946  1.00  0.00           N  
ATOM   2020  C4    C    63     -22.073 -34.531 -43.113  1.00  0.00           C  
ATOM   2021  N4    C    63     -21.649 -35.793 -43.221  1.00  0.00           N  
ATOM   2022  C5    C    63     -21.510 -33.668 -42.132  1.00  0.00           C  
ATOM   2023  C6    C    63     -21.972 -32.413 -42.070  1.00  0.00           C  
ATOM   2024  H5'   C    63     -21.349 -28.316 -40.341  1.00  0.00           H  
ATOM   2025 H5''   C    63     -22.400 -28.628 -39.181  1.00  0.00           H  
ATOM   2026  H4'   C    63     -23.461 -28.315 -41.266  1.00  0.00           H  
ATOM   2027  H3'   C    63     -23.787 -30.957 -40.261  1.00  0.00           H  
ATOM   2028  H1'   C    63     -23.663 -30.271 -43.772  1.00  0.00           H  
ATOM   2029  H2'   C    63     -25.250 -31.327 -42.013  1.00  0.00           H  
ATOM   2030 HO2'   C    63     -26.167 -29.123 -41.818  1.00  0.00           H  
ATOM   2031  H42   C    63     -20.948 -36.126 -42.623  1.00  0.00           H  
ATOM   2032  H41   C    63     -22.039 -36.385 -43.898  1.00  0.00           H  
ATOM   2033  H5    C    63     -20.807 -33.980 -41.524  1.00  0.00           H  
ATOM   2034  H6    C    63     -21.598 -31.803 -41.402  1.00  0.00           H  
ATOM   2035  P     C    64     -26.352 -30.473 -39.239  1.00  0.00           P  
ATOM   2036  OP2   C    64     -25.938 -31.882 -39.451  1.00  0.00           O  
ATOM   2037  OP1   C    64     -26.609 -29.984 -37.860  1.00  0.00           O  
ATOM   2038  O5'   C    64     -27.661 -30.207 -40.107  1.00  0.00           O  
ATOM   2039  C5'   C    64     -28.707 -29.381 -39.616  1.00  0.00           C  
ATOM   2040  C4'   C    64     -28.631 -27.987 -40.188  1.00  0.00           C  
ATOM   2041  O4'   C    64     -27.614 -27.919 -41.225  1.00  0.00           O  
ATOM   2042  C3'   C    64     -29.883 -27.481 -40.888  1.00  0.00           C  
ATOM   2043  O3'   C    64     -30.858 -26.986 -39.987  1.00  0.00           O  
ATOM   2044  C1'   C    64     -27.983 -26.958 -42.189  1.00  0.00           C  
ATOM   2045  C2'   C    64     -29.328 -26.365 -41.762  1.00  0.00           C  
ATOM   2046  O2'   C    64     -29.096 -25.186 -41.005  1.00  0.00           O  
ATOM   2047  N1    C    64     -28.054 -27.616 -43.518  1.00  0.00           N  
ATOM   2048  C2    C    64     -28.034 -26.808 -44.662  1.00  0.00           C  
ATOM   2049  O2    C    64     -27.959 -25.576 -44.533  1.00  0.00           O  
ATOM   2050  N3    C    64     -28.097 -27.383 -45.885  1.00  0.00           N  
ATOM   2051  C4    C    64     -28.178 -28.708 -45.997  1.00  0.00           C  
ATOM   2052  N4    C    64     -28.238 -29.231 -47.224  1.00  0.00           N  
ATOM   2053  C5    C    64     -28.201 -29.557 -44.854  1.00  0.00           C  
ATOM   2054  C6    C    64     -28.137 -28.977 -43.649  1.00  0.00           C  
ATOM   2055  H5'   C    64     -28.641 -29.330 -38.640  1.00  0.00           H  
ATOM   2056 H5''   C    64     -29.568 -29.780 -39.859  1.00  0.00           H  
ATOM   2057  H4'   C    64     -28.397 -27.365 -39.469  1.00  0.00           H  
ATOM   2058  H3'   C    64     -30.285 -28.181 -41.443  1.00  0.00           H  
ATOM   2059  H1'   C    64     -27.311 -26.246 -42.214  1.00  0.00           H  
ATOM   2060  H2'   C    64     -29.907 -26.193 -42.533  1.00  0.00           H  
ATOM   2061 HO2'   C    64     -29.773 -25.121 -40.299  1.00  0.00           H  
ATOM   2062  H42   C    64     -28.298 -30.202 -47.340  1.00  0.00           H  
ATOM   2063  H41   C    64     -28.223 -28.644 -48.008  1.00  0.00           H  
ATOM   2064  H5    C    64     -28.260 -30.531 -44.946  1.00  0.00           H  
ATOM   2065  H6    C    64     -28.151 -29.544 -42.851  1.00  0.00           H  
ATOM   2066  P     U    65     -32.369 -26.750 -40.481  1.00  0.00           P  
ATOM   2067  OP2   U    65     -32.737 -27.868 -41.386  1.00  0.00           O  
ATOM   2068  OP1   U    65     -33.205 -26.467 -39.287  1.00  0.00           O  
ATOM   2069  O5'   U    65     -32.286 -25.418 -41.351  1.00  0.00           O  
ATOM   2070  C5'   U    65     -33.266 -25.126 -42.335  1.00  0.00           C  
ATOM   2071  C4'   U    65     -32.733 -24.193 -43.394  1.00  0.00           C  
ATOM   2072  O4'   U    65     -31.468 -24.691 -43.886  1.00  0.00           O  
ATOM   2073  C3'   U    65     -33.590 -24.033 -44.640  1.00  0.00           C  
ATOM   2074  O3'   U    65     -34.554 -23.001 -44.520  1.00  0.00           O  
ATOM   2075  C1'   U    65     -31.356 -24.537 -45.301  1.00  0.00           C  
ATOM   2076  C2'   U    65     -32.586 -23.735 -45.743  1.00  0.00           C  
ATOM   2077  O2'   U    65     -32.241 -22.357 -45.765  1.00  0.00           O  
ATOM   2078  N1    U    65     -31.330 -25.898 -45.891  1.00  0.00           N  
ATOM   2079  C2    U    65     -30.946 -26.004 -47.215  1.00  0.00           C  
ATOM   2080  O2    U    65     -30.634 -25.044 -47.897  1.00  0.00           O  
ATOM   2081  N3    U    65     -30.936 -27.282 -47.717  1.00  0.00           N  
ATOM   2082  C4    U    65     -31.265 -28.442 -47.048  1.00  0.00           C  
ATOM   2083  O4    U    65     -31.207 -29.520 -47.642  1.00  0.00           O  
ATOM   2084  C5    U    65     -31.653 -28.255 -45.683  1.00  0.00           C  
ATOM   2085  C6    U    65     -31.670 -27.022 -45.168  1.00  0.00           C  
ATOM   2086  H5'   U    65     -34.039 -24.708 -41.902  1.00  0.00           H  
ATOM   2087 H5''   U    65     -33.551 -25.961 -42.760  1.00  0.00           H  
ATOM   2088  H4'   U    65     -32.587 -23.311 -42.995  1.00  0.00           H  
ATOM   2089  H3'   U    65     -34.047 -24.880 -44.821  1.00  0.00           H  
ATOM   2090  H1'   U    65     -30.544 -24.054 -45.563  1.00  0.00           H  
ATOM   2091  H2'   U    65     -32.910 -24.041 -46.615  1.00  0.00           H  
ATOM   2092 HO2'   U    65     -33.028 -21.826 -45.521  1.00  0.00           H  
ATOM   2093  H3    U    65     -30.667 -27.380 -48.654  1.00  0.00           H  
ATOM   2094  H5    U    65     -31.903 -29.026 -45.132  1.00  0.00           H  
ATOM   2095  H6    U    65     -31.939 -26.921 -44.232  1.00  0.00           H  
ATOM   2096  P     U    66     -36.070 -23.251 -44.991  1.00  0.00           P  
ATOM   2097  OP2   U    66     -36.400 -24.676 -44.737  1.00  0.00           O  
ATOM   2098  OP1   U    66     -36.917 -22.184 -44.399  1.00  0.00           O  
ATOM   2099  O5'   U    66     -36.025 -23.028 -46.567  1.00  0.00           O  
ATOM   2100  C5'   U    66     -35.889 -21.726 -47.116  1.00  0.00           C  
ATOM   2101  C4'   U    66     -35.641 -21.772 -48.604  1.00  0.00           C  
ATOM   2102  O4'   U    66     -34.372 -22.432 -48.855  1.00  0.00           O  
ATOM   2103  C3'   U    66     -36.658 -22.545 -49.429  1.00  0.00           C  
ATOM   2104  O3'   U    66     -37.780 -21.764 -49.799  1.00  0.00           O  
ATOM   2105  C1'   U    66     -34.455 -23.180 -50.058  1.00  0.00           C  
ATOM   2106  C2'   U    66     -35.851 -22.965 -50.653  1.00  0.00           C  
ATOM   2107  O2'   U    66     -35.782 -21.916 -51.609  1.00  0.00           O  
ATOM   2108  N1    U    66     -34.184 -24.608 -49.761  1.00  0.00           N  
ATOM   2109  C2    U    66     -33.609 -25.363 -50.766  1.00  0.00           C  
ATOM   2110  O2    U    66     -33.322 -24.908 -51.860  1.00  0.00           O  
ATOM   2111  N3    U    66     -33.376 -26.678 -50.446  1.00  0.00           N  
ATOM   2112  C4    U    66     -33.654 -27.305 -49.250  1.00  0.00           C  
ATOM   2113  O4    U    66     -33.385 -28.500 -49.116  1.00  0.00           O  
ATOM   2114  C5    U    66     -34.249 -26.462 -48.257  1.00  0.00           C  
ATOM   2115  C6    U    66     -34.485 -25.177 -48.542  1.00  0.00           C  
ATOM   2116  H5'   U    66     -35.136 -21.273 -46.681  1.00  0.00           H  
ATOM   2117 H5''   U    66     -36.709 -21.219 -46.945  1.00  0.00           H  
ATOM   2118  H4'   U    66     -35.585 -20.856 -48.947  1.00  0.00           H  
ATOM   2119  H3'   U    66     -36.964 -23.334 -48.937  1.00  0.00           H  
ATOM   2120  H1'   U    66     -33.781 -22.846 -50.688  1.00  0.00           H  
ATOM   2121  H2'   U    66     -36.200 -23.791 -51.047  1.00  0.00           H  
ATOM   2122 HO2'   U    66     -36.629 -21.421 -51.601  1.00  0.00           H  
ATOM   2123  H3    U    66     -32.968 -27.231 -51.144  1.00  0.00           H  
ATOM   2124  H5    U    66     -34.479 -26.824 -47.376  1.00  0.00           H  
ATOM   2125  H6    U    66     -34.893 -24.622 -47.847  1.00  0.00           H  
ATOM   2126  P     G    67     -39.268 -22.311 -49.540  1.00  0.00           P  
ATOM   2127  OP2   G    67     -39.311 -22.897 -48.176  1.00  0.00           O  
ATOM   2128  OP1   G    67     -40.225 -21.235 -49.907  1.00  0.00           O  
ATOM   2129  O5'   G    67     -39.433 -23.496 -50.591  1.00  0.00           O  
ATOM   2130  C5'   G    67     -39.461 -23.235 -51.986  1.00  0.00           C  
ATOM   2131  C4'   G    67     -39.158 -24.476 -52.789  1.00  0.00           C  
ATOM   2132  O4'   G    67     -37.828 -24.966 -52.478  1.00  0.00           O  
ATOM   2133  C3'   G    67     -40.048 -25.680 -52.518  1.00  0.00           C  
ATOM   2134  O3'   G    67     -41.304 -25.598 -53.171  1.00  0.00           O  
ATOM   2135  C1'   G    67     -37.804 -26.373 -52.502  1.00  0.00           C  
ATOM   2136  C2'   G    67     -39.178 -26.827 -52.996  1.00  0.00           C  
ATOM   2137  O2'   G    67     -39.163 -26.906 -54.414  1.00  0.00           O  
ATOM   2138  N1    G    67     -35.835 -30.149 -49.714  1.00  0.00           N  
ATOM   2139  C2    G    67     -35.941 -30.034 -51.078  1.00  0.00           C  
ATOM   2140  N2    G    67     -35.460 -31.057 -51.801  1.00  0.00           N  
ATOM   2141  N3    G    67     -36.478 -28.992 -51.692  1.00  0.00           N  
ATOM   2142  C4    G    67     -36.910 -28.059 -50.818  1.00  0.00           C  
ATOM   2143  C5    G    67     -36.851 -28.076 -49.441  1.00  0.00           C  
ATOM   2144  C6    G    67     -36.273 -29.200 -48.795  1.00  0.00           C  
ATOM   2145  O6    G    67     -36.129 -29.403 -47.584  1.00  0.00           O  
ATOM   2146  N7    G    67     -37.405 -26.920 -48.909  1.00  0.00           N  
ATOM   2147  C8    G    67     -37.783 -26.234 -49.953  1.00  0.00           C  
ATOM   2148  N9    G    67     -37.512 -26.866 -51.143  1.00  0.00           N  
ATOM   2149  H5'   G    67     -38.795 -22.547 -52.197  1.00  0.00           H  
ATOM   2150 H5''   G    67     -40.350 -22.904 -52.232  1.00  0.00           H  
ATOM   2151  H4'   G    67     -39.206 -24.254 -53.743  1.00  0.00           H  
ATOM   2152  H3'   G    67     -40.193 -25.771 -51.554  1.00  0.00           H  
ATOM   2153  H1'   G    67     -37.114 -26.692 -53.120  1.00  0.00           H  
ATOM   2154  H2'   G    67     -39.448 -27.677 -52.589  1.00  0.00           H  
ATOM   2155 HO2'   G    67     -39.024 -27.839 -54.681  1.00  0.00           H  
ATOM   2156  H1    G    67     -35.420 -30.962 -49.357  1.00  0.00           H  
ATOM   2157  H22   G    67     -35.509 -31.030 -52.780  1.00  0.00           H  
ATOM   2158  H21   G    67     -35.061 -31.831 -51.354  1.00  0.00           H  
ATOM   2159  H8    G    67     -38.215 -25.356 -49.893  1.00  0.00           H  
ATOM   2160  P     C    68     -42.624 -26.169 -52.455  1.00  0.00           P  
ATOM   2161  OP2   C    68     -42.666 -25.636 -51.070  1.00  0.00           O  
ATOM   2162  OP1   C    68     -43.776 -25.939 -53.364  1.00  0.00           O  
ATOM   2163  O5'   C    68     -42.370 -27.740 -52.371  1.00  0.00           O  
ATOM   2164  C5'   C    68     -43.206 -28.574 -51.583  1.00  0.00           C  
ATOM   2165  C4'   C    68     -43.403 -29.928 -52.221  1.00  0.00           C  
ATOM   2166  O4'   C    68     -43.925 -29.785 -53.566  1.00  0.00           O  
ATOM   2167  C3'   C    68     -42.149 -30.766 -52.414  1.00  0.00           C  
ATOM   2168  O3'   C    68     -41.735 -31.423 -51.228  1.00  0.00           O  
ATOM   2169  C1'   C    68     -43.426 -30.820 -54.387  1.00  0.00           C  
ATOM   2170  C2'   C    68     -42.571 -31.727 -53.505  1.00  0.00           C  
ATOM   2171  O2'   C    68     -43.382 -32.771 -52.987  1.00  0.00           O  
ATOM   2172  N1    C    68     -42.648 -30.219 -55.499  1.00  0.00           N  
ATOM   2173  C2    C    68     -42.308 -31.031 -56.587  1.00  0.00           C  
ATOM   2174  O2    C    68     -42.663 -32.220 -56.590  1.00  0.00           O  
ATOM   2175  N3    C    68     -41.600 -30.508 -57.614  1.00  0.00           N  
ATOM   2176  C4    C    68     -41.230 -29.228 -57.587  1.00  0.00           C  
ATOM   2177  N4    C    68     -40.532 -28.754 -58.622  1.00  0.00           N  
ATOM   2178  C5    C    68     -41.559 -28.376 -56.495  1.00  0.00           C  
ATOM   2179  C6    C    68     -42.262 -28.904 -55.485  1.00  0.00           C  
ATOM   2180  H5'   C    68     -44.079 -28.141 -51.477  1.00  0.00           H  
ATOM   2181 H5''   C    68     -42.798 -28.693 -50.701  1.00  0.00           H  
ATOM   2182  H4'   C    68     -44.044 -30.435 -51.681  1.00  0.00           H  
ATOM   2183  H3'   C    68     -41.416 -30.203 -52.741  1.00  0.00           H  
ATOM   2184  H1'   C    68     -44.172 -31.338 -54.753  1.00  0.00           H  
ATOM   2185  H2'   C    68     -41.797 -32.078 -53.992  1.00  0.00           H  
ATOM   2186 HO2'   C    68     -43.068 -33.004 -52.089  1.00  0.00           H  
ATOM   2187  H42   C    68     -40.246 -27.818 -58.632  1.00  0.00           H  
ATOM   2188  H41   C    68     -40.307 -29.344 -59.372  1.00  0.00           H  
ATOM   2189  H5    C    68     -41.284 -27.435 -56.484  1.00  0.00           H  
ATOM   2190  H6    C    68     -42.498 -28.335 -54.725  1.00  0.00           H  
ATOM   2191  P     A    69     -40.188 -31.408 -50.793  1.00  0.00           P  
ATOM   2192  OP2   A    69     -39.676 -30.025 -50.962  1.00  0.00           O  
ATOM   2193  OP1   A    69     -40.074 -32.078 -49.473  1.00  0.00           O  
ATOM   2194  O5'   A    69     -39.475 -32.333 -51.878  1.00  0.00           O  
ATOM   2195  C5'   A    69     -39.753 -33.723 -51.947  1.00  0.00           C  
ATOM   2196  C4'   A    69     -39.253 -34.325 -53.236  1.00  0.00           C  
ATOM   2197  O4'   A    69     -39.897 -33.648 -54.340  1.00  0.00           O  
ATOM   2198  C3'   A    69     -37.764 -34.175 -53.509  1.00  0.00           C  
ATOM   2199  O3'   A    69     -36.987 -35.209 -52.930  1.00  0.00           O  
ATOM   2200  C1'   A    69     -38.979 -33.412 -55.396  1.00  0.00           C  
ATOM   2201  C2'   A    69     -37.694 -34.155 -55.030  1.00  0.00           C  
ATOM   2202  O2'   A    69     -37.758 -35.469 -55.566  1.00  0.00           O  
ATOM   2203  N1    A    69     -37.233 -29.569 -58.352  1.00  0.00           N  
ATOM   2204  C2    A    69     -37.295 -30.894 -58.540  1.00  0.00           C  
ATOM   2205  N3    A    69     -37.763 -31.838 -57.727  1.00  0.00           N  
ATOM   2206  C4    A    69     -38.214 -31.298 -56.581  1.00  0.00           C  
ATOM   2207  C5    A    69     -38.218 -29.958 -56.243  1.00  0.00           C  
ATOM   2208  C6    A    69     -37.696 -29.059 -57.190  1.00  0.00           C  
ATOM   2209  N6    A    69     -37.633 -27.739 -57.002  1.00  0.00           N  
ATOM   2210  N7    A    69     -38.762 -29.772 -54.979  1.00  0.00           N  
ATOM   2211  C8    A    69     -39.071 -30.984 -54.589  1.00  0.00           C  
ATOM   2212  N9    A    69     -38.767 -31.957 -55.510  1.00  0.00           N  
ATOM   2213  H5'   A    69     -40.722 -33.859 -51.886  1.00  0.00           H  
ATOM   2214 H5''   A    69     -39.319 -34.175 -51.193  1.00  0.00           H  
ATOM   2215  H4'   A    69     -39.487 -35.276 -53.271  1.00  0.00           H  
ATOM   2216  H3'   A    69     -37.461 -33.311 -53.158  1.00  0.00           H  
ATOM   2217  H1'   A    69     -39.326 -33.759 -56.245  1.00  0.00           H  
ATOM   2218  H2'   A    69     -36.902 -33.671 -55.347  1.00  0.00           H  
ATOM   2219 HO2'   A    69     -37.337 -36.090 -54.936  1.00  0.00           H  
ATOM   2220  H2    A    69     -36.946 -31.213 -59.399  1.00  0.00           H  
ATOM   2221  H61   A    69     -37.258 -27.162 -57.701  1.00  0.00           H  
ATOM   2222  H62   A    69     -37.963 -27.346 -56.168  1.00  0.00           H  
ATOM   2223  H8    A    69     -39.481 -31.179 -53.720  1.00  0.00           H  
ATOM   2224  P     A    70     -35.535 -34.884 -52.321  1.00  0.00           P  
ATOM   2225  OP2   A    70     -35.637 -33.630 -51.534  1.00  0.00           O  
ATOM   2226  OP1   A    70     -35.021 -36.117 -51.674  1.00  0.00           O  
ATOM   2227  O5'   A    70     -34.637 -34.589 -53.604  1.00  0.00           O  
ATOM   2228  C5'   A    70     -34.333 -35.618 -54.533  1.00  0.00           C  
ATOM   2229  C4'   A    70     -33.684 -35.067 -55.778  1.00  0.00           C  
ATOM   2230  O4'   A    70     -34.608 -34.137 -56.407  1.00  0.00           O  
ATOM   2231  C3'   A    70     -32.420 -34.249 -55.565  1.00  0.00           C  
ATOM   2232  O3'   A    70     -31.256 -35.048 -55.447  1.00  0.00           O  
ATOM   2233  C1'   A    70     -33.903 -33.040 -56.946  1.00  0.00           C  
ATOM   2234  C2'   A    70     -32.413 -33.333 -56.781  1.00  0.00           C  
ATOM   2235  O2'   A    70     -31.945 -34.015 -57.936  1.00  0.00           O  
ATOM   2236  N1    A    70     -34.227 -27.900 -57.112  1.00  0.00           N  
ATOM   2237  C2    A    70     -33.771 -28.802 -57.990  1.00  0.00           C  
ATOM   2238  N3    A    70     -33.716 -30.128 -57.882  1.00  0.00           N  
ATOM   2239  C4    A    70     -34.206 -30.529 -56.696  1.00  0.00           C  
ATOM   2240  C5    A    70     -34.709 -29.722 -55.692  1.00  0.00           C  
ATOM   2241  C6    A    70     -34.713 -28.336 -55.930  1.00  0.00           C  
ATOM   2242  N6    A    70     -35.166 -27.436 -55.054  1.00  0.00           N  
ATOM   2243  N7    A    70     -35.125 -30.487 -54.611  1.00  0.00           N  
ATOM   2244  C8    A    70     -34.869 -31.717 -54.979  1.00  0.00           C  
ATOM   2245  N9    A    70     -34.312 -31.817 -56.230  1.00  0.00           N  
ATOM   2246  H5'   A    70     -35.162 -36.079 -54.783  1.00  0.00           H  
ATOM   2247 H5''   A    70     -33.725 -36.261 -54.113  1.00  0.00           H  
ATOM   2248  H4'   A    70     -33.489 -35.794 -56.406  1.00  0.00           H  
ATOM   2249  H3'   A    70     -32.519 -33.704 -54.756  1.00  0.00           H  
ATOM   2250  H1'   A    70     -34.114 -32.946 -57.899  1.00  0.00           H  
ATOM   2251  H2'   A    70     -31.902 -32.514 -56.611  1.00  0.00           H  
ATOM   2252 HO2'   A    70     -31.173 -33.533 -58.299  1.00  0.00           H  
ATOM   2253  H2    A    70     -33.430 -28.434 -58.832  1.00  0.00           H  
ATOM   2254  H61   A    70     -35.142 -26.482 -55.276  1.00  0.00           H  
ATOM   2255  H62   A    70     -35.523 -27.729 -54.190  1.00  0.00           H  
ATOM   2256  H8    A    70     -35.057 -32.496 -54.413  1.00  0.00           H  
ATOM   2257  P     A    71     -30.008 -34.534 -54.573  1.00  0.00           P  
ATOM   2258  OP2   A    71     -30.541 -33.880 -53.351  1.00  0.00           O  
ATOM   2259  OP1   A    71     -29.044 -35.655 -54.444  1.00  0.00           O  
ATOM   2260  O5'   A    71     -29.339 -33.409 -55.481  1.00  0.00           O  
ATOM   2261  C5'   A    71     -28.724 -33.740 -56.717  1.00  0.00           C  
ATOM   2262  C4'   A    71     -28.614 -32.538 -57.621  1.00  0.00           C  
ATOM   2263  O4'   A    71     -29.906 -31.884 -57.709  1.00  0.00           O  
ATOM   2264  C3'   A    71     -27.684 -31.431 -57.148  1.00  0.00           C  
ATOM   2265  O3'   A    71     -26.323 -31.680 -57.455  1.00  0.00           O  
ATOM   2266  C1'   A    71     -29.756 -30.487 -57.730  1.00  0.00           C  
ATOM   2267  C2'   A    71     -28.257 -30.219 -57.864  1.00  0.00           C  
ATOM   2268  O2'   A    71     -27.903 -30.218 -59.239  1.00  0.00           O  
ATOM   2269  N1    A    71     -31.652 -26.288 -55.422  1.00  0.00           N  
ATOM   2270  C2    A    71     -31.191 -26.504 -56.661  1.00  0.00           C  
ATOM   2271  N3    A    71     -30.711 -27.625 -57.196  1.00  0.00           N  
ATOM   2272  C4    A    71     -30.729 -28.626 -56.298  1.00  0.00           C  
ATOM   2273  C5    A    71     -31.172 -28.558 -54.991  1.00  0.00           C  
ATOM   2274  C6    A    71     -31.656 -27.315 -54.545  1.00  0.00           C  
ATOM   2275  N6    A    71     -32.115 -27.099 -53.310  1.00  0.00           N  
ATOM   2276  N7    A    71     -31.039 -29.789 -54.363  1.00  0.00           N  
ATOM   2277  C8    A    71     -30.528 -30.561 -55.291  1.00  0.00           C  
ATOM   2278  N9    A    71     -30.314 -29.922 -56.487  1.00  0.00           N  
ATOM   2279  H5'   A    71     -29.258 -34.429 -57.166  1.00  0.00           H  
ATOM   2280 H5''   A    71     -27.827 -34.094 -56.545  1.00  0.00           H  
ATOM   2281  H4'   A    71     -28.336 -32.824 -58.517  1.00  0.00           H  
ATOM   2282  H3'   A    71     -27.777 -31.305 -56.180  1.00  0.00           H  
ATOM   2283  H1'   A    71     -30.226 -30.106 -58.502  1.00  0.00           H  
ATOM   2284  H2'   A    71     -27.997 -29.384 -57.421  1.00  0.00           H  
ATOM   2285 HO2'   A    71     -27.011 -30.610 -59.338  1.00  0.00           H  
ATOM   2286  H2    A    71     -31.210 -25.727 -57.258  1.00  0.00           H  
ATOM   2287  H61   A    71     -32.441 -26.210 -53.057  1.00  0.00           H  
ATOM   2288  H62   A    71     -32.128 -27.829 -52.657  1.00  0.00           H  
ATOM   2289  H8    A    71     -30.317 -31.507 -55.143  1.00  0.00           H  
ATOM   2290  P     G    72     -25.161 -30.883 -56.682  1.00  0.00           P  
ATOM   2291  OP2   G    72     -25.515 -30.839 -55.241  1.00  0.00           O  
ATOM   2292  OP1   G    72     -23.855 -31.453 -57.101  1.00  0.00           O  
ATOM   2293  O5'   G    72     -25.259 -29.401 -57.259  1.00  0.00           O  
ATOM   2294  C5'   G    72     -24.690 -28.306 -56.557  1.00  0.00           C  
ATOM   2295  C4'   G    72     -25.635 -27.132 -56.501  1.00  0.00           C  
ATOM   2296  O4'   G    72     -26.958 -27.578 -56.086  1.00  0.00           O  
ATOM   2297  C3'   G    72     -25.285 -26.042 -55.499  1.00  0.00           C  
ATOM   2298  O3'   G    72     -24.279 -25.160 -55.968  1.00  0.00           O  
ATOM   2299  C1'   G    72     -27.556 -26.584 -55.299  1.00  0.00           C  
ATOM   2300  C2'   G    72     -26.624 -25.375 -55.259  1.00  0.00           C  
ATOM   2301  O2'   G    72     -26.956 -24.490 -56.319  1.00  0.00           O  
ATOM   2302  N1    G    72     -29.582 -25.741 -50.705  1.00  0.00           N  
ATOM   2303  C2    G    72     -29.533 -24.918 -51.803  1.00  0.00           C  
ATOM   2304  N2    G    72     -30.096 -23.708 -51.666  1.00  0.00           N  
ATOM   2305  N3    G    72     -28.973 -25.253 -52.954  1.00  0.00           N  
ATOM   2306  C4    G    72     -28.456 -26.499 -52.920  1.00  0.00           C  
ATOM   2307  C5    G    72     -28.452 -27.402 -51.877  1.00  0.00           C  
ATOM   2308  C6    G    72     -29.055 -27.028 -50.648  1.00  0.00           C  
ATOM   2309  O6    G    72     -29.154 -27.688 -49.607  1.00  0.00           O  
ATOM   2310  N7    G    72     -27.818 -28.579 -52.246  1.00  0.00           N  
ATOM   2311  C8    G    72     -27.454 -28.376 -53.483  1.00  0.00           C  
ATOM   2312  N9    G    72     -27.810 -27.135 -53.954  1.00  0.00           N  
ATOM   2313  H5'   G    72     -23.864 -28.032 -57.008  1.00  0.00           H  
ATOM   2314 H5''   G    72     -24.475 -28.589 -55.643  1.00  0.00           H  
ATOM   2315  H4'   G    72     -25.698 -26.734 -57.394  1.00  0.00           H  
ATOM   2316  H3'   G    72     -24.984 -26.458 -54.665  1.00  0.00           H  
ATOM   2317  H1'   G    72     -28.407 -26.326 -55.712  1.00  0.00           H  
ATOM   2318  H2'   G    72     -26.650 -24.924 -54.388  1.00  0.00           H  
ATOM   2319 HO2'   G    72     -27.805 -24.046 -56.110  1.00  0.00           H  
ATOM   2320  H1    G    72     -30.020 -25.398 -49.899  1.00  0.00           H  
ATOM   2321  H22   G    72     -30.091 -23.077 -52.416  1.00  0.00           H  
ATOM   2322  H21   G    72     -30.512 -23.452 -50.817  1.00  0.00           H  
ATOM   2323  H8    G    72     -26.977 -29.041 -54.021  1.00  0.00           H  
ATOM   2324  P     G    73     -22.938 -24.936 -55.111  1.00  0.00           P  
ATOM   2325  OP2   G    73     -22.605 -26.216 -54.435  1.00  0.00           O  
ATOM   2326  OP1   G    73     -21.933 -24.287 -55.990  1.00  0.00           O  
ATOM   2327  O5'   G    73     -23.366 -23.885 -53.992  1.00  0.00           O  
ATOM   2328  C5'   G    73     -23.803 -22.581 -54.346  1.00  0.00           C  
ATOM   2329  C4'   G    73     -24.685 -21.983 -53.279  1.00  0.00           C  
ATOM   2330  O4'   G    73     -25.846 -22.828 -53.057  1.00  0.00           O  
ATOM   2331  C3'   G    73     -24.080 -21.893 -51.886  1.00  0.00           C  
ATOM   2332  O3'   G    73     -23.161 -20.822 -51.751  1.00  0.00           O  
ATOM   2333  C1'   G    73     -26.203 -22.828 -51.707  1.00  0.00           C  
ATOM   2334  C2'   G    73     -25.325 -21.793 -51.023  1.00  0.00           C  
ATOM   2335  O2'   G    73     -25.926 -20.511 -51.132  1.00  0.00           O  
ATOM   2336  N1    G    73     -26.942 -26.004 -47.798  1.00  0.00           N  
ATOM   2337  C2    G    73     -27.329 -24.695 -47.946  1.00  0.00           C  
ATOM   2338  N2    G    73     -28.004 -24.154 -46.920  1.00  0.00           N  
ATOM   2339  N3    G    73     -27.077 -23.966 -49.021  1.00  0.00           N  
ATOM   2340  C4    G    73     -26.392 -24.662 -49.952  1.00  0.00           C  
ATOM   2341  C5    G    73     -25.958 -25.970 -49.904  1.00  0.00           C  
ATOM   2342  C6    G    73     -26.235 -26.740 -48.745  1.00  0.00           C  
ATOM   2343  O6    G    73     -25.935 -27.916 -48.511  1.00  0.00           O  
ATOM   2344  N7    G    73     -25.287 -26.310 -51.070  1.00  0.00           N  
ATOM   2345  C8    G    73     -25.325 -25.223 -51.793  1.00  0.00           C  
ATOM   2346  N9    G    73     -25.980 -24.186 -51.175  1.00  0.00           N  
ATOM   2347  H5'   G    73     -24.304 -22.628 -55.187  1.00  0.00           H  
ATOM   2348 H5''   G    73     -23.019 -22.005 -54.474  1.00  0.00           H  
ATOM   2349  H4'   G    73     -24.976 -21.089 -53.558  1.00  0.00           H  
ATOM   2350  H3'   G    73     -23.626 -22.734 -51.673  1.00  0.00           H  
ATOM   2351  H1'   G    73     -27.146 -22.584 -51.592  1.00  0.00           H  
ATOM   2352  H2'   G    73     -25.135 -22.028 -50.091  1.00  0.00           H  
ATOM   2353 HO2'   G    73     -25.227 -19.844 -51.296  1.00  0.00           H  
ATOM   2354  H1    G    73     -27.179 -26.457 -46.962  1.00  0.00           H  
ATOM   2355  H22   G    73     -28.306 -23.223 -46.969  1.00  0.00           H  
ATOM   2356  H21   G    73     -28.195 -24.687 -46.120  1.00  0.00           H  
ATOM   2357  H8    G    73     -24.926 -25.156 -52.686  1.00  0.00           H  
ATOM   2358  P     G    74     -21.830 -21.007 -50.869  1.00  0.00           P  
ATOM   2359  OP2   G    74     -21.196 -22.292 -51.258  1.00  0.00           O  
ATOM   2360  OP1   G    74     -21.047 -19.748 -50.947  1.00  0.00           O  
ATOM   2361  O5'   G    74     -22.373 -21.157 -49.378  1.00  0.00           O  
ATOM   2362  C5'   G    74     -23.098 -20.106 -48.757  1.00  0.00           C  
ATOM   2363  C4'   G    74     -23.752 -20.565 -47.477  1.00  0.00           C  
ATOM   2364  O4'   G    74     -24.607 -21.706 -47.747  1.00  0.00           O  
ATOM   2365  C3'   G    74     -22.813 -21.055 -46.385  1.00  0.00           C  
ATOM   2366  O3'   G    74     -22.263 -20.001 -45.614  1.00  0.00           O  
ATOM   2367  C1'   G    74     -24.557 -22.637 -46.678  1.00  0.00           C  
ATOM   2368  C2'   G    74     -23.696 -22.006 -45.583  1.00  0.00           C  
ATOM   2369  O2'   G    74     -24.542 -21.295 -44.691  1.00  0.00           O  
ATOM   2370  N1    G    74     -23.707 -27.564 -45.719  1.00  0.00           N  
ATOM   2371  C2    G    74     -24.330 -26.617 -44.943  1.00  0.00           C  
ATOM   2372  N2    G    74     -24.790 -27.032 -43.753  1.00  0.00           N  
ATOM   2373  N3    G    74     -24.493 -25.355 -45.305  1.00  0.00           N  
ATOM   2374  C4    G    74     -23.972 -25.109 -46.526  1.00  0.00           C  
ATOM   2375  C5    G    74     -23.331 -25.981 -47.380  1.00  0.00           C  
ATOM   2376  C6    G    74     -23.164 -27.332 -46.979  1.00  0.00           C  
ATOM   2377  O6    G    74     -22.623 -28.257 -47.596  1.00  0.00           O  
ATOM   2378  N7    G    74     -22.945 -25.335 -48.546  1.00  0.00           N  
ATOM   2379  C8    G    74     -23.349 -24.105 -48.382  1.00  0.00           C  
ATOM   2380  N9    G    74     -23.981 -23.899 -47.179  1.00  0.00           N  
ATOM   2381  H5'   G    74     -23.789 -19.786 -49.373  1.00  0.00           H  
ATOM   2382 H5''   G    74     -22.483 -19.370 -48.555  1.00  0.00           H  
ATOM   2383  H4'   G    74     -24.301 -19.835 -47.121  1.00  0.00           H  
ATOM   2384  H3'   G    74     -22.085 -21.565 -46.797  1.00  0.00           H  
ATOM   2385  H1'   G    74     -25.457 -22.805 -46.329  1.00  0.00           H  
ATOM   2386  H2'   G    74     -23.163 -22.683 -45.116  1.00  0.00           H  
ATOM   2387 HO2'   G    74     -24.060 -20.513 -44.349  1.00  0.00           H  
ATOM   2388  H1    G    74     -23.638 -28.473 -45.359  1.00  0.00           H  
ATOM   2389  H22   G    74     -25.245 -26.400 -43.156  1.00  0.00           H  
ATOM   2390  H21   G    74     -24.674 -27.965 -43.478  1.00  0.00           H  
ATOM   2391  H8    G    74     -23.216 -23.401 -49.050  1.00  0.00           H  
ATOM   2392  P     U    75     -20.681 -19.945 -45.335  1.00  0.00           P  
ATOM   2393  OP2   U    75     -19.981 -20.060 -46.639  1.00  0.00           O  
ATOM   2394  OP1   U    75     -20.410 -18.778 -44.457  1.00  0.00           O  
ATOM   2395  O5'   U    75     -20.390 -21.270 -44.500  1.00  0.00           O  
ATOM   2396  C5'   U    75     -20.906 -21.433 -43.188  1.00  0.00           C  
ATOM   2397  C4'   U    75     -20.776 -22.858 -42.711  1.00  0.00           C  
ATOM   2398  O4'   U    75     -21.517 -23.721 -43.610  1.00  0.00           O  
ATOM   2399  C3'   U    75     -19.373 -23.446 -42.729  1.00  0.00           C  
ATOM   2400  O3'   U    75     -18.600 -23.069 -41.603  1.00  0.00           O  
ATOM   2401  C1'   U    75     -20.847 -24.958 -43.753  1.00  0.00           C  
ATOM   2402  C2'   U    75     -19.640 -24.937 -42.825  1.00  0.00           C  
ATOM   2403  O2'   U    75     -20.011 -25.476 -41.564  1.00  0.00           O  
ATOM   2404  N1    U    75     -20.462 -25.145 -45.173  1.00  0.00           N  
ATOM   2405  C2    U    75     -20.222 -26.440 -45.596  1.00  0.00           C  
ATOM   2406  O2    U    75     -20.315 -27.408 -44.862  1.00  0.00           O  
ATOM   2407  N3    U    75     -19.869 -26.565 -46.917  1.00  0.00           N  
ATOM   2408  C4    U    75     -19.733 -25.551 -47.842  1.00  0.00           C  
ATOM   2409  O4    U    75     -19.407 -25.826 -48.997  1.00  0.00           O  
ATOM   2410  C5    U    75     -19.996 -24.239 -47.333  1.00  0.00           C  
ATOM   2411  C6    U    75     -20.343 -24.089 -46.051  1.00  0.00           C  
ATOM   2412  H5'   U    75     -21.853 -21.180 -43.183  1.00  0.00           H  
ATOM   2413 H5''   U    75     -20.415 -20.846 -42.576  1.00  0.00           H  
ATOM   2414  H4'   U    75     -21.144 -22.947 -41.808  1.00  0.00           H  
ATOM   2415  H3'   U    75     -18.915 -23.154 -43.545  1.00  0.00           H  
ATOM   2416  H1'   U    75     -21.450 -25.682 -43.482  1.00  0.00           H  
ATOM   2417  H2'   U    75     -18.877 -25.414 -43.212  1.00  0.00           H  
ATOM   2418 HO2'   U    75     -19.900 -26.450 -41.588  1.00  0.00           H  
ATOM   2419  H3    U    75     -19.695 -27.474 -47.238  1.00  0.00           H  
ATOM   2420  H5    U    75     -19.924 -23.458 -47.921  1.00  0.00           H  
ATOM   2421  H6    U    75     -20.517 -23.181 -45.727  1.00  0.00           H  
ATOM   2422  P     A    76     -17.114 -22.489 -41.799  1.00  0.00           P  
ATOM   2423  OP2   A    76     -17.152 -21.485 -42.891  1.00  0.00           O  
ATOM   2424  OP1   A    76     -16.591 -22.104 -40.464  1.00  0.00           O  
ATOM   2425  O5'   A    76     -16.277 -23.744 -42.313  1.00  0.00           O  
ATOM   2426  C5'   A    76     -16.062 -24.870 -41.475  1.00  0.00           C  
ATOM   2427  C4'   A    76     -15.702 -26.096 -42.276  1.00  0.00           C  
ATOM   2428  O4'   A    76     -16.694 -26.342 -43.298  1.00  0.00           O  
ATOM   2429  C3'   A    76     -14.394 -26.027 -43.049  1.00  0.00           C  
ATOM   2430  O3'   A    76     -13.258 -26.287 -42.242  1.00  0.00           O  
ATOM   2431  C1'   A    76     -16.072 -26.894 -44.441  1.00  0.00           C  
ATOM   2432  C2'   A    76     -14.600 -27.104 -44.101  1.00  0.00           C  
ATOM   2433  O2'   A    76     -14.428 -28.401 -43.550  1.00  0.00           O  
ATOM   2434  N1    A    76     -15.545 -26.303 -49.533  1.00  0.00           N  
ATOM   2435  C2    A    76     -15.270 -27.325 -48.712  1.00  0.00           C  
ATOM   2436  N3    A    76     -15.432 -27.411 -47.394  1.00  0.00           N  
ATOM   2437  C4    A    76     -15.948 -26.270 -46.903  1.00  0.00           C  
ATOM   2438  C5    A    76     -16.283 -25.137 -47.620  1.00  0.00           C  
ATOM   2439  C6    A    76     -16.064 -25.172 -49.008  1.00  0.00           C  
ATOM   2440  N6    A    76     -16.337 -24.155 -49.827  1.00  0.00           N  
ATOM   2441  N7    A    76     -16.790 -24.156 -46.778  1.00  0.00           N  
ATOM   2442  C8    A    76     -16.751 -24.710 -45.591  1.00  0.00           C  
ATOM   2443  N9    A    76     -16.253 -25.989 -45.593  1.00  0.00           N  
ATOM   2444  H5'   A    76     -16.880 -25.050 -40.965  1.00  0.00           H  
ATOM   2445 H5''   A    76     -15.334 -24.671 -40.850  1.00  0.00           H  
ATOM   2446  H4'   A    76     -15.671 -26.864 -41.668  1.00  0.00           H  
ATOM   2447  H3'   A    76     -14.288 -25.153 -43.481  1.00  0.00           H  
ATOM   2448  H1'   A    76     -16.488 -27.760 -44.638  1.00  0.00           H  
ATOM   2449  H2'   A    76     -14.023 -26.960 -44.880  1.00  0.00           H  
ATOM   2450 HO2'   A    76     -15.308 -28.812 -43.422  1.00  0.00           H  
ATOM   2451  H2    A    76     -14.895 -28.122 -49.143  1.00  0.00           H  
ATOM   2452  H61   A    76     -16.163 -24.238 -50.788  1.00  0.00           H  
ATOM   2453  H62   A    76     -16.714 -23.324 -49.469  1.00  0.00           H  
ATOM   2454  H8    A    76     -17.050 -24.252 -44.777  1.00  0.00           H  
ATOM   2455  P     U    77     -11.973 -25.326 -42.324  1.00  0.00           P  
ATOM   2456  OP2   U    77     -12.440 -23.923 -42.195  1.00  0.00           O  
ATOM   2457  OP1   U    77     -10.948 -25.848 -41.384  1.00  0.00           O  
ATOM   2458  O5'   U    77     -11.432 -25.531 -43.808  1.00  0.00           O  
ATOM   2459  C5'   U    77     -10.892 -26.778 -44.222  1.00  0.00           C  
ATOM   2460  C4'   U    77     -10.745 -26.850 -45.722  1.00  0.00           C  
ATOM   2461  O4'   U    77     -12.040 -26.691 -46.360  1.00  0.00           O  
ATOM   2462  C3'   U    77      -9.905 -25.759 -46.367  1.00  0.00           C  
ATOM   2463  O3'   U    77      -8.513 -26.012 -46.286  1.00  0.00           O  
ATOM   2464  C1'   U    77     -11.916 -25.980 -47.562  1.00  0.00           C  
ATOM   2465  C2'   U    77     -10.416 -25.792 -47.798  1.00  0.00           C  
ATOM   2466  O2'   U    77      -9.907 -26.918 -48.500  1.00  0.00           O  
ATOM   2467  N1    U    77     -12.624 -24.688 -47.393  1.00  0.00           N  
ATOM   2468  C2    U    77     -12.897 -23.964 -48.539  1.00  0.00           C  
ATOM   2469  O2    U    77     -12.584 -24.341 -49.655  1.00  0.00           O  
ATOM   2470  N3    U    77     -13.554 -22.775 -48.335  1.00  0.00           N  
ATOM   2471  C4    U    77     -13.959 -22.245 -47.129  1.00  0.00           C  
ATOM   2472  O4    U    77     -14.541 -21.160 -47.110  1.00  0.00           O  
ATOM   2473  C5    U    77     -13.644 -23.049 -45.987  1.00  0.00           C  
ATOM   2474  C6    U    77     -13.005 -24.211 -46.157  1.00  0.00           C  
ATOM   2475  H5'   U    77     -11.487 -27.498 -43.924  1.00  0.00           H  
ATOM   2476 H5''   U    77     -10.012 -26.898 -43.809  1.00  0.00           H  
ATOM   2477  H4'   U    77     -10.372 -27.723 -45.965  1.00  0.00           H  
ATOM   2478  H3'   U    77     -10.096 -24.885 -45.968  1.00  0.00           H  
ATOM   2479  H1'   U    77     -12.304 -26.466 -48.319  1.00  0.00           H  
ATOM   2480  H2'   U    77     -10.223 -24.955 -48.268  1.00  0.00           H  
ATOM   2481 HO2'   U    77     -10.185 -26.860 -49.439  1.00  0.00           H  
ATOM   2482  H3    U    77     -13.757 -22.246 -49.134  1.00  0.00           H  
ATOM   2483  H5    U    77     -13.895 -22.749 -45.088  1.00  0.00           H  
ATOM   2484  H6    U    77     -12.800 -24.741 -45.360  1.00  0.00           H  
ATOM   2485  P     G    78      -7.491 -24.814 -45.966  1.00  0.00           P  
ATOM   2486  OP2   G    78      -8.164 -23.870 -45.039  1.00  0.00           O  
ATOM   2487  OP1   G    78      -6.186 -25.412 -45.584  1.00  0.00           O  
ATOM   2488  O5'   G    78      -7.305 -24.080 -47.368  1.00  0.00           O  
ATOM   2489  C5'   G    78      -6.715 -24.753 -48.470  1.00  0.00           C  
ATOM   2490  C4'   G    78      -6.931 -24.001 -49.758  1.00  0.00           C  
ATOM   2491  O4'   G    78      -8.357 -23.866 -50.001  1.00  0.00           O  
ATOM   2492  C3'   G    78      -6.410 -22.574 -49.761  1.00  0.00           C  
ATOM   2493  O3'   G    78      -5.011 -22.526 -50.028  1.00  0.00           O  
ATOM   2494  C1'   G    78      -8.606 -22.602 -50.606  1.00  0.00           C  
ATOM   2495  C2'   G    78      -7.249 -21.940 -50.860  1.00  0.00           C  
ATOM   2496  O2'   G    78      -6.805 -22.266 -52.162  1.00  0.00           O  
ATOM   2497  N1    G    78     -11.180 -18.271 -50.118  1.00  0.00           N  
ATOM   2498  C2    G    78     -10.586 -18.811 -51.234  1.00  0.00           C  
ATOM   2499  N2    G    78     -10.654 -18.086 -52.354  1.00  0.00           N  
ATOM   2500  N3    G    78      -9.971 -19.980 -51.245  1.00  0.00           N  
ATOM   2501  C4    G    78     -10.004 -20.579 -50.036  1.00  0.00           C  
ATOM   2502  C5    G    78     -10.580 -20.129 -48.867  1.00  0.00           C  
ATOM   2503  C6    G    78     -11.224 -18.874 -48.865  1.00  0.00           C  
ATOM   2504  O6    G    78     -11.772 -18.299 -47.930  1.00  0.00           O  
ATOM   2505  N7    G    78     -10.393 -21.044 -47.840  1.00  0.00           N  
ATOM   2506  C8    G    78      -9.704 -22.008 -48.389  1.00  0.00           C  
ATOM   2507  N9    G    78      -9.415 -21.777 -49.714  1.00  0.00           N  
ATOM   2508  H5'   G    78      -7.113 -25.645 -48.551  1.00  0.00           H  
ATOM   2509 H5''   G    78      -5.752 -24.846 -48.311  1.00  0.00           H  
ATOM   2510  H4'   G    78      -6.383 -24.589 -50.508  1.00  0.00           H  
ATOM   2511  H3'   G    78      -6.513 -22.063 -48.792  1.00  0.00           H  
ATOM   2512  H1'   G    78      -9.122 -22.654 -51.576  1.00  0.00           H  
ATOM   2513  H2'   G    78      -7.228 -20.842 -50.830  1.00  0.00           H  
ATOM   2514 HO2'   G    78      -5.815 -22.411 -52.151  1.00  0.00           H  
ATOM   2515  H1    G    78     -11.613 -17.375 -50.213  1.00  0.00           H  
ATOM   2516  H22   G    78     -10.240 -18.431 -53.197  1.00  0.00           H  
ATOM   2517  H21   G    78     -11.117 -17.201 -52.350  1.00  0.00           H  
ATOM   2518  H8    G    78      -9.378 -22.908 -47.844  1.00  0.00           H  
ATOM   2519  P     G    79      -4.102 -21.383 -49.348  1.00  0.00           P  
ATOM   2520  OP2   G    79      -4.546 -21.179 -47.944  1.00  0.00           O  
ATOM   2521  OP1   G    79      -2.686 -21.731 -49.624  1.00  0.00           O  
ATOM   2522  O5'   G    79      -4.467 -20.054 -50.145  1.00  0.00           O  
ATOM   2523  C5'   G    79      -4.134 -19.898 -51.531  1.00  0.00           C  
ATOM   2524  C4'   G    79      -4.808 -18.668 -52.086  1.00  0.00           C  
ATOM   2525  O4'   G    79      -6.241 -18.789 -51.884  1.00  0.00           O  
ATOM   2526  C3'   G    79      -4.459 -17.355 -51.405  1.00  0.00           C  
ATOM   2527  O3'   G    79      -3.244 -16.805 -51.889  1.00  0.00           O  
ATOM   2528  C1'   G    79      -6.791 -17.499 -51.669  1.00  0.00           C  
ATOM   2529  C2'   G    79      -5.649 -16.487 -51.776  1.00  0.00           C  
ATOM   2530  O2'   G    79      -5.583 -15.989 -53.096  1.00  0.00           O  
ATOM   2531  N1    G    79      -9.743 -14.767 -48.612  1.00  0.00           N  
ATOM   2532  C2    G    79      -9.400 -14.556 -49.926  1.00  0.00           C  
ATOM   2533  N2    G    79      -9.879 -13.451 -50.509  1.00  0.00           N  
ATOM   2534  N3    G    79      -8.639 -15.371 -50.625  1.00  0.00           N  
ATOM   2535  C4    G    79      -8.237 -16.433 -49.903  1.00  0.00           C  
ATOM   2536  C5    G    79      -8.521 -16.743 -48.594  1.00  0.00           C  
ATOM   2537  C6    G    79      -9.340 -15.856 -47.846  1.00  0.00           C  
ATOM   2538  O6    G    79      -9.697 -15.945 -46.664  1.00  0.00           O  
ATOM   2539  N7    G    79      -7.899 -17.927 -48.223  1.00  0.00           N  
ATOM   2540  C8    G    79      -7.255 -18.303 -49.294  1.00  0.00           C  
ATOM   2541  N9    G    79      -7.407 -17.431 -50.345  1.00  0.00           N  
ATOM   2542  H5'   G    79      -4.450 -20.785 -52.097  1.00  0.00           H  
ATOM   2543 H5''   G    79      -3.044 -19.812 -51.649  1.00  0.00           H  
ATOM   2544  H4'   G    79      -4.482 -18.633 -53.135  1.00  0.00           H  
ATOM   2545  H3'   G    79      -4.287 -17.450 -50.322  1.00  0.00           H  
ATOM   2546  H1'   G    79      -7.550 -17.204 -52.409  1.00  0.00           H  
ATOM   2547  H2'   G    79      -5.732 -15.590 -51.147  1.00  0.00           H  
ATOM   2548 HO2'   G    79      -4.630 -15.970 -53.399  1.00  0.00           H  
ATOM   2549  H1    G    79     -10.327 -14.085 -48.172  1.00  0.00           H  
ATOM   2550  H22   G    79      -9.657 -13.255 -51.465  1.00  0.00           H  
ATOM   2551  H21   G    79     -10.457 -12.823 -49.991  1.00  0.00           H  
ATOM   2552  H8    G    79      -6.646 -19.218 -49.346  1.00  0.00           H  
ATOM   2553  P     U    80      -2.301 -15.932 -50.905  1.00  0.00           P  
ATOM   2554  OP2   U    80      -2.445 -16.440 -49.507  1.00  0.00           O  
ATOM   2555  OP1   U    80      -0.958 -15.871 -51.524  1.00  0.00           O  
ATOM   2556  O5'   U    80      -2.968 -14.486 -50.916  1.00  0.00           O  
ATOM   2557  C5'   U    80      -3.038 -13.702 -52.112  1.00  0.00           C  
ATOM   2558  C4'   U    80      -3.988 -12.544 -51.912  1.00  0.00           C  
ATOM   2559  O4'   U    80      -5.283 -13.038 -51.470  1.00  0.00           O  
ATOM   2560  C3'   U    80      -3.571 -11.568 -50.824  1.00  0.00           C  
ATOM   2561  O3'   U    80      -2.646 -10.621 -51.334  1.00  0.00           O  
ATOM   2562  C1'   U    80      -5.833 -12.135 -50.520  1.00  0.00           C  
ATOM   2563  C2'   U    80      -4.890 -10.934 -50.424  1.00  0.00           C  
ATOM   2564  O2'   U    80      -5.304  -9.961 -51.356  1.00  0.00           O  
ATOM   2565  N1    U    80      -6.053 -12.837 -49.246  1.00  0.00           N  
ATOM   2566  C2    U    80      -7.029 -12.337 -48.398  1.00  0.00           C  
ATOM   2567  O2    U    80      -7.635 -11.305 -48.625  1.00  0.00           O  
ATOM   2568  N3    U    80      -7.257 -13.085 -47.264  1.00  0.00           N  
ATOM   2569  C4    U    80      -6.603 -14.248 -46.888  1.00  0.00           C  
ATOM   2570  O4    U    80      -6.972 -14.848 -45.880  1.00  0.00           O  
ATOM   2571  C5    U    80      -5.570 -14.672 -47.791  1.00  0.00           C  
ATOM   2572  C6    U    80      -5.336 -13.969 -48.911  1.00  0.00           C  
ATOM   2573  H5'   U    80      -3.378 -14.324 -52.952  1.00  0.00           H  
ATOM   2574 H5''   U    80      -2.039 -13.324 -52.376  1.00  0.00           H  
ATOM   2575  H4'   U    80      -3.998 -12.032 -52.885  1.00  0.00           H  
ATOM   2576  H3'   U    80      -3.048 -12.043 -49.981  1.00  0.00           H  
ATOM   2577  H1'   U    80      -6.815 -11.746 -50.825  1.00  0.00           H  
ATOM   2578  H2'   U    80      -4.833 -10.408 -49.461  1.00  0.00           H  
ATOM   2579 HO2'   U    80      -4.501  -9.530 -51.767  1.00  0.00           H  
ATOM   2580  H3    U    80      -7.969 -12.753 -46.645  1.00  0.00           H  
ATOM   2581  H5    U    80      -4.972 -15.568 -47.565  1.00  0.00           H  
ATOM   2582  H6    U    80      -4.541 -14.309 -49.591  1.00  0.00           H  
ATOM   2583  P     A    81      -1.360 -10.199 -50.469  1.00  0.00           P  
ATOM   2584  OP2   A    81      -0.785 -11.430 -49.870  1.00  0.00           O  
ATOM   2585  OP1   A    81      -0.506  -9.324 -51.310  1.00  0.00           O  
ATOM   2586  O5'   A    81      -1.963  -9.314 -49.289  1.00  0.00           O  
ATOM   2587  C5'   A    81      -2.504  -8.026 -49.547  1.00  0.00           C  
ATOM   2588  C4'   A    81      -3.340  -7.535 -48.393  1.00  0.00           C  
ATOM   2589  O4'   A    81      -4.464  -8.412 -48.156  1.00  0.00           O  
ATOM   2590  C3'   A    81      -2.641  -7.470 -47.043  1.00  0.00           C  
ATOM   2591  O3'   A    81      -1.824  -6.321 -46.896  1.00  0.00           O  
ATOM   2592  C1'   A    81      -4.754  -8.492 -46.775  1.00  0.00           C  
ATOM   2593  C2'   A    81      -3.814  -7.517 -46.068  1.00  0.00           C  
ATOM   2594  O2'   A    81      -4.451  -6.252 -45.967  1.00  0.00           O  
ATOM   2595  N1    A    81      -6.228 -12.197 -43.510  1.00  0.00           N  
ATOM   2596  C2    A    81      -6.638 -10.934 -43.683  1.00  0.00           C  
ATOM   2597  N3    A    81      -6.210 -10.022 -44.554  1.00  0.00           N  
ATOM   2598  C4    A    81      -5.230 -10.526 -45.325  1.00  0.00           C  
ATOM   2599  C5    A    81      -4.703 -11.802 -45.267  1.00  0.00           C  
ATOM   2600  C6    A    81      -5.243 -12.672 -44.303  1.00  0.00           C  
ATOM   2601  N6    A    81      -4.834 -13.931 -44.129  1.00  0.00           N  
ATOM   2602  N7    A    81      -3.705 -11.965 -46.219  1.00  0.00           N  
ATOM   2603  C8    A    81      -3.653 -10.803 -46.821  1.00  0.00           C  
ATOM   2604  N9    A    81      -4.548  -9.884 -46.331  1.00  0.00           N  
ATOM   2605  H5'   A    81      -3.063  -8.069 -50.351  1.00  0.00           H  
ATOM   2606 H5''   A    81      -1.770  -7.396 -49.703  1.00  0.00           H  
ATOM   2607  H4'   A    81      -3.685  -6.643 -48.608  1.00  0.00           H  
ATOM   2608  H3'   A    81      -2.092  -8.273 -46.926  1.00  0.00           H  
ATOM   2609  H1'   A    81      -5.684  -8.230 -46.605  1.00  0.00           H  
ATOM   2610  H2'   A    81      -3.538  -7.857 -45.191  1.00  0.00           H  
ATOM   2611 HO2'   A    81      -5.110  -6.285 -45.242  1.00  0.00           H  
ATOM   2612  H2    A    81      -7.356 -10.639 -43.084  1.00  0.00           H  
ATOM   2613  H61   A    81      -5.249 -14.490 -43.439  1.00  0.00           H  
ATOM   2614  H62   A    81      -4.121 -14.297 -44.692  1.00  0.00           H  
ATOM   2615  H8    A    81      -3.031 -10.607 -47.553  1.00  0.00           H  
ATOM   2616  P     A    82      -0.325  -6.463 -46.334  1.00  0.00           P  
ATOM   2617  OP2   A    82       0.238  -7.739 -46.844  1.00  0.00           O  
ATOM   2618  OP1   A    82       0.388  -5.188 -46.598  1.00  0.00           O  
ATOM   2619  O5'   A    82      -0.516  -6.605 -44.759  1.00  0.00           O  
ATOM   2620  C5'   A    82      -0.048  -5.598 -43.874  1.00  0.00           C  
ATOM   2621  C4'   A    82       0.339  -6.173 -42.535  1.00  0.00           C  
ATOM   2622  O4'   A    82      -0.808  -6.854 -41.946  1.00  0.00           O  
ATOM   2623  C3'   A    82       1.481  -7.179 -42.546  1.00  0.00           C  
ATOM   2624  O3'   A    82       2.318  -7.081 -41.407  1.00  0.00           O  
ATOM   2625  C1'   A    82      -0.411  -8.147 -41.538  1.00  0.00           C  
ATOM   2626  C2'   A    82       0.749  -8.513 -42.455  1.00  0.00           C  
ATOM   2627  O2'   A    82       1.552  -9.499 -41.821  1.00  0.00           O  
ATOM   2628  N1    A    82      -3.627 -11.392 -39.155  1.00  0.00           N  
ATOM   2629  C2    A    82      -2.611 -10.643 -38.709  1.00  0.00           C  
ATOM   2630  N3    A    82      -1.813  -9.819 -39.386  1.00  0.00           N  
ATOM   2631  C4    A    82      -2.146  -9.799 -40.689  1.00  0.00           C  
ATOM   2632  C5    A    82      -3.164 -10.512 -41.294  1.00  0.00           C  
ATOM   2633  C6    A    82      -3.936 -11.348 -40.468  1.00  0.00           C  
ATOM   2634  N6    A    82      -4.949 -12.096 -40.912  1.00  0.00           N  
ATOM   2635  N7    A    82      -3.212 -10.239 -42.655  1.00  0.00           N  
ATOM   2636  C8    A    82      -2.239  -9.381 -42.837  1.00  0.00           C  
ATOM   2637  N9    A    82      -1.552  -9.070 -41.690  1.00  0.00           N  
ATOM   2638  H5'   A    82      -0.756  -4.933 -43.743  1.00  0.00           H  
ATOM   2639 H5''   A    82       0.732  -5.159 -44.272  1.00  0.00           H  
ATOM   2640  H4'   A    82       0.616  -5.442 -41.944  1.00  0.00           H  
ATOM   2641  H3'   A    82       1.947  -7.127 -43.407  1.00  0.00           H  
ATOM   2642  H1'   A    82      -0.105  -8.157 -40.606  1.00  0.00           H  
ATOM   2643  H2'   A    82       0.435  -8.811 -43.335  1.00  0.00           H  
ATOM   2644 HO2'   A    82       1.050 -10.339 -41.780  1.00  0.00           H  
ATOM   2645  H2    A    82      -2.427 -10.711 -37.748  1.00  0.00           H  
ATOM   2646  H61   A    82      -5.451 -12.661 -40.287  1.00  0.00           H  
ATOM   2647  H62   A    82      -5.191 -12.080 -41.861  1.00  0.00           H  
ATOM   2648  H8    A    82      -2.021  -8.997 -43.713  1.00  0.00           H  
ATOM   2649  P     U    83       3.598  -6.110 -41.426  1.00  0.00           P  
ATOM   2650  OP2   U    83       4.446  -6.444 -40.254  1.00  0.00           O  
ATOM   2651  OP1   U    83       4.184  -6.147 -42.791  1.00  0.00           O  
ATOM   2652  O5'   U    83       2.984  -4.658 -41.193  1.00  0.00           O  
ATOM   2653  C5'   U    83       2.610  -4.225 -39.894  1.00  0.00           C  
ATOM   2654  C4'   U    83       2.295  -2.749 -39.869  1.00  0.00           C  
ATOM   2655  O4'   U    83       3.420  -2.037 -40.455  1.00  0.00           O  
ATOM   2656  C3'   U    83       1.066  -2.312 -40.651  1.00  0.00           C  
ATOM   2657  O3'   U    83       0.455  -1.150 -40.119  1.00  0.00           O  
ATOM   2658  C1'   U    83       2.968  -1.286 -41.568  1.00  0.00           C  
ATOM   2659  C2'   U    83       1.652  -1.920 -41.998  1.00  0.00           C  
ATOM   2660  O2'   U    83       0.849  -0.941 -42.643  1.00  0.00           O  
ATOM   2661  N1    U    83       4.002  -1.362 -42.628  1.00  0.00           N  
ATOM   2662  C2    U    83       4.335  -0.184 -43.270  1.00  0.00           C  
ATOM   2663  O2    U    83       3.822   0.889 -43.002  1.00  0.00           O  
ATOM   2664  N3    U    83       5.297  -0.302 -44.243  1.00  0.00           N  
ATOM   2665  C4    U    83       5.947  -1.453 -44.634  1.00  0.00           C  
ATOM   2666  O4    U    83       6.791  -1.396 -45.530  1.00  0.00           O  
ATOM   2667  C5    U    83       5.552  -2.633 -43.927  1.00  0.00           C  
ATOM   2668  C6    U    83       4.619  -2.546 -42.974  1.00  0.00           C  
ATOM   2669  H5'   U    83       3.346  -4.405 -39.273  1.00  0.00           H  
ATOM   2670 H5''   U    83       1.818  -4.725 -39.606  1.00  0.00           H  
ATOM   2671  H4'   U    83       2.175  -2.468 -38.938  1.00  0.00           H  
ATOM   2672  H3'   U    83       0.472  -3.081 -40.774  1.00  0.00           H  
ATOM   2673  H1'   U    83       2.812  -0.347 -41.333  1.00  0.00           H  
ATOM   2674  H2'   U    83       1.795  -2.703 -42.569  1.00  0.00           H  
ATOM   2675 HO2'   U    83       0.864  -1.102 -43.610  1.00  0.00           H  
ATOM   2676  H3    U    83       5.547   0.522 -44.711  1.00  0.00           H  
ATOM   2677  H5    U    83       5.964  -3.496 -44.139  1.00  0.00           H  
ATOM   2678  H6    U    83       4.365  -3.367 -42.505  1.00  0.00           H  
ATOM   2679  P     A    84      -0.840  -1.276 -39.177  1.00  0.00           P  
ATOM   2680  OP2   A    84      -0.580  -2.341 -38.176  1.00  0.00           O  
ATOM   2681  OP1   A    84      -1.211   0.087 -38.720  1.00  0.00           O  
ATOM   2682  O5'   A    84      -1.983  -1.794 -40.160  1.00  0.00           O  
ATOM   2683  C5'   A    84      -2.385  -1.021 -41.281  1.00  0.00           C  
ATOM   2684  C4'   A    84      -3.043  -1.875 -42.336  1.00  0.00           C  
ATOM   2685  O4'   A    84      -2.426  -3.186 -42.336  1.00  0.00           O  
ATOM   2686  C3'   A    84      -4.522  -2.168 -42.129  1.00  0.00           C  
ATOM   2687  O3'   A    84      -5.360  -1.093 -42.518  1.00  0.00           O  
ATOM   2688  C1'   A    84      -3.404  -4.167 -42.613  1.00  0.00           C  
ATOM   2689  C2'   A    84      -4.699  -3.434 -42.949  1.00  0.00           C  
ATOM   2690  O2'   A    84      -4.732  -3.147 -44.340  1.00  0.00           O  
ATOM   2691  N1    A    84      -5.572  -8.433 -40.700  1.00  0.00           N  
ATOM   2692  C2    A    84      -5.636  -7.853 -41.905  1.00  0.00           C  
ATOM   2693  N3    A    84      -5.045  -6.740 -42.336  1.00  0.00           N  
ATOM   2694  C4    A    84      -4.301  -6.189 -41.361  1.00  0.00           C  
ATOM   2695  C5    A    84      -4.136  -6.667 -40.074  1.00  0.00           C  
ATOM   2696  C6    A    84      -4.815  -7.854 -39.743  1.00  0.00           C  
ATOM   2697  N6    A    84      -4.751  -8.432 -38.542  1.00  0.00           N  
ATOM   2698  N7    A    84      -3.295  -5.836 -39.346  1.00  0.00           N  
ATOM   2699  C8    A    84      -2.976  -4.891 -40.195  1.00  0.00           C  
ATOM   2700  N9    A    84      -3.549  -5.042 -41.434  1.00  0.00           N  
ATOM   2701  H5'   A    84      -1.597  -0.586 -41.670  1.00  0.00           H  
ATOM   2702 H5''   A    84      -3.016  -0.333 -40.987  1.00  0.00           H  
ATOM   2703  H4'   A    84      -2.912  -1.455 -43.212  1.00  0.00           H  
ATOM   2704  H3'   A    84      -4.681  -2.366 -41.182  1.00  0.00           H  
ATOM   2705  H1'   A    84      -3.123  -4.703 -43.384  1.00  0.00           H  
ATOM   2706  H2'   A    84      -5.490  -3.939 -42.663  1.00  0.00           H  
ATOM   2707 HO2'   A    84      -4.871  -3.982 -44.834  1.00  0.00           H  
ATOM   2708  H2    A    84      -6.199  -8.312 -42.564  1.00  0.00           H  
ATOM   2709  H61   A    84      -5.247  -9.260 -38.370  1.00  0.00           H  
ATOM   2710  H62   A    84      -4.208  -8.030 -37.832  1.00  0.00           H  
ATOM   2711  H8    A    84      -2.383  -4.145 -39.966  1.00  0.00           H  
ATOM   2712  P     A    85      -6.850  -1.007 -41.949  1.00  0.00           P  
ATOM   2713  OP2   A    85      -7.518   0.072 -42.718  1.00  0.00           O  
ATOM   2714  OP1   A    85      -7.388  -2.389 -42.005  1.00  0.00           O  
ATOM   2715  O5'   A    85      -6.795  -0.561 -40.420  1.00  0.00           O  
ATOM   2716  C5'   A    85      -7.801   0.276 -39.868  1.00  0.00           C  
ATOM   2717  C4'   A    85      -8.872  -0.529 -39.176  1.00  0.00           C  
ATOM   2718  O4'   A    85      -9.308  -1.667 -39.959  1.00  0.00           O  
ATOM   2719  C3'   A    85      -8.479  -1.163 -37.851  1.00  0.00           C  
ATOM   2720  O3'   A    85      -8.395  -0.227 -36.791  1.00  0.00           O  
ATOM   2721  C1'   A    85      -9.814  -2.676 -39.096  1.00  0.00           C  
ATOM   2722  C2'   A    85      -9.575  -2.209 -37.658  1.00  0.00           C  
ATOM   2723  O2'   A    85     -10.766  -1.618 -37.160  1.00  0.00           O  
ATOM   2724  N1    A    85     -10.394  -7.752 -39.768  1.00  0.00           N  
ATOM   2725  C2    A    85     -11.268  -6.774 -39.494  1.00  0.00           C  
ATOM   2726  N3    A    85     -11.048  -5.471 -39.332  1.00  0.00           N  
ATOM   2727  C4    A    85      -9.742  -5.188 -39.480  1.00  0.00           C  
ATOM   2728  C5    A    85      -8.727  -6.083 -39.762  1.00  0.00           C  
ATOM   2729  C6    A    85      -9.090  -7.433 -39.911  1.00  0.00           C  
ATOM   2730  N6    A    85      -8.220  -8.408 -40.182  1.00  0.00           N  
ATOM   2731  N7    A    85      -7.505  -5.429 -39.843  1.00  0.00           N  
ATOM   2732  C8    A    85      -7.804  -4.174 -39.612  1.00  0.00           C  
ATOM   2733  N9    A    85      -9.140  -3.956 -39.385  1.00  0.00           N  
ATOM   2734  H5'   A    85      -8.210   0.801 -40.587  1.00  0.00           H  
ATOM   2735 H5''   A    85      -7.391   0.886 -39.221  1.00  0.00           H  
ATOM   2736  H4'   A    85      -9.629   0.075 -39.026  1.00  0.00           H  
ATOM   2737  H3'   A    85      -7.615  -1.618 -37.947  1.00  0.00           H  
ATOM   2738  H1'   A    85     -10.778  -2.772 -39.251  1.00  0.00           H  
ATOM   2739  H2'   A    85      -9.269  -2.947 -37.088  1.00  0.00           H  
ATOM   2740 HO2'   A    85     -10.965  -1.996 -36.278  1.00  0.00           H  
ATOM   2741  H2    A    85     -12.201  -7.058 -39.400  1.00  0.00           H  
ATOM   2742  H61   A    85      -8.533  -9.332 -40.275  1.00  0.00           H  
ATOM   2743  H62   A    85      -7.268  -8.200 -40.290  1.00  0.00           H  
ATOM   2744  H8    A    85      -7.135  -3.457 -39.603  1.00  0.00           H  
ATOM   2745  P     G    86      -7.909  -0.711 -35.341  1.00  0.00           P  
ATOM   2746  OP2   G    86      -7.212  -2.005 -35.558  1.00  0.00           O  
ATOM   2747  OP1   G    86      -7.166   0.434 -34.757  1.00  0.00           O  
ATOM   2748  O5'   G    86      -9.186  -0.986 -34.428  1.00  0.00           O  
ATOM   2749  C5'   G    86      -9.137  -1.933 -33.371  1.00  0.00           C  
ATOM   2750  C4'   G    86     -10.383  -2.781 -33.328  1.00  0.00           C  
ATOM   2751  O4'   G    86     -10.671  -3.272 -34.662  1.00  0.00           O  
ATOM   2752  C3'   G    86     -10.305  -4.039 -32.476  1.00  0.00           C  
ATOM   2753  O3'   G    86     -10.604  -3.802 -31.111  1.00  0.00           O  
ATOM   2754  C1'   G    86     -11.129  -4.610 -34.618  1.00  0.00           C  
ATOM   2755  C2'   G    86     -11.311  -4.962 -33.146  1.00  0.00           C  
ATOM   2756  O2'   G    86     -12.640  -4.642 -32.761  1.00  0.00           O  
ATOM   2757  N1    G    86     -10.258  -9.104 -36.843  1.00  0.00           N  
ATOM   2758  C2    G    86     -11.418  -8.608 -36.300  1.00  0.00           C  
ATOM   2759  N2    G    86     -12.491  -9.411 -36.354  1.00  0.00           N  
ATOM   2760  N3    G    86     -11.521  -7.412 -35.745  1.00  0.00           N  
ATOM   2761  C4    G    86     -10.351  -6.739 -35.774  1.00  0.00           C  
ATOM   2762  C5    G    86      -9.138  -7.143 -36.292  1.00  0.00           C  
ATOM   2763  C6    G    86      -9.042  -8.429 -36.884  1.00  0.00           C  
ATOM   2764  O6    G    86      -8.055  -8.968 -37.398  1.00  0.00           O  
ATOM   2765  N7    G    86      -8.178  -6.155 -36.125  1.00  0.00           N  
ATOM   2766  C8    G    86      -8.812  -5.187 -35.520  1.00  0.00           C  
ATOM   2767  N9    G    86     -10.133  -5.475 -35.277  1.00  0.00           N  
ATOM   2768  H5'   G    86      -9.043  -1.457 -32.520  1.00  0.00           H  
ATOM   2769 H5''   G    86      -8.358  -2.514 -33.499  1.00  0.00           H  
ATOM   2770  H4'   G    86     -11.138  -2.236 -33.021  1.00  0.00           H  
ATOM   2771  H3'   G    86      -9.408  -4.425 -32.545  1.00  0.00           H  
ATOM   2772  H1'   G    86     -11.989  -4.689 -35.081  1.00  0.00           H  
ATOM   2773  H2'   G    86     -11.101  -5.905 -32.978  1.00  0.00           H  
ATOM   2774 HO2'   G    86     -12.997  -5.371 -32.210  1.00  0.00           H  
ATOM   2775  H1    G    86     -10.286 -10.004 -37.232  1.00  0.00           H  
ATOM   2776  H22   G    86     -13.347  -9.110 -35.982  1.00  0.00           H  
ATOM   2777  H21   G    86     -12.423 -10.298 -36.764  1.00  0.00           H  
ATOM   2778  H8    G    86      -8.387  -4.342 -35.266  1.00  0.00           H  
ATOM   2779  P     C    87      -9.870  -4.655 -29.963  1.00  0.00           P  
ATOM   2780  OP2   C    87      -8.477  -4.917 -30.404  1.00  0.00           O  
ATOM   2781  OP1   C    87     -10.114  -3.980 -28.663  1.00  0.00           O  
ATOM   2782  O5'   C    87     -10.654  -6.042 -29.952  1.00  0.00           O  
ATOM   2783  C5'   C    87     -11.966  -6.135 -29.418  1.00  0.00           C  
ATOM   2784  C4'   C    87     -12.694  -7.346 -29.940  1.00  0.00           C  
ATOM   2785  O4'   C    87     -12.599  -7.403 -31.388  1.00  0.00           O  
ATOM   2786  C3'   C    87     -12.145  -8.675 -29.469  1.00  0.00           C  
ATOM   2787  O3'   C    87     -12.690  -8.979 -28.199  1.00  0.00           O  
ATOM   2788  C1'   C    87     -12.464  -8.760 -31.809  1.00  0.00           C  
ATOM   2789  C2'   C    87     -12.619  -9.629 -30.556  1.00  0.00           C  
ATOM   2790  O2'   C    87     -13.968 -10.011 -30.417  1.00  0.00           O  
ATOM   2791  N1    C    87     -11.156  -8.942 -32.479  1.00  0.00           N  
ATOM   2792  C2    C    87     -11.025  -9.941 -33.464  1.00  0.00           C  
ATOM   2793  O2    C    87     -12.017 -10.617 -33.778  1.00  0.00           O  
ATOM   2794  N3    C    87      -9.820 -10.137 -34.047  1.00  0.00           N  
ATOM   2795  C4    C    87      -8.776  -9.384 -33.696  1.00  0.00           C  
ATOM   2796  N4    C    87      -7.604  -9.623 -34.290  1.00  0.00           N  
ATOM   2797  C5    C    87      -8.885  -8.352 -32.718  1.00  0.00           C  
ATOM   2798  C6    C    87     -10.080  -8.166 -32.142  1.00  0.00           C  
ATOM   2799  H5'   C    87     -12.468  -5.330 -29.664  1.00  0.00           H  
ATOM   2800 H5''   C    87     -11.910  -6.192 -28.442  1.00  0.00           H  
ATOM   2801  H4'   C    87     -13.717  -7.233 -29.551  1.00  0.00           H  
ATOM   2802  H3'   C    87     -11.054  -8.675 -29.326  1.00  0.00           H  
ATOM   2803  H1'   C    87     -13.233  -9.090 -32.523  1.00  0.00           H  
ATOM   2804  H2'   C    87     -12.065 -10.579 -30.557  1.00  0.00           H  
ATOM   2805 HO2'   C    87     -14.223  -9.990 -29.450  1.00  0.00           H  
ATOM   2806  H42   C    87      -6.800  -9.078 -34.051  1.00  0.00           H  
ATOM   2807  H41   C    87      -7.530 -10.347 -34.975  1.00  0.00           H  
ATOM   2808  H5    C    87      -8.018  -7.732 -32.445  1.00  0.00           H  
ATOM   2809  H6    C    87     -10.200  -7.378 -31.383  1.00  0.00           H  
ATOM   2810  P     U    88     -11.762  -9.612 -27.062  1.00  0.00           P  
ATOM   2811  OP2   U    88     -10.438  -8.932 -27.115  1.00  0.00           O  
ATOM   2812  OP1   U    88     -12.543  -9.594 -25.796  1.00  0.00           O  
ATOM   2813  O5'   U    88     -11.606 -11.125 -27.526  1.00  0.00           O  
ATOM   2814  C5'   U    88     -12.733 -12.013 -27.495  1.00  0.00           C  
ATOM   2815  C4'   U    88     -12.453 -13.235 -28.320  1.00  0.00           C  
ATOM   2816  O4'   U    88     -12.202 -12.887 -29.708  1.00  0.00           O  
ATOM   2817  C3'   U    88     -11.220 -14.023 -27.947  1.00  0.00           C  
ATOM   2818  O3'   U    88     -11.442 -14.792 -26.790  1.00  0.00           O  
ATOM   2819  C1'   U    88     -11.364 -13.859 -30.288  1.00  0.00           C  
ATOM   2820  C2'   U    88     -11.035 -14.875 -29.193  1.00  0.00           C  
ATOM   2821  O2'   U    88     -11.978 -15.923 -29.275  1.00  0.00           O  
ATOM   2822  N1    U    88     -10.153 -13.200 -30.799  1.00  0.00           N  
ATOM   2823  C2    U    88      -9.461 -13.837 -31.822  1.00  0.00           C  
ATOM   2824  O2    U    88      -9.816 -14.902 -32.300  1.00  0.00           O  
ATOM   2825  N3    U    88      -8.334 -13.182 -32.255  1.00  0.00           N  
ATOM   2826  C4    U    88      -7.842 -11.991 -31.779  1.00  0.00           C  
ATOM   2827  O4    U    88      -6.801 -11.540 -32.245  1.00  0.00           O  
ATOM   2828  C5    U    88      -8.613 -11.399 -30.729  1.00  0.00           C  
ATOM   2829  C6    U    88      -9.711 -12.007 -30.288  1.00  0.00           C  
ATOM   2830  H5'   U    88     -13.627 -11.504 -27.881  1.00  0.00           H  
ATOM   2831 H5''   U    88     -12.953 -12.309 -26.458  1.00  0.00           H  
ATOM   2832  H4'   U    88     -13.338 -13.871 -28.169  1.00  0.00           H  
ATOM   2833  H3'   U    88     -10.354 -13.394 -27.696  1.00  0.00           H  
ATOM   2834  H1'   U    88     -11.806 -14.421 -31.124  1.00  0.00           H  
ATOM   2835  H2'   U    88     -10.055 -15.373 -29.225  1.00  0.00           H  
ATOM   2836 HO2'   U    88     -11.503 -16.803 -29.241  1.00  0.00           H  
ATOM   2837  H3    U    88      -7.818 -13.620 -32.992  1.00  0.00           H  
ATOM   2838  H5    U    88      -8.300 -10.441 -30.286  1.00  0.00           H  
ATOM   2839  H6    U    88     -10.288 -11.533 -29.480  1.00  0.00           H  
ATOM   2840  P     G    89     -10.244 -15.025 -25.758  1.00  0.00           P  
ATOM   2841  OP2   G    89      -9.543 -13.739 -25.499  1.00  0.00           O  
ATOM   2842  OP1   G    89     -10.829 -15.788 -24.631  1.00  0.00           O  
ATOM   2843  O5'   G    89      -9.235 -15.971 -26.541  1.00  0.00           O  
ATOM   2844  C5'   G    89      -9.595 -17.325 -26.845  1.00  0.00           C  
ATOM   2845  C4'   G    89      -8.523 -17.979 -27.675  1.00  0.00           C  
ATOM   2846  O4'   G    89      -8.449 -17.352 -28.990  1.00  0.00           O  
ATOM   2847  C3'   G    89      -7.100 -17.845 -27.165  1.00  0.00           C  
ATOM   2848  O3'   G    89      -6.820 -18.680 -26.056  1.00  0.00           O  
ATOM   2849  C1'   G    89      -7.145 -17.505 -29.481  1.00  0.00           C  
ATOM   2850  C2'   G    89      -6.318 -18.215 -28.412  1.00  0.00           C  
ATOM   2851  O2'   G    89      -6.357 -19.601 -28.674  1.00  0.00           O  
ATOM   2852  N1    G    89      -3.390 -15.011 -31.834  1.00  0.00           N  
ATOM   2853  C2    G    89      -3.672 -16.352 -31.824  1.00  0.00           C  
ATOM   2854  N2    G    89      -2.832 -17.135 -32.510  1.00  0.00           N  
ATOM   2855  N3    G    89      -4.700 -16.888 -31.188  1.00  0.00           N  
ATOM   2856  C4    G    89      -5.440 -15.958 -30.550  1.00  0.00           C  
ATOM   2857  C5    G    89      -5.247 -14.595 -30.501  1.00  0.00           C  
ATOM   2858  C6    G    89      -4.133 -14.036 -31.190  1.00  0.00           C  
ATOM   2859  O6    G    89      -3.783 -12.857 -31.262  1.00  0.00           O  
ATOM   2860  N7    G    89      -6.234 -13.986 -29.732  1.00  0.00           N  
ATOM   2861  C8    G    89      -6.992 -14.972 -29.332  1.00  0.00           C  
ATOM   2862  N9    G    89      -6.562 -16.199 -29.779  1.00  0.00           N  
ATOM   2863  H5'   G    89     -10.550 -17.349 -27.389  1.00  0.00           H  
ATOM   2864 H5''   G    89      -9.741 -17.895 -25.915  1.00  0.00           H  
ATOM   2865  H4'   G    89      -8.805 -19.041 -27.690  1.00  0.00           H  
ATOM   2866  H3'   G    89      -6.858 -16.841 -26.786  1.00  0.00           H  
ATOM   2867  H1'   G    89      -7.084 -18.118 -30.392  1.00  0.00           H  
ATOM   2868  H2'   G    89      -5.250 -17.970 -28.331  1.00  0.00           H  
ATOM   2869 HO2'   G    89      -5.773 -19.810 -29.459  1.00  0.00           H  
ATOM   2870  H1    G    89      -2.585 -14.712 -32.345  1.00  0.00           H  
ATOM   2871  H22   G    89      -2.983 -18.123 -32.541  1.00  0.00           H  
ATOM   2872  H21   G    89      -2.054 -16.733 -32.992  1.00  0.00           H  
ATOM   2873  H8    G    89      -7.878 -14.835 -28.693  1.00  0.00           H  
ATOM   2874  P     A    90      -5.481 -19.460 -25.885  1.00  0.00           P  
ATOM   2875  OP2   A    90      -5.789 -20.700 -25.129  1.00  0.00           O  
ATOM   2876  OP1   A    90      -4.855 -19.555 -27.227  1.00  0.00           O  
ATOM   2877  O5'   A    90      -4.552 -18.544 -24.971  1.00  0.00           O  
ATOM   2878  C5'   A    90      -4.040 -17.312 -25.455  1.00  0.00           C  
ATOM   2879  C4'   A    90      -2.693 -17.490 -26.108  1.00  0.00           C  
ATOM   2880  O4'   A    90      -2.711 -17.000 -27.475  1.00  0.00           O  
ATOM   2881  C3'   A    90      -1.537 -16.735 -25.469  1.00  0.00           C  
ATOM   2882  O3'   A    90      -0.996 -17.400 -24.340  1.00  0.00           O  
ATOM   2883  C1'   A    90      -1.468 -16.455 -27.817  1.00  0.00           C  
ATOM   2884  C2'   A    90      -0.538 -16.686 -26.621  1.00  0.00           C  
ATOM   2885  O2'   A    90       0.122 -17.933 -26.784  1.00  0.00           O  
ATOM   2886  N1    A    90       0.682 -12.044 -29.391  1.00  0.00           N  
ATOM   2887  C2    A    90       1.173 -13.281 -29.239  1.00  0.00           C  
ATOM   2888  N3    A    90       0.556 -14.385 -28.824  1.00  0.00           N  
ATOM   2889  C4    A    90      -0.734 -14.131 -28.540  1.00  0.00           C  
ATOM   2890  C5    A    90      -1.381 -12.914 -28.646  1.00  0.00           C  
ATOM   2891  C6    A    90      -0.617 -11.823 -29.098  1.00  0.00           C  
ATOM   2892  N6    A    90      -1.105 -10.590 -29.249  1.00  0.00           N  
ATOM   2893  N7    A    90      -2.711 -13.031 -28.267  1.00  0.00           N  
ATOM   2894  C8    A    90      -2.836 -14.295 -27.946  1.00  0.00           C  
ATOM   2895  N9    A    90      -1.679 -15.020 -28.088  1.00  0.00           N  
ATOM   2896  H5'   A    90      -3.952 -16.685 -24.706  1.00  0.00           H  
ATOM   2897 H5''   A    90      -4.666 -16.940 -26.110  1.00  0.00           H  
ATOM   2898  H4'   A    90      -2.481 -18.447 -26.113  1.00  0.00           H  
ATOM   2899  H3'   A    90      -1.800 -15.826 -25.212  1.00  0.00           H  
ATOM   2900  H1'   A    90      -1.089 -16.885 -28.613  1.00  0.00           H  
ATOM   2901  H2'   A    90       0.099 -15.949 -26.514  1.00  0.00           H  
ATOM   2902 HO2'   A    90       0.245 -18.345 -25.903  1.00  0.00           H  
ATOM   2903  H2    A    90       2.121 -13.388 -29.466  1.00  0.00           H  
ATOM   2904  H61   A    90      -0.523  -9.868 -29.568  1.00  0.00           H  
ATOM   2905  H62   A    90      -2.045 -10.405 -29.042  1.00  0.00           H  
ATOM   2906  H8    A    90      -3.679 -14.687 -27.634  1.00  0.00           H  
ATOM   2907  P     C    91      -0.582 -16.563 -23.032  1.00  0.00           P  
ATOM   2908  OP2   C    91      -1.606 -15.511 -22.814  1.00  0.00           O  
ATOM   2909  OP1   C    91      -0.280 -17.529 -21.946  1.00  0.00           O  
ATOM   2910  O5'   C    91       0.780 -15.848 -23.447  1.00  0.00           O  
ATOM   2911  C5'   C    91       1.936 -16.608 -23.764  1.00  0.00           C  
ATOM   2912  C4'   C    91       3.033 -15.743 -24.332  1.00  0.00           C  
ATOM   2913  O4'   C    91       2.602 -15.142 -25.583  1.00  0.00           O  
ATOM   2914  C3'   C    91       3.416 -14.548 -23.477  1.00  0.00           C  
ATOM   2915  O3'   C    91       4.292 -14.896 -22.420  1.00  0.00           O  
ATOM   2916  C1'   C    91       3.130 -13.838 -25.700  1.00  0.00           C  
ATOM   2917  C2'   C    91       4.055 -13.623 -24.499  1.00  0.00           C  
ATOM   2918  O2'   C    91       5.378 -14.004 -24.832  1.00  0.00           O  
ATOM   2919  N1    C    91       2.001 -12.884 -25.707  1.00  0.00           N  
ATOM   2920  C2    C    91       2.230 -11.579 -26.170  1.00  0.00           C  
ATOM   2921  O2    C    91       3.362 -11.274 -26.574  1.00  0.00           O  
ATOM   2922  N3    C    91       1.213 -10.687 -26.165  1.00  0.00           N  
ATOM   2923  C4    C    91       0.006 -11.054 -25.732  1.00  0.00           C  
ATOM   2924  N4    C    91      -0.966 -10.141 -25.753  1.00  0.00           N  
ATOM   2925  C5    C    91      -0.258 -12.374 -25.260  1.00  0.00           C  
ATOM   2926  C6    C    91       0.757 -13.248 -25.265  1.00  0.00           C  
ATOM   2927  H5'   C    91       1.697 -17.293 -24.423  1.00  0.00           H  
ATOM   2928 H5''   C    91       2.263 -17.046 -22.951  1.00  0.00           H  
ATOM   2929  H4'   C    91       3.893 -16.423 -24.420  1.00  0.00           H  
ATOM   2930  H3'   C    91       2.563 -14.082 -22.962  1.00  0.00           H  
ATOM   2931  H1'   C    91       3.726 -13.641 -26.602  1.00  0.00           H  
ATOM   2932  H2'   C    91       4.146 -12.589 -24.137  1.00  0.00           H  
ATOM   2933 HO2'   C    91       5.833 -14.374 -24.022  1.00  0.00           H  
ATOM   2934  H42   C    91      -1.884 -10.380 -25.435  1.00  0.00           H  
ATOM   2935  H41   C    91      -0.777  -9.218 -26.086  1.00  0.00           H  
ATOM   2936  H5    C    91      -1.258 -12.661 -24.902  1.00  0.00           H  
ATOM   2937  H6    C    91       0.591 -14.275 -24.908  1.00  0.00           H  
ATOM   2938  P     G    92       4.065 -14.256 -20.966  1.00  0.00           P  
ATOM   2939  OP2   G    92       2.604 -14.184 -20.700  1.00  0.00           O  
ATOM   2940  OP1   G    92       4.947 -14.996 -20.027  1.00  0.00           O  
ATOM   2941  O5'   G    92       4.614 -12.769 -21.122  1.00  0.00           O  
ATOM   2942  C5'   G    92       6.023 -12.520 -21.206  1.00  0.00           C  
ATOM   2943  C4'   G    92       6.281 -11.091 -21.602  1.00  0.00           C  
ATOM   2944  O4'   G    92       5.566 -10.787 -22.833  1.00  0.00           O  
ATOM   2945  C3'   G    92       5.776 -10.019 -20.652  1.00  0.00           C  
ATOM   2946  O3'   G    92       6.589  -9.829 -19.504  1.00  0.00           O  
ATOM   2947  C1'   G    92       5.216  -9.422 -22.852  1.00  0.00           C  
ATOM   2948  C2'   G    92       5.763  -8.804 -21.565  1.00  0.00           C  
ATOM   2949  O2'   G    92       7.059  -8.285 -21.796  1.00  0.00           O  
ATOM   2950  N1    G    92       1.318  -6.190 -23.173  1.00  0.00           N  
ATOM   2951  C2    G    92       2.665  -5.947 -23.272  1.00  0.00           C  
ATOM   2952  N2    G    92       3.026  -4.671 -23.449  1.00  0.00           N  
ATOM   2953  N3    G    92       3.591  -6.887 -23.203  1.00  0.00           N  
ATOM   2954  C4    G    92       3.056  -8.114 -23.023  1.00  0.00           C  
ATOM   2955  C5    G    92       1.726  -8.466 -22.917  1.00  0.00           C  
ATOM   2956  C6    G    92       0.740  -7.442 -22.988  1.00  0.00           C  
ATOM   2957  O6    G    92      -0.491  -7.545 -22.902  1.00  0.00           O  
ATOM   2958  N7    G    92       1.592  -9.838 -22.740  1.00  0.00           N  
ATOM   2959  C8    G    92       2.819 -10.286 -22.735  1.00  0.00           C  
ATOM   2960  N9    G    92       3.758  -9.291 -22.882  1.00  0.00           N  
ATOM   2961  H5'   G    92       6.483 -13.195 -21.942  1.00  0.00           H  
ATOM   2962 H5''   G    92       6.501 -12.726 -20.237  1.00  0.00           H  
ATOM   2963  H4'   G    92       7.376 -11.025 -21.673  1.00  0.00           H  
ATOM   2964  H3'   G    92       4.792 -10.244 -20.213  1.00  0.00           H  
ATOM   2965  H1'   G    92       5.629  -8.839 -23.687  1.00  0.00           H  
ATOM   2966  H2'   G    92       5.195  -7.963 -21.143  1.00  0.00           H  
ATOM   2967 HO2'   G    92       6.991  -7.445 -22.335  1.00  0.00           H  
ATOM   2968  H1    G    92       0.702  -5.406 -23.237  1.00  0.00           H  
ATOM   2969  H22   G    92       3.994  -4.433 -23.528  1.00  0.00           H  
ATOM   2970  H21   G    92       2.329  -3.957 -23.502  1.00  0.00           H  
ATOM   2971  H8    G    92       3.076 -11.350 -22.611  1.00  0.00           H  
ATOM   2972  P     G    93       5.911  -9.748 -18.047  1.00  0.00           P  
ATOM   2973  OP2   G    93       4.443  -9.883 -18.243  1.00  0.00           O  
ATOM   2974  OP1   G    93       6.625 -10.720 -17.179  1.00  0.00           O  
ATOM   2975  O5'   G    93       6.209  -8.271 -17.521  1.00  0.00           O  
ATOM   2976  C5'   G    93       6.964  -7.353 -18.329  1.00  0.00           C  
ATOM   2977  C4'   G    93       6.248  -6.026 -18.464  1.00  0.00           C  
ATOM   2978  O4'   G    93       5.350  -6.049 -19.606  1.00  0.00           O  
ATOM   2979  C3'   G    93       5.334  -5.576 -17.336  1.00  0.00           C  
ATOM   2980  O3'   G    93       6.049  -5.073 -16.211  1.00  0.00           O  
ATOM   2981  C1'   G    93       4.346  -5.085 -19.418  1.00  0.00           C  
ATOM   2982  C2'   G    93       4.531  -4.480 -18.027  1.00  0.00           C  
ATOM   2983  O2'   G    93       5.225  -3.254 -18.145  1.00  0.00           O  
ATOM   2984  N1    G    93      -0.639  -4.319 -19.847  1.00  0.00           N  
ATOM   2985  C2    G    93       0.388  -3.407 -19.822  1.00  0.00           C  
ATOM   2986  N2    G    93       0.040  -2.117 -19.912  1.00  0.00           N  
ATOM   2987  N3    G    93       1.664  -3.735 -19.716  1.00  0.00           N  
ATOM   2988  C4    G    93       1.835  -5.070 -19.640  1.00  0.00           C  
ATOM   2989  C5    G    93       0.880  -6.063 -19.656  1.00  0.00           C  
ATOM   2990  C6    G    93      -0.483  -5.700 -19.765  1.00  0.00           C  
ATOM   2991  O6    G    93      -1.475  -6.436 -19.788  1.00  0.00           O  
ATOM   2992  N7    G    93       1.471  -7.315 -19.555  1.00  0.00           N  
ATOM   2993  C8    G    93       2.750  -7.064 -19.480  1.00  0.00           C  
ATOM   2994  N9    G    93       3.038  -5.722 -19.517  1.00  0.00           N  
ATOM   2995  H5'   G    93       7.129  -7.778 -19.329  1.00  0.00           H  
ATOM   2996 H5''   G    93       7.955  -7.186 -17.883  1.00  0.00           H  
ATOM   2997  H4'   G    93       7.061  -5.289 -18.535  1.00  0.00           H  
ATOM   2998  H3'   G    93       4.727  -6.388 -16.908  1.00  0.00           H  
ATOM   2999  H1'   G    93       4.372  -4.252 -20.135  1.00  0.00           H  
ATOM   3000  H2'   G    93       3.613  -4.218 -17.481  1.00  0.00           H  
ATOM   3001 HO2'   G    93       4.572  -2.496 -18.118  1.00  0.00           H  
ATOM   3002  H1    G    93      -1.569  -3.965 -19.929  1.00  0.00           H  
ATOM   3003  H22   G    93       0.746  -1.407 -19.899  1.00  0.00           H  
ATOM   3004  H21   G    93      -0.923  -1.863 -19.992  1.00  0.00           H  
ATOM   3005  H8    G    93       3.517  -7.848 -19.388  1.00  0.00           H  
ATOM   3006  P     A    94       5.463  -5.273 -14.728  1.00  0.00           P  
ATOM   3007  OP2   A    94       4.565  -6.455 -14.743  1.00  0.00           O  
ATOM   3008  OP1   A    94       6.600  -5.227 -13.774  1.00  0.00           O  
ATOM   3009  O5'   A    94       4.567  -3.977 -14.490  1.00  0.00           O  
ATOM   3010  C5'   A    94       3.712  -3.880 -13.361  1.00  0.00           C  
ATOM   3011  C4'   A    94       3.591  -2.456 -12.878  1.00  0.00           C  
ATOM   3012  O4'   A    94       4.428  -1.591 -13.693  1.00  0.00           O  
ATOM   3013  C3'   A    94       2.205  -1.836 -12.966  1.00  0.00           C  
ATOM   3014  O3'   A    94       1.367  -2.195 -11.882  1.00  0.00           O  
ATOM   3015  C1'   A    94       3.752  -0.378 -13.973  1.00  0.00           C  
ATOM   3016  C2'   A    94       2.500  -0.345 -13.099  1.00  0.00           C  
ATOM   3017  O2'   A    94       2.822   0.230 -11.841  1.00  0.00           O  
ATOM   3018  N1    A    94       2.234   2.518 -17.956  1.00  0.00           N  
ATOM   3019  C2    A    94       2.458   2.806 -16.667  1.00  0.00           C  
ATOM   3020  N3    A    94       2.852   2.001 -15.682  1.00  0.00           N  
ATOM   3021  C4    A    94       3.026   0.747 -16.134  1.00  0.00           C  
ATOM   3022  C5    A    94       2.837   0.299 -17.428  1.00  0.00           C  
ATOM   3023  C6    A    94       2.419   1.249 -18.377  1.00  0.00           C  
ATOM   3024  N6    A    94       2.195   0.963 -19.662  1.00  0.00           N  
ATOM   3025  N7    A    94       3.113  -1.058 -17.523  1.00  0.00           N  
ATOM   3026  C8    A    94       3.457  -1.395 -16.304  1.00  0.00           C  
ATOM   3027  N9    A    94       3.427  -0.351 -15.412  1.00  0.00           N  
ATOM   3028  H5'   A    94       4.073  -4.433 -12.637  1.00  0.00           H  
ATOM   3029 H5''   A    94       2.822  -4.212 -13.603  1.00  0.00           H  
ATOM   3030  H4'   A    94       3.896  -2.410 -11.947  1.00  0.00           H  
ATOM   3031  H3'   A    94       1.766  -2.146 -13.786  1.00  0.00           H  
ATOM   3032  H1'   A    94       4.324   0.388 -13.753  1.00  0.00           H  
ATOM   3033  H2'   A    94       1.763   0.130 -13.538  1.00  0.00           H  
ATOM   3034 HO2'   A    94       2.496   1.154 -11.821  1.00  0.00           H  
ATOM   3035  H2    A    94       2.309   3.741 -16.412  1.00  0.00           H  
ATOM   3036  H61   A    94       1.905   1.669 -20.277  1.00  0.00           H  
ATOM   3037  H62   A    94       2.323   0.049 -19.990  1.00  0.00           H  
ATOM   3038  H8    A    94       3.712  -2.307 -16.053  1.00  0.00           H  
ATOM   3039  P     C    95       1.548  -1.851 -10.430  1.00  0.00           P  
ATOM   3040  OP2   C    95       1.725  -3.126  -9.691  1.00  0.00           O  
ATOM   3041  OP1   C    95       2.602  -0.806 -10.352  1.00  0.00           O  
ATOM   3042  O5'   C    95       0.173  -1.197  -9.963  1.00  0.00           O  
ATOM   3043  C5'   C    95       0.025   0.212  -9.882  1.00  0.00           C  
ATOM   3044  C4'   C    95      -1.364   0.651 -10.278  1.00  0.00           C  
ATOM   3045  O4'   C    95      -1.630   0.366 -11.674  1.00  0.00           O  
ATOM   3046  C3'   C    95      -2.514  -0.038  -9.562  1.00  0.00           C  
ATOM   3047  O3'   C    95      -2.718   0.448  -8.247  1.00  0.00           O  
ATOM   3048  C1'   C    95      -3.007   0.113 -11.872  1.00  0.00           C  
ATOM   3049  C2'   C    95      -3.682   0.239 -10.506  1.00  0.00           C  
ATOM   3050  O2'   C    95      -4.165   1.565 -10.350  1.00  0.00           O  
ATOM   3051  N1    C    95      -3.144  -1.249 -12.445  1.00  0.00           N  
ATOM   3052  C2    C    95      -4.378  -1.619 -12.993  1.00  0.00           C  
ATOM   3053  O2    C    95      -5.314  -0.804 -12.983  1.00  0.00           O  
ATOM   3054  N3    C    95      -4.530  -2.855 -13.522  1.00  0.00           N  
ATOM   3055  C4    C    95      -3.510  -3.712 -13.519  1.00  0.00           C  
ATOM   3056  N4    C    95      -3.705  -4.921 -14.052  1.00  0.00           N  
ATOM   3057  C5    C    95      -2.243  -3.367 -12.970  1.00  0.00           C  
ATOM   3058  C6    C    95      -2.104  -2.141 -12.450  1.00  0.00           C  
ATOM   3059  H5'   C    95       0.677   0.637 -10.478  1.00  0.00           H  
ATOM   3060 H5''   C    95       0.200   0.499  -8.961  1.00  0.00           H  
ATOM   3061  H4'   C    95      -1.429   1.617 -10.127  1.00  0.00           H  
ATOM   3062  H3'   C    95      -2.355  -1.005  -9.526  1.00  0.00           H  
ATOM   3063  H1'   C    95      -3.400   0.766 -12.487  1.00  0.00           H  
ATOM   3064  H2'   C    95      -4.396  -0.422 -10.396  1.00  0.00           H  
ATOM   3065 HO2'   C    95      -4.032   1.848  -9.422  1.00  0.00           H  
ATOM   3066  H42   C    95      -2.975  -5.573 -14.066  1.00  0.00           H  
ATOM   3067  H41   C    95      -4.579  -5.155 -14.429  1.00  0.00           H  
ATOM   3068  H5    C    95      -1.498  -4.004 -12.973  1.00  0.00           H  
ATOM   3069  H6    C    95      -1.240  -1.885 -12.067  1.00  0.00           H  
ATOM   3070  P     A    96      -3.103  -0.566  -7.060  1.00  0.00           P  
ATOM   3071  OP2   A    96      -2.187  -1.732  -7.136  1.00  0.00           O  
ATOM   3072  OP1   A    96      -3.196   0.214  -5.800  1.00  0.00           O  
ATOM   3073  O5'   A    96      -4.568  -1.065  -7.440  1.00  0.00           O  
ATOM   3074  C5'   A    96      -5.650  -0.150  -7.526  1.00  0.00           C  
ATOM   3075  C4'   A    96      -6.874  -0.794  -8.128  1.00  0.00           C  
ATOM   3076  O4'   A    96      -6.554  -1.274  -9.454  1.00  0.00           O  
ATOM   3077  C3'   A    96      -7.390  -2.037  -7.420  1.00  0.00           C  
ATOM   3078  O3'   A    96      -8.198  -1.739  -6.295  1.00  0.00           O  
ATOM   3079  C1'   A    96      -7.406  -2.357  -9.766  1.00  0.00           C  
ATOM   3080  C2'   A    96      -8.241  -2.650  -8.523  1.00  0.00           C  
ATOM   3081  O2'   A    96      -9.488  -1.981  -8.644  1.00  0.00           O  
ATOM   3082  N1    A    96      -7.466  -7.149 -11.661  1.00  0.00           N  
ATOM   3083  C2    A    96      -8.446  -6.281 -11.375  1.00  0.00           C  
ATOM   3084  N3    A    96      -8.359  -5.047 -10.883  1.00  0.00           N  
ATOM   3085  C4    A    96      -7.074  -4.708 -10.674  1.00  0.00           C  
ATOM   3086  C5    A    96      -5.961  -5.490 -10.919  1.00  0.00           C  
ATOM   3087  C6    A    96      -6.187  -6.776 -11.441  1.00  0.00           C  
ATOM   3088  N6    A    96      -5.211  -7.642 -11.725  1.00  0.00           N  
ATOM   3089  N7    A    96      -4.799  -4.808 -10.583  1.00  0.00           N  
ATOM   3090  C8    A    96      -5.229  -3.649 -10.150  1.00  0.00           C  
ATOM   3091  N9    A    96      -6.596  -3.520 -10.178  1.00  0.00           N  
ATOM   3092  H5'   A    96      -5.383   0.611  -8.083  1.00  0.00           H  
ATOM   3093 H5''   A    96      -5.868   0.174  -6.627  1.00  0.00           H  
ATOM   3094  H4'   A    96      -7.600  -0.138  -8.187  1.00  0.00           H  
ATOM   3095  H3'   A    96      -6.674  -2.649  -7.149  1.00  0.00           H  
ATOM   3096  H1'   A    96      -7.998  -2.094 -10.502  1.00  0.00           H  
ATOM   3097  H2'   A    96      -8.357  -3.615  -8.393  1.00  0.00           H  
ATOM   3098 HO2'   A    96      -9.740  -1.618  -7.769  1.00  0.00           H  
ATOM   3099  H2    A    96      -9.355  -6.600 -11.554  1.00  0.00           H  
ATOM   3100  H61   A    96      -5.431  -8.526 -12.088  1.00  0.00           H  
ATOM   3101  H62   A    96      -4.276  -7.393 -11.574  1.00  0.00           H  
ATOM   3102  H8    A    96      -4.630  -2.939  -9.835  1.00  0.00           H  
ATOM   3103  P     U    97      -8.078  -2.624  -4.958  1.00  0.00           P  
ATOM   3104  OP2   U    97      -6.699  -2.471  -4.429  1.00  0.00           O  
ATOM   3105  OP1   U    97      -9.238  -2.302  -4.088  1.00  0.00           O  
ATOM   3106  O5'   U    97      -8.246  -4.122  -5.471  1.00  0.00           O  
ATOM   3107  C5'   U    97      -7.476  -5.176  -4.912  1.00  0.00           C  
ATOM   3108  C4'   U    97      -8.016  -6.535  -5.310  1.00  0.00           C  
ATOM   3109  O4'   U    97      -7.747  -6.740  -6.724  1.00  0.00           O  
ATOM   3110  C3'   U    97      -7.362  -7.735  -4.634  1.00  0.00           C  
ATOM   3111  O3'   U    97      -7.928  -8.034  -3.362  1.00  0.00           O  
ATOM   3112  C1'   U    97      -7.400  -8.090  -6.955  1.00  0.00           C  
ATOM   3113  C2'   U    97      -7.593  -8.848  -5.645  1.00  0.00           C  
ATOM   3114  O2'   U    97      -8.900  -9.376  -5.622  1.00  0.00           O  
ATOM   3115  N1    U    97      -6.008  -8.128  -7.437  1.00  0.00           N  
ATOM   3116  C2    U    97      -5.506  -9.356  -7.838  1.00  0.00           C  
ATOM   3117  O2    U    97      -6.146 -10.396  -7.762  1.00  0.00           O  
ATOM   3118  N3    U    97      -4.226  -9.324  -8.327  1.00  0.00           N  
ATOM   3119  C4    U    97      -3.409  -8.228  -8.450  1.00  0.00           C  
ATOM   3120  O4    U    97      -2.318  -8.360  -8.995  1.00  0.00           O  
ATOM   3121  C5    U    97      -3.977  -6.998  -7.984  1.00  0.00           C  
ATOM   3122  C6    U    97      -5.225  -6.989  -7.503  1.00  0.00           C  
ATOM   3123  H5'   U    97      -7.492  -5.099  -3.935  1.00  0.00           H  
ATOM   3124 H5''   U    97      -6.551  -5.096  -5.225  1.00  0.00           H  
ATOM   3125  H4'   U    97      -9.080  -6.494  -5.032  1.00  0.00           H  
ATOM   3126  H3'   U    97      -6.296  -7.589  -4.409  1.00  0.00           H  
ATOM   3127  H1'   U    97      -8.011  -8.601  -7.713  1.00  0.00           H  
ATOM   3128  H2'   U    97      -6.947  -9.720  -5.470  1.00  0.00           H  
ATOM   3129 HO2'   U    97      -9.253  -9.354  -4.686  1.00  0.00           H  
ATOM   3130  H3    U    97      -3.841 -10.198  -8.627  1.00  0.00           H  
ATOM   3131  H5    U    97      -3.389  -6.068  -8.020  1.00  0.00           H  
ATOM   3132  H6    U    97      -5.647  -6.037  -7.149  1.00  0.00           H  
ATOM   3133  P     G    98      -7.018  -8.732  -2.231  1.00  0.00           P  
ATOM   3134  OP2   G    98      -5.649  -8.201  -2.332  1.00  0.00           O  
ATOM   3135  OP1   G    98      -7.743  -8.632  -0.948  1.00  0.00           O  
ATOM   3136  O5'   G    98      -6.975 -10.263  -2.677  1.00  0.00           O  
ATOM   3137  C5'   G    98      -7.059 -11.324  -1.705  1.00  0.00           C  
ATOM   3138  C4'   G    98      -6.533 -12.609  -2.296  1.00  0.00           C  
ATOM   3139  O4'   G    98      -6.317 -12.442  -3.721  1.00  0.00           O  
ATOM   3140  C3'   G    98      -5.186 -13.083  -1.770  1.00  0.00           C  
ATOM   3141  O3'   G    98      -5.285 -13.773  -0.536  1.00  0.00           O  
ATOM   3142  C1'   G    98      -5.133 -13.146  -4.132  1.00  0.00           C  
ATOM   3143  C2'   G    98      -4.668 -13.945  -2.912  1.00  0.00           C  
ATOM   3144  O2'   G    98      -5.301 -15.217  -2.926  1.00  0.00           O  
ATOM   3145  N1    G    98      -0.645 -12.682  -6.488  1.00  0.00           N  
ATOM   3146  C2    G    98      -1.362 -13.815  -6.191  1.00  0.00           C  
ATOM   3147  N2    G    98      -0.818 -14.981  -6.568  1.00  0.00           N  
ATOM   3148  N3    G    98      -2.530 -13.807  -5.568  1.00  0.00           N  
ATOM   3149  C4    G    98      -2.930 -12.555  -5.261  1.00  0.00           C  
ATOM   3150  C5    G    98      -2.290 -11.360  -5.513  1.00  0.00           C  
ATOM   3151  C6    G    98      -1.038 -11.383  -6.181  1.00  0.00           C  
ATOM   3152  O6    G    98      -0.315 -10.431  -6.495  1.00  0.00           O  
ATOM   3153  N7    G    98      -3.035 -10.292  -5.036  1.00  0.00           N  
ATOM   3154  C8    G    98      -4.095 -10.845  -4.512  1.00  0.00           C  
ATOM   3155  N9    G    98      -4.095 -12.215  -4.614  1.00  0.00           N  
ATOM   3156  H5'   G    98      -8.101 -11.461  -1.384  1.00  0.00           H  
ATOM   3157 H5''   G    98      -6.478 -11.061  -0.809  1.00  0.00           H  
ATOM   3158  H4'   G    98      -7.195 -13.318  -2.155  1.00  0.00           H  
ATOM   3159  H3'   G    98      -4.595 -12.309  -1.659  1.00  0.00           H  
ATOM   3160  H1'   G    98      -5.378 -13.764  -4.852  1.00  0.00           H  
ATOM   3161  H2'   G    98      -3.692 -14.026  -2.888  1.00  0.00           H  
ATOM   3162 HO2'   G    98      -5.685 -15.391  -2.042  1.00  0.00           H  
ATOM   3163  H1    G    98       0.211 -12.795  -6.953  1.00  0.00           H  
ATOM   3164  H22   G    98      -1.286 -15.823  -6.382  1.00  0.00           H  
ATOM   3165  H21   G    98       0.046 -14.995  -7.029  1.00  0.00           H  
ATOM   3166  H8    G    98      -4.816 -10.334  -4.089  1.00  0.00           H  
ATOM   3167  P     G    99      -4.019 -13.847   0.451  1.00  0.00           P  
ATOM   3168  OP2   G    99      -3.358 -12.518   0.451  1.00  0.00           O  
ATOM   3169  OP1   G    99      -4.470 -14.443   1.735  1.00  0.00           O  
ATOM   3170  O5'   G    99      -3.038 -14.886  -0.255  1.00  0.00           O  
ATOM   3171  C5'   G    99      -3.400 -16.252  -0.394  1.00  0.00           C  
ATOM   3172  C4'   G    99      -2.291 -17.057  -1.023  1.00  0.00           C  
ATOM   3173  O4'   G    99      -2.079 -16.617  -2.390  1.00  0.00           O  
ATOM   3174  C3'   G    99      -0.921 -16.927  -0.375  1.00  0.00           C  
ATOM   3175  O3'   G    99      -0.783 -17.718   0.793  1.00  0.00           O  
ATOM   3176  C1'   G    99      -0.678 -16.720  -2.717  1.00  0.00           C  
ATOM   3177  C2'   G    99       0.019 -17.333  -1.502  1.00  0.00           C  
ATOM   3178  O2'   G    99       0.059 -18.744  -1.657  1.00  0.00           O  
ATOM   3179  N1    G    99       3.244 -14.152  -4.701  1.00  0.00           N  
ATOM   3180  C2    G    99       3.081 -15.506  -4.533  1.00  0.00           C  
ATOM   3181  N2    G    99       4.093 -16.283  -4.946  1.00  0.00           N  
ATOM   3182  N3    G    99       2.004 -16.059  -3.999  1.00  0.00           N  
ATOM   3183  C4    G    99       1.088 -15.136  -3.639  1.00  0.00           C  
ATOM   3184  C5    G    99       1.152 -13.764  -3.764  1.00  0.00           C  
ATOM   3185  C6    G    99       2.313 -13.184  -4.338  1.00  0.00           C  
ATOM   3186  O6    G    99       2.560 -11.988  -4.534  1.00  0.00           O  
ATOM   3187  N7    G    99      -0.001 -13.170  -3.273  1.00  0.00           N  
ATOM   3188  C8    G    99      -0.733 -14.172  -2.866  1.00  0.00           C  
ATOM   3189  N9    G    99      -0.133 -15.393  -3.059  1.00  0.00           N  
ATOM   3190  H5'   G    99      -4.200 -16.316  -0.955  1.00  0.00           H  
ATOM   3191 H5''   G    99      -3.600 -16.620   0.492  1.00  0.00           H  
ATOM   3192  H4'   G    99      -2.550 -18.003  -1.030  1.00  0.00           H  
ATOM   3193  H3'   G    99      -0.761 -15.987  -0.148  1.00  0.00           H  
ATOM   3194  H1'   G    99      -0.582 -17.320  -3.485  1.00  0.00           H  
ATOM   3195  H2'   G    99       0.916 -16.957  -1.376  1.00  0.00           H  
ATOM   3196 HO2'   G    99      -0.259 -19.165  -0.832  1.00  0.00           H  
ATOM   3197  H1    G    99       4.080 -13.842  -5.108  1.00  0.00           H  
ATOM   3198  H22   G    99       4.032 -17.257  -4.851  1.00  0.00           H  
ATOM   3199  H21   G    99       4.893 -15.881  -5.342  1.00  0.00           H  
ATOM   3200  H8    G    99      -1.620 -14.063  -2.465  1.00  0.00           H  
ATOM   3201  P     U   100       0.037 -17.155   2.056  1.00  0.00           P  
ATOM   3202  OP2   U   100      -0.383 -15.750   2.287  1.00  0.00           O  
ATOM   3203  OP1   U   100      -0.078 -18.146   3.157  1.00  0.00           O  
ATOM   3204  O5'   U   100       1.550 -17.143   1.559  1.00  0.00           O  
ATOM   3205  C5'   U   100       2.232 -18.353   1.267  1.00  0.00           C  
ATOM   3206  C4'   U   100       3.557 -18.097   0.593  1.00  0.00           C  
ATOM   3207  O4'   U   100       3.343 -17.447  -0.687  1.00  0.00           O  
ATOM   3208  C3'   U   100       4.514 -17.168   1.324  1.00  0.00           C  
ATOM   3209  O3'   U   100       5.264 -17.826   2.331  1.00  0.00           O  
ATOM   3210  C1'   U   100       4.331 -16.456  -0.922  1.00  0.00           C  
ATOM   3211  C2'   U   100       5.366 -16.611   0.193  1.00  0.00           C  
ATOM   3212  O2'   U   100       6.351 -17.548  -0.219  1.00  0.00           O  
ATOM   3213  N1    U   100       3.710 -15.109  -0.930  1.00  0.00           N  
ATOM   3214  C2    U   100       4.448 -14.079  -1.482  1.00  0.00           C  
ATOM   3215  O2    U   100       5.562 -14.234  -1.951  1.00  0.00           O  
ATOM   3216  N3    U   100       3.833 -12.850  -1.469  1.00  0.00           N  
ATOM   3217  C4    U   100       2.583 -12.551  -0.970  1.00  0.00           C  
ATOM   3218  O4    U   100       2.170 -11.392  -1.031  1.00  0.00           O  
ATOM   3219  C5    U   100       1.878 -13.666  -0.415  1.00  0.00           C  
ATOM   3220  C6    U   100       2.453 -14.873  -0.416  1.00  0.00           C  
ATOM   3221  H5'   U   100       1.673 -18.900   0.676  1.00  0.00           H  
ATOM   3222 H5''   U   100       2.388 -18.841   2.102  1.00  0.00           H  
ATOM   3223  H4'   U   100       4.003 -18.957   0.442  1.00  0.00           H  
ATOM   3224  H3'   U   100       4.003 -16.436   1.731  1.00  0.00           H  
ATOM   3225  H1'   U   100       4.758 -16.620  -1.788  1.00  0.00           H  
ATOM   3226  H2'   U   100       5.765 -15.748   0.434  1.00  0.00           H  
ATOM   3227 HO2'   U   100       6.486 -18.203   0.497  1.00  0.00           H  
ATOM   3228  H3    U   100       4.339 -12.106  -1.855  1.00  0.00           H  
ATOM   3229  H5    U   100       0.982 -13.545  -0.038  1.00  0.00           H  
ATOM   3230  H6    U   100       1.950 -15.619  -0.029  1.00  0.00           H  
ATOM   3231  P     C   101       5.679 -17.044   3.672  1.00  0.00           P  
ATOM   3232  OP2   C   101       4.598 -16.081   3.998  1.00  0.00           O  
ATOM   3233  OP1   C   101       6.092 -18.052   4.682  1.00  0.00           O  
ATOM   3234  O5'   C   101       6.971 -16.213   3.251  1.00  0.00           O  
ATOM   3235  C5'   C   101       8.209 -16.862   3.008  1.00  0.00           C  
ATOM   3236  C4'   C   101       9.222 -15.922   2.401  1.00  0.00           C  
ATOM   3237  O4'   C   101       8.721 -15.403   1.142  1.00  0.00           O  
ATOM   3238  C3'   C   101       9.551 -14.677   3.210  1.00  0.00           C  
ATOM   3239  O3'   C   101      10.513 -14.913   4.224  1.00  0.00           O  
ATOM   3240  C1'   C   101       9.068 -14.031   0.989  1.00  0.00           C  
ATOM   3241  C2'   C   101      10.018 -13.699   2.141  1.00  0.00           C  
ATOM   3242  O2'   C   101      11.350 -13.977   1.735  1.00  0.00           O  
ATOM   3243  N1    C   101       7.857 -13.174   0.993  1.00  0.00           N  
ATOM   3244  C2    C   101       7.959 -11.876   0.477  1.00  0.00           C  
ATOM   3245  O2    C   101       9.050 -11.483   0.036  1.00  0.00           O  
ATOM   3246  N3    C   101       6.869 -11.075   0.468  1.00  0.00           N  
ATOM   3247  C4    C   101       5.708 -11.521   0.948  1.00  0.00           C  
ATOM   3248  N4    C   101       4.659 -10.695   0.919  1.00  0.00           N  
ATOM   3249  C5    C   101       5.572 -12.834   1.480  1.00  0.00           C  
ATOM   3250  C6    C   101       6.656 -13.618   1.482  1.00  0.00           C  
ATOM   3251  H5'   C   101       8.062 -17.612   2.395  1.00  0.00           H  
ATOM   3252 H5''   C   101       8.561 -17.206   3.856  1.00  0.00           H  
ATOM   3253  H4'   C   101      10.051 -16.419   2.233  1.00  0.00           H  
ATOM   3254  H3'   C   101       8.729 -14.334   3.621  1.00  0.00           H  
ATOM   3255  H1'   C   101       9.540 -13.922   0.136  1.00  0.00           H  
ATOM   3256  H2'   C   101       9.915 -12.769   2.434  1.00  0.00           H  
ATOM   3257 HO2'   C   101      11.790 -14.512   2.428  1.00  0.00           H  
ATOM   3258  H42   C   101       3.792 -10.993   1.265  1.00  0.00           H  
ATOM   3259  H41   C   101       4.757  -9.791   0.553  1.00  0.00           H  
ATOM   3260  H5    C   101       4.714 -13.153   1.830  1.00  0.00           H  
ATOM   3261  H6    C   101       6.583 -14.525   1.843  1.00  0.00           H  
ATOM   3262  P     C   102      10.476 -14.048   5.580  1.00  0.00           P  
ATOM   3263  OP2   C   102       9.076 -13.590   5.856  1.00  0.00           O  
ATOM   3264  OP1   C   102      11.224 -14.802   6.625  1.00  0.00           O  
ATOM   3265  O5'   C   102      11.354 -12.789   5.190  1.00  0.00           O  
ATOM   3266  C5'   C   102      11.328 -11.607   5.970  1.00  0.00           C  
ATOM   3267  C4'   C   102      11.733 -10.457   5.110  1.00  0.00           C  
ATOM   3268  O4'   C   102      11.038 -10.536   3.838  1.00  0.00           O  
ATOM   3269  C3'   C   102      11.387  -9.094   5.660  1.00  0.00           C  
ATOM   3270  O3'   C   102      12.414  -8.710   6.569  1.00  0.00           O  
ATOM   3271  C1'   C   102      10.718  -9.244   3.397  1.00  0.00           C  
ATOM   3272  C2'   C   102      11.357  -8.258   4.385  1.00  0.00           C  
ATOM   3273  O2'   C   102      12.651  -7.942   3.912  1.00  0.00           O  
ATOM   3274  N1    C   102       9.245  -9.125   3.340  1.00  0.00           N  
ATOM   3275  C2    C   102       8.681  -7.956   2.813  1.00  0.00           C  
ATOM   3276  O2    C   102       9.430  -7.074   2.372  1.00  0.00           O  
ATOM   3277  N3    C   102       7.336  -7.821   2.799  1.00  0.00           N  
ATOM   3278  C4    C   102       6.561  -8.799   3.269  1.00  0.00           C  
ATOM   3279  N4    C   102       5.237  -8.618   3.242  1.00  0.00           N  
ATOM   3280  C5    C   102       7.106 -10.009   3.789  1.00  0.00           C  
ATOM   3281  C6    C   102       8.438 -10.129   3.806  1.00  0.00           C  
ATOM   3282  H5'   C   102      12.009 -11.705   6.828  1.00  0.00           H  
ATOM   3283 H5''   C   102      10.319 -11.447   6.377  1.00  0.00           H  
ATOM   3284  H4'   C   102      12.828 -10.541   5.049  1.00  0.00           H  
ATOM   3285  H3'   C   102      10.450  -9.075   6.237  1.00  0.00           H  
ATOM   3286  H1'   C   102      11.095  -8.984   2.397  1.00  0.00           H  
ATOM   3287  H2'   C   102      10.865  -7.285   4.527  1.00  0.00           H  
ATOM   3288 HO2'   C   102      13.265  -7.794   4.689  1.00  0.00           H  
ATOM   3289  H42   C   102       4.626  -9.331   3.589  1.00  0.00           H  
ATOM   3290  H41   C   102       4.857  -7.769   2.876  1.00  0.00           H  
ATOM   3291  H5    C   102       6.454 -10.812   4.164  1.00  0.00           H  
ATOM   3292  H6    C   102       8.895 -11.049   4.200  1.00  0.00           H  
ATOM   3293  P     U   103      12.036  -8.007   7.965  1.00  0.00           P  
ATOM   3294  OP2   U   103      11.011  -8.844   8.638  1.00  0.00           O  
ATOM   3295  OP1   U   103      13.300  -7.683   8.674  1.00  0.00           O  
ATOM   3296  O5'   U   103      11.348  -6.637   7.533  1.00  0.00           O  
ATOM   3297  C5'   U   103      12.100  -5.608   6.908  1.00  0.00           C  
ATOM   3298  C4'   U   103      11.229  -4.441   6.515  1.00  0.00           C  
ATOM   3299  O4'   U   103      10.310  -4.828   5.458  1.00  0.00           O  
ATOM   3300  C3'   U   103      10.317  -3.890   7.601  1.00  0.00           C  
ATOM   3301  O3'   U   103      10.988  -3.033   8.507  1.00  0.00           O  
ATOM   3302  C1'   U   103       9.088  -4.153   5.607  1.00  0.00           C  
ATOM   3303  C2'   U   103       9.234  -3.193   6.789  1.00  0.00           C  
ATOM   3304  O2'   U   103       9.681  -1.932   6.312  1.00  0.00           O  
ATOM   3305  N1    U   103       8.023  -5.162   5.829  1.00  0.00           N  
ATOM   3306  C2    U   103       6.714  -4.740   5.683  1.00  0.00           C  
ATOM   3307  O2    U   103       6.412  -3.597   5.385  1.00  0.00           O  
ATOM   3308  N3    U   103       5.763  -5.707   5.898  1.00  0.00           N  
ATOM   3309  C4    U   103       5.979  -7.025   6.239  1.00  0.00           C  
ATOM   3310  O4    U   103       5.014  -7.774   6.399  1.00  0.00           O  
ATOM   3311  C5    U   103       7.357  -7.390   6.372  1.00  0.00           C  
ATOM   3312  C6    U   103       8.303  -6.469   6.167  1.00  0.00           C  
ATOM   3313  H5'   U   103      12.530  -5.970   6.105  1.00  0.00           H  
ATOM   3314 H5''   U   103      12.791  -5.296   7.528  1.00  0.00           H  
ATOM   3315  H4'   U   103      11.800  -3.718   6.184  1.00  0.00           H  
ATOM   3316  H3'   U   103       9.917  -4.636   8.095  1.00  0.00           H  
ATOM   3317  H1'   U   103       8.884  -3.639   4.797  1.00  0.00           H  
ATOM   3318  H2'   U   103       8.400  -3.114   7.296  1.00  0.00           H  
ATOM   3319 HO2'   U   103       8.931  -1.470   5.881  1.00  0.00           H  
ATOM   3320  H3    U   103       4.829  -5.429   5.800  1.00  0.00           H  
ATOM   3321  H5    U   103       7.603  -8.308   6.611  1.00  0.00           H  
ATOM   3322  H6    U   103       9.238  -6.743   6.266  1.00  0.00           H  
ATOM   3323  P     A   104      10.177  -2.382   9.782  1.00  0.00           P  
ATOM   3324  OP2   A   104       9.613  -3.539  10.521  1.00  0.00           O  
ATOM   3325  OP1   A   104      11.152  -1.487  10.453  1.00  0.00           O  
ATOM   3326  O5'   A   104       8.963  -1.489   9.265  1.00  0.00           O  
ATOM   3327  C5'   A   104       8.586  -0.304   9.950  1.00  0.00           C  
ATOM   3328  C4'   A   104       7.638  -0.599  11.085  1.00  0.00           C  
ATOM   3329  O4'   A   104       6.602  -1.531  10.623  1.00  0.00           O  
ATOM   3330  C3'   A   104       8.254  -1.241  12.319  1.00  0.00           C  
ATOM   3331  O3'   A   104       7.540  -0.953  13.509  1.00  0.00           O  
ATOM   3332  C1'   A   104       6.599  -2.642  11.474  1.00  0.00           C  
ATOM   3333  C2'   A   104       8.021  -2.716  12.023  1.00  0.00           C  
ATOM   3334  O2'   A   104       8.038  -3.489  13.215  1.00  0.00           O  
ATOM   3335  N1    A   104       2.749  -5.564   9.685  1.00  0.00           N  
ATOM   3336  C2    A   104       2.763  -4.434  10.404  1.00  0.00           C  
ATOM   3337  N3    A   104       3.803  -3.725  10.836  1.00  0.00           N  
ATOM   3338  C4    A   104       4.959  -4.295  10.453  1.00  0.00           C  
ATOM   3339  C5    A   104       5.106  -5.454   9.714  1.00  0.00           C  
ATOM   3340  C6    A   104       3.928  -6.111   9.317  1.00  0.00           C  
ATOM   3341  N6    A   104       3.913  -7.238   8.602  1.00  0.00           N  
ATOM   3342  N7    A   104       6.449  -5.738   9.509  1.00  0.00           N  
ATOM   3343  C8    A   104       7.074  -4.761  10.119  1.00  0.00           C  
ATOM   3344  N9    A   104       6.233  -3.852  10.712  1.00  0.00           N  
ATOM   3345  H5'   A   104       8.148   0.305   9.319  1.00  0.00           H  
ATOM   3346 H5''   A   104       9.388   0.129  10.307  1.00  0.00           H  
ATOM   3347  H4'   A   104       7.201   0.238  11.349  1.00  0.00           H  
ATOM   3348  H3'   A   104       9.202  -1.025  12.453  1.00  0.00           H  
ATOM   3349  H1'   A   104       5.969  -2.521  12.216  1.00  0.00           H  
ATOM   3350  H2'   A   104       8.659  -3.055  11.361  1.00  0.00           H  
ATOM   3351 HO2'   A   104       7.991  -4.438  12.979  1.00  0.00           H  
ATOM   3352  H2    A   104       1.882  -4.078  10.645  1.00  0.00           H  
ATOM   3353  H61   A   104       3.059  -7.650   8.354  1.00  0.00           H  
ATOM   3354  H62   A   104       4.756  -7.652   8.322  1.00  0.00           H  
ATOM   3355  H8    A   104       8.051  -4.687  10.149  1.00  0.00           H  
ATOM   3356  P     A   105       8.277  -1.043  14.935  1.00  0.00           P  
ATOM   3357  OP2   A   105       8.862  -2.401  15.065  1.00  0.00           O  
ATOM   3358  OP1   A   105       9.149   0.150  15.078  1.00  0.00           O  
ATOM   3359  O5'   A   105       7.090  -0.915  15.990  1.00  0.00           O  
ATOM   3360  C5'   A   105       6.480  -2.072  16.544  1.00  0.00           C  
ATOM   3361  C4'   A   105       4.993  -2.088  16.293  1.00  0.00           C  
ATOM   3362  O4'   A   105       4.759  -2.312  14.876  1.00  0.00           O  
ATOM   3363  C3'   A   105       4.212  -3.199  16.979  1.00  0.00           C  
ATOM   3364  O3'   A   105       3.938  -2.924  18.342  1.00  0.00           O  
ATOM   3365  C1'   A   105       3.621  -3.119  14.713  1.00  0.00           C  
ATOM   3366  C2'   A   105       2.982  -3.292  16.094  1.00  0.00           C  
ATOM   3367  O2'   A   105       2.088  -2.215  16.339  1.00  0.00           O  
ATOM   3368  N1    A   105       2.040  -7.468  12.445  1.00  0.00           N  
ATOM   3369  C2    A   105       1.376  -6.399  12.904  1.00  0.00           C  
ATOM   3370  N3    A   105       1.852  -5.299  13.484  1.00  0.00           N  
ATOM   3371  C4    A   105       3.192  -5.355  13.584  1.00  0.00           C  
ATOM   3372  C5    A   105       4.011  -6.385  13.160  1.00  0.00           C  
ATOM   3373  C6    A   105       3.385  -7.492  12.560  1.00  0.00           C  
ATOM   3374  N6    A   105       4.046  -8.558  12.104  1.00  0.00           N  
ATOM   3375  N7    A   105       5.342  -6.094  13.427  1.00  0.00           N  
ATOM   3376  C8    A   105       5.298  -4.915  13.997  1.00  0.00           C  
ATOM   3377  N9    A   105       4.028  -4.408  14.124  1.00  0.00           N  
ATOM   3378  H5'   A   105       6.640  -2.086  17.511  1.00  0.00           H  
ATOM   3379 H5''   A   105       6.881  -2.870  16.142  1.00  0.00           H  
ATOM   3380  H4'   A   105       4.604  -1.224  16.546  1.00  0.00           H  
ATOM   3381  H3'   A   105       4.707  -4.042  16.914  1.00  0.00           H  
ATOM   3382  H1'   A   105       2.986  -2.672  14.114  1.00  0.00           H  
ATOM   3383  H2'   A   105       2.538  -4.161  16.186  1.00  0.00           H  
ATOM   3384 HO2'   A   105       2.146  -1.963  17.284  1.00  0.00           H  
ATOM   3385  H2    A   105       0.402  -6.430  12.796  1.00  0.00           H  
ATOM   3386  H61   A   105       3.555  -9.302  11.695  1.00  0.00           H  
ATOM   3387  H62   A   105       5.023  -8.598  12.176  1.00  0.00           H  
ATOM   3388  H8    A   105       6.098  -4.439  14.305  1.00  0.00           H  
ATOM   3389  P     C   106       3.833  -4.126  19.403  1.00  0.00           P  
ATOM   3390  OP2   C   106       4.964  -5.056  19.159  1.00  0.00           O  
ATOM   3391  OP1   C   106       3.648  -3.534  20.752  1.00  0.00           O  
ATOM   3392  O5'   C   106       2.484  -4.875  19.005  1.00  0.00           O  
ATOM   3393  C5'   C   106       1.223  -4.249  19.181  1.00  0.00           C  
ATOM   3394  C4'   C   106       0.089  -5.151  18.758  1.00  0.00           C  
ATOM   3395  O4'   C   106       0.245  -5.482  17.356  1.00  0.00           O  
ATOM   3396  C3'   C   106       0.028  -6.512  19.433  1.00  0.00           C  
ATOM   3397  O3'   C   106      -0.521  -6.458  20.738  1.00  0.00           O  
ATOM   3398  C1'   C   106      -0.298  -6.761  17.121  1.00  0.00           C  
ATOM   3399  C2'   C   106      -0.803  -7.318  18.446  1.00  0.00           C  
ATOM   3400  O2'   C   106      -2.187  -7.029  18.571  1.00  0.00           O  
ATOM   3401  N1    C   106       0.746  -7.641  16.541  1.00  0.00           N  
ATOM   3402  C2    C   106       0.355  -8.879  16.014  1.00  0.00           C  
ATOM   3403  O2    C   106      -0.842  -9.201  16.049  1.00  0.00           O  
ATOM   3404  N3    C   106       1.287  -9.700  15.479  1.00  0.00           N  
ATOM   3405  C4    C   106       2.568  -9.331  15.454  1.00  0.00           C  
ATOM   3406  N4    C   106       3.453 -10.174  14.916  1.00  0.00           N  
ATOM   3407  C5    C   106       2.998  -8.081  15.982  1.00  0.00           C  
ATOM   3408  C6    C   106       2.067  -7.276  16.507  1.00  0.00           C  
ATOM   3409  H5'   C   106       1.196  -3.429  18.644  1.00  0.00           H  
ATOM   3410 H5''   C   106       1.110  -4.016  20.126  1.00  0.00           H  
ATOM   3411  H4'   C   106      -0.768  -4.694  18.888  1.00  0.00           H  
ATOM   3412  H3'   C   106       0.929  -6.896  19.482  1.00  0.00           H  
ATOM   3413  H1'   C   106      -1.041  -6.676  16.489  1.00  0.00           H  
ATOM   3414  H2'   C   106      -0.625  -8.279  18.521  1.00  0.00           H  
ATOM   3415 HO2'   C   106      -2.396  -6.868  19.514  1.00  0.00           H  
ATOM   3416  H42   C   106       4.402  -9.932  14.883  1.00  0.00           H  
ATOM   3417  H41   C   106       3.153 -11.035  14.555  1.00  0.00           H  
ATOM   3418  H5    C   106       3.942  -7.818  15.958  1.00  0.00           H  
ATOM   3419  H6    C   106       2.343  -6.411  16.875  1.00  0.00           H  
ATOM   3420  P     A   107       0.151  -7.298  21.933  1.00  0.00           P  
ATOM   3421  OP2   A   107       1.570  -6.878  22.048  1.00  0.00           O  
ATOM   3422  OP1   A   107      -0.740  -7.207  23.117  1.00  0.00           O  
ATOM   3423  O5'   A   107       0.123  -8.803  21.410  1.00  0.00           O  
ATOM   3424  C5'   A   107      -1.098  -9.522  21.323  1.00  0.00           C  
ATOM   3425  C4'   A   107      -0.910 -10.852  20.637  1.00  0.00           C  
ATOM   3426  O4'   A   107      -0.473 -10.652  19.267  1.00  0.00           O  
ATOM   3427  C3'   A   107       0.177 -11.749  21.208  1.00  0.00           C  
ATOM   3428  O3'   A   107      -0.226 -12.431  22.383  1.00  0.00           O  
ATOM   3429  C1'   A   107       0.461 -11.621  18.918  1.00  0.00           C  
ATOM   3430  C2'   A   107       0.446 -12.670  20.022  1.00  0.00           C  
ATOM   3431  O2'   A   107      -0.628 -13.579  19.822  1.00  0.00           O  
ATOM   3432  N1    A   107       5.239 -11.993  17.023  1.00  0.00           N  
ATOM   3433  C2    A   107       4.183 -12.815  16.971  1.00  0.00           C  
ATOM   3434  N3    A   107       2.966 -12.656  17.488  1.00  0.00           N  
ATOM   3435  C4    A   107       2.875 -11.479  18.133  1.00  0.00           C  
ATOM   3436  C5    A   107       3.870 -10.530  18.271  1.00  0.00           C  
ATOM   3437  C6    A   107       5.113 -10.818  17.678  1.00  0.00           C  
ATOM   3438  N6    A   107       6.165  -9.999  17.730  1.00  0.00           N  
ATOM   3439  N7    A   107       3.413  -9.441  19.000  1.00  0.00           N  
ATOM   3440  C8    A   107       2.171  -9.751  19.281  1.00  0.00           C  
ATOM   3441  N9    A   107       1.779 -10.970  18.787  1.00  0.00           N  
ATOM   3442  H5'   A   107      -1.747  -8.990  20.816  1.00  0.00           H  
ATOM   3443 H5''   A   107      -1.445  -9.674  22.226  1.00  0.00           H  
ATOM   3444  H4'   A   107      -1.767 -11.328  20.628  1.00  0.00           H  
ATOM   3445  H3'   A   107       0.974 -11.210  21.396  1.00  0.00           H  
ATOM   3446  H1'   A   107       0.218 -12.041  18.065  1.00  0.00           H  
ATOM   3447  H2'   A   107       1.303 -13.136  20.115  1.00  0.00           H  
ATOM   3448 HO2'   A   107      -0.356 -14.466  20.135  1.00  0.00           H  
ATOM   3449  H2    A   107       4.327 -13.654  16.484  1.00  0.00           H  
ATOM   3450  H61   A   107       7.007 -10.255  17.297  1.00  0.00           H  
ATOM   3451  H62   A   107       6.097  -9.142  18.200  1.00  0.00           H  
ATOM   3452  H8    A   107       1.577  -9.166  19.797  1.00  0.00           H  
ATOM   3453  P     C   108       0.873 -13.090  23.353  1.00  0.00           P  
ATOM   3454  OP2   C   108       2.185 -12.464  23.055  1.00  0.00           O  
ATOM   3455  OP1   C   108       0.342 -13.056  24.740  1.00  0.00           O  
ATOM   3456  O5'   C   108       0.935 -14.612  22.888  1.00  0.00           O  
ATOM   3457  C5'   C   108      -0.212 -15.446  22.965  1.00  0.00           C  
ATOM   3458  C4'   C   108      -0.027 -16.717  22.184  1.00  0.00           C  
ATOM   3459  O4'   C   108       0.199 -16.431  20.773  1.00  0.00           O  
ATOM   3460  C3'   C   108       1.186 -17.539  22.567  1.00  0.00           C  
ATOM   3461  O3'   C   108       1.001 -18.285  23.754  1.00  0.00           O  
ATOM   3462  C1'   C   108       1.023 -17.437  20.218  1.00  0.00           C  
ATOM   3463  C2'   C   108       1.353 -18.425  21.343  1.00  0.00           C  
ATOM   3464  O2'   C   108       0.449 -19.511  21.333  1.00  0.00           O  
ATOM   3465  N1    C   108       2.261 -16.810  19.717  1.00  0.00           N  
ATOM   3466  C2    C   108       2.999 -17.479  18.721  1.00  0.00           C  
ATOM   3467  O2    C   108       2.561 -18.532  18.257  1.00  0.00           O  
ATOM   3468  N3    C   108       4.173 -16.953  18.298  1.00  0.00           N  
ATOM   3469  C4    C   108       4.611 -15.802  18.815  1.00  0.00           C  
ATOM   3470  N4    C   108       5.786 -15.328  18.384  1.00  0.00           N  
ATOM   3471  C5    C   108       3.866 -15.085  19.803  1.00  0.00           C  
ATOM   3472  C6    C   108       2.709 -15.617  20.220  1.00  0.00           C  
ATOM   3473  H5'   C   108      -0.984 -14.960  22.607  1.00  0.00           H  
ATOM   3474 H5''   C   108      -0.382 -15.670  23.904  1.00  0.00           H  
ATOM   3475  H4'   C   108      -0.942 -17.293  22.391  1.00  0.00           H  
ATOM   3476  H3'   C   108       2.078 -16.933  22.788  1.00  0.00           H  
ATOM   3477  H1'   C   108       0.583 -18.022  19.398  1.00  0.00           H  
ATOM   3478  H2'   C   108       2.349 -18.887  21.286  1.00  0.00           H  
ATOM   3479 HO2'   C   108       0.900 -20.317  20.947  1.00  0.00           H  
ATOM   3480  H42   C   108       6.145 -14.469  18.750  1.00  0.00           H  
ATOM   3481  H41   C   108       6.304 -15.832  17.694  1.00  0.00           H  
ATOM   3482  H5    C   108       4.231 -14.129  20.209  1.00  0.00           H  
ATOM   3483  H6    C   108       2.111 -15.090  20.978  1.00  0.00           H  
ATOM   3484  P     G   109       2.246 -18.521  24.736  1.00  0.00           P  
ATOM   3485  OP2   G   109       3.086 -17.290  24.762  1.00  0.00           O  
ATOM   3486  OP1   G   109       1.701 -19.062  26.005  1.00  0.00           O  
ATOM   3487  O5'   G   109       3.107 -19.650  24.011  1.00  0.00           O  
ATOM   3488  C5'   G   109       2.570 -20.967  23.808  1.00  0.00           C  
ATOM   3489  C4'   G   109       3.555 -21.823  23.050  1.00  0.00           C  
ATOM   3490  O4'   G   109       3.697 -21.318  21.692  1.00  0.00           O  
ATOM   3491  C3'   G   109       4.974 -21.832  23.589  1.00  0.00           C  
ATOM   3492  O3'   G   109       5.130 -22.679  24.720  1.00  0.00           O  
ATOM   3493  C1'   G   109       5.010 -21.589  21.245  1.00  0.00           C  
ATOM   3494  C2'   G   109       5.765 -22.295  22.375  1.00  0.00           C  
ATOM   3495  O2'   G   109       5.727 -23.689  22.176  1.00  0.00           O  
ATOM   3496  N1    G   109       8.823 -19.483  18.632  1.00  0.00           N  
ATOM   3497  C2    G   109       8.411 -20.791  18.670  1.00  0.00           C  
ATOM   3498  N2    G   109       9.131 -21.659  17.948  1.00  0.00           N  
ATOM   3499  N3    G   109       7.372 -21.217  19.369  1.00  0.00           N  
ATOM   3500  C4    G   109       6.764 -20.214  20.039  1.00  0.00           C  
ATOM   3501  C5    G   109       7.090 -18.875  20.063  1.00  0.00           C  
ATOM   3502  C6    G   109       8.214 -18.432  19.312  1.00  0.00           C  
ATOM   3503  O6    G   109       8.672 -17.288  19.215  1.00  0.00           O  
ATOM   3504  N7    G   109       6.209 -18.168  20.872  1.00  0.00           N  
ATOM   3505  C8    G   109       5.388 -19.074  21.327  1.00  0.00           C  
ATOM   3506  N9    G   109       5.679 -20.341  20.879  1.00  0.00           N  
ATOM   3507  H5'   G   109       1.626 -20.908  23.249  1.00  0.00           H  
ATOM   3508 H5''   G   109       2.343 -21.435  24.777  1.00  0.00           H  
ATOM   3509  H4'   G   109       3.143 -22.839  23.127  1.00  0.00           H  
ATOM   3510  H3'   G   109       5.314 -20.853  23.958  1.00  0.00           H  
ATOM   3511  H1'   G   109       5.046 -22.256  20.371  1.00  0.00           H  
ATOM   3512  H2'   G   109       6.836 -22.062  22.453  1.00  0.00           H  
ATOM   3513 HO2'   G   109       5.688 -24.153  23.061  1.00  0.00           H  
ATOM   3514  H1    G   109       9.622 -19.267  18.072  1.00  0.00           H  
ATOM   3515  H22   G   109       8.881 -22.627  17.938  1.00  0.00           H  
ATOM   3516  H21   G   109       9.916 -21.340  17.420  1.00  0.00           H  
ATOM   3517  H8    G   109       4.554 -18.849  22.010  1.00  0.00           H  
ATOM   3518  P     C   110       6.356 -22.428  25.747  1.00  0.00           P  
ATOM   3519  OP2   C   110       6.442 -20.968  26.031  1.00  0.00           O  
ATOM   3520  OP1   C   110       6.183 -23.385  26.872  1.00  0.00           O  
ATOM   3521  O5'   C   110       7.661 -22.856  24.939  1.00  0.00           O  
ATOM   3522  C5'   C   110       8.455 -23.965  25.375  1.00  0.00           C  
ATOM   3523  C4'   C   110       9.658 -24.136  24.484  1.00  0.00           C  
ATOM   3524  O4'   C   110       9.392 -23.566  23.176  1.00  0.00           O  
ATOM   3525  C3'   C   110      10.925 -23.421  24.919  1.00  0.00           C  
ATOM   3526  O3'   C   110      11.612 -24.130  25.937  1.00  0.00           O  
ATOM   3527  C1'   C   110      10.584 -23.055  22.623  1.00  0.00           C  
ATOM   3528  C2'   C   110      11.707 -23.352  23.615  1.00  0.00           C  
ATOM   3529  O2'   C   110      12.303 -24.578  23.247  1.00  0.00           O  
ATOM   3530  N1    C   110      10.411 -21.606  22.396  1.00  0.00           N  
ATOM   3531  C2    C   110      11.237 -20.972  21.454  1.00  0.00           C  
ATOM   3532  O2    C   110      12.080 -21.651  20.830  1.00  0.00           O  
ATOM   3533  N3    C   110      11.098 -19.642  21.246  1.00  0.00           N  
ATOM   3534  C4    C   110      10.182 -18.953  21.927  1.00  0.00           C  
ATOM   3535  N4    C   110      10.083 -17.646  21.691  1.00  0.00           N  
ATOM   3536  C5    C   110       9.326 -19.572  22.883  1.00  0.00           C  
ATOM   3537  C6    C   110       9.475 -20.886  23.085  1.00  0.00           C  
ATOM   3538  H5'   C   110       7.856 -24.887  25.365  1.00  0.00           H  
ATOM   3539 H5''   C   110       8.785 -23.807  26.412  1.00  0.00           H  
ATOM   3540  H4'   C   110       9.842 -25.220  24.486  1.00  0.00           H  
ATOM   3541  H3'   C   110      10.742 -22.431  25.365  1.00  0.00           H  
ATOM   3542  H1'   C   110      10.882 -23.498  21.662  1.00  0.00           H  
ATOM   3543  H2'   C   110      12.547 -22.645  23.662  1.00  0.00           H  
ATOM   3544 HO2'   C   110      12.569 -25.081  24.070  1.00  0.00           H  
ATOM   3545  H42   C   110       9.407 -17.097  22.184  1.00  0.00           H  
ATOM   3546  H41   C   110      10.684 -17.214  21.020  1.00  0.00           H  
ATOM   3547  H5    C   110       8.573 -18.991  23.435  1.00  0.00           H  
ATOM   3548  H6    C   110       8.831 -21.399  23.815  1.00  0.00           H  
ATOM   3549  P     A   111      12.228 -23.330  27.178  1.00  0.00           P  
ATOM   3550  OP2   A   111      12.172 -21.875  26.884  1.00  0.00           O  
ATOM   3551  OP1   A   111      11.573 -23.871  28.398  1.00  0.00           O  
ATOM   3552  O5'   A   111      13.758 -23.762  27.176  1.00  0.00           O  
ATOM   3553  C5'   A   111      14.757 -22.853  27.586  1.00  0.00           C  
ATOM   3554  C4'   A   111      15.735 -22.621  26.466  1.00  0.00           C  
ATOM   3555  O4'   A   111      15.009 -22.463  25.221  1.00  0.00           O  
ATOM   3556  C3'   A   111      16.543 -21.346  26.580  1.00  0.00           C  
ATOM   3557  O3'   A   111      17.654 -21.561  27.439  1.00  0.00           O  
ATOM   3558  C1'   A   111      15.679 -21.531  24.405  1.00  0.00           C  
ATOM   3559  C2'   A   111      16.960 -21.131  25.136  1.00  0.00           C  
ATOM   3560  O2'   A   111      17.986 -22.030  24.766  1.00  0.00           O  
ATOM   3561  N1    A   111      14.889 -17.234  21.663  1.00  0.00           N  
ATOM   3562  C2    A   111      15.906 -18.102  21.698  1.00  0.00           C  
ATOM   3563  N3    A   111      16.051 -19.205  22.426  1.00  0.00           N  
ATOM   3564  C4    A   111      14.979 -19.397  23.217  1.00  0.00           C  
ATOM   3565  C5    A   111      13.853 -18.590  23.300  1.00  0.00           C  
ATOM   3566  C6    A   111      13.823 -17.449  22.469  1.00  0.00           C  
ATOM   3567  N6    A   111      12.804 -16.571  22.440  1.00  0.00           N  
ATOM   3568  N7    A   111      12.952 -19.093  24.233  1.00  0.00           N  
ATOM   3569  C8    A   111      13.543 -20.176  24.687  1.00  0.00           C  
ATOM   3570  N9    A   111      14.775 -20.418  24.117  1.00  0.00           N  
ATOM   3571  H5'   A   111      15.286 -23.245  28.467  1.00  0.00           H  
ATOM   3572 H5''   A   111      14.300 -21.898  27.884  1.00  0.00           H  
ATOM   3573  H4'   A   111      16.404 -23.494  26.509  1.00  0.00           H  
ATOM   3574  H3'   A   111      15.988 -20.510  27.031  1.00  0.00           H  
ATOM   3575  H1'   A   111      15.982 -21.936  23.428  1.00  0.00           H  
ATOM   3576  H2'   A   111      17.367 -20.126  24.957  1.00  0.00           H  
ATOM   3577 HO2'   A   111      18.605 -22.168  25.540  1.00  0.00           H  
ATOM   3578  H2    A   111      16.744 -17.867  21.027  1.00  0.00           H  
ATOM   3579  H61   A   111      12.844 -15.778  21.831  1.00  0.00           H  
ATOM   3580  H62   A   111      12.008 -16.711  23.027  1.00  0.00           H  
ATOM   3581  H8    A   111      13.098 -20.828  25.453  1.00  0.00           H  
ATOM   3582  P     G   112      18.138 -20.401  28.441  1.00  0.00           P  
ATOM   3583  OP2   G   112      16.981 -20.011  29.285  1.00  0.00           O  
ATOM   3584  OP1   G   112      19.400 -20.846  29.086  1.00  0.00           O  
ATOM   3585  O5'   G   112      18.482 -19.179  27.479  1.00  0.00           O  
ATOM   3586  C5'   G   112      19.665 -19.179  26.694  1.00  0.00           C  
ATOM   3587  C4'   G   112      19.691 -18.020  25.732  1.00  0.00           C  
ATOM   3588  O4'   G   112      19.768 -16.768  26.467  1.00  0.00           O  
ATOM   3589  C3'   G   112      20.871 -17.955  24.791  1.00  0.00           C  
ATOM   3590  O3'   G   112      20.681 -18.858  23.717  1.00  0.00           O  
ATOM   3591  C1'   G   112      20.466 -15.819  25.698  1.00  0.00           C  
ATOM   3592  C2'   G   112      20.842 -16.491  24.374  1.00  0.00           C  
ATOM   3593  O2'   G   112      19.844 -16.193  23.420  1.00  0.00           O  
ATOM   3594  N1    G   112      24.632 -12.944  25.640  1.00  0.00           N  
ATOM   3595  C2    G   112      23.634 -13.058  24.705  1.00  0.00           C  
ATOM   3596  N2    G   112      23.783 -12.337  23.587  1.00  0.00           N  
ATOM   3597  N3    G   112      22.570 -13.827  24.853  1.00  0.00           N  
ATOM   3598  C4    G   112      22.597 -14.505  26.020  1.00  0.00           C  
ATOM   3599  C5    G   112      23.548 -14.469  27.016  1.00  0.00           C  
ATOM   3600  C6    G   112      24.675 -13.617  26.854  1.00  0.00           C  
ATOM   3601  O6    G   112      25.618 -13.424  27.633  1.00  0.00           O  
ATOM   3602  N7    G   112      23.205 -15.323  28.058  1.00  0.00           N  
ATOM   3603  C8    G   112      22.072 -15.852  27.680  1.00  0.00           C  
ATOM   3604  N9    G   112      21.654 -15.410  26.446  1.00  0.00           N  
ATOM   3605  H5'   G   112      19.712 -20.016  26.187  1.00  0.00           H  
ATOM   3606 H5''   G   112      20.442 -19.120  27.287  1.00  0.00           H  
ATOM   3607  H4'   G   112      18.779 -18.147  25.133  1.00  0.00           H  
ATOM   3608  H3'   G   112      21.823 -18.259  25.252  1.00  0.00           H  
ATOM   3609  H1'   G   112      19.907 -14.907  25.446  1.00  0.00           H  
ATOM   3610  H2'   G   112      21.778 -16.167  23.896  1.00  0.00           H  
ATOM   3611 HO2'   G   112      19.684 -16.994  22.843  1.00  0.00           H  
ATOM   3612  H1    G   112      25.391 -12.327  25.432  1.00  0.00           H  
ATOM   3613  H22   G   112      23.090 -12.382  22.867  1.00  0.00           H  
ATOM   3614  H21   G   112      24.586 -11.754  23.471  1.00  0.00           H  
ATOM   3615  H8    G   112      21.515 -16.586  28.282  1.00  0.00           H  
ATOM   3616  P     C   113      21.902 -19.776  23.217  1.00  0.00           P  
ATOM   3617  OP2   C   113      22.730 -20.245  24.364  1.00  0.00           O  
ATOM   3618  OP1   C   113      21.300 -20.773  22.304  1.00  0.00           O  
ATOM   3619  O5'   C   113      22.766 -18.771  22.344  1.00  0.00           O  
ATOM   3620  C5'   C   113      22.214 -18.178  21.160  1.00  0.00           C  
ATOM   3621  C4'   C   113      23.154 -17.130  20.621  1.00  0.00           C  
ATOM   3622  O4'   C   113      23.291 -16.053  21.586  1.00  0.00           O  
ATOM   3623  C3'   C   113      24.581 -17.600  20.389  1.00  0.00           C  
ATOM   3624  O3'   C   113      24.718 -18.261  19.138  1.00  0.00           O  
ATOM   3625  C1'   C   113      24.618 -15.560  21.571  1.00  0.00           C  
ATOM   3626  C2'   C   113      25.355 -16.290  20.443  1.00  0.00           C  
ATOM   3627  O2'   C   113      25.220 -15.557  19.243  1.00  0.00           O  
ATOM   3628  N1    C   113      25.214 -15.777  22.910  1.00  0.00           N  
ATOM   3629  C2    C   113      26.331 -15.005  23.285  1.00  0.00           C  
ATOM   3630  O2    C   113      26.780 -14.165  22.487  1.00  0.00           O  
ATOM   3631  N3    C   113      26.886 -15.195  24.504  1.00  0.00           N  
ATOM   3632  C4    C   113      26.368 -16.095  25.340  1.00  0.00           C  
ATOM   3633  N4    C   113      26.938 -16.230  26.541  1.00  0.00           N  
ATOM   3634  C5    C   113      25.236 -16.893  24.987  1.00  0.00           C  
ATOM   3635  C6    C   113      24.697 -16.705  23.775  1.00  0.00           C  
ATOM   3636  H5'   C   113      21.238 -17.724  21.384  1.00  0.00           H  
ATOM   3637 H5''   C   113      22.042 -18.951  20.397  1.00  0.00           H  
ATOM   3638  H4'   C   113      22.706 -16.838  19.660  1.00  0.00           H  
ATOM   3639  H3'   C   113      24.925 -18.345  21.123  1.00  0.00           H  
ATOM   3640  H1'   C   113      24.706 -14.483  21.365  1.00  0.00           H  
ATOM   3641  H2'   C   113      26.436 -16.441  20.572  1.00  0.00           H  
ATOM   3642 HO2'   C   113      25.141 -16.189  18.472  1.00  0.00           H  
ATOM   3643  H42   C   113      26.577 -16.897  27.194  1.00  0.00           H  
ATOM   3644  H41   C   113      27.725 -15.666  26.787  1.00  0.00           H  
ATOM   3645  H5    C   113      24.825 -17.638  25.684  1.00  0.00           H  
ATOM   3646  H6    C   113      23.824 -17.303  23.471  1.00  0.00           H  
ATOM   3647  P     C   114      25.728 -19.502  18.985  1.00  0.00           P  
ATOM   3648  OP2   C   114      25.672 -20.299  20.237  1.00  0.00           O  
ATOM   3649  OP1   C   114      25.452 -20.161  17.683  1.00  0.00           O  
ATOM   3650  O5'   C   114      27.165 -18.821  18.897  1.00  0.00           O  
ATOM   3651  C5'   C   114      27.536 -18.042  17.770  1.00  0.00           C  
ATOM   3652  C4'   C   114      28.870 -17.366  17.974  1.00  0.00           C  
ATOM   3653  O4'   C   114      28.781 -16.354  19.024  1.00  0.00           O  
ATOM   3654  C3'   C   114      30.012 -18.260  18.430  1.00  0.00           C  
ATOM   3655  O3'   C   114      30.522 -19.079  17.391  1.00  0.00           O  
ATOM   3656  C1'   C   114      30.044 -16.238  19.610  1.00  0.00           C  
ATOM   3657  C2'   C   114      30.991 -17.192  18.878  1.00  0.00           C  
ATOM   3658  O2'   C   114      31.570 -16.525  17.766  1.00  0.00           O  
ATOM   3659  N1    C   114      29.960 -16.531  21.063  1.00  0.00           N  
ATOM   3660  C2    C   114      30.910 -15.953  21.914  1.00  0.00           C  
ATOM   3661  O2    C   114      31.788 -15.220  21.433  1.00  0.00           O  
ATOM   3662  N3    C   114      30.856 -16.205  23.242  1.00  0.00           N  
ATOM   3663  C4    C   114      29.903 -16.997  23.733  1.00  0.00           C  
ATOM   3664  N4    C   114      29.888 -17.217  25.051  1.00  0.00           N  
ATOM   3665  C5    C   114      28.924 -17.600  22.895  1.00  0.00           C  
ATOM   3666  C6    C   114      28.987 -17.343  21.583  1.00  0.00           C  
ATOM   3667  H5'   C   114      26.851 -17.358  17.616  1.00  0.00           H  
ATOM   3668 H5''   C   114      27.590 -18.624  16.984  1.00  0.00           H  
ATOM   3669  H4'   C   114      29.130 -16.924  17.139  1.00  0.00           H  
ATOM   3670  H3'   C   114      29.716 -18.798  19.195  1.00  0.00           H  
ATOM   3671  H1'   C   114      30.352 -15.317  19.481  1.00  0.00           H  
ATOM   3672  H2'   C   114      31.675 -17.561  19.475  1.00  0.00           H  
ATOM   3673 HO2'   C   114      31.627 -17.149  17.013  1.00  0.00           H  
ATOM   3674  H42   C   114      29.201 -17.795  25.442  1.00  0.00           H  
ATOM   3675  H41   C   114      30.565 -16.801  25.625  1.00  0.00           H  
ATOM   3676  H5    C   114      28.227 -18.181  23.266  1.00  0.00           H  
ATOM   3677  H6    C   114      28.322 -17.749  20.990  1.00  0.00           H  
ATOM   3678  P     A   115      31.189 -20.500  17.735  1.00  0.00           P  
ATOM   3679  OP2   A   115      30.359 -21.158  18.775  1.00  0.00           O  
ATOM   3680  OP1   A   115      31.459 -21.204  16.457  1.00  0.00           O  
ATOM   3681  O5'   A   115      32.590 -20.118  18.393  1.00  0.00           O  
ATOM   3682  C5'   A   115      33.580 -19.425  17.648  1.00  0.00           C  
ATOM   3683  C4'   A   115      34.699 -18.938  18.534  1.00  0.00           C  
ATOM   3684  O4'   A   115      34.170 -18.041  19.550  1.00  0.00           O  
ATOM   3685  C3'   A   115      35.425 -20.004  19.340  1.00  0.00           C  
ATOM   3686  O3'   A   115      36.362 -20.739  18.572  1.00  0.00           O  
ATOM   3687  C1'   A   115      35.010 -18.109  20.665  1.00  0.00           C  
ATOM   3688  C2'   A   115      36.134 -19.100  20.350  1.00  0.00           C  
ATOM   3689  O2'   A   115      37.220 -18.410  19.749  1.00  0.00           O  
ATOM   3690  N1    A   115      34.893 -18.302  25.813  1.00  0.00           N  
ATOM   3691  C2    A   115      35.809 -17.846  24.950  1.00  0.00           C  
ATOM   3692  N3    A   115      35.775 -17.827  23.619  1.00  0.00           N  
ATOM   3693  C4    A   115      34.626 -18.358  23.166  1.00  0.00           C  
ATOM   3694  C5    A   115      33.591 -18.867  23.928  1.00  0.00           C  
ATOM   3695  C6    A   115      33.749 -18.829  25.325  1.00  0.00           C  
ATOM   3696  N6    A   115      32.836 -19.284  26.186  1.00  0.00           N  
ATOM   3697  N7    A   115      32.565 -19.330  23.115  1.00  0.00           N  
ATOM   3698  C8    A   115      32.996 -19.094  21.901  1.00  0.00           C  
ATOM   3699  N9    A   115      34.236 -18.507  21.857  1.00  0.00           N  
ATOM   3700  H5'   A   115      33.166 -18.656  17.204  1.00  0.00           H  
ATOM   3701 H5''   A   115      33.948 -20.026  16.968  1.00  0.00           H  
ATOM   3702  H4'   A   115      35.348 -18.449  17.985  1.00  0.00           H  
ATOM   3703  H3'   A   115      34.764 -20.572  19.790  1.00  0.00           H  
ATOM   3704  H1'   A   115      35.392 -17.217  20.807  1.00  0.00           H  
ATOM   3705  H2'   A   115      36.416 -19.601  21.144  1.00  0.00           H  
ATOM   3706 HO2'   A   115      37.632 -18.990  19.075  1.00  0.00           H  
ATOM   3707  H2    A   115      36.621 -17.474  25.356  1.00  0.00           H  
ATOM   3708  H61   A   115      33.003 -19.231  27.150  1.00  0.00           H  
ATOM   3709  H62   A   115      31.999 -19.670  25.854  1.00  0.00           H  
ATOM   3710  H8    A   115      32.480 -19.317  21.097  1.00  0.00           H  
ATOM   3711  P     A   116      36.593 -22.303  18.859  1.00  0.00           P  
ATOM   3712  OP2   A   116      35.328 -22.863  19.398  1.00  0.00           O  
ATOM   3713  OP1   A   116      37.208 -22.907  17.651  1.00  0.00           O  
ATOM   3714  O5'   A   116      37.677 -22.324  20.027  1.00  0.00           O  
ATOM   3715  C5'   A   116      38.961 -21.747  19.839  1.00  0.00           C  
ATOM   3716  C4'   A   116      39.604 -21.387  21.155  1.00  0.00           C  
ATOM   3717  O4'   A   116      38.735 -20.453  21.847  1.00  0.00           O  
ATOM   3718  C3'   A   116      39.778 -22.527  22.147  1.00  0.00           C  
ATOM   3719  O3'   A   116      40.939 -23.302  21.905  1.00  0.00           O  
ATOM   3720  C1'   A   116      38.750 -20.721  23.220  1.00  0.00           C  
ATOM   3721  C2'   A   116      39.853 -21.752  23.453  1.00  0.00           C  
ATOM   3722  O2'   A   116      41.102 -21.089  23.587  1.00  0.00           O  
ATOM   3723  N1    A   116      35.423 -21.393  27.097  1.00  0.00           N  
ATOM   3724  C2    A   116      36.651 -20.860  27.046  1.00  0.00           C  
ATOM   3725  N3    A   116      37.463 -20.716  26.001  1.00  0.00           N  
ATOM   3726  C4    A   116      36.890 -21.201  24.885  1.00  0.00           C  
ATOM   3727  C5    A   116      35.638 -21.778  24.779  1.00  0.00           C  
ATOM   3728  C6    A   116      34.877 -21.870  25.958  1.00  0.00           C  
ATOM   3729  N6    A   116      33.654 -22.402  26.010  1.00  0.00           N  
ATOM   3730  N7    A   116      35.384 -22.161  23.469  1.00  0.00           N  
ATOM   3731  C8    A   116      36.469 -21.813  22.824  1.00  0.00           C  
ATOM   3732  N9    A   116      37.423 -21.226  23.619  1.00  0.00           N  
ATOM   3733  H5'   A   116      38.872 -20.937  19.295  1.00  0.00           H  
ATOM   3734 H5''   A   116      39.534 -22.387  19.368  1.00  0.00           H  
ATOM   3735  H4'   A   116      40.471 -20.963  20.980  1.00  0.00           H  
ATOM   3736  H3'   A   116      38.973 -23.087  22.137  1.00  0.00           H  
ATOM   3737  H1'   A   116      38.954 -19.905  23.725  1.00  0.00           H  
ATOM   3738  H2'   A   116      39.662 -22.327  24.224  1.00  0.00           H  
ATOM   3739 HO2'   A   116      41.798 -21.634  23.166  1.00  0.00           H  
ATOM   3740  H2    A   116      37.001 -20.528  27.900  1.00  0.00           H  
ATOM   3741  H61   A   116      33.171 -22.439  26.862  1.00  0.00           H  
ATOM   3742  H62   A   116      33.238 -22.755  25.196  1.00  0.00           H  
ATOM   3743  H8    A   116      36.590 -21.959  21.861  1.00  0.00           H  
ATOM   3744  P     G   117      41.058 -24.789  22.503  1.00  0.00           P  
ATOM   3745  OP2   G   117      39.852 -25.549  22.088  1.00  0.00           O  
ATOM   3746  OP1   G   117      42.408 -25.313  22.170  1.00  0.00           O  
ATOM   3747  O5'   G   117      40.989 -24.577  24.081  1.00  0.00           O  
ATOM   3748  C5'   G   117      40.503 -25.603  24.934  1.00  0.00           C  
ATOM   3749  C4'   G   117      40.539 -25.183  26.385  1.00  0.00           C  
ATOM   3750  O4'   G   117      39.466 -24.242  26.642  1.00  0.00           O  
ATOM   3751  C3'   G   117      40.322 -26.312  27.373  1.00  0.00           C  
ATOM   3752  O3'   G   117      41.561 -26.945  27.648  1.00  0.00           O  
ATOM   3753  C1'   G   117      38.936 -24.491  27.934  1.00  0.00           C  
ATOM   3754  C2'   G   117      39.791 -25.578  28.592  1.00  0.00           C  
ATOM   3755  O2'   G   117      40.831 -24.977  29.336  1.00  0.00           O  
ATOM   3756  N1    G   117      34.620 -25.688  30.373  1.00  0.00           N  
ATOM   3757  C2    G   117      35.864 -25.419  30.892  1.00  0.00           C  
ATOM   3758  N2    G   117      35.969 -25.449  32.229  1.00  0.00           N  
ATOM   3759  N3    G   117      36.927 -25.132  30.154  1.00  0.00           N  
ATOM   3760  C4    G   117      36.637 -25.114  28.838  1.00  0.00           C  
ATOM   3761  C5    G   117      35.429 -25.357  28.220  1.00  0.00           C  
ATOM   3762  C6    G   117      34.300 -25.679  29.022  1.00  0.00           C  
ATOM   3763  O6    G   117      33.147 -25.932  28.659  1.00  0.00           O  
ATOM   3764  N7    G   117      35.543 -25.224  26.845  1.00  0.00           N  
ATOM   3765  C8    G   117      36.795 -24.915  26.651  1.00  0.00           C  
ATOM   3766  N9    G   117      37.517 -24.828  27.815  1.00  0.00           N  
ATOM   3767  H5'   G   117      41.056 -26.403  24.819  1.00  0.00           H  
ATOM   3768 H5''   G   117      39.579 -25.815  24.684  1.00  0.00           H  
ATOM   3769  H4'   G   117      41.552 -24.781  26.523  1.00  0.00           H  
ATOM   3770  H3'   G   117      39.668 -27.112  26.995  1.00  0.00           H  
ATOM   3771  H1'   G   117      38.983 -23.608  28.587  1.00  0.00           H  
ATOM   3772  H2'   G   117      39.278 -26.245  29.299  1.00  0.00           H  
ATOM   3773 HO2'   G   117      41.649 -25.551  29.291  1.00  0.00           H  
ATOM   3774  H1    G   117      33.889 -25.909  31.017  1.00  0.00           H  
ATOM   3775  H22   G   117      36.848 -25.254  32.665  1.00  0.00           H  
ATOM   3776  H21   G   117      35.170 -25.666  32.789  1.00  0.00           H  
ATOM   3777  H8    G   117      37.229 -24.738  25.655  1.00  0.00           H  
ATOM   3778  P     U   118      41.659 -28.546  27.662  1.00  0.00           P  
ATOM   3779  OP2   U   118      40.902 -29.106  26.514  1.00  0.00           O  
ATOM   3780  OP1   U   118      43.096 -28.869  27.826  1.00  0.00           O  
ATOM   3781  O5'   U   118      40.882 -28.961  28.984  1.00  0.00           O  
ATOM   3782  C5'   U   118      41.418 -28.645  30.282  1.00  0.00           C  
ATOM   3783  C4'   U   118      40.377 -28.877  31.345  1.00  0.00           C  
ATOM   3784  O4'   U   118      39.251 -27.984  31.157  1.00  0.00           O  
ATOM   3785  C3'   U   118      39.741 -30.255  31.366  1.00  0.00           C  
ATOM   3786  O3'   U   118      40.579 -31.185  32.023  1.00  0.00           O  
ATOM   3787  C1'   U   118      38.067 -28.615  31.572  1.00  0.00           C  
ATOM   3788  C2'   U   118      38.461 -29.982  32.139  1.00  0.00           C  
ATOM   3789  O2'   U   118      38.723 -29.833  33.519  1.00  0.00           O  
ATOM   3790  N1    U   118      37.148 -28.693  30.423  1.00  0.00           N  
ATOM   3791  C2    U   118      35.793 -28.805  30.687  1.00  0.00           C  
ATOM   3792  O2    U   118      35.338 -28.891  31.815  1.00  0.00           O  
ATOM   3793  N3    U   118      34.986 -28.824  29.578  1.00  0.00           N  
ATOM   3794  C4    U   118      35.376 -28.764  28.258  1.00  0.00           C  
ATOM   3795  O4    U   118      34.513 -28.724  27.376  1.00  0.00           O  
ATOM   3796  C5    U   118      36.792 -28.682  28.060  1.00  0.00           C  
ATOM   3797  C6    U   118      37.610 -28.648  29.121  1.00  0.00           C  
ATOM   3798  H5'   U   118      41.749 -27.597  30.310  1.00  0.00           H  
ATOM   3799 H5''   U   118      42.302 -29.268  30.488  1.00  0.00           H  
ATOM   3800  H4'   U   118      40.920 -28.732  32.291  1.00  0.00           H  
ATOM   3801  H3'   U   118      39.584 -30.683  30.365  1.00  0.00           H  
ATOM   3802  H1'   U   118      37.522 -28.084  32.367  1.00  0.00           H  
ATOM   3803  H2'   U   118      37.735 -30.804  32.061  1.00  0.00           H  
ATOM   3804 HO2'   U   118      39.509 -30.398  33.773  1.00  0.00           H  
ATOM   3805  H3    U   118      34.001 -28.892  29.744  1.00  0.00           H  
ATOM   3806  H5    U   118      37.206 -28.649  27.040  1.00  0.00           H  
ATOM   3807  H6    U   118      38.695 -28.584  28.949  1.00  0.00           H  
ATOM   3808  P     C   119      40.711 -32.683  31.452  1.00  0.00           P  
ATOM   3809  OP2   C   119      40.858 -32.672  29.969  1.00  0.00           O  
ATOM   3810  OP1   C   119      41.729 -33.363  32.288  1.00  0.00           O  
ATOM   3811  O5'   C   119      39.305 -33.336  31.770  1.00  0.00           O  
ATOM   3812  C5'   C   119      38.904 -33.583  33.109  1.00  0.00           C  
ATOM   3813  C4'   C   119      37.541 -34.223  33.113  1.00  0.00           C  
ATOM   3814  O4'   C   119      36.549 -33.262  32.655  1.00  0.00           O  
ATOM   3815  C3'   C   119      37.352 -35.368  32.132  1.00  0.00           C  
ATOM   3816  O3'   C   119      37.935 -36.576  32.595  1.00  0.00           O  
ATOM   3817  C1'   C   119      35.466 -33.962  32.096  1.00  0.00           C  
ATOM   3818  C2'   C   119      35.834 -35.446  32.053  1.00  0.00           C  
ATOM   3819  O2'   C   119      35.280 -36.093  33.178  1.00  0.00           O  
ATOM   3820  N1    C   119      35.160 -33.409  30.760  1.00  0.00           N  
ATOM   3821  C2    C   119      33.897 -33.650  30.225  1.00  0.00           C  
ATOM   3822  O2    C   119      33.099 -34.324  30.881  1.00  0.00           O  
ATOM   3823  N3    C   119      33.575 -33.151  29.010  1.00  0.00           N  
ATOM   3824  C4    C   119      34.474 -32.442  28.324  1.00  0.00           C  
ATOM   3825  N4    C   119      34.120 -31.978  27.123  1.00  0.00           N  
ATOM   3826  C5    C   119      35.783 -32.182  28.841  1.00  0.00           C  
ATOM   3827  C6    C   119      36.080 -32.680  30.053  1.00  0.00           C  
ATOM   3828  H5'   C   119      38.882 -32.642  33.677  1.00  0.00           H  
ATOM   3829 H5''   C   119      39.632 -34.241  33.605  1.00  0.00           H  
ATOM   3830  H4'   C   119      37.410 -34.568  34.150  1.00  0.00           H  
ATOM   3831  H3'   C   119      37.838 -35.201  31.159  1.00  0.00           H  
ATOM   3832  H1'   C   119      34.545 -33.878  32.691  1.00  0.00           H  
ATOM   3833  H2'   C   119      35.484 -36.026  31.187  1.00  0.00           H  
ATOM   3834 HO2'   C   119      34.641 -36.800  32.876  1.00  0.00           H  
ATOM   3835  H42   C   119      34.769 -31.444  26.581  1.00  0.00           H  
ATOM   3836  H41   C   119      33.205 -32.163  26.766  1.00  0.00           H  
ATOM   3837  H5    C   119      36.517 -31.598  28.266  1.00  0.00           H  
ATOM   3838  H6    C   119      37.076 -32.501  30.484  1.00  0.00           H  
ATOM   3839  P     C   120      37.860 -37.901  31.682  1.00  0.00           P  
ATOM   3840  OP2   C   120      37.915 -37.489  30.257  1.00  0.00           O  
ATOM   3841  OP1   C   120      38.836 -38.907  32.190  1.00  0.00           O  
ATOM   3842  O5'   C   120      36.400 -38.457  31.985  1.00  0.00           O  
ATOM   3843  C5'   C   120      35.767 -39.326  31.052  1.00  0.00           C  
ATOM   3844  C4'   C   120      34.274 -39.357  31.264  1.00  0.00           C  
ATOM   3845  O4'   C   120      33.680 -38.044  31.100  1.00  0.00           O  
ATOM   3846  C3'   C   120      33.605 -40.198  30.204  1.00  0.00           C  
ATOM   3847  O3'   C   120      33.678 -41.559  30.547  1.00  0.00           O  
ATOM   3848  C1'   C   120      32.499 -38.134  30.326  1.00  0.00           C  
ATOM   3849  C2'   C   120      32.205 -39.625  30.138  1.00  0.00           C  
ATOM   3850  O2'   C   120      31.380 -40.097  31.181  1.00  0.00           O  
ATOM   3851  N1    C   120      32.703 -37.388  29.066  1.00  0.00           N  
ATOM   3852  C2    C   120      31.597 -37.081  28.262  1.00  0.00           C  
ATOM   3853  O2    C   120      30.478 -37.503  28.584  1.00  0.00           O  
ATOM   3854  N3    C   120      31.780 -36.336  27.148  1.00  0.00           N  
ATOM   3855  C4    C   120      33.005 -35.920  26.814  1.00  0.00           C  
ATOM   3856  N4    C   120      33.139 -35.174  25.716  1.00  0.00           N  
ATOM   3857  C5    C   120      34.149 -36.247  27.591  1.00  0.00           C  
ATOM   3858  C6    C   120      33.955 -36.976  28.697  1.00  0.00           C  
ATOM   3859  H5'   C   120      36.169 -40.345  31.151  1.00  0.00           H  
ATOM   3860 H5''   C   120      35.980 -38.995  30.024  1.00  0.00           H  
ATOM   3861  H4'   C   120      34.156 -39.778  32.274  1.00  0.00           H  
ATOM   3862  H3'   C   120      34.089 -40.132  29.218  1.00  0.00           H  
ATOM   3863  H1'   C   120      31.611 -37.690  30.799  1.00  0.00           H  
ATOM   3864  H2'   C   120      31.678 -39.899  29.213  1.00  0.00           H  
ATOM   3865 HO2'   C   120      31.697 -40.999  31.474  1.00  0.00           H  
ATOM   3866  H42   C   120      34.043 -34.848  25.439  1.00  0.00           H  
ATOM   3867  H41   C   120      32.335 -34.940  25.171  1.00  0.00           H  
ATOM   3868  H5    C   120      35.155 -35.915  27.292  1.00  0.00           H  
ATOM   3869  H6    C   120      34.816 -37.250  29.324  1.00  0.00           H  
ATOM   3870  P     U   121      33.904 -42.669  29.407  1.00  0.00           P  
ATOM   3871  OP2   U   121      34.929 -42.157  28.464  1.00  0.00           O  
ATOM   3872  OP1   U   121      34.111 -43.979  30.076  1.00  0.00           O  
ATOM   3873  O5'   U   121      32.509 -42.722  28.640  1.00  0.00           O  
ATOM   3874  C5'   U   121      31.336 -43.184  29.290  1.00  0.00           C  
ATOM   3875  C4'   U   121      30.122 -43.061  28.402  1.00  0.00           C  
ATOM   3876  O4'   U   121      29.789 -41.669  28.167  1.00  0.00           O  
ATOM   3877  C3'   U   121      30.259 -43.626  26.997  1.00  0.00           C  
ATOM   3878  O3'   U   121      30.196 -45.040  26.959  1.00  0.00           O  
ATOM   3879  C1'   U   121      29.147 -41.548  26.922  1.00  0.00           C  
ATOM   3880  C2'   U   121      29.102 -42.941  26.283  1.00  0.00           C  
ATOM   3881  O2'   U   121      27.863 -43.560  26.599  1.00  0.00           O  
ATOM   3882  N1    U   121      29.886 -40.570  26.087  1.00  0.00           N  
ATOM   3883  C2    U   121      29.177 -39.936  25.083  1.00  0.00           C  
ATOM   3884  O2    U   121      27.997 -40.147  24.865  1.00  0.00           O  
ATOM   3885  N3    U   121      29.901 -39.039  24.336  1.00  0.00           N  
ATOM   3886  C4    U   121      31.233 -38.717  24.485  1.00  0.00           C  
ATOM   3887  O4    U   121      31.743 -37.887  23.731  1.00  0.00           O  
ATOM   3888  C5    U   121      31.902 -39.411  25.544  1.00  0.00           C  
ATOM   3889  C6    U   121      31.221 -40.289  26.287  1.00  0.00           C  
ATOM   3890  H5'   U   121      31.191 -42.656  30.103  1.00  0.00           H  
ATOM   3891 H5''   U   121      31.456 -44.125  29.537  1.00  0.00           H  
ATOM   3892  H4'   U   121      29.361 -43.488  28.847  1.00  0.00           H  
ATOM   3893  H3'   U   121      31.107 -43.324  26.609  1.00  0.00           H  
ATOM   3894  H1'   U   121      28.231 -41.228  27.063  1.00  0.00           H  
ATOM   3895  H2'   U   121      29.250 -42.901  25.315  1.00  0.00           H  
ATOM   3896 HO2'   U   121      27.558 -44.078  25.824  1.00  0.00           H  
ATOM   3897  H3    U   121      29.418 -38.579  23.619  1.00  0.00           H  
ATOM   3898  H5    U   121      32.851 -39.243  25.722  1.00  0.00           H  
ATOM   3899  H6    U   121      31.701 -40.752  27.004  1.00  0.00           H  
ATOM   3900  P     A   122      30.911 -45.852  25.771  1.00  0.00           P  
ATOM   3901  OP2   A   122      32.088 -45.067  25.322  1.00  0.00           O  
ATOM   3902  OP1   A   122      31.090 -47.256  26.215  1.00  0.00           O  
ATOM   3903  O5'   A   122      29.835 -45.840  24.595  1.00  0.00           O  
ATOM   3904  C5'   A   122      28.619 -46.564  24.712  1.00  0.00           C  
ATOM   3905  C4'   A   122      27.608 -46.118  23.686  1.00  0.00           C  
ATOM   3906  O4'   A   122      27.400 -44.684  23.865  1.00  0.00           O  
ATOM   3907  C3'   A   122      28.035 -46.239  22.231  1.00  0.00           C  
ATOM   3908  O3'   A   122      27.744 -47.507  21.671  1.00  0.00           O  
ATOM   3909  C1'   A   122      27.298 -44.036  22.607  1.00  0.00           C  
ATOM   3910  C2'   A   122      27.251 -45.134  21.544  1.00  0.00           C  
ATOM   3911  O2'   A   122      25.901 -45.518  21.329  1.00  0.00           O  
ATOM   3912  N1    A   122      28.940 -39.379  21.133  1.00  0.00           N  
ATOM   3913  C2    A   122      27.721 -39.933  21.173  1.00  0.00           C  
ATOM   3914  N3    A   122      27.365 -41.153  21.569  1.00  0.00           N  
ATOM   3915  C4    A   122      28.439 -41.857  21.966  1.00  0.00           C  
ATOM   3916  C5    A   122      29.752 -41.425  21.983  1.00  0.00           C  
ATOM   3917  C6    A   122      29.998 -40.113  21.540  1.00  0.00           C  
ATOM   3918  N6    A   122      31.213 -39.561  21.499  1.00  0.00           N  
ATOM   3919  N7    A   122      30.592 -42.425  22.457  1.00  0.00           N  
ATOM   3920  C8    A   122      29.780 -43.421  22.712  1.00  0.00           C  
ATOM   3921  N9    A   122      28.463 -43.147  22.438  1.00  0.00           N  
ATOM   3922  H5'   A   122      28.248 -46.424  25.608  1.00  0.00           H  
ATOM   3923 H5''   A   122      28.802 -47.518  24.588  1.00  0.00           H  
ATOM   3924  H4'   A   122      26.768 -46.600  23.838  1.00  0.00           H  
ATOM   3925  H3'   A   122      28.992 -46.038  22.160  1.00  0.00           H  
ATOM   3926  H1'   A   122      26.474 -43.506  22.564  1.00  0.00           H  
ATOM   3927  H2'   A   122      27.685 -44.850  20.712  1.00  0.00           H  
ATOM   3928 HO2'   A   122      25.449 -44.818  20.814  1.00  0.00           H  
ATOM   3929  H2    A   122      26.988 -39.359  20.867  1.00  0.00           H  
ATOM   3930  H61   A   122      31.322 -38.641  21.179  1.00  0.00           H  
ATOM   3931  H62   A   122      31.995 -40.075  21.789  1.00  0.00           H  
ATOM   3932  H8    A   122      30.086 -44.283  23.065  1.00  0.00           H  
ATOM   3933  P     A   123      28.849 -48.277  20.794  1.00  0.00           P  
ATOM   3934  OP2   A   123      30.086 -48.387  21.608  1.00  0.00           O  
ATOM   3935  OP1   A   123      28.224 -49.503  20.238  1.00  0.00           O  
ATOM   3936  O5'   A   123      29.143 -47.281  19.585  1.00  0.00           O  
ATOM   3937  C5'   A   123      29.096 -47.734  18.240  1.00  0.00           C  
ATOM   3938  C4'   A   123      28.128 -46.923  17.416  1.00  0.00           C  
ATOM   3939  O4'   A   123      27.619 -45.785  18.177  1.00  0.00           O  
ATOM   3940  C3'   A   123      28.692 -46.294  16.151  1.00  0.00           C  
ATOM   3941  O3'   A   123      28.686 -47.176  15.042  1.00  0.00           O  
ATOM   3942  C1'   A   123      27.490 -44.645  17.336  1.00  0.00           C  
ATOM   3943  C2'   A   123      27.770 -45.112  15.914  1.00  0.00           C  
ATOM   3944  O2'   A   123      26.548 -45.524  15.319  1.00  0.00           O  
ATOM   3945  N1    A   123      28.999 -39.738  16.897  1.00  0.00           N  
ATOM   3946  C2    A   123      28.014 -40.433  16.312  1.00  0.00           C  
ATOM   3947  N3    A   123      27.677 -41.710  16.473  1.00  0.00           N  
ATOM   3948  C4    A   123      28.490 -42.308  17.362  1.00  0.00           C  
ATOM   3949  C5    A   123      29.543 -41.727  18.044  1.00  0.00           C  
ATOM   3950  C6    A   123      29.796 -40.368  17.785  1.00  0.00           C  
ATOM   3951  N6    A   123      30.778 -39.675  18.367  1.00  0.00           N  
ATOM   3952  N7    A   123      30.156 -42.650  18.880  1.00  0.00           N  
ATOM   3953  C8    A   123      29.471 -43.750  18.688  1.00  0.00           C  
ATOM   3954  N9    A   123      28.448 -43.616  17.782  1.00  0.00           N  
ATOM   3955  H5'   A   123      28.818 -48.673  18.228  1.00  0.00           H  
ATOM   3956 H5''   A   123      29.990 -47.661  17.846  1.00  0.00           H  
ATOM   3957  H4'   A   123      27.370 -47.492  17.167  1.00  0.00           H  
ATOM   3958  H3'   A   123      29.595 -45.959  16.334  1.00  0.00           H  
ATOM   3959  H1'   A   123      26.578 -44.288  17.389  1.00  0.00           H  
ATOM   3960  H2'   A   123      28.211 -44.411  15.390  1.00  0.00           H  
ATOM   3961 HO2'   A   123      26.726 -46.268  14.708  1.00  0.00           H  
ATOM   3962  H2    A   123      27.464 -39.929  15.675  1.00  0.00           H  
ATOM   3963  H61   A   123      30.906 -38.728  18.146  1.00  0.00           H  
ATOM   3964  H62   A   123      31.369 -40.111  19.015  1.00  0.00           H  
ATOM   3965  H8    A   123      29.672 -44.593  19.148  1.00  0.00           H  
ATOM   3966  P     G   124      29.882 -47.133  13.970  1.00  0.00           P  
ATOM   3967  OP2   G   124      31.167 -47.168  14.713  1.00  0.00           O  
ATOM   3968  OP1   G   124      29.607 -48.160  12.932  1.00  0.00           O  
ATOM   3969  O5'   G   124      29.743 -45.698  13.292  1.00  0.00           O  
ATOM   3970  C5'   G   124      28.659 -45.404  12.423  1.00  0.00           C  
ATOM   3971  C4'   G   124      28.807 -44.045  11.793  1.00  0.00           C  
ATOM   3972  O4'   G   124      28.756 -43.011  12.814  1.00  0.00           O  
ATOM   3973  C3'   G   124      30.129 -43.797  11.093  1.00  0.00           C  
ATOM   3974  O3'   G   124      30.152 -44.387   9.802  1.00  0.00           O  
ATOM   3975  C1'   G   124      29.562 -41.919  12.407  1.00  0.00           C  
ATOM   3976  C2'   G   124      30.175 -42.277  11.048  1.00  0.00           C  
ATOM   3977  O2'   G   124      29.363 -41.751  10.021  1.00  0.00           O  
ATOM   3978  N1    G   124      33.511 -39.034  13.871  1.00  0.00           N  
ATOM   3979  C2    G   124      32.697 -38.889  12.777  1.00  0.00           C  
ATOM   3980  N2    G   124      32.984 -37.855  11.961  1.00  0.00           N  
ATOM   3981  N3    G   124      31.675 -39.694  12.500  1.00  0.00           N  
ATOM   3982  C4    G   124      31.534 -40.668  13.427  1.00  0.00           C  
ATOM   3983  C5    G   124      32.292 -40.890  14.558  1.00  0.00           C  
ATOM   3984  C6    G   124      33.381 -40.024  14.840  1.00  0.00           C  
ATOM   3985  O6    G   124      34.172 -40.064  15.793  1.00  0.00           O  
ATOM   3986  N7    G   124      31.824 -41.992  15.256  1.00  0.00           N  
ATOM   3987  C8    G   124      30.809 -42.418  14.555  1.00  0.00           C  
ATOM   3988  N9    G   124      30.584 -41.673  13.423  1.00  0.00           N  
ATOM   3989  H5'   G   124      27.823 -45.431  12.934  1.00  0.00           H  
ATOM   3990 H5''   G   124      28.622 -46.083  11.717  1.00  0.00           H  
ATOM   3991  H4'   G   124      27.995 -44.001  11.054  1.00  0.00           H  
ATOM   3992  H3'   G   124      30.993 -44.244  11.607  1.00  0.00           H  
ATOM   3993  H1'   G   124      29.010 -40.979  12.270  1.00  0.00           H  
ATOM   3994  H2'   G   124      31.183 -41.889  10.842  1.00  0.00           H  
ATOM   3995 HO2'   G   124      29.320 -42.401   9.262  1.00  0.00           H  
ATOM   3996  H1    G   124      34.257 -38.377  13.983  1.00  0.00           H  
ATOM   3997  H22   G   124      32.427 -37.692  11.146  1.00  0.00           H  
ATOM   3998  H21   G   124      33.752 -37.251  12.170  1.00  0.00           H  
ATOM   3999  H8    G   124      30.203 -43.294  14.835  1.00  0.00           H  
ATOM   4000  P     U   125      31.489 -45.110   9.278  1.00  0.00           P  
ATOM   4001  OP2   U   125      32.032 -45.990  10.350  1.00  0.00           O  
ATOM   4002  OP1   U   125      31.136 -45.690   7.961  1.00  0.00           O  
ATOM   4003  O5'   U   125      32.529 -43.927   9.037  1.00  0.00           O  
ATOM   4004  C5'   U   125      32.439 -43.089   7.873  1.00  0.00           C  
ATOM   4005  C4'   U   125      33.469 -41.988   7.935  1.00  0.00           C  
ATOM   4006  O4'   U   125      33.267 -41.187   9.129  1.00  0.00           O  
ATOM   4007  C3'   U   125      34.920 -42.433   8.030  1.00  0.00           C  
ATOM   4008  O3'   U   125      35.470 -42.801   6.777  1.00  0.00           O  
ATOM   4009  C1'   U   125      34.529 -40.762   9.654  1.00  0.00           C  
ATOM   4010  C2'   U   125      35.597 -41.225   8.663  1.00  0.00           C  
ATOM   4011  O2'   U   125      35.817 -40.197   7.707  1.00  0.00           O  
ATOM   4012  N1    U   125      34.741 -41.319  11.011  1.00  0.00           N  
ATOM   4013  C2    U   125      35.737 -40.747  11.781  1.00  0.00           C  
ATOM   4014  O2    U   125      36.429 -39.821  11.392  1.00  0.00           O  
ATOM   4015  N3    U   125      35.897 -41.295  13.029  1.00  0.00           N  
ATOM   4016  C4    U   125      35.180 -42.336  13.579  1.00  0.00           C  
ATOM   4017  O4    U   125      35.444 -42.717  14.720  1.00  0.00           O  
ATOM   4018  C5    U   125      34.165 -42.879  12.726  1.00  0.00           C  
ATOM   4019  C6    U   125      33.988 -42.363  11.505  1.00  0.00           C  
ATOM   4020  H5'   U   125      31.434 -42.648   7.801  1.00  0.00           H  
ATOM   4021 H5''   U   125      32.594 -43.687   6.963  1.00  0.00           H  
ATOM   4022  H4'   U   125      33.365 -41.413   7.147  1.00  0.00           H  
ATOM   4023  H3'   U   125      34.984 -43.194   8.645  1.00  0.00           H  
ATOM   4024  H1'   U   125      34.532 -39.782   9.703  1.00  0.00           H  
ATOM   4025  H2'   U   125      36.426 -41.476   9.122  1.00  0.00           H  
ATOM   4026 HO2'   U   125      35.787 -40.586   6.808  1.00  0.00           H  
ATOM   4027  H3    U   125      36.598 -40.904  13.591  1.00  0.00           H  
ATOM   4028  H5    U   125      33.607 -43.622  13.036  1.00  0.00           H  
ATOM   4029  H6    U   125      33.289 -42.753  10.942  1.00  0.00           H  
ATOM   4030  P     C   126      36.678 -43.859   6.702  1.00  0.00           P  
ATOM   4031  OP2   C   126      36.347 -44.999   7.593  1.00  0.00           O  
ATOM   4032  OP1   C   126      36.980 -44.111   5.270  1.00  0.00           O  
ATOM   4033  O5'   C   126      37.914 -43.079   7.335  1.00  0.00           O  
ATOM   4034  C5'   C   126      38.607 -42.085   6.595  1.00  0.00           C  
ATOM   4035  C4'   C   126      39.762 -41.511   7.378  1.00  0.00           C  
ATOM   4036  O4'   C   126      39.278 -40.919   8.612  1.00  0.00           O  
ATOM   4037  C3'   C   126      40.821 -42.502   7.835  1.00  0.00           C  
ATOM   4038  O3'   C   126      41.736 -42.848   6.808  1.00  0.00           O  
ATOM   4039  C1'   C   126      40.254 -41.109   9.656  1.00  0.00           C  
ATOM   4040  C2'   C   126      41.465 -41.783   9.011  1.00  0.00           C  
ATOM   4041  O2'   C   126      42.370 -40.781   8.569  1.00  0.00           O  
ATOM   4042  N1    C   126      39.689 -41.911  10.770  1.00  0.00           N  
ATOM   4043  C2    C   126      40.350 -41.893  12.005  1.00  0.00           C  
ATOM   4044  O2    C   126      41.380 -41.213  12.131  1.00  0.00           O  
ATOM   4045  N3    C   126      39.856 -42.616  13.036  1.00  0.00           N  
ATOM   4046  C4    C   126      38.747 -43.339  12.875  1.00  0.00           C  
ATOM   4047  N4    C   126      38.297 -44.036  13.920  1.00  0.00           N  
ATOM   4048  C5    C   126      38.054 -43.379  11.633  1.00  0.00           C  
ATOM   4049  C6    C   126      38.551 -42.659  10.621  1.00  0.00           C  
ATOM   4050  H5'   C   126      37.984 -41.363   6.369  1.00  0.00           H  
ATOM   4051 H5''   C   126      38.948 -42.484   5.768  1.00  0.00           H  
ATOM   4052  H4'   C   126      40.192 -40.813   6.840  1.00  0.00           H  
ATOM   4053  H3'   C   126      40.380 -43.316   8.160  1.00  0.00           H  
ATOM   4054  H1'   C   126      40.513 -40.226   9.992  1.00  0.00           H  
ATOM   4055  H2'   C   126      41.896 -42.414   9.627  1.00  0.00           H  
ATOM   4056 HO2'   C   126      42.629 -40.970   7.644  1.00  0.00           H  
ATOM   4057  H42   C   126      37.484 -44.578  13.834  1.00  0.00           H  
ATOM   4058  H41   C   126      38.778 -44.006  14.774  1.00  0.00           H  
ATOM   4059  H5    C   126      37.239 -43.913  11.524  1.00  0.00           H  
ATOM   4060  H6    C   126      38.087 -42.674   9.758  1.00  0.00           H  
ATOM   4061  P     A   127      42.511 -44.255   6.857  1.00  0.00           P  
ATOM   4062  OP2   A   127      41.536 -45.304   7.246  1.00  0.00           O  
ATOM   4063  OP1   A   127      43.281 -44.401   5.596  1.00  0.00           O  
ATOM   4064  O5'   A   127      43.550 -44.083   8.052  1.00  0.00           O  
ATOM   4065  C5'   A   127      44.632 -43.168   7.950  1.00  0.00           C  
ATOM   4066  C4'   A   127      45.399 -43.071   9.246  1.00  0.00           C  
ATOM   4067  O4'   A   127      44.526 -42.588  10.300  1.00  0.00           O  
ATOM   4068  C3'   A   127      45.952 -44.378   9.792  1.00  0.00           C  
ATOM   4069  O3'   A   127      47.147 -44.787   9.150  1.00  0.00           O  
ATOM   4070  C1'   A   127      44.900 -43.205  11.553  1.00  0.00           C  
ATOM   4071  C2'   A   127      46.129 -44.072  11.273  1.00  0.00           C  
ATOM   4072  O2'   A   127      47.299 -43.300  11.503  1.00  0.00           O  
ATOM   4073  N1    A   127      42.999 -45.505  15.754  1.00  0.00           N  
ATOM   4074  C2    A   127      44.128 -44.818  15.537  1.00  0.00           C  
ATOM   4075  N3    A   127      44.561 -44.246  14.416  1.00  0.00           N  
ATOM   4076  C4    A   127      43.681 -44.433  13.416  1.00  0.00           C  
ATOM   4077  C5    A   127      42.480 -45.114  13.486  1.00  0.00           C  
ATOM   4078  C6    A   127      42.136 -45.673  14.729  1.00  0.00           C  
ATOM   4079  N6    A   127      41.011 -46.358  14.947  1.00  0.00           N  
ATOM   4080  N7    A   127      41.837 -45.101  12.255  1.00  0.00           N  
ATOM   4081  C8    A   127      42.649 -44.424  11.483  1.00  0.00           C  
ATOM   4082  N9    A   127      43.785 -43.988  12.120  1.00  0.00           N  
ATOM   4083  H5'   A   127      44.281 -42.282   7.721  1.00  0.00           H  
ATOM   4084 H5''   A   127      45.238 -43.465   7.241  1.00  0.00           H  
ATOM   4085  H4'   A   127      46.138 -42.439   9.130  1.00  0.00           H  
ATOM   4086  H3'   A   127      45.276 -45.082   9.690  1.00  0.00           H  
ATOM   4087  H1'   A   127      45.142 -42.487  12.173  1.00  0.00           H  
ATOM   4088  H2'   A   127      46.121 -44.889  11.814  1.00  0.00           H  
ATOM   4089 HO2'   A   127      47.900 -43.396  10.736  1.00  0.00           H  
ATOM   4090  H2    A   127      44.719 -44.724  16.313  1.00  0.00           H  
ATOM   4091  H61   A   127      40.825 -46.725  15.836  1.00  0.00           H  
ATOM   4092  H62   A   127      40.371 -46.493  14.217  1.00  0.00           H  
ATOM   4093  H8    A   127      42.463 -44.244  10.537  1.00  0.00           H  
ATOM   4094  P     A   128      47.538 -46.344   9.081  1.00  0.00           P  
ATOM   4095  OP2   A   128      46.314 -47.109   8.730  1.00  0.00           O  
ATOM   4096  OP1   A   128      48.755 -46.478   8.242  1.00  0.00           O  
ATOM   4097  O5'   A   128      47.931 -46.709  10.583  1.00  0.00           O  
ATOM   4098  C5'   A   128      49.090 -46.155  11.187  1.00  0.00           C  
ATOM   4099  C4'   A   128      49.173 -46.506  12.651  1.00  0.00           C  
ATOM   4100  O4'   A   128      48.014 -45.980  13.349  1.00  0.00           O  
ATOM   4101  C3'   A   128      49.163 -47.991  12.983  1.00  0.00           C  
ATOM   4102  O3'   A   128      50.425 -48.609  12.796  1.00  0.00           O  
ATOM   4103  C1'   A   128      47.643 -46.884  14.415  1.00  0.00           C  
ATOM   4104  C2'   A   128      48.683 -48.006  14.427  1.00  0.00           C  
ATOM   4105  O2'   A   128      49.729 -47.655  15.322  1.00  0.00           O  
ATOM   4106  N1    A   128      43.625 -49.224  16.636  1.00  0.00           N  
ATOM   4107  C2    A   128      44.828 -48.864  17.102  1.00  0.00           C  
ATOM   4108  N3    A   128      45.829 -48.257  16.467  1.00  0.00           N  
ATOM   4109  C4    A   128      45.498 -48.009  15.187  1.00  0.00           C  
ATOM   4110  C5    A   128      44.303 -48.319  14.565  1.00  0.00           C  
ATOM   4111  C6    A   128      43.326 -48.959  15.346  1.00  0.00           C  
ATOM   4112  N6    A   128      42.126 -49.319  14.882  1.00  0.00           N  
ATOM   4113  N7    A   128      44.322 -47.911  13.239  1.00  0.00           N  
ATOM   4114  C8    A   128      45.508 -47.374  13.091  1.00  0.00           C  
ATOM   4115  N9    A   128      46.273 -47.399  14.230  1.00  0.00           N  
ATOM   4116  H5'   A   128      49.064 -45.179  11.094  1.00  0.00           H  
ATOM   4117 H5''   A   128      49.885 -46.498  10.730  1.00  0.00           H  
ATOM   4118  H4'   A   128      49.982 -46.102  13.029  1.00  0.00           H  
ATOM   4119  H3'   A   128      48.499 -48.442  12.419  1.00  0.00           H  
ATOM   4120  H1'   A   128      47.694 -46.383  15.255  1.00  0.00           H  
ATOM   4121  H2'   A   128      48.278 -48.867  14.662  1.00  0.00           H  
ATOM   4122 HO2'   A   128      50.590 -47.788  14.875  1.00  0.00           H  
ATOM   4123  H2    A   128      44.996 -49.078  18.044  1.00  0.00           H  
ATOM   4124  H61   A   128      41.484 -49.764  15.475  1.00  0.00           H  
ATOM   4125  H62   A   128      41.886 -49.138  13.950  1.00  0.00           H  
ATOM   4126  H8    A   128      45.819 -46.990  12.244  1.00  0.00           H  
ATOM   4127  P     C   129      50.515 -50.171  12.434  1.00  0.00           P  
ATOM   4128  OP2   C   129      49.492 -50.464  11.398  1.00  0.00           O  
ATOM   4129  OP1   C   129      51.938 -50.502  12.173  1.00  0.00           O  
ATOM   4130  O5'   C   129      50.078 -50.905  13.779  1.00  0.00           O  
ATOM   4131  C5'   C   129      50.903 -50.864  14.934  1.00  0.00           C  
ATOM   4132  C4'   C   129      50.246 -51.542  16.112  1.00  0.00           C  
ATOM   4133  O4'   C   129      49.010 -50.860  16.449  1.00  0.00           O  
ATOM   4134  C3'   C   129      49.824 -52.988  15.905  1.00  0.00           C  
ATOM   4135  O3'   C   129      50.902 -53.902  16.026  1.00  0.00           O  
ATOM   4136  C1'   C   129      48.041 -51.816  16.920  1.00  0.00           C  
ATOM   4137  C2'   C   129      48.744 -53.175  16.960  1.00  0.00           C  
ATOM   4138  O2'   C   129      49.310 -53.361  18.250  1.00  0.00           O  
ATOM   4139  N1    C   129      46.840 -51.830  16.048  1.00  0.00           N  
ATOM   4140  C2    C   129      45.661 -52.395  16.550  1.00  0.00           C  
ATOM   4141  O2    C   129      45.655 -52.865  17.698  1.00  0.00           O  
ATOM   4142  N3    C   129      44.551 -52.421  15.777  1.00  0.00           N  
ATOM   4143  C4    C   129      44.583 -51.910  14.546  1.00  0.00           C  
ATOM   4144  N4    C   129      43.465 -51.957  13.818  1.00  0.00           N  
ATOM   4145  C5    C   129      45.765 -51.329  14.006  1.00  0.00           C  
ATOM   4146  C6    C   129      46.857 -51.310  14.780  1.00  0.00           C  
ATOM   4147  H5'   C   129      51.084 -49.929  15.163  1.00  0.00           H  
ATOM   4148 H5''   C   129      51.750 -51.315  14.737  1.00  0.00           H  
ATOM   4149  H4'   C   129      50.853 -51.494  16.881  1.00  0.00           H  
ATOM   4150  H3'   C   129      49.424 -53.081  15.015  1.00  0.00           H  
ATOM   4151  H1'   C   129      47.780 -51.557  17.827  1.00  0.00           H  
ATOM   4152  H2'   C   129      48.131 -53.902  16.723  1.00  0.00           H  
ATOM   4153 HO2'   C   129      50.241 -53.646  18.151  1.00  0.00           H  
ATOM   4154  H42   C   129      43.456 -51.590  12.910  1.00  0.00           H  
ATOM   4155  H41   C   129      42.652 -52.358  14.193  1.00  0.00           H  
ATOM   4156  H5    C   129      45.780 -50.956  13.099  1.00  0.00           H  
ATOM   4157  H6    C   129      47.680 -50.914  14.427  1.00  0.00           H  
ATOM   4158  P     A   130      50.847 -55.321  15.272  1.00  0.00           P  
ATOM   4159  OP2   A   130      50.331 -55.092  13.899  1.00  0.00           O  
ATOM   4160  OP1   A   130      52.157 -55.993  15.460  1.00  0.00           O  
ATOM   4161  O5'   A   130      49.748 -56.144  16.080  1.00  0.00           O  
ATOM   4162  C5'   A   130      49.977 -56.540  17.424  1.00  0.00           C  
ATOM   4163  C4'   A   130      48.751 -57.175  18.031  1.00  0.00           C  
ATOM   4164  O4'   A   130      47.660 -56.218  18.049  1.00  0.00           O  
ATOM   4165  C3'   A   130      48.182 -58.372  17.286  1.00  0.00           C  
ATOM   4166  O3'   A   130      48.894 -59.572  17.539  1.00  0.00           O  
ATOM   4167  C1'   A   130      46.408 -56.915  17.846  1.00  0.00           C  
ATOM   4168  C2'   A   130      46.738 -58.407  17.765  1.00  0.00           C  
ATOM   4169  O2'   A   130      46.638 -58.972  19.065  1.00  0.00           O  
ATOM   4170  N1    A   130      41.959 -56.762  15.251  1.00  0.00           N  
ATOM   4171  C2    A   130      42.303 -57.325  16.417  1.00  0.00           C  
ATOM   4172  N3    A   130      43.482 -57.326  17.035  1.00  0.00           N  
ATOM   4173  C4    A   130      44.395 -56.645  16.319  1.00  0.00           C  
ATOM   4174  C5    A   130      44.193 -56.013  15.107  1.00  0.00           C  
ATOM   4175  C6    A   130      42.900 -56.085  14.557  1.00  0.00           C  
ATOM   4176  N6    A   130      42.557 -55.524  13.396  1.00  0.00           N  
ATOM   4177  N7    A   130      45.363 -55.411  14.666  1.00  0.00           N  
ATOM   4178  C8    A   130      46.232 -55.689  15.606  1.00  0.00           C  
ATOM   4179  N9    A   130      45.714 -56.432  16.638  1.00  0.00           N  
ATOM   4180  H5'   A   130      50.223 -55.752  17.953  1.00  0.00           H  
ATOM   4181 H5''   A   130      50.716 -57.183  17.448  1.00  0.00           H  
ATOM   4182  H4'   A   130      48.955 -57.442  18.953  1.00  0.00           H  
ATOM   4183  H3'   A   130      48.196 -58.188  16.323  1.00  0.00           H  
ATOM   4184  H1'   A   130      45.849 -56.747  18.633  1.00  0.00           H  
ATOM   4185  H2'   A   130      46.156 -58.868  17.124  1.00  0.00           H  
ATOM   4186 HO2'   A   130      47.442 -59.500  19.246  1.00  0.00           H  
ATOM   4187  H2    A   130      41.584 -57.804  16.880  1.00  0.00           H  
ATOM   4188  H61   A   130      41.638 -55.609  13.064  1.00  0.00           H  
ATOM   4189  H62   A   130      43.222 -55.028  12.875  1.00  0.00           H  
ATOM   4190  H8    A   130      47.167 -55.393  15.576  1.00  0.00           H  
ATOM   4191  P     G   131      49.059 -60.665  16.371  1.00  0.00           P  
ATOM   4192  OP2   G   131      49.222 -59.973  15.068  1.00  0.00           O  
ATOM   4193  OP1   G   131      50.097 -61.622  16.830  1.00  0.00           O  
ATOM   4194  O5'   G   131      47.659 -61.421  16.333  1.00  0.00           O  
ATOM   4195  C5'   G   131      47.215 -62.233  17.440  1.00  0.00           C  
ATOM   4196  C4'   G   131      45.792 -62.697  17.212  1.00  0.00           C  
ATOM   4197  O4'   G   131      44.900 -61.550  17.178  1.00  0.00           O  
ATOM   4198  C3'   G   131      45.530 -63.403  15.891  1.00  0.00           C  
ATOM   4199  O3'   G   131      45.922 -64.768  15.934  1.00  0.00           O  
ATOM   4200  C1'   G   131      43.836 -61.808  16.268  1.00  0.00           C  
ATOM   4201  C2'   G   131      44.027 -63.227  15.730  1.00  0.00           C  
ATOM   4202  O2'   G   131      43.276 -64.123  16.523  1.00  0.00           O  
ATOM   4203  N1    G   131      41.114 -59.361  12.745  1.00  0.00           N  
ATOM   4204  C2    G   131      40.717 -60.336  13.628  1.00  0.00           C  
ATOM   4205  N2    G   131      39.429 -60.709  13.562  1.00  0.00           N  
ATOM   4206  N3    G   131      41.525 -60.904  14.510  1.00  0.00           N  
ATOM   4207  C4    G   131      42.784 -60.414  14.432  1.00  0.00           C  
ATOM   4208  C5    G   131      43.278 -59.446  13.586  1.00  0.00           C  
ATOM   4209  C6    G   131      42.401 -58.843  12.649  1.00  0.00           C  
ATOM   4210  O6    G   131      42.649 -57.970  11.816  1.00  0.00           O  
ATOM   4211  N7    G   131      44.629 -59.227  13.822  1.00  0.00           N  
ATOM   4212  C8    G   131      44.925 -60.047  14.792  1.00  0.00           C  
ATOM   4213  N9    G   131      43.852 -60.797  15.212  1.00  0.00           N  
ATOM   4214  H5'   G   131      47.273 -61.660  18.376  1.00  0.00           H  
ATOM   4215 H5''   G   131      47.876 -63.105  17.555  1.00  0.00           H  
ATOM   4216  H4'   G   131      45.606 -63.403  18.033  1.00  0.00           H  
ATOM   4217  H3'   G   131      46.104 -62.991  15.047  1.00  0.00           H  
ATOM   4218  H1'   G   131      42.838 -61.772  16.726  1.00  0.00           H  
ATOM   4219  H2'   G   131      43.686 -63.415  14.702  1.00  0.00           H  
ATOM   4220 HO2'   G   131      43.767 -64.991  16.604  1.00  0.00           H  
ATOM   4221  H1    G   131      40.425 -58.994  12.121  1.00  0.00           H  
ATOM   4222  H22   G   131      39.081 -61.415  14.179  1.00  0.00           H  
ATOM   4223  H21   G   131      38.818 -60.281  12.896  1.00  0.00           H  
ATOM   4224  H8    G   131      45.933 -60.131  15.228  1.00  0.00           H  
ATOM   4225  P     A   132      46.476 -65.491  14.610  1.00  0.00           P  
ATOM   4226  OP2   A   132      47.355 -64.532  13.896  1.00  0.00           O  
ATOM   4227  OP1   A   132      47.004 -66.823  14.998  1.00  0.00           O  
ATOM   4228  O5'   A   132      45.172 -65.718  13.721  1.00  0.00           O  
ATOM   4229  C5'   A   132      44.200 -66.686  14.087  1.00  0.00           C  
ATOM   4230  C4'   A   132      43.036 -66.691  13.129  1.00  0.00           C  
ATOM   4231  O4'   A   132      42.265 -65.459  13.238  1.00  0.00           O  
ATOM   4232  C3'   A   132      43.388 -66.745  11.650  1.00  0.00           C  
ATOM   4233  O3'   A   132      43.842 -68.021  11.234  1.00  0.00           O  
ATOM   4234  C1'   A   132      41.696 -65.168  11.986  1.00  0.00           C  
ATOM   4235  C2'   A   132      42.087 -66.276  11.017  1.00  0.00           C  
ATOM   4236  O2'   A   132      41.102 -67.299  11.045  1.00  0.00           O  
ATOM   4237  N1    A   132      40.599 -61.017   9.136  1.00  0.00           N  
ATOM   4238  C2    A   132      39.927 -62.152   9.370  1.00  0.00           C  
ATOM   4239  N3    A   132      40.272 -63.193  10.124  1.00  0.00           N  
ATOM   4240  C4    A   132      41.475 -62.992  10.690  1.00  0.00           C  
ATOM   4241  C5    A   132      42.283 -61.880  10.545  1.00  0.00           C  
ATOM   4242  C6    A   132      41.804 -60.847   9.721  1.00  0.00           C  
ATOM   4243  N6    A   132      42.473 -59.716   9.487  1.00  0.00           N  
ATOM   4244  N7    A   132      43.453 -62.025  11.279  1.00  0.00           N  
ATOM   4245  C8    A   132      43.327 -63.201  11.842  1.00  0.00           C  
ATOM   4246  N9    A   132      42.154 -63.842  11.529  1.00  0.00           N  
ATOM   4247  H5'   A   132      43.871 -66.485  14.988  1.00  0.00           H  
ATOM   4248 H5''   A   132      44.616 -67.573  14.090  1.00  0.00           H  
ATOM   4249  H4'   A   132      42.447 -67.444  13.349  1.00  0.00           H  
ATOM   4250  H3'   A   132      44.098 -66.094  11.465  1.00  0.00           H  
ATOM   4251  H1'   A   132      40.721 -65.158  12.093  1.00  0.00           H  
ATOM   4252  H2'   A   132      42.231 -65.936  10.109  1.00  0.00           H  
ATOM   4253 HO2'   A   132      41.544 -68.168  10.944  1.00  0.00           H  
ATOM   4254  H2    A   132      39.058 -62.226   8.922  1.00  0.00           H  
ATOM   4255  H61   A   132      42.087 -59.030   8.902  1.00  0.00           H  
ATOM   4256  H62   A   132      43.350 -59.570   9.900  1.00  0.00           H  
ATOM   4257  H8    A   132      44.008 -63.587  12.432  1.00  0.00           H  
ATOM   4258  P     U   133      44.685 -68.176   9.875  1.00  0.00           P  
ATOM   4259  OP2   U   133      45.511 -66.954   9.706  1.00  0.00           O  
ATOM   4260  OP1   U   133      45.340 -69.509   9.888  1.00  0.00           O  
ATOM   4261  O5'   U   133      43.575 -68.183   8.732  1.00  0.00           O  
ATOM   4262  C5'   U   133      43.899 -67.823   7.398  1.00  0.00           C  
ATOM   4263  C4'   U   133      42.776 -67.062   6.738  1.00  0.00           C  
ATOM   4264  O4'   U   133      42.327 -66.007   7.639  1.00  0.00           O  
ATOM   4265  C3'   U   133      43.124 -66.344   5.443  1.00  0.00           C  
ATOM   4266  O3'   U   133      43.027 -67.179   4.303  1.00  0.00           O  
ATOM   4267  C1'   U   133      42.037 -64.842   6.899  1.00  0.00           C  
ATOM   4268  C2'   U   133      42.129 -65.191   5.419  1.00  0.00           C  
ATOM   4269  O2'   U   133      40.854 -65.622   4.965  1.00  0.00           O  
ATOM   4270  N1    U   133      42.982 -63.765   7.283  1.00  0.00           N  
ATOM   4271  C2    U   133      42.655 -62.475   6.908  1.00  0.00           C  
ATOM   4272  O2    U   133      41.642 -62.198   6.290  1.00  0.00           O  
ATOM   4273  N3    U   133      43.558 -61.512   7.286  1.00  0.00           N  
ATOM   4274  C4    U   133      44.732 -61.700   7.983  1.00  0.00           C  
ATOM   4275  O4    U   133      45.441 -60.728   8.247  1.00  0.00           O  
ATOM   4276  C5    U   133      45.006 -63.060   8.337  1.00  0.00           C  
ATOM   4277  C6    U   133      44.142 -64.018   7.984  1.00  0.00           C  
ATOM   4278  H5'   U   133      44.078 -68.638   6.882  1.00  0.00           H  
ATOM   4279 H5''   U   133      44.703 -67.265   7.403  1.00  0.00           H  
ATOM   4280  H4'   U   133      42.035 -67.678   6.565  1.00  0.00           H  
ATOM   4281  H3'   U   133      44.031 -65.979   5.509  1.00  0.00           H  
ATOM   4282  H1'   U   133      41.121 -64.559   7.108  1.00  0.00           H  
ATOM   4283  H2'   U   133      42.465 -64.437   4.892  1.00  0.00           H  
ATOM   4284 HO2'   U   133      40.615 -65.117   4.159  1.00  0.00           H  
ATOM   4285  H3    U   133      43.345 -60.591   7.030  1.00  0.00           H  
ATOM   4286  H5    U   133      45.819 -63.286   8.836  1.00  0.00           H  
ATOM   4287  H6    U   133      44.352 -64.940   8.237  1.00  0.00           H  
ATOM   4288  P     C   134      43.827 -66.811   2.959  1.00  0.00           P  
ATOM   4289  OP2   C   134      45.229 -66.495   3.330  1.00  0.00           O  
ATOM   4290  OP1   C   134      43.555 -67.873   1.957  1.00  0.00           O  
ATOM   4291  O5'   C   134      43.136 -65.468   2.453  1.00  0.00           O  
ATOM   4292  C5'   C   134      42.130 -65.498   1.451  1.00  0.00           C  
ATOM   4293  C4'   C   134      41.344 -64.210   1.412  1.00  0.00           C  
ATOM   4294  O4'   C   134      41.391 -63.594   2.708  1.00  0.00           O  
ATOM   4295  C3'   C   134      41.888 -63.121   0.501  1.00  0.00           C  
ATOM   4296  O3'   C   134      41.480 -63.274  -0.848  1.00  0.00           O  
ATOM   4297  C1'   C   134      41.335 -62.192   2.575  1.00  0.00           C  
ATOM   4298  C2'   C   134      41.225 -61.884   1.093  1.00  0.00           C  
ATOM   4299  O2'   C   134      39.855 -61.808   0.727  1.00  0.00           O  
ATOM   4300  N1    C   134      42.549 -61.596   3.186  1.00  0.00           N  
ATOM   4301  C2    C   134      42.552 -60.221   3.451  1.00  0.00           C  
ATOM   4302  O2    C   134      41.550 -59.547   3.170  1.00  0.00           O  
ATOM   4303  N3    C   134      43.646 -59.652   4.009  1.00  0.00           N  
ATOM   4304  C4    C   134      44.711 -60.398   4.302  1.00  0.00           C  
ATOM   4305  N4    C   134      45.768 -59.794   4.850  1.00  0.00           N  
ATOM   4306  C5    C   134      44.740 -61.798   4.044  1.00  0.00           C  
ATOM   4307  C6    C   134      43.651 -62.349   3.493  1.00  0.00           C  
ATOM   4308  H5'   C   134      41.518 -66.241   1.636  1.00  0.00           H  
ATOM   4309 H5''   C   134      42.553 -65.641   0.579  1.00  0.00           H  
ATOM   4310  H4'   C   134      40.414 -64.416   1.185  1.00  0.00           H  
ATOM   4311  H3'   C   134      42.859 -63.061   0.613  1.00  0.00           H  
ATOM   4312  H1'   C   134      40.539 -61.854   3.034  1.00  0.00           H  
ATOM   4313  H2'   C   134      41.711 -61.067   0.852  1.00  0.00           H  
ATOM   4314 HO2'   C   134      39.498 -60.939   1.004  1.00  0.00           H  
ATOM   4315  H42   C   134      46.566 -60.314   5.077  1.00  0.00           H  
ATOM   4316  H41   C   134      45.745 -58.830   5.026  1.00  0.00           H  
ATOM   4317  H5    C   134      45.527 -62.338   4.263  1.00  0.00           H  
ATOM   4318  H6    C   134      43.651 -63.311   3.308  1.00  0.00           H  
ATOM   4319  P     U   135      42.105 -62.336  -1.993  1.00  0.00           P  
ATOM   4320  OP2   U   135      43.414 -61.831  -1.509  1.00  0.00           O  
ATOM   4321  OP1   U   135      42.033 -63.071  -3.281  1.00  0.00           O  
ATOM   4322  O5'   U   135      41.099 -61.103  -2.072  1.00  0.00           O  
ATOM   4323  C5'   U   135      41.581 -59.776  -2.217  1.00  0.00           C  
ATOM   4324  C4'   U   135      40.454 -58.774  -2.252  1.00  0.00           C  
ATOM   4325  O4'   U   135      39.827 -58.839  -3.558  1.00  0.00           O  
ATOM   4326  C3'   U   135      39.346 -58.975  -1.229  1.00  0.00           C  
ATOM   4327  O3'   U   135      38.852 -57.757  -0.701  1.00  0.00           O  
ATOM   4328  C1'   U   135      38.428 -59.040  -3.406  1.00  0.00           C  
ATOM   4329  C2'   U   135      38.252 -59.673  -2.036  1.00  0.00           C  
ATOM   4330  O2'   U   135      36.960 -59.348  -1.541  1.00  0.00           O  
ATOM   4331  N1    U   135      37.960 -59.925  -4.500  1.00  0.00           N  
ATOM   4332  C2    U   135      36.792 -59.564  -5.146  1.00  0.00           C  
ATOM   4333  O2    U   135      36.150 -58.570  -4.856  1.00  0.00           O  
ATOM   4334  N3    U   135      36.397 -60.412  -6.151  1.00  0.00           N  
ATOM   4335  C4    U   135      37.035 -61.561  -6.570  1.00  0.00           C  
ATOM   4336  O4    U   135      36.552 -62.219  -7.492  1.00  0.00           O  
ATOM   4337  C5    U   135      38.237 -61.871  -5.856  1.00  0.00           C  
ATOM   4338  C6    U   135      38.645 -61.062  -4.873  1.00  0.00           C  
ATOM   4339  H5'   U   135      42.092 -59.711  -3.051  1.00  0.00           H  
ATOM   4340 H5''   U   135      42.171 -59.566  -1.463  1.00  0.00           H  
ATOM   4341  H4'   U   135      40.822 -57.878  -2.109  1.00  0.00           H  
ATOM   4342  H3'   U   135      39.660 -59.585  -0.530  1.00  0.00           H  
ATOM   4343  H1'   U   135      37.932 -58.195  -3.437  1.00  0.00           H  
ATOM   4344  H2'   U   135      38.393 -60.642  -2.070  1.00  0.00           H  
ATOM   4345 HO2'   U   135      36.995 -59.303  -0.563  1.00  0.00           H  
ATOM   4346  H3    U   135      35.571 -60.176  -6.622  1.00  0.00           H  
ATOM   4347  H5    U   135      38.756 -62.669  -6.088  1.00  0.00           H  
ATOM   4348  H6    U   135      39.469 -61.296  -4.400  1.00  0.00           H  
ATOM   4349  P     U   136      38.922 -57.489   0.878  1.00  0.00           P  
ATOM   4350  OP2   U   136      38.586 -58.783   1.523  1.00  0.00           O  
ATOM   4351  OP1   U   136      40.249 -56.868   1.126  1.00  0.00           O  
ATOM   4352  O5'   U   136      37.800 -56.432   1.278  1.00  0.00           O  
ATOM   4353  C5'   U   136      37.468 -56.199   2.638  1.00  0.00           C  
ATOM   4354  C4'   U   136      36.827 -57.410   3.270  1.00  0.00           C  
ATOM   4355  O4'   U   136      37.744 -58.533   3.224  1.00  0.00           O  
ATOM   4356  C3'   U   136      36.470 -57.288   4.743  1.00  0.00           C  
ATOM   4357  O3'   U   136      35.233 -56.632   4.960  1.00  0.00           O  
ATOM   4358  C1'   U   136      37.654 -59.304   4.411  1.00  0.00           C  
ATOM   4359  C2'   U   136      36.485 -58.738   5.212  1.00  0.00           C  
ATOM   4360  O2'   U   136      35.295 -59.414   4.833  1.00  0.00           O  
ATOM   4361  N1    U   136      38.942 -59.189   5.137  1.00  0.00           N  
ATOM   4362  C2    U   136      39.250 -60.191   6.039  1.00  0.00           C  
ATOM   4363  O2    U   136      38.518 -61.142   6.252  1.00  0.00           O  
ATOM   4364  N3    U   136      40.452 -60.043   6.686  1.00  0.00           N  
ATOM   4365  C4    U   136      41.360 -59.018   6.530  1.00  0.00           C  
ATOM   4366  O4    U   136      42.401 -59.026   7.190  1.00  0.00           O  
ATOM   4367  C5    U   136      40.976 -58.018   5.581  1.00  0.00           C  
ATOM   4368  C6    U   136      39.811 -58.138   4.935  1.00  0.00           C  
ATOM   4369  H5'   U   136      36.845 -55.445   2.691  1.00  0.00           H  
ATOM   4370 H5''   U   136      38.284 -55.976   3.133  1.00  0.00           H  
ATOM   4371  H4'   U   136      36.019 -57.641   2.767  1.00  0.00           H  
ATOM   4372  H3'   U   136      37.179 -56.796   5.206  1.00  0.00           H  
ATOM   4373  H1'   U   136      37.479 -60.248   4.208  1.00  0.00           H  
ATOM   4374  H2'   U   136      36.647 -58.802   6.176  1.00  0.00           H  
ATOM   4375 HO2'   U   136      34.542 -58.788   4.885  1.00  0.00           H  
ATOM   4376  H3    U   136      40.689 -60.742   7.330  1.00  0.00           H  
ATOM   4377  H5    U   136      41.562 -57.252   5.406  1.00  0.00           H  
ATOM   4378  H6    U   136      39.571 -57.440   4.292  1.00  0.00           H  
ATOM   4379  P     C   137      35.064 -55.608   6.187  1.00  0.00           P  
ATOM   4380  OP2   C   137      36.333 -54.853   6.335  1.00  0.00           O  
ATOM   4381  OP1   C   137      33.789 -54.871   5.997  1.00  0.00           O  
ATOM   4382  O5'   C   137      34.900 -56.553   7.459  1.00  0.00           O  
ATOM   4383  C5'   C   137      33.758 -57.382   7.610  1.00  0.00           C  
ATOM   4384  C4'   C   137      33.963 -58.424   8.682  1.00  0.00           C  
ATOM   4385  O4'   C   137      35.162 -59.194   8.386  1.00  0.00           O  
ATOM   4386  C3'   C   137      34.221 -57.884  10.078  1.00  0.00           C  
ATOM   4387  O3'   C   137      33.039 -57.499  10.761  1.00  0.00           O  
ATOM   4388  C1'   C   137      35.817 -59.534   9.600  1.00  0.00           C  
ATOM   4389  C2'   C   137      34.916 -59.059  10.741  1.00  0.00           C  
ATOM   4390  O2'   C   137      34.010 -60.081  11.107  1.00  0.00           O  
ATOM   4391  N1    C   137      37.135 -58.870   9.633  1.00  0.00           N  
ATOM   4392  C2    C   137      38.082 -59.297  10.575  1.00  0.00           C  
ATOM   4393  O2    C   137      37.797 -60.237  11.332  1.00  0.00           O  
ATOM   4394  N3    C   137      39.284 -58.673  10.636  1.00  0.00           N  
ATOM   4395  C4    C   137      39.559 -57.672   9.800  1.00  0.00           C  
ATOM   4396  N4    C   137      40.749 -57.087   9.904  1.00  0.00           N  
ATOM   4397  C5    C   137      38.622 -57.226   8.823  1.00  0.00           C  
ATOM   4398  C6    C   137      37.435 -57.846   8.774  1.00  0.00           C  
ATOM   4399  H5'   C   137      33.574 -57.831   6.759  1.00  0.00           H  
ATOM   4400 H5''   C   137      32.988 -56.825   7.850  1.00  0.00           H  
ATOM   4401  H4'   C   137      33.026 -59.001   8.678  1.00  0.00           H  
ATOM   4402  H3'   C   137      34.825 -56.965  10.092  1.00  0.00           H  
ATOM   4403  H1'   C   137      35.990 -60.609   9.756  1.00  0.00           H  
ATOM   4404  H2'   C   137      35.423 -58.779  11.675  1.00  0.00           H  
ATOM   4405 HO2'   C   137      33.147 -59.671  11.406  1.00  0.00           H  
ATOM   4406  H42   C   137      40.990 -56.332   9.295  1.00  0.00           H  
ATOM   4407  H41   C   137      41.402 -57.403  10.591  1.00  0.00           H  
ATOM   4408  H5    C   137      38.865 -56.402   8.137  1.00  0.00           H  
ATOM   4409  H6    C   137      36.687 -57.528   8.032  1.00  0.00           H  
ATOM   4410  P     U   138      33.058 -56.189  11.694  1.00  0.00           P  
ATOM   4411  OP2   U   138      34.013 -55.209  11.103  1.00  0.00           O  
ATOM   4412  OP1   U   138      31.644 -55.792  11.922  1.00  0.00           O  
ATOM   4413  O5'   U   138      33.676 -56.693  13.074  1.00  0.00           O  
ATOM   4414  C5'   U   138      32.907 -57.527  13.957  1.00  0.00           C  
ATOM   4415  C4'   U   138      33.772 -58.077  15.064  1.00  0.00           C  
ATOM   4416  O4'   U   138      34.913 -58.774  14.501  1.00  0.00           O  
ATOM   4417  C3'   U   138      34.390 -57.054  16.004  1.00  0.00           C  
ATOM   4418  O3'   U   138      33.499 -56.627  17.022  1.00  0.00           O  
ATOM   4419  C1'   U   138      36.083 -58.537  15.285  1.00  0.00           C  
ATOM   4420  C2'   U   138      35.615 -57.786  16.533  1.00  0.00           C  
ATOM   4421  O2'   U   138      35.261 -58.729  17.533  1.00  0.00           O  
ATOM   4422  N1    U   138      37.073 -57.761  14.499  1.00  0.00           N  
ATOM   4423  C2    U   138      38.373 -57.738  14.968  1.00  0.00           C  
ATOM   4424  O2    U   138      38.726 -58.321  15.979  1.00  0.00           O  
ATOM   4425  N3    U   138      39.254 -57.008  14.208  1.00  0.00           N  
ATOM   4426  C4    U   138      38.975 -56.311  13.052  1.00  0.00           C  
ATOM   4427  O4    U   138      39.881 -55.700  12.481  1.00  0.00           O  
ATOM   4428  C5    U   138      37.611 -56.379  12.626  1.00  0.00           C  
ATOM   4429  C6    U   138      36.732 -57.084  13.346  1.00  0.00           C  
ATOM   4430  H5'   U   138      32.460 -58.359  13.396  1.00  0.00           H  
ATOM   4431 H5''   U   138      32.078 -56.951  14.395  1.00  0.00           H  
ATOM   4432  H4'   U   138      33.240 -58.711  15.591  1.00  0.00           H  
ATOM   4433  H3'   U   138      34.681 -56.275  15.484  1.00  0.00           H  
ATOM   4434  H1'   U   138      36.481 -59.393  15.549  1.00  0.00           H  
ATOM   4435  H2'   U   138      36.299 -57.159  16.851  1.00  0.00           H  
ATOM   4436 HO2'   U   138      34.381 -58.495  17.895  1.00  0.00           H  
ATOM   4437  H3    U   138      40.181 -56.979  14.523  1.00  0.00           H  
ATOM   4438  H5    U   138      37.324 -55.913  11.814  1.00  0.00           H  
ATOM   4439  H6    U   138      35.804 -57.113  13.035  1.00  0.00           H  
ATOM   4440  P     G   139      33.613 -55.141  17.624  1.00  0.00           P  
ATOM   4441  OP2   G   139      33.897 -54.210  16.503  1.00  0.00           O  
ATOM   4442  OP1   G   139      32.430 -54.906  18.492  1.00  0.00           O  
ATOM   4443  O5'   G   139      34.904 -55.199  18.557  1.00  0.00           O  
ATOM   4444  C5'   G   139      34.909 -55.973  19.746  1.00  0.00           C  
ATOM   4445  C4'   G   139      36.282 -56.016  20.372  1.00  0.00           C  
ATOM   4446  O4'   G   139      37.225 -56.618  19.447  1.00  0.00           O  
ATOM   4447  C3'   G   139      36.903 -54.670  20.710  1.00  0.00           C  
ATOM   4448  O3'   G   139      36.430 -54.134  21.936  1.00  0.00           O  
ATOM   4449  C1'   G   139      38.500 -55.967  19.549  1.00  0.00           C  
ATOM   4450  C2'   G   139      38.393 -54.983  20.715  1.00  0.00           C  
ATOM   4451  O2'   G   139      38.777 -55.643  21.913  1.00  0.00           O  
ATOM   4452  N1    G   139      42.164 -53.667  16.865  1.00  0.00           N  
ATOM   4453  C2    G   139      42.215 -54.216  18.124  1.00  0.00           C  
ATOM   4454  N2    G   139      43.397 -54.147  18.755  1.00  0.00           N  
ATOM   4455  N3    G   139      41.186 -54.792  18.720  1.00  0.00           N  
ATOM   4456  C4    G   139      40.079 -54.776  17.947  1.00  0.00           C  
ATOM   4457  C5    G   139      39.921 -54.253  16.681  1.00  0.00           C  
ATOM   4458  C6    G   139      41.035 -53.637  16.052  1.00  0.00           C  
ATOM   4459  O6    G   139      41.095 -53.117  14.933  1.00  0.00           O  
ATOM   4460  N7    G   139      38.623 -54.438  16.229  1.00  0.00           N  
ATOM   4461  C8    G   139      38.026 -55.057  17.211  1.00  0.00           C  
ATOM   4462  N9    G   139      38.850 -55.293  18.284  1.00  0.00           N  
ATOM   4463  H5'   G   139      34.626 -56.887  19.535  1.00  0.00           H  
ATOM   4464 H5''   G   139      34.278 -55.583  20.386  1.00  0.00           H  
ATOM   4465  H4'   G   139      36.242 -56.561  21.187  1.00  0.00           H  
ATOM   4466  H3'   G   139      36.711 -54.036  19.988  1.00  0.00           H  
ATOM   4467  H1'   G   139      39.177 -56.645  19.756  1.00  0.00           H  
ATOM   4468  H2'   G   139      38.929 -54.178  20.555  1.00  0.00           H  
ATOM   4469 HO2'   G   139      38.099 -55.476  22.600  1.00  0.00           H  
ATOM   4470  H1    G   139      42.984 -53.262  16.512  1.00  0.00           H  
ATOM   4471  H22   G   139      43.494 -54.523  19.655  1.00  0.00           H  
ATOM   4472  H21   G   139      44.164 -53.721  18.319  1.00  0.00           H  
ATOM   4473  H8    G   139      37.084 -55.327  17.184  1.00  0.00           H  
ATOM   4474  P     U   140      36.361 -52.543  22.147  1.00  0.00           P  
ATOM   4475  OP2   U   140      35.907 -51.929  20.873  1.00  0.00           O  
ATOM   4476  OP1   U   140      35.608 -52.277  23.399  1.00  0.00           O  
ATOM   4477  O5'   U   140      37.878 -52.119  22.384  1.00  0.00           O  
ATOM   4478  C5'   U   140      38.573 -52.521  23.555  1.00  0.00           C  
ATOM   4479  C4'   U   140      40.019 -52.090  23.521  1.00  0.00           C  
ATOM   4480  O4'   U   140      40.697 -52.724  22.406  1.00  0.00           O  
ATOM   4481  C3'   U   140      40.271 -50.605  23.312  1.00  0.00           C  
ATOM   4482  O3'   U   140      40.154 -49.849  24.506  1.00  0.00           O  
ATOM   4483  C1'   U   140      41.630 -51.822  21.811  1.00  0.00           C  
ATOM   4484  C2'   U   140      41.669 -50.587  22.711  1.00  0.00           C  
ATOM   4485  O2'   U   140      42.662 -50.775  23.710  1.00  0.00           O  
ATOM   4486  N1    U   140      41.214 -51.495  20.425  1.00  0.00           N  
ATOM   4487  C2    U   140      42.161 -50.917  19.602  1.00  0.00           C  
ATOM   4488  O2    U   140      43.298 -50.672  19.964  1.00  0.00           O  
ATOM   4489  N3    U   140      41.731 -50.632  18.328  1.00  0.00           N  
ATOM   4490  C4    U   140      40.477 -50.861  17.804  1.00  0.00           C  
ATOM   4491  O4    U   140      40.243 -50.547  16.635  1.00  0.00           O  
ATOM   4492  C5    U   140      39.548 -51.462  18.713  1.00  0.00           C  
ATOM   4493  C6    U   140      39.942 -51.750  19.958  1.00  0.00           C  
ATOM   4494  H5'   U   140      38.533 -53.497  23.633  1.00  0.00           H  
ATOM   4495 H5''   U   140      38.140 -52.120  24.338  1.00  0.00           H  
ATOM   4496  H4'   U   140      40.449 -52.370  24.356  1.00  0.00           H  
ATOM   4497  H3'   U   140      39.634 -50.260  22.651  1.00  0.00           H  
ATOM   4498  H1'   U   140      42.516 -52.239  21.791  1.00  0.00           H  
ATOM   4499  H2'   U   140      41.827 -49.770  22.192  1.00  0.00           H  
ATOM   4500 HO2'   U   140      42.278 -50.560  24.586  1.00  0.00           H  
ATOM   4501  H3    U   140      42.387 -50.221  17.729  1.00  0.00           H  
ATOM   4502  H5    U   140      38.633 -51.660  18.424  1.00  0.00           H  
ATOM   4503  H6    U   140      39.288 -52.160  20.561  1.00  0.00           H  
ATOM   4504  P     U   141      39.669 -48.318  24.452  1.00  0.00           P  
ATOM   4505  OP2   U   141      38.601 -48.212  23.426  1.00  0.00           O  
ATOM   4506  OP1   U   141      39.399 -47.872  25.843  1.00  0.00           O  
ATOM   4507  O5'   U   141      40.946 -47.528  23.920  1.00  0.00           O  
ATOM   4508  C5'   U   141      42.107 -47.392  24.724  1.00  0.00           C  
ATOM   4509  C4'   U   141      43.221 -46.695  23.981  1.00  0.00           C  
ATOM   4510  O4'   U   141      43.620 -47.486  22.832  1.00  0.00           O  
ATOM   4511  C3'   U   141      42.885 -45.333  23.394  1.00  0.00           C  
ATOM   4512  O3'   U   141      42.961 -44.285  24.345  1.00  0.00           O  
ATOM   4513  C1'   U   141      43.934 -46.635  21.725  1.00  0.00           C  
ATOM   4514  C2'   U   141      43.891 -45.203  22.259  1.00  0.00           C  
ATOM   4515  O2'   U   141      45.178 -44.855  22.749  1.00  0.00           O  
ATOM   4516  N1    U   141      42.965 -46.854  20.623  1.00  0.00           N  
ATOM   4517  C2    U   141      43.320 -46.392  19.370  1.00  0.00           C  
ATOM   4518  O2    U   141      44.376 -45.827  19.142  1.00  0.00           O  
ATOM   4519  N3    U   141      42.393 -46.618  18.382  1.00  0.00           N  
ATOM   4520  C4    U   141      41.171 -47.243  18.514  1.00  0.00           C  
ATOM   4521  O4    U   141      40.446 -47.368  17.527  1.00  0.00           O  
ATOM   4522  C5    U   141      40.871 -47.693  19.840  1.00  0.00           C  
ATOM   4523  C6    U   141      41.756 -47.488  20.820  1.00  0.00           C  
ATOM   4524  H5'   U   141      42.414 -48.282  24.996  1.00  0.00           H  
ATOM   4525 H5''   U   141      41.883 -46.873  25.524  1.00  0.00           H  
ATOM   4526  H4'   U   141      43.988 -46.600  24.585  1.00  0.00           H  
ATOM   4527  H3'   U   141      41.979 -45.360  23.018  1.00  0.00           H  
ATOM   4528  H1'   U   141      44.838 -46.836  21.404  1.00  0.00           H  
ATOM   4529  H2'   U   141      43.581 -44.574  21.574  1.00  0.00           H  
ATOM   4530 HO2'   U   141      45.084 -44.467  23.644  1.00  0.00           H  
ATOM   4531  H3    U   141      42.625 -46.298  17.485  1.00  0.00           H  
ATOM   4532  H5    U   141      40.023 -48.150  20.025  1.00  0.00           H  
ATOM   4533  H6    U   141      41.527 -47.805  21.717  1.00  0.00           H  
ATOM   4534  P     G   142      42.005 -43.000  24.214  1.00  0.00           P  
ATOM   4535  OP2   G   142      40.669 -43.466  23.764  1.00  0.00           O  
ATOM   4536  OP1   G   142      42.125 -42.207  25.463  1.00  0.00           O  
ATOM   4537  O5'   G   142      42.656 -42.155  23.030  1.00  0.00           O  
ATOM   4538  C5'   G   142      43.916 -41.523  23.193  1.00  0.00           C  
ATOM   4539  C4'   G   142      44.416 -40.939  21.895  1.00  0.00           C  
ATOM   4540  O4'   G   142      44.569 -41.993  20.909  1.00  0.00           O  
ATOM   4541  C3'   G   142      43.499 -39.931  21.219  1.00  0.00           C  
ATOM   4542  O3'   G   142      43.608 -38.628  21.769  1.00  0.00           O  
ATOM   4543  C1'   G   142      44.193 -41.514  19.609  1.00  0.00           C  
ATOM   4544  C2'   G   142      43.928 -40.016  19.761  1.00  0.00           C  
ATOM   4545  O2'   G   142      45.139 -39.308  19.537  1.00  0.00           O  
ATOM   4546  N1    G   142      41.260 -42.488  15.565  1.00  0.00           N  
ATOM   4547  C2    G   142      42.373 -41.690  15.665  1.00  0.00           C  
ATOM   4548  N2    G   142      42.761 -41.067  14.543  1.00  0.00           N  
ATOM   4549  N3    G   142      43.058 -41.515  16.783  1.00  0.00           N  
ATOM   4550  C4    G   142      42.533 -42.212  17.812  1.00  0.00           C  
ATOM   4551  C5    G   142      41.427 -43.037  17.818  1.00  0.00           C  
ATOM   4552  C6    G   142      40.701 -43.215  16.612  1.00  0.00           C  
ATOM   4553  O6    G   142      39.694 -43.904  16.414  1.00  0.00           O  
ATOM   4554  N7    G   142      41.216 -43.570  19.082  1.00  0.00           N  
ATOM   4555  C8    G   142      42.179 -43.070  19.808  1.00  0.00           C  
ATOM   4556  N9    G   142      43.014 -42.238  19.100  1.00  0.00           N  
ATOM   4557  H5'   G   142      44.565 -42.181  23.519  1.00  0.00           H  
ATOM   4558 H5''   G   142      43.831 -40.804  23.855  1.00  0.00           H  
ATOM   4559  H4'   G   142      45.289 -40.519  22.050  1.00  0.00           H  
ATOM   4560  H3'   G   142      42.571 -40.236  21.299  1.00  0.00           H  
ATOM   4561  H1'   G   142      44.949 -41.651  18.999  1.00  0.00           H  
ATOM   4562  H2'   G   142      43.215 -39.716  19.159  1.00  0.00           H  
ATOM   4563 HO2'   G   142      45.272 -38.665  20.264  1.00  0.00           H  
ATOM   4564  H1    G   142      40.822 -42.551  14.690  1.00  0.00           H  
ATOM   4565  H22   G   142      43.550 -40.484  14.554  1.00  0.00           H  
ATOM   4566  H21   G   142      42.259 -41.191  13.711  1.00  0.00           H  
ATOM   4567  H8    G   142      42.296 -43.269  20.760  1.00  0.00           H  
ATOM   4568  P     A   143      42.350 -37.627  21.730  1.00  0.00           P  
ATOM   4569  OP2   A   143      41.132 -38.408  22.061  1.00  0.00           O  
ATOM   4570  OP1   A   143      42.693 -36.426  22.529  1.00  0.00           O  
ATOM   4571  O5'   A   143      42.253 -37.192  20.199  1.00  0.00           O  
ATOM   4572  C5'   A   143      43.275 -36.410  19.598  1.00  0.00           C  
ATOM   4573  C4'   A   143      43.034 -36.225  18.122  1.00  0.00           C  
ATOM   4574  O4'   A   143      43.050 -37.514  17.455  1.00  0.00           O  
ATOM   4575  C3'   A   143      41.690 -35.625  17.735  1.00  0.00           C  
ATOM   4576  O3'   A   143      41.662 -34.211  17.847  1.00  0.00           O  
ATOM   4577  C1'   A   143      42.076 -37.541  16.407  1.00  0.00           C  
ATOM   4578  C2'   A   143      41.499 -36.128  16.310  1.00  0.00           C  
ATOM   4579  O2'   A   143      42.277 -35.376  15.390  1.00  0.00           O  
ATOM   4580  N1    A   143      38.127 -40.243  14.492  1.00  0.00           N  
ATOM   4581  C2    A   143      38.942 -39.331  13.946  1.00  0.00           C  
ATOM   4582  N3    A   143      39.952 -38.666  14.504  1.00  0.00           N  
ATOM   4583  C4    A   143      40.101 -39.020  15.793  1.00  0.00           C  
ATOM   4584  C5    A   143      39.342 -39.940  16.491  1.00  0.00           C  
ATOM   4585  C6    A   143      38.304 -40.577  15.788  1.00  0.00           C  
ATOM   4586  N6    A   143      37.490 -41.485  16.331  1.00  0.00           N  
ATOM   4587  N7    A   143      39.786 -40.048  17.802  1.00  0.00           N  
ATOM   4588  C8    A   143      40.787 -39.205  17.865  1.00  0.00           C  
ATOM   4589  N9    A   143      41.034 -38.548  16.685  1.00  0.00           N  
ATOM   4590  H5'   A   143      44.138 -36.858  19.728  1.00  0.00           H  
ATOM   4591 H5''   A   143      43.302 -35.532  20.031  1.00  0.00           H  
ATOM   4592  H4'   A   143      43.749 -35.666  17.751  1.00  0.00           H  
ATOM   4593  H3'   A   143      40.991 -36.007  18.306  1.00  0.00           H  
ATOM   4594  H1'   A   143      42.530 -37.766  15.568  1.00  0.00           H  
ATOM   4595  H2'   A   143      40.552 -36.143  16.059  1.00  0.00           H  
ATOM   4596 HO2'   A   143      42.512 -34.517  15.799  1.00  0.00           H  
ATOM   4597  H2    A   143      38.772 -39.125  13.003  1.00  0.00           H  
ATOM   4598  H61   A   143      36.783 -41.895  15.789  1.00  0.00           H  
ATOM   4599  H62   A   143      37.600 -41.743  17.269  1.00  0.00           H  
ATOM   4600  H8    A   143      41.311 -39.057  18.680  1.00  0.00           H  
ATOM   4601  P     U   144      40.300 -33.478  18.279  1.00  0.00           P  
ATOM   4602  OP2   U   144      39.601 -34.273  19.321  1.00  0.00           O  
ATOM   4603  OP1   U   144      40.652 -32.052  18.540  1.00  0.00           O  
ATOM   4604  O5'   U   144      39.391 -33.553  16.972  1.00  0.00           O  
ATOM   4605  C5'   U   144      39.771 -32.895  15.750  1.00  0.00           C  
ATOM   4606  C4'   U   144      38.941 -33.426  14.610  1.00  0.00           C  
ATOM   4607  O4'   U   144      39.041 -34.878  14.596  1.00  0.00           O  
ATOM   4608  C3'   U   144      37.446 -33.162  14.735  1.00  0.00           C  
ATOM   4609  O3'   U   144      37.075 -31.875  14.248  1.00  0.00           O  
ATOM   4610  C1'   U   144      37.789 -35.440  14.254  1.00  0.00           C  
ATOM   4611  C2'   U   144      36.851 -34.285  13.901  1.00  0.00           C  
ATOM   4612  O2'   U   144      36.940 -34.021  12.519  1.00  0.00           O  
ATOM   4613  N1    U   144      37.300 -36.233  15.395  1.00  0.00           N  
ATOM   4614  C2    U   144      36.356 -37.208  15.129  1.00  0.00           C  
ATOM   4615  O2    U   144      35.926 -37.420  14.015  1.00  0.00           O  
ATOM   4616  N3    U   144      35.932 -37.924  16.219  1.00  0.00           N  
ATOM   4617  C4    U   144      36.344 -37.766  17.524  1.00  0.00           C  
ATOM   4618  O4    U   144      35.889 -38.510  18.391  1.00  0.00           O  
ATOM   4619  C5    U   144      37.317 -36.732  17.723  1.00  0.00           C  
ATOM   4620  C6    U   144      37.751 -36.021  16.680  1.00  0.00           C  
ATOM   4621  H5'   U   144      40.838 -33.061  15.546  1.00  0.00           H  
ATOM   4622 H5''   U   144      39.626 -31.808  15.845  1.00  0.00           H  
ATOM   4623  H4'   U   144      39.346 -32.919  13.722  1.00  0.00           H  
ATOM   4624  H3'   U   144      37.083 -33.159  15.773  1.00  0.00           H  
ATOM   4625  H1'   U   144      37.809 -36.112  13.384  1.00  0.00           H  
ATOM   4626  H2'   U   144      35.780 -34.437  14.096  1.00  0.00           H  
ATOM   4627 HO2'   U   144      36.834 -33.039  12.359  1.00  0.00           H  
ATOM   4628  H3    U   144      35.248 -38.635  16.048  1.00  0.00           H  
ATOM   4629  H5    U   144      37.704 -36.524  18.732  1.00  0.00           H  
ATOM   4630  H6    U   144      38.498 -35.232  16.854  1.00  0.00           H  
ATOM   4631  P     A   145      36.282 -30.848  15.197  1.00  0.00           P  
ATOM   4632  OP2   A   145      36.564 -31.214  16.607  1.00  0.00           O  
ATOM   4633  OP1   A   145      36.567 -29.471  14.724  1.00  0.00           O  
ATOM   4634  O5'   A   145      34.747 -31.162  14.904  1.00  0.00           O  
ATOM   4635  C5'   A   145      34.140 -30.759  13.685  1.00  0.00           C  
ATOM   4636  C4'   A   145      33.031 -31.698  13.282  1.00  0.00           C  
ATOM   4637  O4'   A   145      33.521 -33.050  13.326  1.00  0.00           O  
ATOM   4638  C3'   A   145      31.815 -31.726  14.196  1.00  0.00           C  
ATOM   4639  O3'   A   145      30.902 -30.674  13.938  1.00  0.00           O  
ATOM   4640  C1'   A   145      32.496 -33.921  13.756  1.00  0.00           C  
ATOM   4641  C2'   A   145      31.233 -33.088  13.911  1.00  0.00           C  
ATOM   4642  O2'   A   145      30.518 -33.095  12.684  1.00  0.00           O  
ATOM   4643  N1    A   145      31.843 -37.934  16.923  1.00  0.00           N  
ATOM   4644  C2    A   145      31.283 -37.613  15.749  1.00  0.00           C  
ATOM   4645  N3    A   145      31.500 -36.550  14.977  1.00  0.00           N  
ATOM   4646  C4    A   145      32.422 -35.742  15.529  1.00  0.00           C  
ATOM   4647  C5    A   145      33.084 -35.937  16.727  1.00  0.00           C  
ATOM   4648  C6    A   145      32.766 -37.100  17.449  1.00  0.00           C  
ATOM   4649  N6    A   145      33.322 -37.421  18.619  1.00  0.00           N  
ATOM   4650  N7    A   145      33.966 -34.894  16.975  1.00  0.00           N  
ATOM   4651  C8    A   145      33.820 -34.105  15.939  1.00  0.00           C  
ATOM   4652  N9    A   145      32.901 -34.557  15.024  1.00  0.00           N  
ATOM   4653  H5'   A   145      34.819 -30.745  12.979  1.00  0.00           H  
ATOM   4654 H5''   A   145      33.773 -29.857  13.793  1.00  0.00           H  
ATOM   4655  H4'   A   145      32.751 -31.484  12.367  1.00  0.00           H  
ATOM   4656  H3'   A   145      32.114 -31.692  15.130  1.00  0.00           H  
ATOM   4657  H1'   A   145      32.348 -34.613  13.076  1.00  0.00           H  
ATOM   4658  H2'   A   145      30.680 -33.406  14.655  1.00  0.00           H  
ATOM   4659 HO2'   A   145      30.154 -32.200  12.522  1.00  0.00           H  
ATOM   4660  H2    A   145      30.620 -38.251  15.411  1.00  0.00           H  
ATOM   4661  H61   A   145      33.060 -38.247  19.077  1.00  0.00           H  
ATOM   4662  H62   A   145      33.994 -36.831  19.021  1.00  0.00           H  
ATOM   4663  H8    A   145      34.320 -33.269  15.828  1.00  0.00           H  
ATOM   4664  P     U   146      30.089 -30.013  15.151  1.00  0.00           P  
ATOM   4665  OP2   U   146      30.902 -28.855  15.600  1.00  0.00           O  
ATOM   4666  OP1   U   146      28.711 -29.790  14.642  1.00  0.00           O  
ATOM   4667  O5'   U   146      30.008 -31.054  16.353  1.00  0.00           O  
ATOM   4668  C5'   U   146      28.813 -31.210  17.104  1.00  0.00           C  
ATOM   4669  C4'   U   146      28.079 -32.473  16.727  1.00  0.00           C  
ATOM   4670  O4'   U   146      29.033 -33.545  16.637  1.00  0.00           O  
ATOM   4671  C3'   U   146      27.041 -32.968  17.723  1.00  0.00           C  
ATOM   4672  O3'   U   146      25.769 -32.372  17.539  1.00  0.00           O  
ATOM   4673  C1'   U   146      28.463 -34.788  17.071  1.00  0.00           C  
ATOM   4674  C2'   U   146      27.015 -34.485  17.499  1.00  0.00           C  
ATOM   4675  O2'   U   146      26.148 -34.832  16.428  1.00  0.00           O  
ATOM   4676  N1    U   146      29.287 -35.296  18.194  1.00  0.00           N  
ATOM   4677  C2    U   146      28.956 -36.536  18.709  1.00  0.00           C  
ATOM   4678  O2    U   146      28.035 -37.210  18.281  1.00  0.00           O  
ATOM   4679  N3    U   146      29.747 -36.966  19.746  1.00  0.00           N  
ATOM   4680  C4    U   146      30.811 -36.297  20.313  1.00  0.00           C  
ATOM   4681  O4    U   146      31.425 -36.819  21.246  1.00  0.00           O  
ATOM   4682  C5    U   146      31.095 -35.022  19.730  1.00  0.00           C  
ATOM   4683  C6    U   146      30.342 -34.579  18.718  1.00  0.00           C  
ATOM   4684  H5'   U   146      28.229 -30.441  16.939  1.00  0.00           H  
ATOM   4685 H5''   U   146      29.036 -31.244  18.057  1.00  0.00           H  
ATOM   4686  H4'   U   146      27.651 -32.362  15.853  1.00  0.00           H  
ATOM   4687  H3'   U   146      27.358 -32.775  18.629  1.00  0.00           H  
ATOM   4688  H1'   U   146      28.454 -35.452  16.349  1.00  0.00           H  
ATOM   4689  H2'   U   146      26.785 -34.965  18.321  1.00  0.00           H  
ATOM   4690 HO2'   U   146      25.383 -34.219  16.426  1.00  0.00           H  
ATOM   4691  H3    U   146      29.529 -37.842  20.126  1.00  0.00           H  
ATOM   4692  H5    U   146      31.836 -34.478  20.071  1.00  0.00           H  
ATOM   4693  H6    U   146      30.556 -33.703  18.337  1.00  0.00           H  
ATOM   4694  P     G   147      24.983 -31.741  18.790  1.00  0.00           P  
ATOM   4695  OP2   G   147      25.832 -30.673  19.375  1.00  0.00           O  
ATOM   4696  OP1   G   147      23.600 -31.422  18.352  1.00  0.00           O  
ATOM   4697  O5'   G   147      24.903 -32.938  19.840  1.00  0.00           O  
ATOM   4698  C5'   G   147      24.033 -34.039  19.625  1.00  0.00           C  
ATOM   4699  C4'   G   147      24.068 -35.009  20.784  1.00  0.00           C  
ATOM   4700  O4'   G   147      25.305 -35.772  20.744  1.00  0.00           O  
ATOM   4701  C3'   G   147      24.088 -34.387  22.168  1.00  0.00           C  
ATOM   4702  O3'   G   147      22.815 -33.943  22.600  1.00  0.00           O  
ATOM   4703  C1'   G   147      25.692 -36.086  22.058  1.00  0.00           C  
ATOM   4704  C2'   G   147      24.642 -35.521  23.013  1.00  0.00           C  
ATOM   4705  O2'   G   147      23.671 -36.509  23.288  1.00  0.00           O  
ATOM   4706  N1    G   147      29.637 -35.836  25.231  1.00  0.00           N  
ATOM   4707  C2    G   147      28.478 -36.566  25.332  1.00  0.00           C  
ATOM   4708  N2    G   147      28.344 -37.322  26.434  1.00  0.00           N  
ATOM   4709  N3    G   147      27.518 -36.552  24.428  1.00  0.00           N  
ATOM   4710  C4    G   147      27.801 -35.726  23.403  1.00  0.00           C  
ATOM   4711  C5    G   147      28.918 -34.943  23.212  1.00  0.00           C  
ATOM   4712  C6    G   147      29.948 -34.973  24.185  1.00  0.00           C  
ATOM   4713  O6    G   147      31.018 -34.349  24.195  1.00  0.00           O  
ATOM   4714  N7    G   147      28.821 -34.226  22.029  1.00  0.00           N  
ATOM   4715  C8    G   147      27.673 -34.584  21.528  1.00  0.00           C  
ATOM   4716  N9    G   147      27.002 -35.491  22.313  1.00  0.00           N  
ATOM   4717  H5'   G   147      24.304 -34.506  18.807  1.00  0.00           H  
ATOM   4718 H5''   G   147      23.117 -33.706  19.513  1.00  0.00           H  
ATOM   4719  H4'   G   147      23.151 -35.604  20.663  1.00  0.00           H  
ATOM   4720  H3'   G   147      24.705 -33.478  22.237  1.00  0.00           H  
ATOM   4721  H1'   G   147      25.770 -37.163  22.269  1.00  0.00           H  
ATOM   4722  H2'   G   147      24.991 -35.183  24.000  1.00  0.00           H  
ATOM   4723 HO2'   G   147      22.772 -36.078  23.378  1.00  0.00           H  
ATOM   4724  H1    G   147      30.308 -35.931  25.965  1.00  0.00           H  
ATOM   4725  H22   G   147      27.519 -37.872  26.564  1.00  0.00           H  
ATOM   4726  H21   G   147      29.068 -37.336  27.122  1.00  0.00           H  
ATOM   4727  H8    G   147      27.278 -34.195  20.577  1.00  0.00           H  
ATOM   4728  P     G   148      22.725 -32.810  23.739  1.00  0.00           P  
ATOM   4729  OP2   G   148      23.924 -31.936  23.648  1.00  0.00           O  
ATOM   4730  OP1   G   148      21.370 -32.205  23.665  1.00  0.00           O  
ATOM   4731  O5'   G   148      22.849 -33.642  25.086  1.00  0.00           O  
ATOM   4732  C5'   G   148      22.837 -32.987  26.354  1.00  0.00           C  
ATOM   4733  C4'   G   148      23.796 -33.686  27.304  1.00  0.00           C  
ATOM   4734  O4'   G   148      24.917 -34.260  26.577  1.00  0.00           O  
ATOM   4735  C3'   G   148      24.513 -32.892  28.381  1.00  0.00           C  
ATOM   4736  O3'   G   148      23.688 -32.554  29.497  1.00  0.00           O  
ATOM   4737  C1'   G   148      25.982 -34.496  27.455  1.00  0.00           C  
ATOM   4738  C2'   G   148      25.573 -33.901  28.806  1.00  0.00           C  
ATOM   4739  O2'   G   148      25.037 -34.921  29.627  1.00  0.00           O  
ATOM   4740  N1    G   148      30.850 -33.355  28.257  1.00  0.00           N  
ATOM   4741  C2    G   148      30.011 -34.170  28.977  1.00  0.00           C  
ATOM   4742  N2    G   148      30.536 -34.747  30.065  1.00  0.00           N  
ATOM   4743  N3    G   148      28.752 -34.409  28.649  1.00  0.00           N  
ATOM   4744  C4    G   148      28.394 -33.762  27.522  1.00  0.00           C  
ATOM   4745  C5    G   148      29.153 -32.934  26.726  1.00  0.00           C  
ATOM   4746  C6    G   148      30.502 -32.690  27.086  1.00  0.00           C  
ATOM   4747  O6    G   148      31.342 -32.004  26.493  1.00  0.00           O  
ATOM   4748  N7    G   148      28.416 -32.477  25.646  1.00  0.00           N  
ATOM   4749  C8    G   148      27.239 -33.016  25.806  1.00  0.00           C  
ATOM   4750  N9    G   148      27.154 -33.795  26.935  1.00  0.00           N  
ATOM   4751  H5'   G   148      21.821 -32.994  26.774  1.00  0.00           H  
ATOM   4752 H5''   G   148      23.129 -31.933  26.236  1.00  0.00           H  
ATOM   4753  H4'   G   148      23.167 -34.422  27.826  1.00  0.00           H  
ATOM   4754  H3'   G   148      24.873 -31.910  28.040  1.00  0.00           H  
ATOM   4755  H1'   G   148      26.267 -35.542  27.639  1.00  0.00           H  
ATOM   4756  H2'   G   148      26.376 -33.446  29.402  1.00  0.00           H  
ATOM   4757 HO2'   G   148      24.248 -34.565  30.130  1.00  0.00           H  
ATOM   4758  H1    G   148      31.780 -33.231  28.601  1.00  0.00           H  
ATOM   4759  H22   G   148      29.976 -35.357  30.627  1.00  0.00           H  
ATOM   4760  H21   G   148      31.486 -34.569  30.317  1.00  0.00           H  
ATOM   4761  H8    G   148      26.399 -32.855  25.113  1.00  0.00           H  
ATOM   4762  P     A   149      23.863 -31.115  30.219  1.00  0.00           P  
ATOM   4763  OP2   A   149      24.285 -30.088  29.241  1.00  0.00           O  
ATOM   4764  OP1   A   149      22.618 -30.908  30.992  1.00  0.00           O  
ATOM   4765  O5'   A   149      25.089 -31.321  31.210  1.00  0.00           O  
ATOM   4766  C5'   A   149      25.041 -32.300  32.252  1.00  0.00           C  
ATOM   4767  C4'   A   149      26.398 -32.420  32.907  1.00  0.00           C  
ATOM   4768  O4'   A   149      27.364 -32.861  31.919  1.00  0.00           O  
ATOM   4769  C3'   A   149      27.003 -31.145  33.470  1.00  0.00           C  
ATOM   4770  O3'   A   149      26.489 -30.872  34.771  1.00  0.00           O  
ATOM   4771  C1'   A   149      28.637 -32.329  32.237  1.00  0.00           C  
ATOM   4772  C2'   A   149      28.484 -31.497  33.515  1.00  0.00           C  
ATOM   4773  O2'   A   149      28.817 -32.312  34.620  1.00  0.00           O  
ATOM   4774  N1    A   149      32.733 -30.081  30.064  1.00  0.00           N  
ATOM   4775  C2    A   149      32.581 -30.757  31.207  1.00  0.00           C  
ATOM   4776  N3    A   149      31.486 -31.324  31.715  1.00  0.00           N  
ATOM   4777  C4    A   149      30.435 -31.141  30.898  1.00  0.00           C  
ATOM   4778  C5    A   149      30.435 -30.467  29.691  1.00  0.00           C  
ATOM   4779  C6    A   149      31.657 -29.910  29.267  1.00  0.00           C  
ATOM   4780  N6    A   149      31.802 -29.227  28.131  1.00  0.00           N  
ATOM   4781  N7    A   149      29.168 -30.477  29.125  1.00  0.00           N  
ATOM   4782  C8    A   149      28.444 -31.141  29.988  1.00  0.00           C  
ATOM   4783  N9    A   149      29.144 -31.571  31.087  1.00  0.00           N  
ATOM   4784  H5'   A   149      24.736 -33.273  31.843  1.00  0.00           H  
ATOM   4785 H5''   A   149      24.288 -32.015  33.003  1.00  0.00           H  
ATOM   4786  H4'   A   149      26.233 -33.117  33.742  1.00  0.00           H  
ATOM   4787  H3'   A   149      26.762 -30.245  32.885  1.00  0.00           H  
ATOM   4788  H1'   A   149      29.388 -33.104  32.448  1.00  0.00           H  
ATOM   4789  H2'   A   149      29.128 -30.612  33.615  1.00  0.00           H  
ATOM   4790 HO2'   A   149      28.184 -32.129  35.372  1.00  0.00           H  
ATOM   4791  H2    A   149      33.489 -30.859  31.817  1.00  0.00           H  
ATOM   4792  H61   A   149      32.696 -28.852  27.883  1.00  0.00           H  
ATOM   4793  H62   A   149      31.018 -29.088  27.527  1.00  0.00           H  
ATOM   4794  H8    A   149      27.370 -31.338  29.847  1.00  0.00           H  
ATOM   4795  P     U   150      26.177 -29.357  35.215  1.00  0.00           P  
ATOM   4796  OP2   U   150      25.333 -28.725  34.167  1.00  0.00           O  
ATOM   4797  OP1   U   150      25.696 -29.400  36.617  1.00  0.00           O  
ATOM   4798  O5'   U   150      27.604 -28.649  35.234  1.00  0.00           O  
ATOM   4799  C5'   U   150      28.594 -29.018  36.208  1.00  0.00           C  
ATOM   4800  C4'   U   150      29.804 -28.120  36.100  1.00  0.00           C  
ATOM   4801  O4'   U   150      30.378 -28.260  34.771  1.00  0.00           O  
ATOM   4802  C3'   U   150      29.562 -26.624  36.300  1.00  0.00           C  
ATOM   4803  O3'   U   150      30.713 -26.062  36.909  1.00  0.00           O  
ATOM   4804  C1'   U   150      30.507 -26.977  34.178  1.00  0.00           C  
ATOM   4805  C2'   U   150      29.460 -26.112  34.871  1.00  0.00           C  
ATOM   4806  O2'   U   150      29.797 -24.747  34.740  1.00  0.00           O  
ATOM   4807  N1    U   150      30.312 -27.084  32.726  1.00  0.00           N  
ATOM   4808  C2    U   150      31.348 -26.654  31.914  1.00  0.00           C  
ATOM   4809  O2    U   150      32.416 -26.253  32.356  1.00  0.00           O  
ATOM   4810  N3    U   150      31.088 -26.714  30.566  1.00  0.00           N  
ATOM   4811  C4    U   150      29.933 -27.156  29.964  1.00  0.00           C  
ATOM   4812  O4    U   150      29.835 -27.105  28.740  1.00  0.00           O  
ATOM   4813  C5    U   150      28.925 -27.617  30.868  1.00  0.00           C  
ATOM   4814  C6    U   150      29.143 -27.569  32.183  1.00  0.00           C  
ATOM   4815  H5'   U   150      28.898 -30.064  36.061  1.00  0.00           H  
ATOM   4816 H5''   U   150      28.172 -28.945  37.222  1.00  0.00           H  
ATOM   4817  H4'   U   150      30.454 -28.442  36.927  1.00  0.00           H  
ATOM   4818  H3'   U   150      28.725 -26.400  36.978  1.00  0.00           H  
ATOM   4819  H1'   U   150      31.478 -26.482  34.325  1.00  0.00           H  
ATOM   4820  H2'   U   150      28.440 -26.181  34.467  1.00  0.00           H  
ATOM   4821 HO2'   U   150      30.771 -24.624  34.933  1.00  0.00           H  
ATOM   4822  H3    U   150      31.817 -26.400  29.956  1.00  0.00           H  
ATOM   4823  H5    U   150      27.972 -28.008  30.480  1.00  0.00           H  
ATOM   4824  H6    U   150      28.355 -27.929  32.862  1.00  0.00           H  
ATOM   4825  P     G   151      30.611 -24.634  37.631  1.00  0.00           P  
ATOM   4826  OP2   G   151      29.690 -24.826  38.780  1.00  0.00           O  
ATOM   4827  OP1   G   151      32.010 -24.202  37.876  1.00  0.00           O  
ATOM   4828  O5'   G   151      29.941 -23.590  36.631  1.00  0.00           O  
ATOM   4829  C5'   G   151      30.491 -22.293  36.456  1.00  0.00           C  
ATOM   4830  C4'   G   151      31.981 -22.348  36.226  1.00  0.00           C  
ATOM   4831  O4'   G   151      32.252 -23.395  35.261  1.00  0.00           O  
ATOM   4832  C3'   G   151      32.612 -21.097  35.634  1.00  0.00           C  
ATOM   4833  O3'   G   151      32.972 -20.142  36.617  1.00  0.00           O  
ATOM   4834  C1'   G   151      33.295 -22.980  34.381  1.00  0.00           C  
ATOM   4835  C2'   G   151      33.820 -21.630  34.877  1.00  0.00           C  
ATOM   4836  O2'   G   151      34.918 -21.853  35.750  1.00  0.00           O  
ATOM   4837  N1    G   151      34.414 -22.248  29.469  1.00  0.00           N  
ATOM   4838  C2    G   151      35.244 -22.250  30.564  1.00  0.00           C  
ATOM   4839  N2    G   151      36.545 -22.028  30.325  1.00  0.00           N  
ATOM   4840  N3    G   151      34.831 -22.455  31.804  1.00  0.00           N  
ATOM   4841  C4    G   151      33.498 -22.660  31.865  1.00  0.00           C  
ATOM   4842  C5    G   151      32.582 -22.679  30.834  1.00  0.00           C  
ATOM   4843  C6    G   151      33.039 -22.458  29.509  1.00  0.00           C  
ATOM   4844  O6    G   151      32.383 -22.436  28.461  1.00  0.00           O  
ATOM   4845  N7    G   151      31.304 -22.925  31.315  1.00  0.00           N  
ATOM   4846  C8    G   151      31.463 -23.049  32.605  1.00  0.00           C  
ATOM   4847  N9    G   151      32.769 -22.900  33.006  1.00  0.00           N  
ATOM   4848  H5'   G   151      30.310 -21.758  37.256  1.00  0.00           H  
ATOM   4849 H5''   G   151      30.063 -21.866  35.684  1.00  0.00           H  
ATOM   4850  H4'   G   151      32.439 -22.570  37.063  1.00  0.00           H  
ATOM   4851  H3'   G   151      31.980 -20.690  35.007  1.00  0.00           H  
ATOM   4852  H1'   G   151      34.016 -23.643  34.417  1.00  0.00           H  
ATOM   4853  H2'   G   151      34.063 -21.043  34.130  1.00  0.00           H  
ATOM   4854 HO2'   G   151      34.894 -21.188  36.470  1.00  0.00           H  
ATOM   4855  H1    G   151      34.820 -22.087  28.592  1.00  0.00           H  
ATOM   4856  H22   G   151      37.185 -22.018  31.068  1.00  0.00           H  
ATOM   4857  H21   G   151      36.859 -21.876  29.410  1.00  0.00           H  
ATOM   4858  H8    G   151      30.725 -23.231  33.223  1.00  0.00           H  
ATOM   4859  P     C   152      32.708 -18.578  36.358  1.00  0.00           P  
ATOM   4860  OP2   C   152      31.354 -18.431  35.766  1.00  0.00           O  
ATOM   4861  OP1   C   152      33.048 -17.842  37.602  1.00  0.00           O  
ATOM   4862  O5'   C   152      33.778 -18.184  35.245  1.00  0.00           O  
ATOM   4863  C5'   C   152      35.168 -18.191  35.535  1.00  0.00           C  
ATOM   4864  C4'   C   152      35.992 -17.832  34.322  1.00  0.00           C  
ATOM   4865  O4'   C   152      35.839 -18.908  33.356  1.00  0.00           O  
ATOM   4866  C3'   C   152      35.557 -16.590  33.561  1.00  0.00           C  
ATOM   4867  O3'   C   152      36.065 -15.392  34.122  1.00  0.00           O  
ATOM   4868  C1'   C   152      35.888 -18.360  32.053  1.00  0.00           C  
ATOM   4869  C2'   C   152      36.122 -16.855  32.179  1.00  0.00           C  
ATOM   4870  O2'   C   152      37.517 -16.593  32.135  1.00  0.00           O  
ATOM   4871  N1    C   152      34.628 -18.675  31.336  1.00  0.00           N  
ATOM   4872  C2    C   152      34.642 -18.679  29.936  1.00  0.00           C  
ATOM   4873  O2    C   152      35.699 -18.419  29.340  1.00  0.00           O  
ATOM   4874  N3    C   152      33.506 -18.964  29.258  1.00  0.00           N  
ATOM   4875  C4    C   152      32.384 -19.239  29.922  1.00  0.00           C  
ATOM   4876  N4    C   152      31.287 -19.514  29.211  1.00  0.00           N  
ATOM   4877  C5    C   152      32.336 -19.243  31.344  1.00  0.00           C  
ATOM   4878  C6    C   152      33.466 -18.961  32.004  1.00  0.00           C  
ATOM   4879  H5'   C   152      35.425 -19.085  35.843  1.00  0.00           H  
ATOM   4880 H5''   C   152      35.349 -17.543  36.247  1.00  0.00           H  
ATOM   4881  H4'   C   152      36.940 -17.747  34.554  1.00  0.00           H  
ATOM   4882  H3'   C   152      34.580 -16.534  33.517  1.00  0.00           H  
ATOM   4883  H1'   C   152      36.643 -18.764  31.578  1.00  0.00           H  
ATOM   4884  H2'   C   152      35.638 -16.353  31.492  1.00  0.00           H  
ATOM   4885 HO2'   C   152      37.677 -15.801  31.581  1.00  0.00           H  
ATOM   4886  H42   C   152      30.446 -19.721  29.669  1.00  0.00           H  
ATOM   4887  H41   C   152      31.324 -19.510  28.231  1.00  0.00           H  
ATOM   4888  H5    C   152      31.505 -19.447  31.823  1.00  0.00           H  
ATOM   4889  H6    C   152      33.453 -18.959  32.983  1.00  0.00           H  
ATOM   4890  P     A   153      35.180 -14.050  34.101  1.00  0.00           P  
ATOM   4891  OP2   A   153      33.750 -14.442  34.162  1.00  0.00           O  
ATOM   4892  OP1   A   153      35.731 -13.119  35.118  1.00  0.00           O  
ATOM   4893  O5'   A   153      35.458 -13.428  32.661  1.00  0.00           O  
ATOM   4894  C5'   A   153      36.737 -12.910  32.325  1.00  0.00           C  
ATOM   4895  C4'   A   153      36.929 -12.832  30.831  1.00  0.00           C  
ATOM   4896  O4'   A   153      36.712 -14.144  30.239  1.00  0.00           O  
ATOM   4897  C3'   A   153      35.952 -11.941  30.078  1.00  0.00           C  
ATOM   4898  O3'   A   153      36.270 -10.564  30.175  1.00  0.00           O  
ATOM   4899  C1'   A   153      36.060 -14.018  28.988  1.00  0.00           C  
ATOM   4900  C2'   A   153      36.008 -12.521  28.674  1.00  0.00           C  
ATOM   4901  O2'   A   153      37.202 -12.139  28.007  1.00  0.00           O  
ATOM   4902  N1    A   153      32.099 -16.106  26.439  1.00  0.00           N  
ATOM   4903  C2    A   153      33.279 -15.625  26.029  1.00  0.00           C  
ATOM   4904  N3    A   153      34.266 -15.094  26.749  1.00  0.00           N  
ATOM   4905  C4    A   153      33.947 -15.080  28.055  1.00  0.00           C  
ATOM   4906  C5    A   153      32.775 -15.539  28.627  1.00  0.00           C  
ATOM   4907  C6    A   153      31.810 -16.078  27.758  1.00  0.00           C  
ATOM   4908  N6    A   153      30.633 -16.558  28.165  1.00  0.00           N  
ATOM   4909  N7    A   153      32.800 -15.363  30.004  1.00  0.00           N  
ATOM   4910  C8    A   153      33.966 -14.811  30.229  1.00  0.00           C  
ATOM   4911  N9    A   153      34.713 -14.611  29.095  1.00  0.00           N  
ATOM   4912  H5'   A   153      37.428 -13.492  32.706  1.00  0.00           H  
ATOM   4913 H5''   A   153      36.830 -12.013  32.707  1.00  0.00           H  
ATOM   4914  H4'   A   153      37.843 -12.536  30.636  1.00  0.00           H  
ATOM   4915  H3'   A   153      35.051 -12.089  30.436  1.00  0.00           H  
ATOM   4916  H1'   A   153      36.566 -14.481  28.287  1.00  0.00           H  
ATOM   4917  H2'   A   153      35.210 -12.285  28.156  1.00  0.00           H  
ATOM   4918 HO2'   A   153      37.440 -11.228  28.276  1.00  0.00           H  
ATOM   4919  H2    A   153      33.439 -15.668  25.063  1.00  0.00           H  
ATOM   4920  H61   A   153      30.000 -16.922  27.511  1.00  0.00           H  
ATOM   4921  H62   A   153      30.402 -16.548  29.117  1.00  0.00           H  
ATOM   4922  H8    A   153      34.277 -14.563  31.126  1.00  0.00           H  
ATOM   4923  P     G   154      35.103  -9.477  30.374  1.00  0.00           P  
ATOM   4924  OP2   G   154      34.082 -10.061  31.281  1.00  0.00           O  
ATOM   4925  OP1   G   154      35.736  -8.179  30.720  1.00  0.00           O  
ATOM   4926  O5'   G   154      34.453  -9.338  28.926  1.00  0.00           O  
ATOM   4927  C5'   G   154      35.152  -8.691  27.873  1.00  0.00           C  
ATOM   4928  C4'   G   154      34.545  -9.001  26.536  1.00  0.00           C  
ATOM   4929  O4'   G   154      34.438 -10.439  26.358  1.00  0.00           O
[truncated: 9,721 more chars]
