# Supplementary material for: Chemical reversible crosslinking enables measurement of RNA 3D distances and alternative conformations in cells
Source: Nat Commun. 2022 Feb 17;13:911. doi: 10.1038/s41467-022-28602-3 (PMC8854666; doi:10.1038/s41467-022-28602-3)
Supplement: Supplementary file 3 — Source Data [file 41467_2022_28602_MOESM3_ESM.zip › Source Data/Source Data SI/sfig10m/S10m Cluster 4 Source Data.pdb]

HEADER                                            11-SEP-21   XXXX              
EXPDTA    THEORETICAL MODEL                                                     
REMARK 220                                                                      
REMARK 220 EXPERIMENTAL DETAILS                                                 
REMARK 220  EXPERIMENT TYPE                : THEORETICAL MODELLING              
REMARK 220  DATE OF DATA COLLECTION        : 11-SEP-21                          
REMARK 220                                                                      
REMARK 220 REMARK: MODEL GENERATED BY ROSETTA                                   
REMARK 220  VERSION 2020.08+release.cb1caba                                     
ATOM      1  C5'   G     1      16.864 -15.206  29.107  1.00  0.00           C  
ATOM      2  C4'   G     1      17.237 -14.477  30.375  1.00  0.00           C  
ATOM      3  O4'   G     1      18.666 -14.578  30.634  1.00  0.00           O  
ATOM      4  C3'   G     1      16.969 -12.980  30.387  1.00  0.00           C  
ATOM      5  O3'   G     1      15.611 -12.663  30.642  1.00  0.00           O  
ATOM      6  C1'   G     1      19.118 -13.389  31.236  1.00  0.00           C  
ATOM      7  C2'   G     1      17.911 -12.491  31.475  1.00  0.00           C  
ATOM      8  O2'   G     1      17.384 -12.752  32.768  1.00  0.00           O  
ATOM      9  N1    G     1      22.378  -9.523  30.648  1.00  0.00           N  
ATOM     10  C2    G     1      21.542  -9.809  31.699  1.00  0.00           C  
ATOM     11  N2    G     1      21.574  -8.957  32.734  1.00  0.00           N  
ATOM     12  N3    G     1      20.733 -10.855  31.736  1.00  0.00           N  
ATOM     13  C4    G     1      20.826 -11.606  30.619  1.00  0.00           C  
ATOM     14  C5    G     1      21.627 -11.409  29.514  1.00  0.00           C  
ATOM     15  C6    G     1      22.491 -10.283  29.487  1.00  0.00           C  
ATOM     16  O6    G     1      23.277  -9.936  28.599  1.00  0.00           O  
ATOM     17  N7    G     1      21.427 -12.410  28.575  1.00  0.00           N  
ATOM     18  C8    G     1      20.525 -13.184  29.115  1.00  0.00           C  
ATOM     19  N9    G     1      20.116 -12.754  30.354  1.00  0.00           N  
ATOM     20  H4'   G     1      16.748 -14.894  31.115  1.00  0.00           H  
ATOM     21  H3'   G     1      17.233 -12.590  29.529  1.00  0.00           H  
ATOM     22  H1'   G     1      19.535 -13.611  32.094  1.00  0.00           H  
ATOM     23  H2'   G     1      18.134 -11.544  31.358  1.00  0.00           H  
ATOM     24 HO2'   G     1      16.408 -12.672  32.737  1.00  0.00           H  
ATOM     25  H1    G     1      22.940  -8.723  30.718  1.00  0.00           H  
ATOM     26  H22   G     1      20.998  -9.110  33.513  1.00  0.00           H  
ATOM     27  H21   G     1      22.170  -8.180  32.715  1.00  0.00           H  
ATOM     28  H8    G     1      20.175 -13.989  28.680  1.00  0.00           H  
ATOM     29  P     A     2      14.905 -11.447  29.864  1.00  0.00           P  
ATOM     30  OP2   A     2      15.272 -11.545  28.429  1.00  0.00           O  
ATOM     31  OP1   A     2      13.474 -11.417  30.256  1.00  0.00           O  
ATOM     32  O5'   A     2      15.608 -10.148  30.463  1.00  0.00           O  
ATOM     33  C5'   A     2      15.415  -9.775  31.820  1.00  0.00           C  
ATOM     34  C4'   A     2      15.757  -8.325  32.050  1.00  0.00           C  
ATOM     35  O4'   A     2      16.269  -8.197  33.397  1.00  0.00           O  
ATOM     36  C3'   A     2      16.833  -7.741  31.147  1.00  0.00           C  
ATOM     37  O3'   A     2      16.684  -6.348  30.935  1.00  0.00           O  
ATOM     38  C1'   A     2      17.616  -7.755  33.387  1.00  0.00           C  
ATOM     39  C2'   A     2      18.104  -7.980  31.954  1.00  0.00           C  
ATOM     40  O2'   A     2      19.095  -7.009  31.652  1.00  0.00           O  
ATOM     41  N1    A     2      20.861  -7.603  37.387  1.00  0.00           N  
ATOM     42  C2    A     2      20.293  -6.639  36.652  1.00  0.00           C  
ATOM     43  N3    A     2      19.456  -6.749  35.622  1.00  0.00           N  
ATOM     44  C4    A     2      19.201  -8.042  35.353  1.00  0.00           C  
ATOM     45  C5    A     2      19.709  -9.142  36.019  1.00  0.00           C  
ATOM     46  C6    A     2      20.583  -8.891  37.091  1.00  0.00           C  
ATOM     47  N6    A     2      21.151  -9.852  37.825  1.00  0.00           N  
ATOM     48  N7    A     2      19.224 -10.319  35.464  1.00  0.00           N  
ATOM     49  C8    A     2      18.448  -9.910  34.491  1.00  0.00           C  
ATOM     50  N9    A     2      18.387  -8.544  34.367  1.00  0.00           N  
ATOM     51  H5'   A     2      15.987 -10.332  32.389  1.00  0.00           H  
ATOM     52 H5''   A     2      14.479  -9.926  32.064  1.00  0.00           H  
ATOM     53  H4'   A     2      14.949  -7.775  31.975  1.00  0.00           H  
ATOM     54  H3'   A     2      16.866  -8.196  30.279  1.00  0.00           H  
ATOM     55  H1'   A     2      17.684  -6.802  33.609  1.00  0.00           H  
ATOM     56  H2'   A     2      18.440  -8.893  31.833  1.00  0.00           H  
ATOM     57 HO2'   A     2      19.977  -7.436  31.678  1.00  0.00           H  
ATOM     58  H2    A     2      20.527  -5.722  36.907  1.00  0.00           H  
ATOM     59  H61   A     2      21.753  -9.615  38.561  1.00  0.00           H  
ATOM     60  H62   A     2      20.964 -10.793  37.628  1.00  0.00           H  
ATOM     61  H8    A     2      17.955 -10.523  33.905  1.00  0.00           H  
ATOM     62  P     A     3      16.217  -5.795  29.500  1.00  0.00           P  
ATOM     63  OP2   A     3      15.120  -6.665  29.007  1.00  0.00           O  
ATOM     64  OP1   A     3      15.996  -4.332  29.620  1.00  0.00           O  
ATOM     65  O5'   A     3      17.487  -6.027  28.566  1.00  0.00           O  
ATOM     66  C5'   A     3      18.639  -5.206  28.684  1.00  0.00           C  
ATOM     67  C4'   A     3      19.764  -5.700  27.810  1.00  0.00           C  
ATOM     68  O4'   A     3      20.265  -6.979  28.273  1.00  0.00           O  
ATOM     69  C3'   A     3      19.416  -5.949  26.351  1.00  0.00           C  
ATOM     70  O3'   A     3      19.387  -4.763  25.577  1.00  0.00           O  
ATOM     71  C1'   A     3      20.704  -7.776  27.174  1.00  0.00           C  
ATOM     72  C2'   A     3      20.497  -6.935  25.905  1.00  0.00           C  
ATOM     73  O2'   A     3      21.711  -6.263  25.600  1.00  0.00           O  
ATOM     74  N1    A     3      20.192 -12.498  25.174  1.00  0.00           N  
ATOM     75  C2    A     3      21.095 -11.529  24.976  1.00  0.00           C  
ATOM     76  N3    A     3      21.169 -10.321  25.531  1.00  0.00           N  
ATOM     77  C4    A     3      20.157 -10.134  26.396  1.00  0.00           C  
ATOM     78  C5    A     3      19.154 -11.033  26.705  1.00  0.00           C  
ATOM     79  C6    A     3      19.188 -12.277  26.050  1.00  0.00           C  
ATOM     80  N6    A     3      18.288 -13.243  26.247  1.00  0.00           N  
ATOM     81  N7    A     3      18.283 -10.494  27.642  1.00  0.00           N  
ATOM     82  C8    A     3      18.771  -9.301  27.875  1.00  0.00           C  
ATOM     83  N9    A     3      19.905  -9.016  27.155  1.00  0.00           N  
ATOM     84  H5'   A     3      18.936  -5.204  29.618  1.00  0.00           H  
ATOM     85 H5''   A     3      18.408  -4.291  28.421  1.00  0.00           H  
ATOM     86  H4'   A     3      20.486  -5.039  27.855  1.00  0.00           H  
ATOM     87  H3'   A     3      18.539  -6.386  26.301  1.00  0.00           H  
ATOM     88  H1'   A     3      21.654  -8.001  27.264  1.00  0.00           H  
ATOM     89  H2'   A     3      20.191  -7.490  25.157  1.00  0.00           H  
ATOM     90 HO2'   A     3      21.502  -5.385  25.221  1.00  0.00           H  
ATOM     91  H2    A     3      21.802 -11.739  24.330  1.00  0.00           H  
ATOM     92  H61   A     3      18.365 -14.091  25.760  1.00  0.00           H  
ATOM     93  H62   A     3      17.551 -13.106  26.878  1.00  0.00           H  
ATOM     94  H8    A     3      18.363  -8.669  28.505  1.00  0.00           H  
ATOM     95  P     U     4      18.564  -4.718  24.197  1.00  0.00           P  
ATOM     96  OP2   U     4      17.853  -6.012  24.044  1.00  0.00           O  
ATOM     97  OP1   U     4      17.793  -3.449  24.162  1.00  0.00           O  
ATOM     98  O5'   U     4      19.694  -4.640  23.077  1.00  0.00           O  
ATOM     99  C5'   U     4      20.572  -3.527  23.003  1.00  0.00           C  
ATOM    100  C4'   U     4      21.612  -3.708  21.925  1.00  0.00           C  
ATOM    101  O4'   U     4      22.538  -4.722  22.353  1.00  0.00           O  
ATOM    102  C3'   U     4      21.105  -4.214  20.583  1.00  0.00           C  
ATOM    103  O3'   U     4      20.585  -3.182  19.763  1.00  0.00           O  
ATOM    104  C1'   U     4      22.990  -5.476  21.232  1.00  0.00           C  
ATOM    105  C2'   U     4      22.333  -4.887  19.991  1.00  0.00           C  
ATOM    106  O2'   U     4      23.213  -3.934  19.413  1.00  0.00           O  
ATOM    107  N1    U     4      22.634  -6.901  21.435  1.00  0.00           N  
ATOM    108  C2    U     4      23.292  -7.833  20.653  1.00  0.00           C  
ATOM    109  O2    U     4      24.134  -7.532  19.825  1.00  0.00           O  
ATOM    110  N3    U     4      22.930  -9.139  20.876  1.00  0.00           N  
ATOM    111  C4    U     4      21.997  -9.602  21.779  1.00  0.00           C  
ATOM    112  O4    U     4      21.783 -10.812  21.860  1.00  0.00           O  
ATOM    113  C5    U     4      21.357  -8.582  22.552  1.00  0.00           C  
ATOM    114  C6    U     4      21.691  -7.302  22.357  1.00  0.00           C  
ATOM    115  H5'   U     4      21.023  -3.418  23.866  1.00  0.00           H  
ATOM    116 H5''   U     4      20.050  -2.720  22.810  1.00  0.00           H  
ATOM    117  H4'   U     4      22.102  -2.873  21.783  1.00  0.00           H  
ATOM    118  H3'   U     4      20.408  -4.886  20.732  1.00  0.00           H  
ATOM    119  H1'   U     4      23.964  -5.393  21.152  1.00  0.00           H  
ATOM    120  H2'   U     4      22.086  -5.587  19.352  1.00  0.00           H  
ATOM    121 HO2'   U     4      22.684  -3.213  19.012  1.00  0.00           H  
ATOM    122  H3    U     4      23.385  -9.816  20.332  1.00  0.00           H  
ATOM    123  H5    U     4      20.680  -8.821  23.220  1.00  0.00           H  
ATOM    124  H6    U     4      21.238  -6.623  22.898  1.00  0.00           H  
ATOM    125  P     U     5      19.386  -3.489  18.739  1.00  0.00           P  
ATOM    126  OP2   U     5      18.538  -4.554  19.330  1.00  0.00           O  
ATOM    127  OP1   U     5      18.772  -2.194  18.348  1.00  0.00           O  
ATOM    128  O5'   U     5      20.117  -4.093  17.459  1.00  0.00           O  
ATOM    129  C5'   U     5      19.424  -4.938  16.554  1.00  0.00           C  
ATOM    130  C4'   U     5      20.106  -6.281  16.408  1.00  0.00           C  
ATOM    131  O4'   U     5      20.723  -6.658  17.670  1.00  0.00           O  
ATOM    132  C3'   U     5      19.232  -7.482  16.079  1.00  0.00           C  
ATOM    133  O3'   U     5      18.910  -7.565  14.696  1.00  0.00           O  
ATOM    134  C1'   U     5      20.720  -8.059  17.807  1.00  0.00           C  
ATOM    135  C2'   U     5      20.124  -8.632  16.522  1.00  0.00           C  
ATOM    136  O2'   U     5      21.177  -8.880  15.615  1.00  0.00           O  
ATOM    137  N1    U     5      19.890  -8.402  18.975  1.00  0.00           N  
ATOM    138  C2    U     5      19.902  -9.721  19.411  1.00  0.00           C  
ATOM    139  O2    U     5      20.595 -10.588  18.898  1.00  0.00           O  
ATOM    140  N3    U     5      19.073  -9.990  20.470  1.00  0.00           N  
ATOM    141  C4    U     5      18.255  -9.104  21.132  1.00  0.00           C  
ATOM    142  O4    U     5      17.565  -9.503  22.069  1.00  0.00           O  
ATOM    143  C5    U     5      18.309  -7.760  20.640  1.00  0.00           C  
ATOM    144  C6    U     5      19.105  -7.462  19.609  1.00  0.00           C  
ATOM    145  H5'   U     5      19.385  -4.503  15.677  1.00  0.00           H  
ATOM    146 H5''   U     5      18.511  -5.078  16.882  1.00  0.00           H  
ATOM    147  H4'   U     5      20.810  -6.136  15.574  1.00  0.00           H  
ATOM    148  H3'   U     5      18.248  -7.459  16.570  1.00  0.00           H  
ATOM    149  H1'   U     5      21.700  -8.538  17.946  1.00  0.00           H  
ATOM    150  H2'   U     5      19.583  -9.586  16.593  1.00  0.00           H  
ATOM    151 HO2'   U     5      20.867  -8.694  14.683  1.00  0.00           H  
ATOM    152  H3    U     5      19.058 -10.936  20.797  1.00  0.00           H  
ATOM    153  H5    U     5      17.696  -6.975  21.109  1.00  0.00           H  
ATOM    154  H6    U     5      19.133  -6.424  19.247  1.00  0.00           H  
ATOM    155  P     G     6      17.492  -8.182  14.241  1.00  0.00           P  
ATOM    156  OP2   G     6      16.448  -7.774  15.221  1.00  0.00           O  
ATOM    157  OP1   G     6      17.313  -7.864  12.795  1.00  0.00           O  
ATOM    158  O5'   G     6      17.683  -9.756  14.387  1.00  0.00           O  
ATOM    159  C5'   G     6      18.619 -10.457  13.557  1.00  0.00           C  
ATOM    160  C4'   G     6      18.837 -11.853  14.079  1.00  0.00           C  
ATOM    161  O4'   G     6      19.222 -11.790  15.479  1.00  0.00           O  
ATOM    162  C3'   G     6      17.633 -12.782  14.085  1.00  0.00           C  
ATOM    163  O3'   G     6      17.418 -13.357  12.799  1.00  0.00           O  
ATOM    164  C1'   G     6      18.739 -12.935  16.160  1.00  0.00           C  
ATOM    165  C2'   G     6      18.066 -13.821  15.110  1.00  0.00           C  
ATOM    166  O2'   G     6      19.045 -14.708  14.603  1.00  0.00           O  
ATOM    167  N1    G     6      16.209 -14.326  20.335  1.00  0.00           N  
ATOM    168  C2    G     6      17.049 -15.063  19.538  1.00  0.00           C  
ATOM    169  N2    G     6      17.245 -16.333  19.912  1.00  0.00           N  
ATOM    170  N3    G     6      17.653 -14.586  18.461  1.00  0.00           N  
ATOM    171  C4    G     6      17.350 -13.285  18.245  1.00  0.00           C  
ATOM    172  C5    G     6      16.525 -12.460  18.980  1.00  0.00           C  
ATOM    173  C6    G     6      15.875 -12.991  20.128  1.00  0.00           C  
ATOM    174  O6    G     6      15.090 -12.431  20.901  1.00  0.00           O  
ATOM    175  N7    G     6      16.476 -11.190  18.423  1.00  0.00           N  
ATOM    176  C8    G     6      17.258 -11.262  17.379  1.00  0.00           C  
ATOM    177  N9    G     6      17.822 -12.504  17.213  1.00  0.00           N  
ATOM    178  H5'   G     6      19.577  -9.919  13.529  1.00  0.00           H  
ATOM    179 H5''   G     6      18.246 -10.503  12.523  1.00  0.00           H  
ATOM    180  H4'   G     6      19.597 -12.276  13.407  1.00  0.00           H  
ATOM    181  H3'   G     6      16.684 -12.275  14.315  1.00  0.00           H  
ATOM    182  H1'   G     6      19.513 -13.547  16.647  1.00  0.00           H  
ATOM    183  H2'   G     6      17.239 -14.470  15.432  1.00  0.00           H  
ATOM    184 HO2'   G     6      18.865 -14.887  13.636  1.00  0.00           H  
ATOM    185  H1    G     6      15.804 -14.783  21.126  1.00  0.00           H  
ATOM    186  H22   G     6      17.849 -16.924  19.376  1.00  0.00           H  
ATOM    187  H21   G     6      16.788 -16.692  20.725  1.00  0.00           H  
ATOM    188  H8    G     6      17.445 -10.414  16.702  1.00  0.00           H  
ATOM    189  P     C     7      15.918 -13.613  12.291  1.00  0.00           P  
ATOM    190  OP2   C     7      15.030 -12.525  12.791  1.00  0.00           O  
ATOM    191  OP1   C     7      15.977 -13.889  10.843  1.00  0.00           O  
ATOM    192  O5'   C     7      15.501 -14.958  13.032  1.00  0.00           O  
ATOM    193  C5'   C     7      16.148 -16.196  12.710  1.00  0.00           C  
ATOM    194  C4'   C     7      15.855 -17.239  13.759  1.00  0.00           C  
ATOM    195  O4'   C     7      16.258 -16.755  15.069  1.00  0.00           O  
ATOM    196  C3'   C     7      14.383 -17.553  13.941  1.00  0.00           C  
ATOM    197  O3'   C     7      13.866 -18.430  12.953  1.00  0.00           O  
ATOM    198  C1'   C     7      15.363 -17.245  16.059  1.00  0.00           C  
ATOM    199  C2'   C     7      14.345 -18.138  15.345  1.00  0.00           C  
ATOM    200  O2'   C     7      14.750 -19.492  15.404  1.00  0.00           O  
ATOM    201  N1    C     7      14.712 -16.105  16.733  1.00  0.00           N  
ATOM    202  C2    C     7      14.223 -16.282  18.043  1.00  0.00           C  
ATOM    203  O2    C     7      14.380 -17.378  18.605  1.00  0.00           O  
ATOM    204  N3    C     7      13.593 -15.255  18.657  1.00  0.00           N  
ATOM    205  C4    C     7      13.443 -14.089  18.023  1.00  0.00           C  
ATOM    206  N4    C     7      12.804 -13.109  18.665  1.00  0.00           N  
ATOM    207  C5    C     7      13.940 -13.878  16.702  1.00  0.00           C  
ATOM    208  C6    C     7      14.564 -14.900  16.101  1.00  0.00           C  
ATOM    209  H5'   C     7      17.235 -16.046  12.636  1.00  0.00           H  
ATOM    210 H5''   C     7      15.805 -16.557  11.729  1.00  0.00           H  
ATOM    211  H4'   C     7      16.398 -18.130  13.409  1.00  0.00           H  
ATOM    212  H3'   C     7      13.729 -16.672  13.855  1.00  0.00           H  
ATOM    213  H1'   C     7      15.834 -17.859  16.841  1.00  0.00           H  
ATOM    214  H2'   C     7      13.335 -18.137  15.778  1.00  0.00           H  
ATOM    215 HO2'   C     7      14.200 -19.976  16.086  1.00  0.00           H  
ATOM    216  H42   C     7      12.672 -12.222  18.220  1.00  0.00           H  
ATOM    217  H41   C     7      12.458 -13.260  19.590  1.00  0.00           H  
ATOM    218  H5    C     7      13.813 -12.910  16.194  1.00  0.00           H  
ATOM    219  H6    C     7      14.959 -14.771  15.082  1.00  0.00           H  
ATOM    220  P     G     8      12.354 -18.237  12.453  1.00  0.00           P  
ATOM    221  OP2   G     8      12.054 -16.779  12.405  1.00  0.00           O  
ATOM    222  OP1   G     8      12.146 -19.077  11.242  1.00  0.00           O  
ATOM    223  O5'   G     8      11.489 -18.834  13.640  1.00  0.00           O  
ATOM    224  C5'   G     8      11.575 -20.217  13.984  1.00  0.00           C  
ATOM    225  C4'   G     8      10.703 -20.490  15.172  1.00  0.00           C  
ATOM    226  O4'   G     8      11.205 -19.723  16.297  1.00  0.00           O  
ATOM    227  C3'   G     8       9.268 -20.014  15.033  1.00  0.00           C  
ATOM    228  O3'   G     8       8.475 -20.919  14.266  1.00  0.00           O  
ATOM    229  C1'   G     8      10.115 -19.373  17.138  1.00  0.00           C  
ATOM    230  C2'   G     8       8.832 -19.899  16.490  1.00  0.00           C  
ATOM    231  O2'   G     8       8.510 -21.148  17.069  1.00  0.00           O  
ATOM    232  N1    G     8       8.536 -15.646  20.172  1.00  0.00           N  
ATOM    233  C2    G     8       8.356 -17.002  20.282  1.00  0.00           C  
ATOM    234  N2    G     8       7.670 -17.427  21.351  1.00  0.00           N  
ATOM    235  N3    G     8       8.819 -17.879  19.410  1.00  0.00           N  
ATOM    236  C4    G     8       9.499 -17.285  18.409  1.00  0.00           C  
ATOM    237  C5    G     8       9.741 -15.946  18.208  1.00  0.00           C  
ATOM    238  C6    G     8       9.229 -15.014  19.145  1.00  0.00           C  
ATOM    239  O6    G     8       9.331 -13.783  19.142  1.00  0.00           O  
ATOM    240  N7    G     8      10.486 -15.747  17.053  1.00  0.00           N  
ATOM    241  C8    G     8      10.680 -16.950  16.582  1.00  0.00           C  
ATOM    242  N9    G     8      10.106 -17.929  17.359  1.00  0.00           N  
ATOM    243  H5'   G     8      12.616 -20.487  14.210  1.00  0.00           H  
ATOM    244 H5''   G     8      11.259 -20.837  13.132  1.00  0.00           H  
ATOM    245  H4'   G     8      10.743 -21.583  15.289  1.00  0.00           H  
ATOM    246  H3'   G     8       9.168 -19.059  14.496  1.00  0.00           H  
ATOM    247  H1'   G     8      10.185 -19.839  18.132  1.00  0.00           H  
ATOM    248  H2'   G     8       7.924 -19.292  16.614  1.00  0.00           H  
ATOM    249 HO2'   G     8       7.520 -21.209  17.202  1.00  0.00           H  
ATOM    250  H1    G     8       8.138 -15.068  20.883  1.00  0.00           H  
ATOM    251  H22   G     8       7.511 -18.405  21.486  1.00  0.00           H  
ATOM    252  H21   G     8       7.317 -16.767  22.014  1.00  0.00           H  
ATOM    253  H8    G     8      11.243 -17.156  15.659  1.00  0.00           H  
ATOM    254  P     G     9       7.179 -20.388  13.478  1.00  0.00           P  
ATOM    255  OP2   G     9       7.439 -18.988  13.056  1.00  0.00           O  
ATOM    256  OP1   G     9       6.810 -21.405  12.461  1.00  0.00           O  
ATOM    257  O5'   G     9       6.036 -20.364  14.588  1.00  0.00           O  
ATOM    258  C5'   G     9       5.537 -21.570  15.147  1.00  0.00           C  
ATOM    259  C4'   G     9       4.678 -21.306  16.359  1.00  0.00           C  
ATOM    260  O4'   G     9       5.466 -20.575  17.331  1.00  0.00           O  
ATOM    261  C3'   G     9       3.459 -20.424  16.133  1.00  0.00           C  
ATOM    262  O3'   G     9       2.343 -21.139  15.632  1.00  0.00           O  
ATOM    263  C1'   G     9       4.621 -19.685  18.029  1.00  0.00           C  
ATOM    264  C2'   G     9       3.195 -19.889  17.525  1.00  0.00           C  
ATOM    265  O2'   G     9       2.546 -20.860  18.334  1.00  0.00           O  
ATOM    266  N1    G     9       4.957 -15.045  20.096  1.00  0.00           N  
ATOM    267  C2    G     9       4.412 -16.195  20.613  1.00  0.00           C  
ATOM    268  N2    G     9       3.885 -16.104  21.844  1.00  0.00           N  
ATOM    269  N3    G     9       4.385 -17.353  19.973  1.00  0.00           N  
ATOM    270  C4    G     9       4.954 -17.268  18.752  1.00  0.00           C  
ATOM    271  C5    G     9       5.526 -16.171  18.143  1.00  0.00           C  
ATOM    272  C6    G     9       5.549 -14.936  18.841  1.00  0.00           C  
ATOM    273  O6    G     9       6.011 -13.850  18.471  1.00  0.00           O  
ATOM    274  N7    G     9       6.002 -16.500  16.882  1.00  0.00           N  
ATOM    275  C8    G     9       5.716 -17.766  16.749  1.00  0.00           C  
ATOM    276  N9    G     9       5.080 -18.295  17.846  1.00  0.00           N  
ATOM    277  H5'   G     9       6.292 -22.138  15.408  1.00  0.00           H  
ATOM    278 H5''   G     9       5.003 -22.039  14.472  1.00  0.00           H  
ATOM    279  H4'   G     9       4.398 -22.163  16.742  1.00  0.00           H  
ATOM    280  H3'   G     9       3.704 -19.682  15.542  1.00  0.00           H  
ATOM    281  H1'   G     9       4.669 -19.923  18.978  1.00  0.00           H  
ATOM    282  H2'   G     9       2.694 -19.047  17.497  1.00  0.00           H  
ATOM    283 HO2'   G     9       1.937 -21.386  17.775  1.00  0.00           H  
ATOM    284  H1    G     9       4.927 -14.239  20.652  1.00  0.00           H  
ATOM    285  H22   G     9       3.482 -16.893  22.264  1.00  0.00           H  
ATOM    286  H21   G     9       3.902 -15.250  22.324  1.00  0.00           H  
ATOM    287  H8    G     9       5.934 -18.287  15.948  1.00  0.00           H  
ATOM    288  P     G    10       1.137 -20.348  14.942  1.00  0.00           P  
ATOM    289  OP2   G    10       1.732 -19.627  13.788  1.00  0.00           O  
ATOM    290  OP1   G    10       0.070 -21.354  14.708  1.00  0.00           O  
ATOM    291  O5'   G    10       0.575 -19.262  15.964  1.00  0.00           O  
ATOM    292  C5'   G    10      -0.199 -18.163  15.508  1.00  0.00           C  
ATOM    293  C4'   G    10      -0.716 -17.334  16.657  1.00  0.00           C  
ATOM    294  O4'   G    10       0.394 -17.006  17.536  1.00  0.00           O  
ATOM    295  C3'   G    10      -1.319 -15.987  16.290  1.00  0.00           C  
ATOM    296  O3'   G    10      -2.664 -16.084  15.851  1.00  0.00           O  
ATOM    297  C1'   G    10       0.191 -15.725  18.075  1.00  0.00           C  
ATOM    298  C2'   G    10      -1.162 -15.207  17.586  1.00  0.00           C  
ATOM    299  O2'   G    10      -2.165 -15.562  18.527  1.00  0.00           O  
ATOM    300  N1    G    10       2.293 -11.107  18.493  1.00  0.00           N  
ATOM    301  C2    G    10       1.151 -11.604  19.074  1.00  0.00           C  
ATOM    302  N2    G    10       0.477 -10.764  19.874  1.00  0.00           N  
ATOM    303  N3    G    10       0.703 -12.834  18.887  1.00  0.00           N  
ATOM    304  C4    G    10       1.498 -13.541  18.058  1.00  0.00           C  
ATOM    305  C5    G    10       2.657 -13.141  17.426  1.00  0.00           C  
ATOM    306  C6    G    10       3.127 -11.818  17.635  1.00  0.00           C  
ATOM    307  O6    G    10       4.133 -11.275  17.165  1.00  0.00           O  
ATOM    308  N7    G    10       3.179 -14.169  16.655  1.00  0.00           N  
ATOM    309  C8    G    10       2.345 -15.158  16.828  1.00  0.00           C  
ATOM    310  N9    G    10       1.303 -14.846  17.667  1.00  0.00           N  
ATOM    311  H5'   G    10      -0.959 -18.500  14.989  1.00  0.00           H  
ATOM    312 H5''   G    10       0.357 -17.599  14.930  1.00  0.00           H  
ATOM    313  H4'   G    10      -1.376 -17.851  17.165  1.00  0.00           H  
ATOM    314  H3'   G    10      -0.784 -15.561  15.590  1.00  0.00           H  
ATOM    315  H1'   G    10       0.177 -15.801  19.053  1.00  0.00           H  
ATOM    316  H2'   G    10      -1.142 -14.240  17.424  1.00  0.00           H  
ATOM    317 HO2'   G    10      -3.004 -15.732  18.050  1.00  0.00           H  
ATOM    318  H1    G    10       2.540 -10.181  18.696  1.00  0.00           H  
ATOM    319  H22   G    10      -0.346 -11.064  20.316  1.00  0.00           H  
ATOM    320  H21   G    10       0.802  -9.852  20.017  1.00  0.00           H  
ATOM    321  H8    G    10       2.453 -16.034  16.403  1.00  0.00           H  
ATOM    322  P     A    11      -3.117 -15.386  14.476  1.00  0.00           P  
ATOM    323  OP2   A    11      -1.944 -15.360  13.566  1.00  0.00           O  
ATOM    324  OP1   A    11      -4.379 -16.026  14.029  1.00  0.00           O  
ATOM    325  O5'   A    11      -3.446 -13.885  14.897  1.00  0.00           O  
ATOM    326  C5'   A    11      -4.400 -13.605  15.910  1.00  0.00           C  
ATOM    327  C4'   A    11      -4.197 -12.231  16.498  1.00  0.00           C  
ATOM    328  O4'   A    11      -2.926 -12.172  17.189  1.00  0.00           O  
ATOM    329  C3'   A    11      -4.127 -11.083  15.503  1.00  0.00           C  
ATOM    330  O3'   A    11      -5.402 -10.579  15.146  1.00  0.00           O  
ATOM    331  C1'   A    11      -2.281 -10.937  16.971  1.00  0.00           C  
ATOM    332  C2'   A    11      -3.289 -10.051  16.243  1.00  0.00           C  
ATOM    333  O2'   A    11      -4.065  -9.351  17.204  1.00  0.00           O  
ATOM    334  N1    A    11       2.324  -9.131  15.526  1.00  0.00           N  
ATOM    335  C2    A    11       1.377  -8.639  16.335  1.00  0.00           C  
ATOM    336  N3    A    11       0.199  -9.163  16.668  1.00  0.00           N  
ATOM    337  C4    A    11       0.019 -10.350  16.062  1.00  0.00           C  
ATOM    338  C5    A    11       0.898 -10.985  15.205  1.00  0.00           C  
ATOM    339  C6    A    11       2.111 -10.326  14.933  1.00  0.00           C  
ATOM    340  N6    A    11       3.055 -10.816  14.126  1.00  0.00           N  
ATOM    341  N7    A    11       0.375 -12.196  14.773  1.00  0.00           N  
ATOM    342  C8    A    11      -0.790 -12.265  15.369  1.00  0.00           C  
ATOM    343  N9    A    11      -1.070 -11.181  16.164  1.00  0.00           N  
ATOM    344  H5'   A    11      -4.316 -14.273  16.623  1.00  0.00           H  
ATOM    345 H5''   A    11      -5.300 -13.659  15.527  1.00  0.00           H  
ATOM    346  H4'   A    11      -4.917 -12.051  17.139  1.00  0.00           H  
ATOM    347  H3'   A    11      -3.658 -11.373  14.692  1.00  0.00           H  
ATOM    348  H1'   A    11      -2.029 -10.515  17.819  1.00  0.00           H  
ATOM    349  H2'   A    11      -2.842  -9.438  15.621  1.00  0.00           H  
ATOM    350 HO2'   A    11      -4.975  -9.238  16.858  1.00  0.00           H  
ATOM    351  H2    A    11       1.580  -7.769  16.739  1.00  0.00           H  
ATOM    352  H61   A    11       3.881 -10.311  13.975  1.00  0.00           H  
ATOM    353  H62   A    11       2.923 -11.682  13.686  1.00  0.00           H  
ATOM    354  H8    A    11      -1.405 -13.020  15.256  1.00  0.00           H  
ATOM    355  P     A    12      -5.670 -10.040  13.655  1.00  0.00           P  
ATOM    356  OP2   A    12      -5.113 -11.031  12.701  1.00  0.00           O  
ATOM    357  OP1   A    12      -7.098  -9.648  13.557  1.00  0.00           O  
ATOM    358  O5'   A    12      -4.787  -8.716  13.561  1.00  0.00           O  
ATOM    359  C5'   A    12      -4.255  -8.282  12.318  1.00  0.00           C  
ATOM    360  C4'   A    12      -3.276  -7.149  12.500  1.00  0.00           C  
ATOM    361  O4'   A    12      -2.254  -7.595  13.434  1.00  0.00           O  
ATOM    362  C3'   A    12      -2.517  -6.716  11.255  1.00  0.00           C  
ATOM    363  O3'   A    12      -3.267  -5.848  10.423  1.00  0.00           O  
ATOM    364  C1'   A    12      -1.006  -7.211  12.925  1.00  0.00           C  
ATOM    365  C2'   A    12      -1.223  -6.158  11.838  1.00  0.00           C  
ATOM    366  O2'   A    12      -1.429  -4.878  12.418  1.00  0.00           O  
ATOM    367  N1    A    12       3.471  -9.032  11.138  1.00  0.00           N  
ATOM    368  C2    A    12       3.094  -7.815  11.549  1.00  0.00           C  
ATOM    369  N3    A    12       1.910  -7.409  12.003  1.00  0.00           N  
ATOM    370  C4    A    12       1.032  -8.428  12.016  1.00  0.00           C  
ATOM    371  C5    A    12       1.271  -9.732  11.626  1.00  0.00           C  
ATOM    372  C6    A    12       2.566 -10.033  11.165  1.00  0.00           C  
ATOM    373  N6    A    12       2.942 -11.247  10.755  1.00  0.00           N  
ATOM    374  N7    A    12       0.130 -10.507  11.778  1.00  0.00           N  
ATOM    375  C8    A    12      -0.759  -9.668  12.250  1.00  0.00           C  
ATOM    376  N9    A    12      -0.281  -8.392  12.419  1.00  0.00           N  
ATOM    377  H5'   A    12      -4.989  -7.981  11.743  1.00  0.00           H  
ATOM    378 H5''   A    12      -3.798  -9.033  11.886  1.00  0.00           H  
ATOM    379  H4'   A    12      -3.727  -6.368  12.884  1.00  0.00           H  
ATOM    380  H3'   A    12      -2.288  -7.525  10.751  1.00  0.00           H  
ATOM    381  H1'   A    12      -0.504  -6.813  13.668  1.00  0.00           H  
ATOM    382  H2'   A    12      -0.505  -6.142  11.170  1.00  0.00           H  
ATOM    383 HO2'   A    12      -2.165  -4.431  11.950  1.00  0.00           H  
ATOM    384  H2    A    12       3.789  -7.124  11.510  1.00  0.00           H  
ATOM    385  H61   A    12       3.859 -11.396  10.444  1.00  0.00           H  
ATOM    386  H62   A    12       2.302 -11.988  10.766  1.00  0.00           H  
ATOM    387  H8    A    12      -1.680  -9.927  12.463  1.00  0.00           H  
ATOM    388  P     A    13      -3.121  -5.936   8.824  1.00  0.00           P  
ATOM    389  OP2   A    13      -1.983  -6.837   8.516  1.00  0.00           O  
ATOM    390  OP1   A    13      -4.461  -6.225   8.255  1.00  0.00           O  
ATOM    391  O5'   A    13      -2.710  -4.458   8.393  1.00  0.00           O  
ATOM    392  C5'   A    13      -3.542  -3.351   8.704  1.00  0.00           C  
ATOM    393  C4'   A    13      -2.748  -2.073   8.806  1.00  0.00           C  
ATOM    394  O4'   A    13      -1.706  -2.248   9.809  1.00  0.00           O  
ATOM    395  C3'   A    13      -2.000  -1.650   7.551  1.00  0.00           C  
ATOM    396  O3'   A    13      -2.824  -0.977   6.615  1.00  0.00           O  
ATOM    397  C1'   A    13      -0.548  -1.547   9.398  1.00  0.00           C  
ATOM    398  C2'   A    13      -0.877  -0.791   8.112  1.00  0.00           C  
ATOM    399  O2'   A    13      -1.339   0.511   8.441  1.00  0.00           O  
ATOM    400  N1    A    13       4.534  -2.123   8.766  1.00  0.00           N  
ATOM    401  C2    A    13       3.763  -1.038   8.918  1.00  0.00           C  
ATOM    402  N3    A    13       2.443  -0.960   9.078  1.00  0.00           N  
ATOM    403  C4    A    13       1.891  -2.187   9.074  1.00  0.00           C  
ATOM    404  C5    A    13       2.552  -3.392   8.928  1.00  0.00           C  
ATOM    405  C6    A    13       3.948  -3.339   8.767  1.00  0.00           C  
ATOM    406  N6    A    13       4.717  -4.419   8.615  1.00  0.00           N  
ATOM    407  N7    A    13       1.655  -4.451   8.974  1.00  0.00           N  
ATOM    408  C8    A    13       0.493  -3.872   9.144  1.00  0.00           C  
ATOM    409  N9    A    13       0.561  -2.502   9.213  1.00  0.00           N  
ATOM    410  H5'   A    13      -3.991  -3.517   9.560  1.00  0.00           H  
ATOM    411 H5''   A    13      -4.219  -3.251   8.004  1.00  0.00           H  
ATOM    412  H4'   A    13      -3.336  -1.340   9.087  1.00  0.00           H  
ATOM    413  H3'   A    13      -1.612  -2.443   7.126  1.00  0.00           H  
ATOM    414  H1'   A    13      -0.313  -0.905  10.102  1.00  0.00           H  
ATOM    415  H2'   A    13      -0.109  -0.761   7.503  1.00  0.00           H  
ATOM    416 HO2'   A    13      -2.014   0.784   7.785  1.00  0.00           H  
ATOM    417  H2    A    13       4.237  -0.180   8.911  1.00  0.00           H  
ATOM    418  H61   A    13       5.686  -4.319   8.507  1.00  0.00           H  
ATOM    419  H62   A    13       4.313  -5.312   8.613  1.00  0.00           H  
ATOM    420  H8    A    13      -0.349  -4.370   9.215  1.00  0.00           H  
ATOM    421  P     G    14      -2.950  -1.525   5.109  1.00  0.00           P  
ATOM    422  OP2   G    14      -2.744  -2.996   5.137  1.00  0.00           O  
ATOM    423  OP1   G    14      -4.195  -0.969   4.520  1.00  0.00           O  
ATOM    424  O5'   G    14      -1.711  -0.868   4.354  1.00  0.00           O  
ATOM    425  C5'   G    14      -1.720   0.506   3.998  1.00  0.00           C  
ATOM    426  C4'   G    14      -0.351   1.125   4.141  1.00  0.00           C  
ATOM    427  O4'   G    14       0.310   0.649   5.342  1.00  0.00           O  
ATOM    428  C3'   G    14       0.645   0.805   3.037  1.00  0.00           C  
ATOM    429  O3'   G    14       0.459   1.598   1.877  1.00  0.00           O  
ATOM    430  C1'   G    14       1.701   0.520   5.136  1.00  0.00           C  
ATOM    431  C2'   G    14       1.980   1.060   3.732  1.00  0.00           C  
ATOM    432  O2'   G    14       2.258   2.450   3.820  1.00  0.00           O  
ATOM    433  N1    G    14       5.474  -2.870   5.568  1.00  0.00           N  
ATOM    434  C2    G    14       5.536  -1.501   5.462  1.00  0.00           C  
ATOM    435  N2    G    14       6.762  -0.959   5.472  1.00  0.00           N  
ATOM    436  N3    G    14       4.474  -0.720   5.355  1.00  0.00           N  
ATOM    437  C4    G    14       3.324  -1.427   5.360  1.00  0.00           C  
ATOM    438  C5    G    14       3.153  -2.791   5.461  1.00  0.00           C  
ATOM    439  C6    G    14       4.301  -3.618   5.576  1.00  0.00           C  
ATOM    440  O6    G    14       4.356  -4.849   5.676  1.00  0.00           O  
ATOM    441  N7    G    14       1.806  -3.123   5.430  1.00  0.00           N  
ATOM    442  C8    G    14       1.194  -1.976   5.311  1.00  0.00           C  
ATOM    443  N9    G    14       2.055  -0.906   5.264  1.00  0.00           N  
ATOM    444  H5'   G    14      -2.349   0.983   4.578  1.00  0.00           H  
ATOM    445 H5''   G    14      -2.014   0.594   3.067  1.00  0.00           H  
ATOM    446  H4'   G    14      -0.461   2.097   4.198  1.00  0.00           H  
ATOM    447  H3'   G    14       0.582  -0.141   2.792  1.00  0.00           H  
ATOM    448  H1'   G    14       2.207   1.043   5.793  1.00  0.00           H  
ATOM    449  H2'   G    14       2.710   0.570   3.299  1.00  0.00           H  
ATOM    450 HO2'   G    14       1.914   2.895   3.017  1.00  0.00           H  
ATOM    451  H1    G    14       6.320  -3.358   5.643  1.00  0.00           H  
ATOM    452  H22   G    14       6.868   0.014   5.400  1.00  0.00           H  
ATOM    453  H21   G    14       7.554  -1.531   5.551  1.00  0.00           H  
ATOM    454  H8    G    14       0.219  -1.888   5.263  1.00  0.00           H  
ATOM    455  P     G    15       0.698   0.965   0.419  1.00  0.00           P  
ATOM    456  OP2   G    15       0.008  -0.349   0.370  1.00  0.00           O  
ATOM    457  OP1   G    15       0.374   2.004  -0.593  1.00  0.00           O  
ATOM    458  O5'   G    15       2.269   0.700   0.366  1.00  0.00           O  
ATOM    459  C5'   G    15       3.190   1.780   0.331  1.00  0.00           C  
ATOM    460  C4'   G    15       4.616   1.293   0.391  1.00  0.00           C  
ATOM    461  O4'   G    15       4.863   0.670   1.684  1.00  0.00           O  
ATOM    462  C3'   G    15       5.001   0.194  -0.590  1.00  0.00           C  
ATOM    463  O3'   G    15       5.199   0.629  -1.927  1.00  0.00           O  
ATOM    464  C1'   G    15       5.858  -0.318   1.529  1.00  0.00           C  
ATOM    465  C2'   G    15       6.265  -0.346   0.056  1.00  0.00           C  
ATOM    466  O2'   G    15       7.390   0.486  -0.142  1.00  0.00           O  
ATOM    467  N1    G    15       6.936  -5.188   2.432  1.00  0.00           N  
ATOM    468  C2    G    15       7.791  -4.121   2.258  1.00  0.00           C  
ATOM    469  N2    G    15       9.114  -4.392   2.282  1.00  0.00           N  
ATOM    470  N3    G    15       7.384  -2.874   2.075  1.00  0.00           N  
ATOM    471  C4    G    15       6.036  -2.776   2.076  1.00  0.00           C  
ATOM    472  C5    G    15       5.100  -3.770   2.243  1.00  0.00           C  
ATOM    473  C6    G    15       5.544  -5.106   2.438  1.00  0.00           C  
ATOM    474  O6    G    15       4.861  -6.130   2.595  1.00  0.00           O  
ATOM    475  N7    G    15       3.813  -3.249   2.178  1.00  0.00           N  
ATOM    476  C8    G    15       3.988  -1.977   1.968  1.00  0.00           C  
ATOM    477  N9    G    15       5.311  -1.626   1.866  1.00  0.00           N  
ATOM    478  H5'   G    15       3.020   2.370   1.094  1.00  0.00           H  
ATOM    479 H5''   G    15       3.058   2.285  -0.499  1.00  0.00           H  
ATOM    480  H4'   G    15       5.215   2.192   0.186  1.00  0.00           H  
ATOM    481  H3'   G    15       4.230  -0.582  -0.710  1.00  0.00           H  
ATOM    482  H1'   G    15       6.776  -0.155   2.111  1.00  0.00           H  
ATOM    483  H2'   G    15       6.567  -1.320  -0.354  1.00  0.00           H  
ATOM    484 HO2'   G    15       7.289   0.985  -1.003  1.00  0.00           H  
ATOM    485  H1    G    15       7.344  -6.090   2.564  1.00  0.00           H  
ATOM    486  H22   G    15       9.778  -3.653   2.162  1.00  0.00           H  
ATOM    487  H21   G    15       9.430  -5.330   2.420  1.00  0.00           H  
ATOM    488  H8    G    15       3.159  -1.260   1.863  1.00  0.00           H  
ATOM    489  P     G    16       4.917  -0.392  -3.140  1.00  0.00           P  
ATOM    490  OP2   G    16       3.747  -1.246  -2.821  1.00  0.00           O  
ATOM    491  OP1   G    16       4.903   0.425  -4.376  1.00  0.00           O  
ATOM    492  O5'   G    16       6.202  -1.337  -3.145  1.00  0.00           O  
ATOM    493  C5'   G    16       7.500  -0.813  -3.491  1.00  0.00           C  
ATOM    494  C4'   G    16       8.576  -1.830  -3.205  1.00  0.00           C  
ATOM    495  O4'   G    16       8.422  -2.342  -1.855  1.00  0.00           O  
ATOM    496  C3'   G    16       8.566  -3.076  -4.077  1.00  0.00           C  
ATOM    497  O3'   G    16       9.168  -2.871  -5.344  1.00  0.00           O  
ATOM    498  C1'   G    16       8.779  -3.735  -1.818  1.00  0.00           C  
ATOM    499  C2'   G    16       9.296  -4.094  -3.212  1.00  0.00           C  
ATOM    500  O2'   G    16      10.701  -3.889  -3.249  1.00  0.00           O  
ATOM    501  N1    G    16       7.207  -8.351  -0.356  1.00  0.00           N  
ATOM    502  C2    G    16       8.473  -7.916  -0.664  1.00  0.00           C  
ATOM    503  N2    G    16       9.454  -8.826  -0.573  1.00  0.00           N  
ATOM    504  N3    G    16       8.759  -6.679  -1.035  1.00  0.00           N  
ATOM    505  C4    G    16       7.659  -5.897  -1.075  1.00  0.00           C  
ATOM    506  C5    G    16       6.353  -6.232  -0.786  1.00  0.00           C  
ATOM    507  C6    G    16       6.061  -7.563  -0.390  1.00  0.00           C  
ATOM    508  O6    G    16       4.967  -8.055  -0.092  1.00  0.00           O  
ATOM    509  N7    G    16       5.516  -5.138  -0.948  1.00  0.00           N  
ATOM    510  C8    G    16       6.312  -4.175  -1.325  1.00  0.00           C  
ATOM    511  N9    G    16       7.626  -4.566  -1.422  1.00  0.00           N  
ATOM    512  H5'   G    16       7.701   0.105  -2.920  1.00  0.00           H  
ATOM    513 H5''   G    16       7.525  -0.541  -4.557  1.00  0.00           H  
ATOM    514  H4'   G    16       9.452  -1.396  -3.281  1.00  0.00           H  
ATOM    515  H3'   G    16       7.639  -3.371  -4.206  1.00  0.00           H  
ATOM    516  H1'   G    16       9.501  -3.845  -1.164  1.00  0.00           H  
ATOM    517  H2'   G    16       9.057  -5.013  -3.457  1.00  0.00           H  
ATOM    518 HO2'   G    16      10.926  -3.365  -4.045  1.00  0.00           H  
ATOM    519  H1    G    16       7.101  -9.289  -0.091  1.00  0.00           H  
ATOM    520  H22   G    16      10.378  -8.572  -0.781  1.00  0.00           H  
ATOM    521  H21   G    16       9.251  -9.744  -0.299  1.00  0.00           H  
ATOM    522  H8    G    16       6.004  -3.265  -1.519  1.00  0.00           H  
ATOM    523  P     G    17       8.786  -3.822  -6.583  1.00  0.00           P  
ATOM    524  OP2   G    17       7.312  -4.002  -6.587  1.00  0.00           O  
ATOM    525  OP1   G    17       9.465  -3.294  -7.794  1.00  0.00           O  
ATOM    526  O5'   G    17       9.453  -5.221  -6.215  1.00  0.00           O  
ATOM    527  C5'   G    17      10.860  -5.399  -6.282  1.00  0.00           C  
ATOM    528  C4'   G    17      11.254  -6.823  -5.979  1.00  0.00           C  
ATOM    529  O4'   G    17      10.855  -7.166  -4.627  1.00  0.00           O  
ATOM    530  C3'   G    17      10.601  -7.894  -6.841  1.00  0.00           C  
ATOM    531  O3'   G    17      11.200  -8.017  -8.120  1.00  0.00           O  
ATOM    532  C1'   G    17      10.503  -8.573  -4.580  1.00  0.00           C  
ATOM    533  C2'   G    17      10.738  -9.142  -5.980  1.00  0.00           C  
ATOM    534  O2'   G    17      12.053  -9.673  -6.047  1.00  0.00           O  
ATOM    535  N1    G    17       7.047 -11.885  -2.847  1.00  0.00           N  
ATOM    536  C2    G    17       8.360 -12.092  -3.191  1.00  0.00           C  
ATOM    537  N2    G    17       8.820 -13.345  -3.058  1.00  0.00           N  
ATOM    538  N3    G    17       9.167 -11.141  -3.633  1.00  0.00           N  
ATOM    539  C4    G    17       8.546  -9.946  -3.707  1.00  0.00           C  
ATOM    540  C5    G    17       7.241  -9.632  -3.388  1.00  0.00           C  
ATOM    541  C6    G    17       6.386 -10.662  -2.916  1.00  0.00           C  
ATOM    542  O6    G    17       5.199 -10.584  -2.581  1.00  0.00           O  
ATOM    543  N7    G    17       6.991  -8.285  -3.604  1.00  0.00           N  
ATOM    544  C8    G    17       8.126  -7.812  -4.042  1.00  0.00           C  
ATOM    545  N9    G    17       9.112  -8.765  -4.128  1.00  0.00           N  
ATOM    546  H5'   G    17      11.289  -4.803  -5.634  1.00  0.00           H  
ATOM    547 H5''   G    17      11.168  -5.166  -7.183  1.00  0.00           H  
ATOM    548  H4'   G    17      12.228  -6.906  -6.053  1.00  0.00           H  
ATOM    549  H3'   G    17       9.650  -7.683  -6.951  1.00  0.00           H  
ATOM    550  H1'   G    17      11.115  -9.004  -3.946  1.00  0.00           H  
ATOM    551  H2'   G    17      10.062  -9.814  -6.211  1.00  0.00           H  
ATOM    552 HO2'   G    17      12.494  -9.333  -6.853  1.00  0.00           H  
ATOM    553  H1    G    17       6.533 -12.657  -2.530  1.00  0.00           H  
ATOM    554  H22   G    17       9.751 -13.553  -3.288  1.00  0.00           H  
ATOM    555  H21   G    17       8.229 -14.055  -2.731  1.00  0.00           H  
ATOM    556  H8    G    17       8.261  -6.872  -4.283  1.00  0.00           H  
ATOM    557  P     U    18      10.297  -8.361  -9.404  1.00  0.00           P  
ATOM    558  OP2   U    18       9.150  -7.419  -9.424  1.00  0.00           O  
ATOM    559  OP1   U    18      11.193  -8.453 -10.585  1.00  0.00           O  
ATOM    560  O5'   U    18       9.733  -9.819  -9.099  1.00  0.00           O  
ATOM    561  C5'   U    18      10.604 -10.938  -9.023  1.00  0.00           C  
ATOM    562  C4'   U    18       9.890 -12.168  -8.520  1.00  0.00           C  
ATOM    563  O4'   U    18       9.426 -11.950  -7.162  1.00  0.00           O  
ATOM    564  C3'   U    18       8.634 -12.571  -9.279  1.00  0.00           C  
ATOM    565  O3'   U    18       8.913 -13.285 -10.471  1.00  0.00           O  
ATOM    566  C1'   U    18       8.168 -12.606  -6.962  1.00  0.00           C  
ATOM    567  C2'   U    18       7.868 -13.384  -8.245  1.00  0.00           C  
ATOM    568  O2'   U    18       8.400 -14.695  -8.123  1.00  0.00           O  
ATOM    569  N1    U    18       7.112 -11.614  -6.646  1.00  0.00           N  
ATOM    570  C2    U    18       5.950 -12.091  -6.070  1.00  0.00           C  
ATOM    571  O2    U    18       5.767 -13.270  -5.818  1.00  0.00           O  
ATOM    572  N3    U    18       5.001 -11.137  -5.795  1.00  0.00           N  
ATOM    573  C4    U    18       5.091  -9.782  -6.032  1.00  0.00           C  
ATOM    574  O4    U    18       4.147  -9.051  -5.727  1.00  0.00           O  
ATOM    575  C5    U    18       6.321  -9.360  -6.629  1.00  0.00           C  
ATOM    576  C6    U    18       7.263 -10.268  -6.907  1.00  0.00           C  
ATOM    577  H5'   U    18      11.343 -10.726  -8.415  1.00  0.00           H  
ATOM    578 H5''   U    18      10.967 -11.122  -9.915  1.00  0.00           H  
ATOM    579  H4'   U    18      10.517 -12.921  -8.524  1.00  0.00           H  
ATOM    580  H3'   U    18       8.120 -11.766  -9.499  1.00  0.00           H  
ATOM    581  H1'   U    18       8.256 -13.233  -6.214  1.00  0.00           H  
ATOM    582  H2'   U    18       6.907 -13.398  -8.438  1.00  0.00           H  
ATOM    583 HO2'   U    18       8.919 -14.905  -8.927  1.00  0.00           H  
ATOM    584  H3    U    18       4.169 -11.455  -5.386  1.00  0.00           H  
ATOM    585  H5    U    18       6.472  -8.413  -6.832  1.00  0.00           H  
ATOM    586  H6    U    18       8.095  -9.954  -7.316  1.00  0.00           H  
ATOM    587  P     C    19       7.872 -13.252 -11.696  1.00  0.00           P  
ATOM    588  OP2   C    19       7.327 -11.875 -11.800  1.00  0.00           O  
ATOM    589  OP1   C    19       8.530 -13.872 -12.874  1.00  0.00           O  
ATOM    590  O5'   C    19       6.694 -14.215 -11.227  1.00  0.00           O  
ATOM    591  C5'   C    19       6.881 -15.621 -11.166  1.00  0.00           C  
ATOM    592  C4'   C    19       5.681 -16.318 -10.573  1.00  0.00           C  
ATOM    593  O4'   C    19       5.440 -15.829  -9.228  1.00  0.00           O  
ATOM    594  C3'   C    19       4.357 -16.098 -11.288  1.00  0.00           C  
ATOM    595  O3'   C    19       4.205 -16.916 -12.436  1.00  0.00           O  
ATOM    596  C1'   C    19       4.026 -15.781  -8.970  1.00  0.00           C  
ATOM    597  C2'   C    19       3.337 -16.385 -10.195  1.00  0.00           C  
ATOM    598  O2'   C    19       3.177 -17.782  -9.993  1.00  0.00           O  
ATOM    599  N1    C    19       3.573 -14.395  -8.695  1.00  0.00           N  
ATOM    600  C2    C    19       2.352 -14.213  -8.034  1.00  0.00           C  
ATOM    601  O2    C    19       1.689 -15.207  -7.701  1.00  0.00           O  
ATOM    602  N3    C    19       1.917 -12.959  -7.771  1.00  0.00           N  
ATOM    603  C4    C    19       2.647 -11.908  -8.140  1.00  0.00           C  
ATOM    604  N4    C    19       2.178 -10.689  -7.860  1.00  0.00           N  
ATOM    605  C5    C    19       3.892 -12.059  -8.814  1.00  0.00           C  
ATOM    606  C6    C    19       4.313 -13.304  -9.068  1.00  0.00           C  
ATOM    607  H5'   C    19       7.668 -15.814 -10.615  1.00  0.00           H  
ATOM    608 H5''   C    19       7.033 -15.963 -12.072  1.00  0.00           H  
ATOM    609  H4'   C    19       5.864 -17.281 -10.531  1.00  0.00           H  
ATOM    610  H3'   C    19       4.287 -15.157 -11.553  1.00  0.00           H  
ATOM    611  H1'   C    19       3.847 -16.342  -8.186  1.00  0.00           H  
ATOM    612  H2'   C    19       2.480 -15.945 -10.378  1.00  0.00           H  
ATOM    613 HO2'   C    19       3.498 -18.257 -10.787  1.00  0.00           H  
ATOM    614  H42   C    19       2.691  -9.896  -8.118  1.00  0.00           H  
ATOM    615  H41   C    19       1.320 -10.589  -7.397  1.00  0.00           H  
ATOM    616  H5    C    19       4.422 -11.279  -9.081  1.00  0.00           H  
ATOM    617  H6    C    19       5.167 -13.429  -9.531  1.00  0.00           H  
ATOM    618  P     A    20       3.299 -16.412 -13.664  1.00  0.00           P  
ATOM    619  OP2   A    20       3.509 -14.962 -13.899  1.00  0.00           O  
ATOM    620  OP1   A    20       3.543 -17.376 -14.763  1.00  0.00           O  
ATOM    621  O5'   A    20       1.810 -16.621 -13.141  1.00  0.00           O  
ATOM    622  C5'   A    20       1.312 -17.943 -12.835  1.00  0.00           C  
ATOM    623  C4'   A    20      -0.070 -17.858 -12.233  1.00  0.00           C  
ATOM    624  O4'   A    20      -0.017 -17.100 -10.999  1.00  0.00           O  
ATOM    625  C3'   A    20      -1.099 -17.120 -13.068  1.00  0.00           C  
ATOM    626  O3'   A    20      -1.614 -17.944 -14.107  1.00  0.00           O  
ATOM    627  C1'   A    20      -1.249 -16.410 -10.824  1.00  0.00           C  
ATOM    628  C2'   A    20      -2.140 -16.734 -12.026  1.00  0.00           C  
ATOM    629  O2'   A    20      -3.006 -17.798 -11.679  1.00  0.00           O  
ATOM    630  N1    A    20      -2.984 -11.972  -8.883  1.00  0.00           N  
ATOM    631  C2    A    20      -3.482 -13.212  -8.872  1.00  0.00           C  
ATOM    632  N3    A    20      -2.976 -14.328  -9.391  1.00  0.00           N  
ATOM    633  C4    A    20      -1.799 -14.082  -9.996  1.00  0.00           C  
ATOM    634  C5    A    20      -1.157 -12.860 -10.088  1.00  0.00           C  
ATOM    635  C6    A    20      -1.799 -11.757  -9.493  1.00  0.00           C  
ATOM    636  N6    A    20      -1.301 -10.519  -9.501  1.00  0.00           N  
ATOM    637  N7    A    20       0.037 -12.984 -10.783  1.00  0.00           N  
ATOM    638  C8    A    20       0.091 -14.257 -11.093  1.00  0.00           C  
ATOM    639  N9    A    20      -0.989 -14.981 -10.649  1.00  0.00           N  
ATOM    640  H5'   A    20       1.990 -18.449 -12.132  1.00  0.00           H  
ATOM    641 H5''   A    20       1.280 -18.555 -13.748  1.00  0.00           H  
ATOM    642  H4'   A    20      -0.378 -18.908 -12.120  1.00  0.00           H  
ATOM    643  H3'   A    20      -0.695 -16.244 -13.596  1.00  0.00           H  
ATOM    644  H1'   A    20      -1.793 -16.736  -9.926  1.00  0.00           H  
ATOM    645  H2'   A    20      -2.812 -15.936 -12.373  1.00  0.00           H  
ATOM    646 HO2'   A    20      -3.927 -17.602 -12.016  1.00  0.00           H  
ATOM    647  H2    A    20      -4.449 -13.327  -8.361  1.00  0.00           H  
ATOM    648  H61   A    20      -1.804  -9.775  -9.060  1.00  0.00           H  
ATOM    649  H62   A    20      -0.426 -10.335  -9.947  1.00  0.00           H  
ATOM    650  H8    A    20       0.924 -14.704 -11.657  1.00  0.00           H  
ATOM    651  P     A    21      -2.139 -17.285 -15.476  1.00  0.00           P  
ATOM    652  OP2   A    21      -1.343 -16.058 -15.730  1.00  0.00           O  
ATOM    653  OP1   A    21      -2.197 -18.350 -16.508  1.00  0.00           O  
ATOM    654  O5'   A    21      -3.633 -16.842 -15.141  1.00  0.00           O  
ATOM    655  C5'   A    21      -4.621 -17.804 -14.804  1.00  0.00           C  
ATOM    656  C4'   A    21      -5.844 -17.156 -14.206  1.00  0.00           C  
ATOM    657  O4'   A    21      -5.459 -16.423 -13.019  1.00  0.00           O  
ATOM    658  C3'   A    21      -6.517 -16.089 -15.055  1.00  0.00           C  
ATOM    659  O3'   A    21      -7.399 -16.625 -16.026  1.00  0.00           O  
ATOM    660  C1'   A    21      -6.351 -15.339 -12.831  1.00  0.00           C  
ATOM    661  C2'   A    21      -7.303 -15.300 -14.025  1.00  0.00           C  
ATOM    662  O2'   A    21      -8.509 -15.965 -13.678  1.00  0.00           O  
ATOM    663  N1    A    21      -6.276 -10.597 -10.814  1.00  0.00           N  
ATOM    664  C2    A    21      -7.183 -11.582 -10.766  1.00  0.00           C  
ATOM    665  N3    A    21      -7.138 -12.794 -11.315  1.00  0.00           N  
ATOM    666  C4    A    21      -5.989 -12.966 -11.993  1.00  0.00           C  
ATOM    667  C5    A    21      -4.964 -12.049 -12.132  1.00  0.00           C  
ATOM    668  C6    A    21      -5.133 -10.803 -11.503  1.00  0.00           C  
ATOM    669  N6    A    21      -4.230  -9.821 -11.551  1.00  0.00           N  
ATOM    670  N7    A    21      -3.935 -12.577 -12.901  1.00  0.00           N  
ATOM    671  C8    A    21      -4.354 -13.781 -13.203  1.00  0.00           C  
ATOM    672  N9    A    21      -5.590 -14.083 -12.686  1.00  0.00           N  
ATOM    673  H5'   A    21      -4.244 -18.435 -14.156  1.00  0.00           H  
ATOM    674 H5''   A    21      -4.880 -18.293 -15.612  1.00  0.00           H  
ATOM    675  H4'   A    21      -6.486 -17.856 -13.961  1.00  0.00           H  
ATOM    676  H3'   A    21      -5.829 -15.509 -15.447  1.00  0.00           H  
ATOM    677  H1'   A    21      -6.862 -15.507 -12.011  1.00  0.00           H  
ATOM    678  H2'   A    21      -7.468 -14.381 -14.324  1.00  0.00           H  
ATOM    679 HO2'   A    21      -9.029 -15.391 -13.078  1.00  0.00           H  
ATOM    680  H2    A    21      -7.994 -11.382 -10.254  1.00  0.00           H  
ATOM    681  H61   A    21      -4.404  -8.973 -11.091  1.00  0.00           H  
ATOM    682  H62   A    21      -3.393  -9.948 -12.044  1.00  0.00           H  
ATOM    683  H8    A    21      -3.833 -14.408 -13.748  1.00  0.00           H  
ATOM    684  P     C    22      -7.199 -16.260 -17.579  1.00  0.00           P  
ATOM    685  OP2   C    22      -5.851 -16.762 -17.944  1.00  0.00           O  
ATOM    686  OP1   C    22      -8.395 -16.798 -18.277  1.00  0.00           O  
ATOM    687  O5'   C    22      -7.200 -14.677 -17.752  1.00  0.00           O  
ATOM    688  C5'   C    22      -8.230 -14.022 -18.476  1.00  0.00           C  
ATOM    689  C4'   C    22      -9.189 -13.305 -17.557  1.00  0.00           C  
ATOM    690  O4'   C    22      -8.628 -13.172 -16.231  1.00  0.00           O  
ATOM    691  C3'   C    22      -9.532 -11.872 -17.932  1.00  0.00           C  
ATOM    692  O3'   C    22     -10.491 -11.787 -18.972  1.00  0.00           O  
ATOM    693  C1'   C    22      -9.081 -11.979 -15.630  1.00  0.00           C  
ATOM    694  C2'   C    22     -10.014 -11.297 -16.628  1.00  0.00           C  
ATOM    695  O2'   C    22     -11.351 -11.691 -16.355  1.00  0.00           O  
ATOM    696  N1    C    22      -7.904 -11.140 -15.295  1.00  0.00           N  
ATOM    697  C2    C    22      -8.043 -10.167 -14.298  1.00  0.00           C  
ATOM    698  O2    C    22      -9.138 -10.034 -13.730  1.00  0.00           O  
ATOM    699  N3    C    22      -6.985  -9.389 -13.974  1.00  0.00           N  
ATOM    700  C4    C    22      -5.820  -9.551 -14.600  1.00  0.00           C  
ATOM    701  N4    C    22      -4.803  -8.760 -14.246  1.00  0.00           N  
ATOM    702  C5    C    22      -5.646 -10.530 -15.618  1.00  0.00           C  
ATOM    703  C6    C    22      -6.699 -11.295 -15.930  1.00  0.00           C  
ATOM    704  H5'   C    22      -8.725 -14.687 -18.999  1.00  0.00           H  
ATOM    705 H5''   C    22      -7.827 -13.371 -19.087  1.00  0.00           H  
ATOM    706  H4'   C    22     -10.017 -13.826 -17.506  1.00  0.00           H  
ATOM    707  H3'   C    22      -8.716 -11.404 -18.210  1.00  0.00           H  
ATOM    708  H1'   C    22      -9.579 -12.184 -14.812  1.00  0.00           H  
ATOM    709  H2'   C    22      -9.912 -10.323 -16.607  1.00  0.00           H  
ATOM    710 HO2'   C    22     -11.847 -11.745 -17.198  1.00  0.00           H  
ATOM    711  H42   C    22      -3.934  -8.854 -14.688  1.00  0.00           H  
ATOM    712  H41   C    22      -4.927  -8.086 -13.546  1.00  0.00           H  
ATOM    713  H5    C    22      -4.785 -10.642 -16.072  1.00  0.00           H  
ATOM    714  H6    C    22      -6.600 -11.975 -16.628  1.00  0.00           H  
ATOM    715  P     A    23     -10.351 -10.663 -20.112  1.00  0.00           P  
ATOM    716  OP2   A    23      -8.926 -10.604 -20.527  1.00  0.00           O  
ATOM    717  OP1   A    23     -11.403 -10.906 -21.131  1.00  0.00           O  
ATOM    718  O5'   A    23     -10.699  -9.303 -19.358  1.00  0.00           O  
ATOM    719  C5'   A    23     -12.004  -9.064 -18.853  1.00  0.00           C  
ATOM    720  C4'   A    23     -12.043  -7.839 -17.974  1.00  0.00           C  
ATOM    721  O4'   A    23     -11.154  -7.999 -16.855  1.00  0.00           O  
ATOM    722  C3'   A    23     -11.467  -6.566 -18.577  1.00  0.00           C  
ATOM    723  O3'   A    23     -12.359  -5.924 -19.471  1.00  0.00           O  
ATOM    724  C1'   A    23     -10.877  -6.731 -16.348  1.00  0.00           C  
ATOM    725  C2'   A    23     -11.421  -5.712 -17.333  1.00  0.00           C  
ATOM    726  O2'   A    23     -12.723  -5.307 -16.938  1.00  0.00           O  
ATOM    727  N1    A    23      -7.125  -4.158 -13.928  1.00  0.00           N  
ATOM    728  C2    A    23      -8.459  -4.042 -13.901  1.00  0.00           C  
ATOM    729  N3    A    23      -9.378  -4.746 -14.557  1.00  0.00           N  
ATOM    730  C4    A    23      -8.798  -5.681 -15.331  1.00  0.00           C  
ATOM    731  C5    A    23      -7.443  -5.921 -15.464  1.00  0.00           C  
ATOM    732  C6    A    23      -6.575  -5.107 -14.715  1.00  0.00           C  
ATOM    733  N6    A    23      -5.245  -5.222 -14.743  1.00  0.00           N  
ATOM    734  N7    A    23      -7.215  -6.965 -16.351  1.00  0.00           N  
ATOM    735  C8    A    23      -8.417  -7.326 -16.727  1.00  0.00           C  
ATOM    736  N9    A    23      -9.423  -6.591 -16.149  1.00  0.00           N  
ATOM    737  H5'   A    23     -12.293  -9.841 -18.330  1.00  0.00           H  
ATOM    738 H5''   A    23     -12.621  -8.938 -19.604  1.00  0.00           H  
ATOM    739  H4'   A    23     -12.957  -7.660 -17.670  1.00  0.00           H  
ATOM    740  H3'   A    23     -10.591  -6.657 -19.008  1.00  0.00           H  
ATOM    741  H1'   A    23     -11.336  -6.629 -15.487  1.00  0.00           H  
ATOM    742  H2'   A    23     -10.820  -4.946 -17.446  1.00  0.00           H  
ATOM    743 HO2'   A    23     -13.256  -5.122 -17.739  1.00  0.00           H  
ATOM    744  H2    A    23      -8.808  -3.338 -13.314  1.00  0.00           H  
ATOM    745  H61   A    23      -4.690  -4.625 -14.198  1.00  0.00           H  
ATOM    746  H62   A    23      -4.823  -5.904 -15.306  1.00  0.00           H  
ATOM    747  H8    A    23      -8.583  -8.054 -17.363  1.00  0.00           H  
ATOM    748  P     G    24     -11.847  -5.443 -20.917  1.00  0.00           P  
ATOM    749  OP2   G    24     -10.576  -6.151 -21.213  1.00  0.00           O  
ATOM    750  OP1   G    24     -12.984  -5.546 -21.866  1.00  0.00           O  
ATOM    751  O5'   G    24     -11.514  -3.897 -20.714  1.00  0.00           O  
ATOM    752  C5'   G    24     -12.504  -2.993 -20.249  1.00  0.00           C  
ATOM    753  C4'   G    24     -11.903  -1.899 -19.403  1.00  0.00           C  
ATOM    754  O4'   G    24     -11.251  -2.430 -18.218  1.00  0.00           O  
ATOM    755  C3'   G    24     -10.780  -1.098 -20.047  1.00  0.00           C  
ATOM    756  O3'   G    24     -11.243  -0.191 -21.032  1.00  0.00           O  
ATOM    757  C1'   G    24     -10.173  -1.615 -17.850  1.00  0.00           C  
ATOM    758  C2'   G    24     -10.155  -0.441 -18.825  1.00  0.00           C  
ATOM    759  O2'   G    24     -10.977   0.605 -18.326  1.00  0.00           O  
ATOM    760  N1    G    24      -5.381  -2.149 -16.216  1.00  0.00           N  
ATOM    761  C2    G    24      -6.312  -1.190 -15.898  1.00  0.00           C  
ATOM    762  N2    G    24      -5.920  -0.246 -15.029  1.00  0.00           N  
ATOM    763  N3    G    24      -7.538  -1.158 -16.392  1.00  0.00           N  
ATOM    764  C4    G    24      -7.765  -2.177 -17.248  1.00  0.00           C  
ATOM    765  C5    G    24      -6.907  -3.185 -17.633  1.00  0.00           C  
ATOM    766  C6    G    24      -5.594  -3.207 -17.095  1.00  0.00           C  
ATOM    767  O6    G    24      -4.686  -4.018 -17.313  1.00  0.00           O  
ATOM    768  N7    G    24      -7.525  -4.042 -18.532  1.00  0.00           N  
ATOM    769  C8    G    24      -8.725  -3.549 -18.675  1.00  0.00           C  
ATOM    770  N9    G    24      -8.938  -2.418 -17.924  1.00  0.00           N  
ATOM    771  H5'   G    24     -13.162  -3.485 -19.715  1.00  0.00           H  
ATOM    772 H5''   G    24     -12.956  -2.590 -21.020  1.00  0.00           H  
ATOM    773  H4'   G    24     -12.621  -1.285 -19.141  1.00  0.00           H  
ATOM    774  H3'   G    24     -10.122  -1.701 -20.449  1.00  0.00           H  
ATOM    775  H1'   G    24     -10.290  -1.279 -16.937  1.00  0.00           H  
ATOM    776  H2'   G    24      -9.244  -0.130 -19.011  1.00  0.00           H  
ATOM    777 HO2'   G    24     -11.399   1.067 -19.080  1.00  0.00           H  
ATOM    778  H1    G    24      -4.499  -2.084 -15.795  1.00  0.00           H  
ATOM    779  H22   G    24      -6.542   0.464 -14.764  1.00  0.00           H  
ATOM    780  H21   G    24      -5.014  -0.263 -14.658  1.00  0.00           H  
ATOM    781  H8    G    24      -9.404  -3.946 -19.258  1.00  0.00           H  
ATOM    782  P     C    25     -10.395   0.040 -22.378  1.00  0.00           P  
ATOM    783  OP2   C    25     -10.053  -1.290 -22.941  1.00  0.00           O  
ATOM    784  OP1   C    25     -11.124   1.026 -23.217  1.00  0.00           O  
ATOM    785  O5'   C    25      -9.048   0.725 -21.874  1.00  0.00           O  
ATOM    786  C5'   C    25      -9.066   2.000 -21.251  1.00  0.00           C  
ATOM    787  C4'   C    25      -7.680   2.423 -20.797  1.00  0.00           C  
ATOM    788  O4'   C    25      -7.187   1.673 -19.649  1.00  0.00           O  
ATOM    789  C3'   C    25      -6.554   2.252 -21.798  1.00  0.00           C  
ATOM    790  O3'   C    25      -6.642   3.166 -22.881  1.00  0.00           O  
ATOM    791  C1'   C    25      -5.788   1.765 -19.627  1.00  0.00           C  
ATOM    792  C2'   C    25      -5.346   2.493 -20.903  1.00  0.00           C  
ATOM    793  O2'   C    25      -5.103   3.861 -20.623  1.00  0.00           O  
ATOM    794  N1    C    25      -5.202   0.402 -19.669  1.00  0.00           N  
ATOM    795  C2    C    25      -3.850   0.248 -19.329  1.00  0.00           C  
ATOM    796  O2    C    25      -3.242   1.208 -18.843  1.00  0.00           O  
ATOM    797  N3    C    25      -3.246  -0.939 -19.531  1.00  0.00           N  
ATOM    798  C4    C    25      -3.942  -1.964 -20.018  1.00  0.00           C  
ATOM    799  N4    C    25      -3.284  -3.101 -20.273  1.00  0.00           N  
ATOM    800  C5    C    25      -5.342  -1.867 -20.284  1.00  0.00           C  
ATOM    801  C6    C    25      -5.928  -0.677 -20.093  1.00  0.00           C  
ATOM    802  H5'   C    25      -9.661   1.967 -20.473  1.00  0.00           H  
ATOM    803 H5''   C    25      -9.409   2.661 -21.888  1.00  0.00           H  
ATOM    804  H4'   C    25      -7.780   3.500 -20.599  1.00  0.00           H  
ATOM    805  H3'   C    25      -6.548   1.269 -22.293  1.00  0.00           H  
ATOM    806  H1'   C    25      -5.356   2.316 -18.779  1.00  0.00           H  
ATOM    807  H2'   C    25      -4.407   2.142 -21.354  1.00  0.00           H  
ATOM    808 HO2'   C    25      -5.324   4.412 -21.428  1.00  0.00           H  
ATOM    809  H42   C    25      -3.775  -3.892 -20.641  1.00  0.00           H  
ATOM    810  H41   C    25      -2.302  -3.161 -20.096  1.00  0.00           H  
ATOM    811  H5    C    25      -5.917  -2.737 -20.634  1.00  0.00           H  
ATOM    812  H6    C    25      -7.005  -0.566 -20.287  1.00  0.00           H  
ATOM    813  P     C    26      -5.768   2.920 -24.204  1.00  0.00           P  
ATOM    814  OP2   C    26      -5.604   1.475 -24.452  1.00  0.00           O  
ATOM    815  OP1   C    26      -6.345   3.768 -25.266  1.00  0.00           O  
ATOM    816  O5'   C    26      -4.352   3.521 -23.807  1.00  0.00           O  
ATOM    817  C5'   C    26      -3.204   3.242 -24.619  1.00  0.00           C  
ATOM    818  C4'   C    26      -1.931   3.410 -23.821  1.00  0.00           C  
ATOM    819  O4'   C    26      -2.030   2.675 -22.570  1.00  0.00           O  
ATOM    820  C3'   C    26      -0.655   2.879 -24.454  1.00  0.00           C  
ATOM    821  O3'   C    26      -0.090   3.799 -25.385  1.00  0.00           O  
ATOM    822  C1'   C    26      -0.779   2.131 -22.219  1.00  0.00           C  
ATOM    823  C2'   C    26       0.234   2.668 -23.233  1.00  0.00           C  
ATOM    824  O2'   C    26       0.798   3.866 -22.735  1.00  0.00           O  
ATOM    825  N1    C    26      -0.891   0.663 -22.290  1.00  0.00           N  
ATOM    826  C2    C    26       0.175  -0.113 -21.821  1.00  0.00           C  
ATOM    827  O2    C    26       1.174   0.458 -21.353  1.00  0.00           O  
ATOM    828  N3    C    26       0.096  -1.459 -21.895  1.00  0.00           N  
ATOM    829  C4    C    26      -0.989  -2.035 -22.411  1.00  0.00           C  
ATOM    830  N4    C    26      -1.022  -3.368 -22.465  1.00  0.00           N  
ATOM    831  C5    C    26      -2.090  -1.272 -22.894  1.00  0.00           C  
ATOM    832  C6    C    26      -2.001   0.061 -22.813  1.00  0.00           C  
ATOM    833  H5'   C    26      -3.183   3.914 -25.489  1.00  0.00           H  
ATOM    834 H5''   C    26      -3.258   2.214 -25.008  1.00  0.00           H  
ATOM    835  H4'   C    26      -1.827   4.500 -23.709  1.00  0.00           H  
ATOM    836  H3'   C    26      -0.805   1.966 -25.049  1.00  0.00           H  
ATOM    837  H1'   C    26      -0.394   2.381 -21.220  1.00  0.00           H  
ATOM    838  H2'   C    26       1.101   2.027 -23.446  1.00  0.00           H  
ATOM    839 HO2'   C    26       0.928   4.512 -23.487  1.00  0.00           H  
ATOM    840  H42   C    26      -1.820  -3.835 -22.847  1.00  0.00           H  
ATOM    841  H41   C    26      -0.249  -3.901 -22.122  1.00  0.00           H  
ATOM    842  H5    C    26      -2.979  -1.761 -23.319  1.00  0.00           H  
ATOM    843  H6    C    26      -2.833   0.683 -23.175  1.00  0.00           H  
ATOM    844  P     G    27       0.553   3.255 -26.756  1.00  0.00           P  
ATOM    845  OP2   G    27      -0.316   2.174 -27.291  1.00  0.00           O  
ATOM    846  OP1   G    27       0.846   4.447 -27.593  1.00  0.00           O  
ATOM    847  O5'   G    27       1.943   2.610 -26.322  1.00  0.00           O  
ATOM    848  C5'   G    27       2.966   3.411 -25.710  1.00  0.00           C  
ATOM    849  C4'   G    27       4.120   2.543 -25.285  1.00  0.00           C  
ATOM    850  O4'   G    27       3.674   1.611 -24.264  1.00  0.00           O  
ATOM    851  C3'   G    27       4.696   1.639 -26.363  1.00  0.00           C  
ATOM    852  O3'   G    27       5.588   2.345 -27.227  1.00  0.00           O  
ATOM    853  C1'   G    27       4.431   0.410 -24.365  1.00  0.00           C  
ATOM    854  C2'   G    27       5.405   0.575 -25.532  1.00  0.00           C  
ATOM    855  O2'   G    27       6.653   0.996 -25.029  1.00  0.00           O  
ATOM    856  N1    G    27       4.058  -4.627 -24.754  1.00  0.00           N  
ATOM    857  C2    G    27       5.156  -3.851 -24.468  1.00  0.00           C  
ATOM    858  N2    G    27       6.312  -4.501 -24.276  1.00  0.00           N  
ATOM    859  N3    G    27       5.121  -2.531 -24.375  1.00  0.00           N  
ATOM    860  C4    G    27       3.880  -2.043 -24.584  1.00  0.00           C  
ATOM    861  C5    G    27       2.721  -2.730 -24.866  1.00  0.00           C  
ATOM    862  C6    G    27       2.770  -4.143 -24.975  1.00  0.00           C  
ATOM    863  O6    G    27       1.847  -4.930 -25.232  1.00  0.00           O  
ATOM    864  N7    G    27       1.656  -1.856 -25.010  1.00  0.00           N  
ATOM    865  C8    G    27       2.178  -0.675 -24.824  1.00  0.00           C  
ATOM    866  N9    G    27       3.526  -0.716 -24.574  1.00  0.00           N  
ATOM    867  H5'   G    27       2.559   3.940 -24.836  1.00  0.00           H  
ATOM    868 H5''   G    27       3.318   4.178 -26.415  1.00  0.00           H  
ATOM    869  H4'   G    27       4.889   3.258 -24.959  1.00  0.00           H  
ATOM    870  H3'   G    27       3.938   1.227 -27.046  1.00  0.00           H  
ATOM    871  H1'   G    27       5.034   0.182 -23.474  1.00  0.00           H  
ATOM    872  H2'   G    27       5.636  -0.331 -26.110  1.00  0.00           H  
ATOM    873 HO2'   G    27       7.036   1.698 -25.630  1.00  0.00           H  
ATOM    874  H1    G    27       4.193  -5.615 -24.809  1.00  0.00           H  
ATOM    875  H22   G    27       7.143  -3.988 -24.063  1.00  0.00           H  
ATOM    876  H21   G    27       6.343  -5.497 -24.345  1.00  0.00           H  
ATOM    877  H8    G    27       1.598   0.259 -24.871  1.00  0.00           H  
ATOM    878  P     U    28       5.789   1.864 -28.748  1.00  0.00           P  
ATOM    879  OP2   U    28       4.468   1.439 -29.273  1.00  0.00           O  
ATOM    880  OP1   U    28       6.562   2.912 -29.464  1.00  0.00           O  
ATOM    881  O5'   U    28       6.711   0.571 -28.624  1.00  0.00           O  
ATOM    882  C5'   U    28       8.069   0.678 -28.224  1.00  0.00           C  
ATOM    883  C4'   U    28       8.760  -0.663 -28.233  1.00  0.00           C  
ATOM    884  O4'   U    28       8.125  -1.536 -27.263  1.00  0.00           O  
ATOM    885  C3'   U    28       8.672  -1.453 -29.530  1.00  0.00           C  
ATOM    886  O3'   U    28       9.572  -0.992 -30.522  1.00  0.00           O  
ATOM    887  C1'   U    28       8.253  -2.868 -27.702  1.00  0.00           C  
ATOM    888  C2'   U    28       8.992  -2.859 -29.042  1.00  0.00           C  
ATOM    889  O2'   U    28      10.385  -3.020 -28.813  1.00  0.00           O  
ATOM    890  N1    U    28       6.911  -3.491 -27.805  1.00  0.00           N  
ATOM    891  C2    U    28       6.850  -4.871 -27.746  1.00  0.00           C  
ATOM    892  O2    U    28       7.836  -5.576 -27.616  1.00  0.00           O  
ATOM    893  N3    U    28       5.588  -5.403 -27.844  1.00  0.00           N  
ATOM    894  C4    U    28       4.404  -4.713 -27.992  1.00  0.00           C  
ATOM    895  O4    U    28       3.345  -5.339 -28.067  1.00  0.00           O  
ATOM    896  C5    U    28       4.544  -3.290 -28.045  1.00  0.00           C  
ATOM    897  C6    U    28       5.761  -2.745 -27.951  1.00  0.00           C  
ATOM    898  H5'   U    28       8.106   1.050 -27.318  1.00  0.00           H  
ATOM    899 H5''   U    28       8.536   1.282 -28.837  1.00  0.00           H  
ATOM    900  H4'   U    28       9.699  -0.537 -27.985  1.00  0.00           H  
ATOM    901  H3'   U    28       7.752  -1.423 -29.865  1.00  0.00           H  
ATOM    902  H1'   U    28       8.789  -3.357 -27.042  1.00  0.00           H  
ATOM    903  H2'   U    28       8.645  -3.540 -29.655  1.00  0.00           H  
ATOM    904 HO2'   U    28      10.623  -3.961 -28.945  1.00  0.00           H  
ATOM    905  H3    U    28       5.522  -6.380 -27.805  1.00  0.00           H  
ATOM    906  H5    U    28       3.753  -2.720 -28.149  1.00  0.00           H  
ATOM    907  H6    U    28       5.830  -1.769 -27.991  1.00  0.00           H  
ATOM    908  P     U    29       9.393  -1.471 -32.041  1.00  0.00           P  
ATOM    909  OP2   U    29       8.193  -2.345 -32.050  1.00  0.00           O  
ATOM    910  OP1   U    29       9.407  -0.234 -32.861  1.00  0.00           O  
ATOM    911  O5'   U    29      10.651  -2.355 -32.460  1.00  0.00           O  
ATOM    912  C5'   U    29      10.511  -3.441 -33.363  1.00  0.00           C  
ATOM    913  C4'   U    29      10.621  -4.770 -32.658  1.00  0.00           C  
ATOM    914  O4'   U    29       9.793  -4.794 -31.463  1.00  0.00           O  
ATOM    915  C3'   U    29      10.115  -5.981 -33.427  1.00  0.00           C  
ATOM    916  O3'   U    29      11.020  -6.422 -34.424  1.00  0.00           O  
ATOM    917  C1'   U    29       9.423  -6.113 -31.177  1.00  0.00           C  
ATOM    918  C2'   U    29       9.976  -6.995 -32.298  1.00  0.00           C  
ATOM    919  O2'   U    29      11.243  -7.507 -31.908  1.00  0.00           O  
ATOM    920  N1    U    29       7.945  -6.184 -31.083  1.00  0.00           N  
ATOM    921  C2    U    29       7.404  -7.294 -30.460  1.00  0.00           C  
ATOM    922  O2    U    29       8.083  -8.193 -29.996  1.00  0.00           O  
ATOM    923  N3    U    29       6.033  -7.315 -30.396  1.00  0.00           N  
ATOM    924  C4    U    29       5.162  -6.363 -30.881  1.00  0.00           C  
ATOM    925  O4    U    29       3.949  -6.528 -30.746  1.00  0.00           O  
ATOM    926  C5    U    29       5.792  -5.243 -31.512  1.00  0.00           C  
ATOM    927  C6    U    29       7.126  -5.196 -31.587  1.00  0.00           C  
ATOM    928  H5'   U    29      11.213  -3.382 -34.044  1.00  0.00           H  
ATOM    929 H5''   U    29       9.636  -3.383 -33.800  1.00  0.00           H  
ATOM    930  H4'   U    29      11.557  -4.920 -32.412  1.00  0.00           H  
ATOM    931  H3'   U    29       9.241  -5.816 -33.838  1.00  0.00           H  
ATOM    932  H1'   U    29       9.816  -6.393 -30.323  1.00  0.00           H  
ATOM    933  H2'   U    29       9.353  -7.713 -32.535  1.00  0.00           H  
ATOM    934 HO2'   U    29      11.249  -8.478 -32.042  1.00  0.00           H  
ATOM    935  H3    U    29       5.629  -8.094 -29.959  1.00  0.00           H  
ATOM    936  H5    U    29       5.249  -4.518 -31.885  1.00  0.00           H  
ATOM    937  H6    U    29       7.532  -4.420 -32.025  1.00  0.00           H  
ATOM    938  P     C    30      10.477  -7.181 -35.732  1.00  0.00           P  
ATOM    939  OP2   C    30       9.152  -6.610 -36.079  1.00  0.00           O  
ATOM    940  OP1   C    30      11.563  -7.183 -36.745  1.00  0.00           O  
ATOM    941  O5'   C    30      10.257  -8.681 -35.244  1.00  0.00           O  
ATOM    942  C5'   C    30      11.343  -9.460 -34.767  1.00  0.00           C  
ATOM    943  C4'   C    30      10.871 -10.609 -33.912  1.00  0.00           C  
ATOM    944  O4'   C    30      10.098 -10.091 -32.804  1.00  0.00           O  
ATOM    945  C3'   C    30       9.927 -11.596 -34.575  1.00  0.00           C  
ATOM    946  O3'   C    30      10.611 -12.562 -35.349  1.00  0.00           O  
ATOM    947  C1'   C    30       9.054 -10.985 -32.484  1.00  0.00           C  
ATOM    948  C2'   C    30       9.226 -12.213 -33.378  1.00  0.00           C  
ATOM    949  O2'   C    30      10.026 -13.166 -32.709  1.00  0.00           O  
ATOM    950  N1    C    30       7.761 -10.311 -32.691  1.00  0.00           N  
ATOM    951  C2    C    30       6.700 -10.662 -31.866  1.00  0.00           C  
ATOM    952  O2    C    30       6.879 -11.539 -31.008  1.00  0.00           O  
ATOM    953  N3    C    30       5.505 -10.046 -32.023  1.00  0.00           N  
ATOM    954  C4    C    30       5.351  -9.117 -32.966  1.00  0.00           C  
ATOM    955  N4    C    30       4.151  -8.534 -33.079  1.00  0.00           N  
ATOM    956  C5    C    30       6.417  -8.745 -33.834  1.00  0.00           C  
ATOM    957  C6    C    30       7.594  -9.361 -33.663  1.00  0.00           C  
ATOM    958  H5'   C    30      11.936  -8.889 -34.235  1.00  0.00           H  
ATOM    959 H5''   C    30      11.842  -9.815 -35.532  1.00  0.00           H  
ATOM    960  H4'   C    30      11.797 -11.133 -33.633  1.00  0.00           H  
ATOM    961  H3'   C    30       9.236 -11.131 -35.294  1.00  0.00           H  
ATOM    962  H1'   C    30       9.062 -11.343 -31.444  1.00  0.00           H  
ATOM    963  H2'   C    30       8.313 -12.759 -33.657  1.00  0.00           H  
ATOM    964 HO2'   C    30      10.621 -13.626 -33.370  1.00  0.00           H  
ATOM    965  H42   C    30       3.998  -7.834 -33.777  1.00  0.00           H  
ATOM    966  H41   C    30       3.407  -8.798 -32.465  1.00  0.00           H  
ATOM    967  H5    C    30       6.276  -7.983 -34.615  1.00  0.00           H  
ATOM    968  H6    C    30       8.442  -9.100 -34.314  1.00  0.00           H  
ATOM    969  P     A    31      10.045 -12.953 -36.793  1.00  0.00           P  
ATOM    970  OP2   A    31       9.435 -11.729 -37.375  1.00  0.00           O  
ATOM    971  OP1   A    31      11.105 -13.678 -37.542  1.00  0.00           O  
ATOM    972  O5'   A    31       8.894 -14.002 -36.473  1.00  0.00           O  
ATOM    973  C5'   A    31       9.205 -15.256 -35.843  1.00  0.00           C  
ATOM    974  C4'   A    31       7.935 -15.979 -35.483  1.00  0.00           C  
ATOM    975  O4'   A    31       7.236 -15.236 -34.453  1.00  0.00           O  
ATOM    976  C3'   A    31       6.927 -16.077 -36.611  1.00  0.00           C  
ATOM    977  O3'   A    31       7.249 -17.124 -37.510  1.00  0.00           O  
ATOM    978  C1'   A    31       5.842 -15.380 -34.646  1.00  0.00           C  
ATOM    979  C2'   A    31       5.626 -16.289 -35.858  1.00  0.00           C  
ATOM    980  O2'   A    31       5.480 -17.618 -35.406  1.00  0.00           O  
ATOM    981  N1    A    31       1.564 -12.566 -34.076  1.00  0.00           N  
ATOM    982  C2    A    31       1.812 -13.867 -33.890  1.00  0.00           C  
ATOM    983  N3    A    31       2.944 -14.542 -34.063  1.00  0.00           N  
ATOM    984  C4    A    31       3.920 -13.726 -34.493  1.00  0.00           C  
ATOM    985  C5    A    31       3.816 -12.368 -34.737  1.00  0.00           C  
ATOM    986  C6    A    31       2.568 -11.770 -34.503  1.00  0.00           C  
ATOM    987  N6    A    31       2.326 -10.467 -34.676  1.00  0.00           N  
ATOM    988  N7    A    31       5.025 -11.855 -35.183  1.00  0.00           N  
ATOM    989  C8    A    31       5.824 -12.893 -35.190  1.00  0.00           C  
ATOM    990  N9    A    31       5.225 -14.058 -34.776  1.00  0.00           N  
ATOM    991  H5'   A    31       9.806 -15.086 -34.938  1.00  0.00           H  
ATOM    992 H5''   A    31       9.810 -15.878 -36.519  1.00  0.00           H  
ATOM    993  H4'   A    31       8.273 -16.983 -35.186  1.00  0.00           H  
ATOM    994  H3'   A    31       6.889 -15.181 -37.249  1.00  0.00           H  
ATOM    995  H1'   A    31       5.349 -15.865 -33.791  1.00  0.00           H  
ATOM    996  H2'   A    31       4.739 -16.102 -36.480  1.00  0.00           H  
ATOM    997 HO2'   A    31       5.941 -18.239 -36.040  1.00  0.00           H  
ATOM    998  H2    A    31       0.957 -14.464 -33.545  1.00  0.00           H  
ATOM    999  H61   A    31       1.414 -10.098 -34.488  1.00  0.00           H  
ATOM   1000  H62   A    31       3.054  -9.860 -34.991  1.00  0.00           H  
ATOM   1001  H8    A    31       6.880 -12.837 -35.498  1.00  0.00           H  
ATOM   1002  P     G    32       6.805 -17.028 -39.050  1.00  0.00           P  
ATOM   1003  OP2   G    32       7.264 -15.750 -39.656  1.00  0.00           O  
ATOM   1004  OP1   G    32       7.207 -18.310 -39.659  1.00  0.00           O  
ATOM   1005  O5'   G    32       5.218 -16.997 -38.987  1.00  0.00           O  
ATOM   1006  C5'   G    32       4.443 -17.537 -40.048  1.00  0.00           C  
ATOM   1007  C4'   G    32       2.994 -17.583 -39.646  1.00  0.00           C  
ATOM   1008  O4'   G    32       2.841 -16.891 -38.382  1.00  0.00           O  
ATOM   1009  C3'   G    32       2.065 -16.832 -40.579  1.00  0.00           C  
ATOM   1010  O3'   G    32       1.713 -17.631 -41.698  1.00  0.00           O  
ATOM   1011  C1'   G    32       1.601 -16.215 -38.356  1.00  0.00           C  
ATOM   1012  C2'   G    32       0.885 -16.525 -39.667  1.00  0.00           C  
ATOM   1013  O2'   G    32       0.034 -17.631 -39.458  1.00  0.00           O  
ATOM   1014  N1    G    32      -0.471 -11.689 -37.414  1.00  0.00           N  
ATOM   1015  C2    G    32      -1.075 -12.918 -37.535  1.00  0.00           C  
ATOM   1016  N2    G    32      -2.413 -12.946 -37.400  1.00  0.00           N  
ATOM   1017  N3    G    32      -0.421 -14.037 -37.777  1.00  0.00           N  
ATOM   1018  C4    G    32       0.904 -13.829 -37.895  1.00  0.00           C  
ATOM   1019  C5    G    32       1.602 -12.649 -37.791  1.00  0.00           C  
ATOM   1020  C6    G    32       0.893 -11.456 -37.532  1.00  0.00           C  
ATOM   1021  O6    G    32       1.339 -10.307 -37.414  1.00  0.00           O  
ATOM   1022  N7    G    32       2.959 -12.862 -37.980  1.00  0.00           N  
ATOM   1023  C8    G    32       3.059 -14.146 -38.194  1.00  0.00           C  
ATOM   1024  N9    G    32       1.849 -14.790 -38.159  1.00  0.00           N  
ATOM   1025  H5'   G    32       4.796 -18.548 -40.297  1.00  0.00           H  
ATOM   1026 H5''   G    32       4.563 -16.923 -40.953  1.00  0.00           H  
ATOM   1027  H4'   G    32       2.755 -18.656 -39.627  1.00  0.00           H  
ATOM   1028  H3'   G    32       2.514 -15.930 -41.020  1.00  0.00           H  
ATOM   1029  H1'   G    32       0.931 -16.531 -37.544  1.00  0.00           H  
ATOM   1030  H2'   G    32       0.225 -15.746 -40.075  1.00  0.00           H  
ATOM   1031 HO2'   G    32      -0.040 -18.160 -40.303  1.00  0.00           H  
ATOM   1032  H1    G    32      -1.059 -10.902 -37.228  1.00  0.00           H  
ATOM   1033  H22   G    32      -2.905 -13.814 -37.483  1.00  0.00           H  
ATOM   1034  H21   G    32      -2.916 -12.102 -37.218  1.00  0.00           H  
ATOM   1035  H8    G    32       4.015 -14.656 -38.385  1.00  0.00           H  
ATOM   1036  P     U    33       1.606 -16.971 -43.160  1.00  0.00           P  
ATOM   1037  OP2   U    33       2.840 -16.181 -43.397  1.00  0.00           O  
ATOM   1038  OP1   U    33       1.221 -18.038 -44.119  1.00  0.00           O  
ATOM   1039  O5'   U    33       0.386 -15.956 -43.035  1.00  0.00           O  
ATOM   1040  C5'   U    33      -0.948 -16.428 -42.916  1.00  0.00           C  
ATOM   1041  C4'   U    33      -1.928 -15.294 -42.749  1.00  0.00           C  
ATOM   1042  O4'   U    33      -1.606 -14.552 -41.539  1.00  0.00           O  
ATOM   1043  C3'   U    33      -1.915 -14.230 -43.836  1.00  0.00           C  
ATOM   1044  O3'   U    33      -2.636 -14.613 -44.994  1.00  0.00           O  
ATOM   1045  C1'   U    33      -1.922 -13.187 -41.722  1.00  0.00           C  
ATOM   1046  C2'   U    33      -2.522 -13.035 -43.122  1.00  0.00           C  
ATOM   1047  O2'   U    33      -3.935 -13.150 -43.036  1.00  0.00           O  
ATOM   1048  N1    U    33      -0.703 -12.362 -41.540  1.00  0.00           N  
ATOM   1049  C2    U    33      -0.873 -10.992 -41.473  1.00  0.00           C  
ATOM   1050  O2    U    33      -1.962 -10.451 -41.555  1.00  0.00           O  
ATOM   1051  N3    U    33       0.283 -10.269 -41.303  1.00  0.00           N  
ATOM   1052  C4    U    33       1.565 -10.764 -41.197  1.00  0.00           C  
ATOM   1053  O4    U    33       2.505  -9.981 -41.047  1.00  0.00           O  
ATOM   1054  C5    U    33       1.665 -12.189 -41.275  1.00  0.00           C  
ATOM   1055  C6    U    33       0.555 -12.917 -41.438  1.00  0.00           C  
ATOM   1056  H5'   U    33      -1.008 -17.020 -42.137  1.00  0.00           H  
ATOM   1057 H5''   U    33      -1.181 -16.935 -43.722  1.00  0.00           H  
ATOM   1058  H4'   U    33      -2.830 -15.666 -42.666  1.00  0.00           H  
ATOM   1059  H3'   U    33      -0.987 -14.025 -44.076  1.00  0.00           H  
ATOM   1060  H1'   U    33      -2.592 -12.928 -41.054  1.00  0.00           H  
ATOM   1061  H2'   U    33      -2.252 -12.191 -43.540  1.00  0.00           H  
ATOM   1062 HO2'   U    33      -4.272 -13.560 -43.861  1.00  0.00           H  
ATOM   1063  H3    U    33       0.185  -9.295 -41.253  1.00  0.00           H  
ATOM   1064  H5    U    33       2.539 -12.628 -41.208  1.00  0.00           H  
ATOM   1065  H6    U    33       0.650 -13.891 -41.490  1.00  0.00           H  
ATOM   1066  P     A    34      -2.022 -14.346 -46.455  1.00  0.00           P  
ATOM   1067  OP2   A    34      -0.745 -15.096 -46.561  1.00  0.00           O  
ATOM   1068  OP1   A    34      -3.094 -14.578 -47.454  1.00  0.00           O  
ATOM   1069  O5'   A    34      -1.679 -12.790 -46.450  1.00  0.00           O  
ATOM   1070  C5'   A    34      -2.705 -11.817 -46.585  1.00  0.00           C  
ATOM   1071  C4'   A    34      -2.136 -10.428 -46.743  1.00  0.00           C  
ATOM   1072  O4'   A    34      -1.478 -10.018 -45.517  1.00  0.00           O  
ATOM   1073  C3'   A    34      -1.100 -10.292 -47.848  1.00  0.00           C  
ATOM   1074  O3'   A    34      -1.743  -9.974 -49.078  1.00  0.00           O  
ATOM   1075  C1'   A    34      -0.230  -9.415 -45.834  1.00  0.00           C  
ATOM   1076  C2'   A    34      -0.207  -9.168 -47.346  1.00  0.00           C  
ATOM   1077  O2'   A    34      -0.745  -7.889 -47.610  1.00  0.00           O  
ATOM   1078  N1    A    34       4.655  -9.758 -44.177  1.00  0.00           N  
ATOM   1079  C2    A    34       3.929  -8.716 -44.598  1.00  0.00           C  
ATOM   1080  N3    A    34       2.661  -8.682 -45.007  1.00  0.00           N  
ATOM   1081  C4    A    34       2.115  -9.910 -44.958  1.00  0.00           C  
ATOM   1082  C5    A    34       2.735 -11.076 -44.543  1.00  0.00           C  
ATOM   1083  C6    A    34       4.073 -10.978 -44.135  1.00  0.00           C  
ATOM   1084  N6    A    34       4.794 -12.018 -43.712  1.00  0.00           N  
ATOM   1085  N7    A    34       1.867 -12.151 -44.628  1.00  0.00           N  
ATOM   1086  C8    A    34       0.762 -11.628 -45.087  1.00  0.00           C  
ATOM   1087  N9    A    34       0.838 -10.275 -45.316  1.00  0.00           N  
ATOM   1088  H5'   A    34      -3.275 -11.840 -45.787  1.00  0.00           H  
ATOM   1089 H5''   A    34      -3.249 -12.032 -47.371  1.00  0.00           H  
ATOM   1090  H4'   A    34      -3.002  -9.814 -47.028  1.00  0.00           H  
ATOM   1091  H3'   A    34      -0.544 -11.220 -48.049  1.00  0.00           H  
ATOM   1092  H1'   A    34      -0.081  -8.440 -45.348  1.00  0.00           H  
ATOM   1093  H2'   A    34       0.781  -9.163 -47.828  1.00  0.00           H  
ATOM   1094 HO2'   A    34      -1.266  -7.916 -48.463  1.00  0.00           H  
ATOM   1095  H2    A    34       4.453  -7.751 -44.610  1.00  0.00           H  
ATOM   1096  H61   A    34       5.747 -11.887 -43.433  1.00  0.00           H  
ATOM   1097  H62   A    34       4.384 -12.928 -43.674  1.00  0.00           H  
ATOM   1098  H8    A    34      -0.149 -12.216 -45.276  1.00  0.00           H  
ATOM   1099  P     C    35      -1.336 -10.748 -50.422  1.00  0.00           P  
ATOM   1100  OP2   C    35      -1.179 -12.188 -50.116  1.00  0.00           O  
ATOM   1101  OP1   C    35      -2.281 -10.326 -51.481  1.00  0.00           O  
ATOM   1102  O5'   C    35       0.094 -10.152 -50.784  1.00  0.00           O  
ATOM   1103  C5'   C    35       0.237  -8.752 -51.073  1.00  0.00           C  
ATOM   1104  C4'   C    35       1.693  -8.389 -51.219  1.00  0.00           C  
ATOM   1105  O4'   C    35       2.352  -8.367 -49.928  1.00  0.00           O  
ATOM   1106  C3'   C    35       2.548  -9.328 -52.051  1.00  0.00           C  
ATOM   1107  O3'   C    35       2.347  -9.082 -53.433  1.00  0.00           O  
ATOM   1108  C1'   C    35       3.714  -8.698 -50.106  1.00  0.00           C  
ATOM   1109  C2'   C    35       3.950  -8.958 -51.592  1.00  0.00           C  
ATOM   1110  O2'   C    35       4.399  -7.757 -52.188  1.00  0.00           O  
ATOM   1111  N1    C    35       4.053  -9.850 -49.257  1.00  0.00           N  
ATOM   1112  C2    C    35       5.379 -10.014 -48.845  1.00  0.00           C  
ATOM   1113  O2    C    35       6.235  -9.215 -49.248  1.00  0.00           O  
ATOM   1114  N3    C    35       5.694 -11.042 -48.025  1.00  0.00           N  
ATOM   1115  C4    C    35       4.745 -11.888 -47.627  1.00  0.00           C  
ATOM   1116  N4    C    35       5.093 -12.874 -46.803  1.00  0.00           N  
ATOM   1117  C5    C    35       3.396 -11.761 -48.051  1.00  0.00           C  
ATOM   1118  C6    C    35       3.095 -10.741 -48.861  1.00  0.00           C  
ATOM   1119  H5'   C    35      -0.213  -8.152 -50.269  1.00  0.00           H  
ATOM   1120 H5''   C    35      -0.299  -8.501 -52.000  1.00  0.00           H  
ATOM   1121  H4'   C    35       1.677  -7.419 -51.738  1.00  0.00           H  
ATOM   1122  H3'   C    35       2.295 -10.391 -51.917  1.00  0.00           H  
ATOM   1123  H1'   C    35       4.391  -7.883 -49.812  1.00  0.00           H  
ATOM   1124  H2'   C    35       4.700  -9.714 -51.867  1.00  0.00           H  
ATOM   1125 HO2'   C    35       4.041  -7.692 -53.120  1.00  0.00           H  
ATOM   1126  H42   C    35       4.405 -13.528 -46.486  1.00  0.00           H  
ATOM   1127  H41   C    35       6.041 -12.961 -46.500  1.00  0.00           H  
ATOM   1128  H5    C    35       2.627 -12.479 -47.727  1.00  0.00           H  
ATOM   1129  H6    C    35       2.060 -10.612 -49.209  1.00  0.00           H  
ATOM   1130  P     C    36       2.590 -10.250 -54.483  1.00  0.00           P  
ATOM   1131  OP2   C    36       1.973 -11.480 -53.955  1.00  0.00           O  
ATOM   1132  OP1   C    36       2.177  -9.720 -55.806  1.00  0.00           O  
ATOM   1133  O5'   C    36       4.163 -10.470 -54.477  1.00  0.00           O  
ATOM   1134  C5'   C    36       4.715 -11.735 -54.123  1.00  0.00           C  
ATOM   1135  C4'   C    36       6.193 -11.606 -53.884  1.00  0.00           C  
ATOM   1136  O4'   C    36       6.443 -11.394 -52.470  1.00  0.00           O  
ATOM   1137  C3'   C    36       7.049 -12.818 -54.199  1.00  0.00           C  
ATOM   1138  O3'   C    36       7.315 -12.940 -55.585  1.00  0.00           O  
ATOM   1139  C1'   C    36       7.700 -11.909 -52.130  1.00  0.00           C  
ATOM   1140  C2'   C    36       8.305 -12.498 -53.405  1.00  0.00           C  
ATOM   1141  O2'   C    36       9.087 -11.500 -54.029  1.00  0.00           O  
ATOM   1142  N1    C    36       7.511 -12.920 -51.074  1.00  0.00           N  
ATOM   1143  C2    C    36       8.642 -13.413 -50.415  1.00  0.00           C  
ATOM   1144  O2    C    36       9.758 -13.007 -50.757  1.00  0.00           O  
ATOM   1145  N3    C    36       8.493 -14.325 -49.432  1.00  0.00           N  
ATOM   1146  C4    C    36       7.276 -14.757 -49.104  1.00  0.00           C  
ATOM   1147  N4    C    36       7.177 -15.653 -48.122  1.00  0.00           N  
ATOM   1148  C5    C    36       6.106 -14.288 -49.769  1.00  0.00           C  
ATOM   1149  C6    C    36       6.268 -13.375 -50.738  1.00  0.00           C  
ATOM   1150  H5'   C    36       4.530 -12.465 -54.924  1.00  0.00           H  
ATOM   1151 H5''   C    36       4.225 -12.120 -53.217  1.00  0.00           H  
ATOM   1152  H4'   C    36       6.499 -10.777 -54.539  1.00  0.00           H  
ATOM   1153  H3'   C    36       6.572 -13.775 -53.940  1.00  0.00           H  
ATOM   1154  H1'   C    36       8.423 -11.176 -51.743  1.00  0.00           H  
ATOM   1155  H2'   C    36       8.974 -13.364 -53.303  1.00  0.00           H  
ATOM   1156 HO2'   C    36       8.997 -11.578 -55.022  1.00  0.00           H  
ATOM   1157  H42   C    36       6.280 -16.001 -47.850  1.00  0.00           H  
ATOM   1158  H41   C    36       8.000 -15.977 -47.657  1.00  0.00           H  
ATOM   1159  H5    C    36       5.108 -14.663 -49.498  1.00  0.00           H  
ATOM   1160  H6    C    36       5.387 -12.990 -51.273  1.00  0.00           H  
ATOM   1161  P     A    37       7.419 -14.393 -56.264  1.00  0.00           P  
ATOM   1162  OP2   A    37       6.390 -15.265 -55.643  1.00  0.00           O  
ATOM   1163  OP1   A    37       7.438 -14.214 -57.737  1.00  0.00           O  
ATOM   1164  O5'   A    37       8.852 -14.926 -55.814  1.00  0.00           O  
ATOM   1165  C5'   A    37      10.034 -14.217 -56.155  1.00  0.00           C  
ATOM   1166  C4'   A    37      11.246 -14.799 -55.473  1.00  0.00           C  
ATOM   1167  O4'   A    37      11.130 -14.653 -54.034  1.00  0.00           O  
ATOM   1168  C3'   A    37      11.470 -16.291 -55.671  1.00  0.00           C  
ATOM   1169  O3'   A    37      12.060 -16.603 -56.921  1.00  0.00           O  
ATOM   1170  C1'   A    37      11.791 -15.732 -53.397  1.00  0.00           C  
ATOM   1171  C2'   A    37      12.351 -16.651 -54.480  1.00  0.00           C  
ATOM   1172  O2'   A    37      13.708 -16.308 -54.721  1.00  0.00           O  
ATOM   1173  N1    A    37      11.263 -19.072 -49.509  1.00  0.00           N  
ATOM   1174  C2    A    37      12.340 -18.599 -50.150  1.00  0.00           C  
ATOM   1175  N3    A    37      12.405 -17.730 -51.156  1.00  0.00           N  
ATOM   1176  C4    A    37      11.174 -17.323 -51.513  1.00  0.00           C  
ATOM   1177  C5    A    37       9.975 -17.718 -50.950  1.00  0.00           C  
ATOM   1178  C6    A    37      10.042 -18.642 -49.892  1.00  0.00           C  
ATOM   1179  N6    A    37       8.969 -19.114 -49.253  1.00  0.00           N  
ATOM   1180  N7    A    37       8.908 -17.088 -51.576  1.00  0.00           N  
ATOM   1181  C8    A    37       9.477 -16.340 -52.489  1.00  0.00           C  
ATOM   1182  N9    A    37      10.847 -16.432 -52.507  1.00  0.00           N  
ATOM   1183  H5'   A    37       9.934 -13.280 -55.883  1.00  0.00           H  
ATOM   1184 H5''   A    37      10.162 -14.256 -57.125  1.00  0.00           H  
ATOM   1185  H4'   A    37      12.043 -14.316 -55.776  1.00  0.00           H  
ATOM   1186  H3'   A    37      10.612 -16.759 -55.589  1.00  0.00           H  
ATOM   1187  H1'   A    37      12.531 -15.366 -52.867  1.00  0.00           H  
ATOM   1188  H2'   A    37      12.253 -17.595 -54.234  1.00  0.00           H  
ATOM   1189 HO2'   A    37      14.250 -17.124 -54.710  1.00  0.00           H  
ATOM   1190  H2    A    37      13.202 -18.942 -49.833  1.00  0.00           H  
ATOM   1191  H61   A    37       9.078 -19.758 -48.522  1.00  0.00           H  
ATOM   1192  H62   A    37       8.072 -18.816 -49.514  1.00  0.00           H  
ATOM   1193  H8    A    37       8.970 -15.766 -53.102  1.00  0.00           H  
ATOM   1194  P     A    38      11.711 -17.989 -57.656  1.00  0.00           P  
ATOM   1195  OP2   A    38      10.290 -18.313 -57.374  1.00  0.00           O  
ATOM   1196  OP1   A    38      12.178 -17.895 -59.061  1.00  0.00           O  
ATOM   1197  O5'   A    38      12.619 -19.062 -56.905  1.00  0.00           O  
ATOM   1198  C5'   A    38      14.035 -18.956 -56.919  1.00  0.00           C  
ATOM   1199  C4'   A    38      14.661 -19.752 -55.802  1.00  0.00           C  
ATOM   1200  O4'   A    38      14.134 -19.312 -54.520  1.00  0.00           O  
ATOM   1201  C3'   A    38      14.402 -21.251 -55.825  1.00  0.00           C  
ATOM   1202  O3'   A    38      15.292 -21.955 -56.673  1.00  0.00           O  
ATOM   1203  C1'   A    38      13.944 -20.433 -53.685  1.00  0.00           C  
ATOM   1204  C2'   A    38      14.578 -21.641 -54.356  1.00  0.00           C  
ATOM   1205  O2'   A    38      15.951 -21.716 -54.004  1.00  0.00           O  
ATOM   1206  N1    A    38      10.446 -22.520 -50.529  1.00  0.00           N  
ATOM   1207  C2    A    38      11.785 -22.506 -50.506  1.00  0.00           C  
ATOM   1208  N3    A    38      12.635 -21.942 -51.361  1.00  0.00           N  
ATOM   1209  C4    A    38      11.971 -21.324 -52.354  1.00  0.00           C  
ATOM   1210  C5    A    38      10.599 -21.252 -52.513  1.00  0.00           C  
ATOM   1211  C6    A    38       9.810 -21.889 -51.539  1.00  0.00           C  
ATOM   1212  N6    A    38       8.475 -21.904 -51.562  1.00  0.00           N  
ATOM   1213  N7    A    38      10.276 -20.531 -53.655  1.00  0.00           N  
ATOM   1214  C8    A    38      11.439 -20.190 -54.151  1.00  0.00           C  
ATOM   1215  N9    A    38      12.508 -20.636 -53.415  1.00  0.00           N  
ATOM   1216  H5'   A    38      14.286 -18.013 -56.819  1.00  0.00           H  
ATOM   1217 H5''   A    38      14.373 -19.287 -57.776  1.00  0.00           H  
ATOM   1218  H4'   A    38      15.630 -19.606 -55.813  1.00  0.00           H  
ATOM   1219  H3'   A    38      13.472 -21.413 -56.090  1.00  0.00           H  
ATOM   1220  H1'   A    38      14.412 -20.245 -52.844  1.00  0.00           H  
ATOM   1221  H2'   A    38      14.102 -22.472 -54.145  1.00  0.00           H  
ATOM   1222 HO2'   A    38      16.454 -22.085 -54.760  1.00  0.00           H  
ATOM   1223  H2    A    38      12.198 -22.978 -49.752  1.00  0.00           H  
ATOM   1224  H61   A    38       7.978 -22.365 -50.854  1.00  0.00           H  
ATOM   1225  H62   A    38       7.992 -21.452 -52.286  1.00  0.00           H  
ATOM   1226  H8    A    38      11.537 -19.664 -54.973  1.00  0.00           H  
ATOM   1227  P     G    39      14.720 -22.942 -57.805  1.00  0.00           P  
ATOM   1228  OP2   G    39      13.529 -22.299 -58.415  1.00  0.00           O  
ATOM   1229  OP1   G    39      15.854 -23.358 -58.670  1.00  0.00           O  
ATOM   1230  O5'   G    39      14.227 -24.220 -56.991  1.00  0.00           O  
ATOM   1231  C5'   G    39      15.148 -25.021 -56.264  1.00  0.00           C  
ATOM   1232  C4'   G    39      14.445 -25.908 -55.271  1.00  0.00           C  
ATOM   1233  O4'   G    39      13.749 -25.100 -54.283  1.00  0.00           O  
ATOM   1234  C3'   G    39      13.357 -26.792 -55.848  1.00  0.00           C  
ATOM   1235  O3'   G    39      13.896 -27.978 -56.411  1.00  0.00           O  
ATOM   1236  C1'   G    39      12.518 -25.688 -53.937  1.00  0.00           C  
ATOM   1237  C2'   G    39      12.494 -27.059 -54.624  1.00  0.00           C  
ATOM   1238  O2'   G    39      13.071 -28.017 -53.765  1.00  0.00           O  
ATOM   1239  N1    G    39       7.545 -24.536 -53.823  1.00  0.00           N  
ATOM   1240  C2    G    39       8.227 -25.485 -53.104  1.00  0.00           C  
ATOM   1241  N2    G    39       7.485 -26.232 -52.262  1.00  0.00           N  
ATOM   1242  N3    G    39       9.538 -25.688 -53.198  1.00  0.00           N  
ATOM   1243  C4    G    39      10.117 -24.846 -54.084  1.00  0.00           C  
ATOM   1244  C5    G    39       9.521 -23.861 -54.844  1.00  0.00           C  
ATOM   1245  C6    G    39       8.121 -23.657 -54.735  1.00  0.00           C  
ATOM   1246  O6    G    39       7.412 -22.834 -55.333  1.00  0.00           O  
ATOM   1247  N7    G    39      10.460 -23.211 -55.629  1.00  0.00           N  
ATOM   1248  C8    G    39      11.590 -23.797 -55.344  1.00  0.00           C  
ATOM   1249  N9    G    39      11.456 -24.809 -54.425  1.00  0.00           N  
ATOM   1250  H5'   G    39      15.773 -24.437 -55.787  1.00  0.00           H  
ATOM   1251 H5''   G    39      15.650 -25.580 -56.893  1.00  0.00           H  
ATOM   1252  H4'   G    39      15.246 -26.542 -54.864  1.00  0.00           H  
ATOM   1253  H3'   G    39      12.804 -26.328 -56.679  1.00  0.00           H  
ATOM   1254  H1'   G    39      12.325 -25.863 -52.869  1.00  0.00           H  
ATOM   1255  H2'   G    39      11.506 -27.465 -54.883  1.00  0.00           H  
ATOM   1256 HO2'   G    39      13.532 -28.719 -54.309  1.00  0.00           H  
ATOM   1257  H1    G    39       6.558 -24.471 -53.683  1.00  0.00           H  
ATOM   1258  H22   G    39       7.922 -26.940 -51.706  1.00  0.00           H  
ATOM   1259  H21   G    39       6.500 -26.079 -52.193  1.00  0.00           H  
ATOM   1260  H8    G    39      12.551 -23.517 -55.803  1.00  0.00           H  
ATOM   1261  P     U    40      13.295 -28.552 -57.788  1.00  0.00           P  
ATOM   1262  OP2   U    40      13.114 -27.435 -58.756  1.00  0.00           O  
ATOM   1263  OP1   U    40      14.158 -29.702 -58.148  1.00  0.00           O  
ATOM   1264  O5'   U    40      11.854 -29.113 -57.405  1.00  0.00           O  
ATOM   1265  C5'   U    40      11.707 -30.227 -56.510  1.00  0.00           C  
ATOM   1266  C4'   U    40      10.255 -30.432 -56.155  1.00  0.00           C  
ATOM   1267  O4'   U    40       9.756 -29.277 -55.429  1.00  0.00           O  
ATOM   1268  C3'   U    40       9.293 -30.576 -57.324  1.00  0.00           C  
ATOM   1269  O3'   U    40       9.283 -31.882 -57.875  1.00  0.00           O  
ATOM   1270  C1'   U    40       8.393 -29.024 -55.786  1.00  0.00           C  
ATOM   1271  C2'   U    40       7.961 -30.162 -56.712  1.00  0.00           C  
ATOM   1272  O2'   U    40       7.406 -31.209 -55.929  1.00  0.00           O  
ATOM   1273  N1    U    40       8.263 -27.695 -56.430  1.00  0.00           N  
ATOM   1274  C2    U    40       6.991 -27.163 -56.530  1.00  0.00           C  
ATOM   1275  O2    U    40       5.996 -27.734 -56.116  1.00  0.00           O  
ATOM   1276  N3    U    40       6.920 -25.932 -57.132  1.00  0.00           N  
ATOM   1277  C4    U    40       7.967 -25.190 -57.637  1.00  0.00           C  
ATOM   1278  O4    U    40       7.740 -24.094 -58.152  1.00  0.00           O  
ATOM   1279  C5    U    40       9.254 -25.802 -57.499  1.00  0.00           C  
ATOM   1280  C6    U    40       9.352 -27.001 -56.914  1.00  0.00           C  
ATOM   1281  H5'   U    40      12.289 -30.056 -55.594  1.00  0.00           H  
ATOM   1282 H5''   U    40      12.103 -31.142 -56.977  1.00  0.00           H  
ATOM   1283  H4'   U    40      10.178 -31.223 -55.581  1.00  0.00           H  
ATOM   1284  H3'   U    40       9.537 -29.933 -58.023  1.00  0.00           H  
ATOM   1285  H1'   U    40       7.848 -29.042 -54.971  1.00  0.00           H  
ATOM   1286  H2'   U    40       7.333 -29.848 -57.396  1.00  0.00           H  
ATOM   1287 HO2'   U    40       7.814 -32.058 -56.197  1.00  0.00           H  
ATOM   1288  H3    U    40       6.027 -25.536 -57.214  1.00  0.00           H  
ATOM   1289  H5    U    40      10.055 -25.345 -57.829  1.00  0.00           H  
ATOM   1290  H6    U    40      10.243 -27.398 -56.833  1.00  0.00           H  
ATOM   1291  P     C    41       8.886 -32.107 -59.416  1.00  0.00           P  
ATOM   1292  OP2   C    41       9.606 -31.095 -60.230  1.00  0.00           O  
ATOM   1293  OP1   C    41       9.050 -33.550 -59.726  1.00  0.00           O  
ATOM   1294  O5'   C    41       7.331 -31.767 -59.467  1.00  0.00           O  
ATOM   1295  C5'   C    41       6.365 -32.692 -58.990  1.00  0.00           C  
ATOM   1296  C4'   C    41       4.960 -32.167 -59.159  1.00  0.00           C  
ATOM   1297  O4'   C    41       4.813 -30.908 -58.452  1.00  0.00           O  
ATOM   1298  C3'   C    41       4.532 -31.843 -60.582  1.00  0.00           C  
ATOM   1299  O3'   C    41       4.154 -32.992 -61.322  1.00  0.00           O  
ATOM   1300  C1'   C    41       3.915 -30.045 -59.179  1.00  0.00           C  
ATOM   1301  C2'   C    41       3.397 -30.852 -60.371  1.00  0.00           C  
ATOM   1302  O2'   C    41       2.199 -31.513 -59.993  1.00  0.00           O  
ATOM   1303  N1    C    41       4.599 -28.796 -59.598  1.00  0.00           N  
ATOM   1304  C2    C    41       3.810 -27.708 -59.995  1.00  0.00           C  
ATOM   1305  O2    C    41       2.574 -27.820 -59.986  1.00  0.00           O  
ATOM   1306  N3    C    41       4.408 -26.558 -60.382  1.00  0.00           N  
ATOM   1307  C4    C    41       5.738 -26.464 -60.383  1.00  0.00           C  
ATOM   1308  N4    C    41       6.284 -25.309 -60.774  1.00  0.00           N  
ATOM   1309  C5    C    41       6.567 -27.551 -59.987  1.00  0.00           C  
ATOM   1310  C6    C    41       5.963 -28.683 -59.605  1.00  0.00           C  
ATOM   1311  H5'   C    41       6.530 -32.862 -58.039  1.00  0.00           H  
ATOM   1312 H5''   C    41       6.455 -33.531 -59.486  1.00  0.00           H  
ATOM   1313  H4'   C    41       4.332 -32.818 -58.779  1.00  0.00           H  
ATOM   1314  H3'   C    41       5.270 -31.392 -61.044  1.00  0.00           H  
ATOM   1315  H1'   C    41       3.167 -29.822 -58.586  1.00  0.00           H  
ATOM   1316  H2'   C    41       3.265 -30.283 -61.158  1.00  0.00           H  
ATOM   1317 HO2'   C    41       2.259 -32.456 -60.253  1.00  0.00           H  
ATOM   1318  H42   C    41       7.258 -25.208 -60.785  1.00  0.00           H  
ATOM   1319  H41   C    41       5.710 -24.563 -61.046  1.00  0.00           H  
ATOM   1320  H5    C    41       7.543 -27.472 -59.991  1.00  0.00           H  
ATOM   1321  H6    C    41       6.517 -29.443 -59.328  1.00  0.00           H  
ATOM   1322  P     U    42       4.259 -32.992 -62.926  1.00  0.00           P  
ATOM   1323  OP2   U    42       5.562 -32.384 -63.300  1.00  0.00           O  
ATOM   1324  OP1   U    42       3.919 -34.354 -63.410  1.00  0.00           O  
ATOM   1325  O5'   U    42       3.101 -32.000 -63.387  1.00  0.00           O  
ATOM   1326  C5'   U    42       1.736 -32.324 -63.173  1.00  0.00           C  
ATOM   1327  C4'   U    42       0.828 -31.173 -63.535  1.00  0.00           C  
ATOM   1328  O4'   U    42       1.144 -30.016 -62.718  1.00  0.00           O  
ATOM   1329  C3'   U    42       0.934 -30.658 -64.962  1.00  0.00           C  
ATOM   1330  O3'   U    42       0.244 -31.469 -65.897  1.00  0.00           O  
ATOM   1331  C1'   U    42       0.928 -28.810 -63.489  1.00  0.00           C  
ATOM   1332  C2'   U    42       0.376 -29.246 -64.848  1.00  0.00           C  
ATOM   1333  O2'   U    42      -1.042 -29.256 -64.788  1.00  0.00           O  
ATOM   1334  N1    U    42       2.176 -28.019 -63.616  1.00  0.00           N  
ATOM   1335  C2    U    42       2.048 -26.693 -63.984  1.00  0.00           C  
ATOM   1336  O2    U    42       0.972 -26.163 -64.201  1.00  0.00           O  
ATOM   1337  N3    U    42       3.229 -26.000 -64.088  1.00  0.00           N  
ATOM   1338  C4    U    42       4.501 -26.487 -63.868  1.00  0.00           C  
ATOM   1339  O4    U    42       5.467 -25.736 -64.004  1.00  0.00           O  
ATOM   1340  C5    U    42       4.556 -27.867 -63.491  1.00  0.00           C  
ATOM   1341  C6    U    42       3.421 -28.563 -63.381  1.00  0.00           C  
ATOM   1342  H5'   U    42       1.605 -32.548 -62.229  1.00  0.00           H  
ATOM   1343 H5''   U    42       1.501 -33.100 -63.722  1.00  0.00           H  
ATOM   1344  H4'   U    42      -0.101 -31.438 -63.363  1.00  0.00           H  
ATOM   1345  H3'   U    42       1.881 -30.609 -65.215  1.00  0.00           H  
ATOM   1346  H1'   U    42       0.253 -28.275 -63.021  1.00  0.00           H  
ATOM   1347  H2'   U    42       0.705 -28.670 -65.570  1.00  0.00           H  
ATOM   1348 HO2'   U    42      -1.371 -30.107 -65.147  1.00  0.00           H  
ATOM   1349  H3    U    42       3.162 -25.058 -64.348  1.00  0.00           H  
ATOM   1350  H5    U    42       5.419 -28.296 -63.314  1.00  0.00           H  
ATOM   1351  H6    U    42       3.486 -29.506 -63.123  1.00  0.00           H  
ATOM   1352  P     C    43       0.718 -31.517 -67.432  1.00  0.00           P  
ATOM   1353  OP2   C    43       2.197 -31.637 -67.454  1.00  0.00           O  
ATOM   1354  OP1   C    43      -0.110 -32.528 -68.137  1.00  0.00           O  
ATOM   1355  O5'   C    43       0.331 -30.081 -68.001  1.00  0.00           O  
ATOM   1356  C5'   C    43      -1.027 -29.705 -68.173  1.00  0.00           C  
ATOM   1357  C4'   C    43      -1.155 -28.277 -68.642  1.00  0.00           C  
ATOM   1358  O4'   C    43      -0.595 -27.377 -67.650  1.00  0.00           O  
ATOM   1359  C3'   C    43      -0.413 -27.922 -69.922  1.00  0.00           C  
ATOM   1360  O3'   C    43      -1.098 -28.336 -71.093  1.00  0.00           O  
ATOM   1361  C1'   C    43       0.010 -26.247 -68.311  1.00  0.00           C  
ATOM   1362  C2'   C    43      -0.255 -26.413 -69.807  1.00  0.00           C  
ATOM   1363  O2'   C    43      -1.463 -25.742 -70.139  1.00  0.00           O  
ATOM   1364  N1    C    43       1.460 -26.163 -68.002  1.00  0.00           N  
ATOM   1365  C2    C    43       2.119 -24.947 -68.227  1.00  0.00           C  
ATOM   1366  O2    C    43       1.477 -23.984 -68.676  1.00  0.00           O  
ATOM   1367  N3    C    43       3.439 -24.844 -67.954  1.00  0.00           N  
ATOM   1368  C4    C    43       4.106 -25.893 -67.473  1.00  0.00           C  
ATOM   1369  N4    C    43       5.408 -25.745 -67.218  1.00  0.00           N  
ATOM   1370  C5    C    43       3.466 -27.142 -67.234  1.00  0.00           C  
ATOM   1371  C6    C    43       2.159 -27.232 -67.507  1.00  0.00           C  
ATOM   1372  H5'   C    43      -1.496 -29.804 -67.317  1.00  0.00           H  
ATOM   1373 H5''   C    43      -1.441 -30.298 -68.835  1.00  0.00           H  
ATOM   1374  H4'   C    43      -2.106 -28.067 -68.759  1.00  0.00           H  
ATOM   1375  H3'   C    43       0.474 -28.339 -69.905  1.00  0.00           H  
ATOM   1376  H1'   C    43      -0.437 -25.436 -67.988  1.00  0.00           H  
ATOM   1377  H2'   C    43       0.499 -26.088 -70.344  1.00  0.00           H  
ATOM   1378 HO2'   C    43      -2.027 -26.345 -70.666  1.00  0.00           H  
ATOM   1379  H42   C    43       5.926 -26.497 -66.864  1.00  0.00           H  
ATOM   1380  H41   C    43       5.845 -24.884 -67.384  1.00  0.00           H  
ATOM   1381  H5    C    43       3.965 -27.907 -66.879  1.00  0.00           H  
ATOM   1382  H6    C    43       1.701 -28.083 -67.349  1.00  0.00           H  
ATOM   1383  P     A    44      -0.282 -28.629 -72.446  1.00  0.00           P  
ATOM   1384  OP2   A    44       0.937 -29.398 -72.091  1.00  0.00           O  
ATOM   1385  OP1   A    44      -1.231 -29.176 -73.447  1.00  0.00           O  
ATOM   1386  O5'   A    44       0.176 -27.183 -72.939  1.00  0.00           O  
ATOM   1387  C5'   A    44      -0.773 -26.241 -73.413  1.00  0.00           C  
ATOM   1388  C4'   A    44      -0.142 -24.892 -73.655  1.00  0.00           C  
ATOM   1389  O4'   A    44       0.435 -24.391 -72.421  1.00  0.00           O  
ATOM   1390  C3'   A    44       1.014 -24.865 -74.643  1.00  0.00           C  
ATOM   1391  O3'   A    44       0.588 -24.880 -75.995  1.00  0.00           O  
ATOM   1392  C1'   A    44       1.631 -23.628 -72.727  1.00  0.00           C  
ATOM   1393  C2'   A    44       1.757 -23.595 -74.251  1.00  0.00           C  
ATOM   1394  O2'   A    44       1.096 -22.439 -74.743  1.00  0.00           O  
ATOM   1395  N1    A    44       6.539 -22.871 -71.350  1.00  0.00           N  
ATOM   1396  C2    A    44       5.649 -22.090 -71.972  1.00  0.00           C  
ATOM   1397  N3    A    44       4.385 -22.350 -72.299  1.00  0.00           N  
ATOM   1398  C4    A    44       4.041 -23.592 -71.916  1.00  0.00           C  
ATOM   1399  C5    A    44       4.845 -24.512 -71.269  1.00  0.00           C  
ATOM   1400  C6    A    44       6.162 -24.114 -70.978  1.00  0.00           C  
ATOM   1401  N6    A    44       7.052 -24.894 -70.359  1.00  0.00           N  
ATOM   1402  N7    A    44       4.150 -25.690 -71.031  1.00  0.00           N  
ATOM   1403  C8    A    44       2.961 -25.460 -71.531  1.00  0.00           C  
ATOM   1404  N9    A    44       2.825 -24.210 -72.084  1.00  0.00           N  
ATOM   1405  H5'   A    44      -1.488 -26.143 -72.748  1.00  0.00           H  
ATOM   1406 H5''   A    44      -1.160 -26.568 -74.251  1.00  0.00           H  
ATOM   1407  H4'   A    44      -0.834 -24.268 -73.959  1.00  0.00           H  
ATOM   1408  H3'   A    44       1.594 -25.639 -74.481  1.00  0.00           H  
ATOM   1409  H1'   A    44       1.491 -22.717 -72.392  1.00  0.00           H  
ATOM   1410  H2'   A    44       2.696 -23.625 -74.533  1.00  0.00           H  
ATOM   1411 HO2'   A    44       0.503 -22.698 -75.478  1.00  0.00           H  
ATOM   1412  H2    A    44       5.972 -21.198 -72.220  1.00  0.00           H  
ATOM   1413  H61   A    44       7.956 -24.560 -70.183  1.00  0.00           H  
ATOM   1414  H62   A    44       6.800 -25.798 -70.080  1.00  0.00           H  
ATOM   1415  H8    A    44       2.236 -26.120 -71.514  1.00  0.00           H  
ATOM   1416  P     G    45       1.568 -25.426 -77.146  1.00  0.00           P  
ATOM   1417  OP2   G    45       2.242 -26.647 -76.633  1.00  0.00           O  
ATOM   1418  OP1   G    45       0.800 -25.491 -78.414  1.00  0.00           O  
ATOM   1419  O5'   G    45       2.668 -24.282 -77.292  1.00  0.00           O  
ATOM   1420  C5'   G    45       2.327 -23.008 -77.819  1.00  0.00           C  
ATOM   1421  C4'   G    45       3.510 -22.071 -77.811  1.00  0.00           C  
ATOM   1422  O4'   G    45       3.953 -21.850 -76.447  1.00  0.00           O  
ATOM   1423  C3'   G    45       4.756 -22.565 -78.530  1.00  0.00           C  
ATOM   1424  O3'   G    45       4.670 -22.436 -79.940  1.00  0.00           O  
ATOM   1425  C1'   G    45       5.398 -21.650 -76.448  1.00  0.00           C  
ATOM   1426  C2'   G    45       5.856 -21.718 -77.907  1.00  0.00           C  
ATOM   1427  O2'   G    45       5.868 -20.406 -78.448  1.00  0.00           O  
ATOM   1428  N1    G    45       9.744 -22.912 -74.115  1.00  0.00           N  
ATOM   1429  C2    G    45       9.452 -21.812 -74.885  1.00  0.00           C  
ATOM   1430  N2    G    45      10.444 -20.927 -75.058  1.00  0.00           N  
ATOM   1431  N3    G    45       8.272 -21.592 -75.442  1.00  0.00           N  
ATOM   1432  C4    G    45       7.392 -22.578 -75.168  1.00  0.00           C  
ATOM   1433  C5    G    45       7.582 -23.716 -74.413  1.00  0.00           C  
ATOM   1434  C6    G    45       8.852 -23.940 -73.820  1.00  0.00           C  
ATOM   1435  O6    G    45       9.217 -24.888 -73.115  1.00  0.00           O  
ATOM   1436  N7    G    45       6.424 -24.479 -74.372  1.00  0.00           N  
ATOM   1437  C8    G    45       5.567 -23.804 -75.089  1.00  0.00           C  
ATOM   1438  N9    G    45       6.089 -22.641 -75.601  1.00  0.00           N  
ATOM   1439  H5'   G    45       1.608 -22.620 -77.277  1.00  0.00           H  
ATOM   1440 H5''   G    45       2.011 -23.117 -78.740  1.00  0.00           H  
ATOM   1441  H4'   G    45       3.237 -21.213 -78.200  1.00  0.00           H  
ATOM   1442  H3'   G    45       4.907 -23.507 -78.302  1.00  0.00           H  
ATOM   1443  H1'   G    45       5.562 -20.750 -76.097  1.00  0.00           H  
ATOM   1444  H2'   G    45       6.732 -22.152 -77.986  1.00  0.00           H  
ATOM   1445 HO2'   G    45       5.398 -20.411 -79.308  1.00  0.00           H  
ATOM   1446  H1    G    45      10.648 -22.982 -73.746  1.00  0.00           H  
ATOM   1447  H22   G    45      10.295 -20.123 -75.597  1.00  0.00           H  
ATOM   1448  H21   G    45      11.321 -21.083 -74.648  1.00  0.00           H  
ATOM   1449  H8    G    45       4.646 -24.098 -75.245  1.00  0.00           H  
ATOM   1450  P     G    46       5.539 -23.398 -80.891  1.00  0.00           P  
ATOM   1451  OP2   G    46       5.434 -24.782 -80.366  1.00  0.00           O  
ATOM   1452  OP1   G    46       5.160 -23.116 -82.300  1.00  0.00           O  
ATOM   1453  O5'   G    46       7.038 -22.901 -80.677  1.00  0.00           O  
ATOM   1454  C5'   G    46       7.447 -21.610 -81.103  1.00  0.00           C  
ATOM   1455  C4'   G    46       8.886 -21.338 -80.746  1.00  0.00           C  
ATOM   1456  O4'   G    46       9.045 -21.342 -79.304  1.00  0.00           O  
ATOM   1457  C3'   G    46       9.900 -22.364 -81.232  1.00  0.00           C  
ATOM   1458  O3'   G    46      10.222 -22.218 -82.606  1.00  0.00           O  
ATOM   1459  C1'   G    46      10.371 -21.837 -78.977  1.00  0.00           C  
ATOM   1460  C2'   G    46      11.080 -22.131 -80.300  1.00  0.00           C  
ATOM   1461  O2'   G    46      11.826 -20.987 -80.688  1.00  0.00           O  
ATOM   1462  N1    G    46      12.948 -24.970 -75.902  1.00  0.00           N  
ATOM   1463  C2    G    46      13.389 -23.872 -76.600  1.00  0.00           C  
ATOM   1464  N2    G    46      14.688 -23.562 -76.464  1.00  0.00           N  
ATOM   1465  N3    G    46      12.615 -23.130 -77.374  1.00  0.00           N  
ATOM   1466  C4    G    46      11.343 -23.580 -77.398  1.00  0.00           C  
ATOM   1467  C5    G    46      10.801 -24.663 -76.740  1.00  0.00           C  
ATOM   1468  C6    G    46      11.642 -25.451 -75.912  1.00  0.00           C  
ATOM   1469  O6    G    46      11.350 -26.451 -75.245  1.00  0.00           O  
ATOM   1470  N7    G    46       9.450 -24.789 -77.027  1.00  0.00           N  
ATOM   1471  C8    G    46       9.200 -23.799 -77.840  1.00  0.00           C  
ATOM   1472  N9    G    46      10.303 -23.026 -78.107  1.00  0.00           N  
ATOM   1473  H5'   G    46       6.878 -20.936 -80.675  1.00  0.00           H  
ATOM   1474 H5''   G    46       7.340 -21.546 -82.076  1.00  0.00           H  
ATOM   1475  H4'   G    46       9.138 -20.455 -81.091  1.00  0.00           H  
ATOM   1476  H3'   G    46       9.543 -23.265 -81.080  1.00  0.00           H  
ATOM   1477  H1'   G    46      10.841 -21.116 -78.509  1.00  0.00           H  
ATOM   1478  H2'   G    46      11.648 -22.929 -80.233  1.00  0.00           H  
ATOM   1479 HO2'   G    46      11.630 -20.780 -81.624  1.00  0.00           H  
ATOM   1480  H1    G    46      13.602 -25.453 -75.355  1.00  0.00           H  
ATOM   1481  H22   G    46      15.058 -22.787 -76.938  1.00  0.00           H  
ATOM   1482  H21   G    46      15.267 -24.107 -75.892  1.00  0.00           H  
ATOM   1483  H8    G    46       8.313 -23.626 -78.220  1.00  0.00           H  
ATOM   1484  P     G    47      10.591 -23.510 -83.476  1.00  0.00           P  
ATOM   1485  OP2   G    47       9.560 -24.555 -83.260  1.00  0.00           O  
ATOM   1486  OP1   G    47      10.864 -23.031 -84.853  1.00  0.00           O  
ATOM   1487  O5'   G    47      11.951 -24.023 -82.828  1.00  0.00           O  
ATOM   1488  C5'   G    47      13.172 -23.286 -82.989  1.00  0.00           C  
ATOM   1489  C4'   G    47      14.283 -23.937 -82.199  1.00  0.00           C  
ATOM   1490  O4'   G    47      13.936 -23.968 -80.782  1.00  0.00           O  
ATOM   1491  C3'   G    47      14.552 -25.396 -82.528  1.00  0.00           C  
ATOM   1492  O3'   G    47      15.292 -25.568 -83.725  1.00  0.00           O  
ATOM   1493  C1'   G    47      14.525 -25.106 -80.194  1.00  0.00           C  
ATOM   1494  C2'   G    47      15.295 -25.856 -81.285  1.00  0.00           C  
ATOM   1495  O2'   G    47      16.634 -25.423 -81.295  1.00  0.00           O  
ATOM   1496  N1    G    47      13.527 -28.928 -76.990  1.00  0.00           N  
ATOM   1497  C2    G    47      14.719 -28.295 -77.263  1.00  0.00           C  
ATOM   1498  N2    G    47      15.801 -28.765 -76.627  1.00  0.00           N  
ATOM   1499  N3    G    47      14.845 -27.277 -78.099  1.00  0.00           N  
ATOM   1500  C4    G    47      13.669 -26.938 -78.665  1.00  0.00           C  
ATOM   1501  C5    G    47      12.424 -27.499 -78.466  1.00  0.00           C  
ATOM   1502  C6    G    47      12.301 -28.594 -77.551  1.00  0.00           C  
ATOM   1503  O6    G    47      11.282 -29.229 -77.233  1.00  0.00           O  
ATOM   1504  N7    G    47      11.468 -26.860 -79.245  1.00  0.00           N  
ATOM   1505  C8    G    47      12.134 -25.944 -79.895  1.00  0.00           C  
ATOM   1506  N9    G    47      13.480 -25.948 -79.605  1.00  0.00           N  
ATOM   1507  H5'   G    47      13.034 -22.249 -82.651  1.00  0.00           H  
ATOM   1508 H5''   G    47      13.448 -23.243 -84.053  1.00  0.00           H  
ATOM   1509  H4'   G    47      15.172 -23.338 -82.443  1.00  0.00           H  
ATOM   1510  H3'   G    47      13.640 -25.984 -82.711  1.00  0.00           H  
ATOM   1511  H1'   G    47      15.245 -24.872 -79.398  1.00  0.00           H  
ATOM   1512  H2'   G    47      15.342 -26.951 -81.200  1.00  0.00           H  
ATOM   1513 HO2'   G    47      16.981 -25.429 -82.233  1.00  0.00           H  
ATOM   1514  H1    G    47      13.545 -29.687 -76.340  1.00  0.00           H  
ATOM   1515  H22   G    47      16.695 -28.346 -76.786  1.00  0.00           H  
ATOM   1516  H21   G    47      15.715 -29.534 -75.994  1.00  0.00           H  
ATOM   1517  H8    G    47      11.670 -25.250 -80.611  1.00  0.00           H  
ATOM   1518  P     G    48      15.039 -26.856 -84.652  1.00  0.00           P  
ATOM   1519  OP2   G    48      13.573 -27.067 -84.755  1.00  0.00           O  
ATOM   1520  OP1   G    48      15.847 -26.699 -85.889  1.00  0.00           O  
ATOM   1521  O5'   G    48      15.654 -28.063 -83.813  1.00  0.00           O  
ATOM   1522  C5'   G    48      14.811 -29.026 -83.196  1.00  0.00           C  
ATOM   1523  C4'   G    48      15.590 -29.942 -82.287  1.00  0.00           C  
ATOM   1524  O4'   G    48      15.158 -29.705 -80.921  1.00  0.00           O  
ATOM   1525  C3'   G    48      15.388 -31.434 -82.509  1.00  0.00           C  
ATOM   1526  O3'   G    48      16.280 -31.977 -83.467  1.00  0.00           O  
ATOM   1527  C1'   G    48      15.078 -30.929 -80.219  1.00  0.00           C  
ATOM   1528  C2'   G    48      15.664 -32.013 -81.126  1.00  0.00           C  
ATOM   1529  O2'   G    48      17.059 -32.117 -80.879  1.00  0.00           O  
ATOM   1530  N1    G    48      11.779 -33.845 -77.664  1.00  0.00           N  
ATOM   1531  C2    G    48      13.149 -33.924 -77.727  1.00  0.00           C  
ATOM   1532  N2    G    48      13.722 -34.907 -77.017  1.00  0.00           N  
ATOM   1533  N3    G    48      13.905 -33.099 -78.433  1.00  0.00           N  
ATOM   1534  C4    G    48      13.170 -32.173 -79.084  1.00  0.00           C  
ATOM   1535  C5    G    48      11.801 -32.008 -79.088  1.00  0.00           C  
ATOM   1536  C6    G    48      11.002 -32.900 -78.327  1.00  0.00           C  
ATOM   1537  O6    G    48       9.772 -32.918 -78.202  1.00  0.00           O  
ATOM   1538  N7    G    48      11.436 -30.934 -79.887  1.00  0.00           N  
ATOM   1539  C8    G    48      12.569 -30.474 -80.346  1.00  0.00           C  
ATOM   1540  N9    G    48      13.660 -31.179 -79.898  1.00  0.00           N  
ATOM   1541  H5'   G    48      14.374 -29.560 -83.891  1.00  0.00           H  
ATOM   1542 H5''   G    48      14.125 -28.561 -82.672  1.00  0.00           H  
ATOM   1543  H4'   G    48      16.545 -29.736 -82.370  1.00  0.00           H  
ATOM   1544  H3'   G    48      14.452 -31.599 -82.745  1.00  0.00           H  
ATOM   1545  H1'   G    48      15.597 -30.881 -79.389  1.00  0.00           H  
ATOM   1546  H2'   G    48      15.208 -32.872 -80.998  1.00  0.00           H  
ATOM   1547 HO2'   G    48      17.521 -32.280 -81.728  1.00  0.00           H  
ATOM   1548  H1    G    48      11.311 -34.505 -77.111  1.00  0.00           H  
ATOM   1549  H22   G    48      14.697 -35.012 -77.023  1.00  0.00           H  
ATOM   1550  H21   G    48      13.170 -35.522 -76.491  1.00  0.00           H  
ATOM   1551  H8    G    48      12.633 -29.703 -80.948  1.00  0.00           H  
ATOM   1552  P     A    49      15.714 -32.601 -84.835  1.00  0.00           P  
ATOM   1553  OP2   A    49      14.721 -31.652 -85.397  1.00  0.00           O  
ATOM   1554  OP1   A    49      16.872 -33.027 -85.661  1.00  0.00           O  
ATOM   1555  O5'   A    49      14.934 -33.910 -84.368  1.00  0.00           O  
ATOM   1556  C5'   A    49      13.913 -34.477 -85.175  1.00  0.00           C  
ATOM   1557  C4'   A    49      13.860 -35.977 -85.028  1.00  0.00           C  
ATOM   1558  O4'   A    49      15.089 -36.543 -85.555  1.00  0.00           O  
ATOM   1559  C3'   A    49      13.790 -36.506 -83.604  1.00  0.00           C  
ATOM   1560  O3'   A    49      12.469 -36.550 -83.093  1.00  0.00           O  
ATOM   1561  C1'   A    49      15.459 -37.682 -84.802  1.00  0.00           C  
ATOM   1562  C2'   A    49      14.366 -37.911 -83.755  1.00  0.00           C  
ATOM   1563  O2'   A    49      13.402 -38.809 -84.284  1.00  0.00           O  
ATOM   1564  N1    A    49      19.333 -39.645 -82.029  1.00  0.00           N  
ATOM   1565  C2    A    49      18.179 -40.170 -82.462  1.00  0.00           C  
ATOM   1566  N3    A    49      17.214 -39.601 -83.181  1.00  0.00           N  
ATOM   1567  C4    A    49      17.523 -38.324 -83.466  1.00  0.00           C  
ATOM   1568  C5    A    49      18.668 -37.646 -83.091  1.00  0.00           C  
ATOM   1569  C6    A    49      19.613 -38.360 -82.332  1.00  0.00           C  
ATOM   1570  N6    A    49      20.762 -37.837 -81.899  1.00  0.00           N  
ATOM   1571  N7    A    49      18.643 -36.341 -83.565  1.00  0.00           N  
ATOM   1572  C8    A    49      17.503 -36.261 -84.205  1.00  0.00           C  
ATOM   1573  N9    A    49      16.774 -37.425 -84.186  1.00  0.00           N  
ATOM   1574  H5'   A    49      14.085 -34.254 -86.113  1.00  0.00           H  
ATOM   1575 H5''   A    49      13.049 -34.099 -84.910  1.00  0.00           H  
ATOM   1576  H4'   A    49      13.098 -36.319 -85.541  1.00  0.00           H  
ATOM   1577  H3'   A    49      14.382 -35.973 -83.033  1.00  0.00           H  
ATOM   1578  H1'   A    49      15.519 -38.467 -85.387  1.00  0.00           H  
ATOM   1579  H2'   A    49      14.743 -38.237 -82.911  1.00  0.00           H  
ATOM   1580 HO2'   A    49      12.524 -38.592 -83.907  1.00  0.00           H  
ATOM   1581  H2    A    49      18.024 -41.106 -82.215  1.00  0.00           H  
ATOM   1582  H61   A    49      21.382 -38.385 -81.373  1.00  0.00           H  
ATOM   1583  H62   A    49      20.987 -36.906 -82.107  1.00  0.00           H  
ATOM   1584  H8    A    49      17.198 -35.446 -84.656  1.00  0.00           H  
ATOM   1585  P     A    50      12.150 -35.972 -81.628  1.00  0.00           P  
ATOM   1586  OP2   A    50      12.970 -34.752 -81.426  1.00  0.00           O  
ATOM   1587  OP1   A    50      10.675 -35.900 -81.472  1.00  0.00           O  
ATOM   1588  O5'   A    50      12.695 -37.099 -80.642  1.00  0.00           O  
ATOM   1589  C5'   A    50      12.158 -38.413 -80.669  1.00  0.00           C  
ATOM   1590  C4'   A    50      13.077 -39.402 -79.998  1.00  0.00           C  
ATOM   1591  O4'   A    50      14.344 -39.481 -80.708  1.00  0.00           O  
ATOM   1592  C3'   A    50      13.478 -39.075 -78.567  1.00  0.00           C  
ATOM   1593  O3'   A    50      12.495 -39.447 -77.617  1.00  0.00           O  
ATOM   1594  C1'   A    50      15.397 -39.660 -79.792  1.00  0.00           C  
ATOM   1595  C2'   A    50      14.773 -39.850 -78.411  1.00  0.00           C  
ATOM   1596  O2'   A    50      14.524 -41.232 -78.199  1.00  0.00           O  
ATOM   1597  N1    A    50      20.010 -37.725 -78.558  1.00  0.00           N  
ATOM   1598  C2    A    50      19.456 -38.927 -78.358  1.00  0.00           C  
ATOM   1599  N3    A    50      18.247 -39.364 -78.706  1.00  0.00           N  
ATOM   1600  C4    A    50      17.558 -38.400 -79.341  1.00  0.00           C  
ATOM   1601  C5    A    50      17.992 -37.117 -79.620  1.00  0.00           C  
ATOM   1602  C6    A    50      19.291 -36.779 -79.199  1.00  0.00           C  
ATOM   1603  N6    A    50      19.844 -35.580 -79.398  1.00  0.00           N  
ATOM   1604  N7    A    50      17.009 -36.401 -80.289  1.00  0.00           N  
ATOM   1605  C8    A    50      16.019 -37.252 -80.397  1.00  0.00           C  
ATOM   1606  N9    A    50      16.282 -38.481 -79.845  1.00  0.00           N  
ATOM   1607  H5'   A    50      12.023 -38.685 -81.601  1.00  0.00           H  
ATOM   1608 H5''   A    50      11.293 -38.416 -80.208  1.00  0.00           H  
ATOM   1609  H4'   A    50      12.656 -40.287 -80.011  1.00  0.00           H  
ATOM   1610  H3'   A    50      13.665 -38.115 -78.497  1.00  0.00           H  
ATOM   1611  H1'   A    50      15.906 -40.462 -80.033  1.00  0.00           H  
ATOM   1612  H2'   A    50      15.336 -39.469 -77.705  1.00  0.00           H  
ATOM   1613 HO2'   A    50      13.685 -41.331 -77.703  1.00  0.00           H  
ATOM   1614  H2    A    50      20.019 -39.577 -77.888  1.00  0.00           H  
ATOM   1615  H61   A    50      20.755 -35.403 -79.081  1.00  0.00           H  
ATOM   1616  H62   A    50      19.341 -34.878 -79.861  1.00  0.00           H  
ATOM   1617  H8    A    50      15.169 -37.031 -80.832  1.00  0.00           H  
ATOM   1618  P     A    51      12.225 -38.524 -76.329  1.00  0.00           P  
ATOM   1619  OP2   A    51      12.110 -37.117 -76.788  1.00  0.00           O  
ATOM   1620  OP1   A    51      11.121 -39.134 -75.548  1.00  0.00           O  
ATOM   1621  O5'   A    51      13.564 -38.655 -75.475  1.00  0.00           O  
ATOM   1622  C5'   A    51      13.940 -39.894 -74.893  1.00  0.00           C  
ATOM   1623  C4'   A    51      15.321 -39.828 -74.291  1.00  0.00           C  
ATOM   1624  O4'   A    51      16.319 -39.581 -75.319  1.00  0.00           O  
ATOM   1625  C3'   A    51      15.555 -38.718 -73.279  1.00  0.00           C  
ATOM   1626  O3'   A    51      15.091 -39.044 -71.980  1.00  0.00           O  
ATOM   1627  C1'   A    51      17.313 -38.720 -74.840  1.00  0.00           C  
ATOM   1628  C2'   A    51      17.063 -38.535 -73.348  1.00  0.00           C  
ATOM   1629  O2'   A    51      17.739 -39.558 -72.632  1.00  0.00           O  
ATOM   1630  N1    A    51      19.764 -34.414 -76.258  1.00  0.00           N  
ATOM   1631  C2    A    51      20.146 -35.467 -75.523  1.00  0.00           C  
ATOM   1632  N3    A    51      19.455 -36.556 -75.193  1.00  0.00           N  
ATOM   1633  C4    A    51      18.215 -36.508 -75.709  1.00  0.00           C  
ATOM   1634  C5    A    51      17.679 -35.495 -76.483  1.00  0.00           C  
ATOM   1635  C6    A    51      18.512 -34.397 -76.763  1.00  0.00           C  
ATOM   1636  N6    A    51      18.132 -33.347 -77.494  1.00  0.00           N  
ATOM   1637  N7    A    51      16.369 -35.789 -76.837  1.00  0.00           N  
ATOM   1638  C8    A    51      16.147 -36.954 -76.280  1.00  0.00           C  
ATOM   1639  N9    A    51      17.221 -37.448 -75.582  1.00  0.00           N  
ATOM   1640  H5'   A    51      13.925 -40.590 -75.583  1.00  0.00           H  
ATOM   1641 H5''   A    51      13.296 -40.127 -74.192  1.00  0.00           H  
ATOM   1642  H4'   A    51      15.522 -40.687 -73.863  1.00  0.00           H  
ATOM   1643  H3'   A    51      15.116 -37.899 -73.591  1.00  0.00           H  
ATOM   1644  H1'   A    51      18.202 -39.113 -74.975  1.00  0.00           H  
ATOM   1645  H2'   A    51      17.330 -37.642 -73.045  1.00  0.00           H  
ATOM   1646 HO2'   A    51      17.208 -39.802 -71.846  1.00  0.00           H  
ATOM   1647  H2    A    51      21.064 -35.431 -75.181  1.00  0.00           H  
ATOM   1648  H61   A    51      18.758 -32.610 -77.655  1.00  0.00           H  
ATOM   1649  H62   A    51      17.228 -33.313 -77.870  1.00  0.00           H  
ATOM   1650  H8    A    51      15.292 -37.428 -76.354  1.00  0.00           H  
ATOM   1651  P     C    52      14.803 -37.876 -70.924  1.00  0.00           P  
ATOM   1652  OP2   C    52      13.364 -37.985 -70.578  1.00  0.00           O  
ATOM   1653  OP1   C    52      15.827 -38.030 -69.859  1.00  0.00           O  
ATOM   1654  O5'   C    52      15.037 -36.467 -71.630  1.00  0.00           O  
ATOM   1655  C5'   C    52      15.610 -35.381 -70.919  1.00  0.00           C  
ATOM   1656  C4'   C    52      16.465 -34.528 -71.806  1.00  0.00           C  
ATOM   1657  O4'   C    52      15.989 -34.658 -73.169  1.00  0.00           O  
ATOM   1658  C3'   C    52      16.422 -33.031 -71.550  1.00  0.00           C  
ATOM   1659  O3'   C    52      17.288 -32.664 -70.487  1.00  0.00           O  
ATOM   1660  C1'   C    52      16.175 -33.441 -73.851  1.00  0.00           C  
ATOM   1661  C2'   C    52      16.895 -32.496 -72.893  1.00  0.00           C  
ATOM   1662  O2'   C    52      18.270 -32.700 -73.097  1.00  0.00           O  
ATOM   1663  N1    C    52      14.851 -32.927 -74.239  1.00  0.00           N  
ATOM   1664  C2    C    52      14.802 -31.834 -75.104  1.00  0.00           C  
ATOM   1665  O2    C    52      15.871 -31.361 -75.523  1.00  0.00           O  
ATOM   1666  N3    C    52      13.602 -31.323 -75.461  1.00  0.00           N  
ATOM   1667  C4    C    52      12.480 -31.873 -74.998  1.00  0.00           C  
ATOM   1668  N4    C    52      11.317 -31.338 -75.379  1.00  0.00           N  
ATOM   1669  C5    C    52      12.499 -32.997 -74.122  1.00  0.00           C  
ATOM   1670  C6    C    52      13.694 -33.486 -73.770  1.00  0.00           C  
ATOM   1671  H5'   C    52      16.160 -35.733 -70.188  1.00  0.00           H  
ATOM   1672 H5''   C    52      14.892 -34.831 -70.543  1.00  0.00           H  
ATOM   1673  H4'   C    52      17.487 -34.893 -71.626  1.00  0.00           H  
ATOM   1674  H3'   C    52      15.434 -32.665 -71.231  1.00  0.00           H  
ATOM   1675  H1'   C    52      16.783 -33.493 -74.766  1.00  0.00           H  
ATOM   1676  H2'   C    52      16.753 -31.410 -72.991  1.00  0.00           H  
ATOM   1677 HO2'   C    52      18.525 -32.370 -74.006  1.00  0.00           H  
ATOM   1678  H42   C    52      10.455 -31.726 -75.049  1.00  0.00           H  
ATOM   1679  H41   C    52      11.307 -30.551 -75.995  1.00  0.00           H  
ATOM   1680  H5    C    52      11.566 -33.445 -73.750  1.00  0.00           H  
ATOM   1681  H6    C    52      13.748 -34.354 -73.096  1.00  0.00           H  
ATOM   1682  P     U    53      16.822 -31.566 -69.410  1.00  0.00           P  
ATOM   1683  OP2   U    53      15.347 -31.616 -69.262  1.00  0.00           O  
ATOM   1684  OP1   U    53      17.692 -31.712 -68.215  1.00  0.00           O  
ATOM   1685  O5'   U    53      17.129 -30.157 -70.078  1.00  0.00           O  
ATOM   1686  C5'   U    53      18.463 -29.764 -70.430  1.00  0.00           C  
ATOM   1687  C4'   U    53      18.410 -28.549 -71.322  1.00  0.00           C  
ATOM   1688  O4'   U    53      17.746 -28.880 -72.570  1.00  0.00           O  
ATOM   1689  C3'   U    53      17.624 -27.360 -70.789  1.00  0.00           C  
ATOM   1690  O3'   U    53      18.370 -26.562 -69.886  1.00  0.00           O  
ATOM   1691  C1'   U    53      16.935 -27.798 -73.006  1.00  0.00           C  
ATOM   1692  C2'   U    53      17.222 -26.630 -72.061  1.00  0.00           C  
ATOM   1693  O2'   U    53      18.303 -25.870 -72.583  1.00  0.00           O  
ATOM   1694  N1    U    53      15.507 -28.198 -72.988  1.00  0.00           N  
ATOM   1695  C2    U    53      14.627 -27.430 -73.729  1.00  0.00           C  
ATOM   1696  O2    U    53      14.976 -26.461 -74.380  1.00  0.00           O  
ATOM   1697  N3    U    53      13.317 -27.838 -73.683  1.00  0.00           N  
ATOM   1698  C4    U    53      12.804 -28.913 -72.987  1.00  0.00           C  
ATOM   1699  O4    U    53      11.597 -29.150 -73.046  1.00  0.00           O  
ATOM   1700  C5    U    53      13.771 -29.661 -72.244  1.00  0.00           C  
ATOM   1701  C6    U    53      15.054 -29.287 -72.272  1.00  0.00           C  
ATOM   1702  H5'   U    53      18.976 -30.588 -70.946  1.00  0.00           H  
ATOM   1703 H5''   U    53      19.044 -29.541 -69.523  1.00  0.00           H  
ATOM   1704  H4'   U    53      19.327 -28.261 -71.515  1.00  0.00           H  
ATOM   1705  H3'   U    53      16.817 -27.685 -70.337  1.00  0.00           H  
ATOM   1706  H1'   U    53      17.188 -27.548 -73.919  1.00  0.00           H  
ATOM   1707  H2'   U    53      16.423 -26.077 -71.923  1.00  0.00           H  
ATOM   1708 HO2'   U    53      18.958 -25.717 -71.870  1.00  0.00           H  
ATOM   1709  H3    U    53      12.676 -27.308 -74.201  1.00  0.00           H  
ATOM   1710  H5    U    53      13.494 -30.442 -71.720  1.00  0.00           H  
ATOM   1711  H6    U    53      15.697 -29.814 -71.755  1.00  0.00           H  
ATOM   1712  P     U    54      17.636 -25.812 -68.670  1.00  0.00           P  
ATOM   1713  OP2   U    54      16.563 -26.703 -68.161  1.00  0.00           O  
ATOM   1714  OP1   U    54      18.679 -25.313 -67.739  1.00  0.00           O  
ATOM   1715  O5'   U    54      16.946 -24.552 -69.357  1.00  0.00           O  
ATOM   1716  C5'   U    54      17.726 -23.503 -69.912  1.00  0.00           C  
ATOM   1717  C4'   U    54      16.918 -22.644 -70.853  1.00  0.00           C  
ATOM   1718  O4'   U    54      16.333 -23.469 -71.895  1.00  0.00           O  
ATOM   1719  C3'   U    54      15.729 -21.918 -70.244  1.00  0.00           C  
ATOM   1720  O3'   U    54      16.090 -20.708 -69.599  1.00  0.00           O  
ATOM   1721  C1'   U    54      15.011 -23.037 -72.197  1.00  0.00           C  
ATOM   1722  C2'   U    54      14.810 -21.722 -71.441  1.00  0.00           C  
ATOM   1723  O2'   U    54      15.251 -20.647 -72.259  1.00  0.00           O  
ATOM   1724  N1    U    54      14.012 -24.063 -71.816  1.00  0.00           N  
ATOM   1725  C2    U    54      12.759 -23.970 -72.393  1.00  0.00           C  
ATOM   1726  O2    U    54      12.455 -23.096 -73.186  1.00  0.00           O  
ATOM   1727  N3    U    54      11.867 -24.942 -72.012  1.00  0.00           N  
ATOM   1728  C4    U    54      12.092 -25.977 -71.128  1.00  0.00           C  
ATOM   1729  O4    U    54      11.184 -26.773 -70.886  1.00  0.00           O  
ATOM   1730  C5    U    54      13.410 -26.010 -70.570  1.00  0.00           C  
ATOM   1731  C6    U    54      14.299 -25.077 -70.927  1.00  0.00           C  
ATOM   1732  H5'   U    54      18.480 -23.892 -70.401  1.00  0.00           H  
ATOM   1733 H5''   U    54      18.071 -22.943 -69.186  1.00  0.00           H  
ATOM   1734  H4'   U    54      17.515 -21.985 -71.266  1.00  0.00           H  
ATOM   1735  H3'   U    54      15.290 -22.508 -69.595  1.00  0.00           H  
ATOM   1736  H1'   U    54      14.951 -22.870 -73.162  1.00  0.00           H  
ATOM   1737  H2'   U    54      13.877 -21.608 -71.163  1.00  0.00           H  
ATOM   1738 HO2'   U    54      15.841 -20.069 -71.733  1.00  0.00           H  
ATOM   1739  H3    U    54      10.973 -24.894 -72.409  1.00  0.00           H  
ATOM   1740  H5    U    54      13.659 -26.713 -69.934  1.00  0.00           H  
ATOM   1741  H6    U    54      15.193 -25.122 -70.530  1.00  0.00           H  
ATOM   1742  P     U    55      15.223 -20.160 -68.362  1.00  0.00           P  
ATOM   1743  OP2   U    55      14.681 -21.330 -67.628  1.00  0.00           O  
ATOM   1744  OP1   U    55      16.040 -19.152 -67.638  1.00  0.00           O  
ATOM   1745  O5'   U    55      14.004 -19.401 -69.052  1.00  0.00           O  
ATOM   1746  C5'   U    55      14.198 -18.162 -69.718  1.00  0.00           C  
ATOM   1747  C4'   U    55      12.951 -17.718 -70.443  1.00  0.00           C  
ATOM   1748  O4'   U    55      12.583 -18.705 -71.441  1.00  0.00           O  
ATOM   1749  C3'   U    55      11.699 -17.567 -69.593  1.00  0.00           C  
ATOM   1750  O3'   U    55      11.637 -16.324 -68.914  1.00  0.00           O  
ATOM   1751  C1'   U    55      11.165 -18.870 -71.491  1.00  0.00           C  
ATOM   1752  C2'   U    55      10.582 -17.765 -70.608  1.00  0.00           C  
ATOM   1753  O2'   U    55      10.389 -16.599 -71.397  1.00  0.00           O  
ATOM   1754  N1    U    55      10.793 -20.224 -71.016  1.00  0.00           N  
ATOM   1755  C2    U    55       9.536 -20.690 -71.357  1.00  0.00           C  
ATOM   1756  O2    U    55       8.743 -20.041 -72.018  1.00  0.00           O  
ATOM   1757  N3    U    55       9.237 -21.948 -70.897  1.00  0.00           N  
ATOM   1758  C4    U    55      10.045 -22.774 -70.145  1.00  0.00           C  
ATOM   1759  O4    U    55       9.629 -23.882 -69.806  1.00  0.00           O  
ATOM   1760  C5    U    55      11.330 -22.227 -69.829  1.00  0.00           C  
ATOM   1761  C6    U    55      11.649 -21.004 -70.267  1.00  0.00           C  
ATOM   1762  H5'   U    55      14.926 -18.259 -70.365  1.00  0.00           H  
ATOM   1763 H5''   U    55      14.443 -17.480 -69.058  1.00  0.00           H  
ATOM   1764  H4'   U    55      13.135 -16.866 -70.889  1.00  0.00           H  
ATOM   1765  H3'   U    55      11.667 -18.294 -68.936  1.00  0.00           H  
ATOM   1766  H1'   U    55      10.849 -18.753 -72.412  1.00  0.00           H  
ATOM   1767  H2'   U    55       9.750 -18.053 -70.177  1.00  0.00           H  
ATOM   1768 HO2'   U    55      10.775 -15.831 -70.928  1.00  0.00           H  
ATOM   1769  H3    U    55       8.350 -22.296 -71.127  1.00  0.00           H  
ATOM   1770  H5    U    55      11.970 -22.746 -69.299  1.00  0.00           H  
ATOM   1771  H6    U    55      12.533 -20.652 -70.038  1.00  0.00           H  
ATOM   1772  P     G    56      10.873 -16.209 -67.505  1.00  0.00           P  
ATOM   1773  OP2   G    56      11.193 -17.421 -66.709  1.00  0.00           O  
ATOM   1774  OP1   G    56      11.152 -14.865 -66.938  1.00  0.00           O  
ATOM   1775  O5'   G    56       9.329 -16.269 -67.895  1.00  0.00           O  
ATOM   1776  C5'   G    56       8.716 -15.206 -68.608  1.00  0.00           C  
ATOM   1777  C4'   G    56       7.304 -15.549 -69.009  1.00  0.00           C  
ATOM   1778  O4'   G    56       7.307 -16.713 -69.875  1.00  0.00           O  
ATOM   1779  C3'   G    56       6.364 -15.933 -67.876  1.00  0.00           C  
ATOM   1780  O3'   G    56       5.828 -14.811 -67.195  1.00  0.00           O  
ATOM   1781  C1'   G    56       6.169 -17.542 -69.596  1.00  0.00           C  
ATOM   1782  C2'   G    56       5.313 -16.774 -68.587  1.00  0.00           C  
ATOM   1783  O2'   G    56       4.389 -15.957 -69.292  1.00  0.00           O  
ATOM   1784  N1    G    56       4.745 -22.301 -68.479  1.00  0.00           N  
ATOM   1785  C2    G    56       4.004 -21.264 -68.991  1.00  0.00           C  
ATOM   1786  N2    G    56       2.712 -21.523 -69.241  1.00  0.00           N  
ATOM   1787  N3    G    56       4.492 -20.060 -69.242  1.00  0.00           N  
ATOM   1788  C4    G    56       5.802 -19.972 -68.932  1.00  0.00           C  
ATOM   1789  C5    G    56       6.633 -20.944 -68.417  1.00  0.00           C  
ATOM   1790  C6    G    56       6.097 -22.232 -68.153  1.00  0.00           C  
ATOM   1791  O6    G    56       6.671 -23.227 -67.696  1.00  0.00           O  
ATOM   1792  N7    G    56       7.918 -20.453 -68.241  1.00  0.00           N  
ATOM   1793  C8    G    56       7.847 -19.214 -68.644  1.00  0.00           C  
ATOM   1794  N9    G    56       6.593 -18.856 -69.077  1.00  0.00           N  
ATOM   1795  H5'   G    56       9.241 -15.016 -69.414  1.00  0.00           H  
ATOM   1796 H5''   G    56       8.703 -14.407 -68.041  1.00  0.00           H  
ATOM   1797  H4'   G    56       6.918 -14.790 -69.495  1.00  0.00           H  
ATOM   1798  H3'   G    56       6.846 -16.497 -67.236  1.00  0.00           H  
ATOM   1799  H1'   G    56       5.662 -17.667 -70.425  1.00  0.00           H  
ATOM   1800  H2'   G    56       4.858 -17.383 -67.966  1.00  0.00           H  
ATOM   1801 HO2'   G    56       4.422 -15.050 -68.926  1.00  0.00           H  
ATOM   1802  H1    G    56       4.289 -23.155 -68.329  1.00  0.00           H  
ATOM   1803  H22   G    56       2.134 -20.821 -69.609  1.00  0.00           H  
ATOM   1804  H21   G    56       2.343 -22.412 -69.059  1.00  0.00           H  
ATOM   1805  H8    G    56       8.613 -18.601 -68.639  1.00  0.00           H  
ATOM   1806  P     A    57       5.438 -14.921 -65.639  1.00  0.00           P  
ATOM   1807  OP2   A    57       6.463 -15.758 -64.967  1.00  0.00           O  
ATOM   1808  OP1   A    57       5.162 -13.552 -65.136  1.00  0.00           O  
ATOM   1809  O5'   A    57       4.066 -15.731 -65.644  1.00  0.00           O  
ATOM   1810  C5'   A    57       2.880 -15.154 -66.171  1.00  0.00           C  
ATOM   1811  C4'   A    57       1.734 -16.134 -66.156  1.00  0.00           C  
ATOM   1812  O4'   A    57       2.046 -17.270 -67.004  1.00  0.00           O  
ATOM   1813  C3'   A    57       1.406 -16.757 -64.807  1.00  0.00           C  
ATOM   1814  O3'   A    57       0.608 -15.920 -63.989  1.00  0.00           O  
ATOM   1815  C1'   A    57       1.548 -18.481 -66.419  1.00  0.00           C  
ATOM   1816  C2'   A    57       0.723 -18.060 -65.201  1.00  0.00           C  
ATOM   1817  O2'   A    57      -0.619 -17.836 -65.607  1.00  0.00           O  
ATOM   1818  N1    A    57       2.929 -23.245 -65.024  1.00  0.00           N  
ATOM   1819  C2    A    57       1.739 -22.700 -65.308  1.00  0.00           C  
ATOM   1820  N3    A    57       1.451 -21.450 -65.664  1.00  0.00           N  
ATOM   1821  C4    A    57       2.568 -20.703 -65.722  1.00  0.00           C  
ATOM   1822  C5    A    57       3.858 -21.120 -65.458  1.00  0.00           C  
ATOM   1823  C6    A    57       4.030 -22.467 -65.091  1.00  0.00           C  
ATOM   1824  N6    A    57       5.215 -23.012 -64.806  1.00  0.00           N  
ATOM   1825  N7    A    57       4.755 -20.073 -65.620  1.00  0.00           N  
ATOM   1826  C8    A    57       3.999 -19.063 -65.971  1.00  0.00           C  
ATOM   1827  N9    A    57       2.663 -19.373 -66.053  1.00  0.00           N  
ATOM   1828  H5'   A    57       3.046 -14.871 -67.095  1.00  0.00           H  
ATOM   1829 H5''   A    57       2.638 -14.371 -65.636  1.00  0.00           H  
ATOM   1830  H4'   A    57       0.932 -15.689 -66.502  1.00  0.00           H  
ATOM   1831  H3'   A    57       2.242 -16.963 -64.338  1.00  0.00           H  
ATOM   1832  H1'   A    57       0.965 -18.934 -67.065  1.00  0.00           H  
ATOM   1833  H2'   A    57       0.778 -18.726 -64.483  1.00  0.00           H  
ATOM   1834 HO2'   A    57      -0.919 -16.972 -65.255  1.00  0.00           H  
ATOM   1835  H2    A    57       0.972 -23.307 -65.244  1.00  0.00           H  
ATOM   1836  H61   A    57       5.272 -23.957 -64.556  1.00  0.00           H  
ATOM   1837  H62   A    57       6.028 -22.467 -64.849  1.00  0.00           H  
ATOM   1838  H8    A    57       4.354 -18.169 -66.158  1.00  0.00           H  
ATOM   1839  P     G    58       0.739 -15.992 -62.389  1.00  0.00           P  
ATOM   1840  OP2   G    58       2.173 -16.174 -62.054  1.00  0.00           O  
ATOM   1841  OP1   G    58      -0.010 -14.845 -61.814  1.00  0.00           O  
ATOM   1842  O5'   G    58      -0.034 -17.329 -61.997  1.00  0.00           O  
ATOM   1843  C5'   G    58      -1.441 -17.434 -62.163  1.00  0.00           C  
ATOM   1844  C4'   G    58      -1.927 -18.835 -61.889  1.00  0.00           C  
ATOM   1845  O4'   G    58      -1.297 -19.763 -62.810  1.00  0.00           O  
ATOM   1846  C3'   G    58      -1.601 -19.399 -60.515  1.00  0.00           C  
ATOM   1847  O3'   G    58      -2.503 -18.966 -59.510  1.00  0.00           O  
ATOM   1848  C1'   G    58      -1.005 -21.000 -62.148  1.00  0.00           C  
ATOM   1849  C2'   G    58      -1.632 -20.902 -60.756  1.00  0.00           C  
ATOM   1850  O2'   G    58      -2.965 -21.387 -60.815  1.00  0.00           O  
ATOM   1851  N1    G    58       2.698 -24.351 -61.163  1.00  0.00           N  
ATOM   1852  C2    G    58       1.335 -24.512 -61.105  1.00  0.00           C  
ATOM   1853  N2    G    58       0.894 -25.724 -60.737  1.00  0.00           N  
ATOM   1854  N3    G    58       0.465 -23.556 -61.388  1.00  0.00           N  
ATOM   1855  C4    G    58       1.076 -22.404 -61.738  1.00  0.00           C  
ATOM   1856  C5    G    58       2.427 -22.139 -61.828  1.00  0.00           C  
ATOM   1857  C6    G    58       3.349 -23.173 -61.521  1.00  0.00           C  
ATOM   1858  O6    G    58       4.584 -23.135 -61.541  1.00  0.00           O  
ATOM   1859  N7    G    58       2.646 -20.828 -62.224  1.00  0.00           N  
ATOM   1860  C8    G    58       1.448 -20.329 -62.366  1.00  0.00           C  
ATOM   1861  N9    G    58       0.450 -21.231 -62.087  1.00  0.00           N  
ATOM   1862  H5'   G    58      -1.674 -17.187 -63.082  1.00  0.00           H  
ATOM   1863 H5''   G    58      -1.882 -16.815 -61.544  1.00  0.00           H  
ATOM   1864  H4'   G    58      -2.899 -18.865 -62.022  1.00  0.00           H  
ATOM   1865  H3'   G    58      -0.691 -19.133 -60.266  1.00  0.00           H  
ATOM   1866  H1'   G    58      -1.432 -21.728 -62.647  1.00  0.00           H  
ATOM   1867  H2'   G    58      -1.099 -21.384 -60.089  1.00  0.00           H  
ATOM   1868 HO2'   G    58      -3.560 -20.741 -60.382  1.00  0.00           H  
ATOM   1869  H1    G    58       3.257 -25.122 -60.934  1.00  0.00           H  
ATOM   1870  H22   G    58      -0.069 -25.898 -60.679  1.00  0.00           H  
ATOM   1871  H21   G    58       1.531 -26.438 -60.527  1.00  0.00           H  
ATOM   1872  H8    G    58       1.278 -19.404 -62.643  1.00  0.00           H  
ATOM   1873  P     A    59      -2.012 -18.839 -57.984  1.00  0.00           P  
ATOM   1874  OP2   A    59      -0.655 -18.237 -57.987  1.00  0.00           O  
ATOM   1875  OP1   A    59      -3.098 -18.200 -57.203  1.00  0.00           O  
ATOM   1876  O5'   A    59      -1.877 -20.351 -57.498  1.00  0.00           O  
ATOM   1877  C5'   A    59      -3.021 -21.182 -57.374  1.00  0.00           C  
ATOM   1878  C4'   A    59      -2.643 -22.598 -57.021  1.00  0.00           C  
ATOM   1879  O4'   A    59      -1.827 -23.168 -58.077  1.00  0.00           O  
ATOM   1880  C3'   A    59      -1.798 -22.769 -55.767  1.00  0.00           C  
ATOM   1881  O3'   A    59      -2.565 -22.749 -54.575  1.00  0.00           O  
ATOM   1882  C1'   A    59      -0.816 -24.013 -57.521  1.00  0.00           C  
ATOM   1883  C2'   A    59      -1.096 -24.097 -56.019  1.00  0.00           C  
ATOM   1884  O2'   A    59      -1.964 -25.193 -55.772  1.00  0.00           O  
ATOM   1885  N1    A    59       4.246 -24.980 -57.537  1.00  0.00           N  
ATOM   1886  C2    A    59       3.187 -25.727 -57.194  1.00  0.00           C  
ATOM   1887  N3    A    59       1.895 -25.411 -57.214  1.00  0.00           N  
ATOM   1888  C4    A    59       1.719 -24.151 -57.651  1.00  0.00           C  
ATOM   1889  C5    A    59       2.706 -23.264 -58.038  1.00  0.00           C  
ATOM   1890  C6    A    59       4.035 -23.720 -57.972  1.00  0.00           C  
ATOM   1891  N6    A    59       5.090 -22.976 -58.311  1.00  0.00           N  
ATOM   1892  N7    A    59       2.151 -22.054 -58.431  1.00  0.00           N  
ATOM   1893  C8    A    59       0.863 -22.233 -58.274  1.00  0.00           C  
ATOM   1894  N9    A    59       0.530 -23.480 -57.806  1.00  0.00           N  
ATOM   1895  H5'   A    59      -3.508 -21.184 -58.226  1.00  0.00           H  
ATOM   1896 H5''   A    59      -3.604 -20.822 -56.675  1.00  0.00           H  
ATOM   1897  H4'   A    59      -3.461 -23.131 -56.927  1.00  0.00           H  
ATOM   1898  H3'   A    59      -1.128 -22.054 -55.731  1.00  0.00           H  
ATOM   1899  H1'   A    59      -0.905 -24.904 -57.918  1.00  0.00           H  
ATOM   1900  H2'   A    59      -0.265 -24.167 -55.503  1.00  0.00           H  
ATOM   1901 HO2'   A    59      -2.701 -24.894 -55.201  1.00  0.00           H  
ATOM   1902  H2    A    59       3.395 -26.634 -56.886  1.00  0.00           H  
ATOM   1903  H61   A    59       5.994 -23.348 -58.244  1.00  0.00           H  
ATOM   1904  H62   A    59       4.961 -22.059 -58.630  1.00  0.00           H  
ATOM   1905  H8    A    59       0.198 -21.541 -58.474  1.00  0.00           H  
ATOM   1906  P     U    60      -1.940 -22.107 -53.242  1.00  0.00           P  
ATOM   1907  OP2   U    60      -1.267 -20.821 -53.562  1.00  0.00           O  
ATOM   1908  OP1   U    60      -3.016 -22.148 -52.209  1.00  0.00           O  
ATOM   1909  O5'   U    60      -0.788 -23.125 -52.826  1.00  0.00           O  
ATOM   1910  C5'   U    60      -1.088 -24.445 -52.336  1.00  0.00           C  
ATOM   1911  C4'   U    60       0.186 -25.237 -52.202  1.00  0.00           C  
ATOM   1912  O4'   U    60       0.862 -25.257 -53.491  1.00  0.00           O  
ATOM   1913  C3'   U    60       1.216 -24.630 -51.257  1.00  0.00           C  
ATOM   1914  O3'   U    60       0.983 -24.981 -49.895  1.00  0.00           O  
ATOM   1915  C1'   U    60       2.258 -25.188 -53.292  1.00  0.00           C  
ATOM   1916  C2'   U    60       2.518 -25.210 -51.786  1.00  0.00           C  
ATOM   1917  O2'   U    60       2.710 -26.543 -51.368  1.00  0.00           O  
ATOM   1918  N1    U    60       2.788 -23.974 -53.936  1.00  0.00           N  
ATOM   1919  C2    U    60       4.127 -23.977 -54.284  1.00  0.00           C  
ATOM   1920  O2    U    60       4.859 -24.921 -54.075  1.00  0.00           O  
ATOM   1921  N3    U    60       4.577 -22.829 -54.884  1.00  0.00           N  
ATOM   1922  C4    U    60       3.841 -21.699 -55.165  1.00  0.00           C  
ATOM   1923  O4    U    60       4.384 -20.755 -55.737  1.00  0.00           O  
ATOM   1924  C5    U    60       2.465 -21.767 -54.768  1.00  0.00           C  
ATOM   1925  C6    U    60       1.998 -22.873 -54.185  1.00  0.00           C  
ATOM   1926  H5'   U    60      -1.778 -24.956 -53.023  1.00  0.00           H  
ATOM   1927 H5''   U    60      -1.594 -24.380 -51.360  1.00  0.00           H  
ATOM   1928  H4'   U    60      -0.144 -26.218 -51.829  1.00  0.00           H  
ATOM   1929  H3'   U    60       1.209 -23.530 -51.244  1.00  0.00           H  
ATOM   1930  H1'   U    60       2.802 -26.042 -53.723  1.00  0.00           H  
ATOM   1931  H2'   U    60       3.402 -24.666 -51.425  1.00  0.00           H  
ATOM   1932 HO2'   U    60       2.384 -26.649 -50.428  1.00  0.00           H  
ATOM   1933  H3    U    60       5.544 -22.810 -55.144  1.00  0.00           H  
ATOM   1934  H5    U    60       1.796 -20.911 -54.943  1.00  0.00           H  
ATOM   1935  H6    U    60       0.938 -22.907 -53.889  1.00  0.00           H  
ATOM   1936  P     G    61       1.743 -24.197 -48.717  1.00  0.00           P  
ATOM   1937  OP2   G    61       1.955 -22.795 -49.158  1.00  0.00           O  
ATOM   1938  OP1   G    61       1.023 -24.466 -47.446  1.00  0.00           O  
ATOM   1939  O5'   G    61       3.167 -24.909 -48.635  1.00  0.00           O  
ATOM   1940  C5'   G    61       4.246 -24.302 -47.941  1.00  0.00           C  
ATOM   1941  C4'   G    61       5.536 -24.411 -48.716  1.00  0.00           C  
ATOM   1942  O4'   G    61       6.441 -23.381 -48.229  1.00  0.00           O  
ATOM   1943  C3'   G    61       6.308 -25.711 -48.549  1.00  0.00           C  
ATOM   1944  O3'   G    61       5.844 -26.744 -49.403  1.00  0.00           O  
ATOM   1945  C1'   G    61       7.743 -23.907 -48.199  1.00  0.00           C  
ATOM   1946  C2'   G    61       7.725 -25.281 -48.850  1.00  0.00           C  
ATOM   1947  O2'   G    61       7.936 -25.142 -50.248  1.00  0.00           O  
ATOM   1948  N1    G    61      11.773 -24.572 -45.161  1.00  0.00           N  
ATOM   1949  C2    G    61      11.699 -24.598 -46.532  1.00  0.00           C  
ATOM   1950  N2    G    61      12.846 -24.832 -47.187  1.00  0.00           N  
ATOM   1951  N3    G    61      10.581 -24.409 -47.215  1.00  0.00           N  
ATOM   1952  C4    G    61       9.525 -24.188 -46.404  1.00  0.00           C  
ATOM   1953  C5    G    61       9.493 -24.142 -45.026  1.00  0.00           C  
ATOM   1954  C6    G    61      10.698 -24.347 -44.306  1.00  0.00           C  
ATOM   1955  O6    G    61      10.875 -24.344 -43.083  1.00  0.00           O  
ATOM   1956  N7    G    61       8.206 -23.888 -44.572  1.00  0.00           N  
ATOM   1957  C8    G    61       7.493 -23.787 -45.661  1.00  0.00           C  
ATOM   1958  N9    G    61       8.231 -23.958 -46.808  1.00  0.00           N  
ATOM   1959  H5'   G    61       4.357 -24.743 -47.073  1.00  0.00           H  
ATOM   1960 H5''   G    61       4.040 -23.355 -47.794  1.00  0.00           H  
ATOM   1961  H4'   G    61       5.347 -24.264 -49.667  1.00  0.00           H  
ATOM   1962  H3'   G    61       6.249 -26.002 -47.615  1.00  0.00           H  
ATOM   1963  H1'   G    61       8.312 -23.305 -48.723  1.00  0.00           H  
ATOM   1964  H2'   G    61       8.379 -25.887 -48.442  1.00  0.00           H  
ATOM   1965 HO2'   G    61       8.881 -24.940 -50.409  1.00  0.00           H  
ATOM   1966  H1    G    61      12.650 -24.724 -44.751  1.00  0.00           H  
ATOM   1967  H22   G    61      12.854 -24.862 -48.167  1.00  0.00           H  
ATOM   1968  H21   G    61      13.678 -24.973 -46.688  1.00  0.00           H  
ATOM   1969  H8    G    61       6.530 -23.607 -45.660  1.00  0.00           H  
ATOM   1970  P     G    62       5.496 -28.193 -48.801  1.00  0.00           P  
ATOM   1971  OP2   G    62       4.867 -28.000 -47.470  1.00  0.00           O  
ATOM   1972  OP1   G    62       4.778 -28.965 -49.848  1.00  0.00           O  
ATOM   1973  O5'   G    62       6.921 -28.871 -48.580  1.00  0.00           O  
ATOM   1974  C5'   G    62       7.755 -29.193 -49.683  1.00  0.00           C  
ATOM   1975  C4'   G    62       9.201 -29.310 -49.269  1.00  0.00           C  
ATOM   1976  O4'   G    62       9.634 -28.076 -48.642  1.00  0.00           O  
ATOM   1977  C3'   G    62       9.511 -30.367 -48.219  1.00  0.00           C  
ATOM   1978  O3'   G    62       9.671 -31.663 -48.770  1.00  0.00           O  
ATOM   1979  C1'   G    62      10.431 -28.327 -47.517  1.00  0.00           C  
ATOM   1980  C2'   G    62      10.765 -29.814 -47.565  1.00  0.00           C  
ATOM   1981  O2'   G    62      11.906 -30.012 -48.388  1.00  0.00           O  
ATOM   1982  N1    G    62      10.582 -27.223 -42.550  1.00  0.00           N  
ATOM   1983  C2    G    62      11.609 -27.529 -43.409  1.00  0.00           C  
ATOM   1984  N2    G    62      12.842 -27.545 -42.881  1.00  0.00           N  
ATOM   1985  N3    G    62      11.442 -27.800 -44.693  1.00  0.00           N  
ATOM   1986  C4    G    62      10.144 -27.741 -45.058  1.00  0.00           C  
ATOM   1987  C5    G    62       9.044 -27.445 -44.280  1.00  0.00           C  
ATOM   1988  C6    G    62       9.237 -27.157 -42.904  1.00  0.00           C  
ATOM   1989  O6    G    62       8.390 -26.871 -42.051  1.00  0.00           O  
ATOM   1990  N7    G    62       7.881 -27.488 -45.035  1.00  0.00           N  
ATOM   1991  C8    G    62       8.286 -27.804 -46.235  1.00  0.00           C  
ATOM   1992  N9    G    62       9.648 -27.972 -46.319  1.00  0.00           N  
ATOM   1993  H5'   G    62       7.672 -28.491 -50.362  1.00  0.00           H  
ATOM   1994 H5''   G    62       7.462 -30.045 -50.068  1.00  0.00           H  
ATOM   1995  H4'   G    62       9.747 -29.469 -50.067  1.00  0.00           H  
ATOM   1996  H3'   G    62       8.786 -30.388 -47.561  1.00  0.00           H  
ATOM   1997  H1'   G    62      11.261 -27.806 -47.531  1.00  0.00           H  
ATOM   1998  H2'   G    62      10.896 -30.186 -46.668  1.00  0.00           H  
ATOM   1999 HO2'   G    62      11.828 -30.880 -48.837  1.00  0.00           H  
ATOM   2000  H1    G    62      10.811 -27.037 -41.616  1.00  0.00           H  
ATOM   2001  H22   G    62      13.615 -27.757 -43.447  1.00  0.00           H  
ATOM   2002  H21   G    62      12.974 -27.345 -41.931  1.00  0.00           H  
ATOM   2003  H8    G    62       7.681 -27.909 -46.998  1.00  0.00           H  
ATOM   2004  P     C    63       9.054 -32.942 -48.016  1.00  0.00           P  
ATOM   2005  OP2   C    63       7.693 -32.586 -47.544  1.00  0.00           O  
ATOM   2006  OP1   C    63       9.240 -34.126 -48.894  1.00  0.00           O  
ATOM   2007  O5'   C    63       9.988 -33.125 -46.739  1.00  0.00           O  
ATOM   2008  C5'   C    63      11.371 -33.411 -46.882  1.00  0.00           C  
ATOM   2009  C4'   C    63      12.126 -33.168 -45.598  1.00  0.00           C  
ATOM   2010  O4'   C    63      11.913 -31.798 -45.171  1.00  0.00           O  
ATOM   2011  C3'   C    63      11.677 -33.980 -44.392  1.00  0.00           C  
ATOM   2012  O3'   C    63      12.184 -35.303 -44.398  1.00  0.00           O  
ATOM   2013  C1'   C    63      11.874 -31.722 -43.765  1.00  0.00           C  
ATOM   2014  C2'   C    63      12.147 -33.123 -43.218  1.00  0.00           C  
ATOM   2015  O2'   C    63      13.541 -33.278 -42.993  1.00  0.00           O  
ATOM   2016  N1    C    63      10.551 -31.201 -43.341  1.00  0.00           N  
ATOM   2017  C2    C    63      10.428 -30.663 -42.054  1.00  0.00           C  
ATOM   2018  O2    C    63      11.421 -30.640 -41.310  1.00  0.00           O  
ATOM   2019  N3    C    63       9.233 -30.181 -41.644  1.00  0.00           N  
ATOM   2020  C4    C    63       8.181 -30.218 -42.461  1.00  0.00           C  
ATOM   2021  N4    C    63       7.021 -29.730 -42.014  1.00  0.00           N  
ATOM   2022  C5    C    63       8.272 -30.758 -43.775  1.00  0.00           C  
ATOM   2023  C6    C    63       9.460 -31.231 -44.171  1.00  0.00           C  
ATOM   2024  H5'   C    63      11.745 -32.840 -47.585  1.00  0.00           H  
ATOM   2025 H5''   C    63      11.478 -34.350 -47.142  1.00  0.00           H  
ATOM   2026  H4'   C    63      13.082 -33.309 -45.762  1.00  0.00           H  
ATOM   2027  H3'   C    63      10.699 -34.028 -44.381  1.00  0.00           H  
ATOM   2028  H1'   C    63      12.578 -31.114 -43.458  1.00  0.00           H  
ATOM   2029  H2'   C    63      11.627 -33.308 -42.409  1.00  0.00           H  
ATOM   2030 HO2'   C    63      13.803 -34.192 -43.227  1.00  0.00           H  
ATOM   2031  H42   C    63       6.230 -29.743 -42.591  1.00  0.00           H  
ATOM   2032  H41   C    63       6.962 -29.360 -41.108  1.00  0.00           H  
ATOM   2033  H5    C    63       7.493 -30.780 -44.370  1.00  0.00           H  
ATOM   2034  H6    C    63       9.543 -31.607 -45.071  1.00  0.00           H  
ATOM   2035  P     C    64      11.217 -36.540 -44.054  1.00  0.00           P  
ATOM   2036  OP2   C    64       9.994 -36.415 -44.886  1.00  0.00           O  
ATOM   2037  OP1   C    64      12.023 -37.786 -44.117  1.00  0.00           O  
ATOM   2038  O5'   C    64      10.806 -36.298 -42.534  1.00  0.00           O  
ATOM   2039  C5'   C    64      11.782 -36.304 -41.504  1.00  0.00           C  
ATOM   2040  C4'   C    64      11.221 -35.790 -40.200  1.00  0.00           C  
ATOM   2041  O4'   C    64      10.813 -34.412 -40.389  1.00  0.00           O  
ATOM   2042  C3'   C    64       9.962 -36.477 -39.696  1.00  0.00           C  
ATOM   2043  O3'   C    64      10.232 -37.670 -38.981  1.00  0.00           O  
ATOM   2044  C1'   C    64       9.604 -34.150 -39.706  1.00  0.00           C  
ATOM   2045  C2'   C    64       9.300 -35.390 -38.865  1.00  0.00           C  
ATOM   2046  O2'   C    64       9.924 -35.259 -37.597  1.00  0.00           O  
ATOM   2047  N1    C    64       8.548 -33.878 -40.712  1.00  0.00           N  
ATOM   2048  C2    C    64       7.401 -33.186 -40.301  1.00  0.00           C  
ATOM   2049  O2    C    64       7.303 -32.824 -39.119  1.00  0.00           O  
ATOM   2050  N3    C    64       6.424 -32.924 -41.199  1.00  0.00           N  
ATOM   2051  C4    C    64       6.553 -33.324 -42.464  1.00  0.00           C  
ATOM   2052  N4    C    64       5.563 -33.044 -43.314  1.00  0.00           N  
ATOM   2053  C5    C    64       7.705 -34.030 -42.912  1.00  0.00           C  
ATOM   2054  C6    C    64       8.667 -34.282 -42.016  1.00  0.00           C  
ATOM   2055  H5'   C    64      12.535 -35.737 -41.774  1.00  0.00           H  
ATOM   2056 H5''   C    64      12.103 -37.221 -41.374  1.00  0.00           H  
ATOM   2057  H4'   C    64      11.922 -35.834 -39.517  1.00  0.00           H  
ATOM   2058  H3'   C    64       9.384 -36.693 -40.457  1.00  0.00           H  
ATOM   2059  H1'   C    64       9.699 -33.375 -39.114  1.00  0.00           H  
ATOM   2060  H2'   C    64       8.336 -35.542 -38.780  1.00  0.00           H  
ATOM   2061 HO2'   C    64      10.275 -36.131 -37.321  1.00  0.00           H  
ATOM   2062  H42   C    64       5.628 -33.324 -44.251  1.00  0.00           H  
ATOM   2063  H41   C    64       4.771 -32.559 -43.002  1.00  0.00           H  
ATOM   2064  H5    C    64       7.792 -34.319 -43.845  1.00  0.00           H  
ATOM   2065  H6    C    64       9.467 -34.766 -42.305  1.00  0.00           H  
ATOM   2066  P     U    65       9.229 -38.922 -39.089  1.00  0.00           P  
ATOM   2067  OP2   U    65       8.615 -38.903 -40.441  1.00  0.00           O  
ATOM   2068  OP1   U    65       9.954 -40.134 -38.629  1.00  0.00           O  
ATOM   2069  O5'   U    65       8.089 -38.595 -38.025  1.00  0.00           O  
ATOM   2070  C5'   U    65       8.364 -38.616 -36.633  1.00  0.00           C  
ATOM   2071  C4'   U    65       7.096 -38.604 -35.815  1.00  0.00           C  
ATOM   2072  O4'   U    65       6.567 -37.249 -35.788  1.00  0.00           O  
ATOM   2073  C3'   U    65       5.957 -39.470 -36.330  1.00  0.00           C  
ATOM   2074  O3'   U    65       6.038 -40.813 -35.886  1.00  0.00           O  
ATOM   2075  C1'   U    65       5.153 -37.309 -35.796  1.00  0.00           C  
ATOM   2076  C2'   U    65       4.737 -38.779 -35.734  1.00  0.00           C  
ATOM   2077  O2'   U    65       4.551 -39.148 -34.375  1.00  0.00           O  
ATOM   2078  N1    U    65       4.650 -36.633 -37.016  1.00  0.00           N  
ATOM   2079  C2    U    65       3.319 -36.257 -37.026  1.00  0.00           C  
ATOM   2080  O2    U    65       2.564 -36.456 -36.090  1.00  0.00           O  
ATOM   2081  N3    U    65       2.898 -35.635 -38.175  1.00  0.00           N  
ATOM   2082  C4    U    65       3.653 -35.355 -39.294  1.00  0.00           C  
ATOM   2083  O4    U    65       3.126 -34.788 -40.253  1.00  0.00           O  
ATOM   2084  C5    U    65       5.020 -35.772 -39.213  1.00  0.00           C  
ATOM   2085  C6    U    65       5.457 -36.379 -38.105  1.00  0.00           C  
ATOM   2086  H5'   U    65       8.901 -37.830 -36.401  1.00  0.00           H  
ATOM   2087 H5''   U    65       8.873 -39.425 -36.419  1.00  0.00           H  
ATOM   2088  H4'   U    65       7.307 -38.888 -34.902  1.00  0.00           H  
ATOM   2089  H3'   U    65       5.919 -39.405 -37.307  1.00  0.00           H  
ATOM   2090  H1'   U    65       4.812 -36.843 -35.003  1.00  0.00           H  
ATOM   2091  H2'   U    65       3.933 -38.946 -36.268  1.00  0.00           H  
ATOM   2092 HO2'   U    65       3.710 -39.644 -34.291  1.00  0.00           H  
ATOM   2093  H3    U    65       1.958 -35.360 -38.203  1.00  0.00           H  
ATOM   2094  H5    U    65       5.630 -35.612 -39.964  1.00  0.00           H  
ATOM   2095  H6    U    65       6.395 -36.656 -38.075  1.00  0.00           H  
ATOM   2096  P     U    66       5.448 -42.002 -36.792  1.00  0.00           P  
ATOM   2097  OP2   U    66       5.619 -41.622 -38.216  1.00  0.00           O  
ATOM   2098  OP1   U    66       6.019 -43.282 -36.299  1.00  0.00           O  
ATOM   2099  O5'   U    66       3.889 -41.999 -36.463  1.00  0.00           O  
ATOM   2100  C5'   U    66       3.414 -42.358 -35.175  1.00  0.00           C  
ATOM   2101  C4'   U    66       1.987 -41.915 -34.964  1.00  0.00           C  
ATOM   2102  O4'   U    66       1.891 -40.475 -35.105  1.00  0.00           O  
ATOM   2103  C3'   U    66       0.964 -42.459 -35.948  1.00  0.00           C  
ATOM   2104  O3'   U    66       0.478 -43.741 -35.591  1.00  0.00           O  
ATOM   2105  C1'   U    66       0.639 -40.135 -35.662  1.00  0.00           C  
ATOM   2106  C2'   U    66      -0.154 -41.429 -35.843  1.00  0.00           C  
ATOM   2107  O2'   U    66      -0.949 -41.649 -34.686  1.00  0.00           O  
ATOM   2108  N1    U    66       0.849 -39.421 -36.944  1.00  0.00           N  
ATOM   2109  C2    U    66      -0.054 -38.425 -37.268  1.00  0.00           C  
ATOM   2110  O2    U    66      -0.993 -38.121 -36.553  1.00  0.00           O  
ATOM   2111  N3    U    66       0.181 -37.791 -38.463  1.00  0.00           N  
ATOM   2112  C4    U    66       1.204 -38.045 -39.352  1.00  0.00           C  
ATOM   2113  O4    U    66       1.280 -37.386 -40.390  1.00  0.00           O  
ATOM   2114  C5    U    66       2.100 -39.087 -38.952  1.00  0.00           C  
ATOM   2115  C6    U    66       1.895 -39.720 -37.792  1.00  0.00           C  
ATOM   2116  H5'   U    66       3.982 -41.937 -34.496  1.00  0.00           H  
ATOM   2117 H5''   U    66       3.464 -43.331 -35.075  1.00  0.00           H  
ATOM   2118  H4'   U    66       1.710 -42.163 -34.058  1.00  0.00           H  
ATOM   2119  H3'   U    66       1.341 -42.435 -36.852  1.00  0.00           H  
ATOM   2120  H1'   U    66       0.161 -39.549 -35.038  1.00  0.00           H  
ATOM   2121  H2'   U    66      -0.699 -41.405 -36.657  1.00  0.00           H  
ATOM   2122 HO2'   U    66      -1.043 -42.615 -34.542  1.00  0.00           H  
ATOM   2123  H3    U    66      -0.447 -37.082 -38.711  1.00  0.00           H  
ATOM   2124  H5    U    66       2.857 -39.334 -39.523  1.00  0.00           H  
ATOM   2125  H6    U    66       2.521 -40.430 -37.542  1.00  0.00           H  
ATOM   2126  P     G    67       0.433 -44.922 -36.678  1.00  0.00           P  
ATOM   2127  OP2   G    67       1.586 -44.745 -37.597  1.00  0.00           O  
ATOM   2128  OP1   G    67       0.261 -46.208 -35.955  1.00  0.00           O  
ATOM   2129  O5'   G    67      -0.902 -44.639 -37.502  1.00  0.00           O  
ATOM   2130  C5'   G    67      -2.175 -44.723 -36.878  1.00  0.00           C  
ATOM   2131  C4'   G    67      -3.214 -43.928 -37.630  1.00  0.00           C  
ATOM   2132  O4'   G    67      -2.807 -42.538 -37.664  1.00  0.00           O  
ATOM   2133  C3'   G    67      -3.386 -44.278 -39.100  1.00  0.00           C  
ATOM   2134  O3'   G    67      -4.216 -45.408 -39.307  1.00  0.00           O  
ATOM   2135  C1'   G    67      -3.139 -41.964 -38.903  1.00  0.00           C  
ATOM   2136  C2'   G    67      -3.954 -42.988 -39.672  1.00  0.00           C  
ATOM   2137  O2'   G    67      -5.328 -42.840 -39.345  1.00  0.00           O  
ATOM   2138  N1    G    67      -0.955 -38.781 -42.222  1.00  0.00           N  
ATOM   2139  C2    G    67      -2.252 -38.817 -41.768  1.00  0.00           C  
ATOM   2140  N2    G    67      -3.080 -37.884 -42.259  1.00  0.00           N  
ATOM   2141  N3    G    67      -2.704 -39.702 -40.895  1.00  0.00           N  
ATOM   2142  C4    G    67      -1.743 -40.565 -40.506  1.00  0.00           C  
ATOM   2143  C5    G    67      -0.421 -40.615 -40.897  1.00  0.00           C  
ATOM   2144  C6    G    67       0.051 -39.660 -41.834  1.00  0.00           C  
ATOM   2145  O6    G    67       1.188 -39.540 -42.305  1.00  0.00           O  
ATOM   2146  N7    G    67       0.241 -41.656 -40.263  1.00  0.00           N  
ATOM   2147  C8    G    67      -0.672 -42.210 -39.511  1.00  0.00           C  
ATOM   2148  N9    G    67      -1.898 -41.597 -39.610  1.00  0.00           N  
ATOM   2149  H5'   G    67      -2.107 -44.377 -35.964  1.00  0.00           H  
ATOM   2150 H5''   G    67      -2.453 -45.662 -36.845  1.00  0.00           H  
ATOM   2151  H4'   G    67      -4.071 -44.004 -37.161  1.00  0.00           H  
ATOM   2152  H3'   G    67      -2.507 -44.447 -39.496  1.00  0.00           H  
ATOM   2153  H1'   G    67      -3.680 -41.160 -38.755  1.00  0.00           H  
ATOM   2154  H2'   G    67      -3.802 -42.925 -40.638  1.00  0.00           H  
ATOM   2155 HO2'   G    67      -5.802 -42.466 -40.117  1.00  0.00           H  
ATOM   2156  H1    G    67      -0.720 -38.084 -42.869  1.00  0.00           H  
ATOM   2157  H22   G    67      -4.017 -37.860 -41.971  1.00  0.00           H  
ATOM   2158  H21   G    67      -2.753 -37.225 -42.906  1.00  0.00           H  
ATOM   2159  H8    G    67      -0.499 -42.983 -38.935  1.00  0.00           H  
ATOM   2160  P     C    68      -3.780 -46.551 -40.349  1.00  0.00           P  
ATOM   2161  OP2   C    68      -2.339 -46.841 -40.138  1.00  0.00           O  
ATOM   2162  OP1   C    68      -4.770 -47.655 -40.262  1.00  0.00           O  
ATOM   2163  O5'   C    68      -3.941 -45.857 -41.773  1.00  0.00           O  
ATOM   2164  C5'   C    68      -3.449 -46.481 -42.950  1.00  0.00           C  
ATOM   2165  C4'   C    68      -4.381 -46.279 -44.120  1.00  0.00           C  
ATOM   2166  O4'   C    68      -5.695 -46.810 -43.797  1.00  0.00           O  
ATOM   2167  C3'   C    68      -4.639 -44.837 -44.528  1.00  0.00           C  
ATOM   2168  O3'   C    68      -3.647 -44.324 -45.400  1.00  0.00           O  
ATOM   2169  C1'   C    68      -6.709 -45.968 -44.338  1.00  0.00           C  
ATOM   2170  C2'   C    68      -6.011 -44.907 -45.186  1.00  0.00           C  
ATOM   2171  O2'   C    68      -5.917 -45.376 -46.523  1.00  0.00           O  
ATOM   2172  N1    C    68      -7.488 -45.375 -43.222  1.00  0.00           N  
ATOM   2173  C2    C    68      -8.717 -44.772 -43.516  1.00  0.00           C  
ATOM   2174  O2    C    68      -9.116 -44.751 -44.691  1.00  0.00           O  
ATOM   2175  N3    C    68      -9.447 -44.224 -42.518  1.00  0.00           N  
ATOM   2176  C4    C    68      -8.996 -44.259 -41.264  1.00  0.00           C  
ATOM   2177  N4    C    68      -9.750 -43.706 -40.311  1.00  0.00           N  
ATOM   2178  C5    C    68      -7.751 -44.864 -40.932  1.00  0.00           C  
ATOM   2179  C6    C    68      -7.038 -45.404 -41.929  1.00  0.00           C  
ATOM   2180  H5'   C    68      -3.349 -47.442 -42.783  1.00  0.00           H  
ATOM   2181 H5''   C    68      -2.573 -46.102 -43.170  1.00  0.00           H  
ATOM   2182  H4'   C    68      -4.024 -46.761 -44.894  1.00  0.00           H  
ATOM   2183  H3'   C    68      -4.701 -44.279 -43.725  1.00  0.00           H  
ATOM   2184  H1'   C    68      -7.307 -46.495 -44.908  1.00  0.00           H  
ATOM   2185  H2'   C    68      -6.477 -44.047 -45.136  1.00  0.00           H  
ATOM   2186 HO2'   C    68      -5.108 -45.010 -46.935  1.00  0.00           H  
ATOM   2187  H42   C    68      -9.446 -43.716 -39.380  1.00  0.00           H  
ATOM   2188  H41   C    68     -10.607 -43.290 -40.543  1.00  0.00           H  
ATOM   2189  H5    C    68      -7.427 -44.885 -40.007  1.00  0.00           H  
ATOM   2190  H6    C    68      -6.178 -45.824 -41.721  1.00  0.00           H  
ATOM   2191  P     A    69      -2.998 -42.879 -45.125  1.00  0.00           P  
ATOM   2192  OP2   A    69      -2.702 -42.776 -43.674  1.00  0.00           O  
ATOM   2193  OP1   A    69      -1.911 -42.666 -46.113  1.00  0.00           O  
ATOM   2194  O5'   A    69      -4.176 -41.858 -45.461  1.00  0.00           O  
ATOM   2195  C5'   A    69      -4.672 -41.728 -46.784  1.00  0.00           C  
ATOM   2196  C4'   A    69      -6.028 -41.067 -46.805  1.00  0.00           C  
ATOM   2197  O4'   A    69      -6.955 -41.834 -45.995  1.00  0.00           O  
ATOM   2198  C3'   A    69      -6.096 -39.666 -46.217  1.00  0.00           C  
ATOM   2199  O3'   A    69      -5.718 -38.658 -47.138  1.00  0.00           O  
ATOM   2200  C1'   A    69      -7.835 -40.981 -45.277  1.00  0.00           C  
ATOM   2201  C2'   A    69      -7.551 -39.557 -45.758  1.00  0.00           C  
ATOM   2202  O2'   A    69      -8.413 -39.260 -46.847  1.00  0.00           O  
ATOM   2203  N1    A    69      -9.555 -40.173 -40.487  1.00  0.00           N  
ATOM   2204  C2    A    69     -10.070 -39.885 -41.689  1.00  0.00           C  
ATOM   2205  N3    A    69      -9.568 -40.125 -42.898  1.00  0.00           N  
ATOM   2206  C4    A    69      -8.377 -40.742 -42.805  1.00  0.00           C  
ATOM   2207  C5    A    69      -7.720 -41.102 -41.643  1.00  0.00           C  
ATOM   2208  C6    A    69      -8.357 -40.794 -40.428  1.00  0.00           C  
ATOM   2209  N6    A    69      -7.844 -41.080 -39.229  1.00  0.00           N  
ATOM   2210  N7    A    69      -6.513 -41.723 -41.934  1.00  0.00           N  
ATOM   2211  C8    A    69      -6.468 -41.724 -43.244  1.00  0.00           C  
ATOM   2212  N9    A    69      -7.564 -41.146 -43.836  1.00  0.00           N  
ATOM   2213  H5'   A    69      -4.745 -42.618 -47.188  1.00  0.00           H  
ATOM   2214 H5''   A    69      -4.046 -41.189 -47.310  1.00  0.00           H  
ATOM   2215  H4'   A    69      -6.355 -41.043 -47.729  1.00  0.00           H  
ATOM   2216  H3'   A    69      -5.511 -39.618 -45.431  1.00  0.00           H  
ATOM   2217  H1'   A    69      -8.772 -41.207 -45.461  1.00  0.00           H  
ATOM   2218  H2'   A    69      -7.650 -38.909 -45.029  1.00  0.00           H  
ATOM   2219 HO2'   A    69      -7.931 -38.703 -47.492  1.00  0.00           H  
ATOM   2220  H2    A    69     -10.941 -39.435 -41.676  1.00  0.00           H  
ATOM   2221  H61   A    69      -8.336 -40.840 -38.416  1.00  0.00           H  
ATOM   2222  H62   A    69      -6.976 -41.530 -39.162  1.00  0.00           H  
ATOM   2223  H8    A    69      -5.721 -42.102 -43.754  1.00  0.00           H  
ATOM   2224  P     A    70      -4.767 -37.450 -46.669  1.00  0.00           P  
ATOM   2225  OP2   A    70      -3.735 -38.005 -45.758  1.00  0.00           O  
ATOM   2226  OP1   A    70      -4.352 -36.696 -47.878  1.00  0.00           O  
ATOM   2227  O5'   A    70      -5.730 -36.515 -45.811  1.00  0.00           O  
ATOM   2228  C5'   A    70      -6.819 -35.836 -46.418  1.00  0.00           C  
ATOM   2229  C4'   A    70      -7.818 -35.361 -45.393  1.00  0.00           C  
ATOM   2230  O4'   A    70      -8.345 -36.484 -44.646  1.00  0.00           O  
ATOM   2231  C3'   A    70      -7.275 -34.442 -44.309  1.00  0.00           C  
ATOM   2232  O3'   A    70      -7.150 -33.096 -44.735  1.00  0.00           O  
ATOM   2233  C1'   A    70      -8.508 -36.151 -43.286  1.00  0.00           C  
ATOM   2234  C2'   A    70      -8.269 -34.652 -43.179  1.00  0.00           C  
ATOM   2235  O2'   A    70      -9.486 -33.964 -43.429  1.00  0.00           O  
ATOM   2236  N1    A    70      -7.179 -37.883 -38.618  1.00  0.00           N  
ATOM   2237  C2    A    70      -8.210 -37.141 -39.043  1.00  0.00           C  
ATOM   2238  N3    A    70      -8.495 -36.726 -40.275  1.00  0.00           N  
ATOM   2239  C4    A    70      -7.568 -37.157 -41.149  1.00  0.00           C  
ATOM   2240  C5    A    70      -6.455 -37.926 -40.863  1.00  0.00           C  
ATOM   2241  C6    A    70      -6.266 -38.300 -39.521  1.00  0.00           C  
ATOM   2242  N6    A    70      -5.239 -39.040 -39.097  1.00  0.00           N  
ATOM   2243  N7    A    70      -5.724 -38.178 -42.017  1.00  0.00           N  
ATOM   2244  C8    A    70      -6.401 -37.567 -42.957  1.00  0.00           C  
ATOM   2245  N9    A    70      -7.528 -36.928 -42.503  1.00  0.00           N  
ATOM   2246  H5'   A    70      -7.267 -36.444 -47.042  1.00  0.00           H  
ATOM   2247 H5''   A    70      -6.479 -35.063 -46.915  1.00  0.00           H  
ATOM   2248  H4'   A    70      -8.559 -34.916 -45.854  1.00  0.00           H  
ATOM   2249  H3'   A    70      -6.393 -34.763 -44.026  1.00  0.00           H  
ATOM   2250  H1'   A    70      -9.414 -36.359 -42.973  1.00  0.00           H  
ATOM   2251  H2'   A    70      -7.884 -34.406 -42.312  1.00  0.00           H  
ATOM   2252 HO2'   A    70      -9.286 -33.119 -43.883  1.00  0.00           H  
ATOM   2253  H2    A    70      -8.844 -36.865 -38.348  1.00  0.00           H  
ATOM   2254  H61   A    70      -5.160 -39.269 -38.147  1.00  0.00           H  
ATOM   2255  H62   A    70      -4.564 -39.354 -39.734  1.00  0.00           H  
ATOM   2256  H8    A    70      -6.127 -37.565 -43.899  1.00  0.00           H  
ATOM   2257  P     A    71      -5.930 -32.192 -44.207  1.00  0.00           P  
ATOM   2258  OP2   A    71      -4.690 -33.005 -44.282  1.00  0.00           O  
ATOM   2259  OP1   A    71      -5.992 -30.883 -44.903  1.00  0.00           O  
ATOM   2260  O5'   A    71      -6.267 -31.950 -42.669  1.00  0.00           O  
ATOM   2261  C5'   A    71      -7.421 -31.218 -42.282  1.00  0.00           C  
ATOM   2262  C4'   A    71      -7.724 -31.396 -40.816  1.00  0.00           C  
ATOM   2263  O4'   A    71      -7.877 -32.806 -40.503  1.00  0.00           O  
ATOM   2264  C3'   A    71      -6.647 -30.928 -39.850  1.00  0.00           C  
ATOM   2265  O3'   A    71      -6.655 -29.526 -39.647  1.00  0.00           O  
ATOM   2266  C1'   A    71      -7.373 -33.073 -39.203  1.00  0.00           C  
ATOM   2267  C2'   A    71      -6.958 -31.733 -38.595  1.00  0.00           C  
ATOM   2268  O2'   A    71      -8.060 -31.181 -37.889  1.00  0.00           O  
ATOM   2269  N1    A    71      -4.235 -36.261 -36.646  1.00  0.00           N  
ATOM   2270  C2    A    71      -5.249 -35.483 -36.246  1.00  0.00           C  
ATOM   2271  N3    A    71      -6.025 -34.676 -36.966  1.00  0.00           N  
ATOM   2272  C4    A    71      -5.671 -34.710 -38.263  1.00  0.00           C  
ATOM   2273  C5    A    71      -4.653 -35.458 -38.825  1.00  0.00           C  
ATOM   2274  C6    A    71      -3.906 -36.272 -37.956  1.00  0.00           C  
ATOM   2275  N6    A    71      -2.895 -37.048 -38.354  1.00  0.00           N  
ATOM   2276  N7    A    71      -4.581 -35.239 -40.194  1.00  0.00           N  
ATOM   2277  C8    A    71      -5.541 -34.377 -40.425  1.00  0.00           C  
ATOM   2278  N9    A    71      -6.241 -34.013 -39.301  1.00  0.00           N  
ATOM   2279  H5'   A    71      -8.188 -31.529 -42.807  1.00  0.00           H  
ATOM   2280 H5''   A    71      -7.273 -30.267 -42.465  1.00  0.00           H  
ATOM   2281  H4'   A    71      -8.564 -30.935 -40.607  1.00  0.00           H  
ATOM   2282  H3'   A    71      -5.768 -31.196 -40.193  1.00  0.00           H  
ATOM   2283  H1'   A    71      -8.083 -33.472 -38.657  1.00  0.00           H  
ATOM   2284  H2'   A    71      -6.168 -31.825 -38.022  1.00  0.00           H  
ATOM   2285 HO2'   A    71      -8.066 -30.209 -38.019  1.00  0.00           H  
ATOM   2286  H2    A    71      -5.447 -35.511 -35.286  1.00  0.00           H  
ATOM   2287  H61   A    71      -2.410 -37.594 -37.700  1.00  0.00           H  
ATOM   2288  H62   A    71      -2.638 -37.072 -39.299  1.00  0.00           H  
ATOM   2289  H8    A    71      -5.740 -34.024 -41.318  1.00  0.00           H  
ATOM   2290  P     G    72      -5.273 -28.731 -39.441  1.00  0.00           P  
ATOM   2291  OP2   G    72      -4.326 -29.175 -40.496  1.00  0.00           O  
ATOM   2292  OP1   G    72      -5.589 -27.287 -39.298  1.00  0.00           O  
ATOM   2293  O5'   G    72      -4.730 -29.258 -38.038  1.00  0.00           O  
ATOM   2294  C5'   G    72      -5.454 -29.020 -36.841  1.00  0.00           C  
ATOM   2295  C4'   G    72      -4.881 -29.799 -35.682  1.00  0.00           C  
ATOM   2296  O4'   G    72      -4.910 -31.219 -35.967  1.00  0.00           O  
ATOM   2297  C3'   G    72      -3.419 -29.531 -35.357  1.00  0.00           C  
ATOM   2298  O3'   G    72      -3.230 -28.357 -34.585  1.00  0.00           O  
ATOM   2299  C1'   G    72      -3.853 -31.873 -35.288  1.00  0.00           C  
ATOM   2300  C2'   G    72      -3.079 -30.782 -34.551  1.00  0.00           C  
ATOM   2301  O2'   G    72      -3.581 -30.692 -33.225  1.00  0.00           O  
ATOM   2302  N1    G    72       0.028 -35.074 -36.068  1.00  0.00           N  
ATOM   2303  C2    G    72      -0.511 -34.624 -34.886  1.00  0.00           C  
ATOM   2304  N2    G    72       0.055 -35.084 -33.761  1.00  0.00           N  
ATOM   2305  N3    G    72      -1.530 -33.784 -34.812  1.00  0.00           N  
ATOM   2306  C4    G    72      -1.977 -33.422 -36.033  1.00  0.00           C  
ATOM   2307  C5    G    72      -1.511 -33.813 -37.271  1.00  0.00           C  
ATOM   2308  C6    G    72      -0.416 -34.714 -37.336  1.00  0.00           C  
ATOM   2309  O6    G    72       0.140 -35.178 -38.338  1.00  0.00           O  
ATOM   2310  N7    G    72      -2.244 -33.214 -38.285  1.00  0.00           N  
ATOM   2311  C8    G    72      -3.126 -32.483 -37.658  1.00  0.00           C  
ATOM   2312  N9    G    72      -3.020 -32.564 -36.290  1.00  0.00           N  
ATOM   2313  H5'   G    72      -6.388 -29.285 -36.973  1.00  0.00           H  
ATOM   2314 H5''   G    72      -5.420 -28.063 -36.631  1.00  0.00           H  
ATOM   2315  H4'   G    72      -5.426 -29.628 -34.885  1.00  0.00           H  
ATOM   2316  H3'   G    72      -2.902 -29.519 -36.188  1.00  0.00           H  
ATOM   2317  H1'   G    72      -4.194 -32.525 -34.641  1.00  0.00           H  
ATOM   2318  H2'   G    72      -2.117 -30.966 -34.562  1.00  0.00           H  
ATOM   2319 HO2'   G    72      -3.556 -29.756 -32.936  1.00  0.00           H  
ATOM   2320  H1    G    72       0.783 -35.696 -36.015  1.00  0.00           H  
ATOM   2321  H22   G    72      -0.287 -34.798 -32.888  1.00  0.00           H  
ATOM   2322  H21   G    72       0.810 -35.706 -33.808  1.00  0.00           H  
ATOM   2323  H8    G    72      -3.795 -31.935 -38.117  1.00  0.00           H  
ATOM   2324  P     G    73      -1.895 -27.481 -34.763  1.00  0.00           P  
ATOM   2325  OP2   G    73      -1.381 -27.700 -36.139  1.00  0.00           O  
ATOM   2326  OP1   G    73      -2.185 -26.100 -34.298  1.00  0.00           O  
ATOM   2327  O5'   G    73      -0.863 -28.137 -33.741  1.00  0.00           O  
ATOM   2328  C5'   G    73      -1.147 -28.190 -32.351  1.00  0.00           C  
ATOM   2329  C4'   G    73      -0.266 -29.189 -31.643  1.00  0.00           C  
ATOM   2330  O4'   G    73      -0.476 -30.535 -32.157  1.00  0.00           O  
ATOM   2331  C3'   G    73       1.234 -28.982 -31.796  1.00  0.00           C  
ATOM   2332  O3'   G    73       1.728 -27.914 -31.006  1.00  0.00           O  
ATOM   2333  C1'   G    73       0.750 -31.202 -32.114  1.00  0.00           C  
ATOM   2334  C2'   G    73       1.747 -30.331 -31.341  1.00  0.00           C  
ATOM   2335  O2'   G    73       1.580 -30.500 -29.940  1.00  0.00           O  
ATOM   2336  N1    G    73       3.908 -33.976 -34.986  1.00  0.00           N  
ATOM   2337  C2    G    73       3.742 -33.973 -33.622  1.00  0.00           C  
ATOM   2338  N2    G    73       4.516 -34.818 -32.926  1.00  0.00           N  
ATOM   2339  N3    G    73       2.879 -33.198 -32.985  1.00  0.00           N  
ATOM   2340  C4    G    73       2.183 -32.412 -33.834  1.00  0.00           C  
ATOM   2341  C5    G    73       2.272 -32.339 -35.208  1.00  0.00           C  
ATOM   2342  C6    G    73       3.202 -33.175 -35.878  1.00  0.00           C  
ATOM   2343  O6    G    73       3.429 -33.257 -37.091  1.00  0.00           O  
ATOM   2344  N7    G    73       1.381 -31.401 -35.710  1.00  0.00           N  
ATOM   2345  C8    G    73       0.778 -30.930 -34.652  1.00  0.00           C  
ATOM   2346  N9    G    73       1.216 -31.500 -33.481  1.00  0.00           N  
ATOM   2347  H5'   G    73      -2.085 -28.445 -32.225  1.00  0.00           H  
ATOM   2348 H5''   G    73      -1.003 -27.302 -31.961  1.00  0.00           H  
ATOM   2349  H4'   G    73      -0.489 -29.188 -30.688  1.00  0.00           H  
ATOM   2350  H3'   G    73       1.444 -28.846 -32.742  1.00  0.00           H  
ATOM   2351  H1'   G    73       0.605 -32.041 -31.628  1.00  0.00           H  
ATOM   2352  H2'   G    73       2.678 -30.472 -31.615  1.00  0.00           H  
ATOM   2353 HO2'   G    73       1.733 -29.641 -29.494  1.00  0.00           H  
ATOM   2354  H1    G    73       4.574 -34.589 -35.361  1.00  0.00           H  
ATOM   2355  H22   G    73       4.441 -34.860 -31.949  1.00  0.00           H  
ATOM   2356  H21   G    73       5.157 -35.395 -33.391  1.00  0.00           H  
ATOM   2357  H8    G    73       0.083 -30.241 -34.691  1.00  0.00           H  
ATOM   2358  P     G    74       2.959 -27.023 -31.531  1.00  0.00           P  
ATOM   2359  OP2   G    74       2.766 -26.786 -32.984  1.00  0.00           O  
ATOM   2360  OP1   G    74       3.116 -25.867 -30.613  1.00  0.00           O  
ATOM   2361  O5'   G    74       4.227 -27.971 -31.350  1.00  0.00           O  
ATOM   2362  C5'   G    74       4.617 -28.429 -30.064  1.00  0.00           C  
ATOM   2363  C4'   G    74       5.644 -29.531 -30.156  1.00  0.00           C  
ATOM   2364  O4'   G    74       5.116 -30.638 -30.938  1.00  0.00           O  
ATOM   2365  C3'   G    74       6.941 -29.177 -30.868  1.00  0.00           C  
ATOM   2366  O3'   G    74       7.852 -28.475 -30.040  1.00  0.00           O  
ATOM   2367  C1'   G    74       6.141 -31.215 -31.713  1.00  0.00           C  
ATOM   2368  C2'   G    74       7.448 -30.537 -31.307  1.00  0.00           C  
ATOM   2369  O2'   G    74       8.025 -31.247 -30.220  1.00  0.00           O  
ATOM   2370  N1    G    74       7.102 -32.664 -36.497  1.00  0.00           N  
ATOM   2371  C2    G    74       7.636 -33.127 -35.319  1.00  0.00           C  
ATOM   2372  N2    G    74       8.547 -34.106 -35.423  1.00  0.00           N  
ATOM   2373  N3    G    74       7.302 -32.666 -34.125  1.00  0.00           N  
ATOM   2374  C4    G    74       6.377 -31.687 -34.202  1.00  0.00           C  
ATOM   2375  C5    G    74       5.780 -31.153 -35.325  1.00  0.00           C  
ATOM   2376  C6    G    74       6.147 -31.657 -36.600  1.00  0.00           C  
ATOM   2377  O6    G    74       5.731 -31.314 -37.712  1.00  0.00           O  
ATOM   2378  N7    G    74       4.875 -30.160 -34.977  1.00  0.00           N  
ATOM   2379  C8    G    74       4.937 -30.109 -33.674  1.00  0.00           C  
ATOM   2380  N9    G    74       5.828 -31.008 -33.139  1.00  0.00           N  
ATOM   2381  H5'   G    74       3.828 -28.765 -29.591  1.00  0.00           H  
ATOM   2382 H5''   G    74       4.997 -27.679 -29.560  1.00  0.00           H  
ATOM   2383  H4'   G    74       5.847 -29.851 -29.252  1.00  0.00           H  
ATOM   2384  H3'   G    74       6.737 -28.638 -31.659  1.00  0.00           H  
ATOM   2385  H1'   G    74       6.199 -32.175 -31.527  1.00  0.00           H  
ATOM   2386  H2'   G    74       8.068 -30.462 -32.062  1.00  0.00           H  
ATOM   2387 HO2'   G    74       8.475 -30.610 -29.626  1.00  0.00           H  
ATOM   2388  H1    G    74       7.416 -33.073 -37.330  1.00  0.00           H  
ATOM   2389  H22   G    74       8.963 -34.476 -34.616  1.00  0.00           H  
ATOM   2390  H21   G    74       8.800 -34.453 -36.304  1.00  0.00           H  
ATOM   2391  H8    G    74       4.402 -29.491 -33.133  1.00  0.00           H  
ATOM   2392  P     U    75       9.086 -27.696 -30.701  1.00  0.00           P  
ATOM   2393  OP2   U    75       8.528 -26.428 -31.233  1.00  0.00           O  
ATOM   2394  OP1   U    75      10.145 -27.654 -29.660  1.00  0.00           O  
ATOM   2395  O5'   U    75       9.638 -28.546 -31.931  1.00  0.00           O  
ATOM   2396  C5'   U    75      10.476 -27.952 -32.911  1.00  0.00           C  
ATOM   2397  C4'   U    75      11.142 -28.992 -33.778  1.00  0.00           C  
ATOM   2398  O4'   U    75      10.131 -29.870 -34.336  1.00  0.00           O  
ATOM   2399  C3'   U    75      11.898 -28.469 -34.990  1.00  0.00           C  
ATOM   2400  O3'   U    75      13.211 -28.036 -34.679  1.00  0.00           O  
ATOM   2401  C1'   U    75      10.502 -30.268 -35.648  1.00  0.00           C  
ATOM   2402  C2'   U    75      11.873 -29.658 -35.944  1.00  0.00           C  
ATOM   2403  O2'   U    75      12.878 -30.605 -35.612  1.00  0.00           O  
ATOM   2404  N1    U    75       9.464 -29.809 -36.603  1.00  0.00           N  
ATOM   2405  C2    U    75       9.563 -30.259 -37.906  1.00  0.00           C  
ATOM   2406  O2    U    75      10.450 -31.002 -38.289  1.00  0.00           O  
ATOM   2407  N3    U    75       8.581 -29.809 -38.754  1.00  0.00           N  
ATOM   2408  C4    U    75       7.531 -28.972 -38.441  1.00  0.00           C  
ATOM   2409  O4    U    75       6.727 -28.656 -39.319  1.00  0.00           O  
ATOM   2410  C5    U    75       7.493 -28.546 -37.075  1.00  0.00           C  
ATOM   2411  C6    U    75       8.436 -28.970 -36.228  1.00  0.00           C  
ATOM   2412  H5'   U    75      11.167 -27.422 -32.461  1.00  0.00           H  
ATOM   2413 H5''   U    75       9.938 -27.362 -33.477  1.00  0.00           H  
ATOM   2414  H4'   U    75      11.753 -29.526 -33.230  1.00  0.00           H  
ATOM   2415  H3'   U    75      11.400 -27.725 -35.386  1.00  0.00           H  
ATOM   2416  H1'   U    75      10.569 -31.245 -35.686  1.00  0.00           H  
ATOM   2417  H2'   U    75      11.941 -29.370 -36.878  1.00  0.00           H  
ATOM   2418 HO2'   U    75      13.665 -30.130 -35.272  1.00  0.00           H  
ATOM   2419  H3    U    75       8.632 -30.117 -39.683  1.00  0.00           H  
ATOM   2420  H5    U    75       6.780 -27.949 -36.764  1.00  0.00           H  
ATOM   2421  H6    U    75       8.389 -28.663 -35.299  1.00  0.00           H  
ATOM   2422  P     A    76      13.668 -26.533 -35.014  1.00  0.00           P  
ATOM   2423  OP2   A    76      13.155 -25.646 -33.939  1.00  0.00           O  
ATOM   2424  OP1   A    76      15.119 -26.550 -35.322  1.00  0.00           O  
ATOM   2425  O5'   A    76      12.883 -26.182 -36.356  1.00  0.00           O  
ATOM   2426  C5'   A    76      13.346 -26.649 -37.615  1.00  0.00           C  
ATOM   2427  C4'   A    76      12.343 -26.382 -38.709  1.00  0.00           C  
ATOM   2428  O4'   A    76      11.045 -26.925 -38.371  1.00  0.00           O  
ATOM   2429  C3'   A    76      12.049 -24.919 -39.002  1.00  0.00           C  
ATOM   2430  O3'   A    76      13.051 -24.299 -39.789  1.00  0.00           O  
ATOM   2431  C1'   A    76      10.019 -26.156 -38.975  1.00  0.00           C  
ATOM   2432  C2'   A    76      10.696 -24.987 -39.703  1.00  0.00           C  
ATOM   2433  O2'   A    76      10.844 -25.328 -41.074  1.00  0.00           O  
ATOM   2434  N1    A    76       5.322 -24.329 -37.900  1.00  0.00           N  
ATOM   2435  C2    A    76       5.909 -24.681 -39.051  1.00  0.00           C  
ATOM   2436  N3    A    76       7.138 -25.150 -39.259  1.00  0.00           N  
ATOM   2437  C4    A    76       7.811 -25.251 -38.099  1.00  0.00           C  
ATOM   2438  C5    A    76       7.343 -24.928 -36.839  1.00  0.00           C  
ATOM   2439  C6    A    76       6.026 -24.443 -36.753  1.00  0.00           C  
ATOM   2440  N6    A    76       5.440 -24.091 -35.606  1.00  0.00           N  
ATOM   2441  N7    A    76       8.317 -25.163 -35.878  1.00  0.00           N  
ATOM   2442  C8    A    76       9.335 -25.615 -36.568  1.00  0.00           C  
ATOM   2443  N9    A    76       9.099 -25.694 -37.918  1.00  0.00           N  
ATOM   2444  H5'   A    76      13.508 -27.615 -37.558  1.00  0.00           H  
ATOM   2445 H5''   A    76      14.187 -26.198 -37.834  1.00  0.00           H  
ATOM   2446  H4'   A    76      12.669 -26.810 -39.528  1.00  0.00           H  
ATOM   2447  H3'   A    76      11.954 -24.428 -38.158  1.00  0.00           H  
ATOM   2448  H1'   A    76       9.525 -26.701 -39.623  1.00  0.00           H  
ATOM   2449  H2'   A    76      10.190 -24.156 -39.588  1.00  0.00           H  
ATOM   2450 HO2'   A    76      10.023 -25.087 -41.552  1.00  0.00           H  
ATOM   2451  H2    A    76       5.356 -24.579 -39.854  1.00  0.00           H  
ATOM   2452  H61   A    76       4.518 -23.759 -35.609  1.00  0.00           H  
ATOM   2453  H62   A    76       5.931 -24.165 -34.762  1.00  0.00           H  
ATOM   2454  H8    A    76      10.188 -25.873 -36.158  1.00  0.00           H  
ATOM   2455  P     U    77      12.992 -22.718 -40.073  1.00  0.00           P  
ATOM   2456  OP2   U    77      11.566 -22.304 -40.071  1.00  0.00           O  
ATOM   2457  OP1   U    77      13.952 -22.050 -39.158  1.00  0.00           O  
ATOM   2458  O5'   U    77      13.546 -22.573 -41.559  1.00  0.00           O  
ATOM   2459  C5'   U    77      14.658 -23.337 -42.001  1.00  0.00           C  
ATOM   2460  C4'   U    77      15.167 -22.859 -43.339  1.00  0.00           C  
ATOM   2461  O4'   U    77      14.245 -23.216 -44.407  1.00  0.00           O  
ATOM   2462  C3'   U    77      15.330 -21.355 -43.495  1.00  0.00           C  
ATOM   2463  O3'   U    77      16.496 -20.855 -42.865  1.00  0.00           O  
ATOM   2464  C1'   U    77      14.343 -22.239 -45.438  1.00  0.00           C  
ATOM   2465  C2'   U    77      15.354 -21.181 -45.002  1.00  0.00           C  
ATOM   2466  O2'   U    77      16.630 -21.507 -45.537  1.00  0.00           O  
ATOM   2467  N1    U    77      13.005 -21.660 -45.712  1.00  0.00           N  
ATOM   2468  C2    U    77      12.743 -21.265 -47.011  1.00  0.00           C  
ATOM   2469  O2    U    77      13.552 -21.374 -47.916  1.00  0.00           O  
ATOM   2470  N3    U    77      11.493 -20.736 -47.217  1.00  0.00           N  
ATOM   2471  C4    U    77      10.497 -20.563 -46.279  1.00  0.00           C  
ATOM   2472  O4    U    77       9.422 -20.069 -46.623  1.00  0.00           O  
ATOM   2473  C5    U    77      10.839 -20.994 -44.958  1.00  0.00           C  
ATOM   2474  C6    U    77      12.049 -21.514 -44.729  1.00  0.00           C  
ATOM   2475  H5'   U    77      14.390 -24.276 -42.079  1.00  0.00           H  
ATOM   2476 H5''   U    77      15.379 -23.264 -41.342  1.00  0.00           H  
ATOM   2477  H4'   U    77      16.030 -23.289 -43.506  1.00  0.00           H  
ATOM   2478  H3'   U    77      14.545 -20.897 -43.128  1.00  0.00           H  
ATOM   2479  H1'   U    77      14.673 -22.689 -46.244  1.00  0.00           H  
ATOM   2480  H2'   U    77      15.071 -20.280 -45.265  1.00  0.00           H  
ATOM   2481 HO2'   U    77      17.320 -21.274 -44.881  1.00  0.00           H  
ATOM   2482  H3    U    77      11.286 -20.449 -48.131  1.00  0.00           H  
ATOM   2483  H5    U    77      10.191 -20.909 -44.228  1.00  0.00           H  
ATOM   2484  H6    U    77      12.259 -21.800 -43.817  1.00  0.00           H  
ATOM   2485  P     G    78      16.487 -19.401 -42.181  1.00  0.00           P  
ATOM   2486  OP2   G    78      15.244 -19.279 -41.378  1.00  0.00           O  
ATOM   2487  OP1   G    78      17.805 -19.190 -41.530  1.00  0.00           O  
ATOM   2488  O5'   G    78      16.380 -18.396 -43.413  1.00  0.00           O  
ATOM   2489  C5'   G    78      17.484 -18.185 -44.280  1.00  0.00           C  
ATOM   2490  C4'   G    78      17.134 -17.242 -45.404  1.00  0.00           C  
ATOM   2491  O4'   G    78      16.204 -17.876 -46.325  1.00  0.00           O  
ATOM   2492  C3'   G    78      16.444 -15.936 -45.056  1.00  0.00           C  
ATOM   2493  O3'   G    78      17.335 -14.969 -44.532  1.00  0.00           O  
ATOM   2494  C1'   G    78      15.463 -16.873 -46.983  1.00  0.00           C  
ATOM   2495  C2'   G    78      15.907 -15.520 -46.419  1.00  0.00           C  
ATOM   2496  O2'   G    78      16.903 -14.973 -47.259  1.00  0.00           O  
ATOM   2497  N1    G    78      10.777 -15.564 -48.345  1.00  0.00           N  
ATOM   2498  C2    G    78      11.975 -15.288 -48.954  1.00  0.00           C  
ATOM   2499  N2    G    78      11.927 -14.503 -50.046  1.00  0.00           N  
ATOM   2500  N3    G    78      13.136 -15.741 -48.530  1.00  0.00           N  
ATOM   2501  C4    G    78      13.010 -16.490 -47.419  1.00  0.00           C  
ATOM   2502  C5    G    78      11.867 -16.823 -46.732  1.00  0.00           C  
ATOM   2503  C6    G    78      10.623 -16.343 -47.205  1.00  0.00           C  
ATOM   2504  O6    G    78       9.497 -16.535 -46.737  1.00  0.00           O  
ATOM   2505  N7    G    78      12.167 -17.618 -45.634  1.00  0.00           N  
ATOM   2506  C8    G    78      13.465 -17.741 -45.667  1.00  0.00           C  
ATOM   2507  N9    G    78      14.040 -17.051 -46.708  1.00  0.00           N  
ATOM   2508  H5'   G    78      17.762 -19.045 -44.659  1.00  0.00           H  
ATOM   2509 H5''   G    78      18.227 -17.807 -43.765  1.00  0.00           H  
ATOM   2510  H4'   G    78      18.105 -16.977 -45.844  1.00  0.00           H  
ATOM   2511  H3'   G    78      15.683 -16.033 -44.268  1.00  0.00           H  
ATOM   2512  H1'   G    78      15.604 -16.827 -48.073  1.00  0.00           H  
ATOM   2513  H2'   G    78      15.139 -14.737 -46.351  1.00  0.00           H  
ATOM   2514 HO2'   G    78      17.656 -14.623 -46.700  1.00  0.00           H  
ATOM   2515  H1    G    78       9.951 -15.174 -48.752  1.00  0.00           H  
ATOM   2516  H22   G    78      12.770 -14.267 -50.529  1.00  0.00           H  
ATOM   2517  H21   G    78      11.049 -14.155 -50.373  1.00  0.00           H  
ATOM   2518  H8    G    78      14.039 -18.318 -44.926  1.00  0.00           H  
ATOM   2519  P     G    79      16.796 -13.861 -43.492  1.00  0.00           P  
ATOM   2520  OP2   G    79      15.861 -14.481 -42.516  1.00  0.00           O  
ATOM   2521  OP1   G    79      18.011 -13.168 -43.001  1.00  0.00           O  
ATOM   2522  O5'   G    79      15.937 -12.847 -44.380  1.00  0.00           O  
ATOM   2523  C5'   G    79      16.573 -12.027 -45.367  1.00  0.00           C  
ATOM   2524  C4'   G    79      15.549 -11.293 -46.214  1.00  0.00           C  
ATOM   2525  O4'   G    79      14.679 -12.225 -46.916  1.00  0.00           O  
ATOM   2526  C3'   G    79      14.517 -10.384 -45.568  1.00  0.00           C  
ATOM   2527  O3'   G    79      15.020  -9.138 -45.093  1.00  0.00           O  
ATOM   2528  C1'   G    79      13.554 -11.531 -47.396  1.00  0.00           C  
ATOM   2529  C2'   G    79      13.607 -10.135 -46.765  1.00  0.00           C  
ATOM   2530  O2'   G    79      14.163  -9.216 -47.688  1.00  0.00           O  
ATOM   2531  N1    G    79       8.503 -11.576 -47.600  1.00  0.00           N  
ATOM   2532  C2    G    79       9.400 -10.859 -48.346  1.00  0.00           C  
ATOM   2533  N2    G    79       8.882 -10.004 -49.235  1.00  0.00           N  
ATOM   2534  N3    G    79      10.710 -10.974 -48.231  1.00  0.00           N  
ATOM   2535  C4    G    79      11.059 -11.893 -47.302  1.00  0.00           C  
ATOM   2536  C5    G    79      10.243 -12.673 -46.514  1.00  0.00           C  
ATOM   2537  C6    G    79       8.834 -12.521 -46.635  1.00  0.00           C  
ATOM   2538  O6    G    79       7.939 -13.092 -46.005  1.00  0.00           O  
ATOM   2539  N7    G    79      10.996 -13.504 -45.694  1.00  0.00           N  
ATOM   2540  C8    G    79      12.236 -13.205 -45.979  1.00  0.00           C  
ATOM   2541  N9    G    79      12.346 -12.207 -46.921  1.00  0.00           N  
ATOM   2542  H5'   G    79      17.206 -12.644 -46.020  1.00  0.00           H  
ATOM   2543 H5''   G    79      17.233 -11.294 -44.880  1.00  0.00           H  
ATOM   2544  H4'   G    79      16.153 -10.656 -46.874  1.00  0.00           H  
ATOM   2545  H3'   G    79      14.060 -10.807 -44.661  1.00  0.00           H  
ATOM   2546  H1'   G    79      13.473 -11.387 -48.483  1.00  0.00           H  
ATOM   2547  H2'   G    79      12.640  -9.697 -46.480  1.00  0.00           H  
ATOM   2548 HO2'   G    79      14.793  -8.603 -47.211  1.00  0.00           H  
ATOM   2549  H1    G    79       7.531 -11.408 -47.759  1.00  0.00           H  
ATOM   2550  H22   G    79       9.489  -9.455 -49.810  1.00  0.00           H  
ATOM   2551  H21   G    79       7.891  -9.914 -49.324  1.00  0.00           H  
ATOM   2552  H8    G    79      13.102 -13.687 -45.499  1.00  0.00           H  
ATOM   2553  P     U    80      14.388  -8.486 -43.759  1.00  0.00           P  
ATOM   2554  OP2   U    80      13.980  -9.598 -42.857  1.00  0.00           O  
ATOM   2555  OP1   U    80      15.293  -7.425 -43.252  1.00  0.00           O  
ATOM   2556  O5'   U    80      13.055  -7.779 -44.261  1.00  0.00           O  
ATOM   2557  C5'   U    80      13.109  -6.640 -45.124  1.00  0.00           C  
ATOM   2558  C4'   U    80      11.763  -6.395 -45.754  1.00  0.00           C  
ATOM   2559  O4'   U    80      11.208  -7.655 -46.221  1.00  0.00           O  
ATOM   2560  C3'   U    80      10.667  -5.855 -44.851  1.00  0.00           C  
ATOM   2561  O3'   U    80      10.773  -4.460 -44.611  1.00  0.00           O  
ATOM   2562  C1'   U    80       9.809  -7.570 -46.208  1.00  0.00           C  
ATOM   2563  C2'   U    80       9.425  -6.195 -45.661  1.00  0.00           C  
ATOM   2564  O2'   U    80       9.232  -5.300 -46.741  1.00  0.00           O  
ATOM   2565  N1    U    80       9.267  -8.663 -45.377  1.00  0.00           N  
ATOM   2566  C2    U    80       7.898  -8.901 -45.443  1.00  0.00           C  
ATOM   2567  O2    U    80       7.148  -8.263 -46.158  1.00  0.00           O  
ATOM   2568  N3    U    80       7.441  -9.912 -44.636  1.00  0.00           N  
ATOM   2569  C4    U    80       8.186 -10.699 -43.785  1.00  0.00           C  
ATOM   2570  O4    U    80       7.619 -11.560 -43.103  1.00  0.00           O  
ATOM   2571  C5    U    80       9.590 -10.402 -43.775  1.00  0.00           C  
ATOM   2572  C6    U    80      10.070  -9.422 -44.553  1.00  0.00           C  
ATOM   2573  H5'   U    80      13.862  -6.796 -45.910  1.00  0.00           H  
ATOM   2574 H5''   U    80      13.417  -5.749 -44.555  1.00  0.00           H  
ATOM   2575  H4'   U    80      11.966  -5.657 -46.544  1.00  0.00           H  
ATOM   2576  H3'   U    80      10.678  -6.285 -43.838  1.00  0.00           H  
ATOM   2577  H1'   U    80       9.348  -7.659 -47.202  1.00  0.00           H  
ATOM   2578  H2'   U    80       8.502  -6.131 -45.069  1.00  0.00           H  
ATOM   2579 HO2'   U    80       8.398  -5.548 -47.235  1.00  0.00           H  
ATOM   2580  H3    U    80       6.458 -10.098 -44.665  1.00  0.00           H  
ATOM   2581  H5    U    80      10.272 -10.977 -43.129  1.00  0.00           H  
ATOM   2582  H6    U    80      11.150  -9.211 -44.531  1.00  0.00           H  
ATOM   2583  P     A    81      10.317  -3.845 -43.199  1.00  0.00           P  
ATOM   2584  OP2   A    81       9.266  -4.727 -42.630  1.00  0.00           O  
ATOM   2585  OP1   A    81      11.538  -3.553 -42.407  1.00  0.00           O  
ATOM   2586  O5'   A    81       9.636  -2.456 -43.586  1.00  0.00           O  
ATOM   2587  C5'   A    81       8.229  -2.352 -43.740  1.00  0.00           C  
ATOM   2588  C4'   A    81       7.856  -1.885 -45.125  1.00  0.00           C  
ATOM   2589  O4'   A    81       7.898  -3.004 -46.051  1.00  0.00           O  
ATOM   2590  C3'   A    81       6.446  -1.337 -45.287  1.00  0.00           C  
ATOM   2591  O3'   A    81       6.316   0.001 -44.840  1.00  0.00           O  
ATOM   2592  C1'   A    81       6.887  -2.863 -47.021  1.00  0.00           C  
ATOM   2593  C2'   A    81       6.199  -1.521 -46.776  1.00  0.00           C  
ATOM   2594  O2'   A    81       6.853  -0.515 -47.535  1.00  0.00           O  
ATOM   2595  N1    A    81       2.940  -5.356 -49.201  1.00  0.00           N  
ATOM   2596  C2    A    81       3.631  -4.269 -49.568  1.00  0.00           C  
ATOM   2597  N3    A    81       4.649  -3.672 -48.951  1.00  0.00           N  
ATOM   2598  C4    A    81       4.959  -4.317 -47.813  1.00  0.00           C  
ATOM   2599  C5    A    81       4.342  -5.445 -47.305  1.00  0.00           C  
ATOM   2600  C6    A    81       3.277  -5.981 -48.052  1.00  0.00           C  
ATOM   2601  N6    A    81       2.588  -7.064 -47.687  1.00  0.00           N  
ATOM   2602  N7    A    81       4.931  -5.831 -46.109  1.00  0.00           N  
ATOM   2603  C8    A    81       5.876  -4.942 -45.923  1.00  0.00           C  
ATOM   2604  N9    A    81       5.949  -3.996 -46.916  1.00  0.00           N  
ATOM   2605  H5'   A    81       7.881  -1.713 -43.083  1.00  0.00           H  
ATOM   2606 H5''   A    81       7.823  -3.229 -43.579  1.00  0.00           H  
ATOM   2607  H4'   A    81       8.502  -1.207 -45.415  1.00  0.00           H  
ATOM   2608  H3'   A    81       5.822  -1.902 -44.784  1.00  0.00           H  
ATOM   2609  H1'   A    81       7.298  -2.860 -47.911  1.00  0.00           H  
ATOM   2610  H2'   A    81       5.240  -1.564 -46.978  1.00  0.00           H  
ATOM   2611 HO2'   A    81       6.888   0.310 -47.007  1.00  0.00           H  
ATOM   2612  H2    A    81       3.346  -3.853 -50.409  1.00  0.00           H  
ATOM   2613  H61   A    81       1.855  -7.390 -48.250  1.00  0.00           H  
ATOM   2614  H62   A    81       2.815  -7.533 -46.858  1.00  0.00           H  
ATOM   2615  H8    A    81       6.474  -4.951 -45.147  1.00  0.00           H  
ATOM   2616  P     A    82       4.884   0.559 -44.367  1.00  0.00           P  
ATOM   2617  OP2   A    82       4.237  -0.484 -43.533  1.00  0.00           O  
ATOM   2618  OP1   A    82       5.081   1.923 -43.816  1.00  0.00           O  
ATOM   2619  O5'   A    82       4.056   0.689 -45.722  1.00  0.00           O  
ATOM   2620  C5'   A    82       2.749   1.244 -45.726  1.00  0.00           C  
ATOM   2621  C4'   A    82       2.389   1.803 -47.080  1.00  0.00           C  
ATOM   2622  O4'   A    82       3.107   3.058 -47.309  1.00  0.00           O  
ATOM   2623  C3'   A    82       2.692   0.910 -48.273  1.00  0.00           C  
ATOM   2624  O3'   A    82       1.777   1.081 -49.341  1.00  0.00           O  
ATOM   2625  C1'   A    82       3.829   2.951 -48.518  1.00  0.00           C  
ATOM   2626  C2'   A    82       4.031   1.456 -48.755  1.00  0.00           C  
ATOM   2627  O2'   A    82       4.213   1.220 -50.143  1.00  0.00           O  
ATOM   2628  N1    A    82       6.913   6.666 -50.318  1.00  0.00           N  
ATOM   2629  C2    A    82       5.716   6.218 -50.717  1.00  0.00           C  
ATOM   2630  N3    A    82       4.968   5.245 -50.201  1.00  0.00           N  
ATOM   2631  C4    A    82       5.575   4.692 -49.137  1.00  0.00           C  
ATOM   2632  C5    A    82       6.803   5.044 -48.608  1.00  0.00           C  
ATOM   2633  C6    A    82       7.496   6.089 -49.245  1.00  0.00           C  
ATOM   2634  N6    A    82       8.689   6.536 -48.848  1.00  0.00           N  
ATOM   2635  N7    A    82       7.108   4.254 -47.508  1.00  0.00           N  
ATOM   2636  C8    A    82       6.075   3.456 -47.398  1.00  0.00           C  
ATOM   2637  N9    A    82       5.109   3.666 -48.351  1.00  0.00           N  
ATOM   2638  H5'   A    82       2.704   1.964 -45.062  1.00  0.00           H  
ATOM   2639 H5''   A    82       2.104   0.548 -45.486  1.00  0.00           H  
ATOM   2640  H4'   A    82       1.425   1.981 -47.104  1.00  0.00           H  
ATOM   2641  H3'   A    82       2.814  -0.012 -47.962  1.00  0.00           H  
ATOM   2642  H1'   A    82       3.335   3.337 -49.273  1.00  0.00           H  
ATOM   2643  H2'   A    82       4.775   1.101 -48.225  1.00  0.00           H  
ATOM   2644 HO2'   A    82       5.087   1.570 -50.413  1.00  0.00           H  
ATOM   2645  H2    A    82       5.337   6.670 -51.500  1.00  0.00           H  
ATOM   2646  H61   A    82       9.124   7.269 -49.332  1.00  0.00           H  
ATOM   2647  H62   A    82       9.131   6.132 -48.071  1.00  0.00           H  
ATOM   2648  H8    A    82       5.998   2.772 -46.699  1.00  0.00           H  
ATOM   2649  P     U    83       1.568  -0.091 -50.421  1.00  0.00           P  
ATOM   2650  OP2   U    83       0.810   0.470 -51.567  1.00  0.00           O  
ATOM   2651  OP1   U    83       2.883  -0.740 -50.657  1.00  0.00           O  
ATOM   2652  O5'   U    83       0.629  -1.139 -49.674  1.00  0.00           O  
ATOM   2653  C5'   U    83      -0.084  -2.128 -50.402  1.00  0.00           C  
ATOM   2654  C4'   U    83      -0.916  -2.997 -49.492  1.00  0.00           C  
ATOM   2655  O4'   U    83      -0.037  -3.770 -48.623  1.00  0.00           O  
ATOM   2656  C3'   U    83      -1.898  -2.272 -48.585  1.00  0.00           C  
ATOM   2657  O3'   U    83      -3.099  -2.994 -48.377  1.00  0.00           O  
ATOM   2658  C1'   U    83      -0.457  -3.618 -47.293  1.00  0.00           C  
ATOM   2659  C2'   U    83      -1.147  -2.248 -47.255  1.00  0.00           C  
ATOM   2660  O2'   U    83      -2.047  -2.205 -46.157  1.00  0.00           O  
ATOM   2661  N1    U    83       0.730  -3.675 -46.405  1.00  0.00           N  
ATOM   2662  C2    U    83       0.943  -4.852 -45.711  1.00  0.00           C  
ATOM   2663  O2    U    83       0.209  -5.820 -45.802  1.00  0.00           O  
ATOM   2664  N3    U    83       2.053  -4.858 -44.903  1.00  0.00           N  
ATOM   2665  C4    U    83       2.954  -3.831 -44.719  1.00  0.00           C  
ATOM   2666  O4    U    83       3.906  -3.992 -43.954  1.00  0.00           O  
ATOM   2667  C5    U    83       2.671  -2.646 -45.469  1.00  0.00           C  
ATOM   2668  C6    U    83       1.597  -2.612 -46.264  1.00  0.00           C  
ATOM   2669  H5'   U    83       0.555  -2.692 -50.885  1.00  0.00           H  
ATOM   2670 H5''   U    83      -0.674  -1.687 -51.048  1.00  0.00           H  
ATOM   2671  H4'   U    83      -1.446  -3.612 -50.040  1.00  0.00           H  
ATOM   2672  H3'   U    83      -2.015  -1.353 -48.905  1.00  0.00           H  
ATOM   2673  H1'   U    83      -1.098  -4.310 -47.023  1.00  0.00           H  
ATOM   2674  H2'   U    83      -0.499  -1.514 -47.222  1.00  0.00           H  
ATOM   2675 HO2'   U    83      -2.966  -2.249 -46.495  1.00  0.00           H  
ATOM   2676  H3    U    83       2.223  -5.683 -44.402  1.00  0.00           H  
ATOM   2677  H5    U    83       3.260  -1.865 -45.399  1.00  0.00           H  
ATOM   2678  H6    U    83       1.424  -1.789 -46.766  1.00  0.00           H  
ATOM   2679  P     A    84      -4.464  -2.512 -49.073  1.00  0.00           P  
ATOM   2680  OP2   A    84      -4.346  -2.753 -50.533  1.00  0.00           O  
ATOM   2681  OP1   A    84      -5.598  -3.104 -48.321  1.00  0.00           O  
ATOM   2682  O5'   A    84      -4.483  -0.937 -48.834  1.00  0.00           O  
ATOM   2683  C5'   A    84      -4.678  -0.399 -47.535  1.00  0.00           C  
ATOM   2684  C4'   A    84      -5.012   1.071 -47.588  1.00  0.00           C  
ATOM   2685  O4'   A    84      -6.450   1.247 -47.745  1.00  0.00           O  
ATOM   2686  C3'   A    84      -4.708   1.870 -46.330  1.00  0.00           C  
ATOM   2687  O3'   A    84      -3.320   2.060 -46.116  1.00  0.00           O  
ATOM   2688  C1'   A    84      -6.833   2.434 -47.103  1.00  0.00           C  
ATOM   2689  C2'   A    84      -5.593   3.091 -46.496  1.00  0.00           C  
ATOM   2690  O2'   A    84      -5.035   4.009 -47.425  1.00  0.00           O  
ATOM   2691  N1    A    84      -7.876   0.207 -42.574  1.00  0.00           N  
ATOM   2692  C2    A    84      -6.750   0.300 -43.294  1.00  0.00           C  
ATOM   2693  N3    A    84      -6.549   0.895 -44.467  1.00  0.00           N  
ATOM   2694  C4    A    84      -7.686   1.454 -44.918  1.00  0.00           C  
ATOM   2695  C5    A    84      -8.919   1.443 -44.292  1.00  0.00           C  
ATOM   2696  C6    A    84      -9.000   0.780 -43.055  1.00  0.00           C  
ATOM   2697  N6    A    84     -10.122   0.687 -42.337  1.00  0.00           N  
ATOM   2698  N7    A    84      -9.861   2.122 -45.053  1.00  0.00           N  
ATOM   2699  C8    A    84      -9.188   2.521 -46.104  1.00  0.00           C  
ATOM   2700  N9    A    84      -7.866   2.152 -46.088  1.00  0.00           N  
ATOM   2701  H5'   A    84      -3.859  -0.521 -47.011  1.00  0.00           H  
ATOM   2702 H5''   A    84      -5.412  -0.878 -47.097  1.00  0.00           H  
ATOM   2703  H4'   A    84      -4.558   1.472 -48.358  1.00  0.00           H  
ATOM   2704  H3'   A    84      -5.005   1.362 -45.546  1.00  0.00           H  
ATOM   2705  H1'   A    84      -7.206   3.020 -47.795  1.00  0.00           H  
ATOM   2706  H2'   A    84      -5.784   3.516 -45.634  1.00  0.00           H  
ATOM   2707 HO2'   A    84      -4.059   3.990 -47.345  1.00  0.00           H  
ATOM   2708  H2    A    84      -5.963  -0.132 -42.901  1.00  0.00           H  
ATOM   2709  H61   A    84     -10.117   0.212 -41.480  1.00  0.00           H  
ATOM   2710  H62   A    84     -10.950   1.095 -42.666  1.00  0.00           H  
ATOM   2711  H8    A    84      -9.592   3.036 -46.834  1.00  0.00           H  
ATOM   2712  P     A    85      -2.794   2.530 -44.678  1.00  0.00           P  
ATOM   2713  OP2   A    85      -1.329   2.721 -44.825  1.00  0.00           O  
ATOM   2714  OP1   A    85      -3.649   3.679 -44.289  1.00  0.00           O  
ATOM   2715  O5'   A    85      -3.035   1.357 -43.627  1.00  0.00           O  
ATOM   2716  C5'   A    85      -2.155   0.244 -43.563  1.00  0.00           C  
ATOM   2717  C4'   A    85      -2.906  -1.043 -43.331  1.00  0.00           C  
ATOM   2718  O4'   A    85      -2.200  -2.136 -43.988  1.00  0.00           O  
ATOM   2719  C3'   A    85      -2.990  -1.517 -41.888  1.00  0.00           C  
ATOM   2720  O3'   A    85      -3.968  -0.823 -41.133  1.00  0.00           O  
ATOM   2721  C1'   A    85      -2.519  -3.318 -43.315  1.00  0.00           C  
ATOM   2722  C2'   A    85      -3.424  -2.955 -42.139  1.00  0.00           C  
ATOM   2723  O2'   A    85      -4.779  -3.028 -42.559  1.00  0.00           O  
ATOM   2724  N1    A    85      -0.199  -7.842 -42.473  1.00  0.00           N  
ATOM   2725  C2    A    85      -1.427  -7.526 -42.905  1.00  0.00           C  
ATOM   2726  N3    A    85      -1.966  -6.325 -43.102  1.00  0.00           N  
ATOM   2727  C4    A    85      -1.086  -5.354 -42.799  1.00  0.00           C  
ATOM   2728  C5    A    85       0.208  -5.521 -42.345  1.00  0.00           C  
ATOM   2729  C6    A    85       0.660  -6.842 -42.179  1.00  0.00           C  
ATOM   2730  N6    A    85       1.883  -7.158 -41.747  1.00  0.00           N  
ATOM   2731  N7    A    85       0.819  -4.291 -42.139  1.00  0.00           N  
ATOM   2732  C8    A    85      -0.105  -3.423 -42.469  1.00  0.00           C  
ATOM   2733  N9    A    85      -1.284  -3.996 -42.878  1.00  0.00           N  
ATOM   2734  H5'   A    85      -1.520   0.380 -42.828  1.00  0.00           H  
ATOM   2735 H5''   A    85      -1.659   0.178 -44.404  1.00  0.00           H  
ATOM   2736  H4'   A    85      -3.813  -0.973 -43.695  1.00  0.00           H  
ATOM   2737  H3'   A    85      -2.128  -1.519 -41.420  1.00  0.00           H  
ATOM   2738  H1'   A    85      -3.008  -3.899 -43.936  1.00  0.00           H  
ATOM   2739  H2'   A    85      -3.252  -3.530 -41.364  1.00  0.00           H  
ATOM   2740 HO2'   A    85      -5.293  -2.332 -42.099  1.00  0.00           H  
ATOM   2741  H2    A    85      -2.011  -8.288 -43.105  1.00  0.00           H  
ATOM   2742  H61   A    85       2.142  -8.098 -41.651  1.00  0.00           H  
ATOM   2743  H62   A    85       2.524  -6.449 -41.528  1.00  0.00           H  
ATOM   2744  H8    A    85       0.032  -2.453 -42.427  1.00  0.00           H  
ATOM   2745  P     G    86      -3.525   0.027 -39.849  1.00  0.00           P  
ATOM   2746  OP2   G    86      -2.289   0.749 -40.246  1.00  0.00           O  
ATOM   2747  OP1   G    86      -4.726   0.799 -39.438  1.00  0.00           O  
ATOM   2748  O5'   G    86      -3.153  -0.972 -38.664  1.00  0.00           O  
ATOM   2749  C5'   G    86      -4.087  -1.262 -37.635  1.00  0.00           C  
ATOM   2750  C4'   G    86      -5.017  -2.382 -38.030  1.00  0.00           C  
ATOM   2751  O4'   G    86      -4.552  -3.045 -39.238  1.00  0.00           O  
ATOM   2752  C3'   G    86      -5.153  -3.521 -37.029  1.00  0.00           C  
ATOM   2753  O3'   G    86      -6.005  -3.202 -35.942  1.00  0.00           O  
ATOM   2754  C1'   G    86      -4.850  -4.416 -39.181  1.00  0.00           C  
ATOM   2755  C2'   G    86      -5.657  -4.656 -37.906  1.00  0.00           C  
ATOM   2756  O2'   G    86      -7.040  -4.511 -38.194  1.00  0.00           O  
ATOM   2757  N1    G    86      -2.656  -8.967 -39.804  1.00  0.00           N  
ATOM   2758  C2    G    86      -3.982  -8.618 -39.880  1.00  0.00           C  
ATOM   2759  N2    G    86      -4.843  -9.609 -40.159  1.00  0.00           N  
ATOM   2760  N3    G    86      -4.434  -7.389 -39.697  1.00  0.00           N  
ATOM   2761  C4    G    86      -3.438  -6.519 -39.426  1.00  0.00           C  
ATOM   2762  C5    G    86      -2.085  -6.764 -39.329  1.00  0.00           C  
ATOM   2763  C6    G    86      -1.613  -8.088 -39.527  1.00  0.00           C  
ATOM   2764  O6    G    86      -0.451  -8.506 -39.482  1.00  0.00           O  
ATOM   2765  N7    G    86      -1.393  -5.598 -39.035  1.00  0.00           N  
ATOM   2766  C8    G    86      -2.320  -4.682 -38.961  1.00  0.00           C  
ATOM   2767  N9    G    86      -3.583  -5.172 -39.188  1.00  0.00           N  
ATOM   2768  H5'   G    86      -4.615  -0.459 -37.447  1.00  0.00           H  
ATOM   2769 H5''   G    86      -3.599  -1.521 -36.825  1.00  0.00           H  
ATOM   2770  H4'   G    86      -5.903  -1.997 -38.195  1.00  0.00           H  
ATOM   2771  H3'   G    86      -4.268  -3.757 -36.685  1.00  0.00           H  
ATOM   2772  H1'   G    86      -5.387  -4.671 -39.960  1.00  0.00           H  
ATOM   2773  H2'   G    86      -5.458  -5.531 -37.511  1.00  0.00           H  
ATOM   2774 HO2'   G    86      -7.494  -4.152 -37.404  1.00  0.00           H  
ATOM   2775  H1    G    86      -2.423  -9.907 -39.957  1.00  0.00           H  
ATOM   2776  H22   G    86      -5.803  -9.419 -40.226  1.00  0.00           H  
ATOM   2777  H21   G    86      -4.516 -10.522 -40.296  1.00  0.00           H  
ATOM   2778  H8    G    86      -2.133  -3.741 -38.764  1.00  0.00           H  
ATOM   2779  P     C    87      -5.677  -3.759 -34.470  1.00  0.00           P  
ATOM   2780  OP2   C    87      -4.229  -3.558 -34.213  1.00  0.00           O  
ATOM   2781  OP1   C    87      -6.675  -3.187 -33.530  1.00  0.00           O  
ATOM   2782  O5'   C    87      -5.947  -5.325 -34.581  1.00  0.00           O  
ATOM   2783  C5'   C    87      -7.254  -5.826 -34.811  1.00  0.00           C  
ATOM   2784  C4'   C    87      -7.235  -7.299 -35.172  1.00  0.00           C  
ATOM   2785  O4'   C    87      -6.432  -7.504 -36.368  1.00  0.00           O  
ATOM   2786  C3'   C    87      -6.603  -8.249 -34.168  1.00  0.00           C  
ATOM   2787  O3'   C    87      -7.502  -8.605 -33.136  1.00  0.00           O  
ATOM   2788  C1'   C    87      -5.802  -8.765 -36.323  1.00  0.00           C  
ATOM   2789  C2'   C    87      -6.301  -9.450 -35.047  1.00  0.00           C  
ATOM   2790  O2'   C    87      -7.488 -10.160 -35.330  1.00  0.00           O  
ATOM   2791  N1    C    87      -4.337  -8.559 -36.342  1.00  0.00           N  
ATOM   2792  C2    C    87      -3.511  -9.622 -36.756  1.00  0.00           C  
ATOM   2793  O2    C    87      -4.034 -10.680 -37.122  1.00  0.00           O  
ATOM   2794  N3    C    87      -2.170  -9.466 -36.743  1.00  0.00           N  
ATOM   2795  C4    C    87      -1.639  -8.310 -36.338  1.00  0.00           C  
ATOM   2796  N4    C    87      -0.304  -8.213 -36.317  1.00  0.00           N  
ATOM   2797  C5    C    87      -2.452  -7.203 -35.930  1.00  0.00           C  
ATOM   2798  C6    C    87      -3.784  -7.370 -35.952  1.00  0.00           C  
ATOM   2799  H5'   C    87      -7.664  -5.322 -35.545  1.00  0.00           H  
ATOM   2800 H5''   C    87      -7.791  -5.703 -34.000  1.00  0.00           H  
ATOM   2801  H4'   C    87      -8.297  -7.563 -35.277  1.00  0.00           H  
ATOM   2802  H3'   C    87      -5.744  -7.818 -33.631  1.00  0.00           H  
ATOM   2803  H1'   C    87      -6.033  -9.440 -37.160  1.00  0.00           H  
ATOM   2804  H2'   C    87      -5.624 -10.169 -34.564  1.00  0.00           H  
ATOM   2805 HO2'   C    87      -8.091 -10.134 -34.532  1.00  0.00           H  
ATOM   2806  H42   C    87       0.131  -7.364 -36.018  1.00  0.00           H  
ATOM   2807  H41   C    87       0.257  -8.989 -36.601  1.00  0.00           H  
ATOM   2808  H5    C    87      -2.000  -6.253 -35.610  1.00  0.00           H  
ATOM   2809  H6    C    87      -4.439  -6.541 -35.646  1.00  0.00           H  
ATOM   2810  P     U    88      -6.950  -8.809 -31.643  1.00  0.00           P  
ATOM   2811  OP2   U    88      -5.868  -7.814 -31.445  1.00  0.00           O  
ATOM   2812  OP1   U    88      -8.093  -8.849 -30.700  1.00  0.00           O  
ATOM   2813  O5'   U    88      -6.288 -10.254 -31.678  1.00  0.00           O  
ATOM   2814  C5'   U    88      -7.096 -11.406 -31.840  1.00  0.00           C  
ATOM   2815  C4'   U    88      -6.234 -12.620 -32.105  1.00  0.00           C  
ATOM   2816  O4'   U    88      -5.532 -12.472 -33.369  1.00  0.00           O  
ATOM   2817  C3'   U    88      -5.125 -12.907 -31.104  1.00  0.00           C  
ATOM   2818  O3'   U    88      -5.590 -13.540 -29.923  1.00  0.00           O  
ATOM   2819  C1'   U    88      -4.283 -13.130 -33.286  1.00  0.00           C  
ATOM   2820  C2'   U    88      -4.214 -13.808 -31.918  1.00  0.00           C  
ATOM   2821  O2'   U    88      -4.716 -15.123 -32.028  1.00  0.00           O  
ATOM   2822  N1    U    88      -3.199 -12.145 -33.439  1.00  0.00           N  
ATOM   2823  C2    U    88      -1.988 -12.582 -33.961  1.00  0.00           C  
ATOM   2824  O2    U    88      -1.786 -13.739 -34.302  1.00  0.00           O  
ATOM   2825  N3    U    88      -1.019 -11.614 -34.063  1.00  0.00           N  
ATOM   2826  C4    U    88      -1.125 -10.289 -33.695  1.00  0.00           C  
ATOM   2827  O4    U    88      -0.151  -9.552 -33.811  1.00  0.00           O  
ATOM   2828  C5    U    88      -2.398  -9.915 -33.168  1.00  0.00           C  
ATOM   2829  C6    U    88      -3.368 -10.827 -33.064  1.00  0.00           C  
ATOM   2830  H5'   U    88      -7.797 -11.263 -32.674  1.00  0.00           H  
ATOM   2831 H5''   U    88      -7.700 -11.574 -30.935  1.00  0.00           H  
ATOM   2832  H4'   U    88      -6.938 -13.464 -32.068  1.00  0.00           H  
ATOM   2833  H3'   U    88      -4.627 -12.002 -30.725  1.00  0.00           H  
ATOM   2834  H1'   U    88      -4.127 -13.915 -34.040  1.00  0.00           H  
ATOM   2835  H2'   U    88      -3.218 -13.922 -31.468  1.00  0.00           H  
ATOM   2836 HO2'   U    88      -5.175 -15.377 -31.176  1.00  0.00           H  
ATOM   2837  H3    U    88      -0.138 -11.901 -34.443  1.00  0.00           H  
ATOM   2838  H5    U    88      -2.580  -8.878 -32.846  1.00  0.00           H  
ATOM   2839  H6    U    88      -4.342 -10.518 -32.655  1.00  0.00           H  
ATOM   2840  P     G    89      -4.979 -13.113 -28.494  1.00  0.00           P  
ATOM   2841  OP2   G    89      -4.793 -11.638 -28.437  1.00  0.00           O  
ATOM   2842  OP1   G    89      -5.824 -13.783 -27.466  1.00  0.00           O  
ATOM   2843  O5'   G    89      -3.537 -13.792 -28.468  1.00  0.00           O  
ATOM   2844  C5'   G    89      -3.405 -15.226 -28.462  1.00  0.00           C  
ATOM   2845  C4'   G    89      -1.964 -15.637 -28.672  1.00  0.00           C  
ATOM   2846  O4'   G    89      -1.536 -15.219 -29.994  1.00  0.00           O  
ATOM   2847  C3'   G    89      -0.918 -15.029 -27.751  1.00  0.00           C  
ATOM   2848  O3'   G    89      -0.848 -15.652 -26.473  1.00  0.00           O  
ATOM   2849  C1'   G    89      -0.146 -14.943 -29.967  1.00  0.00           C  
ATOM   2850  C2'   G    89       0.351 -15.245 -28.553  1.00  0.00           C  
ATOM   2851  O2'   G    89       0.805 -16.579 -28.491  1.00  0.00           O  
ATOM   2852  N1    G    89       3.329 -11.480 -31.165  1.00  0.00           N  
ATOM   2853  C2    G    89       3.466 -12.834 -30.981  1.00  0.00           C  
ATOM   2854  N2    G    89       4.699 -13.339 -31.103  1.00  0.00           N  
ATOM   2855  N3    G    89       2.467 -13.639 -30.696  1.00  0.00           N  
ATOM   2856  C4    G    89       1.293 -12.979 -30.613  1.00  0.00           C  
ATOM   2857  C5    G    89       1.045 -11.637 -30.785  1.00  0.00           C  
ATOM   2858  C6    G    89       2.131 -10.777 -31.083  1.00  0.00           C  
ATOM   2859  O6    G    89       2.121  -9.556 -31.252  1.00  0.00           O  
ATOM   2860  N7    G    89      -0.305 -11.360 -30.615  1.00  0.00           N  
ATOM   2861  C8    G    89      -0.838 -12.518 -30.336  1.00  0.00           C  
ATOM   2862  N9    G    89       0.080 -13.539 -30.302  1.00  0.00           N  
ATOM   2863  H5'   G    89      -4.028 -15.667 -29.253  1.00  0.00           H  
ATOM   2864 H5''   G    89      -3.764 -15.633 -27.505  1.00  0.00           H  
ATOM   2865  H4'   G    89      -1.967 -16.723 -28.504  1.00  0.00           H  
ATOM   2866  H3'   G    89      -1.109 -13.975 -27.498  1.00  0.00           H  
ATOM   2867  H1'   G    89       0.457 -15.552 -30.656  1.00  0.00           H  
ATOM   2868  H2'   G    89       1.193 -14.642 -28.186  1.00  0.00           H  
ATOM   2869 HO2'   G    89       0.432 -17.021 -27.675  1.00  0.00           H  
ATOM   2870  H1    G    89       4.154 -10.956 -31.374  1.00  0.00           H  
ATOM   2871  H22   G    89       4.852 -14.320 -30.977  1.00  0.00           H  
ATOM   2872  H21   G    89       5.467 -12.737 -31.319  1.00  0.00           H  
ATOM   2873  H8    G    89      -1.912 -12.659 -30.139  1.00  0.00           H  
ATOM   2874  P     A    90      -0.452 -14.791 -25.175  1.00  0.00           P  
ATOM   2875  OP2   A    90      -1.130 -13.474 -25.274  1.00  0.00           O  
ATOM   2876  OP1   A    90      -0.666 -15.639 -23.976  1.00  0.00           O  
ATOM   2877  O5'   A    90       1.115 -14.550 -25.336  1.00  0.00           O  
ATOM   2878  C5'   A    90       2.023 -15.642 -25.339  1.00  0.00           C  
ATOM   2879  C4'   A    90       3.434 -15.187 -25.615  1.00  0.00           C  
ATOM   2880  O4'   A    90       3.480 -14.566 -26.924  1.00  0.00           O  
ATOM   2881  C3'   A    90       3.991 -14.129 -24.675  1.00  0.00           C  
ATOM   2882  O3'   A    90       4.492 -14.671 -23.465  1.00  0.00           O  
ATOM   2883  C1'   A    90       4.457 -13.515 -26.920  1.00  0.00           C  
ATOM   2884  C2'   A    90       5.073 -13.470 -25.521  1.00  0.00           C  
ATOM   2885  O2'   A    90       6.265 -14.241 -25.524  1.00  0.00           O  
ATOM   2886  N1    A    90       5.189  -8.589 -28.245  1.00  0.00           N  
ATOM   2887  C2    A    90       6.042  -9.579 -27.952  1.00  0.00           C  
ATOM   2888  N3    A    90       5.783 -10.840 -27.614  1.00  0.00           N  
ATOM   2889  C4    A    90       4.457 -11.062 -27.589  1.00  0.00           C  
ATOM   2890  C5    A    90       3.458 -10.147 -27.866  1.00  0.00           C  
ATOM   2891  C6    A    90       3.864  -8.846 -28.211  1.00  0.00           C  
ATOM   2892  N6    A    90       3.014  -7.858 -28.503  1.00  0.00           N  
ATOM   2893  N7    A    90       2.206 -10.734 -27.739  1.00  0.00           N  
ATOM   2894  C8    A    90       2.472 -11.970 -27.395  1.00  0.00           C  
ATOM   2895  N9    A    90       3.814 -12.238 -27.285  1.00  0.00           N  
ATOM   2896  H5'   A    90       1.752 -16.281 -26.031  1.00  0.00           H  
ATOM   2897 H5''   A    90       1.995 -16.085 -24.466  1.00  0.00           H  
ATOM   2898  H4'   A    90       4.035 -15.962 -25.612  1.00  0.00           H  
ATOM   2899  H3'   A    90       3.292 -13.473 -24.468  1.00  0.00           H  
ATOM   2900  H1'   A    90       5.153 -13.730 -27.576  1.00  0.00           H  
ATOM   2901  H2'   A    90       5.238 -12.546 -25.236  1.00  0.00           H  
ATOM   2902 HO2'   A    90       6.315 -14.754 -24.691  1.00  0.00           H  
ATOM   2903  H2    A    90       6.993  -9.341 -27.991  1.00  0.00           H  
ATOM   2904  H61   A    90       3.357  -6.970 -28.737  1.00  0.00           H  
ATOM   2905  H62   A    90       2.048  -8.021 -28.485  1.00  0.00           H  
ATOM   2906  H8    A    90       1.776 -12.641 -27.230  1.00  0.00           H  
ATOM   2907  P     C    91       4.339 -13.854 -22.090  1.00  0.00           P  
ATOM   2908  OP2   C    91       2.972 -13.278 -22.046  1.00  0.00           O  
ATOM   2909  OP1   C    91       4.802 -14.729 -20.982  1.00  0.00           O  
ATOM   2910  O5'   C    91       5.377 -12.654 -22.235  1.00  0.00           O  
ATOM   2911  C5'   C    91       6.772 -12.901 -22.312  1.00  0.00           C  
ATOM   2912  C4'   C    91       7.545 -11.644 -22.641  1.00  0.00           C  
ATOM   2913  O4'   C    91       7.147 -11.151 -23.952  1.00  0.00           O  
ATOM   2914  C3'   C    91       7.305 -10.458 -21.722  1.00  0.00           C  
ATOM   2915  O3'   C    91       8.043 -10.542 -20.517  1.00  0.00           O  
ATOM   2916  C1'   C    91       7.189  -9.734 -23.949  1.00  0.00           C  
ATOM   2917  C2'   C    91       7.737  -9.291 -22.593  1.00  0.00           C  
ATOM   2918  O2'   C    91       9.144  -9.162 -22.671  1.00  0.00           O  
ATOM   2919  N1    C    91       5.826  -9.207 -24.200  1.00  0.00           N  
ATOM   2920  C2    C    91       5.688  -7.898 -24.695  1.00  0.00           C  
ATOM   2921  O2    C    91       6.709  -7.214 -24.885  1.00  0.00           O  
ATOM   2922  N3    C    91       4.454  -7.415 -24.948  1.00  0.00           N  
ATOM   2923  C4    C    91       3.380  -8.178 -24.725  1.00  0.00           C  
ATOM   2924  N4    C    91       2.181  -7.674 -25.022  1.00  0.00           N  
ATOM   2925  C5    C    91       3.488  -9.500 -24.201  1.00  0.00           C  
ATOM   2926  C6    C    91       4.716  -9.970 -23.958  1.00  0.00           C  
ATOM   2927  H5'   C    91       6.940 -13.571 -23.007  1.00  0.00           H  
ATOM   2928 H5''   C    91       7.082 -13.250 -21.450  1.00  0.00           H  
ATOM   2929  H4'   C    91       8.599 -11.948 -22.560  1.00  0.00           H  
ATOM   2930  H3'   C    91       6.263 -10.370 -21.378  1.00  0.00           H  
ATOM   2931  H1'   C    91       7.847  -9.303 -24.716  1.00  0.00           H  
ATOM   2932  H2'   C    91       7.387  -8.323 -22.208  1.00  0.00           H  
ATOM   2933 HO2'   C    91       9.557  -9.474 -21.815  1.00  0.00           H  
ATOM   2934  H42   C    91       1.356  -8.218 -24.867  1.00  0.00           H  
ATOM   2935  H41   C    91       2.107  -6.751 -25.399  1.00  0.00           H  
ATOM   2936  H5    C    91       2.593 -10.108 -24.001  1.00  0.00           H  
ATOM   2937  H6    C    91       4.838 -10.986 -23.553  1.00  0.00           H  
ATOM   2938  P     G    92       7.364 -10.076 -19.140  1.00  0.00           P  
ATOM   2939  OP2   G    92       5.917 -10.464 -19.161  1.00  0.00           O  
ATOM   2940  OP1   G    92       8.234 -10.565 -18.045  1.00  0.00           O  
ATOM   2941  O5'   G    92       7.454  -8.486 -19.196  1.00  0.00           O  
ATOM   2942  C5'   G    92       8.723  -7.813 -19.269  1.00  0.00           C  
ATOM   2943  C4'   G    92       8.515  -6.324 -19.458  1.00  0.00           C  
ATOM   2944  O4'   G    92       7.869  -6.083 -20.735  1.00  0.00           O  
ATOM   2945  C3'   G    92       7.586  -5.630 -18.467  1.00  0.00           C  
ATOM   2946  O3'   G    92       8.202  -5.334 -17.223  1.00  0.00           O  
ATOM   2947  C1'   G    92       7.076  -4.909 -20.637  1.00  0.00           C  
ATOM   2948  C2'   G    92       7.223  -4.363 -19.218  1.00  0.00           C  
ATOM   2949  O2'   G    92       8.265  -3.410 -19.182  1.00  0.00           O  
ATOM   2950  N1    G    92       2.454  -3.032 -21.521  1.00  0.00           N  
ATOM   2951  C2    G    92       3.622  -2.373 -21.248  1.00  0.00           C  
ATOM   2952  N2    G    92       3.543  -1.041 -21.193  1.00  0.00           N  
ATOM   2953  N3    G    92       4.777  -2.976 -21.037  1.00  0.00           N  
ATOM   2954  C4    G    92       4.665  -4.318 -21.115  1.00  0.00           C  
ATOM   2955  C5    G    92       3.544  -5.075 -21.376  1.00  0.00           C  
ATOM   2956  C6    G    92       2.313  -4.411 -21.610  1.00  0.00           C  
ATOM   2957  O6    G    92       1.204  -4.900 -21.865  1.00  0.00           O  
ATOM   2958  N7    G    92       3.847  -6.430 -21.362  1.00  0.00           N  
ATOM   2959  C8    G    92       5.124  -6.473 -21.099  1.00  0.00           C  
ATOM   2960  N9    G    92       5.684  -5.224 -20.938  1.00  0.00           N  
ATOM   2961  H5'   G    92       9.316  -8.214 -20.103  1.00  0.00           H  
ATOM   2962 H5''   G    92       9.299  -7.994 -18.349  1.00  0.00           H  
ATOM   2963  H4'   G    92       9.523  -5.897 -19.359  1.00  0.00           H  
ATOM   2964  H3'   G    92       6.718  -6.238 -18.173  1.00  0.00           H  
ATOM   2965  H1'   G    92       7.388  -4.107 -21.321  1.00  0.00           H  
ATOM   2966  H2'   G    92       6.351  -3.850 -18.789  1.00  0.00           H  
ATOM   2967 HO2'   G    92       8.838  -3.571 -18.377  1.00  0.00           H  
ATOM   2968  H1    G    92       1.636  -2.478 -21.670  1.00  0.00           H  
ATOM   2969  H22   G    92       4.361  -0.501 -20.993  1.00  0.00           H  
ATOM   2970  H21   G    92       2.669  -0.585 -21.352  1.00  0.00           H  
ATOM   2971  H8    G    92       5.694  -7.411 -21.013  1.00  0.00           H  
ATOM   2972  P     G    93       7.319  -5.321 -15.890  1.00  0.00           P  
ATOM   2973  OP2   G    93       6.318  -6.419 -15.985  1.00  0.00           O  
ATOM   2974  OP1   G    93       8.257  -5.275 -14.737  1.00  0.00           O  
ATOM   2975  O5'   G    93       6.544  -3.931 -15.958  1.00  0.00           O  
ATOM   2976  C5'   G    93       7.262  -2.692 -15.885  1.00  0.00           C  
ATOM   2977  C4'   G    93       6.316  -1.526 -16.022  1.00  0.00           C  
ATOM   2978  O4'   G    93       5.659  -1.557 -17.320  1.00  0.00           O  
ATOM   2979  C3'   G    93       5.156  -1.471 -15.048  1.00  0.00           C  
ATOM   2980  O3'   G    93       5.552  -1.015 -13.771  1.00  0.00           O  
ATOM   2981  C1'   G    93       4.404  -0.906 -17.204  1.00  0.00           C  
ATOM   2982  C2'   G    93       4.234  -0.481 -15.742  1.00  0.00           C  
ATOM   2983  O2'   G    93       4.663   0.861 -15.591  1.00  0.00           O  
ATOM   2984  N1    G    93      -0.442  -1.269 -18.702  1.00  0.00           N  
ATOM   2985  C2    G    93       0.287  -0.151 -18.348  1.00  0.00           C  
ATOM   2986  N2    G    93      -0.353   1.032 -18.405  1.00  0.00           N  
ATOM   2987  N3    G    93       1.554  -0.189 -17.968  1.00  0.00           N  
ATOM   2988  C4    G    93       2.055  -1.447 -17.977  1.00  0.00           C  
ATOM   2989  C5    G    93       1.420  -2.623 -18.318  1.00  0.00           C  
ATOM   2990  C6    G    93       0.052  -2.573 -18.719  1.00  0.00           C  
ATOM   2991  O6    G    93      -0.683  -3.504 -19.055  1.00  0.00           O  
ATOM   2992  N7    G    93       2.286  -3.701 -18.204  1.00  0.00           N  
ATOM   2993  C8    G    93       3.408  -3.174 -17.795  1.00  0.00           C  
ATOM   2994  N9    G    93       3.340  -1.811 -17.641  1.00  0.00           N  
ATOM   2995  H5'   G    93       8.020  -2.647 -16.680  1.00  0.00           H  
ATOM   2996 H5''   G    93       7.797  -2.622 -14.926  1.00  0.00           H  
ATOM   2997  H4'   G    93       6.950  -0.645 -15.851  1.00  0.00           H  
ATOM   2998  H3'   G    93       4.702  -2.452 -14.843  1.00  0.00           H  
ATOM   2999  H1'   G    93       4.323   0.005 -17.813  1.00  0.00           H  
ATOM   3000  H2'   G    93       3.212  -0.497 -15.338  1.00  0.00           H  
ATOM   3001 HO2'   G    93       5.081   0.979 -14.690  1.00  0.00           H  
ATOM   3002  H1    G    93      -1.396  -1.134 -18.967  1.00  0.00           H  
ATOM   3003  H22   G    93       0.131   1.873 -18.161  1.00  0.00           H  
ATOM   3004  H21   G    93      -1.310   1.070 -18.690  1.00  0.00           H  
ATOM   3005  H8    G    93       4.318  -3.761 -17.599  1.00  0.00           H  
ATOM   3006  P     A    94       4.819  -1.570 -12.453  1.00  0.00           P  
ATOM   3007  OP2   A    94       4.296  -2.927 -12.754  1.00  0.00           O  
ATOM   3008  OP1   A    94       5.734  -1.375 -11.301  1.00  0.00           O  
ATOM   3009  O5'   A    94       3.574  -0.594 -12.265  1.00  0.00           O  
ATOM   3010  C5'   A    94       3.765   0.789 -12.004  1.00  0.00           C  
ATOM   3011  C4'   A    94       2.528   1.589 -12.327  1.00  0.00           C  
ATOM   3012  O4'   A    94       2.139   1.355 -13.702  1.00  0.00           O  
ATOM   3013  C3'   A    94       1.278   1.235 -11.536  1.00  0.00           C  
ATOM   3014  O3'   A    94       1.258   1.812 -10.243  1.00  0.00           O  
ATOM   3015  C1'   A    94       0.719   1.370 -13.820  1.00  0.00           C  
ATOM   3016  C2'   A    94       0.157   1.722 -12.449  1.00  0.00           C  
ATOM   3017  O2'   A    94      -0.003   3.131 -12.361  1.00  0.00           O  
ATOM   3018  N1    A    94      -2.984  -1.222 -16.294  1.00  0.00           N  
ATOM   3019  C2    A    94      -2.835   0.076 -16.003  1.00  0.00           C  
ATOM   3020  N3    A    94      -1.844   0.684 -15.355  1.00  0.00           N  
ATOM   3021  C4    A    94      -0.908  -0.205 -14.975  1.00  0.00           C  
ATOM   3022  C5    A    94      -0.922  -1.568 -15.201  1.00  0.00           C  
ATOM   3023  C6    A    94      -2.026  -2.088 -15.899  1.00  0.00           C  
ATOM   3024  N6    A    94      -2.176  -3.383 -16.188  1.00  0.00           N  
ATOM   3025  N7    A    94       0.212  -2.165 -14.666  1.00  0.00           N  
ATOM   3026  C8    A    94       0.874  -1.165 -14.138  1.00  0.00           C  
ATOM   3027  N9    A    94       0.254   0.051 -14.289  1.00  0.00           N  
ATOM   3028  H5'   A    94       4.510   1.117 -12.551  1.00  0.00           H  
ATOM   3029 H5''   A    94       3.986   0.909 -11.058  1.00  0.00           H  
ATOM   3030  H4'   A    94       2.720   2.543 -12.206  1.00  0.00           H  
ATOM   3031  H3'   A    94       1.219   0.259 -11.454  1.00  0.00           H  
ATOM   3032  H1'   A    94       0.456   2.058 -14.467  1.00  0.00           H  
ATOM   3033  H2'   A    94      -0.683   1.249 -12.271  1.00  0.00           H  
ATOM   3034 HO2'   A    94       0.191   3.416 -11.444  1.00  0.00           H  
ATOM   3035  H2    A    94      -3.557   0.662 -16.312  1.00  0.00           H  
ATOM   3036  H61   A    94      -2.969  -3.687 -16.678  1.00  0.00           H  
ATOM   3037  H62   A    94      -1.494  -4.029 -15.912  1.00  0.00           H  
ATOM   3038  H8    A    94       1.733  -1.276 -13.678  1.00  0.00           H  
ATOM   3039  P     C    95       0.667   0.985  -8.998  1.00  0.00           P  
ATOM   3040  OP2   C    95       1.254  -0.378  -9.029  1.00  0.00           O  
ATOM   3041  OP1   C    95       0.817   1.820  -7.779  1.00  0.00           O  
ATOM   3042  O5'   C    95      -0.888   0.861  -9.320  1.00  0.00           O  
ATOM   3043  C5'   C    95      -1.712   2.014  -9.393  1.00  0.00           C  
ATOM   3044  C4'   C    95      -3.065   1.695  -9.982  1.00  0.00           C  
ATOM   3045  O4'   C    95      -2.934   1.177 -11.332  1.00  0.00           O  
ATOM   3046  C3'   C    95      -3.870   0.619  -9.269  1.00  0.00           C  
ATOM   3047  O3'   C    95      -4.476   1.082  -8.075  1.00  0.00           O  
ATOM   3048  C1'   C    95      -3.993   0.276 -11.604  1.00  0.00           C  
ATOM   3049  C2'   C    95      -4.862   0.201 -10.347  1.00  0.00           C  
ATOM   3050  O2'   C    95      -5.923   1.137 -10.461  1.00  0.00           O  
ATOM   3051  N1    C    95      -3.425  -1.044 -11.975  1.00  0.00           N  
ATOM   3052  C2    C    95      -4.229  -1.935 -12.697  1.00  0.00           C  
ATOM   3053  O2    C    95      -5.384  -1.599 -13.001  1.00  0.00           O  
ATOM   3054  N3    C    95      -3.735  -3.144 -13.048  1.00  0.00           N  
ATOM   3055  C4    C    95      -2.492  -3.482 -12.709  1.00  0.00           C  
ATOM   3056  N4    C    95      -2.046  -4.686 -13.077  1.00  0.00           N  
ATOM   3057  C5    C    95      -1.649  -2.600 -11.976  1.00  0.00           C  
ATOM   3058  C6    C    95      -2.148  -1.406 -11.635  1.00  0.00           C  
ATOM   3059  H5'   C    95      -1.271   2.687  -9.952  1.00  0.00           H  
ATOM   3060 H5''   C    95      -1.834   2.377  -8.491  1.00  0.00           H  
ATOM   3061  H4'   C    95      -3.591   2.521 -10.004  1.00  0.00           H  
ATOM   3062  H3'   C    95      -3.289  -0.142  -9.060  1.00  0.00           H  
ATOM   3063  H1'   C    95      -4.530   0.620 -12.347  1.00  0.00           H  
ATOM   3064  H2'   C    95      -5.195  -0.708 -10.194  1.00  0.00           H  
ATOM   3065 HO2'   C    95      -6.093   1.536  -9.583  1.00  0.00           H  
ATOM   3066  H42   C    95      -1.137  -4.964 -12.843  1.00  0.00           H  
ATOM   3067  H41   C    95      -2.630  -5.291 -13.581  1.00  0.00           H  
ATOM   3068  H5    C    95      -0.735  -2.857 -11.732  1.00  0.00           H  
ATOM   3069  H6    C    95      -1.583  -0.785 -11.130  1.00  0.00           H  
ATOM   3070  P     A    96      -4.579   0.117  -6.793  1.00  0.00           P  
ATOM   3071  OP2   A    96      -3.294  -0.614  -6.665  1.00  0.00           O  
ATOM   3072  OP1   A    96      -5.084   0.920  -5.652  1.00  0.00           O  
ATOM   3073  O5'   A    96      -5.707  -0.935  -7.193  1.00  0.00           O  
ATOM   3074  C5'   A    96      -7.046  -0.519  -7.417  1.00  0.00           C  
ATOM   3075  C4'   A    96      -7.870  -1.618  -8.040  1.00  0.00           C  
ATOM   3076  O4'   A    96      -7.330  -1.945  -9.342  1.00  0.00           O  
ATOM   3077  C3'   A    96      -7.872  -2.949  -7.305  1.00  0.00           C  
ATOM   3078  O3'   A    96      -8.728  -2.958  -6.175  1.00  0.00           O  
ATOM   3079  C1'   A    96      -7.518  -3.319  -9.595  1.00  0.00           C  
ATOM   3080  C2'   A    96      -8.274  -3.921  -8.409  1.00  0.00           C  
ATOM   3081  O2'   A    96      -9.670  -3.865  -8.662  1.00  0.00           O  
ATOM   3082  N1    A    96      -5.012  -7.348 -11.606  1.00  0.00           N  
ATOM   3083  C2    A    96      -6.310  -7.018 -11.577  1.00  0.00           C  
ATOM   3084  N3    A    96      -6.895  -5.952 -11.035  1.00  0.00           N  
ATOM   3085  C4    A    96      -5.981  -5.151 -10.459  1.00  0.00           C  
ATOM   3086  C5    A    96      -4.615  -5.355 -10.407  1.00  0.00           C  
ATOM   3087  C6    A    96      -4.121  -6.521 -11.019  1.00  0.00           C  
ATOM   3088  N6    A    96      -2.828  -6.851 -11.048  1.00  0.00           N  
ATOM   3089  N7    A    96      -3.989  -4.317  -9.731  1.00  0.00           N  
ATOM   3090  C8    A    96      -4.974  -3.521  -9.395  1.00  0.00           C  
ATOM   3091  N9    A    96      -6.208  -3.964  -9.804  1.00  0.00           N  
ATOM   3092  H5'   A    96      -7.044   0.257  -8.015  1.00  0.00           H  
ATOM   3093 H5''   A    96      -7.449  -0.263  -6.562  1.00  0.00           H  
ATOM   3094  H4'   A    96      -8.796  -1.312  -8.144  1.00  0.00           H  
ATOM   3095  H3'   A    96      -6.959  -3.162  -7.017  1.00  0.00           H  
ATOM   3096  H1'   A    96      -8.060  -3.410 -10.407  1.00  0.00           H  
ATOM   3097  H2'   A    96      -7.977  -4.834  -8.211  1.00  0.00           H  
ATOM   3098 HO2'   A    96     -10.137  -3.662  -7.824  1.00  0.00           H  
ATOM   3099  H2    A    96      -6.915  -7.652 -12.017  1.00  0.00           H  
ATOM   3100  H61   A    96      -2.543  -7.678 -11.490  1.00  0.00           H  
ATOM   3101  H62   A    96      -2.163  -6.266 -10.629  1.00  0.00           H  
ATOM   3102  H8    A    96      -4.842  -2.687  -8.897  1.00  0.00           H  
ATOM   3103  P     U    97      -8.288  -3.727  -4.834  1.00  0.00           P  
ATOM   3104  OP2   U    97      -6.896  -3.325  -4.510  1.00  0.00           O  
ATOM   3105  OP1   U    97      -9.360  -3.541  -3.824  1.00  0.00           O  
ATOM   3106  O5'   U    97      -8.272  -5.263  -5.259  1.00  0.00           O  
ATOM   3107  C5'   U    97      -9.475  -5.943  -5.581  1.00  0.00           C  
ATOM   3108  C4'   U    97      -9.232  -7.416  -5.841  1.00  0.00           C  
ATOM   3109  O4'   U    97      -8.586  -7.621  -7.127  1.00  0.00           O  
ATOM   3110  C3'   U    97      -8.314  -8.200  -4.922  1.00  0.00           C  
ATOM   3111  O3'   U    97      -8.880  -8.501  -3.655  1.00  0.00           O  
ATOM   3112  C1'   U    97      -8.002  -8.891  -7.150  1.00  0.00           C  
ATOM   3113  C2'   U    97      -8.141  -9.472  -5.742  1.00  0.00           C  
ATOM   3114  O2'   U    97      -9.280 -10.308  -5.696  1.00  0.00           O  
ATOM   3115  N1    U    97      -6.576  -8.717  -7.473  1.00  0.00           N  
ATOM   3116  C2    U    97      -5.856  -9.861  -7.786  1.00  0.00           C  
ATOM   3117  O2    U    97      -6.365 -10.965  -7.879  1.00  0.00           O  
ATOM   3118  N3    U    97      -4.516  -9.666  -7.990  1.00  0.00           N  
ATOM   3119  C4    U    97      -3.833  -8.477  -7.930  1.00  0.00           C  
ATOM   3120  O4    U    97      -2.607  -8.484  -8.050  1.00  0.00           O  
ATOM   3121  C5    U    97      -4.649  -7.332  -7.645  1.00  0.00           C  
ATOM   3122  C6    U    97      -5.960  -7.487  -7.433  1.00  0.00           C  
ATOM   3123  H5'   U    97      -9.866  -5.538  -6.384  1.00  0.00           H  
ATOM   3124 H5''   U    97     -10.105  -5.850  -4.837  1.00  0.00           H  
ATOM   3125  H4'   U    97     -10.230  -7.872  -5.760  1.00  0.00           H  
ATOM   3126  H3'   U    97      -7.393  -7.663  -4.654  1.00  0.00           H  
ATOM   3127  H1'   U    97      -8.422  -9.633  -7.845  1.00  0.00           H  
ATOM   3128  H2'   U    97      -7.316 -10.101  -5.379  1.00  0.00           H  
ATOM   3129 HO2'   U    97      -9.698 -10.255  -4.789  1.00  0.00           H  
ATOM   3130  H3    U    97      -3.973 -10.479  -8.205  1.00  0.00           H  
ATOM   3131  H5    U    97      -4.197  -6.328  -7.601  1.00  0.00           H  
ATOM   3132  H6    U    97      -6.569  -6.597  -7.217  1.00  0.00           H  
ATOM   3133  P     G    98      -7.916  -8.951  -2.443  1.00  0.00           P  
ATOM   3134  OP2   G    98      -6.617  -8.234  -2.538  1.00  0.00           O  
ATOM   3135  OP1   G    98      -8.725  -8.831  -1.204  1.00  0.00           O  
ATOM   3136  O5'   G    98      -7.637 -10.497  -2.720  1.00  0.00           O  
ATOM   3137  C5'   G    98      -7.059 -11.324  -1.705  1.00  0.00           C  
ATOM   3138  C4'   G    98      -6.533 -12.609  -2.296  1.00  0.00           C  
ATOM   3139  O4'   G    98      -6.317 -12.442  -3.721  1.00  0.00           O  
ATOM   3140  C3'   G    98      -5.186 -13.083  -1.770  1.00  0.00           C  
ATOM   3141  O3'   G    98      -5.285 -13.773  -0.536  1.00  0.00           O  
ATOM   3142  C1'   G    98      -5.133 -13.146  -4.132  1.00  0.00           C  
ATOM   3143  C2'   G    98      -4.668 -13.945  -2.912  1.00  0.00           C  
ATOM   3144  O2'   G    98      -5.301 -15.217  -2.926  1.00  0.00           O  
ATOM   3145  N1    G    98      -0.645 -12.682  -6.488  1.00  0.00           N  
ATOM   3146  C2    G    98      -1.362 -13.815  -6.191  1.00  0.00           C  
ATOM   3147  N2    G    98      -0.818 -14.981  -6.568  1.00  0.00           N  
ATOM   3148  N3    G    98      -2.530 -13.807  -5.568  1.00  0.00           N  
ATOM   3149  C4    G    98      -2.930 -12.555  -5.261  1.00  0.00           C  
ATOM   3150  C5    G    98      -2.290 -11.360  -5.513  1.00  0.00           C  
ATOM   3151  C6    G    98      -1.038 -11.383  -6.181  1.00  0.00           C  
ATOM   3152  O6    G    98      -0.315 -10.431  -6.495  1.00  0.00           O  
ATOM   3153  N7    G    98      -3.035 -10.292  -5.036  1.00  0.00           N  
ATOM   3154  C8    G    98      -4.095 -10.845  -4.512  1.00  0.00           C  
ATOM   3155  N9    G    98      -4.095 -12.215  -4.614  1.00  0.00           N  
ATOM   3156  H5'   G    98      -7.808 -11.556  -0.935  1.00  0.00           H  
ATOM   3157 H5''   G    98      -6.239 -10.789  -1.205  1.00  0.00           H  
ATOM   3158  H4'   G    98      -7.195 -13.318  -2.155  1.00  0.00           H  
ATOM   3159  H3'   G    98      -4.595 -12.309  -1.659  1.00  0.00           H  
ATOM   3160  H1'   G    98      -5.378 -13.764  -4.852  1.00  0.00           H  
ATOM   3161  H2'   G    98      -3.692 -14.026  -2.888  1.00  0.00           H  
ATOM   3162 HO2'   G    98      -5.685 -15.391  -2.042  1.00  0.00           H  
ATOM   3163  H1    G    98       0.211 -12.795  -6.953  1.00  0.00           H  
ATOM   3164  H22   G    98      -1.286 -15.823  -6.382  1.00  0.00           H  
ATOM   3165  H21   G    98       0.046 -14.995  -7.029  1.00  0.00           H  
ATOM   3166  H8    G    98      -4.816 -10.334  -4.089  1.00  0.00           H  
ATOM   3167  P     G    99      -4.019 -13.847   0.451  1.00  0.00           P  
ATOM   3168  OP2   G    99      -3.358 -12.518   0.451  1.00  0.00           O  
ATOM   3169  OP1   G    99      -4.470 -14.443   1.735  1.00  0.00           O  
ATOM   3170  O5'   G    99      -3.038 -14.886  -0.255  1.00  0.00           O  
ATOM   3171  C5'   G    99      -3.400 -16.252  -0.394  1.00  0.00           C  
ATOM   3172  C4'   G    99      -2.291 -17.057  -1.023  1.00  0.00           C  
ATOM   3173  O4'   G    99      -2.079 -16.617  -2.390  1.00  0.00           O  
ATOM   3174  C3'   G    99      -0.921 -16.927  -0.375  1.00  0.00           C  
ATOM   3175  O3'   G    99      -0.783 -17.718   0.793  1.00  0.00           O  
ATOM   3176  C1'   G    99      -0.678 -16.720  -2.717  1.00  0.00           C  
ATOM   3177  C2'   G    99       0.019 -17.333  -1.502  1.00  0.00           C  
ATOM   3178  O2'   G    99       0.059 -18.744  -1.657  1.00  0.00           O  
ATOM   3179  N1    G    99       3.244 -14.152  -4.701  1.00  0.00           N  
ATOM   3180  C2    G    99       3.081 -15.506  -4.533  1.00  0.00           C  
ATOM   3181  N2    G    99       4.093 -16.283  -4.946  1.00  0.00           N  
ATOM   3182  N3    G    99       2.004 -16.059  -3.999  1.00  0.00           N  
ATOM   3183  C4    G    99       1.088 -15.136  -3.639  1.00  0.00           C  
ATOM   3184  C5    G    99       1.152 -13.764  -3.764  1.00  0.00           C  
ATOM   3185  C6    G    99       2.313 -13.184  -4.338  1.00  0.00           C  
ATOM   3186  O6    G    99       2.560 -11.988  -4.534  1.00  0.00           O  
ATOM   3187  N7    G    99      -0.001 -13.170  -3.273  1.00  0.00           N  
ATOM   3188  C8    G    99      -0.733 -14.172  -2.866  1.00  0.00           C  
ATOM   3189  N9    G    99      -0.133 -15.393  -3.059  1.00  0.00           N  
ATOM   3190  H5'   G    99      -4.200 -16.316  -0.955  1.00  0.00           H  
ATOM   3191 H5''   G    99      -3.600 -16.620   0.492  1.00  0.00           H  
ATOM   3192  H4'   G    99      -2.550 -18.003  -1.030  1.00  0.00           H  
ATOM   3193  H3'   G    99      -0.761 -15.987  -0.148  1.00  0.00           H  
ATOM   3194  H1'   G    99      -0.582 -17.320  -3.485  1.00  0.00           H  
ATOM   3195  H2'   G    99       0.916 -16.957  -1.376  1.00  0.00           H  
ATOM   3196 HO2'   G    99      -0.259 -19.165  -0.832  1.00  0.00           H  
ATOM   3197  H1    G    99       4.080 -13.842  -5.108  1.00  0.00           H  
ATOM   3198  H22   G    99       4.032 -17.257  -4.851  1.00  0.00           H  
ATOM   3199  H21   G    99       4.893 -15.881  -5.342  1.00  0.00           H  
ATOM   3200  H8    G    99      -1.620 -14.063  -2.465  1.00  0.00           H  
ATOM   3201  P     U   100       0.037 -17.155   2.056  1.00  0.00           P  
ATOM   3202  OP2   U   100      -0.383 -15.750   2.287  1.00  0.00           O  
ATOM   3203  OP1   U   100      -0.078 -18.146   3.157  1.00  0.00           O  
ATOM   3204  O5'   U   100       1.550 -17.143   1.559  1.00  0.00           O  
ATOM   3205  C5'   U   100       2.232 -18.353   1.267  1.00  0.00           C  
ATOM   3206  C4'   U   100       3.557 -18.097   0.593  1.00  0.00           C  
ATOM   3207  O4'   U   100       3.343 -17.447  -0.687  1.00  0.00           O  
ATOM   3208  C3'   U   100       4.514 -17.168   1.324  1.00  0.00           C  
ATOM   3209  O3'   U   100       5.264 -17.826   2.331  1.00  0.00           O  
ATOM   3210  C1'   U   100       4.331 -16.456  -0.922  1.00  0.00           C  
ATOM   3211  C2'   U   100       5.366 -16.611   0.193  1.00  0.00           C  
ATOM   3212  O2'   U   100       6.351 -17.548  -0.219  1.00  0.00           O  
ATOM   3213  N1    U   100       3.710 -15.109  -0.930  1.00  0.00           N  
ATOM   3214  C2    U   100       4.448 -14.079  -1.482  1.00  0.00           C  
ATOM   3215  O2    U   100       5.562 -14.234  -1.951  1.00  0.00           O  
ATOM   3216  N3    U   100       3.833 -12.850  -1.469  1.00  0.00           N  
ATOM   3217  C4    U   100       2.583 -12.551  -0.970  1.00  0.00           C  
ATOM   3218  O4    U   100       2.170 -11.392  -1.031  1.00  0.00           O  
ATOM   3219  C5    U   100       1.878 -13.666  -0.415  1.00  0.00           C  
ATOM   3220  C6    U   100       2.453 -14.873  -0.416  1.00  0.00           C  
ATOM   3221  H5'   U   100       1.673 -18.900   0.676  1.00  0.00           H  
ATOM   3222 H5''   U   100       2.388 -18.841   2.102  1.00  0.00           H  
ATOM   3223  H4'   U   100       4.003 -18.957   0.442  1.00  0.00           H  
ATOM   3224  H3'   U   100       4.003 -16.436   1.731  1.00  0.00           H  
ATOM   3225  H1'   U   100       4.758 -16.620  -1.788  1.00  0.00           H  
ATOM   3226  H2'   U   100       5.765 -15.748   0.434  1.00  0.00           H  
ATOM   3227 HO2'   U   100       6.486 -18.203   0.497  1.00  0.00           H  
ATOM   3228  H3    U   100       4.339 -12.106  -1.855  1.00  0.00           H  
ATOM   3229  H5    U   100       0.982 -13.545  -0.038  1.00  0.00           H  
ATOM   3230  H6    U   100       1.950 -15.619  -0.029  1.00  0.00           H  
ATOM   3231  P     C   101       5.679 -17.044   3.672  1.00  0.00           P  
ATOM   3232  OP2   C   101       4.598 -16.081   3.998  1.00  0.00           O  
ATOM   3233  OP1   C   101       6.092 -18.052   4.682  1.00  0.00           O  
ATOM   3234  O5'   C   101       6.971 -16.213   3.251  1.00  0.00           O  
ATOM   3235  C5'   C   101       8.209 -16.862   3.008  1.00  0.00           C  
ATOM   3236  C4'   C   101       9.222 -15.922   2.401  1.00  0.00           C  
ATOM   3237  O4'   C   101       8.721 -15.403   1.142  1.00  0.00           O  
ATOM   3238  C3'   C   101       9.551 -14.677   3.210  1.00  0.00           C  
ATOM   3239  O3'   C   101      10.513 -14.913   4.224  1.00  0.00           O  
ATOM   3240  C1'   C   101       9.068 -14.031   0.989  1.00  0.00           C  
ATOM   3241  C2'   C   101      10.018 -13.699   2.141  1.00  0.00           C  
ATOM   3242  O2'   C   101      11.350 -13.977   1.735  1.00  0.00           O  
ATOM   3243  N1    C   101       7.857 -13.174   0.993  1.00  0.00           N  
ATOM   3244  C2    C   101       7.959 -11.876   0.477  1.00  0.00           C  
ATOM   3245  O2    C   101       9.050 -11.483   0.036  1.00  0.00           O  
ATOM   3246  N3    C   101       6.869 -11.075   0.468  1.00  0.00           N  
ATOM   3247  C4    C   101       5.708 -11.521   0.948  1.00  0.00           C  
ATOM   3248  N4    C   101       4.659 -10.695   0.919  1.00  0.00           N  
ATOM   3249  C5    C   101       5.572 -12.834   1.480  1.00  0.00           C  
ATOM   3250  C6    C   101       6.656 -13.618   1.482  1.00  0.00           C  
ATOM   3251  H5'   C   101       8.062 -17.612   2.395  1.00  0.00           H  
ATOM   3252 H5''   C   101       8.561 -17.206   3.856  1.00  0.00           H  
ATOM   3253  H4'   C   101      10.051 -16.419   2.233  1.00  0.00           H  
ATOM   3254  H3'   C   101       8.729 -14.334   3.621  1.00  0.00           H  
ATOM   3255  H1'   C   101       9.540 -13.922   0.136  1.00  0.00           H  
ATOM   3256  H2'   C   101       9.915 -12.769   2.434  1.00  0.00           H  
ATOM   3257 HO2'   C   101      11.790 -14.512   2.428  1.00  0.00           H  
ATOM   3258  H42   C   101       3.792 -10.993   1.265  1.00  0.00           H  
ATOM   3259  H41   C   101       4.757  -9.791   0.553  1.00  0.00           H  
ATOM   3260  H5    C   101       4.714 -13.153   1.830  1.00  0.00           H  
ATOM   3261  H6    C   101       6.583 -14.525   1.843  1.00  0.00           H  
ATOM   3262  P     C   102      10.446 -14.080   5.601  1.00  0.00           P  
ATOM   3263  OP2   C   102       9.025 -13.932   6.016  1.00  0.00           O  
ATOM   3264  OP1   C   102      11.417 -14.718   6.534  1.00  0.00           O  
ATOM   3265  O5'   C   102      10.999 -12.640   5.205  1.00  0.00           O  
ATOM   3266  C5'   C   102      12.356 -12.469   4.778  1.00  0.00           C  
ATOM   3267  C4'   C   102      12.577 -11.069   4.284  1.00  0.00           C  
ATOM   3268  O4'   C   102      11.712 -10.798   3.154  1.00  0.00           O  
ATOM   3269  C3'   C   102      12.238  -9.973   5.269  1.00  0.00           C  
ATOM   3270  O3'   C   102      13.279  -9.791   6.207  1.00  0.00           O  
ATOM   3271  C1'   C   102      11.383  -9.413   3.144  1.00  0.00           C  
ATOM   3272  C2'   C   102      12.058  -8.770   4.359  1.00  0.00           C  
ATOM   3273  O2'   C   102      13.282  -8.186   3.963  1.00  0.00           O  
ATOM   3274  N1    C   102       9.917  -9.251   3.145  1.00  0.00           N  
ATOM   3275  C2    C   102       9.371  -8.046   2.661  1.00  0.00           C  
ATOM   3276  O2    C   102      10.139  -7.157   2.238  1.00  0.00           O  
ATOM   3277  N3    C   102       8.024  -7.882   2.667  1.00  0.00           N  
ATOM   3278  C4    C   102       7.235  -8.859   3.130  1.00  0.00           C  
ATOM   3279  N4    C   102       5.915  -8.653   3.126  1.00  0.00           N  
ATOM   3280  C5    C   102       7.766 -10.088   3.619  1.00  0.00           C  
ATOM   3281  C6    C   102       9.095 -10.241   3.608  1.00  0.00           C  
ATOM   3282  H5'   C   102      12.594 -13.185   3.978  1.00  0.00           H  
ATOM   3283 H5''   C   102      13.043 -12.678   5.611  1.00  0.00           H  
ATOM   3284  H4'   C   102      13.653 -11.031   4.059  1.00  0.00           H  
ATOM   3285  H3'   C   102      11.353 -10.192   5.886  1.00  0.00           H  
ATOM   3286  H1'   C   102      11.757  -8.886   2.254  1.00  0.00           H  
ATOM   3287  H2'   C   102      11.505  -7.952   4.842  1.00  0.00           H  
ATOM   3288 HO2'   C   102      13.947  -8.266   4.707  1.00  0.00           H  
ATOM   3289  H42   C   102       5.297  -9.363   3.467  1.00  0.00           H  
ATOM   3290  H41   C   102       5.545  -7.790   2.784  1.00  0.00           H  
ATOM   3291  H5    C   102       7.106 -10.884   3.995  1.00  0.00           H  
ATOM   3292  H6    C   102       9.537 -11.178   3.979  1.00  0.00           H  
ATOM   3293  P     U   103      12.940  -9.358   7.718  1.00  0.00           P  
ATOM   3294  OP2   U   103      11.852 -10.237   8.214  1.00  0.00           O  
ATOM   3295  OP1   U   103      14.217  -9.273   8.470  1.00  0.00           O  
ATOM   3296  O5'   U   103      12.354  -7.883   7.572  1.00  0.00           O  
ATOM   3297  C5'   U   103      13.195  -6.796   7.219  1.00  0.00           C  
ATOM   3298  C4'   U   103      12.412  -5.517   7.053  1.00  0.00           C  
ATOM   3299  O4'   U   103      11.498  -5.637   5.926  1.00  0.00           O  
ATOM   3300  C3'   U   103      11.491  -5.140   8.204  1.00  0.00           C  
ATOM   3301  O3'   U   103      12.183  -4.577   9.304  1.00  0.00           O  
ATOM   3302  C1'   U   103      10.329  -4.894   6.181  1.00  0.00           C  
ATOM   3303  C2'   U   103      10.505  -4.198   7.527  1.00  0.00           C  
ATOM   3304  O2'   U   103      11.077  -2.914   7.322  1.00  0.00           O  
ATOM   3305  N1    U   103       9.155  -5.800   6.166  1.00  0.00           N  
ATOM   3306  C2    U   103       7.943  -5.256   5.780  1.00  0.00           C  
ATOM   3307  O2    U   103       7.810  -4.088   5.460  1.00  0.00           O  
ATOM   3308  N3    U   103       6.885  -6.132   5.781  1.00  0.00           N  
ATOM   3309  C4    U   103       6.911  -7.468   6.120  1.00  0.00           C  
ATOM   3310  O4    U   103       5.871  -8.125   6.070  1.00  0.00           O  
ATOM   3311  C5    U   103       8.198  -7.961   6.509  1.00  0.00           C  
ATOM   3312  C6    U   103       9.245  -7.130   6.516  1.00  0.00           C  
ATOM   3313  H5'   U   103      13.648  -7.004   6.375  1.00  0.00           H  
ATOM   3314 H5''   U   103      13.867  -6.669   7.920  1.00  0.00           H  
ATOM   3315  H4'   U   103      13.037  -4.784   6.876  1.00  0.00           H  
ATOM   3316  H3'   U   103      11.015  -5.940   8.510  1.00  0.00           H  
ATOM   3317  H1'   U   103      10.226  -4.217   5.479  1.00  0.00           H  
ATOM   3318  H2'   U   103       9.662  -4.144   8.023  1.00  0.00           H  
ATOM   3319 HO2'   U   103      11.732  -2.740   8.031  1.00  0.00           H  
ATOM   3320  H3    U   103       6.017  -5.767   5.511  1.00  0.00           H  
ATOM   3321  H5    U   103       8.309  -8.900   6.766  1.00  0.00           H  
ATOM   3322  H6    U   103      10.114  -7.492   6.787  1.00  0.00           H  
ATOM   3323  P     A   104      11.586  -4.740  10.785  1.00  0.00           P  
ATOM   3324  OP2   A   104      10.839  -6.022  10.783  1.00  0.00           O  
ATOM   3325  OP1   A   104      12.735  -4.560  11.708  1.00  0.00           O  
ATOM   3326  O5'   A   104      10.545  -3.564  11.058  1.00  0.00           O  
ATOM   3327  C5'   A   104       9.935  -3.412  12.331  1.00  0.00           C  
ATOM   3328  C4'   A   104       9.071  -2.177  12.387  1.00  0.00           C  
ATOM   3329  O4'   A   104       7.992  -2.320  11.422  1.00  0.00           O  
ATOM   3330  C3'   A   104       8.353  -1.925  13.704  1.00  0.00           C  
ATOM   3331  O3'   A   104       9.182  -1.315  14.679  1.00  0.00           O  
ATOM   3332  C1'   A   104       6.842  -1.664  11.916  1.00  0.00           C  
ATOM   3333  C2'   A   104       7.179  -1.056  13.268  1.00  0.00           C  
ATOM   3334  O2'   A   104       7.578   0.294  13.082  1.00  0.00           O  
ATOM   3335  N1    A   104       1.760  -2.221  12.561  1.00  0.00           N  
ATOM   3336  C2    A   104       2.551  -1.140  12.534  1.00  0.00           C  
ATOM   3337  N3    A   104       3.869  -1.067  12.362  1.00  0.00           N  
ATOM   3338  C4    A   104       4.396  -2.294  12.201  1.00  0.00           C  
ATOM   3339  C5    A   104       3.713  -3.496  12.204  1.00  0.00           C  
ATOM   3340  C6    A   104       2.321  -3.438  12.396  1.00  0.00           C  
ATOM   3341  N6    A   104       1.532  -4.514  12.424  1.00  0.00           N  
ATOM   3342  N7    A   104       4.586  -4.557  12.008  1.00  0.00           N  
ATOM   3343  C8    A   104       5.758  -3.982  11.892  1.00  0.00           C  
ATOM   3344  N9    A   104       5.717  -2.614  11.998  1.00  0.00           N  
ATOM   3345  H5'   A   104      10.634  -3.345  13.015  1.00  0.00           H  
ATOM   3346 H5''   A   104       9.381  -4.199  12.517  1.00  0.00           H  
ATOM   3347  H4'   A   104       9.602  -1.386  12.158  1.00  0.00           H  
ATOM   3348  H3'   A   104       8.010  -2.772  14.059  1.00  0.00           H  
ATOM   3349  H1'   A   104       6.620  -0.948  11.284  1.00  0.00           H  
ATOM   3350  H2'   A   104       6.427  -1.130  13.892  1.00  0.00           H  
ATOM   3351 HO2'   A   104       8.247   0.524  13.760  1.00  0.00           H  
ATOM   3352  H2    A   104       2.095  -0.282  12.659  1.00  0.00           H  
ATOM   3353  H61   A   104       0.567  -4.411  12.561  1.00  0.00           H  
ATOM   3354  H62   A   104       1.917  -5.408  12.306  1.00  0.00           H  
ATOM   3355  H8    A   104       6.588  -4.483  11.744  1.00  0.00           H  
ATOM   3356  P     A   105       9.335  -1.976  16.136  1.00  0.00           P  
ATOM   3357  OP2   A   105       9.500  -3.441  15.961  1.00  0.00           O  
ATOM   3358  OP1   A   105      10.359  -1.206  16.885  1.00  0.00           O  
ATOM   3359  O5'   A   105       7.922  -1.720  16.826  1.00  0.00           O  
ATOM   3360  C5'   A   105       7.517  -0.409  17.193  1.00  0.00           C  
ATOM   3361  C4'   A   105       6.033  -0.338  17.447  1.00  0.00           C  
ATOM   3362  O4'   A   105       5.294  -0.687  16.241  1.00  0.00           O  
ATOM   3363  C3'   A   105       5.488  -1.300  18.493  1.00  0.00           C  
ATOM   3364  O3'   A   105       5.728  -0.869  19.821  1.00  0.00           O  
ATOM   3365  C1'   A   105       4.140  -1.406  16.574  1.00  0.00           C  
ATOM   3366  C2'   A   105       4.020  -1.356  18.097  1.00  0.00           C  
ATOM   3367  O2'   A   105       3.339  -0.168  18.475  1.00  0.00           O  
ATOM   3368  N1    A   105       1.715  -5.743  15.210  1.00  0.00           N  
ATOM   3369  C2    A   105       1.267  -4.565  15.661  1.00  0.00           C  
ATOM   3370  N3    A   105       1.955  -3.476  15.998  1.00  0.00           N  
ATOM   3371  C4    A   105       3.274  -3.678  15.831  1.00  0.00           C  
ATOM   3372  C5    A   105       3.885  -4.832  15.377  1.00  0.00           C  
ATOM   3373  C6    A   105       3.046  -5.912  15.053  1.00  0.00           C  
ATOM   3374  N6    A   105       3.492  -7.088  14.605  1.00  0.00           N  
ATOM   3375  N7    A   105       5.264  -4.672  15.333  1.00  0.00           N  
ATOM   3376  C8    A   105       5.452  -3.446  15.755  1.00  0.00           C  
ATOM   3377  N9    A   105       4.291  -2.786  16.073  1.00  0.00           N  
ATOM   3378  H5'   A   105       7.748   0.211  16.470  1.00  0.00           H  
ATOM   3379 H5''   A   105       7.994  -0.142  18.006  1.00  0.00           H  
ATOM   3380  H4'   A   105       5.804   0.578  17.710  1.00  0.00           H  
ATOM   3381  H3'   A   105       5.877  -2.191  18.369  1.00  0.00           H  
ATOM   3382  H1'   A   105       3.345  -0.997  16.171  1.00  0.00           H  
ATOM   3383  H2'   A   105       3.582  -2.156  18.454  1.00  0.00           H  
ATOM   3384 HO2'   A   105       3.738   0.178  19.301  1.00  0.00           H  
ATOM   3385  H2    A   105       0.294  -4.494  15.757  1.00  0.00           H  
ATOM   3386  H61   A   105       2.858  -7.805  14.395  1.00  0.00           H  
ATOM   3387  H62   A   105       4.453  -7.233  14.483  1.00  0.00           H  
ATOM   3388  H8    A   105       6.340  -3.038  15.835  1.00  0.00           H  
ATOM   3389  P     C   106       6.053  -1.942  20.972  1.00  0.00           P  
ATOM   3390  OP2   C   106       7.178  -2.791  20.506  1.00  0.00           O  
ATOM   3391  OP1   C   106       6.170  -1.212  22.261  1.00  0.00           O  
ATOM   3392  O5'   C   106       4.745  -2.847  21.038  1.00  0.00           O  
ATOM   3393  C5'   C   106       3.513  -2.317  21.503  1.00  0.00           C  
ATOM   3394  C4'   C   106       2.451  -3.385  21.609  1.00  0.00           C  
ATOM   3395  O4'   C   106       2.036  -3.834  20.290  1.00  0.00           O  
ATOM   3396  C3'   C   106       2.852  -4.658  22.338  1.00  0.00           C  
ATOM   3397  O3'   C   106       2.815  -4.523  23.748  1.00  0.00           O  
ATOM   3398  C1'   C   106       1.594  -5.178  20.401  1.00  0.00           C  
ATOM   3399  C2'   C   106       1.817  -5.653  21.839  1.00  0.00           C  
ATOM   3400  O2'   C   106       0.599  -5.531  22.559  1.00  0.00           O  
ATOM   3401  N1    C   106       2.570  -6.099  19.766  1.00  0.00           N  
ATOM   3402  C2    C   106       2.208  -7.443  19.606  1.00  0.00           C  
ATOM   3403  O2    C   106       1.093  -7.821  19.997  1.00  0.00           O  
ATOM   3404  N3    C   106       3.079  -8.303  19.031  1.00  0.00           N  
ATOM   3405  C4    C   106       4.272  -7.872  18.620  1.00  0.00           C  
ATOM   3406  N4    C   106       5.099  -8.757  18.058  1.00  0.00           N  
ATOM   3407  C5    C   106       4.669  -6.513  18.769  1.00  0.00           C  
ATOM   3408  C6    C   106       3.799  -5.671  19.339  1.00  0.00           C  
ATOM   3409  H5'   C   106       3.208  -1.624  20.881  1.00  0.00           H  
ATOM   3410 H5''   C   106       3.651  -1.916  22.386  1.00  0.00           H  
ATOM   3411  H4'   C   106       1.678  -2.990  22.062  1.00  0.00           H  
ATOM   3412  H3'   C   106       3.742  -4.951  22.051  1.00  0.00           H  
ATOM   3413  H1'   C   106       0.705  -5.330  20.018  1.00  0.00           H  
ATOM   3414  H2'   C   106       2.162  -6.570  21.864  1.00  0.00           H  
ATOM   3415 HO2'   C   106       0.788  -5.166  23.448  1.00  0.00           H  
ATOM   3416  H42   C   106       5.982  -8.471  17.745  1.00  0.00           H  
ATOM   3417  H41   C   106       4.822  -9.691  17.958  1.00  0.00           H  
ATOM   3418  H5    C   106       5.548  -6.205  18.463  1.00  0.00           H  
ATOM   3419  H6    C   106       4.054  -4.732  19.450  1.00  0.00           H  
ATOM   3420  P     A   107       3.878  -5.307  24.664  1.00  0.00           P  
ATOM   3421  OP2   A   107       5.079  -5.587  23.837  1.00  0.00           O  
ATOM   3422  OP1   A   107       4.023  -4.564  25.940  1.00  0.00           O  
ATOM   3423  O5'   A   107       3.164  -6.696  24.979  1.00  0.00           O  
ATOM   3424  C5'   A   107       1.914  -6.736  25.652  1.00  0.00           C  
ATOM   3425  C4'   A   107       1.341  -8.131  25.674  1.00  0.00           C  
ATOM   3426  O4'   A   107       0.907  -8.529  24.380  1.00  0.00           O  
ATOM   3427  C3'   A   107       2.257  -9.220  26.211  1.00  0.00           C  
ATOM   3428  O3'   A   107       2.256  -9.298  27.626  1.00  0.00           O  
ATOM   3429  C1'   A   107       1.268  -9.875  24.227  1.00  0.00           C  
ATOM   3430  C2'   A   107       1.624 -10.428  25.604  1.00  0.00           C  
ATOM   3431  O2'   A   107       0.437 -10.789  26.295  1.00  0.00           O  
ATOM   3432  N1    A   107       3.657 -12.932  20.836  1.00  0.00           N  
ATOM   3433  C2    A   107       2.580 -13.115  21.610  1.00  0.00           C  
ATOM   3434  N3    A   107       2.011 -12.275  22.472  1.00  0.00           N  
ATOM   3435  C4    A   107       2.676 -11.106  22.505  1.00  0.00           C  
ATOM   3436  C5    A   107       3.797 -10.770  21.770  1.00  0.00           C  
ATOM   3437  C6    A   107       4.301 -11.746  20.892  1.00  0.00           C  
ATOM   3438  N6    A   107       5.375 -11.564  20.121  1.00  0.00           N  
ATOM   3439  N7    A   107       4.207  -9.477  22.065  1.00  0.00           N  
ATOM   3440  C8    A   107       3.340  -9.068  22.958  1.00  0.00           C  
ATOM   3441  N9    A   107       2.384 -10.004  23.271  1.00  0.00           N  
ATOM   3442  H5'   A   107       1.285  -6.140  25.194  1.00  0.00           H  
ATOM   3443 H5''   A   107       2.035  -6.426  26.573  1.00  0.00           H  
ATOM   3444  H4'   A   107       0.567  -8.147  26.276  1.00  0.00           H  
ATOM   3445  H3'   A   107       3.158  -9.093  25.844  1.00  0.00           H  
ATOM   3446  H1'   A   107       0.484 -10.349  23.879  1.00  0.00           H  
ATOM   3447  H2'   A   107       2.256 -11.176  25.550  1.00  0.00           H  
ATOM   3448 HO2'   A   107       0.554 -10.599  27.249  1.00  0.00           H  
ATOM   3449  H2    A   107       2.150 -13.992  21.531  1.00  0.00           H  
ATOM   3450  H61   A   107       5.680 -12.283  19.528  1.00  0.00           H  
ATOM   3451  H62   A   107       5.858 -10.712  20.145  1.00  0.00           H  
ATOM   3452  H8    A   107       3.370  -8.176  23.365  1.00  0.00           H  
ATOM   3453  P     C   108       3.536  -9.881  28.404  1.00  0.00           P  
ATOM   3454  OP2   C   108       4.726  -9.099  27.986  1.00  0.00           O  
ATOM   3455  OP1   C   108       3.192  -9.979  29.846  1.00  0.00           O  
ATOM   3456  O5'   C   108       3.693 -11.361  27.835  1.00  0.00           O  
ATOM   3457  C5'   C   108       4.953 -12.015  27.842  1.00  0.00           C  
ATOM   3458  C4'   C   108       4.864 -13.401  27.253  1.00  0.00           C  
ATOM   3459  O4'   C   108       4.441 -13.329  25.864  1.00  0.00           O  
ATOM   3460  C3'   C   108       6.179 -14.156  27.185  1.00  0.00           C  
ATOM   3461  O3'   C   108       6.532 -14.741  28.426  1.00  0.00           O  
ATOM   3462  C1'   C   108       5.079 -14.343  25.117  1.00  0.00           C  
ATOM   3463  C2'   C   108       5.896 -15.183  26.102  1.00  0.00           C  
ATOM   3464  O2'   C   108       5.122 -16.273  26.569  1.00  0.00           O  
ATOM   3465  N1    C   108       5.932 -13.704  24.093  1.00  0.00           N  
ATOM   3466  C2    C   108       6.442 -14.498  23.055  1.00  0.00           C  
ATOM   3467  O2    C   108       6.147 -15.702  23.018  1.00  0.00           O  
ATOM   3468  N3    C   108       7.241 -13.934  22.120  1.00  0.00           N  
ATOM   3469  C4    C   108       7.528 -12.633  22.187  1.00  0.00           C  
ATOM   3470  N4    C   108       8.315 -12.121  21.239  1.00  0.00           N  
ATOM   3471  C5    C   108       7.022 -11.800  23.227  1.00  0.00           C  
ATOM   3472  C6    C   108       6.235 -12.370  24.150  1.00  0.00           C  
ATOM   3473  H5'   C   108       5.273 -12.081  28.766  1.00  0.00           H  
ATOM   3474 H5''   C   108       5.591 -11.486  27.319  1.00  0.00           H  
ATOM   3475  H4'   C   108       4.168 -13.931  27.919  1.00  0.00           H  
ATOM   3476  H3'   C   108       7.043 -13.518  26.947  1.00  0.00           H  
ATOM   3477  H1'   C   108       4.404 -15.034  24.590  1.00  0.00           H  
ATOM   3478  H2'   C   108       6.812 -15.642  25.703  1.00  0.00           H  
ATOM   3479 HO2'   C   108       5.328 -16.441  27.533  1.00  0.00           H  
ATOM   3480  H42   C   108       8.553 -11.149  21.257  1.00  0.00           H  
ATOM   3481  H41   C   108       8.666 -12.708  20.511  1.00  0.00           H  
ATOM   3482  H5    C   108       7.270 -10.729  23.272  1.00  0.00           H  
ATOM   3483  H6    C   108       5.825 -11.758  24.967  1.00  0.00           H  
ATOM   3484  P     G   109       8.063 -14.705  28.906  1.00  0.00           P  
ATOM   3485  OP2   G   109       8.650 -13.392  28.527  1.00  0.00           O  
ATOM   3486  OP1   G   109       8.080 -15.134  30.328  1.00  0.00           O  
ATOM   3487  O5'   G   109       8.758 -15.832  28.022  1.00  0.00           O  
ATOM   3488  C5'   G   109       8.399 -17.210  28.186  1.00  0.00           C  
ATOM   3489  C4'   G   109       9.043 -18.051  27.117  1.00  0.00           C  
ATOM   3490  O4'   G   109       8.547 -17.648  25.810  1.00  0.00           O  
ATOM   3491  C3'   G   109      10.547 -17.915  26.958  1.00  0.00           C  
ATOM   3492  O3'   G   109      11.302 -18.598  27.948  1.00  0.00           O  
ATOM   3493  C1'   G   109       9.533 -17.920  24.842  1.00  0.00           C  
ATOM   3494  C2'   G   109      10.747 -18.499  25.569  1.00  0.00           C  
ATOM   3495  O2'   G   109      10.680 -19.912  25.559  1.00  0.00           O  
ATOM   3496  N1    G   109      12.029 -15.857  20.935  1.00  0.00           N  
ATOM   3497  C2    G   109      11.796 -17.179  21.224  1.00  0.00           C  
ATOM   3498  N2    G   109      12.325 -18.072  20.380  1.00  0.00           N  
ATOM   3499  N3    G   109      11.098 -17.594  22.266  1.00  0.00           N  
ATOM   3500  C4    G   109      10.638 -16.565  23.011  1.00  0.00           C  
ATOM   3501  C5    G   109      10.808 -15.212  22.808  1.00  0.00           C  
ATOM   3502  C6    G   109      11.569 -14.779  21.685  1.00  0.00           C  
ATOM   3503  O6    G   109      11.846 -13.624  21.336  1.00  0.00           O  
ATOM   3504  N7    G   109      10.174 -14.480  23.804  1.00  0.00           N  
ATOM   3505  C8    G   109       9.647 -15.385  24.586  1.00  0.00           C  
ATOM   3506  N9    G   109       9.906 -16.672  24.173  1.00  0.00           N  
ATOM   3507  H5'   G   109       7.307 -17.324  28.136  1.00  0.00           H  
ATOM   3508 H5''   G   109       8.715 -17.566  29.177  1.00  0.00           H  
ATOM   3509  H4'   G   109       8.802 -19.084  27.407  1.00  0.00           H  
ATOM   3510  H3'   G   109      10.911 -16.881  27.052  1.00  0.00           H  
ATOM   3511  H1'   G   109       9.245 -18.648  24.069  1.00  0.00           H  
ATOM   3512  H2'   G   109      11.733 -18.261  25.146  1.00  0.00           H  
ATOM   3513 HO2'   G   109      11.023 -20.269  26.429  1.00  0.00           H  
ATOM   3514  H1    G   109      12.572 -15.651  20.122  1.00  0.00           H  
ATOM   3515  H22   G   109      12.189 -19.050  20.539  1.00  0.00           H  
ATOM   3516  H21   G   109      12.854 -17.762  19.591  1.00  0.00           H  
ATOM   3517  H8    G   109       9.065 -15.142  25.488  1.00  0.00           H  
ATOM   3518  P     C   110      12.701 -17.979  28.448  1.00  0.00           P  
ATOM   3519  OP2   C   110      12.646 -16.491  28.378  1.00  0.00           O  
ATOM   3520  OP1   C   110      13.035 -18.633  29.737  1.00  0.00           O  
ATOM   3521  O5'   C   110      13.747 -18.485  27.362  1.00  0.00           O  
ATOM   3522  C5'   C   110      14.050 -19.881  27.225  1.00  0.00           C  
ATOM   3523  C4'   C   110      14.813 -20.130  25.954  1.00  0.00           C  
ATOM   3524  O4'   C   110      14.061 -19.590  24.838  1.00  0.00           O  
ATOM   3525  C3'   C   110      16.177 -19.467  25.851  1.00  0.00           C  
ATOM   3526  O3'   C   110      17.172 -20.253  26.502  1.00  0.00           O  
ATOM   3527  C1'   C   110      14.956 -19.039  23.879  1.00  0.00           C  
ATOM   3528  C2'   C   110      16.375 -19.387  24.343  1.00  0.00           C  
ATOM   3529  O2'   C   110      16.731 -20.630  23.771  1.00  0.00           O  
ATOM   3530  N1    C   110      14.724 -17.585  23.776  1.00  0.00           N  
ATOM   3531  C2    C   110      15.087 -16.930  22.593  1.00  0.00           C  
ATOM   3532  O2    C   110      15.583 -17.595  21.663  1.00  0.00           O  
ATOM   3533  N3    C   110      14.891 -15.593  22.491  1.00  0.00           N  
ATOM   3534  C4    C   110      14.352 -14.919  23.508  1.00  0.00           C  
ATOM   3535  N4    C   110      14.172 -13.604  23.363  1.00  0.00           N  
ATOM   3536  C5    C   110      13.971 -15.562  24.722  1.00  0.00           C  
ATOM   3537  C6    C   110      14.171 -16.882  24.813  1.00  0.00           C  
ATOM   3538  H5'   C   110      13.121 -20.471  27.220  1.00  0.00           H  
ATOM   3539 H5''   C   110      14.644 -20.224  28.085  1.00  0.00           H  
ATOM   3540  H4'   C   110      14.959 -21.221  25.939  1.00  0.00           H  
ATOM   3541  H3'   C   110      16.231 -18.488  26.350  1.00  0.00           H  
ATOM   3542  H1'   C   110      14.842 -19.448  22.865  1.00  0.00           H  
ATOM   3543  H2'   C   110      17.188 -18.705  24.057  1.00  0.00           H  
ATOM   3544 HO2'   C   110      17.194 -21.193  24.456  1.00  0.00           H  
ATOM   3545  H42   C   110      13.771 -13.068  24.107  1.00  0.00           H  
ATOM   3546  H41   C   110      14.437 -13.155  22.510  1.00  0.00           H  
ATOM   3547  H5    C   110      13.530 -14.993  25.554  1.00  0.00           H  
ATOM   3548  H6    C   110      13.889 -17.411  25.735  1.00  0.00           H  
ATOM   3549  P     A   111      18.395 -19.529  27.255  1.00  0.00           P  
ATOM   3550  OP2   A   111      17.872 -18.312  27.922  1.00  0.00           O  
ATOM   3551  OP1   A   111      19.106 -20.551  28.056  1.00  0.00           O  
ATOM   3552  O5'   A   111      19.359 -19.069  26.078  1.00  0.00           O  
ATOM   3553  C5'   A   111      20.039 -20.033  25.262  1.00  0.00           C  
ATOM   3554  C4'   A   111      20.699 -19.342  24.098  1.00  0.00           C  
ATOM   3555  O4'   A   111      19.686 -18.678  23.301  1.00  0.00           O  
ATOM   3556  C3'   A   111      21.657 -18.232  24.493  1.00  0.00           C  
ATOM   3557  O3'   A   111      22.929 -18.761  24.831  1.00  0.00           O  
ATOM   3558  C1'   A   111      20.256 -17.496  22.753  1.00  0.00           C  
ATOM   3559  C2'   A   111      21.705 -17.386  23.235  1.00  0.00           C  
ATOM   3560  O2'   A   111      22.564 -17.959  22.277  1.00  0.00           O  
ATOM   3561  N1    A   111      18.901 -12.706  21.473  1.00  0.00           N  
ATOM   3562  C2    A   111      19.744 -13.582  20.911  1.00  0.00           C  
ATOM   3563  N3    A   111      20.058 -14.814  21.298  1.00  0.00           N  
ATOM   3564  C4    A   111      19.394 -15.141  22.419  1.00  0.00           C  
ATOM   3565  C5    A   111      18.504 -14.344  23.120  1.00  0.00           C  
ATOM   3566  C6    A   111      18.252 -13.063  22.600  1.00  0.00           C  
ATOM   3567  N6    A   111      17.412 -12.193  23.159  1.00  0.00           N  
ATOM   3568  N7    A   111      18.019 -15.012  24.238  1.00  0.00           N  
ATOM   3569  C8    A   111      18.606 -16.180  24.183  1.00  0.00           C  
ATOM   3570  N9    A   111      19.452 -16.327  23.106  1.00  0.00           N  
ATOM   3571  H5'   A   111      19.328 -20.787  24.896  1.00  0.00           H  
ATOM   3572 H5''   A   111      20.795 -20.566  25.859  1.00  0.00           H  
ATOM   3573  H4'   A   111      21.246 -20.145  23.583  1.00  0.00           H  
ATOM   3574  H3'   A   111      21.344 -17.675  25.388  1.00  0.00           H  
ATOM   3575  H1'   A   111      20.287 -17.539  21.655  1.00  0.00           H  
ATOM   3576  H2'   A   111      22.095 -16.375  23.419  1.00  0.00           H  
ATOM   3577 HO2'   A   111      22.683 -17.324  21.513  1.00  0.00           H  
ATOM   3578  H2    A   111      20.248 -13.232  20.000  1.00  0.00           H  
ATOM   3579  H61   A   111      17.271 -11.294  22.742  1.00  0.00           H  
ATOM   3580  H62   A   111      16.922 -12.437  23.995  1.00  0.00           H  
ATOM   3581  H8    A   111      18.442 -16.971  24.931  1.00  0.00           H  
ATOM   3582  P     G   112      23.858 -18.007  25.904  1.00  0.00           P  
ATOM   3583  OP2   G   112      22.999 -17.580  27.037  1.00  0.00           O  
ATOM   3584  OP1   G   112      25.046 -18.861  26.165  1.00  0.00           O  
ATOM   3585  O5'   G   112      24.350 -16.700  25.138  1.00  0.00           O  
ATOM   3586  C5'   G   112      25.236 -16.793  24.032  1.00  0.00           C  
ATOM   3587  C4'   G   112      25.609 -15.430  23.504  1.00  0.00           C  
ATOM   3588  O4'   G   112      26.886 -15.016  24.060  1.00  0.00           O  
ATOM   3589  C3'   G   112      25.827 -15.331  22.004  1.00  0.00           C  
ATOM   3590  O3'   G   112      24.611 -15.223  21.292  1.00  0.00           O  
ATOM   3591  C1'   G   112      27.572 -14.221  23.115  1.00  0.00           C  
ATOM   3592  C2'   G   112      26.664 -14.066  21.895  1.00  0.00           C  
ATOM   3593  O2'   G   112      25.894 -12.887  22.020  1.00  0.00           O  
ATOM   3594  N1    G   112      31.789 -14.006  20.305  1.00  0.00           N  
ATOM   3595  C2    G   112      30.783 -13.079  20.437  1.00  0.00           C  
ATOM   3596  N2    G   112      30.896 -11.965  19.694  1.00  0.00           N  
ATOM   3597  N3    G   112      29.740 -13.233  21.233  1.00  0.00           N  
ATOM   3598  C4    G   112      29.776 -14.412  21.883  1.00  0.00           C  
ATOM   3599  C5    G   112      30.730 -15.400  21.817  1.00  0.00           C  
ATOM   3600  C6    G   112      31.846 -15.222  20.973  1.00  0.00           C  
ATOM   3601  O6    G   112      32.800 -15.990  20.787  1.00  0.00           O  
ATOM   3602  N7    G   112      30.390 -16.467  22.628  1.00  0.00           N  
ATOM   3603  C8    G   112      29.253 -16.119  23.159  1.00  0.00           C  
ATOM   3604  N9    G   112      28.817 -14.888  22.744  1.00  0.00           N  
ATOM   3605  H5'   G   112      24.803 -17.305  23.317  1.00  0.00           H  
ATOM   3606 H5''   G   112      26.050 -17.261  24.312  1.00  0.00           H  
ATOM   3607  H4'   G   112      24.757 -14.793  23.781  1.00  0.00           H  
ATOM   3608  H3'   G   112      26.305 -16.220  21.567  1.00  0.00           H  
ATOM   3609  H1'   G   112      27.824 -13.206  23.457  1.00  0.00           H  
ATOM   3610  H2'   G   112      27.164 -13.971  20.921  1.00  0.00           H  
ATOM   3611 HO2'   G   112      24.982 -13.041  21.639  1.00  0.00           H  
ATOM   3612  H1    G   112      32.537 -13.789  19.679  1.00  0.00           H  
ATOM   3613  H22   G   112      30.191 -11.257  19.746  1.00  0.00           H  
ATOM   3614  H21   G   112      31.683 -11.844  19.091  1.00  0.00           H  
ATOM   3615  H8    G   112      28.694 -16.751  23.866  1.00  0.00           H  
ATOM   3616  P     C   113      24.463 -15.931  19.855  1.00  0.00           P  
ATOM   3617  OP2   C   113      24.984 -17.316  19.934  1.00  0.00           O  
ATOM   3618  OP1   C   113      23.066 -15.690  19.419  1.00  0.00           O  
ATOM   3619  O5'   C   113      25.443 -15.108  18.913  1.00  0.00           O  
ATOM   3620  C5'   C   113      25.159 -13.751  18.563  1.00  0.00           C  
ATOM   3621  C4'   C   113      26.165 -13.255  17.559  1.00  0.00           C  
ATOM   3622  O4'   C   113      27.474 -13.178  18.185  1.00  0.00           O  
ATOM   3623  C3'   C   113      26.410 -14.148  16.357  1.00  0.00           C  
ATOM   3624  O3'   C   113      25.408 -14.017  15.368  1.00  0.00           O  
ATOM   3625  C1'   C   113      28.461 -13.393  17.209  1.00  0.00           C  
ATOM   3626  C2'   C   113      27.754 -13.633  15.873  1.00  0.00           C  
ATOM   3627  O2'   C   113      27.640 -12.410  15.167  1.00  0.00           O  
ATOM   3628  N1    C   113      29.255 -14.577  17.590  1.00  0.00           N  
ATOM   3629  C2    C   113      30.522 -14.737  17.021  1.00  0.00           C  
ATOM   3630  O2    C   113      30.960 -13.847  16.279  1.00  0.00           O  
ATOM   3631  N3    C   113      31.237 -15.847  17.299  1.00  0.00           N  
ATOM   3632  C4    C   113      30.740 -16.774  18.126  1.00  0.00           C  
ATOM   3633  N4    C   113      31.479 -17.864  18.359  1.00  0.00           N  
ATOM   3634  C5    C   113      29.467 -16.625  18.747  1.00  0.00           C  
ATOM   3635  C6    C   113      28.765 -15.519  18.454  1.00  0.00           C  
ATOM   3636  H5'   C   113      25.184 -13.116  19.461  1.00  0.00           H  
ATOM   3637 H5''   C   113      24.146 -13.674  18.143  1.00  0.00           H  
ATOM   3638  H4'   C   113      25.753 -12.292  17.221  1.00  0.00           H  
ATOM   3639  H3'   C   113      26.396 -15.222  16.595  1.00  0.00           H  
ATOM   3640  H1'   C   113      29.158 -12.557  17.055  1.00  0.00           H  
ATOM   3641  H2'   C   113      28.244 -14.322  15.170  1.00  0.00           H  
ATOM   3642 HO2'   C   113      26.789 -12.405  14.642  1.00  0.00           H  
ATOM   3643  H42   C   113      31.139 -18.579  18.971  1.00  0.00           H  
ATOM   3644  H41   C   113      32.371 -17.966  17.921  1.00  0.00           H  
ATOM   3645  H5    C   113      29.076 -17.388  19.437  1.00  0.00           H  
ATOM   3646  H6    C   113      27.777 -15.366  18.913  1.00  0.00           H  
ATOM   3647  P     C   114      25.226 -15.162  14.267  1.00  0.00           P  
ATOM   3648  OP2   C   114      25.858 -16.379  14.836  1.00  0.00           O  
ATOM   3649  OP1   C   114      23.780 -15.176  13.930  1.00  0.00           O  
ATOM   3650  O5'   C   114      26.034 -14.754  12.956  1.00  0.00           O  
ATOM   3651  C5'   C   114      26.426 -15.733  12.006  1.00  0.00           C  
ATOM   3652  C4'   C   114      27.657 -15.308  11.243  1.00  0.00           C  
ATOM   3653  O4'   C   114      28.682 -14.886  12.161  1.00  0.00           O  
ATOM   3654  C3'   C   114      28.327 -16.381  10.400  1.00  0.00           C  
ATOM   3655  O3'   C   114      27.733 -16.532   9.122  1.00  0.00           O  
ATOM   3656  C1'   C   114      29.966 -15.234  11.672  1.00  0.00           C  
ATOM   3657  C2'   C   114      29.763 -15.891  10.303  1.00  0.00           C  
ATOM   3658  O2'   C   114      29.902 -14.900   9.295  1.00  0.00           O  
ATOM   3659  N1    C   114      30.605 -16.152  12.647  1.00  0.00           N  
ATOM   3660  C2    C   114      31.970 -16.429  12.505  1.00  0.00           C  
ATOM   3661  O2    C   114      32.601 -15.903  11.574  1.00  0.00           O  
ATOM   3662  N3    C   114      32.577 -17.262  13.381  1.00  0.00           N  
ATOM   3663  C4    C   114      31.877 -17.813  14.372  1.00  0.00           C  
ATOM   3664  N4    C   114      32.518 -18.629  15.213  1.00  0.00           N  
ATOM   3665  C5    C   114      30.488 -17.553  14.544  1.00  0.00           C  
ATOM   3666  C6    C   114      29.899 -16.727  13.672  1.00  0.00           C  
ATOM   3667  H5'   C   114      25.691 -15.877  11.374  1.00  0.00           H  
ATOM   3668 H5''   C   114      26.615 -16.573  12.474  1.00  0.00           H  
ATOM   3669  H4'   C   114      27.421 -14.552  10.665  1.00  0.00           H  
ATOM   3670  H3'   C   114      28.297 -17.240  10.871  1.00  0.00           H  
ATOM   3671  H1'   C   114      30.521 -14.434  11.566  1.00  0.00           H  
ATOM   3672  H2'   C   114      30.387 -16.634  10.169  1.00  0.00           H  
ATOM   3673 HO2'   C   114      29.328 -15.133   8.537  1.00  0.00           H  
ATOM   3674  H42   C   114      32.031 -19.050  15.952  1.00  0.00           H  
ATOM   3675  H41   C   114      33.474 -18.807  15.091  1.00  0.00           H  
ATOM   3676  H5    C   114      29.982 -17.963  15.276  1.00  0.00           H  
ATOM   3677  H6    C   114      28.944 -16.535  13.773  1.00  0.00           H  
ATOM   3678  P     A   115      27.435 -17.999   8.537  1.00  0.00           P  
ATOM   3679  OP2   A   115      26.740 -18.782   9.590  1.00  0.00           O  
ATOM   3680  OP1   A   115      26.805 -17.844   7.202  1.00  0.00           O  
ATOM   3681  O5'   A   115      28.883 -18.632   8.329  1.00  0.00           O  
ATOM   3682  C5'   A   115      29.783 -18.093   7.372  1.00  0.00           C  
ATOM   3683  C4'   A   115      31.160 -18.694   7.507  1.00  0.00           C  
ATOM   3684  O4'   A   115      31.391 -18.681   8.932  1.00  0.00           O  
ATOM   3685  C3'   A   115      31.302 -20.143   7.066  1.00  0.00           C  
ATOM   3686  O3'   A   115      32.577 -20.434   6.521  1.00  0.00           O  
ATOM   3687  C1'   A   115      31.686 -19.997   9.405  1.00  0.00           C  
ATOM   3688  C2'   A   115      31.124 -20.948   8.352  1.00  0.00           C  
ATOM   3689  O2'   A   115      31.916 -22.126   8.335  1.00  0.00           O  
ATOM   3690  N1    A   115      32.404 -21.436  14.301  1.00  0.00           N  
ATOM   3691  C2    A   115      33.236 -21.355  13.255  1.00  0.00           C  
ATOM   3692  N3    A   115      32.982 -20.972  12.005  1.00  0.00           N  
ATOM   3693  C4    A   115      31.687 -20.638  11.865  1.00  0.00           C  
ATOM   3694  C5    A   115      30.712 -20.670  12.845  1.00  0.00           C  
ATOM   3695  C6    A   115      31.109 -21.093  14.125  1.00  0.00           C  
ATOM   3696  N6    A   115      30.280 -21.175  15.168  1.00  0.00           N  
ATOM   3697  N7    A   115      29.490 -20.256  12.334  1.00  0.00           N  
ATOM   3698  C8    A   115      29.748 -19.988  11.078  1.00  0.00           C  
ATOM   3699  N9    A   115      31.059 -20.197  10.725  1.00  0.00           N  
ATOM   3700  H5'   A   115      29.843 -17.123   7.500  1.00  0.00           H  
ATOM   3701 H5''   A   115      29.441 -18.275   6.472  1.00  0.00           H  
ATOM   3702  H4'   A   115      31.864 -18.162   7.081  1.00  0.00           H  
ATOM   3703  H3'   A   115      30.612 -20.361   6.404  1.00  0.00           H  
ATOM   3704  H1'   A   115      32.655 -20.130   9.480  1.00  0.00           H  
ATOM   3705  H2'   A   115      30.180 -21.147   8.524  1.00  0.00           H  
ATOM   3706 HO2'   A   115      31.832 -22.579   9.200  1.00  0.00           H  
ATOM   3707  H2    A   115      34.164 -21.614  13.435  1.00  0.00           H  
ATOM   3708  H61   A   115      30.615 -21.477  16.038  1.00  0.00           H  
ATOM   3709  H62   A   115      29.337 -20.931  15.065  1.00  0.00           H  
ATOM   3710  H8    A   115      29.068 -19.669  10.447  1.00  0.00           H  
ATOM   3711  P     A   116      32.700 -21.092   5.060  1.00  0.00           P  
ATOM   3712  OP2   A   116      31.783 -22.258   5.002  1.00  0.00           O  
ATOM   3713  OP1   A   116      32.573 -20.008   4.054  1.00  0.00           O  
ATOM   3714  O5'   A   116      34.196 -21.639   5.009  1.00  0.00           O  
ATOM   3715  C5'   A   116      35.292 -20.751   4.846  1.00  0.00           C  
ATOM   3716  C4'   A   116      36.607 -21.439   5.115  1.00  0.00           C  
ATOM   3717  O4'   A   116      36.781 -21.604   6.541  1.00  0.00           O  
ATOM   3718  C3'   A   116      36.733 -22.863   4.597  1.00  0.00           C  
ATOM   3719  O3'   A   116      36.968 -22.927   3.201  1.00  0.00           O  
ATOM   3720  C1'   A   116      37.603 -22.731   6.766  1.00  0.00           C  
ATOM   3721  C2'   A   116      37.874 -23.406   5.441  1.00  0.00           C  
ATOM   3722  O2'   A   116      39.132 -22.972   4.946  1.00  0.00           O  
ATOM   3723  N1    A   116      38.102 -26.959   9.668  1.00  0.00           N  
ATOM   3724  C2    A   116      38.943 -26.337   8.832  1.00  0.00           C  
ATOM   3725  N3    A   116      38.747 -25.238   8.107  1.00  0.00           N  
ATOM   3726  C4    A   116      37.508 -24.754   8.302  1.00  0.00           C  
ATOM   3727  C5    A   116      36.534 -25.281   9.129  1.00  0.00           C  
ATOM   3728  C6    A   116      36.865 -26.447   9.843  1.00  0.00           C  
ATOM   3729  N6    A   116      36.028 -27.068  10.676  1.00  0.00           N  
ATOM   3730  N7    A   116      35.378 -24.513   9.077  1.00  0.00           N  
ATOM   3731  C8    A   116      35.676 -23.554   8.236  1.00  0.00           C  
ATOM   3732  N9    A   116      36.949 -23.638   7.728  1.00  0.00           N  
ATOM   3733  H5'   A   116      35.191 -20.001   5.468  1.00  0.00           H  
ATOM   3734 H5''   A   116      35.292 -20.407   3.929  1.00  0.00           H  
ATOM   3735  H4'   A   116      37.344 -20.904   4.754  1.00  0.00           H  
ATOM   3736  H3'   A   116      35.916 -23.363   4.808  1.00  0.00           H  
ATOM   3737  H1'   A   116      38.447 -22.406   7.145  1.00  0.00           H  
ATOM   3738  H2'   A   116      37.831 -24.382   5.518  1.00  0.00           H  
ATOM   3739 HO2'   A   116      39.089 -22.917   3.969  1.00  0.00           H  
ATOM   3740  H2    A   116      39.828 -26.749   8.741  1.00  0.00           H  
ATOM   3741  H61   A   116      36.316 -27.878  11.146  1.00  0.00           H  
ATOM   3742  H62   A   116      35.125 -26.714  10.818  1.00  0.00           H  
ATOM   3743  H8    A   116      35.047 -22.843   7.991  1.00  0.00           H  
ATOM   3744  P     G   117      36.362 -24.137   2.334  1.00  0.00           P  
ATOM   3745  OP2   G   117      34.887 -23.978   2.291  1.00  0.00           O  
ATOM   3746  OP1   G   117      37.129 -24.224   1.065  1.00  0.00           O  
ATOM   3747  O5'   G   117      36.693 -25.435   3.198  1.00  0.00           O  
ATOM   3748  C5'   G   117      35.893 -26.603   3.095  1.00  0.00           C  
ATOM   3749  C4'   G   117      36.315 -27.652   4.088  1.00  0.00           C  
ATOM   3750  O4'   G   117      36.383 -27.075   5.423  1.00  0.00           O  
ATOM   3751  C3'   G   117      35.365 -28.817   4.274  1.00  0.00           C  
ATOM   3752  O3'   G   117      35.438 -29.769   3.231  1.00  0.00           O  
ATOM   3753  C1'   G   117      36.125 -28.076   6.370  1.00  0.00           C  
ATOM   3754  C2'   G   117      35.859 -29.372   5.597  1.00  0.00           C  
ATOM   3755  O2'   G   117      37.057 -30.104   5.435  1.00  0.00           O  
ATOM   3756  N1    G   117      32.971 -29.357  10.131  1.00  0.00           N  
ATOM   3757  C2    G   117      34.125 -29.967   9.718  1.00  0.00           C  
ATOM   3758  N2    G   117      34.480 -31.073  10.383  1.00  0.00           N  
ATOM   3759  N3    G   117      34.881 -29.526   8.731  1.00  0.00           N  
ATOM   3760  C4    G   117      34.392 -28.389   8.193  1.00  0.00           C  
ATOM   3761  C5    G   117      33.256 -27.693   8.541  1.00  0.00           C  
ATOM   3762  C6    G   117      32.442 -28.195   9.587  1.00  0.00           C  
ATOM   3763  O6    G   117      31.379 -27.741  10.026  1.00  0.00           O  
ATOM   3764  N7    G   117      33.109 -26.564   7.748  1.00  0.00           N  
ATOM   3765  C8    G   117      34.129 -26.601   6.933  1.00  0.00           C  
ATOM   3766  N9    G   117      34.940 -27.691   7.135  1.00  0.00           N  
ATOM   3767  H5'   G   117      35.976 -26.968   2.189  1.00  0.00           H  
ATOM   3768 H5''   G   117      34.957 -26.365   3.259  1.00  0.00           H  
ATOM   3769  H4'   G   117      37.273 -28.022   3.697  1.00  0.00           H  
ATOM   3770  H3'   G   117      34.303 -28.527   4.273  1.00  0.00           H  
ATOM   3771  H1'   G   117      36.933 -28.290   7.084  1.00  0.00           H  
ATOM   3772  H2'   G   117      35.147 -30.073   6.055  1.00  0.00           H  
ATOM   3773 HO2'   G   117      37.322 -30.510   6.311  1.00  0.00           H  
ATOM   3774  H1    G   117      32.468 -29.781  10.883  1.00  0.00           H  
ATOM   3775  H22   G   117      35.316 -31.561  10.131  1.00  0.00           H  
ATOM   3776  H21   G   117      33.910 -31.412  11.131  1.00  0.00           H  
ATOM   3777  H8    G   117      34.315 -25.840   6.159  1.00  0.00           H  
ATOM   3778  P     U   118      34.096 -30.533   2.754  1.00  0.00           P  
ATOM   3779  OP2   U   118      32.937 -29.607   2.778  1.00  0.00           O  
ATOM   3780  OP1   U   118      34.449 -31.230   1.490  1.00  0.00           O  
ATOM   3781  O5'   U   118      33.841 -31.622   3.888  1.00  0.00           O  
ATOM   3782  C5'   U   118      34.774 -32.698   4.108  1.00  0.00           C  
ATOM   3783  C4'   U   118      34.352 -33.505   5.309  1.00  0.00           C  
ATOM   3784  O4'   U   118      34.267 -32.626   6.461  1.00  0.00           O  
ATOM   3785  C3'   U   118      32.961 -34.109   5.210  1.00  0.00           C  
ATOM   3786  O3'   U   118      32.980 -35.342   4.514  1.00  0.00           O  
ATOM   3787  C1'   U   118      33.166 -32.996   7.273  1.00  0.00           C  
ATOM   3788  C2'   U   118      32.572 -34.273   6.669  1.00  0.00           C  
ATOM   3789  O2'   U   118      33.169 -35.415   7.267  1.00  0.00           O  
ATOM   3790  N1    U   118      32.223 -31.864   7.334  1.00  0.00           N  
ATOM   3791  C2    U   118      31.341 -31.832   8.391  1.00  0.00           C  
ATOM   3792  O2    U   118      31.287 -32.715   9.229  1.00  0.00           O  
ATOM   3793  N3    U   118      30.516 -30.737   8.430  1.00  0.00           N  
ATOM   3794  C4    U   118      30.470 -29.699   7.532  1.00  0.00           C  
ATOM   3795  O4    U   118      29.684 -28.770   7.724  1.00  0.00           O  
ATOM   3796  C5    U   118      31.396 -29.808   6.445  1.00  0.00           C  
ATOM   3797  C6    U   118      32.223 -30.860   6.384  1.00  0.00           C  
ATOM   3798  H5'   U   118      35.785 -32.295   4.265  1.00  0.00           H  
ATOM   3799 H5''   U   118      34.819 -33.346   3.220  1.00  0.00           H  
ATOM   3800  H4'   U   118      35.110 -34.298   5.381  1.00  0.00           H  
ATOM   3801  H3'   U   118      32.251 -33.490   4.643  1.00  0.00           H  
ATOM   3802  H1'   U   118      33.431 -33.229   8.314  1.00  0.00           H  
ATOM   3803  H2'   U   118      31.491 -34.415   6.806  1.00  0.00           H  
ATOM   3804 HO2'   U   118      32.804 -35.538   8.190  1.00  0.00           H  
ATOM   3805  H3    U   118      29.874 -30.688   9.196  1.00  0.00           H  
ATOM   3806  H5    U   118      31.426 -29.032   5.665  1.00  0.00           H  
ATOM   3807  H6    U   118      32.929 -30.928   5.542  1.00  0.00           H  
ATOM   3808  P     C   119      32.860 -36.767   4.978  1.00  0.00           P  
ATOM   3809  OP2   C   119      32.729 -37.671   3.799  1.00  0.00           O  
ATOM   3810  OP1   C   119      33.940 -37.003   5.964  1.00  0.00           O  
ATOM   3811  O5'   C   119      31.468 -36.741   5.761  1.00  0.00           O  
ATOM   3812  C5'   C   119      30.221 -36.831   5.049  1.00  0.00           C  
ATOM   3813  C4'   C   119      29.070 -36.972   6.014  1.00  0.00           C  
ATOM   3814  O4'   C   119      29.180 -36.005   7.092  1.00  0.00           O  
ATOM   3815  C3'   C   119      27.701 -36.706   5.424  1.00  0.00           C  
ATOM   3816  O3'   C   119      27.207 -37.822   4.695  1.00  0.00           O  
ATOM   3817  C1'   C   119      27.890 -35.598   7.499  1.00  0.00           C  
ATOM   3818  C2'   C   119      26.873 -36.379   6.660  1.00  0.00           C  
ATOM   3819  O2'   C   119      26.454 -37.533   7.357  1.00  0.00           O  
ATOM   3820  N1    C   119      27.766 -34.137   7.320  1.00  0.00           N  
ATOM   3821  C2    C   119      26.789 -33.438   8.058  1.00  0.00           C  
ATOM   3822  O2    C   119      26.073 -34.060   8.860  1.00  0.00           O  
ATOM   3823  N3    C   119      26.651 -32.105   7.873  1.00  0.00           N  
ATOM   3824  C4    C   119      27.433 -31.468   6.999  1.00  0.00           C  
ATOM   3825  N4    C   119      27.244 -30.159   6.833  1.00  0.00           N  
ATOM   3826  C5    C   119      28.441 -32.145   6.252  1.00  0.00           C  
ATOM   3827  C6    C   119      28.573 -33.464   6.443  1.00  0.00           C  
ATOM   3828  H5'   C   119      30.237 -37.693   4.367  1.00  0.00           H  
ATOM   3829 H5''   C   119      30.074 -35.933   4.431  1.00  0.00           H  
ATOM   3830  H4'   C   119      29.119 -38.022   6.337  1.00  0.00           H  
ATOM   3831  H3'   C   119      27.688 -35.887   4.688  1.00  0.00           H  
ATOM   3832  H1'   C   119      27.664 -35.811   8.554  1.00  0.00           H  
ATOM   3833  H2'   C   119      25.944 -35.845   6.419  1.00  0.00           H  
ATOM   3834 HO2'   C   119      26.251 -38.263   6.703  1.00  0.00           H  
ATOM   3835  H42   C   119      27.811 -29.649   6.185  1.00  0.00           H  
ATOM   3836  H41   C   119      26.536 -29.686   7.356  1.00  0.00           H  
ATOM   3837  H5    C   119      29.085 -31.604   5.543  1.00  0.00           H  
ATOM   3838  H6    C   119      29.342 -34.019   5.884  1.00  0.00           H  
ATOM   3839  P     C   120      26.078 -37.595   3.582  1.00  0.00           P  
ATOM   3840  OP2   C   120      26.260 -36.237   3.003  1.00  0.00           O  
ATOM   3841  OP1   C   120      26.066 -38.782   2.689  1.00  0.00           O  
ATOM   3842  O5'   C   120      24.742 -37.596   4.439  1.00  0.00           O  
ATOM   3843  C5'   C   120      23.551 -37.005   3.942  1.00  0.00           C  
ATOM   3844  C4'   C   120      22.636 -36.675   5.086  1.00  0.00           C  
ATOM   3845  O4'   C   120      23.339 -35.933   6.123  1.00  0.00           O  
ATOM   3846  C3'   C   120      21.491 -35.771   4.704  1.00  0.00           C  
ATOM   3847  O3'   C   120      20.473 -36.566   4.122  1.00  0.00           O  
ATOM   3848  C1'   C   120      22.510 -34.933   6.667  1.00  0.00           C  
ATOM   3849  C2'   C   120      21.125 -35.132   6.038  1.00  0.00           C  
ATOM   3850  O2'   C   120      20.366 -35.965   6.884  1.00  0.00           O  
ATOM   3851  N1    C   120      23.104 -33.619   6.341  1.00  0.00           N  
ATOM   3852  C2    C   120      22.570 -32.471   6.948  1.00  0.00           C  
ATOM   3853  O2    C   120      21.643 -32.595   7.763  1.00  0.00           O  
ATOM   3854  N3    C   120      23.078 -31.258   6.634  1.00  0.00           N  
ATOM   3855  C4    C   120      24.080 -31.160   5.759  1.00  0.00           C  
ATOM   3856  N4    C   120      24.538 -29.936   5.468  1.00  0.00           N  
ATOM   3857  C5    C   120      24.655 -32.310   5.139  1.00  0.00           C  
ATOM   3858  C6    C   120      24.142 -33.508   5.456  1.00  0.00           C  
ATOM   3859  H5'   C   120      23.050 -37.692   3.245  1.00  0.00           H  
ATOM   3860 H5''   C   120      23.791 -36.092   3.377  1.00  0.00           H  
ATOM   3861  H4'   C   120      22.251 -37.653   5.412  1.00  0.00           H  
ATOM   3862  H3'   C   120      21.756 -35.021   3.944  1.00  0.00           H  
ATOM   3863  H1'   C   120      22.372 -34.956   7.757  1.00  0.00           H  
ATOM   3864  H2'   C   120      20.503 -34.233   5.922  1.00  0.00           H  
ATOM   3865 HO2'   C   120      19.670 -35.421   7.353  1.00  0.00           H  
ATOM   3866  H42   C   120      25.288 -29.824   4.815  1.00  0.00           H  
ATOM   3867  H41   C   120      24.132 -29.134   5.904  1.00  0.00           H  
ATOM   3868  H5    C   120      25.488 -32.216   4.426  1.00  0.00           H  
ATOM   3869  H6    C   120      24.561 -34.417   4.998  1.00  0.00           H  
ATOM   3870  P     U   121      19.452 -35.922   3.060  1.00  0.00           P  
ATOM   3871  OP2   U   121      20.231 -35.047   2.148  1.00  0.00           O  
ATOM   3872  OP1   U   121      18.623 -37.018   2.496  1.00  0.00           O  
ATOM   3873  O5'   U   121      18.508 -34.995   3.947  1.00  0.00           O  
ATOM   3874  C5'   U   121      17.656 -35.555   4.935  1.00  0.00           C  
ATOM   3875  C4'   U   121      16.790 -34.504   5.585  1.00  0.00           C  
ATOM   3876  O4'   U   121      17.632 -33.545   6.282  1.00  0.00           O  
ATOM   3877  C3'   U   121      15.957 -33.647   4.644  1.00  0.00           C  
ATOM   3878  O3'   U   121      14.765 -34.287   4.222  1.00  0.00           O  
ATOM   3879  C1'   U   121      16.995 -32.274   6.263  1.00  0.00           C  
ATOM   3880  C2'   U   121      15.672 -32.421   5.507  1.00  0.00           C  
ATOM   3881  O2'   U   121      14.630 -32.678   6.439  1.00  0.00           O  
ATOM   3882  N1    U   121      17.900 -31.286   5.626  1.00  0.00           N  
ATOM   3883  C2    U   121      17.607 -29.948   5.817  1.00  0.00           C  
ATOM   3884  O2    U   121      16.656 -29.562   6.474  1.00  0.00           O  
ATOM   3885  N3    U   121      18.472 -29.071   5.210  1.00  0.00           N  
ATOM   3886  C4    U   121      19.576 -29.384   4.447  1.00  0.00           C  
ATOM   3887  O4    U   121      20.256 -28.477   3.966  1.00  0.00           O  
ATOM   3888  C5    U   121      19.817 -30.787   4.292  1.00  0.00           C  
ATOM   3889  C6    U   121      18.992 -31.663   4.873  1.00  0.00           C  
ATOM   3890  H5'   U   121      18.206 -35.985   5.624  1.00  0.00           H  
ATOM   3891 H5''   U   121      17.081 -36.229   4.518  1.00  0.00           H  
ATOM   3892  H4'   U   121      16.198 -34.938   6.232  1.00  0.00           H  
ATOM   3893  H3'   U   121      16.505 -33.383   3.877  1.00  0.00           H  
ATOM   3894  H1'   U   121      16.811 -31.999   7.186  1.00  0.00           H  
ATOM   3895  H2'   U   121      15.480 -31.632   4.959  1.00  0.00           H  
ATOM   3896 HO2'   U   121      14.014 -33.336   6.055  1.00  0.00           H  
ATOM   3897  H3    U   121      18.282 -28.117   5.333  1.00  0.00           H  
ATOM   3898  H5    U   121      20.582 -31.101   3.766  1.00  0.00           H  
ATOM   3899  H6    U   121      19.178 -32.617   4.752  1.00  0.00           H  
ATOM   3900  P     A   122      13.878 -33.633   3.065  1.00  0.00           P  
ATOM   3901  OP2   A   122      13.098 -34.748   2.472  1.00  0.00           O  
ATOM   3902  OP1   A   122      13.166 -32.492   3.694  1.00  0.00           O  
ATOM   3903  O5'   A   122      14.841 -33.051   1.937  1.00  0.00           O  
ATOM   3904  C5'   A   122      14.566 -31.804   1.315  1.00  0.00           C  
ATOM   3905  C4'   A   122      13.342 -31.149   1.906  1.00  0.00           C  
ATOM   3906  O4'   A   122      13.635 -30.690   3.255  1.00  0.00           O  
ATOM   3907  C3'   A   122      12.850 -29.896   1.198  1.00  0.00           C  
ATOM   3908  O3'   A   122      12.111 -30.177   0.021  1.00  0.00           O  
ATOM   3909  C1'   A   122      12.932 -29.496   3.510  1.00  0.00           C  
ATOM   3910  C2'   A   122      12.058 -29.196   2.295  1.00  0.00           C  
ATOM   3911  O2'   A   122      10.784 -29.796   2.473  1.00  0.00           O  
ATOM   3912  N1    A   122      13.511 -24.631   5.106  1.00  0.00           N  
ATOM   3913  C2    A   122      12.429 -25.402   4.944  1.00  0.00           C  
ATOM   3914  N3    A   122      12.350 -26.663   4.524  1.00  0.00           N  
ATOM   3915  C4    A   122      13.572 -27.149   4.246  1.00  0.00           C  
ATOM   3916  C5    A   122      14.776 -26.479   4.363  1.00  0.00           C  
ATOM   3917  C6    A   122      14.724 -25.150   4.819  1.00  0.00           C  
ATOM   3918  N6    A   122      15.803 -24.380   4.981  1.00  0.00           N  
ATOM   3919  N7    A   122      15.832 -27.299   3.988  1.00  0.00           N  
ATOM   3920  C8    A   122      15.253 -28.427   3.659  1.00  0.00           C  
ATOM   3921  N9    A   122      13.886 -28.407   3.792  1.00  0.00           N  
ATOM   3922  H5'   A   122      14.419 -31.950   0.357  1.00  0.00           H  
ATOM   3923 H5''   A   122      15.335 -31.210   1.434  1.00  0.00           H  
ATOM   3924  H4'   A   122      12.612 -31.801   1.940  1.00  0.00           H  
ATOM   3925  H3'   A   122      13.621 -29.337   0.967  1.00  0.00           H  
ATOM   3926  H1'   A   122      12.360 -29.641   4.294  1.00  0.00           H  
ATOM   3927  H2'   A   122      11.986 -28.233   2.127  1.00  0.00           H  
ATOM   3928 HO2'   A   122      10.471 -30.142   1.611  1.00  0.00           H  
ATOM   3929  H2    A   122      11.573 -24.979   5.167  1.00  0.00           H  
ATOM   3930  H61   A   122      15.704 -23.460   5.302  1.00  0.00           H  
ATOM   3931  H62   A   122      16.694 -24.736   4.779  1.00  0.00           H  
ATOM   3932  H8    A   122      15.749 -29.213   3.347  1.00  0.00           H  
ATOM   3933  P     A   123      12.266 -29.238  -1.273  1.00  0.00           P  
ATOM   3934  OP2   A   123      13.714 -29.100  -1.572  1.00  0.00           O  
ATOM   3935  OP1   A   123      11.345 -29.743  -2.322  1.00  0.00           O  
ATOM   3936  O5'   A   123      11.727 -27.819  -0.786  1.00  0.00           O  
ATOM   3937  C5'   A   123      10.369 -27.644  -0.413  1.00  0.00           C  
ATOM   3938  C4'   A   123      10.139 -26.298   0.227  1.00  0.00           C  
ATOM   3939  O4'   A   123      11.061 -26.076   1.321  1.00  0.00           O  
ATOM   3940  C3'   A   123      10.381 -25.087  -0.661  1.00  0.00           C  
ATOM   3941  O3'   A   123       9.307 -24.826  -1.547  1.00  0.00           O  
ATOM   3942  C1'   A   123      11.320 -24.698   1.469  1.00  0.00           C  
ATOM   3943  C2'   A   123      10.551 -23.982   0.364  1.00  0.00           C  
ATOM   3944  O2'   A   123       9.296 -23.560   0.879  1.00  0.00           O  
ATOM   3945  N1    A   123      15.130 -21.237   1.711  1.00  0.00           N  
ATOM   3946  C2    A   123      13.804 -21.127   1.856  1.00  0.00           C  
ATOM   3947  N3    A   123      12.868 -22.071   1.780  1.00  0.00           N  
ATOM   3948  C4    A   123      13.421 -23.268   1.518  1.00  0.00           C  
ATOM   3949  C5    A   123      14.766 -23.539   1.343  1.00  0.00           C  
ATOM   3950  C6    A   123      15.654 -22.454   1.449  1.00  0.00           C  
ATOM   3951  N6    A   123      16.976 -22.563   1.304  1.00  0.00           N  
ATOM   3952  N7    A   123      14.965 -24.889   1.088  1.00  0.00           N  
ATOM   3953  C8    A   123      13.757 -25.396   1.115  1.00  0.00           C  
ATOM   3954  N9    A   123      12.774 -24.471   1.370  1.00  0.00           N  
ATOM   3955  H5'   A   123      10.118 -28.347   0.222  1.00  0.00           H  
ATOM   3956 H5''   A   123       9.805 -27.719  -1.211  1.00  0.00           H  
ATOM   3957  H4'   A   123       9.218 -26.267   0.561  1.00  0.00           H  
ATOM   3958  H3'   A   123      11.206 -25.193  -1.179  1.00  0.00           H  
ATOM   3959  H1'   A   123      11.000 -24.387   2.342  1.00  0.00           H  
ATOM   3960  H2'   A   123      11.066 -23.232   0.001  1.00  0.00           H  
ATOM   3961 HO2'   A   123       8.634 -23.576   0.157  1.00  0.00           H  
ATOM   3962  H2    A   123      13.475 -20.223   2.045  1.00  0.00           H  
ATOM   3963  H61   A   123      17.545 -21.769   1.389  1.00  0.00           H  
ATOM   3964  H62   A   123      17.379 -23.436   1.113  1.00  0.00           H  
ATOM   3965  H8    A   123      13.572 -26.347   0.966  1.00  0.00           H  
ATOM   3966  P     G   124       9.592 -24.564  -3.107  1.00  0.00           P  
ATOM   3967  OP2   G   124      10.335 -25.735  -3.641  1.00  0.00           O  
ATOM   3968  OP1   G   124       8.317 -24.150  -3.746  1.00  0.00           O  
ATOM   3969  O5'   G   124      10.576 -23.311  -3.115  1.00  0.00           O  
ATOM   3970  C5'   G   124      10.120 -22.024  -2.728  1.00  0.00           C  
ATOM   3971  C4'   G   124      11.251 -21.012  -2.713  1.00  0.00           C  
ATOM   3972  O4'   G   124      12.221 -21.373  -1.687  1.00  0.00           O  
ATOM   3973  C3'   G   124      12.098 -20.889  -3.971  1.00  0.00           C  
ATOM   3974  O3'   G   124      11.473 -20.091  -4.971  1.00  0.00           O  
ATOM   3975  C1'   G   124      13.505 -20.949  -2.084  1.00  0.00           C  
ATOM   3976  C2'   G   124      13.357 -20.230  -3.426  1.00  0.00           C  
ATOM   3977  O2'   G   124      13.182 -18.845  -3.184  1.00  0.00           O  
ATOM   3978  N1    G   124      18.184 -22.654  -3.073  1.00  0.00           N  
ATOM   3979  C2    G   124      17.725 -21.368  -2.997  1.00  0.00           C  
ATOM   3980  N2    G   124      18.620 -20.409  -3.261  1.00  0.00           N  
ATOM   3981  N3    G   124      16.483 -21.042  -2.693  1.00  0.00           N  
ATOM   3982  C4    G   124      15.714 -22.129  -2.486  1.00  0.00           C  
ATOM   3983  C5    G   124      16.073 -23.460  -2.539  1.00  0.00           C  
ATOM   3984  C6    G   124      17.418 -23.792  -2.855  1.00  0.00           C  
ATOM   3985  O6    G   124      17.935 -24.915  -2.952  1.00  0.00           O  
ATOM   3986  N7    G   124      14.985 -24.278  -2.262  1.00  0.00           N  
ATOM   3987  C8    G   124      13.999 -23.445  -2.057  1.00  0.00           C  
ATOM   3988  N9    G   124      14.367 -22.126  -2.194  1.00  0.00           N  
ATOM   3989  H5'   G   124       9.729 -22.079  -1.831  1.00  0.00           H  
ATOM   3990 H5''   G   124       9.432 -21.725  -3.359  1.00  0.00           H  
ATOM   3991  H4'   G   124      10.748 -20.048  -2.556  1.00  0.00           H  
ATOM   3992  H3'   G   124      12.277 -21.848  -4.480  1.00  0.00           H  
ATOM   3993  H1'   G   124      13.999 -20.247  -1.398  1.00  0.00           H  
ATOM   3994  H2'   G   124      14.204 -20.290  -4.125  1.00  0.00           H  
ATOM   3995 HO2'   G   124      12.585 -18.456  -3.886  1.00  0.00           H  
ATOM   3996  H1    G   124      19.146 -22.788  -3.306  1.00  0.00           H  
ATOM   3997  H22   G   124      18.346 -19.447  -3.227  1.00  0.00           H  
ATOM   3998  H21   G   124      19.561 -20.653  -3.491  1.00  0.00           H  
ATOM   3999  H8    G   124      12.975 -23.766  -1.811  1.00  0.00           H  
ATOM   4000  P     U   125      11.517 -20.559  -6.515  1.00  0.00           P  
ATOM   4001  OP2   U   125      11.357 -22.024  -6.609  1.00  0.00           O  
ATOM   4002  OP1   U   125      10.562 -19.677  -7.238  1.00  0.00           O  
ATOM   4003  O5'   U   125      12.991 -20.203  -7.002  1.00  0.00           O  
ATOM   4004  C5'   U   125      13.450 -18.837  -7.032  1.00  0.00           C  
ATOM   4005  C4'   U   125      14.919 -18.785  -7.371  1.00  0.00           C  
ATOM   4006  O4'   U   125      15.695 -19.384  -6.300  1.00  0.00           O  
ATOM   4007  C3'   U   125      15.349 -19.553  -8.612  1.00  0.00           C  
ATOM   4008  O3'   U   125      15.104 -18.845  -9.814  1.00  0.00           O  
ATOM   4009  C1'   U   125      16.821 -20.083  -6.840  1.00  0.00           C  
ATOM   4010  C2'   U   125      16.826 -19.814  -8.346  1.00  0.00           C  
ATOM   4011  O2'   U   125      17.608 -18.657  -8.606  1.00  0.00           O  
ATOM   4012  N1    U   125      16.732 -21.530  -6.528  1.00  0.00           N  
ATOM   4013  C2    U   125      17.883 -22.281  -6.683  1.00  0.00           C  
ATOM   4014  O2    U   125      18.942 -21.807  -7.058  1.00  0.00           O  
ATOM   4015  N3    U   125      17.753 -23.614  -6.382  1.00  0.00           N  
ATOM   4016  C4    U   125      16.616 -24.263  -5.951  1.00  0.00           C  
ATOM   4017  O4    U   125      16.660 -25.472  -5.721  1.00  0.00           O  
ATOM   4018  C5    U   125      15.464 -23.423  -5.813  1.00  0.00           C  
ATOM   4019  C6    U   125      15.563 -22.121  -6.099  1.00  0.00           C  
ATOM   4020  H5'   U   125      13.278 -18.359  -6.058  1.00  0.00           H  
ATOM   4021 H5''   U   125      12.879 -18.263  -7.778  1.00  0.00           H  
ATOM   4022  H4'   U   125      15.188 -17.847  -7.470  1.00  0.00           H  
ATOM   4023  H3'   U   125      14.873 -20.410  -8.640  1.00  0.00           H  
ATOM   4024  H1'   U   125      17.638 -19.716  -6.441  1.00  0.00           H  
ATOM   4025  H2'   U   125      17.149 -20.591  -8.847  1.00  0.00           H  
ATOM   4026 HO2'   U   125      17.102 -18.054  -9.189  1.00  0.00           H  
ATOM   4027  H3    U   125      18.557 -24.165  -6.486  1.00  0.00           H  
ATOM   4028  H5    U   125      14.612 -23.801  -5.511  1.00  0.00           H  
ATOM   4029  H6    U   125      14.761 -21.569  -5.997  1.00  0.00           H  
ATOM   4030  P     C   126      14.867 -19.641 -11.190  1.00  0.00           P  
ATOM   4031  OP2   C   126      13.920 -20.753 -10.920  1.00  0.00           O  
ATOM   4032  OP1   C   126      14.552 -18.649 -12.247  1.00  0.00           O  
ATOM   4033  O5'   C   126      16.291 -20.274 -11.519  1.00  0.00           O  
ATOM   4034  C5'   C   126      17.340 -19.477 -12.047  1.00  0.00           C  
ATOM   4035  C4'   C   126      18.580 -20.295 -12.317  1.00  0.00           C  
ATOM   4036  O4'   C   126      19.041 -20.916 -11.089  1.00  0.00           O  
ATOM   4037  C3'   C   126      18.418 -21.459 -13.282  1.00  0.00           C  
ATOM   4038  O3'   C   126      18.431 -21.057 -14.642  1.00  0.00           O  
ATOM   4039  C1'   C   126      19.605 -22.210 -11.382  1.00  0.00           C  
ATOM   4040  C2'   C   126      19.578 -22.369 -12.903  1.00  0.00           C  
ATOM   4041  O2'   C   126      20.803 -21.892 -13.438  1.00  0.00           O  
ATOM   4042  N1    C   126      18.853 -23.286 -10.689  1.00  0.00           N  
ATOM   4043  C2    C   126      19.455 -24.544 -10.563  1.00  0.00           C  
ATOM   4044  O2    C   126      20.590 -24.721 -11.030  1.00  0.00           O  
ATOM   4045  N3    C   126      18.790 -25.542  -9.937  1.00  0.00           N  
ATOM   4046  C4    C   126      17.571 -25.325  -9.443  1.00  0.00           C  
ATOM   4047  N4    C   126      16.953 -26.339  -8.833  1.00  0.00           N  
ATOM   4048  C5    C   126      16.931 -24.058  -9.556  1.00  0.00           C  
ATOM   4049  C6    C   126      17.599 -23.079 -10.177  1.00  0.00           C  
ATOM   4050  H5'   C   126      17.558 -18.770 -11.404  1.00  0.00           H  
ATOM   4051 H5''   C   126      17.039 -19.067 -12.884  1.00  0.00           H  
ATOM   4052  H4'   C   126      19.283 -19.699 -12.653  1.00  0.00           H  
ATOM   4053  H3'   C   126      17.574 -21.920 -13.090  1.00  0.00           H  
ATOM   4054  H1'   C   126      20.534 -22.212 -11.070  1.00  0.00           H  
ATOM   4055  H2'   C   126      19.406 -23.299 -13.163  1.00  0.00           H  
ATOM   4056 HO2'   C   126      20.612 -21.283 -14.181  1.00  0.00           H  
ATOM   4057  H42   C   126      16.055 -26.212  -8.459  1.00  0.00           H  
ATOM   4058  H41   C   126      17.396 -27.209  -8.758  1.00  0.00           H  
ATOM   4059  H5    C   126      16.034 -23.909  -9.190  1.00  0.00           H  
ATOM   4060  H6    C   126      17.175 -22.200 -10.264  1.00  0.00           H  
ATOM   4061  P     A   127      17.697 -21.955 -15.756  1.00  0.00           P  
ATOM   4062  OP2   A   127      16.385 -22.383 -15.210  1.00  0.00           O  
ATOM   4063  OP1   A   127      17.752 -21.223 -17.045  1.00  0.00           O  
ATOM   4064  O5'   A   127      18.622 -23.246 -15.881  1.00  0.00           O  
ATOM   4065  C5'   A   127      19.935 -23.152 -16.414  1.00  0.00           C  
ATOM   4066  C4'   A   127      20.671 -24.465 -16.308  1.00  0.00           C  
ATOM   4067  O4'   A   127      20.799 -24.846 -14.914  1.00  0.00           O  
ATOM   4068  C3'   A   127      19.995 -25.662 -16.960  1.00  0.00           C  
ATOM   4069  O3'   A   127      20.178 -25.706 -18.364  1.00  0.00           O  
ATOM   4070  C1'   A   127      20.729 -26.286 -14.802  1.00  0.00           C  
ATOM   4071  C2'   A   127      20.622 -26.839 -16.225  1.00  0.00           C  
ATOM   4072  O2'   A   127      21.927 -27.113 -16.711  1.00  0.00           O  
ATOM   4073  N1    A   127      18.611 -30.119 -12.086  1.00  0.00           N  
ATOM   4074  C2    A   127      19.740 -30.040 -12.802  1.00  0.00           C  
ATOM   4075  N3    A   127      20.232 -29.009 -13.485  1.00  0.00           N  
ATOM   4076  C4    A   127      19.418 -27.943 -13.388  1.00  0.00           C  
ATOM   4077  C5    A   127      18.226 -27.871 -12.690  1.00  0.00           C  
ATOM   4078  C6    A   127      17.817 -29.030 -12.008  1.00  0.00           C  
ATOM   4079  N6    A   127      16.691 -29.110 -11.295  1.00  0.00           N  
ATOM   4080  N7    A   127      17.660 -26.609 -12.816  1.00  0.00           N  
ATOM   4081  C8    A   127      18.507 -25.959 -13.573  1.00  0.00           C  
ATOM   4082  N9    A   127      19.594 -26.704 -13.956  1.00  0.00           N  
ATOM   4083  H5'   A   127      20.433 -22.467 -15.919  1.00  0.00           H  
ATOM   4084 H5''   A   127      19.882 -22.890 -17.356  1.00  0.00           H  
ATOM   4085  H4'   A   127      21.566 -24.359 -16.693  1.00  0.00           H  
ATOM   4086  H3'   A   127      19.034 -25.636 -16.762  1.00  0.00           H  
ATOM   4087  H1'   A   127      21.567 -26.591 -14.396  1.00  0.00           H  
ATOM   4088  H2'   A   127      20.047 -27.632 -16.258  1.00  0.00           H  
ATOM   4089 HO2'   A   127      22.026 -26.718 -17.602  1.00  0.00           H  
ATOM   4090  H2    A   127      20.281 -30.857 -12.827  1.00  0.00           H  
ATOM   4091  H61   A   127      16.458 -29.947 -10.841  1.00  0.00           H  
ATOM   4092  H62   A   127      16.099 -28.333 -11.224  1.00  0.00           H  
ATOM   4093  H8    A   127      18.376 -25.024 -13.842  1.00  0.00           H  
ATOM   4094  P     A   128      19.093 -26.435 -19.299  1.00  0.00           P  
ATOM   4095  OP2   A   128      17.742 -26.037 -18.830  1.00  0.00           O  
ATOM   4096  OP1   A   128      19.477 -26.207 -20.715  1.00  0.00           O  
ATOM   4097  O5'   A   128      19.288 -27.984 -18.978  1.00  0.00           O  
ATOM   4098  C5'   A   128      20.479 -28.661 -19.351  1.00  0.00           C  
ATOM   4099  C4'   A   128      20.511 -30.067 -18.805  1.00  0.00           C  
ATOM   4100  O4'   A   128      20.454 -30.032 -17.355  1.00  0.00           O  
ATOM   4101  C3'   A   128      19.347 -30.963 -19.200  1.00  0.00           C  
ATOM   4102  O3'   A   128      19.480 -31.500 -20.505  1.00  0.00           O  
ATOM   4103  C1'   A   128      19.713 -31.177 -16.875  1.00  0.00           C  
ATOM   4104  C2'   A   128      19.350 -32.015 -18.102  1.00  0.00           C  
ATOM   4105  O2'   A   128      20.368 -32.982 -18.317  1.00  0.00           O  
ATOM   4106  N1    A   128      16.054 -32.632 -13.552  1.00  0.00           N  
ATOM   4107  C2    A   128      17.082 -33.288 -14.102  1.00  0.00           C  
ATOM   4108  N3    A   128      17.999 -32.848 -14.963  1.00  0.00           N  
ATOM   4109  C4    A   128      17.784 -31.554 -15.264  1.00  0.00           C  
ATOM   4110  C5    A   128      16.771 -30.748 -14.779  1.00  0.00           C  
ATOM   4111  C6    A   128      15.867 -31.334 -13.875  1.00  0.00           C  
ATOM   4112  N6    A   128      14.840 -30.680 -13.326  1.00  0.00           N  
ATOM   4113  N7    A   128      16.865 -29.470 -15.311  1.00  0.00           N  
ATOM   4114  C8    A   128      17.915 -29.531 -16.093  1.00  0.00           C  
ATOM   4115  N9    A   128      18.520 -30.764 -16.112  1.00  0.00           N  
ATOM   4116  H5'   A   128      21.250 -28.166 -19.002  1.00  0.00           H  
ATOM   4117 H5''   A   128      20.536 -28.696 -20.327  1.00  0.00           H  
ATOM   4118  H4'   A   128      21.348 -30.495 -19.080  1.00  0.00           H  
ATOM   4119  H3'   A   128      18.513 -30.448 -19.149  1.00  0.00           H  
ATOM   4120  H1'   A   128      20.311 -31.690 -16.294  1.00  0.00           H  
ATOM   4121  H2'   A   128      18.468 -32.434 -18.001  1.00  0.00           H  
ATOM   4122 HO2'   A   128      20.636 -32.961 -19.259  1.00  0.00           H  
ATOM   4123  H2    A   128      17.174 -34.227 -13.835  1.00  0.00           H  
ATOM   4124  H61   A   128      14.243 -31.142 -12.702  1.00  0.00           H  
ATOM   4125  H62   A   128      14.685 -29.738 -13.546  1.00  0.00           H  
ATOM   4126  H8    A   128      18.238 -28.767 -16.615  1.00  0.00           H  
ATOM   4127  P     C   129      18.174 -31.881 -21.359  1.00  0.00           P  
ATOM   4128  OP2   C   129      17.189 -30.779 -21.211  1.00  0.00           O  
ATOM   4129  OP1   C   129      18.615 -32.292 -22.716  1.00  0.00           O  
ATOM   4130  O5'   C   129      17.590 -33.167 -20.621  1.00  0.00           O  
ATOM   4131  C5'   C   129      18.284 -34.404 -20.653  1.00  0.00           C  
ATOM   4132  C4'   C   129      17.597 -35.450 -19.809  1.00  0.00           C  
ATOM   4133  O4'   C   129      17.559 -35.021 -18.424  1.00  0.00           O  
ATOM   4134  C3'   C   129      16.141 -35.735 -20.147  1.00  0.00           C  
ATOM   4135  O3'   C   129      15.990 -36.592 -21.267  1.00  0.00           O  
ATOM   4136  C1'   C   129      16.341 -35.481 -17.806  1.00  0.00           C  
ATOM   4137  C2'   C   129      15.608 -36.326 -18.850  1.00  0.00           C  
ATOM   4138  O2'   C   129      16.002 -37.683 -18.701  1.00  0.00           O  
ATOM   4139  N1    C   129      15.521 -34.339 -17.330  1.00  0.00           N  
ATOM   4140  C2    C   129      14.519 -34.589 -16.384  1.00  0.00           C  
ATOM   4141  O2    C   129      14.346 -35.748 -15.976  1.00  0.00           O  
ATOM   4142  N3    C   129      13.757 -33.567 -15.932  1.00  0.00           N  
ATOM   4143  C4    C   129      13.962 -32.331 -16.387  1.00  0.00           C  
ATOM   4144  N4    C   129      13.187 -31.352 -15.914  1.00  0.00           N  
ATOM   4145  C5    C   129      14.972 -32.043 -17.348  1.00  0.00           C  
ATOM   4146  C6    C   129      15.719 -33.063 -17.787  1.00  0.00           C  
ATOM   4147  H5'   C   129      19.194 -34.269 -20.317  1.00  0.00           H  
ATOM   4148 H5''   C   129      18.330 -34.721 -21.580  1.00  0.00           H  
ATOM   4149  H4'   C   129      18.106 -36.286 -19.868  1.00  0.00           H  
ATOM   4150  H3'   C   129      15.682 -34.888 -20.327  1.00  0.00           H  
ATOM   4151  H1'   C   129      16.586 -36.045 -17.044  1.00  0.00           H  
ATOM   4152  H2'   C   129      14.636 -36.219 -18.779  1.00  0.00           H  
ATOM   4153 HO2'   C   129      16.248 -38.041 -19.579  1.00  0.00           H  
ATOM   4154  H42   C   129      13.313 -30.433 -16.227  1.00  0.00           H  
ATOM   4155  H41   C   129      12.492 -31.554 -15.251  1.00  0.00           H  
ATOM   4156  H5    C   129      15.116 -31.130 -17.676  1.00  0.00           H  
ATOM   4157  H6    C   129      16.419 -32.886 -18.449  1.00  0.00           H  
ATOM   4158  P     A   130      14.651 -36.533 -22.154  1.00  0.00           P  
ATOM   4159  OP2   A   130      14.303 -35.105 -22.367  1.00  0.00           O  
ATOM   4160  OP1   A   130      14.836 -37.425 -23.326  1.00  0.00           O  
ATOM   4161  O5'   A   130      13.537 -37.176 -21.214  1.00  0.00           O  
ATOM   4162  C5'   A   130      13.588 -38.549 -20.859  1.00  0.00           C  
ATOM   4163  C4'   A   130      12.523 -38.901 -19.851  1.00  0.00           C  
ATOM   4164  O4'   A   130      12.729 -38.138 -18.633  1.00  0.00           O  
ATOM   4165  C3'   A   130      11.092 -38.579 -20.252  1.00  0.00           C  
ATOM   4166  O3'   A   130      10.534 -39.540 -21.133  1.00  0.00           O  
ATOM   4167  C1'   A   130      11.446 -37.827 -18.040  1.00  0.00           C  
ATOM   4168  C2'   A   130      10.380 -38.497 -18.910  1.00  0.00           C  
ATOM   4169  O2'   A   130      10.107 -39.790 -18.389  1.00  0.00           O  
ATOM   4170  N1    A   130       8.697 -34.044 -15.875  1.00  0.00           N  
ATOM   4171  C2    A   130       8.638 -35.378 -15.763  1.00  0.00           C  
ATOM   4172  N3    A   130       9.386 -36.305 -16.357  1.00  0.00           N  
ATOM   4173  C4    A   130      10.300 -35.735 -17.162  1.00  0.00           C  
ATOM   4174  C5    A   130      10.483 -34.382 -17.380  1.00  0.00           C  
ATOM   4175  C6    A   130       9.627 -33.504 -16.692  1.00  0.00           C  
ATOM   4176  N6    A   130       9.685 -32.175 -16.802  1.00  0.00           N  
ATOM   4177  N7    A   130      11.522 -34.165 -18.274  1.00  0.00           N  
ATOM   4178  C8    A   130      11.937 -35.371 -18.572  1.00  0.00           C  
ATOM   4179  N9    A   130      11.243 -36.370 -17.934  1.00  0.00           N  
ATOM   4180  H5'   A   130      14.468 -38.749 -20.476  1.00  0.00           H  
ATOM   4181 H5''   A   130      13.459 -39.094 -21.663  1.00  0.00           H  
ATOM   4182  H4'   A   130      12.587 -39.857 -19.642  1.00  0.00           H  
ATOM   4183  H3'   A   130      11.069 -37.698 -20.682  1.00  0.00           H  
ATOM   4184  H1'   A   130      11.433 -38.224 -17.145  1.00  0.00           H  
ATOM   4185  H2'   A   130       9.568 -37.949 -18.965  1.00  0.00           H  
ATOM   4186 HO2'   A   130      10.138 -40.441 -19.119  1.00  0.00           H  
ATOM   4187  H2    A   130       7.946 -35.719 -15.159  1.00  0.00           H  
ATOM   4188  H61   A   130       9.060 -31.613 -16.296  1.00  0.00           H  
ATOM   4189  H62   A   130      10.352 -31.760 -17.389  1.00  0.00           H  
ATOM   4190  H8    A   130      12.676 -35.545 -19.194  1.00  0.00           H  
ATOM   4191  P     G   131       9.522 -39.064 -22.294  1.00  0.00           P  
ATOM   4192  OP2   G   131      10.038 -37.802 -22.876  1.00  0.00           O  
ATOM   4193  OP1   G   131       9.292 -40.233 -23.183  1.00  0.00           O  
ATOM   4194  O5'   G   131       8.166 -38.716 -21.522  1.00  0.00           O  
ATOM   4195  C5'   G   131       7.407 -39.749 -20.869  1.00  0.00           C  
ATOM   4196  C4'   G   131       6.273 -39.159 -20.051  1.00  0.00           C  
ATOM   4197  O4'   G   131       6.813 -38.364 -18.956  1.00  0.00           O  
ATOM   4198  C3'   G   131       5.297 -38.190 -20.709  1.00  0.00           C  
ATOM   4199  O3'   G   131       4.300 -38.812 -21.521  1.00  0.00           O  
ATOM   4200  C1'   G   131       5.881 -37.378 -18.576  1.00  0.00           C  
ATOM   4201  C2'   G   131       4.661 -37.554 -19.481  1.00  0.00           C  
ATOM   4202  O2'   G   131       3.733 -38.417 -18.850  1.00  0.00           O  
ATOM   4203  N1    G   131       5.592 -32.434 -17.470  1.00  0.00           N  
ATOM   4204  C2    G   131       4.815 -33.479 -17.033  1.00  0.00           C  
ATOM   4205  N2    G   131       3.816 -33.167 -16.203  1.00  0.00           N  
ATOM   4206  N3    G   131       5.004 -34.738 -17.384  1.00  0.00           N  
ATOM   4207  C4    G   131       6.053 -34.879 -18.225  1.00  0.00           C  
ATOM   4208  C5    G   131       6.894 -33.906 -18.723  1.00  0.00           C  
ATOM   4209  C6    G   131       6.677 -32.548 -18.334  1.00  0.00           C  
ATOM   4210  O6    G   131       7.314 -31.534 -18.665  1.00  0.00           O  
ATOM   4211  N7    G   131       7.857 -34.465 -19.557  1.00  0.00           N  
ATOM   4212  C8    G   131       7.583 -35.744 -19.556  1.00  0.00           C  
ATOM   4213  N9    G   131       6.493 -36.064 -18.778  1.00  0.00           N  
ATOM   4214  H5'   G   131       8.060 -40.339 -20.211  1.00  0.00           H  
ATOM   4215 H5''   G   131       6.992 -40.441 -21.616  1.00  0.00           H  
ATOM   4216  H4'   G   131       5.684 -40.034 -19.739  1.00  0.00           H  
ATOM   4217  H3'   G   131       5.773 -37.492 -21.413  1.00  0.00           H  
ATOM   4218  H1'   G   131       5.518 -37.420 -17.539  1.00  0.00           H  
ATOM   4219  H2'   G   131       4.089 -36.647 -19.722  1.00  0.00           H  
ATOM   4220 HO2'   G   131       3.227 -38.930 -19.544  1.00  0.00           H  
ATOM   4221  H1    G   131       5.360 -31.518 -17.144  1.00  0.00           H  
ATOM   4222  H22   G   131       3.217 -33.886 -15.851  1.00  0.00           H  
ATOM   4223  H21   G   131       3.668 -32.216 -15.935  1.00  0.00           H  
ATOM   4224  H8    G   131       8.161 -36.488 -20.125  1.00  0.00           H  
ATOM   4225  P     A   132       3.801 -38.100 -22.873  1.00  0.00           P  
ATOM   4226  OP2   A   132       4.932 -37.310 -23.421  1.00  0.00           O  
ATOM   4227  OP1   A   132       3.145 -39.128 -23.720  1.00  0.00           O  
ATOM   4228  O5'   A   132       2.681 -37.080 -22.380  1.00  0.00           O  
ATOM   4229  C5'   A   132       1.459 -37.549 -21.829  1.00  0.00           C  
ATOM   4230  C4'   A   132       0.669 -36.429 -21.200  1.00  0.00           C  
ATOM   4231  O4'   A   132       1.407 -35.802 -20.115  1.00  0.00           O  
ATOM   4232  C3'   A   132       0.326 -35.260 -22.110  1.00  0.00           C  
ATOM   4233  O3'   A   132      -0.746 -35.540 -22.993  1.00  0.00           O  
ATOM   4234  C1'   A   132       1.027 -34.446 -20.025  1.00  0.00           C  
ATOM   4235  C2'   A   132      -0.036 -34.191 -21.093  1.00  0.00           C  
ATOM   4236  O2'   A   132      -1.323 -34.422 -20.539  1.00  0.00           O  
ATOM   4237  N1    A   132       3.049 -29.746 -19.413  1.00  0.00           N  
ATOM   4238  C2    A   132       1.843 -30.252 -19.124  1.00  0.00           C  
ATOM   4239  N3    A   132       1.383 -31.487 -19.310  1.00  0.00           N  
ATOM   4240  C4    A   132       2.325 -32.266 -19.871  1.00  0.00           C  
ATOM   4241  C5    A   132       3.607 -31.890 -20.225  1.00  0.00           C  
ATOM   4242  C6    A   132       3.973 -30.555 -19.975  1.00  0.00           C  
ATOM   4243  N6    A   132       5.174 -30.050 -20.263  1.00  0.00           N  
ATOM   4244  N7    A   132       4.297 -32.960 -20.778  1.00  0.00           N  
ATOM   4245  C8    A   132       3.431 -33.942 -20.746  1.00  0.00           C  
ATOM   4246  N9    A   132       2.216 -33.593 -20.210  1.00  0.00           N  
ATOM   4247  H5'   A   132       1.654 -38.225 -21.147  1.00  0.00           H  
ATOM   4248 H5''   A   132       0.923 -37.958 -22.540  1.00  0.00           H  
ATOM   4249  H4'   A   132      -0.162 -36.796 -20.831  1.00  0.00           H  
ATOM   4250  H3'   A   132       1.130 -34.989 -22.602  1.00  0.00           H  
ATOM   4251  H1'   A   132       0.643 -34.283 -19.138  1.00  0.00           H  
ATOM   4252  H2'   A   132       0.040 -33.291 -21.474  1.00  0.00           H  
ATOM   4253 HO2'   A   132      -1.906 -34.793 -21.233  1.00  0.00           H  
ATOM   4254  H2    A   132       1.210 -29.623 -18.717  1.00  0.00           H  
ATOM   4255  H61   A   132       5.371 -29.110 -20.066  1.00  0.00           H  
ATOM   4256  H62   A   132       5.860 -30.618 -20.671  1.00  0.00           H  
ATOM   4257  H8    A   132       3.632 -34.844 -21.075  1.00  0.00           H  
ATOM   4258  P     U   133      -0.764 -34.906 -24.470  1.00  0.00           P  
ATOM   4259  OP2   U   133       0.575 -35.120 -25.076  1.00  0.00           O  
ATOM   4260  OP1   U   133      -1.975 -35.404 -25.170  1.00  0.00           O  
ATOM   4261  O5'   U   133      -0.947 -33.344 -24.217  1.00  0.00           O  
ATOM   4262  C5'   U   133      -2.153 -32.831 -23.671  1.00  0.00           C  
ATOM   4263  C4'   U   133      -2.028 -31.367 -23.325  1.00  0.00           C  
ATOM   4264  O4'   U   133      -0.988 -31.174 -22.330  1.00  0.00           O  
ATOM   4265  C3'   U   133      -1.622 -30.442 -24.462  1.00  0.00           C  
ATOM   4266  O3'   U   133      -2.704 -30.096 -25.308  1.00  0.00           O  
ATOM   4267  C1'   U   133      -0.326 -29.938 -22.545  1.00  0.00           C  
ATOM   4268  C2'   U   133      -1.025 -29.251 -23.722  1.00  0.00           C  
ATOM   4269  O2'   U   133      -2.042 -28.396 -23.218  1.00  0.00           O  
ATOM   4270  N1    U   133       1.108 -30.200 -22.818  1.00  0.00           N  
ATOM   4271  C2    U   133       1.999 -29.178 -22.547  1.00  0.00           C  
ATOM   4272  O2    U   133       1.655 -28.096 -22.101  1.00  0.00           O  
ATOM   4273  N3    U   133       3.315 -29.465 -22.814  1.00  0.00           N  
ATOM   4274  C4    U   133       3.823 -30.644 -23.316  1.00  0.00           C  
ATOM   4275  O4    U   133       5.036 -30.748 -23.503  1.00  0.00           O  
ATOM   4276  C5    U   133       2.844 -31.656 -23.572  1.00  0.00           C  
ATOM   4277  C6    U   133       1.556 -31.404 -23.320  1.00  0.00           C  
ATOM   4278  H5'   U   133      -2.375 -33.332 -22.859  1.00  0.00           H  
ATOM   4279 H5''   U   133      -2.874 -32.943 -24.325  1.00  0.00           H  
ATOM   4280  H4'   U   133      -2.880 -31.057 -22.953  1.00  0.00           H  
ATOM   4281  H3'   U   133      -0.920 -30.872 -24.993  1.00  0.00           H  
ATOM   4282  H1'   U   133      -0.407 -29.374 -21.747  1.00  0.00           H  
ATOM   4283  H2'   U   133      -0.387 -28.763 -24.282  1.00  0.00           H  
ATOM   4284 HO2'   U   133      -2.847 -28.500 -23.768  1.00  0.00           H  
ATOM   4285  H3    U   133       3.963 -28.754 -22.629  1.00  0.00           H  
ATOM   4286  H5    U   133       3.117 -32.528 -23.929  1.00  0.00           H  
ATOM   4287  H6    U   133       0.906 -32.112 -23.505  1.00  0.00           H  
ATOM   4288  P     C   134      -2.443 -29.758 -26.857  1.00  0.00           P  
ATOM   4289  OP2   C   134      -1.440 -30.721 -27.377  1.00  0.00           O  
ATOM   4290  OP1   C   134      -3.762 -29.637 -27.529  1.00  0.00           O  
ATOM   4291  O5'   C   134      -1.771 -28.314 -26.829  1.00  0.00           O  
ATOM   4292  C5'   C   134      -2.500 -27.179 -26.385  1.00  0.00           C  
ATOM   4293  C4'   C   134      -1.601 -25.982 -26.188  1.00  0.00           C  
ATOM   4294  O4'   C   134      -1.028 -25.637 -27.486  1.00  0.00           O  
ATOM   4295  C3'   C   134      -2.273 -24.717 -25.677  1.00  0.00           C  
ATOM   4296  O3'   C   134      -1.387 -23.870 -24.965  1.00  0.00           O  
ATOM   4297  C1'   C   134      -1.382 -24.312 -27.809  1.00  0.00           C  
ATOM   4298  C2'   C   134      -2.626 -24.008 -26.976  1.00  0.00           C  
ATOM   4299  O2'   C   134      -2.734 -22.605 -26.784  1.00  0.00           O  
ATOM   4300  N1    C   134      -1.648 -24.237 -29.267  1.00  0.00           N  
ATOM   4301  C2    C   134      -1.071 -23.189 -29.995  1.00  0.00           C  
ATOM   4302  O2    C   134      -0.361 -22.360 -29.405  1.00  0.00           O  
ATOM   4303  N3    C   134      -1.297 -23.098 -31.326  1.00  0.00           N  
ATOM   4304  C4    C   134      -2.064 -24.001 -31.936  1.00  0.00           C  
ATOM   4305  N4    C   134      -2.260 -23.871 -33.251  1.00  0.00           N  
ATOM   4306  C5    C   134      -2.665 -25.077 -31.225  1.00  0.00           C  
ATOM   4307  C6    C   134      -2.433 -25.158 -29.909  1.00  0.00           C  
ATOM   4308  H5'   C   134      -2.937 -27.393 -25.535  1.00  0.00           H  
ATOM   4309 H5''   C   134      -3.184 -26.958 -27.050  1.00  0.00           H  
ATOM   4310  H4'   C   134      -0.887 -26.223 -25.563  1.00  0.00           H  
ATOM   4311  H3'   C   134      -3.096 -24.957 -25.202  1.00  0.00           H  
ATOM   4312  H1'   C   134      -0.673 -23.678 -27.574  1.00  0.00           H  
ATOM   4313  H2'   C   134      -3.437 -24.381 -27.379  1.00  0.00           H  
ATOM   4314 HO2'   C   134      -2.967 -22.182 -27.636  1.00  0.00           H  
ATOM   4315  H42   C   134      -2.819 -24.518 -33.729  1.00  0.00           H  
ATOM   4316  H41   C   134      -1.845 -23.128 -33.737  1.00  0.00           H  
ATOM   4317  H5    C   134      -3.227 -25.737 -31.683  1.00  0.00           H  
ATOM   4318  H6    C   134      -2.838 -25.891 -29.402  1.00  0.00           H  
ATOM   4319  P     U   135      -1.628 -23.578 -23.403  1.00  0.00           P  
ATOM   4320  OP2   U   135      -2.588 -22.452 -23.289  1.00  0.00           O  
ATOM   4321  OP1   U   135      -1.929 -24.870 -22.734  1.00  0.00           O  
ATOM   4322  O5'   U   135      -0.210 -23.072 -22.883  1.00  0.00           O  
ATOM   4323  C5'   U   135       0.862 -23.981 -22.687  1.00  0.00           C  
ATOM   4324  C4'   U   135       2.189 -23.367 -23.058  1.00  0.00           C  
ATOM   4325  O4'   U   135       2.262 -23.258 -24.504  1.00  0.00           O  
ATOM   4326  C3'   U   135       2.434 -21.950 -22.561  1.00  0.00           C  
ATOM   4327  O3'   U   135       2.940 -21.907 -21.238  1.00  0.00           O  
ATOM   4328  C1'   U   135       3.015 -22.105 -24.848  1.00  0.00           C  
ATOM   4329  C2'   U   135       3.481 -21.443 -23.550  1.00  0.00           C  
ATOM   4330  O2'   U   135       4.776 -21.928 -23.223  1.00  0.00           O  
ATOM   4331  N1    U   135       2.171 -21.202 -25.668  1.00  0.00           N  
ATOM   4332  C2    U   135       2.824 -20.260 -26.442  1.00  0.00           C  
ATOM   4333  O2    U   135       4.037 -20.149 -26.474  1.00  0.00           O  
ATOM   4334  N3    U   135       2.003 -19.447 -27.185  1.00  0.00           N  
ATOM   4335  C4    U   135       0.626 -19.476 -27.233  1.00  0.00           C  
ATOM   4336  O4    U   135       0.029 -18.674 -27.952  1.00  0.00           O  
ATOM   4337  C5    U   135       0.019 -20.475 -26.407  1.00  0.00           C  
ATOM   4338  C6    U   135       0.795 -21.282 -25.675  1.00  0.00           C  
ATOM   4339  H5'   U   135       0.713 -24.776 -23.241  1.00  0.00           H  
ATOM   4340 H5''   U   135       0.887 -24.249 -21.745  1.00  0.00           H  
ATOM   4341  H4'   U   135       2.908 -23.950 -22.738  1.00  0.00           H  
ATOM   4342  H3'   U   135       1.613 -21.426 -22.663  1.00  0.00           H  
ATOM   4343  H1'   U   135       3.798 -22.380 -25.370  1.00  0.00           H  
ATOM   4344  H2'   U   135       3.467 -20.466 -23.619  1.00  0.00           H  
ATOM   4345 HO2'   U   135       5.432 -21.520 -23.827  1.00  0.00           H  
ATOM   4346  H3    U   135       2.445 -18.771 -27.740  1.00  0.00           H  
ATOM   4347  H5    U   135      -0.956 -20.568 -26.380  1.00  0.00           H  
ATOM   4348  H6    U   135       0.356 -21.957 -25.118  1.00  0.00           H  
ATOM   4349  P     U   136       2.590 -20.662 -20.295  1.00  0.00           P  
ATOM   4350  OP2   U   136       2.383 -19.508 -21.206  1.00  0.00           O  
ATOM   4351  OP1   U   136       1.479 -21.115 -19.419  1.00  0.00           O  
ATOM   4352  O5'   U   136       3.847 -20.340 -19.370  1.00  0.00           O  
ATOM   4353  C5'   U   136       4.137 -21.136 -18.231  1.00  0.00           C  
ATOM   4354  C4'   U   136       2.980 -22.034 -17.869  1.00  0.00           C  
ATOM   4355  O4'   U   136       2.517 -22.722 -19.063  1.00  0.00           O  
ATOM   4356  C3'   U   136       3.296 -23.190 -16.932  1.00  0.00           C  
ATOM   4357  O3'   U   136       3.261 -22.820 -15.565  1.00  0.00           O  
ATOM   4358  C1'   U   136       2.030 -23.991 -18.716  1.00  0.00           C  
ATOM   4359  C2'   U   136       2.127 -24.120 -17.204  1.00  0.00           C  
ATOM   4360  O2'   U   136       0.933 -23.634 -16.607  1.00  0.00           O  
ATOM   4361  N1    U   136       2.855 -25.003 -19.420  1.00  0.00           N  
ATOM   4362  C2    U   136       2.352 -26.289 -19.491  1.00  0.00           C  
ATOM   4363  O2    U   136       1.281 -26.612 -19.008  1.00  0.00           O  
ATOM   4364  N3    U   136       3.149 -27.191 -20.153  1.00  0.00           N  
ATOM   4365  C4    U   136       4.373 -26.946 -20.738  1.00  0.00           C  
ATOM   4366  O4    U   136       4.970 -27.867 -21.298  1.00  0.00           O  
ATOM   4367  C5    U   136       4.830 -25.595 -20.626  1.00  0.00           C  
ATOM   4368  C6    U   136       4.073 -24.696 -19.989  1.00  0.00           C  
ATOM   4369  H5'   U   136       4.334 -20.548 -17.473  1.00  0.00           H  
ATOM   4370 H5''   U   136       4.923 -21.690 -18.420  1.00  0.00           H  
ATOM   4371  H4'   U   136       2.246 -21.509 -17.488  1.00  0.00           H  
ATOM   4372  H3'   U   136       4.155 -23.619 -17.127  1.00  0.00           H  
ATOM   4373  H1'   U   136       1.094 -24.089 -18.989  1.00  0.00           H  
ATOM   4374  H2'   U   136       2.325 -25.037 -16.923  1.00  0.00           H  
ATOM   4375 HO2'   U   136       1.155 -23.206 -15.753  1.00  0.00           H  
ATOM   4376  H3    U   136       2.811 -28.108 -20.214  1.00  0.00           H  
ATOM   4377  H5    U   136       5.690 -25.331 -21.015  1.00  0.00           H  
ATOM   4378  H6    U   136       4.409 -23.778 -19.925  1.00  0.00           H  
ATOM   4379  P     C   137       4.310 -23.457 -14.528  1.00  0.00           P  
ATOM   4380  OP2   C   137       5.578 -23.716 -15.254  1.00  0.00           O  
ATOM   4381  OP1   C   137       4.323 -22.609 -13.309  1.00  0.00           O  
ATOM   4382  O5'   C   137       3.666 -24.862 -14.142  1.00  0.00           O  
ATOM   4383  C5'   C   137       2.417 -24.933 -13.471  1.00  0.00           C  
ATOM   4384  C4'   C   137       1.855 -26.337 -13.484  1.00  0.00           C  
ATOM   4385  O4'   C   137       1.705 -26.799 -14.854  1.00  0.00           O  
ATOM   4386  C3'   C   137       2.699 -27.419 -12.829  1.00  0.00           C  
ATOM   4387  O3'   C   137       2.572 -27.453 -11.413  1.00  0.00           O  
ATOM   4388  C1'   C   137       1.995 -28.187 -14.938  1.00  0.00           C  
ATOM   4389  C2'   C   137       2.170 -28.679 -13.498  1.00  0.00           C  
ATOM   4390  O2'   C   137       0.932 -29.125 -12.981  1.00  0.00           O  
ATOM   4391  N1    C   137       3.240 -28.352 -15.713  1.00  0.00           N  
ATOM   4392  C2    C   137       3.605 -29.638 -16.130  1.00  0.00           C  
ATOM   4393  O2    C   137       2.860 -30.593 -15.854  1.00  0.00           O  
ATOM   4394  N3    C   137       4.756 -29.805 -16.822  1.00  0.00           N  
ATOM   4395  C4    C   137       5.523 -28.751 -17.106  1.00  0.00           C  
ATOM   4396  N4    C   137       6.647 -28.962 -17.798  1.00  0.00           N  
ATOM   4397  C5    C   137       5.174 -27.432 -16.697  1.00  0.00           C  
ATOM   4398  C6    C   137       4.035 -27.279 -16.013  1.00  0.00           C  
ATOM   4399  H5'   C   137       1.783 -24.330 -13.912  1.00  0.00           H  
ATOM   4400 H5''   C   137       2.538 -24.646 -12.542  1.00  0.00           H  
ATOM   4401  H4'   C   137       0.914 -26.254 -12.920  1.00  0.00           H  
ATOM   4402  H3'   C   137       3.782 -27.284 -12.978  1.00  0.00           H  
ATOM   4403  H1'   C   137       1.230 -28.827 -15.403  1.00  0.00           H  
ATOM   4404  H2'   C   137       2.840 -29.540 -13.370  1.00  0.00           H  
ATOM   4405 HO2'   C   137       0.904 -28.963 -11.994  1.00  0.00           H  
ATOM   4406  H42   C   137       7.246 -28.193 -18.026  1.00  0.00           H  
ATOM   4407  H41   C   137       6.889 -29.887 -18.087  1.00  0.00           H  
ATOM   4408  H5    C   137       5.819 -26.573 -16.933  1.00  0.00           H  
ATOM   4409  H6    C   137       3.733 -26.275 -15.681  1.00  0.00           H  
ATOM   4410  P     U   138       3.866 -27.756 -10.507  1.00  0.00           P  
ATOM   4411  OP2   U   138       5.068 -27.219 -11.198  1.00  0.00           O  
ATOM   4412  OP1   U   138       3.564 -27.315  -9.120  1.00  0.00           O  
ATOM   4413  O5'   U   138       3.968 -29.345 -10.509  1.00  0.00           O  
ATOM   4414  C5'   U   138       2.971 -30.146  -9.857  1.00  0.00           C  
ATOM   4415  C4'   U   138       3.190 -31.606 -10.171  1.00  0.00           C  
ATOM   4416  O4'   U   138       3.122 -31.819 -11.605  1.00  0.00           O  
ATOM   4417  C3'   U   138       4.541 -32.181  -9.776  1.00  0.00           C  
ATOM   4418  O3'   U   138       4.607 -32.550  -8.407  1.00  0.00           O  
ATOM   4419  C1'   U   138       4.093 -32.783 -12.016  1.00  0.00           C  
ATOM   4420  C2'   U   138       4.696 -33.355 -10.732  1.00  0.00           C  
ATOM   4421  O2'   U   138       3.918 -34.467 -10.313  1.00  0.00           O  
ATOM   4422  N1    U   138       5.113 -32.140 -12.879  1.00  0.00           N  
ATOM   4423  C2    U   138       5.918 -32.974 -13.634  1.00  0.00           C  
ATOM   4424  O2    U   138       5.819 -34.189 -13.615  1.00  0.00           O  
ATOM   4425  N3    U   138       6.847 -32.336 -14.418  1.00  0.00           N  
ATOM   4426  C4    U   138       7.053 -30.976 -14.522  1.00  0.00           C  
ATOM   4427  O4    U   138       7.934 -30.555 -15.275  1.00  0.00           O  
ATOM   4428  C5    U   138       6.185 -30.176 -13.714  1.00  0.00           C  
ATOM   4429  C6    U   138       5.270 -30.771 -12.942  1.00  0.00           C  
ATOM   4430  H5'   U   138       1.967 -29.843 -10.186  1.00  0.00           H  
ATOM   4431 H5''   U   138       3.013 -29.991  -8.768  1.00  0.00           H  
ATOM   4432  H4'   U   138       2.483 -32.130  -9.737  1.00  0.00           H  
ATOM   4433  H3'   U   138       5.240 -31.520  -9.964  1.00  0.00           H  
ATOM   4434  H1'   U   138       3.652 -33.500 -12.518  1.00  0.00           H  
ATOM   4435  H2'   U   138       5.638 -33.597 -10.855  1.00  0.00           H  
ATOM   4436 HO2'   U   138       3.708 -34.369  -9.362  1.00  0.00           H  
ATOM   4437  H3    U   138       7.427 -32.909 -14.960  1.00  0.00           H  
ATOM   4438  H5    U   138       6.261 -29.199 -13.727  1.00  0.00           H  
ATOM   4439  H6    U   138       4.689 -30.201 -12.397  1.00  0.00           H  
ATOM   4440  P     G   139       6.004 -32.473  -7.616  1.00  0.00           P  
ATOM   4441  OP2   G   139       6.710 -31.240  -8.047  1.00  0.00           O  
ATOM   4442  OP1   G   139       5.728 -32.695  -6.174  1.00  0.00           O  
ATOM   4443  O5'   G   139       6.825 -33.727  -8.158  1.00  0.00           O  
ATOM   4444  C5'   G   139       6.415 -35.052  -7.856  1.00  0.00           C  
ATOM   4445  C4'   G   139       7.234 -36.071  -8.611  1.00  0.00           C  
ATOM   4446  O4'   G   139       7.070 -35.872 -10.039  1.00  0.00           O  
ATOM   4447  C3'   G   139       8.739 -36.007  -8.399  1.00  0.00           C  
ATOM   4448  O3'   G   139       9.158 -36.648  -7.205  1.00  0.00           O  
ATOM   4449  C1'   G   139       8.308 -36.126 -10.719  1.00  0.00           C  
ATOM   4450  C2'   G   139       9.281 -36.657  -9.664  1.00  0.00           C  
ATOM   4451  O2'   G   139       9.170 -38.071  -9.605  1.00  0.00           O  
ATOM   4452  N1    G   139      11.658 -34.176 -14.020  1.00  0.00           N  
ATOM   4453  C2    G   139      11.471 -35.481 -13.631  1.00  0.00           C  
ATOM   4454  N2    G   139      12.281 -36.391 -14.193  1.00  0.00           N  
ATOM   4455  N3    G   139      10.558 -35.867 -12.756  1.00  0.00           N  
ATOM   4456  C4    G   139       9.832 -34.828 -12.291  1.00  0.00           C  
ATOM   4457  C5    G   139       9.938 -33.491 -12.613  1.00  0.00           C  
ATOM   4458  C6    G   139      10.923 -33.091 -13.553  1.00  0.00           C  
ATOM   4459  O6    G   139      11.173 -31.954 -13.969  1.00  0.00           O  
ATOM   4460  N7    G   139       9.005 -32.740 -11.914  1.00  0.00           N  
ATOM   4461  C8    G   139       8.361 -33.618 -11.192  1.00  0.00           C  
ATOM   4462  N9    G   139       8.811 -34.902 -11.372  1.00  0.00           N  
ATOM   4463  H5'   G   139       5.472 -35.159  -8.097  1.00  0.00           H  
ATOM   4464 H5''   G   139       6.519 -35.208  -6.894  1.00  0.00           H  
ATOM   4465  H4'   G   139       6.919 -36.969  -8.375  1.00  0.00           H  
ATOM   4466  H3'   G   139       9.021 -35.068  -8.374  1.00  0.00           H  
ATOM   4467  H1'   G   139       8.152 -36.817 -11.396  1.00  0.00           H  
ATOM   4468  H2'   G   139      10.200 -36.371  -9.849  1.00  0.00           H  
ATOM   4469 HO2'   G   139       9.074 -38.344  -8.669  1.00  0.00           H  
ATOM   4470  H1    G   139      12.364 -33.994 -14.675  1.00  0.00           H  
ATOM   4471  H22   G   139      12.193 -37.338 -13.955  1.00  0.00           H  
ATOM   4472  H21   G   139      12.960 -36.113 -14.842  1.00  0.00           H  
ATOM   4473  H8    G   139       7.628 -33.382 -10.585  1.00  0.00           H  
ATOM   4474  P     U   140      10.470 -36.136  -6.432  1.00  0.00           P  
ATOM   4475  OP2   U   140      10.490 -34.653  -6.494  1.00  0.00           O  
ATOM   4476  OP1   U   140      10.521 -36.816  -5.113  1.00  0.00           O  
ATOM   4477  O5'   U   140      11.677 -36.683  -7.317  1.00  0.00           O  
ATOM   4478  C5'   U   140      11.940 -38.075  -7.411  1.00  0.00           C  
ATOM   4479  C4'   U   140      13.062 -38.367  -8.376  1.00  0.00           C  
ATOM   4480  O4'   U   140      12.694 -37.929  -9.709  1.00  0.00           O  
ATOM   4481  C3'   U   140      14.380 -37.657  -8.104  1.00  0.00           C  
ATOM   4482  O3'   U   140      15.165 -38.304  -7.116  1.00  0.00           O  
ATOM   4483  C1'   U   140      13.823 -37.375 -10.383  1.00  0.00           C  
ATOM   4484  C2'   U   140      15.031 -37.628  -9.480  1.00  0.00           C  
ATOM   4485  O2'   U   140      15.597 -38.889  -9.809  1.00  0.00           O  
ATOM   4486  N1    U   140      13.608 -35.930 -10.642  1.00  0.00           N  
ATOM   4487  C2    U   140      14.436 -35.325 -11.567  1.00  0.00           C  
ATOM   4488  O2    U   140      15.315 -35.920 -12.165  1.00  0.00           O  
ATOM   4489  N3    U   140      14.199 -33.987 -11.774  1.00  0.00           N  
ATOM   4490  C4    U   140      13.240 -33.209 -11.163  1.00  0.00           C  
ATOM   4491  O4    U   140      13.152 -32.015 -11.457  1.00  0.00           O  
ATOM   4492  C5    U   140      12.419 -33.902 -10.217  1.00  0.00           C  
ATOM   4493  C6    U   140      12.628 -35.205  -9.997  1.00  0.00           C  
ATOM   4494  H5'   U   140      11.129 -38.534  -7.716  1.00  0.00           H  
ATOM   4495 H5''   U   140      12.185 -38.415  -6.524  1.00  0.00           H  
ATOM   4496  H4'   U   140      13.221 -39.334  -8.390  1.00  0.00           H  
ATOM   4497  H3'   U   140      14.197 -36.738  -7.817  1.00  0.00           H  
ATOM   4498  H1'   U   140      13.952 -37.839 -11.236  1.00  0.00           H  
ATOM   4499  H2'   U   140      15.690 -36.905  -9.550  1.00  0.00           H  
ATOM   4500 HO2'   U   140      15.734 -39.402  -8.985  1.00  0.00           H  
ATOM   4501  H3    U   140      14.775 -33.538 -12.426  1.00  0.00           H  
ATOM   4502  H5    U   140      11.711 -33.426  -9.736  1.00  0.00           H  
ATOM   4503  H6    U   140      12.054 -35.656  -9.345  1.00  0.00           H  
ATOM   4504  P     U   141      16.155 -37.450  -6.181  1.00  0.00           P  
ATOM   4505  OP2   U   141      15.476 -36.175  -5.839  1.00  0.00           O  
ATOM   4506  OP1   U   141      16.640 -38.338  -5.093  1.00  0.00           O  
ATOM   4507  O5'   U   141      17.388 -37.114  -7.131  1.00  0.00           O  
ATOM   4508  C5'   U   141      18.275 -38.135  -7.564  1.00  0.00           C  
ATOM   4509  C4'   U   141      19.305 -37.604  -8.530  1.00  0.00           C  
ATOM   4510  O4'   U   141      18.651 -37.108  -9.727  1.00  0.00           O  
ATOM   4511  C3'   U   141      20.135 -36.426  -8.046  1.00  0.00           C  
ATOM   4512  O3'   U   141      21.217 -36.813  -7.218  1.00  0.00           O  
ATOM   4513  C1'   U   141      19.311 -35.930 -10.204  1.00  0.00           C  
ATOM   4514  C2'   U   141      20.567 -35.765  -9.348  1.00  0.00           C  
ATOM   4515  O2'   U   141      21.635 -36.477  -9.956  1.00  0.00           O  
ATOM   4516  N1    U   141      18.403 -34.762 -10.102  1.00  0.00           N  
ATOM   4517  C2    U   141      18.736 -33.638 -10.836  1.00  0.00           C  
ATOM   4518  O2    U   141      19.724 -33.576 -11.547  1.00  0.00           O  
ATOM   4519  N3    U   141      17.867 -32.582 -10.711  1.00  0.00           N  
ATOM   4520  C4    U   141      16.723 -32.532  -9.944  1.00  0.00           C  
ATOM   4521  O4    U   141      16.044 -31.504  -9.936  1.00  0.00           O  
ATOM   4522  C5    U   141      16.442 -33.730  -9.212  1.00  0.00           C  
ATOM   4523  C6    U   141      17.270 -34.774  -9.316  1.00  0.00           C  
ATOM   4524  H5'   U   141      17.758 -38.841  -8.004  1.00  0.00           H  
ATOM   4525 H5''   U   141      18.733 -38.512  -6.784  1.00  0.00           H  
ATOM   4526  H4'   U   141      19.908 -38.337  -8.777  1.00  0.00           H  
ATOM   4527  H3'   U   141      19.556 -35.807  -7.550  1.00  0.00           H  
ATOM   4528  H1'   U   141      19.569 -36.058 -11.141  1.00  0.00           H  
ATOM   4529  H2'   U   141      20.788 -34.820  -9.216  1.00  0.00           H  
ATOM   4530 HO2'   U   141      22.073 -37.034  -9.280  1.00  0.00           H  
ATOM   4531  H3    U   141      18.085 -31.776 -11.223  1.00  0.00           H  
ATOM   4532  H5    U   141      15.647 -33.783  -8.640  1.00  0.00           H  
ATOM   4533  H6    U   141      17.056 -35.581  -8.805  1.00  0.00           H  
ATOM   4534  P     G   142      21.737 -35.834  -6.053  1.00  0.00           P  
ATOM   4535  OP2   G   142      20.553 -35.190  -5.432  1.00  0.00           O  
ATOM   4536  OP1   G   142      22.690 -36.594  -5.205  1.00  0.00           O  
ATOM   4537  O5'   G   142      22.558 -34.712  -6.831  1.00  0.00           O  
ATOM   4538  C5'   G   142      23.785 -35.020  -7.476  1.00  0.00           C  
ATOM   4539  C4'   G   142      24.288 -33.859  -8.296  1.00  0.00           C  
ATOM   4540  O4'   G   142      23.316 -33.524  -9.321  1.00  0.00           O  
ATOM   4541  C3'   G   142      24.498 -32.552  -7.546  1.00  0.00           C  
ATOM   4542  O3'   G   142      25.732 -32.507  -6.848  1.00  0.00           O  
ATOM   4543  C1'   G   142      23.263 -32.102  -9.509  1.00  0.00           C  
ATOM   4544  C2'   G   142      24.382 -31.511  -8.650  1.00  0.00           C  
ATOM   4545  O2'   G   142      25.571 -31.446  -9.424  1.00  0.00           O  
ATOM   4546  N1    G   142      20.125 -28.098  -9.682  1.00  0.00           N  
ATOM   4547  C2    G   142      21.398 -28.233 -10.181  1.00  0.00           C  
ATOM   4548  N2    G   142      21.907 -27.164 -10.811  1.00  0.00           N  
ATOM   4549  N3    G   142      22.120 -29.336 -10.072  1.00  0.00           N  
ATOM   4550  C4    G   142      21.459 -30.310  -9.413  1.00  0.00           C  
ATOM   4551  C5    G   142      20.189 -30.277  -8.876  1.00  0.00           C  
ATOM   4552  C6    G   142      19.425 -29.087  -8.999  1.00  0.00           C  
ATOM   4553  O6    G   142      18.281 -28.861  -8.589  1.00  0.00           O  
ATOM   4554  N7    G   142      19.876 -31.489  -8.276  1.00  0.00           N  
ATOM   4555  C8    G   142      20.941 -32.223  -8.456  1.00  0.00           C  
ATOM   4556  N9    G   142      21.939 -31.569  -9.138  1.00  0.00           N  
ATOM   4557  H5'   G   142      23.652 -35.793  -8.063  1.00  0.00           H  
ATOM   4558 H5''   G   142      24.455 -35.247  -6.797  1.00  0.00           H  
ATOM   4559  H4'   G   142      25.130 -34.115  -8.729  1.00  0.00           H  
ATOM   4560  H3'   G   142      23.765 -32.426  -6.908  1.00  0.00           H  
ATOM   4561  H1'   G   142      23.441 -31.908 -10.454  1.00  0.00           H  
ATOM   4562  H2'   G   142      24.133 -30.633  -8.293  1.00  0.00           H  
ATOM   4563 HO2'   G   142      26.309 -31.834  -8.910  1.00  0.00           H  
ATOM   4564  H1    G   142      19.673 -27.238  -9.815  1.00  0.00           H  
ATOM   4565  H22   G   142      22.811 -27.202 -11.188  1.00  0.00           H  
ATOM   4566  H21   G   142      21.378 -26.344 -10.895  1.00  0.00           H  
ATOM   4567  H8    G   142      21.019 -33.146  -8.138  1.00  0.00           H  
ATOM   4568  P     A   143      25.874 -31.621  -5.514  1.00  0.00           P  
ATOM   4569  OP2   A   143      24.641 -31.804  -4.708  1.00  0.00           O  
ATOM   4570  OP1   A   143      27.197 -31.908  -4.909  1.00  0.00           O  
ATOM   4571  O5'   A   143      25.891 -30.120  -6.051  1.00  0.00           O  
ATOM   4572  C5'   A   143      26.968 -29.641  -6.842  1.00  0.00           C  
ATOM   4573  C4'   A   143      26.712 -28.240  -7.336  1.00  0.00           C  
ATOM   4574  O4'   A   143      25.534 -28.224  -8.184  1.00  0.00           O  
ATOM   4575  C3'   A   143      26.413 -27.199  -6.267  1.00  0.00           C  
ATOM   4576  O3'   A   143      27.582 -26.693  -5.644  1.00  0.00           O  
ATOM   4577  C1'   A   143      24.792 -27.019  -7.978  1.00  0.00           C  
ATOM   4578  C2'   A   143      25.628 -26.147  -7.039  1.00  0.00           C  
ATOM   4579  O2'   A   143      26.489 -25.328  -7.816  1.00  0.00           O  
ATOM   4580  N1    A   143      20.091 -25.174  -6.951  1.00  0.00           N  
ATOM   4581  C2    A   143      21.175 -24.617  -7.505  1.00  0.00           C  
ATOM   4582  N3    A   143      22.369 -25.156  -7.743  1.00  0.00           N  
ATOM   4583  C4    A   143      22.401 -26.439  -7.338  1.00  0.00           C  
ATOM   4584  C5    A   143      21.369 -27.147  -6.752  1.00  0.00           C  
ATOM   4585  C6    A   143      20.156 -26.463  -6.557  1.00  0.00           C  
ATOM   4586  N6    A   143      19.075 -27.018  -6.003  1.00  0.00           N  
ATOM   4587  N7    A   143      21.765 -28.447  -6.470  1.00  0.00           N  
ATOM   4588  C8    A   143      23.008 -28.494  -6.883  1.00  0.00           C  
ATOM   4589  N9    A   143      23.457 -27.313  -7.421  1.00  0.00           N  
ATOM   4590  H5'   A   143      27.087 -30.235  -7.613  1.00  0.00           H  
ATOM   4591 H5''   A   143      27.787 -29.647  -6.306  1.00  0.00           H  
ATOM   4592  H4'   A   143      27.486 -27.942  -7.861  1.00  0.00           H  
ATOM   4593  H3'   A   143      25.832 -27.598  -5.586  1.00  0.00           H  
ATOM   4594  H1'   A   143      24.693 -26.565  -8.841  1.00  0.00           H  
ATOM   4595  H2'   A   143      25.060 -25.614  -6.443  1.00  0.00           H  
ATOM   4596 HO2'   A   143      27.399 -25.394  -7.459  1.00  0.00           H  
ATOM   4597  H2    A   143      21.076 -23.679  -7.775  1.00  0.00           H  
ATOM   4598  H61   A   143      18.256 -26.490  -5.892  1.00  0.00           H  
ATOM   4599  H62   A   143      19.098 -27.952  -5.710  1.00  0.00           H  
ATOM   4600  H8    A   143      23.565 -29.297  -6.816  1.00  0.00           H  
ATOM   4601  P     U   144      27.466 -25.802  -4.305  1.00  0.00           P  
ATOM   4602  OP2   U   144      26.298 -26.265  -3.508  1.00  0.00           O  
ATOM   4603  OP1   U   144      28.818 -25.819  -3.697  1.00  0.00           O  
ATOM   4604  O5'   U   144      27.154 -24.329  -4.825  1.00  0.00           O  
ATOM   4605  C5'   U   144      26.855 -23.265  -3.910  1.00  0.00           C  
ATOM   4606  C4'   U   144      25.619 -22.521  -4.357  1.00  0.00           C  
ATOM   4607  O4'   U   144      24.728 -23.449  -5.038  1.00  0.00           O  
ATOM   4608  C3'   U   144      24.748 -21.915  -3.264  1.00  0.00           C  
ATOM   4609  O3'   U   144      25.239 -20.651  -2.812  1.00  0.00           O  
ATOM   4610  C1'   U   144      23.394 -23.064  -4.821  1.00  0.00           C  
ATOM   4611  C2'   U   144      23.401 -21.791  -3.971  1.00  0.00           C  
ATOM   4612  O2'   U   144      23.336 -20.684  -4.846  1.00  0.00           O  
ATOM   4613  N1    U   144      22.678 -24.186  -4.191  1.00  0.00           N  
ATOM   4614  C2    U   144      21.302 -24.060  -4.022  1.00  0.00           C  
ATOM   4615  O2    U   144      20.683 -23.053  -4.333  1.00  0.00           O  
ATOM   4616  N3    U   144      20.683 -25.155  -3.460  1.00  0.00           N  
ATOM   4617  C4    U   144      21.284 -26.331  -3.046  1.00  0.00           C  
ATOM   4618  O4    U   144      20.591 -27.229  -2.563  1.00  0.00           O  
ATOM   4619  C5    U   144      22.707 -26.376  -3.233  1.00  0.00           C  
ATOM   4620  C6    U   144      23.339 -25.332  -3.785  1.00  0.00           C  
ATOM   4621  H5'   U   144      27.703 -22.569  -3.849  1.00  0.00           H  
ATOM   4622 H5''   U   144      26.696 -23.670  -2.899  1.00  0.00           H  
ATOM   4623  H4'   U   144      26.008 -21.704  -4.982  1.00  0.00           H  
ATOM   4624  H3'   U   144      24.706 -22.520  -2.347  1.00  0.00           H  
ATOM   4625  H1'   U   144      22.848 -22.827  -5.746  1.00  0.00           H  
ATOM   4626  H2'   U   144      22.567 -21.641  -3.271  1.00  0.00           H  
ATOM   4627 HO2'   U   144      23.837 -19.914  -4.449  1.00  0.00           H  
ATOM   4628  H3    U   144      19.691 -25.093  -3.337  1.00  0.00           H  
ATOM   4629  H5    U   144      23.277 -27.266  -2.924  1.00  0.00           H  
ATOM   4630  H6    U   144      24.429 -25.386  -3.922  1.00  0.00           H  
ATOM   4631  P     A   145      25.412 -20.365  -1.240  1.00  0.00           P  
ATOM   4632  OP2   A   145      26.234 -21.457  -0.661  1.00  0.00           O  
ATOM   4633  OP1   A   145      25.842 -18.955  -1.073  1.00  0.00           O  
ATOM   4634  O5'   A   145      23.934 -20.502  -0.660  1.00  0.00           O  
ATOM   4635  C5'   A   145      22.931 -19.551  -0.988  1.00  0.00           C  
ATOM   4636  C4'   A   145      21.575 -19.983  -0.490  1.00  0.00           C  
ATOM   4637  O4'   A   145      21.116 -21.190  -1.166  1.00  0.00           O  
ATOM   4638  C3'   A   145      21.496 -20.374   0.978  1.00  0.00           C  
ATOM   4639  O3'   A   145      21.503 -19.257   1.850  1.00  0.00           O  
ATOM   4640  C1'   A   145      20.300 -21.912  -0.299  1.00  0.00           C  
ATOM   4641  C2'   A   145      20.199 -21.157   1.009  1.00  0.00           C  
ATOM   4642  O2'   A   145      19.074 -20.291   0.967  1.00  0.00           O  
ATOM   4643  N1    A   145      19.275 -26.818   0.898  1.00  0.00           N  
ATOM   4644  C2    A   145      18.497 -25.731   0.812  1.00  0.00           C  
ATOM   4645  N3    A   145      18.831 -24.482   0.494  1.00  0.00           N  
ATOM   4646  C4    A   145      20.148 -24.391   0.242  1.00  0.00           C  
ATOM   4647  C5    A   145      21.073 -25.417   0.289  1.00  0.00           C  
ATOM   4648  C6    A   145      20.594 -26.692   0.637  1.00  0.00           C  
ATOM   4649  N6    A   145      21.369 -27.776   0.724  1.00  0.00           N  
ATOM   4650  N7    A   145      22.341 -24.950  -0.033  1.00  0.00           N  
ATOM   4651  C8    A   145      22.156 -23.674  -0.264  1.00  0.00           C  
ATOM   4652  N9    A   145      20.853 -23.267  -0.117  1.00  0.00           N  
ATOM   4653  H5'   A   145      22.896 -19.447  -1.962  1.00  0.00           H  
ATOM   4654 H5''   A   145      23.161 -18.690  -0.583  1.00  0.00           H  
ATOM   4655  H4'   A   145      20.943 -19.252  -0.658  1.00  0.00           H  
ATOM   4656  H3'   A   145      22.237 -20.970   1.214  1.00  0.00           H  
ATOM   4657  H1'   A   145      19.411 -21.974  -0.708  1.00  0.00           H  
ATOM   4658  H2'   A   145      20.164 -21.763   1.778  1.00  0.00           H  
ATOM   4659 HO2'   A   145      18.615 -20.324   1.832  1.00  0.00           H  
ATOM   4660  H2    A   145      17.548 -25.876   1.011  1.00  0.00           H  
ATOM   4661  H61   A   145      20.977 -28.640   0.972  1.00  0.00           H  
ATOM   4662  H62   A   145      22.328 -27.709   0.539  1.00  0.00           H  
ATOM   4663  H8    A   145      22.882 -23.066  -0.519  1.00  0.00           H  
ATOM   4664  P     U   146      22.283 -19.333   3.254  1.00  0.00           P  
ATOM   4665  OP2   U   146      23.373 -20.332   3.119  1.00  0.00           O  
ATOM   4666  OP1   U   146      22.605 -17.947   3.677  1.00  0.00           O  
ATOM   4667  O5'   U   146      21.200 -19.919   4.264  1.00  0.00           O  
ATOM   4668  C5'   U   146      19.937 -19.291   4.424  1.00  0.00           C  
ATOM   4669  C4'   U   146      18.858 -20.289   4.767  1.00  0.00           C  
ATOM   4670  O4'   U   146      18.789 -21.310   3.736  1.00  0.00           O  
ATOM   4671  C3'   U   146      19.074 -21.101   6.034  1.00  0.00           C  
ATOM   4672  O3'   U   146      18.782 -20.375   7.215  1.00  0.00           O  
ATOM   4673  C1'   U   146      18.442 -22.553   4.284  1.00  0.00           C  
ATOM   4674  C2'   U   146      18.165 -22.295   5.760  1.00  0.00           C  
ATOM   4675  O2'   U   146      16.797 -21.947   5.919  1.00  0.00           O  
ATOM   4676  N1    U   146      19.574 -23.490   4.080  1.00  0.00           N  
ATOM   4677  C2    U   146      19.268 -24.833   3.969  1.00  0.00           C  
ATOM   4678  O2    U   146      18.130 -25.265   4.030  1.00  0.00           O  
ATOM   4679  N3    U   146      20.346 -25.663   3.780  1.00  0.00           N  
ATOM   4680  C4    U   146      21.672 -25.296   3.694  1.00  0.00           C  
ATOM   4681  O4    U   146      22.530 -26.164   3.523  1.00  0.00           O  
ATOM   4682  C5    U   146      21.913 -23.891   3.818  1.00  0.00           C  
ATOM   4683  C6    U   146      20.882 -23.060   4.001  1.00  0.00           C  
ATOM   4684  H5'   U   146      19.698 -18.837   3.589  1.00  0.00           H  
ATOM   4685 H5''   U   146      19.998 -18.628   5.143  1.00  0.00           H  
ATOM   4686  H4'   U   146      17.994 -19.832   4.828  1.00  0.00           H  
ATOM   4687  H3'   U   146      19.997 -21.426   6.078  1.00  0.00           H  
ATOM   4688  H1'   U   146      17.636 -22.921   3.864  1.00  0.00           H  
ATOM   4689  H2'   U   146      18.409 -23.067   6.312  1.00  0.00           H  
ATOM   4690 HO2'   U   146      16.718 -21.282   6.636  1.00  0.00           H  
ATOM   4691  H3    U   146      20.152 -26.619   3.699  1.00  0.00           H  
ATOM   4692  H5    U   146      22.828 -23.540   3.768  1.00  0.00           H  
ATOM   4693  H6    U   146      21.073 -22.104   4.083  1.00  0.00           H  
ATOM   4694  P     G   147      19.770 -20.453   8.479  1.00  0.00           P  
ATOM   4695  OP2   G   147      21.157 -20.597   7.970  1.00  0.00           O  
ATOM   4696  OP1   G   147      19.436 -19.332   9.394  1.00  0.00           O  
ATOM   4697  O5'   G   147      19.366 -21.815   9.201  1.00  0.00           O  
ATOM   4698  C5'   G   147      18.061 -22.001   9.729  1.00  0.00           C  
ATOM   4699  C4'   G   147      17.753 -23.465   9.945  1.00  0.00           C  
ATOM   4700  O4'   G   147      17.785 -24.186   8.682  1.00  0.00           O  
ATOM   4701  C3'   G   147      18.716 -24.255  10.815  1.00  0.00           C  
ATOM   4702  O3'   G   147      18.546 -24.030  12.210  1.00  0.00           O  
ATOM   4703  C1'   G   147      18.198 -25.521   8.895  1.00  0.00           C  
ATOM   4704  C2'   G   147      18.381 -25.684  10.407  1.00  0.00           C  
ATOM   4705  O2'   G   147      17.174 -26.152  10.980  1.00  0.00           O  
ATOM   4706  N1    G   147      21.495 -28.993   7.196  1.00  0.00           N  
ATOM   4707  C2    G   147      20.302 -29.167   7.849  1.00  0.00           C  
ATOM   4708  N2    G   147      19.948 -30.432   8.099  1.00  0.00           N  
ATOM   4709  N3    G   147      19.515 -28.175   8.230  1.00  0.00           N  
ATOM   4710  C4    G   147      20.024 -26.968   7.899  1.00  0.00           C  
ATOM   4711  C5    G   147      21.204 -26.683   7.246  1.00  0.00           C  
ATOM   4712  C6    G   147      22.043 -27.764   6.844  1.00  0.00           C  
ATOM   4713  O6    G   147      23.130 -27.724   6.258  1.00  0.00           O  
ATOM   4714  N7    G   147      21.366 -25.312   7.097  1.00  0.00           N  
ATOM   4715  C8    G   147      20.303 -24.796   7.656  1.00  0.00           C  
ATOM   4716  N9    G   147      19.452 -25.743   8.174  1.00  0.00           N  
ATOM   4717  H5'   G   147      17.406 -21.624   9.105  1.00  0.00           H  
ATOM   4718 H5''   G   147      17.993 -21.529  10.586  1.00  0.00           H  
ATOM   4719  H4'   G   147      16.773 -23.462  10.444  1.00  0.00           H  
ATOM   4720  H3'   G   147      19.773 -23.996  10.654  1.00  0.00           H  
ATOM   4721  H1'   G   147      17.493 -26.301   8.572  1.00  0.00           H  
ATOM   4722  H2'   G   147      19.142 -26.408  10.732  1.00  0.00           H  
ATOM   4723 HO2'   G   147      17.018 -25.691  11.855  1.00  0.00           H  
ATOM   4724  H1    G   147      22.013 -29.813   6.954  1.00  0.00           H  
ATOM   4725  H22   G   147      19.089 -30.625   8.574  1.00  0.00           H  
ATOM   4726  H21   G   147      20.541 -31.183   7.812  1.00  0.00           H  
ATOM   4727  H8    G   147      20.114 -23.713   7.713  1.00  0.00           H  
ATOM   4728  P     G   148      19.830 -24.058  13.183  1.00  0.00           P  
ATOM   4729  OP2   G   148      20.978 -23.398  12.515  1.00  0.00           O  
ATOM   4730  OP1   G   148      19.384 -23.572  14.512  1.00  0.00           O  
ATOM   4731  O5'   G   148      20.153 -25.607  13.331  1.00  0.00           O  
ATOM   4732  C5'   G   148      19.210 -26.479  13.967  1.00  0.00           C  
ATOM   4733  C4'   G   148      19.597 -27.921  13.757  1.00  0.00           C  
ATOM   4734  O4'   G   148      19.695 -28.217  12.338  1.00  0.00           O  
ATOM   4735  C3'   G   148      20.948 -28.346  14.298  1.00  0.00           C  
ATOM   4736  O3'   G   148      20.932 -28.538  15.705  1.00  0.00           O  
ATOM   4737  C1'   G   148      20.634 -29.262  12.148  1.00  0.00           C  
ATOM   4738  C2'   G   148      21.187 -29.635  13.527  1.00  0.00           C  
ATOM   4739  O2'   G   148      20.462 -30.737  14.033  1.00  0.00           O  
ATOM   4740  N1    G   148      24.573 -30.712   9.309  1.00  0.00           N  
ATOM   4741  C2    G   148      23.696 -31.473  10.041  1.00  0.00           C  
ATOM   4742  N2    G   148      23.907 -32.794  10.027  1.00  0.00           N  
ATOM   4743  N3    G   148      22.689 -30.975  10.734  1.00  0.00           N  
ATOM   4744  C4    G   148      22.624 -29.629  10.637  1.00  0.00           C  
ATOM   4745  C5    G   148      23.447 -28.776   9.932  1.00  0.00           C  
ATOM   4746  C6    G   148      24.525 -29.325   9.191  1.00  0.00           C  
ATOM   4747  O6    G   148      25.363 -28.735   8.505  1.00  0.00           O  
ATOM   4748  N7    G   148      23.044 -27.457  10.092  1.00  0.00           N  
ATOM   4749  C8    G   148      22.003 -27.530  10.877  1.00  0.00           C  
ATOM   4750  N9    G   148      21.699 -28.818  11.253  1.00  0.00           N  
ATOM   4751  H5'   G   148      18.203 -26.307  13.563  1.00  0.00           H  
ATOM   4752 H5''   G   148      19.165 -26.265  15.045  1.00  0.00           H  
ATOM   4753  H4'   G   148      18.820 -28.488  14.290  1.00  0.00           H  
ATOM   4754  H3'   G   148      21.740 -27.596  14.149  1.00  0.00           H  
ATOM   4755  H1'   G   148      20.203 -30.178  11.718  1.00  0.00           H  
ATOM   4756  H2'   G   148      22.236 -29.962  13.560  1.00  0.00           H  
ATOM   4757 HO2'   G   148      20.218 -30.566  14.988  1.00  0.00           H  
ATOM   4758  H1    G   148      25.304 -31.189   8.822  1.00  0.00           H  
ATOM   4759  H22   G   148      23.301 -33.402  10.542  1.00  0.00           H  
ATOM   4760  H21   G   148      24.668 -33.175   9.504  1.00  0.00           H  
ATOM   4761  H8    G   148      21.432 -26.649  11.210  1.00  0.00           H  
ATOM   4762  P     A   149      22.267 -28.266  16.548  1.00  0.00           P  
ATOM   4763  OP2   A   149      22.905 -27.018  16.048  1.00  0.00           O  
ATOM   4764  OP1   A   149      21.852 -28.357  17.968  1.00  0.00           O  
ATOM   4765  O5'   A   149      23.217 -29.494  16.185  1.00  0.00           O  
ATOM   4766  C5'   A   149      22.871 -30.840  16.567  1.00  0.00           C  
ATOM   4767  C4'   A   149      23.846 -31.833  15.984  1.00  0.00           C  
ATOM   4768  O4'   A   149      23.845 -31.737  14.537  1.00  0.00           O  
ATOM   4769  C3'   A   149      25.308 -31.630  16.327  1.00  0.00           C  
ATOM   4770  O3'   A   149      25.629 -32.098  17.629  1.00  0.00           O  
ATOM   4771  C1'   A   149      25.103 -32.134  14.030  1.00  0.00           C  
ATOM   4772  C2'   A   149      25.994 -32.440  15.235  1.00  0.00           C  
ATOM   4773  O2'   A   149      25.964 -33.830  15.480  1.00  0.00           O  
ATOM   4774  N1    A   149      28.443 -30.946  10.330  1.00  0.00           N  
ATOM   4775  C2    A   149      28.154 -32.097  10.947  1.00  0.00           C  
ATOM   4776  N3    A   149      27.268 -32.334  11.909  1.00  0.00           N  
ATOM   4777  C4    A   149      26.616 -31.206  12.240  1.00  0.00           C  
ATOM   4778  C5    A   149      26.803 -29.952  11.696  1.00  0.00           C  
ATOM   4779  C6    A   149      27.773 -29.833  10.695  1.00  0.00           C  
ATOM   4780  N6    A   149      28.069 -28.684  10.091  1.00  0.00           N  
ATOM   4781  N7    A   149      25.954 -29.028  12.289  1.00  0.00           N  
ATOM   4782  C8    A   149      25.281 -29.733  13.167  1.00  0.00           C  
ATOM   4783  N9    A   149      25.632 -31.061  13.190  1.00  0.00           N  
ATOM   4784  H5'   A   149      21.855 -31.082  16.223  1.00  0.00           H  
ATOM   4785 H5''   A   149      22.870 -30.932  17.664  1.00  0.00           H  
ATOM   4786  H4'   A   149      23.511 -32.803  16.381  1.00  0.00           H  
ATOM   4787  H3'   A   149      25.614 -30.573  16.350  1.00  0.00           H  
ATOM   4788  H1'   A   149      25.083 -33.040  13.409  1.00  0.00           H  
ATOM   4789  H2'   A   149      27.062 -32.199  15.135  1.00  0.00           H  
ATOM   4790 HO2'   A   149      26.050 -33.999  16.462  1.00  0.00           H  
ATOM   4791  H2    A   149      28.732 -32.970  10.613  1.00  0.00           H  
ATOM   4792  H61   A   149      28.775 -28.658   9.382  1.00  0.00           H  
ATOM   4793  H62   A   149      27.587 -27.847  10.345  1.00  0.00           H  
ATOM   4794  H8    A   149      24.509 -29.301  13.822  1.00  0.00           H  
ATOM   4795  P     U   150      26.893 -31.475  18.399  1.00  0.00           P  
ATOM   4796  OP2   U   150      27.043 -30.062  17.961  1.00  0.00           O  
ATOM   4797  OP1   U   150      26.779 -31.790  19.840  1.00  0.00           O  
ATOM   4798  O5'   U   150      28.102 -32.339  17.834  1.00  0.00           O  
ATOM   4799  C5'   U   150      29.465 -31.899  17.934  1.00  0.00           C  
ATOM   4800  C4'   U   150      30.214 -32.332  16.702  1.00  0.00           C  
ATOM   4801  O4'   U   150      29.432 -32.002  15.523  1.00  0.00           O  
ATOM   4802  C3'   U   150      31.554 -31.674  16.443  1.00  0.00           C  
ATOM   4803  O3'   U   150      32.575 -32.301  17.216  1.00  0.00           O  
ATOM   4804  C1'   U   150      30.287 -31.721  14.444  1.00  0.00           C  
ATOM   4805  C2'   U   150      31.724 -31.900  14.943  1.00  0.00           C  
ATOM   4806  O2'   U   150      32.141 -33.206  14.619  1.00  0.00           O  
ATOM   4807  N1    U   150      30.008 -30.352  13.977  1.00  0.00           N  
ATOM   4808  C2    U   150      30.599 -29.952  12.784  1.00  0.00           C  
ATOM   4809  O2    U   150      31.339 -30.678  12.128  1.00  0.00           O  
ATOM   4810  N3    U   150      30.306 -28.669  12.396  1.00  0.00           N  
ATOM   4811  C4    U   150      29.514 -27.759  13.065  1.00  0.00           C  
ATOM   4812  O4    U   150      29.365 -26.627  12.597  1.00  0.00           O  
ATOM   4813  C5    U   150      28.945 -28.245  14.287  1.00  0.00           C  
ATOM   4814  C6    U   150      29.203 -29.492  14.689  1.00  0.00           C  
ATOM   4815  H5'   U   150      29.934 -32.323  18.833  1.00  0.00           H  
ATOM   4816 H5''   U   150      29.503 -30.804  18.038  1.00  0.00           H  
ATOM   4817  H4'   U   150      30.390 -33.406  16.858  1.00  0.00           H  
ATOM   4818  H3'   U   150      31.591 -30.615  16.739  1.00  0.00           H  
ATOM   4819  H1'   U   150      30.167 -32.382  13.574  1.00  0.00           H  
ATOM   4820  H2'   U   150      32.491 -31.250  14.500  1.00  0.00           H  
ATOM   4821 HO2'   U   150      32.774 -33.538  15.319  1.00  0.00           H  
ATOM   4822  H3    U   150      30.714 -28.358  11.536  1.00  0.00           H  
ATOM   4823  H5    U   150      28.298 -27.592  14.894  1.00  0.00           H  
ATOM   4824  H6    U   150      28.756 -29.847  15.630  1.00  0.00           H  
ATOM   4825  P     G   151      33.705 -31.415  17.937  1.00  0.00           P  
ATOM   4826  OP2   G   151      33.027 -30.327  18.686  1.00  0.00           O  
ATOM   4827  OP1   G   151      34.626 -32.335  18.652  1.00  0.00           O  
ATOM   4828  O5'   G   151      34.508 -30.756  16.728  1.00  0.00           O  
ATOM   4829  C5'   G   151      35.294 -31.552  15.855  1.00  0.00           C  
ATOM   4830  C4'   G   151      35.785 -30.757  14.671  1.00  0.00           C  
ATOM   4831  O4'   G   151      34.661 -30.313  13.871  1.00  0.00           O  
ATOM   4832  C3'   G   151      36.543 -29.478  14.994  1.00  0.00           C  
ATOM   4833  O3'   G   151      37.915 -29.701  15.267  1.00  0.00           O  
ATOM   4834  C1'   G   151      34.877 -29.013  13.361  1.00  0.00           C  
ATOM   4835  C2'   G   151      36.306 -28.620  13.751  1.00  0.00           C  
ATOM   4836  O2'   G   151      37.184 -28.988  12.696  1.00  0.00           O  
ATOM   4837  N1    G   151      32.224 -24.704  12.807  1.00  0.00           N  
ATOM   4838  C2    G   151      33.153 -25.272  11.970  1.00  0.00           C  
ATOM   4839  N2    G   151      33.415 -24.610  10.833  1.00  0.00           N  
ATOM   4840  N3    G   151      33.782 -26.408  12.226  1.00  0.00           N  
ATOM   4841  C4    G   151      33.402 -26.940  13.407  1.00  0.00           C  
ATOM   4842  C5    G   151      32.485 -26.454  14.315  1.00  0.00           C  
ATOM   4843  C6    G   151      31.819 -25.235  14.028  1.00  0.00           C  
ATOM   4844  O6    G   151      30.973 -24.641  14.706  1.00  0.00           O  
ATOM   4845  N7    G   151      32.379 -27.300  15.409  1.00  0.00           N  
ATOM   4846  C8    G   151      33.218 -28.267  15.152  1.00  0.00           C  
ATOM   4847  N9    G   151      33.872 -28.111  13.954  1.00  0.00           N  
ATOM   4848  H5'   G   151      34.754 -32.304  15.534  1.00  0.00           H  
ATOM   4849 H5''   G   151      36.066 -31.901  16.349  1.00  0.00           H  
ATOM   4850  H4'   G   151      36.356 -31.334  14.121  1.00  0.00           H  
ATOM   4851  H3'   G   151      36.127 -29.046  15.768  1.00  0.00           H  
ATOM   4852  H1'   G   151      34.791 -29.002  12.385  1.00  0.00           H  
ATOM   4853  H2'   G   151      36.367 -27.664  13.957  1.00  0.00           H  
ATOM   4854 HO2'   G   151      37.947 -28.374  12.688  1.00  0.00           H  
ATOM   4855  H1    G   151      31.815 -23.860  12.525  1.00  0.00           H  
ATOM   4856  H22   G   151      34.069 -24.968  10.196  1.00  0.00           H  
ATOM   4857  H21   G   151      32.953 -23.769  10.636  1.00  0.00           H  
ATOM   4858  H8    G   151      33.365 -29.027  15.753  1.00  0.00           H  
ATOM   4859  P     C   152      38.632 -28.933  16.483  1.00  0.00           P  
ATOM   4860  OP2   C   152      37.576 -28.439  17.403  1.00  0.00           O  
ATOM   4861  OP1   C   152      39.711 -29.808  17.008  1.00  0.00           O  
ATOM   4862  O5'   C   152      39.315 -27.670  15.793  1.00  0.00           O  
ATOM   4863  C5'   C   152      40.366 -27.833  14.853  1.00  0.00           C  
ATOM   4864  C4'   C   152      40.355 -26.742  13.810  1.00  0.00           C  
ATOM   4865  O4'   C   152      39.054 -26.650  13.176  1.00  0.00           O  
ATOM   4866  C3'   C   152      40.594 -25.328  14.317  1.00  0.00           C  
ATOM   4867  O3'   C   152      41.964 -25.049  14.551  1.00  0.00           O  
ATOM   4868  C1'   C   152      38.752 -25.316  12.869  1.00  0.00           C  
ATOM   4869  C2'   C   152      39.981 -24.486  13.211  1.00  0.00           C  
ATOM   4870  O2'   C   152      40.835 -24.422  12.079  1.00  0.00           O  
ATOM   4871  N1    C   152      37.557 -24.901  13.646  1.00  0.00           N  
ATOM   4872  C2    C   152      36.700 -23.945  13.087  1.00  0.00           C  
ATOM   4873  O2    C   152      36.963 -23.476  11.969  1.00  0.00           O  
ATOM   4874  N3    C   152      35.604 -23.550  13.774  1.00  0.00           N  
ATOM   4875  C4    C   152      35.345 -24.069  14.974  1.00  0.00           C  
ATOM   4876  N4    C   152      34.251 -23.649  15.615  1.00  0.00           N  
ATOM   4877  C5    C   152      36.196 -25.042  15.569  1.00  0.00           C  
ATOM   4878  C6    C   152      37.277 -25.426  14.880  1.00  0.00           C  
ATOM   4879  H5'   C   152      40.266 -28.701  14.409  1.00  0.00           H  
ATOM   4880 H5''   C   152      41.224 -27.813  15.326  1.00  0.00           H  
ATOM   4881  H4'   C   152      41.030 -26.954  13.132  1.00  0.00           H  
ATOM   4882  H3'   C   152      40.091 -25.184  15.145  1.00  0.00           H  
ATOM   4883  H1'   C   152      38.564 -25.233  11.911  1.00  0.00           H  
ATOM   4884  H2'   C   152      39.739 -23.593  13.533  1.00  0.00           H  
ATOM   4885 HO2'   C   152      40.409 -23.874  11.387  1.00  0.00           H  
ATOM   4886  H42   C   152      34.033 -24.012  16.499  1.00  0.00           H  
ATOM   4887  H41   C   152      33.668 -22.979  15.202  1.00  0.00           H  
ATOM   4888  H5    C   152      35.997 -25.419  16.452  1.00  0.00           H  
ATOM   4889  H6    C   152      37.875 -26.095  15.273  1.00  0.00           H  
ATOM   4890  P     A   153      42.489 -24.778  16.046  1.00  0.00           P  
ATOM   4891  OP2   A   153      41.307 -24.702  16.942  1.00  0.00           O  
ATOM   4892  OP1   A   153      43.570 -25.751  16.339  1.00  0.00           O  
ATOM   4893  O5'   A   153      43.140 -23.326  15.968  1.00  0.00           O  
ATOM   4894  C5'   A   153      42.405 -22.175  16.356  1.00  0.00           C  
ATOM   4895  C4'   A   153      42.225 -21.218  15.205  1.00  0.00           C  
ATOM   4896  O4'   A   153      41.178 -21.744  14.350  1.00  0.00           O  
ATOM   4897  C3'   A   153      41.771 -19.812  15.570  1.00  0.00           C  
ATOM   4898  O3'   A   153      42.851 -18.932  15.833  1.00  0.00           O  
ATOM   4899  C1'   A   153      40.256 -20.717  14.019  1.00  0.00           C  
ATOM   4900  C2'   A   153      40.913 -19.397  14.384  1.00  0.00           C  
ATOM   4901  O2'   A   153      41.715 -18.961  13.296  1.00  0.00           O  
ATOM   4902  N1    A   153      35.309 -19.384  14.576  1.00  0.00           N  
ATOM   4903  C2    A   153      36.265 -18.967  13.736  1.00  0.00           C  
ATOM   4904  N3    A   153      37.534 -19.357  13.645  1.00  0.00           N  
ATOM   4905  C4    A   153      37.807 -20.302  14.562  1.00  0.00           C  
ATOM   4906  C5    A   153      36.932 -20.832  15.492  1.00  0.00           C  
ATOM   4907  C6    A   153      35.616 -20.335  15.484  1.00  0.00           C  
ATOM   4908  N6    A   153      34.663 -20.750  16.322  1.00  0.00           N  
ATOM   4909  N7    A   153      37.565 -21.788  16.273  1.00  0.00           N  
ATOM   4910  C8    A   153      38.789 -21.815  15.806  1.00  0.00           C  
ATOM   4911  N9    A   153      39.006 -20.941  14.770  1.00  0.00           N  
ATOM   4912  H5'   A   153      42.884 -21.718  17.079  1.00  0.00           H  
ATOM   4913 H5''   A   153      41.524 -22.452  16.683  1.00  0.00           H  
ATOM   4914  H4'   A   153      43.052 -21.158  14.682  1.00  0.00           H  
ATOM   4915  H3'   A   153      41.204 -19.873  16.367  1.00  0.00           H  
ATOM   4916  H1'   A   153      40.066 -20.731  13.057  1.00  0.00           H  
ATOM   4917  H2'   A   153      40.250 -18.722  14.639  1.00  0.00           H  
ATOM   4918 HO2'   A   153      42.499 -18.490  13.646  1.00  0.00           H  
ATOM   4919  H2    A   153      35.991 -18.276  13.096  1.00  0.00           H  
ATOM   4920  H61   A   153      33.763 -20.366  16.269  1.00  0.00           H  
ATOM   4921  H62   A   153      34.863 -21.439  16.989  1.00  0.00           H  
ATOM   4922  H8    A   153      39.486 -22.405  16.164  1.00  0.00           H  
ATOM   4923  P     G   154      42.751 -17.869  17.034  1.00  0.00           P  
ATOM   4924  OP2   G   154      42.096 -18.538  18.187  1.00  0.00           O  
ATOM   4925  OP1   G   154      44.089 -17.247  17.210  1.00  0.00           O  
ATOM   4926  O5'   G   154      41.758 -16.753  16.481  1.00  0.00           O  
ATOM   4927  C5'   G   154      42.126 -15.927  15.387  1.00  0.00           C  
ATOM   4928  C4'   G   154      40.951 -15.123  14.878  1.00  0.00           C  
ATOM   4929  O4'   G   154      39.900 -16.028  14.442  1.00  0.00           O
[truncated: 9,721 more chars]
