# Supplementary material for: Chemical reversible crosslinking enables measurement of RNA 3D distances and alternative conformations in cells
Source: Nat Commun. 2022 Feb 17;13:911. doi: 10.1038/s41467-022-28602-3 (PMC8854666; doi:10.1038/s41467-022-28602-3)
Supplement: Supplementary file 3 — Source Data [file 41467_2022_28602_MOESM3_ESM.zip › Source Data/Source Data SI/sfig10n/S10n Cluster 0 Source Data.pdb]

HEADER                                            11-SEP-21   XXXX              
EXPDTA    THEORETICAL MODEL                                                     
REMARK 220                                                                      
REMARK 220 EXPERIMENTAL DETAILS                                                 
REMARK 220  EXPERIMENT TYPE                : THEORETICAL MODELLING              
REMARK 220  DATE OF DATA COLLECTION        : 11-SEP-21                          
REMARK 220                                                                      
REMARK 220 REMARK: MODEL GENERATED BY ROSETTA                                   
REMARK 220  VERSION 2020.08+release.cb1caba                                     
ATOM      1  C5'   G     1      55.943  10.797  71.855  1.00  0.00           C  
ATOM      2  C4'   G     1      55.904  11.466  73.206  1.00  0.00           C  
ATOM      3  O4'   G     1      55.729  12.899  73.067  1.00  0.00           O  
ATOM      4  C3'   G     1      54.761  11.054  74.122  1.00  0.00           C  
ATOM      5  O3'   G     1      54.993   9.816  74.774  1.00  0.00           O  
ATOM      6  C1'   G     1      54.980  13.395  74.155  1.00  0.00           C  
ATOM      7  C2'   G     1      54.698  12.221  75.095  1.00  0.00           C  
ATOM      8  O2'   G     1      55.732  12.139  76.065  1.00  0.00           O  
ATOM      9  N1    G     1      51.422  16.960  74.894  1.00  0.00           N  
ATOM     10  C2    G     1      52.528  16.660  75.651  1.00  0.00           C  
ATOM     11  N2    G     1      52.718  17.404  76.751  1.00  0.00           N  
ATOM     12  N3    G     1      53.389  15.700  75.352  1.00  0.00           N  
ATOM     13  C4    G     1      53.049  15.052  74.218  1.00  0.00           C  
ATOM     14  C5    G     1      51.968  15.274  73.390  1.00  0.00           C  
ATOM     15  C6    G     1      51.053  16.306  73.723  1.00  0.00           C  
ATOM     16  O6    G     1      50.034  16.657  73.116  1.00  0.00           O  
ATOM     17  N7    G     1      51.977  14.390  72.321  1.00  0.00           N  
ATOM     18  C8    G     1      53.043  13.661  72.513  1.00  0.00           C  
ATOM     19  N9    G     1      53.739  14.009  73.645  1.00  0.00           N  
ATOM     20  H4'   G     1      56.755  11.289  73.660  1.00  0.00           H  
ATOM     21  H3'   G     1      53.924  10.999  73.617  1.00  0.00           H  
ATOM     22  H1'   G     1      55.509  14.072  74.627  1.00  0.00           H  
ATOM     23  H2'   G     1      53.814  12.293  75.512  1.00  0.00           H  
ATOM     24 HO2'   G     1      56.053  11.214  76.113  1.00  0.00           H  
ATOM     25  H1    G     1      50.846  17.691  75.202  1.00  0.00           H  
ATOM     26  H22   G     1      53.491  17.235  77.329  1.00  0.00           H  
ATOM     27  H21   G     1      52.085  18.116  76.978  1.00  0.00           H  
ATOM     28  H8    G     1      53.317  12.939  71.910  1.00  0.00           H  
ATOM     29  P     A     2      53.796   8.757  74.944  1.00  0.00           P  
ATOM     30  OP2   A     2      53.030   8.721  73.673  1.00  0.00           O  
ATOM     31  OP1   A     2      54.366   7.502  75.494  1.00  0.00           O  
ATOM     32  O5'   A     2      52.864   9.407  76.062  1.00  0.00           O  
ATOM     33  C5'   A     2      51.679   8.753  76.493  1.00  0.00           C  
ATOM     34  C4'   A     2      51.363   9.071  77.932  1.00  0.00           C  
ATOM     35  O4'   A     2      52.334   8.389  78.782  1.00  0.00           O  
ATOM     36  C3'   A     2      51.415  10.542  78.318  1.00  0.00           C  
ATOM     37  O3'   A     2      50.460  10.891  79.305  1.00  0.00           O  
ATOM     38  C1'   A     2      52.938   9.333  79.646  1.00  0.00           C  
ATOM     39  C2'   A     2      52.803  10.673  78.942  1.00  0.00           C  
ATOM     40  O2'   A     2      52.837  11.712  79.910  1.00  0.00           O  
ATOM     41  N1    A     2      56.607   8.205  83.084  1.00  0.00           N  
ATOM     42  C2    A     2      55.318   8.541  83.220  1.00  0.00           C  
ATOM     43  N3    A     2      54.418   8.822  82.281  1.00  0.00           N  
ATOM     44  C4    A     2      54.966   8.732  81.056  1.00  0.00           C  
ATOM     45  C5    A     2      56.273   8.399  80.756  1.00  0.00           C  
ATOM     46  C6    A     2      57.126   8.123  81.840  1.00  0.00           C  
ATOM     47  N6    A     2      58.411   7.789  81.704  1.00  0.00           N  
ATOM     48  N7    A     2      56.479   8.406  79.383  1.00  0.00           N  
ATOM     49  C8    A     2      55.310   8.738  78.892  1.00  0.00           C  
ATOM     50  N9    A     2      54.348   8.950  79.848  1.00  0.00           N  
ATOM     51  H5'   A     2      51.795   7.785  76.398  1.00  0.00           H  
ATOM     52 H5''   A     2      50.931   9.042  75.930  1.00  0.00           H  
ATOM     53  H4'   A     2      50.474   8.719  78.147  1.00  0.00           H  
ATOM     54  H3'   A     2      51.304  11.130  77.541  1.00  0.00           H  
ATOM     55  H1'   A     2      52.483   9.374  80.514  1.00  0.00           H  
ATOM     56  H2'   A     2      53.495  10.792  78.257  1.00  0.00           H  
ATOM     57 HO2'   A     2      52.089  12.324  79.746  1.00  0.00           H  
ATOM     58  H2    A     2      54.990   8.586  84.143  1.00  0.00           H  
ATOM     59  H61   A     2      58.956   7.608  82.499  1.00  0.00           H  
ATOM     60  H62   A     2      58.809   7.724  80.811  1.00  0.00           H  
ATOM     61  H8    A     2      55.139   8.827  77.931  1.00  0.00           H  
ATOM     62  P     A     3      49.159  11.745  78.903  1.00  0.00           P  
ATOM     63  OP2   A     3      49.402  13.159  79.283  1.00  0.00           O  
ATOM     64  OP1   A     3      48.804  11.412  77.501  1.00  0.00           O  
ATOM     65  O5'   A     3      48.014  11.171  79.851  1.00  0.00           O  
ATOM     66  C5'   A     3      47.190  10.094  79.429  1.00  0.00           C  
ATOM     67  C4'   A     3      46.612   9.345  80.604  1.00  0.00           C  
ATOM     68  O4'   A     3      47.627   8.422  81.096  1.00  0.00           O  
ATOM     69  C3'   A     3      46.221  10.189  81.807  1.00  0.00           C  
ATOM     70  O3'   A     3      44.894  10.681  81.731  1.00  0.00           O  
ATOM     71  C1'   A     3      47.603   8.401  82.526  1.00  0.00           C  
ATOM     72  C2'   A     3      46.423   9.253  82.993  1.00  0.00           C  
ATOM     73  O2'   A     3      45.296   8.409  83.180  1.00  0.00           O  
ATOM     74  N1    A     3      50.628   8.979  86.657  1.00  0.00           N  
ATOM     75  C2    A     3      49.415   8.435  86.499  1.00  0.00           C  
ATOM     76  N3    A     3      48.683   8.318  85.393  1.00  0.00           N  
ATOM     77  C4    A     3      49.329   8.845  84.338  1.00  0.00           C  
ATOM     78  C5    A     3      50.578   9.438  84.344  1.00  0.00           C  
ATOM     79  C6    A     3      51.250   9.499  85.578  1.00  0.00           C  
ATOM     80  N6    A     3      52.459  10.042  85.736  1.00  0.00           N  
ATOM     81  N7    A     3      50.923   9.867  83.069  1.00  0.00           N  
ATOM     82  C8    A     3      49.892   9.530  82.334  1.00  0.00           C  
ATOM     83  N9    A     3      48.891   8.907  83.038  1.00  0.00           N  
ATOM     84  H5'   A     3      47.724   9.476  78.887  1.00  0.00           H  
ATOM     85 H5''   A     3      46.457  10.446  78.883  1.00  0.00           H  
ATOM     86  H4'   A     3      45.834   8.824  80.315  1.00  0.00           H  
ATOM     87  H3'   A     3      46.841  10.946  81.872  1.00  0.00           H  
ATOM     88  H1'   A     3      47.474   7.475  82.824  1.00  0.00           H  
ATOM     89  H2'   A     3      46.645   9.750  83.809  1.00  0.00           H  
ATOM     90 HO2'   A     3      44.507   8.841  82.792  1.00  0.00           H  
ATOM     91  H2    A     3      49.007   8.071  87.314  1.00  0.00           H  
ATOM     92  H61   A     3      52.878  10.055  86.623  1.00  0.00           H  
ATOM     93  H62   A     3      52.929  10.425  84.967  1.00  0.00           H  
ATOM     94  H8    A     3      49.840   9.706  81.371  1.00  0.00           H  
ATOM     95  P     U     4      44.573  12.204  82.132  1.00  0.00           P  
ATOM     96  OP2   U     4      45.600  13.071  81.502  1.00  0.00           O  
ATOM     97  OP1   U     4      43.134  12.457  81.864  1.00  0.00           O  
ATOM     98  O5'   U     4      44.795  12.242  83.709  1.00  0.00           O  
ATOM     99  C5'   U     4      43.940  11.522  84.584  1.00  0.00           C  
ATOM    100  C4'   U     4      44.503  11.454  85.982  1.00  0.00           C  
ATOM    101  O4'   U     4      45.776  10.754  85.991  1.00  0.00           O  
ATOM    102  C3'   U     4      44.819  12.787  86.643  1.00  0.00           C  
ATOM    103  O3'   U     4      43.668  13.445  87.141  1.00  0.00           O  
ATOM    104  C1'   U     4      46.611  11.287  87.000  1.00  0.00           C  
ATOM    105  C2'   U     4      45.833  12.392  87.716  1.00  0.00           C  
ATOM    106  O2'   U     4      45.189  11.842  88.856  1.00  0.00           O  
ATOM    107  N1    U     4      47.865  11.788  86.387  1.00  0.00           N  
ATOM    108  C2    U     4      48.961  11.928  87.218  1.00  0.00           C  
ATOM    109  O2    U     4      48.934  11.660  88.407  1.00  0.00           O  
ATOM    110  N3    U     4      50.100  12.394  86.607  1.00  0.00           N  
ATOM    111  C4    U     4      50.253  12.730  85.279  1.00  0.00           C  
ATOM    112  O4    U     4      51.345  13.137  84.880  1.00  0.00           O  
ATOM    113  C5    U     4      49.078  12.560  84.480  1.00  0.00           C  
ATOM    114  C6    U     4      47.956  12.106  85.048  1.00  0.00           C  
ATOM    115  H5'   U     4      43.826  10.611  84.241  1.00  0.00           H  
ATOM    116 H5''   U     4      43.067  11.965  84.613  1.00  0.00           H  
ATOM    117  H4'   U     4      43.867  10.965  86.544  1.00  0.00           H  
ATOM    118  H3'   U     4      45.264  13.367  85.991  1.00  0.00           H  
ATOM    119  H1'   U     4      46.825  10.576  87.640  1.00  0.00           H  
ATOM    120  H2'   U     4      46.414  13.144  87.956  1.00  0.00           H  
ATOM    121 HO2'   U     4      44.269  12.179  88.896  1.00  0.00           H  
ATOM    122  H3    U     4      50.888  12.501  87.178  1.00  0.00           H  
ATOM    123  H5    U     4      49.097  12.773  83.523  1.00  0.00           H  
ATOM    124  H6    U     4      47.166  11.999  84.481  1.00  0.00           H  
ATOM    125  P     U     5      43.518  15.038  86.992  1.00  0.00           P  
ATOM    126  OP2   U     5      43.835  15.399  85.588  1.00  0.00           O  
ATOM    127  OP1   U     5      42.210  15.433  87.575  1.00  0.00           O  
ATOM    128  O5'   U     5      44.670  15.622  87.924  1.00  0.00           O  
ATOM    129  C5'   U     5      44.646  15.418  89.329  1.00  0.00           C  
ATOM    130  C4'   U     5      45.972  15.759  89.964  1.00  0.00           C  
ATOM    131  O4'   U     5      47.017  14.886  89.460  1.00  0.00           O  
ATOM    132  C3'   U     5      46.509  17.151  89.702  1.00  0.00           C  
ATOM    133  O3'   U     5      45.946  18.116  90.555  1.00  0.00           O  
ATOM    134  C1'   U     5      48.224  15.594  89.350  1.00  0.00           C  
ATOM    135  C2'   U     5      47.985  16.964  89.985  1.00  0.00           C  
ATOM    136  O2'   U     5      48.237  16.894  91.375  1.00  0.00           O  
ATOM    137  N1    U     5      48.580  15.697  87.926  1.00  0.00           N  
ATOM    138  C2    U     5      49.923  15.818  87.612  1.00  0.00           C  
ATOM    139  O2    U     5      50.798  15.875  88.459  1.00  0.00           O  
ATOM    140  N3    U     5      50.203  15.880  86.268  1.00  0.00           N  
ATOM    141  C4    U     5      49.304  15.841  85.227  1.00  0.00           C  
ATOM    142  O4    U     5      49.723  15.814  84.071  1.00  0.00           O  
ATOM    143  C5    U     5      47.929  15.739  85.627  1.00  0.00           C  
ATOM    144  C6    U     5      47.622  15.671  86.929  1.00  0.00           C  
ATOM    145  H5'   U     5      44.437  14.478  89.512  1.00  0.00           H  
ATOM    146 H5''   U     5      43.949  15.984  89.722  1.00  0.00           H  
ATOM    147  H4'   U     5      45.784  15.669  91.045  1.00  0.00           H  
ATOM    148  H3'   U     5      46.279  17.531  88.696  1.00  0.00           H  
ATOM    149  H1'   U     5      49.087  15.148  89.866  1.00  0.00           H  
ATOM    150  H2'   U     5      48.597  17.800  89.616  1.00  0.00           H  
ATOM    151 HO2'   U     5      47.504  17.362  91.871  1.00  0.00           H  
ATOM    152  H3    U     5      51.168  15.965  86.016  1.00  0.00           H  
ATOM    153  H5    U     5      47.133  15.719  84.867  1.00  0.00           H  
ATOM    154  H6    U     5      46.563  15.593  87.218  1.00  0.00           H  
ATOM    155  P     G     6      45.650  19.586  89.988  1.00  0.00           P  
ATOM    156  OP2   G     6      45.091  19.444  88.622  1.00  0.00           O  
ATOM    157  OP1   G     6      44.889  20.326  91.025  1.00  0.00           O  
ATOM    158  O5'   G     6      47.086  20.252  89.839  1.00  0.00           O  
ATOM    159  C5'   G     6      47.892  20.553  90.990  1.00  0.00           C  
ATOM    160  C4'   G     6      49.253  21.036  90.554  1.00  0.00           C  
ATOM    161  O4'   G     6      49.975  19.973  89.877  1.00  0.00           O  
ATOM    162  C3'   G     6      49.288  22.177  89.556  1.00  0.00           C  
ATOM    163  O3'   G     6      49.034  23.432  90.173  1.00  0.00           O  
ATOM    164  C1'   G     6      50.878  20.542  88.952  1.00  0.00           C  
ATOM    165  C2'   G     6      50.705  22.060  89.011  1.00  0.00           C  
ATOM    166  O2'   G     6      51.680  22.602  89.874  1.00  0.00           O  
ATOM    167  N1    G     6      52.669  19.892  84.264  1.00  0.00           N  
ATOM    168  C2    G     6      53.293  20.392  85.380  1.00  0.00           C  
ATOM    169  N2    G     6      54.559  20.794  85.223  1.00  0.00           N  
ATOM    170  N3    G     6      52.719  20.492  86.563  1.00  0.00           N  
ATOM    171  C4    G     6      51.448  20.043  86.547  1.00  0.00           C  
ATOM    172  C5    G     6      50.730  19.523  85.491  1.00  0.00           C  
ATOM    173  C6    G     6      51.359  19.427  84.221  1.00  0.00           C  
ATOM    174  O6    G     6      50.891  19.006  83.159  1.00  0.00           O  
ATOM    175  N7    G     6      49.445  19.178  85.892  1.00  0.00           N  
ATOM    176  C8    G     6      49.405  19.494  87.158  1.00  0.00           C  
ATOM    177  N9    G     6      50.585  20.036  87.616  1.00  0.00           N  
ATOM    178  H5'   G     6      47.997  19.659  91.621  1.00  0.00           H  
ATOM    179 H5''   G     6      47.401  21.323  91.602  1.00  0.00           H  
ATOM    180  H4'   G     6      49.723  21.388  91.484  1.00  0.00           H  
ATOM    181  H3'   G     6      48.515  22.107  88.776  1.00  0.00           H  
ATOM    182  H1'   G     6      51.937  20.332  89.160  1.00  0.00           H  
ATOM    183  H2'   G     6      50.842  22.603  88.066  1.00  0.00           H  
ATOM    184 HO2'   G     6      51.257  23.288  90.467  1.00  0.00           H  
ATOM    185  H1    G     6      53.195  19.861  83.416  1.00  0.00           H  
ATOM    186  H22   G     6      55.064  21.167  86.002  1.00  0.00           H  
ATOM    187  H21   G     6      54.999  20.721  84.329  1.00  0.00           H  
ATOM    188  H8    G     6      48.516  19.349  87.791  1.00  0.00           H  
ATOM    189  P     C     7      48.651  24.706  89.266  1.00  0.00           P  
ATOM    190  OP2   C     7      47.681  24.288  88.213  1.00  0.00           O  
ATOM    191  OP1   C     7      48.290  25.807  90.194  1.00  0.00           O  
ATOM    192  O5'   C     7      50.036  25.074  88.571  1.00  0.00           O  
ATOM    193  C5'   C     7      50.089  25.831  87.360  1.00  0.00           C  
ATOM    194  C4'   C     7      51.491  25.799  86.806  1.00  0.00           C  
ATOM    195  O4'   C     7      51.907  24.427  86.577  1.00  0.00           O  
ATOM    196  C3'   C     7      51.665  26.479  85.467  1.00  0.00           C  
ATOM    197  O3'   C     7      51.893  27.861  85.674  1.00  0.00           O  
ATOM    198  C1'   C     7      52.638  24.328  85.371  1.00  0.00           C  
ATOM    199  C2'   C     7      52.879  25.764  84.891  1.00  0.00           C  
ATOM    200  O2'   C     7      54.103  26.230  85.411  1.00  0.00           O  
ATOM    201  N1    C     7      51.843  23.526  84.412  1.00  0.00           N  
ATOM    202  C2    C     7      52.444  23.104  83.210  1.00  0.00           C  
ATOM    203  O2    C     7      53.638  23.376  83.000  1.00  0.00           O  
ATOM    204  N3    C     7      51.708  22.408  82.314  1.00  0.00           N  
ATOM    205  C4    C     7      50.432  22.119  82.577  1.00  0.00           C  
ATOM    206  N4    C     7      49.742  21.440  81.656  1.00  0.00           N  
ATOM    207  C5    C     7      49.804  22.515  83.794  1.00  0.00           C  
ATOM    208  C6    C     7      50.538  23.208  84.675  1.00  0.00           C  
ATOM    209  H5'   C     7      49.782  26.870  87.549  1.00  0.00           H  
ATOM    210 H5''   C     7      49.385  25.416  86.624  1.00  0.00           H  
ATOM    211  H4'   C     7      52.087  26.342  87.555  1.00  0.00           H  
ATOM    212  H3'   C     7      50.774  26.424  84.824  1.00  0.00           H  
ATOM    213  H1'   C     7      53.624  23.846  85.444  1.00  0.00           H  
ATOM    214  H2'   C     7      52.975  25.900  83.805  1.00  0.00           H  
ATOM    215 HO2'   C     7      53.975  27.143  85.800  1.00  0.00           H  
ATOM    216  H42   C     7      48.782  21.208  81.820  1.00  0.00           H  
ATOM    217  H41   C     7      50.184  21.164  80.804  1.00  0.00           H  
ATOM    218  H5    C     7      48.753  22.262  84.002  1.00  0.00           H  
ATOM    219  H6    C     7      50.085  23.530  85.625  1.00  0.00           H  
ATOM    220  P     G     8      51.246  28.936  84.666  1.00  0.00           P  
ATOM    221  OP2   G     8      49.871  28.527  84.305  1.00  0.00           O  
ATOM    222  OP1   G     8      51.461  30.250  85.294  1.00  0.00           O  
ATOM    223  O5'   G     8      52.141  28.791  83.356  1.00  0.00           O  
ATOM    224  C5'   G     8      53.524  29.178  83.348  1.00  0.00           C  
ATOM    225  C4'   G     8      54.134  28.899  81.994  1.00  0.00           C  
ATOM    226  O4'   G     8      54.197  27.465  81.775  1.00  0.00           O  
ATOM    227  C3'   G     8      53.362  29.420  80.791  1.00  0.00           C  
ATOM    228  O3'   G     8      53.589  30.803  80.568  1.00  0.00           O  
ATOM    229  C1'   G     8      54.066  27.214  80.386  1.00  0.00           C  
ATOM    230  C2'   G     8      53.917  28.559  79.669  1.00  0.00           C  
ATOM    231  O2'   G     8      55.189  28.990  79.238  1.00  0.00           O  
ATOM    232  N1    G     8      51.709  24.159  77.069  1.00  0.00           N  
ATOM    233  C2    G     8      52.918  24.798  76.957  1.00  0.00           C  
ATOM    234  N2    G     8      53.571  24.632  75.794  1.00  0.00           N  
ATOM    235  N3    G     8      53.452  25.552  77.914  1.00  0.00           N  
ATOM    236  C4    G     8      52.657  25.622  79.002  1.00  0.00           C  
ATOM    237  C5    G     8      51.434  25.024  79.212  1.00  0.00           C  
ATOM    238  C6    G     8      50.879  24.212  78.184  1.00  0.00           C  
ATOM    239  O6    G     8      49.809  23.596  78.185  1.00  0.00           O  
ATOM    240  N7    G     8      50.936  25.351  80.465  1.00  0.00           N  
ATOM    241  C8    G     8      51.845  26.129  80.986  1.00  0.00           C  
ATOM    242  N9    G     8      52.910  26.350  80.144  1.00  0.00           N  
ATOM    243  H5'   G     8      54.075  28.627  84.124  1.00  0.00           H  
ATOM    244 H5''   G     8      53.618  30.248  83.584  1.00  0.00           H  
ATOM    245  H4'   G     8      55.108  29.406  82.029  1.00  0.00           H  
ATOM    246  H3'   G     8      52.269  29.351  80.902  1.00  0.00           H  
ATOM    247  H1'   G     8      54.945  26.716  79.951  1.00  0.00           H  
ATOM    248  H2'   G     8      53.290  28.582  78.767  1.00  0.00           H  
ATOM    249 HO2'   G     8      55.305  29.960  79.458  1.00  0.00           H  
ATOM    250  H1    G     8      51.401  23.614  76.290  1.00  0.00           H  
ATOM    251  H22   G     8      54.456  25.074  75.651  1.00  0.00           H  
ATOM    252  H21   G     8      53.172  24.067  75.073  1.00  0.00           H  
ATOM    253  H8    G     8      51.761  26.574  81.990  1.00  0.00           H  
ATOM    254  P     G     9      52.423  31.724  79.955  1.00  0.00           P  
ATOM    255  OP2   G     9      51.118  31.151  80.372  1.00  0.00           O  
ATOM    256  OP1   G     9      52.739  33.140  80.274  1.00  0.00           O  
ATOM    257  O5'   G     9      52.566  31.531  78.380  1.00  0.00           O  
ATOM    258  C5'   G     9      53.682  32.059  77.679  1.00  0.00           C  
ATOM    259  C4'   G     9      53.719  31.574  76.251  1.00  0.00           C  
ATOM    260  O4'   G     9      53.818  30.125  76.242  1.00  0.00           O  
ATOM    261  C3'   G     9      52.479  31.859  75.416  1.00  0.00           C  
ATOM    262  O3'   G     9      52.473  33.164  74.862  1.00  0.00           O  
ATOM    263  C1'   G     9      53.054  29.588  75.169  1.00  0.00           C  
ATOM    264  C2'   G     9      52.536  30.770  74.355  1.00  0.00           C  
ATOM    265  O2'   G     9      53.482  31.086  73.343  1.00  0.00           O  
ATOM    266  N1    G     9      49.936  25.644  74.375  1.00  0.00           N  
ATOM    267  C2    G     9      50.917  26.159  73.564  1.00  0.00           C  
ATOM    268  N2    G     9      51.097  25.547  72.384  1.00  0.00           N  
ATOM    269  N3    G     9      51.670  27.199  73.884  1.00  0.00           N  
ATOM    270  C4    G     9      51.358  27.692  75.101  1.00  0.00           C  
ATOM    271  C5    G     9      50.398  27.253  75.988  1.00  0.00           C  
ATOM    272  C6    G     9      49.598  26.136  75.631  1.00  0.00           C  
ATOM    273  O6    G     9      48.695  25.597  76.281  1.00  0.00           O  
ATOM    274  N7    G     9      50.393  28.032  77.136  1.00  0.00           N  
ATOM    275  C8    G     9      51.332  28.916  76.930  1.00  0.00           C  
ATOM    276  N9    G     9      51.957  28.767  75.716  1.00  0.00           N  
ATOM    277  H5'   G     9      54.505  31.782  78.132  1.00  0.00           H  
ATOM    278 H5''   G     9      53.628  33.038  77.683  1.00  0.00           H  
ATOM    279  H4'   G     9      54.502  31.951  75.796  1.00  0.00           H  
ATOM    280  H3'   G     9      51.678  31.740  75.966  1.00  0.00           H  
ATOM    281  H1'   G     9      53.630  29.031  74.606  1.00  0.00           H  
ATOM    282  H2'   G     9      51.650  30.588  73.979  1.00  0.00           H  
ATOM    283 HO2'   G     9      53.626  32.055  73.332  1.00  0.00           H  
ATOM    284  H1    G     9      49.433  24.870  74.044  1.00  0.00           H  
ATOM    285  H22   G     9      51.784  25.871  71.763  1.00  0.00           H  
ATOM    286  H21   G     9      50.544  24.777  72.139  1.00  0.00           H  
ATOM    287  H8    G     9      51.566  29.614  77.576  1.00  0.00           H  
ATOM    288  P     G    10      51.086  33.954  74.673  1.00  0.00           P  
ATOM    289  OP2   G    10      50.262  33.733  75.888  1.00  0.00           O  
ATOM    290  OP1   G    10      51.400  35.339  74.240  1.00  0.00           O  
ATOM    291  O5'   G    10      50.379  33.206  73.455  1.00  0.00           O  
ATOM    292  C5'   G    10      50.950  33.230  72.156  1.00  0.00           C  
ATOM    293  C4'   G    10      50.115  32.450  71.170  1.00  0.00           C  
ATOM    294  O4'   G    10      50.164  31.034  71.498  1.00  0.00           O  
ATOM    295  C3'   G    10      48.627  32.767  71.158  1.00  0.00           C  
ATOM    296  O3'   G    10      48.324  33.974  70.479  1.00  0.00           O  
ATOM    297  C1'   G    10      48.923  30.444  71.137  1.00  0.00           C  
ATOM    298  C2'   G    10      48.048  31.529  70.506  1.00  0.00           C  
ATOM    299  O2'   G    10      48.256  31.530  69.101  1.00  0.00           O  
ATOM    300  N1    G    10      45.414  27.172  72.837  1.00  0.00           N  
ATOM    301  C2    G    10      45.748  27.503  71.546  1.00  0.00           C  
ATOM    302  N2    G    10      45.060  26.883  70.576  1.00  0.00           N  
ATOM    303  N3    G    10      46.689  28.377  71.228  1.00  0.00           N  
ATOM    304  C4    G    10      47.279  28.904  72.321  1.00  0.00           C  
ATOM    305  C5    G    10      47.021  28.643  73.650  1.00  0.00           C  
ATOM    306  C6    G    10      46.009  27.703  73.977  1.00  0.00           C  
ATOM    307  O6    G    10      45.633  27.335  75.096  1.00  0.00           O  
ATOM    308  N7    G    10      47.850  29.394  74.470  1.00  0.00           N  
ATOM    309  C8    G    10      48.583  30.087  73.641  1.00  0.00           C  
ATOM    310  N9    G    10      48.289  29.838  72.322  1.00  0.00           N  
ATOM    311  H5'   G    10      51.848  32.840  72.193  1.00  0.00           H  
ATOM    312 H5''   G    10      51.017  34.160  71.853  1.00  0.00           H  
ATOM    313  H4'   G    10      50.476  32.582  70.268  1.00  0.00           H  
ATOM    314  H3'   G    10      48.297  32.828  72.078  1.00  0.00           H  
ATOM    315  H1'   G    10      49.108  29.747  70.473  1.00  0.00           H  
ATOM    316  H2'   G    10      47.103  31.403  70.733  1.00  0.00           H  
ATOM    317 HO2'   G    10      48.374  32.454  68.796  1.00  0.00           H  
ATOM    318  H1    G    10      44.702  26.512  72.967  1.00  0.00           H  
ATOM    319  H22   G    10      45.255  27.080  69.635  1.00  0.00           H  
ATOM    320  H21   G    10      44.362  26.235  70.804  1.00  0.00           H  
ATOM    321  H8    G    10      49.273  30.719  73.931  1.00  0.00           H  
ATOM    322  P     A    11      47.032  34.833  70.900  1.00  0.00           P  
ATOM    323  OP2   A    11      46.771  34.595  72.341  1.00  0.00           O  
ATOM    324  OP1   A    11      47.222  36.220  70.407  1.00  0.00           O  
ATOM    325  O5'   A    11      45.843  34.173  70.069  1.00  0.00           O  
ATOM    326  C5'   A    11      45.819  34.243  68.651  1.00  0.00           C  
ATOM    327  C4'   A    11      44.693  33.420  68.075  1.00  0.00           C  
ATOM    328  O4'   A    11      44.944  32.018  68.363  1.00  0.00           O  
ATOM    329  C3'   A    11      43.309  33.692  68.645  1.00  0.00           C  
ATOM    330  O3'   A    11      42.702  34.850  68.099  1.00  0.00           O  
ATOM    331  C1'   A    11      43.710  31.358  68.551  1.00  0.00           C  
ATOM    332  C2'   A    11      42.621  32.389  68.277  1.00  0.00           C  
ATOM    333  O2'   A    11      42.298  32.349  66.895  1.00  0.00           O  
ATOM    334  N1    A    11      41.737  27.781  71.691  1.00  0.00           N  
ATOM    335  C2    A    11      41.589  28.008  70.380  1.00  0.00           C  
ATOM    336  N3    A    11      42.133  28.960  69.624  1.00  0.00           N  
ATOM    337  C4    A    11      42.926  29.757  70.362  1.00  0.00           C  
ATOM    338  C5    A    11      43.177  29.650  71.717  1.00  0.00           C  
ATOM    339  C6    A    11      42.541  28.600  72.403  1.00  0.00           C  
ATOM    340  N6    A    11      42.688  28.373  73.710  1.00  0.00           N  
ATOM    341  N7    A    11      44.047  30.648  72.135  1.00  0.00           N  
ATOM    342  C8    A    11      44.297  31.325  71.042  1.00  0.00           C  
ATOM    343  N9    A    11      43.652  30.840  69.931  1.00  0.00           N  
ATOM    344  H5'   A    11      46.670  33.909  68.299  1.00  0.00           H  
ATOM    345 H5''   A    11      45.704  35.176  68.378  1.00  0.00           H  
ATOM    346  H4'   A    11      44.666  33.554  67.105  1.00  0.00           H  
ATOM    347  H3'   A    11      43.374  33.779  69.619  1.00  0.00           H  
ATOM    348  H1'   A    11      43.620  30.614  67.918  1.00  0.00           H  
ATOM    349  H2'   A    11      41.835  32.227  68.840  1.00  0.00           H  
ATOM    350 HO2'   A    11      42.235  33.266  66.557  1.00  0.00           H  
ATOM    351  H2    A    11      40.996  27.386  69.909  1.00  0.00           H  
ATOM    352  H61   A    11      42.218  27.624  74.133  1.00  0.00           H  
ATOM    353  H62   A    11      43.266  28.954  74.247  1.00  0.00           H  
ATOM    354  H8    A    11      44.890  32.105  71.019  1.00  0.00           H  
ATOM    355  P     A    12      41.633  35.684  68.961  1.00  0.00           P  
ATOM    356  OP2   A    12      42.055  35.641  70.384  1.00  0.00           O  
ATOM    357  OP1   A    12      41.428  36.995  68.296  1.00  0.00           O  
ATOM    358  O5'   A    12      40.286  34.844  68.822  1.00  0.00           O  
ATOM    359  C5'   A    12      39.679  34.645  67.554  1.00  0.00           C  
ATOM    360  C4'   A    12      38.519  33.686  67.640  1.00  0.00           C  
ATOM    361  O4'   A    12      39.028  32.380  67.995  1.00  0.00           O  
ATOM    362  C3'   A    12      37.484  33.985  68.713  1.00  0.00           C  
ATOM    363  O3'   A    12      36.535  34.959  68.313  1.00  0.00           O  
ATOM    364  C1'   A    12      38.078  31.751  68.847  1.00  0.00           C  
ATOM    365  C2'   A    12      36.840  32.625  68.917  1.00  0.00           C  
ATOM    366  O2'   A    12      35.962  32.306  67.848  1.00  0.00           O  
ATOM    367  N1    A    12      37.856  28.949  73.166  1.00  0.00           N  
ATOM    368  C2    A    12      37.128  28.930  72.042  1.00  0.00           C  
ATOM    369  N3    A    12      37.240  29.690  70.955  1.00  0.00           N  
ATOM    370  C4    A    12      38.249  30.569  71.091  1.00  0.00           C  
ATOM    371  C5    A    12      39.085  30.707  72.183  1.00  0.00           C  
ATOM    372  C6    A    12      38.863  29.843  73.270  1.00  0.00           C  
ATOM    373  N6    A    12      39.588  29.861  74.391  1.00  0.00           N  
ATOM    374  N7    A    12      40.011  31.718  71.967  1.00  0.00           N  
ATOM    375  C8    A    12      39.720  32.160  70.768  1.00  0.00           C  
ATOM    376  N9    A    12      38.664  31.509  70.179  1.00  0.00           N  
ATOM    377  H5'   A    12      40.347  34.284  66.933  1.00  0.00           H  
ATOM    378 H5''   A    12      39.359  35.505  67.213  1.00  0.00           H  
ATOM    379  H4'   A    12      38.080  33.640  66.764  1.00  0.00           H  
ATOM    380  H3'   A    12      37.943  34.254  69.537  1.00  0.00           H  
ATOM    381  H1'   A    12      37.849  30.894  68.431  1.00  0.00           H  
ATOM    382  H2'   A    12      36.390  32.567  69.786  1.00  0.00           H  
ATOM    383 HO2'   A    12      35.651  33.137  67.432  1.00  0.00           H  
ATOM    384  H2    A    12      36.410  28.263  72.017  1.00  0.00           H  
ATOM    385  H61   A    12      39.385  29.233  75.115  1.00  0.00           H  
ATOM    386  H62   A    12      40.323  30.501  74.489  1.00  0.00           H  
ATOM    387  H8    A    12      40.210  32.889  70.333  1.00  0.00           H  
ATOM    388  P     A    13      35.820  35.870  69.419  1.00  0.00           P  
ATOM    389  OP2   A    13      36.857  36.153  70.443  1.00  0.00           O  
ATOM    390  OP1   A    13      35.193  36.992  68.679  1.00  0.00           O  
ATOM    391  O5'   A    13      34.660  35.028  70.115  1.00  0.00           O  
ATOM    392  C5'   A    13      33.515  34.620  69.381  1.00  0.00           C  
ATOM    393  C4'   A    13      32.676  33.640  70.162  1.00  0.00           C  
ATOM    394  O4'   A    13      33.488  32.469  70.439  1.00  0.00           O  
ATOM    395  C3'   A    13      32.252  34.085  71.553  1.00  0.00           C  
ATOM    396  O3'   A    13      31.109  34.923  71.543  1.00  0.00           O  
ATOM    397  C1'   A    13      33.091  31.907  71.680  1.00  0.00           C  
ATOM    398  C2'   A    13      31.957  32.765  72.228  1.00  0.00           C  
ATOM    399  O2'   A    13      30.714  32.232  71.794  1.00  0.00           O  
ATOM    400  N1    A    13      35.104  29.799  75.930  1.00  0.00           N  
ATOM    401  C2    A    13      33.935  29.617  75.301  1.00  0.00           C  
ATOM    402  N3    A    13      33.475  30.200  74.197  1.00  0.00           N  
ATOM    403  C4    A    13      34.371  31.079  73.714  1.00  0.00           C  
ATOM    404  C5    A    13      35.611  31.375  74.249  1.00  0.00           C  
ATOM    405  C6    A    13      35.982  30.689  75.419  1.00  0.00           C  
ATOM    406  N6    A    13      37.145  30.871  76.047  1.00  0.00           N  
ATOM    407  N7    A    13      36.261  32.332  73.480  1.00  0.00           N  
ATOM    408  C8    A    13      35.413  32.588  72.515  1.00  0.00           C  
ATOM    409  N9    A    13      34.248  31.865  72.594  1.00  0.00           N  
ATOM    410  H5'   A    13      33.805  34.197  68.545  1.00  0.00           H  
ATOM    411 H5''   A    13      32.973  35.407  69.168  1.00  0.00           H  
ATOM    412  H4'   A    13      31.879  33.375  69.657  1.00  0.00           H  
ATOM    413  H3'   A    13      32.984  34.547  72.013  1.00  0.00           H  
ATOM    414  H1'   A    13      32.765  30.995  71.525  1.00  0.00           H  
ATOM    415  H2'   A    13      31.999  32.843  73.204  1.00  0.00           H  
ATOM    416 HO2'   A    13      30.170  32.955  71.420  1.00  0.00           H  
ATOM    417  H2    A    13      33.334  28.960  75.712  1.00  0.00           H  
ATOM    418  H61   A    13      37.348  30.363  76.861  1.00  0.00           H  
ATOM    419  H62   A    13      37.798  31.511  75.695  1.00  0.00           H  
ATOM    420  H8    A    13      35.594  33.237  71.802  1.00  0.00           H  
ATOM    421  P     G    14      30.946  36.081  72.646  1.00  0.00           P  
ATOM    422  OP2   G    14      32.277  36.706  72.856  1.00  0.00           O  
ATOM    423  OP1   G    14      29.790  36.928  72.257  1.00  0.00           O  
ATOM    424  O5'   G    14      30.555  35.295  73.976  1.00  0.00           O  
ATOM    425  C5'   G    14      29.340  34.565  74.060  1.00  0.00           C  
ATOM    426  C4'   G    14      29.348  33.609  75.227  1.00  0.00           C  
ATOM    427  O4'   G    14      30.445  32.666  75.111  1.00  0.00           O  
ATOM    428  C3'   G    14      29.591  34.229  76.596  1.00  0.00           C  
ATOM    429  O3'   G    14      28.457  34.914  77.101  1.00  0.00           O  
ATOM    430  C1'   G    14      30.906  32.301  76.399  1.00  0.00           C  
ATOM    431  C2'   G    14      29.995  33.007  77.403  1.00  0.00           C  
ATOM    432  O2'   G    14      28.874  32.182  77.685  1.00  0.00           O  
ATOM    433  N1    G    14      35.257  31.734  78.980  1.00  0.00           N  
ATOM    434  C2    G    14      34.045  31.113  79.163  1.00  0.00           C  
ATOM    435  N2    G    14      33.977  30.222  80.163  1.00  0.00           N  
ATOM    436  N3    G    14      32.976  31.346  78.419  1.00  0.00           N  
ATOM    437  C4    G    14      33.218  32.267  77.462  1.00  0.00           C  
ATOM    438  C5    G    14      34.389  32.945  77.195  1.00  0.00           C  
ATOM    439  C6    G    14      35.528  32.685  78.001  1.00  0.00           C  
ATOM    440  O6    G    14      36.657  33.183  77.923  1.00  0.00           O  
ATOM    441  N7    G    14      34.225  33.809  76.123  1.00  0.00           N  
ATOM    442  C8    G    14      32.981  33.645  75.763  1.00  0.00           C  
ATOM    443  N9    G    14      32.313  32.724  76.533  1.00  0.00           N  
ATOM    444  H5'   G    14      29.214  34.057  73.232  1.00  0.00           H  
ATOM    445 H5''   G    14      28.596  35.194  74.166  1.00  0.00           H  
ATOM    446  H4'   G    14      28.497  33.123  75.245  1.00  0.00           H  
ATOM    447  H3'   G    14      30.349  34.847  76.559  1.00  0.00           H  
ATOM    448  H1'   G    14      30.843  31.332  76.527  1.00  0.00           H  
ATOM    449  H2'   G    14      30.475  33.259  78.220  1.00  0.00           H  
ATOM    450 HO2'   G    14      28.061  32.729  77.663  1.00  0.00           H  
ATOM    451  H1    G    14      35.988  31.490  79.586  1.00  0.00           H  
ATOM    452  H22   G    14      33.138  29.748  80.340  1.00  0.00           H  
ATOM    453  H21   G    14      34.764  30.043  80.718  1.00  0.00           H  
ATOM    454  H8    G    14      32.567  34.130  75.019  1.00  0.00           H  
ATOM    455  P     G    15      28.646  36.223  78.014  1.00  0.00           P  
ATOM    456  OP2   G    15      29.833  36.963  77.516  1.00  0.00           O  
ATOM    457  OP1   G    15      27.334  36.915  78.104  1.00  0.00           O  
ATOM    458  O5'   G    15      28.997  35.642  79.456  1.00  0.00           O  
ATOM    459  C5'   G    15      28.050  34.872  80.181  1.00  0.00           C  
ATOM    460  C4'   G    15      28.640  34.324  81.452  1.00  0.00           C  
ATOM    461  O4'   G    15      29.703  33.393  81.127  1.00  0.00           O  
ATOM    462  C3'   G    15      29.318  35.335  82.352  1.00  0.00           C  
ATOM    463  O3'   G    15      28.393  36.067  83.134  1.00  0.00           O  
ATOM    464  C1'   G    15      30.710  33.458  82.138  1.00  0.00           C  
ATOM    465  C2'   G    15      30.214  34.445  83.194  1.00  0.00           C  
ATOM    466  O2'   G    15      29.499  33.743  84.191  1.00  0.00           O  
ATOM    467  N1    G    15      35.733  33.842  82.727  1.00  0.00           N  
ATOM    468  C2    G    15      34.790  33.320  83.583  1.00  0.00           C  
ATOM    469  N2    G    15      35.239  32.845  84.758  1.00  0.00           N  
ATOM    470  N3    G    15      33.496  33.268  83.309  1.00  0.00           N  
ATOM    471  C4    G    15      33.215  33.794  82.099  1.00  0.00           C  
ATOM    472  C5    G    15      34.078  34.342  81.175  1.00  0.00           C  
ATOM    473  C6    G    15      35.465  34.384  81.474  1.00  0.00           C  
ATOM    474  O6    G    15      36.387  34.820  80.778  1.00  0.00           O  
ATOM    475  N7    G    15      33.389  34.774  80.051  1.00  0.00           N  
ATOM    476  C8    G    15      32.144  34.488  80.308  1.00  0.00           C  
ATOM    477  N9    G    15      31.967  33.894  81.535  1.00  0.00           N  
ATOM    478  H5'   G    15      27.746  34.128  79.622  1.00  0.00           H  
ATOM    479 H5''   G    15      27.281  35.439  80.404  1.00  0.00           H  
ATOM    480  H4'   G    15      27.782  33.885  81.979  1.00  0.00           H  
ATOM    481  H3'   G    15      29.869  36.115  81.806  1.00  0.00           H  
ATOM    482  H1'   G    15      30.911  32.510  82.657  1.00  0.00           H  
ATOM    483  H2'   G    15      30.979  35.012  83.743  1.00  0.00           H  
ATOM    484 HO2'   G    15      28.650  34.229  84.399  1.00  0.00           H  
ATOM    485  H1    G    15      36.686  33.831  83.028  1.00  0.00           H  
ATOM    486  H22   G    15      34.596  32.456  85.418  1.00  0.00           H  
ATOM    487  H21   G    15      36.215  32.882  84.972  1.00  0.00           H  
ATOM    488  H8    G    15      31.317  34.703  79.613  1.00  0.00           H  
ATOM    489  P     G    16      28.697  37.604  83.482  1.00  0.00           P  
ATOM    490  OP2   G    16      29.330  38.236  82.289  1.00  0.00           O  
ATOM    491  OP1   G    16      27.443  38.177  84.034  1.00  0.00           O  
ATOM    492  O5'   G    16      29.769  37.517  84.660  1.00  0.00           O  
ATOM    493  C5'   G    16      29.375  37.066  85.971  1.00  0.00           C  
ATOM    494  C4'   G    16      30.579  36.859  86.855  1.00  0.00           C  
ATOM    495  O4'   G    16      31.510  35.948  86.212  1.00  0.00           O  
ATOM    496  C3'   G    16      31.414  38.095  87.149  1.00  0.00           C  
ATOM    497  O3'   G    16      30.864  38.905  88.175  1.00  0.00           O  
ATOM    498  C1'   G    16      32.861  36.339  86.513  1.00  0.00           C  
ATOM    499  C2'   G    16      32.773  37.505  87.499  1.00  0.00           C  
ATOM    500  O2'   G    16      32.785  36.991  88.823  1.00  0.00           O  
ATOM    501  N1    G    16      37.396  37.399  84.457  1.00  0.00           N  
ATOM    502  C2    G    16      37.079  37.074  85.754  1.00  0.00           C  
ATOM    503  N2    G    16      38.100  37.023  86.622  1.00  0.00           N  
ATOM    504  N3    G    16      35.850  36.817  86.171  1.00  0.00           N  
ATOM    505  C4    G    16      34.947  36.913  85.172  1.00  0.00           C  
ATOM    506  C5    G    16      35.160  37.228  83.847  1.00  0.00           C  
ATOM    507  C6    G    16      36.483  37.502  83.413  1.00  0.00           C  
ATOM    508  O6    G    16      36.875  37.801  82.280  1.00  0.00           O  
ATOM    509  N7    G    16      33.966  37.220  83.141  1.00  0.00           N  
ATOM    510  C8    G    16      33.066  36.906  84.031  1.00  0.00           C  
ATOM    511  N9    G    16      33.592  36.705  85.285  1.00  0.00           N  
ATOM    512  H5'   G    16      28.814  36.125  85.894  1.00  0.00           H  
ATOM    513 H5''   G    16      28.705  37.803  86.437  1.00  0.00           H  
ATOM    514  H4'   G    16      30.286  36.464  87.704  1.00  0.00           H  
ATOM    515  H3'   G    16      31.498  38.629  86.330  1.00  0.00           H  
ATOM    516  H1'   G    16      33.307  35.580  86.945  1.00  0.00           H  
ATOM    517  H2'   G    16      33.495  38.152  87.355  1.00  0.00           H  
ATOM    518 HO2'   G    16      32.052  37.396  89.330  1.00  0.00           H  
ATOM    519  H1    G    16      38.339  37.571  84.250  1.00  0.00           H  
ATOM    520  H22   G    16      37.933  36.797  87.561  1.00  0.00           H  
ATOM    521  H21   G    16      39.012  37.212  86.321  1.00  0.00           H  
ATOM    522  H8    G    16      32.111  36.821  83.827  1.00  0.00           H  
ATOM    523  P     G    17      31.239  40.466  88.260  1.00  0.00           P  
ATOM    524  OP2   G    17      31.178  41.029  86.887  1.00  0.00           O  
ATOM    525  OP1   G    17      30.423  41.076  89.341  1.00  0.00           O  
ATOM    526  O5'   G    17      32.761  40.472  88.729  1.00  0.00           O  
ATOM    527  C5'   G    17      33.117  40.131  90.060  1.00  0.00           C  
ATOM    528  C4'   G    17      34.597  40.293  90.298  1.00  0.00           C  
ATOM    529  O4'   G    17      35.335  39.397  89.429  1.00  0.00           O  
ATOM    530  C3'   G    17      35.176  41.667  89.992  1.00  0.00           C  
ATOM    531  O3'   G    17      34.924  42.615  91.015  1.00  0.00           O  
ATOM    532  C1'   G    17      36.595  40.021  89.066  1.00  0.00           C  
ATOM    533  C2'   G    17      36.654  41.367  89.789  1.00  0.00           C  
ATOM    534  O2'   G    17      37.321  41.194  91.031  1.00  0.00           O  
ATOM    535  N1    G    17      39.737  40.966  85.174  1.00  0.00           N  
ATOM    536  C2    G    17      40.006  40.906  86.519  1.00  0.00           C  
ATOM    537  N2    G    17      41.278  41.126  86.883  1.00  0.00           N  
ATOM    538  N3    G    17      39.095  40.648  87.444  1.00  0.00           N  
ATOM    539  C4    G    17      37.873  40.454  86.908  1.00  0.00           C  
ATOM    540  C5    G    17      37.498  40.491  85.581  1.00  0.00           C  
ATOM    541  C6    G    17      38.485  40.770  84.599  1.00  0.00           C  
ATOM    542  O6    G    17      38.351  40.846  83.373  1.00  0.00           O  
ATOM    543  N7    G    17      36.141  40.236  85.444  1.00  0.00           N  
ATOM    544  C8    G    17      35.722  40.052  86.667  1.00  0.00           C  
ATOM    545  N9    G    17      36.720  40.169  87.604  1.00  0.00           N  
ATOM    546  H5'   G    17      32.865  39.200  90.230  1.00  0.00           H  
ATOM    547 H5''   G    17      32.627  40.713  90.679  1.00  0.00           H  
ATOM    548  H4'   G    17      34.796  40.066  91.231  1.00  0.00           H  
ATOM    549  H3'   G    17      34.797  41.996  89.150  1.00  0.00           H  
ATOM    550  H1'   G    17      37.312  39.440  89.398  1.00  0.00           H  
ATOM    551  H2'   G    17      37.088  42.051  89.236  1.00  0.00           H  
ATOM    552 HO2'   G    17      36.787  41.608  91.740  1.00  0.00           H  
ATOM    553  H1    G    17      40.483  41.164  84.570  1.00  0.00           H  
ATOM    554  H22   G    17      41.530  41.095  87.831  1.00  0.00           H  
ATOM    555  H21   G    17      41.959  41.317  86.204  1.00  0.00           H  
ATOM    556  H8    G    17      34.791  39.849  86.892  1.00  0.00           H  
ATOM    557  P     U    18      34.643  44.153  90.640  1.00  0.00           P  
ATOM    558  OP2   U    18      33.593  44.185  89.591  1.00  0.00           O  
ATOM    559  OP1   U    18      34.443  44.906  91.904  1.00  0.00           O  
ATOM    560  O5'   U    18      36.009  44.644  89.985  1.00  0.00           O  
ATOM    561  C5'   U    18      37.201  44.725  90.754  1.00  0.00           C  
ATOM    562  C4'   U    18      38.405  45.007  89.890  1.00  0.00           C  
ATOM    563  O4'   U    18      38.618  43.910  88.964  1.00  0.00           O  
ATOM    564  C3'   U    18      38.313  46.234  88.993  1.00  0.00           C  
ATOM    565  O3'   U    18      38.587  47.443  89.679  1.00  0.00           O  
ATOM    566  C1'   U    18      39.102  44.410  87.712  1.00  0.00           C  
ATOM    567  C2'   U    18      39.314  45.915  87.892  1.00  0.00           C  
ATOM    568  O2'   U    18      40.647  46.143  88.326  1.00  0.00           O  
ATOM    569  N1    U    18      38.139  44.104  86.626  1.00  0.00           N  
ATOM    570  C2    U    18      38.607  44.180  85.328  1.00  0.00           C  
ATOM    571  O2    U    18      39.755  44.483  85.051  1.00  0.00           O  
ATOM    572  N3    U    18      37.681  43.889  84.356  1.00  0.00           N  
ATOM    573  C4    U    18      36.362  43.536  84.544  1.00  0.00           C  
ATOM    574  O4    U    18      35.653  43.303  83.563  1.00  0.00           O  
ATOM    575  C5    U    18      35.948  43.476  85.912  1.00  0.00           C  
ATOM    576  C6    U    18      36.829  43.755  86.879  1.00  0.00           C  
ATOM    577  H5'   U    18      37.336  43.874  91.222  1.00  0.00           H  
ATOM    578 H5''   U    18      37.107  45.442  91.415  1.00  0.00           H  
ATOM    579  H4'   U    18      39.193  45.095  90.465  1.00  0.00           H  
ATOM    580  H3'   U    18      37.414  46.280  88.605  1.00  0.00           H  
ATOM    581  H1'   U    18      39.960  43.982  87.513  1.00  0.00           H  
ATOM    582  H2'   U    18      39.111  46.406  87.068  1.00  0.00           H  
ATOM    583 HO2'   U    18      40.633  46.743  89.100  1.00  0.00           H  
ATOM    584  H3    U    18      37.993  43.937  83.429  1.00  0.00           H  
ATOM    585  H5    U    18      35.026  43.233  86.139  1.00  0.00           H  
ATOM    586  H6    U    18      36.521  43.708  87.807  1.00  0.00           H  
ATOM    587  P     C    19      37.959  48.829  89.158  1.00  0.00           P  
ATOM    588  OP2   C    19      36.570  48.564  88.706  1.00  0.00           O  
ATOM    589  OP1   C    19      38.210  49.863  90.193  1.00  0.00           O  
ATOM    590  O5'   C    19      38.834  49.191  87.878  1.00  0.00           O  
ATOM    591  C5'   C    19      40.180  49.623  88.012  1.00  0.00           C  
ATOM    592  C4'   C    19      40.851  49.783  86.670  1.00  0.00           C  
ATOM    593  O4'   C    19      40.844  48.517  85.960  1.00  0.00           O  
ATOM    594  C3'   C    19      40.190  50.751  85.701  1.00  0.00           C  
ATOM    595  O3'   C    19      40.510  52.106  85.969  1.00  0.00           O  
ATOM    596  C1'   C    19      40.676  48.746  84.550  1.00  0.00           C  
ATOM    597  C2'   C    19      40.689  50.262  84.349  1.00  0.00           C  
ATOM    598  O2'   C    19      42.024  50.685  84.108  1.00  0.00           O  
ATOM    599  N1    C    19      39.428  48.121  84.046  1.00  0.00           N  
ATOM    600  C2    C    19      39.310  47.888  82.670  1.00  0.00           C  
ATOM    601  O2    C    19      40.243  48.208  81.919  1.00  0.00           O  
ATOM    602  N3    C    19      38.182  47.319  82.185  1.00  0.00           N  
ATOM    603  C4    C    19      37.194  46.985  83.013  1.00  0.00           C  
ATOM    604  N4    C    19      36.099  46.427  82.489  1.00  0.00           N  
ATOM    605  C5    C    19      37.282  47.210  84.416  1.00  0.00           C  
ATOM    606  C6    C    19      38.403  47.772  84.885  1.00  0.00           C  
ATOM    607  H5'   C    19      40.675  48.963  88.541  1.00  0.00           H  
ATOM    608 H5''   C    19      40.195  50.484  88.480  1.00  0.00           H  
ATOM    609  H4'   C    19      41.781  50.060  86.812  1.00  0.00           H  
ATOM    610  H3'   C    19      39.218  50.637  85.745  1.00  0.00           H  
ATOM    611  H1'   C    19      41.446  48.349  84.090  1.00  0.00           H  
ATOM    612  H2'   C    19      40.087  50.533  83.624  1.00  0.00           H  
ATOM    613 HO2'   C    19      42.227  51.445  84.691  1.00  0.00           H  
ATOM    614  H42   C    19      35.354  46.170  83.071  1.00  0.00           H  
ATOM    615  H41   C    19      36.041  46.275  81.523  1.00  0.00           H  
ATOM    616  H5    C    19      36.549  46.960  85.016  1.00  0.00           H  
ATOM    617  H6    C    19      38.483  47.935  85.847  1.00  0.00           H  
ATOM    618  P     A    20      39.489  53.260  85.545  1.00  0.00           P  
ATOM    619  OP2   A    20      38.089  52.783  85.731  1.00  0.00           O  
ATOM    620  OP1   A    20      39.935  54.497  86.225  1.00  0.00           O  
ATOM    621  O5'   A    20      39.771  53.405  83.987  1.00  0.00           O  
ATOM    622  C5'   A    20      38.847  54.049  83.130  1.00  0.00           C  
ATOM    623  C4'   A    20      39.274  53.853  81.705  1.00  0.00           C  
ATOM    624  O4'   A    20      39.484  52.438  81.462  1.00  0.00           O  
ATOM    625  C3'   A    20      38.266  54.263  80.651  1.00  0.00           C  
ATOM    626  O3'   A    20      38.435  55.640  80.377  1.00  0.00           O  
ATOM    627  C1'   A    20      39.037  52.090  80.182  1.00  0.00           C  
ATOM    628  C2'   A    20      38.688  53.400  79.475  1.00  0.00           C  
ATOM    629  O2'   A    20      39.864  53.907  78.878  1.00  0.00           O  
ATOM    630  N1    A    20      35.546  49.231  77.768  1.00  0.00           N  
ATOM    631  C2    A    20      36.552  49.986  77.323  1.00  0.00           C  
ATOM    632  N3    A    20      37.436  50.691  78.006  1.00  0.00           N  
ATOM    633  C4    A    20      37.213  50.573  79.325  1.00  0.00           C  
ATOM    634  C5    A    20      36.224  49.830  79.935  1.00  0.00           C  
ATOM    635  C6    A    20      35.348  49.139  79.100  1.00  0.00           C  
ATOM    636  N6    A    20      34.327  48.408  79.541  1.00  0.00           N  
ATOM    637  N7    A    20      36.299  49.950  81.315  1.00  0.00           N  
ATOM    638  C8    A    20      37.313  50.760  81.505  1.00  0.00           C  
ATOM    639  N9    A    20      37.906  51.182  80.342  1.00  0.00           N  
ATOM    640  H5'   A    20      38.796  55.122  83.367  1.00  0.00           H  
ATOM    641 H5''   A    20      37.839  53.637  83.284  1.00  0.00           H  
ATOM    642  H4'   A    20      40.171  54.483  81.604  1.00  0.00           H  
ATOM    643  H3'   A    20      37.220  54.150  80.972  1.00  0.00           H  
ATOM    644  H1'   A    20      39.762  51.566  79.543  1.00  0.00           H  
ATOM    645  H2'   A    20      37.933  53.373  78.677  1.00  0.00           H  
ATOM    646 HO2'   A    20      39.667  54.189  77.938  1.00  0.00           H  
ATOM    647  H2    A    20      36.659  50.028  76.231  1.00  0.00           H  
ATOM    648  H61   A    20      33.727  47.943  78.889  1.00  0.00           H  
ATOM    649  H62   A    20      34.160  48.324  80.522  1.00  0.00           H  
ATOM    650  H8    A    20      37.655  51.073  82.503  1.00  0.00           H  
ATOM    651  P     A    21      37.390  56.389  79.422  1.00  0.00           P  
ATOM    652  OP2   A    21      36.136  55.599  79.492  1.00  0.00           O  
ATOM    653  OP1   A    21      37.389  57.809  79.854  1.00  0.00           O  
ATOM    654  O5'   A    21      37.925  56.331  77.922  1.00  0.00           O  
ATOM    655  C5'   A    21      39.200  56.854  77.582  1.00  0.00           C  
ATOM    656  C4'   A    21      39.512  56.649  76.120  1.00  0.00           C  
ATOM    657  O4'   A    21      39.511  55.223  75.839  1.00  0.00           O  
ATOM    658  C3'   A    21      38.511  57.235  75.136  1.00  0.00           C  
ATOM    659  O3'   A    21      38.711  58.618  74.899  1.00  0.00           O  
ATOM    660  C1'   A    21      39.048  55.016  74.498  1.00  0.00           C  
ATOM    661  C2'   A    21      38.698  56.376  73.895  1.00  0.00           C  
ATOM    662  O2'   A    21      39.799  56.826  73.119  1.00  0.00           O  
ATOM    663  N1    A    21      35.918  52.070  71.656  1.00  0.00           N  
ATOM    664  C2    A    21      36.959  52.848  71.335  1.00  0.00           C  
ATOM    665  N3    A    21      37.731  53.590  72.127  1.00  0.00           N  
ATOM    666  C4    A    21      37.339  53.482  73.409  1.00  0.00           C  
ATOM    667  C5    A    21      36.290  52.723  73.893  1.00  0.00           C  
ATOM    668  C6    A    21      35.551  51.983  72.953  1.00  0.00           C  
ATOM    669  N6    A    21      34.512  51.207  73.272  1.00  0.00           N  
ATOM    670  N7    A    21      36.183  52.856  75.271  1.00  0.00           N  
ATOM    671  C8    A    21      37.154  53.679  75.583  1.00  0.00           C  
ATOM    672  N9    A    21      37.894  54.097  74.505  1.00  0.00           N  
ATOM    673  H5'   A    21      39.885  56.404  78.120  1.00  0.00           H  
ATOM    674 H5''   A    21      39.217  57.813  77.781  1.00  0.00           H  
ATOM    675  H4'   A    21      40.401  57.009  75.920  1.00  0.00           H  
ATOM    676  H3'   A    21      37.607  57.097  75.490  1.00  0.00           H  
ATOM    677  H1'   A    21      39.783  54.613  73.989  1.00  0.00           H  
ATOM    678  H2'   A    21      37.876  56.327  73.365  1.00  0.00           H  
ATOM    679 HO2'   A    21      39.953  57.776  73.305  1.00  0.00           H  
ATOM    680  H2    A    21      37.185  52.877  70.381  1.00  0.00           H  
ATOM    681  H61   A    21      34.035  50.715  72.572  1.00  0.00           H  
ATOM    682  H62   A    21      34.228  51.129  74.207  1.00  0.00           H  
ATOM    683  H8    A    21      37.334  53.969  76.502  1.00  0.00           H  
ATOM    684  P     C    22      37.455  59.620  74.858  1.00  0.00           P  
ATOM    685  OP2   C    22      36.611  59.350  76.049  1.00  0.00           O  
ATOM    686  OP1   C    22      37.971  60.993  74.621  1.00  0.00           O  
ATOM    687  O5'   C    22      36.643  59.169  73.564  1.00  0.00           O  
ATOM    688  C5'   C    22      37.183  59.350  72.264  1.00  0.00           C  
ATOM    689  C4'   C    22      36.381  58.613  71.219  1.00  0.00           C  
ATOM    690  O4'   C    22      36.450  57.172  71.385  1.00  0.00           O  
ATOM    691  C3'   C    22      34.882  58.872  71.219  1.00  0.00           C  
ATOM    692  O3'   C    22      34.545  60.161  70.736  1.00  0.00           O  
ATOM    693  C1'   C    22      35.262  56.589  70.935  1.00  0.00           C  
ATOM    694  C2'   C    22      34.404  57.705  70.363  1.00  0.00           C  
ATOM    695  O2'   C    22      34.728  57.905  68.995  1.00  0.00           O  
ATOM    696  N1    C    22      34.607  55.904  72.077  1.00  0.00           N  
ATOM    697  C2    C    22      33.687  54.885  71.802  1.00  0.00           C  
ATOM    698  O2    C    22      33.447  54.587  70.622  1.00  0.00           O  
ATOM    699  N3    C    22      33.077  54.244  72.825  1.00  0.00           N  
ATOM    700  C4    C    22      33.351  54.583  74.085  1.00  0.00           C  
ATOM    701  N4    C    22      32.725  53.923  75.062  1.00  0.00           N  
ATOM    702  C5    C    22      34.281  55.615  74.397  1.00  0.00           C  
ATOM    703  C6    C    22      34.880  56.241  73.377  1.00  0.00           C  
ATOM    704  H5'   C    22      38.105  59.018  72.252  1.00  0.00           H  
ATOM    705 H5''   C    22      37.185  60.306  72.049  1.00  0.00           H  
ATOM    706  H4'   C    22      36.746  58.859  70.345  1.00  0.00           H  
ATOM    707  H3'   C    22      34.513  58.760  72.120  1.00  0.00           H  
ATOM    708  H1'   C    22      35.454  55.937  70.230  1.00  0.00           H  
ATOM    709  H2'   C    22      33.447  57.538  70.488  1.00  0.00           H  
ATOM    710 HO2'   C    22      34.833  58.864  68.827  1.00  0.00           H  
ATOM    711  H42   C    22      32.905  54.149  75.998  1.00  0.00           H  
ATOM    712  H41   C    22      32.085  53.214  74.843  1.00  0.00           H  
ATOM    713  H5    C    22      34.477  55.857  75.327  1.00  0.00           H  
ATOM    714  H6    C    22      35.522  56.954  73.572  1.00  0.00           H  
ATOM    715  P     A    23      33.243  60.919  71.298  1.00  0.00           P  
ATOM    716  OP2   A    23      33.177  60.695  72.764  1.00  0.00           O  
ATOM    717  OP1   A    23      33.252  62.305  70.766  1.00  0.00           O  
ATOM    718  O5'   A    23      32.025  60.141  70.626  1.00  0.00           O  
ATOM    719  C5'   A    23      31.878  60.097  69.215  1.00  0.00           C  
ATOM    720  C4'   A    23      30.856  59.069  68.796  1.00  0.00           C  
ATOM    721  O4'   A    23      31.268  57.751  69.233  1.00  0.00           O  
ATOM    722  C3'   A    23      29.468  59.225  69.397  1.00  0.00           C  
ATOM    723  O3'   A    23      28.662  60.157  68.698  1.00  0.00           O  
ATOM    724  C1'   A    23      30.132  56.964  69.535  1.00  0.00           C  
ATOM    725  C2'   A    23      28.900  57.821  69.244  1.00  0.00           C  
ATOM    726  O2'   A    23      28.475  57.581  67.911  1.00  0.00           O  
ATOM    727  N1    A    23      28.706  53.477  73.051  1.00  0.00           N  
ATOM    728  C2    A    23      28.463  53.583  71.738  1.00  0.00           C  
ATOM    729  N3    A    23      28.866  54.519  70.881  1.00  0.00           N  
ATOM    730  C4    A    23      29.615  55.445  71.507  1.00  0.00           C  
ATOM    731  C5    A    23      29.950  55.471  72.848  1.00  0.00           C  
ATOM    732  C6    A    23      29.462  54.423  73.648  1.00  0.00           C  
ATOM    733  N6    A    23      29.703  54.317  74.956  1.00  0.00           N  
ATOM    734  N7    A    23      30.737  56.579  73.135  1.00  0.00           N  
ATOM    735  C8    A    23      30.857  57.186  71.980  1.00  0.00           C  
ATOM    736  N9    A    23      30.203  56.555  70.951  1.00  0.00           N  
ATOM    737  H5'   A    23      32.741  59.873  68.810  1.00  0.00           H  
ATOM    738 H5''   A    23      31.594  60.978  68.895  1.00  0.00           H  
ATOM    739  H4'   A    23      30.781  59.076  67.819  1.00  0.00           H  
ATOM    740  H3'   A    23      29.511  59.483  70.342  1.00  0.00           H  
ATOM    741  H1'   A    23      30.116  56.166  68.965  1.00  0.00           H  
ATOM    742  H2'   A    23      28.184  57.651  69.891  1.00  0.00           H  
ATOM    743 HO2'   A    23      28.262  58.437  67.485  1.00  0.00           H  
ATOM    744  H2    A    23      27.910  52.871  71.354  1.00  0.00           H  
ATOM    745  H61   A    23      29.335  53.562  75.463  1.00  0.00           H  
ATOM    746  H62   A    23      30.249  54.992  75.411  1.00  0.00           H  
ATOM    747  H8    A    23      31.367  58.016  71.863  1.00  0.00           H  
ATOM    748  P     G    24      27.709  61.168  69.506  1.00  0.00           P  
ATOM    749  OP2   G    24      28.362  61.475  70.804  1.00  0.00           O  
ATOM    750  OP1   G    24      27.334  62.277  68.592  1.00  0.00           O  
ATOM    751  O5'   G    24      26.399  60.311  69.803  1.00  0.00           O  
ATOM    752  C5'   G    24      25.507  59.958  68.757  1.00  0.00           C  
ATOM    753  C4'   G    24      24.618  58.805  69.153  1.00  0.00           C  
ATOM    754  O4'   G    24      25.433  57.660  69.515  1.00  0.00           O  
ATOM    755  C3'   G    24      23.752  59.021  70.385  1.00  0.00           C  
ATOM    756  O3'   G    24      22.566  59.746  70.107  1.00  0.00           O  
ATOM    757  C1'   G    24      24.882  56.977  70.613  1.00  0.00           C  
ATOM    758  C2'   G    24      23.508  57.599  70.846  1.00  0.00           C  
ATOM    759  O2'   G    24      22.555  56.946  70.021  1.00  0.00           O  
ATOM    760  N1    G    24      26.501  55.082  75.052  1.00  0.00           N  
ATOM    761  C2    G    24      25.568  54.582  74.176  1.00  0.00           C  
ATOM    762  N2    G    24      24.987  53.424  74.523  1.00  0.00           N  
ATOM    763  N3    G    24      25.229  55.172  73.042  1.00  0.00           N  
ATOM    764  C4    G    24      25.907  56.323  72.849  1.00  0.00           C  
ATOM    765  C5    G    24      26.857  56.909  73.658  1.00  0.00           C  
ATOM    766  C6    G    24      27.211  56.266  74.873  1.00  0.00           C  
ATOM    767  O6    G    24      28.031  56.626  75.725  1.00  0.00           O  
ATOM    768  N7    G    24      27.318  58.093  73.101  1.00  0.00           N  
ATOM    769  C8    G    24      26.652  58.204  71.983  1.00  0.00           C  
ATOM    770  N9    G    24      25.780  57.164  71.768  1.00  0.00           N  
ATOM    771  H5'   G    24      26.025  59.705  67.966  1.00  0.00           H  
ATOM    772 H5''   G    24      24.947  60.733  68.539  1.00  0.00           H  
ATOM    773  H4'   G    24      24.041  58.565  68.398  1.00  0.00           H  
ATOM    774  H3'   G    24      24.264  59.496  71.072  1.00  0.00           H  
ATOM    775  H1'   G    24      24.780  56.019  70.431  1.00  0.00           H  
ATOM    776  H2'   G    24      23.252  57.566  71.792  1.00  0.00           H  
ATOM    777 HO2'   G    24      21.981  57.620  69.601  1.00  0.00           H  
ATOM    778  H1    G    24      26.681  54.568  75.866  1.00  0.00           H  
ATOM    779  H22   G    24      24.313  53.019  73.937  1.00  0.00           H  
ATOM    780  H21   G    24      25.233  52.981  75.362  1.00  0.00           H  
ATOM    781  H8    G    24      26.765  58.953  71.362  1.00  0.00           H  
ATOM    782  P     C    25      21.961  60.756  71.202  1.00  0.00           P  
ATOM    783  OP2   C    25      23.074  61.588  71.725  1.00  0.00           O  
ATOM    784  OP1   C    25      20.769  61.414  70.610  1.00  0.00           O  
ATOM    785  O5'   C    25      21.464  59.801  72.376  1.00  0.00           O  
ATOM    786  C5'   C    25      20.408  58.876  72.166  1.00  0.00           C  
ATOM    787  C4'   C    25      20.193  57.993  73.372  1.00  0.00           C  
ATOM    788  O4'   C    25      21.414  57.261  73.657  1.00  0.00           O  
ATOM    789  C3'   C    25      19.902  58.741  74.660  1.00  0.00           C  
ATOM    790  O3'   C    25      18.521  59.095  74.742  1.00  0.00           O  
ATOM    791  C1'   C    25      21.579  57.124  75.067  1.00  0.00           C  
ATOM    792  C2'   C    25      20.337  57.737  75.722  1.00  0.00           C  
ATOM    793  O2'   C    25      19.372  56.726  75.927  1.00  0.00           O  
ATOM    794  N1    C    25      22.861  57.731  75.456  1.00  0.00           N  
ATOM    795  C2    C    25      23.462  57.376  76.677  1.00  0.00           C  
ATOM    796  O2    C    25      22.911  56.546  77.402  1.00  0.00           O  
ATOM    797  N3    C    25      24.635  57.947  77.028  1.00  0.00           N  
ATOM    798  C4    C    25      25.218  58.830  76.210  1.00  0.00           C  
ATOM    799  N4    C    25      26.381  59.375  76.592  1.00  0.00           N  
ATOM    800  C5    C    25      24.637  59.196  74.960  1.00  0.00           C  
ATOM    801  C6    C    25      23.468  58.631  74.630  1.00  0.00           C  
ATOM    802  H5'   C    25      20.624  58.315  71.393  1.00  0.00           H  
ATOM    803 H5''   C    25      19.582  59.371  71.982  1.00  0.00           H  
ATOM    804  H4'   C    25      19.329  57.369  73.096  1.00  0.00           H  
ATOM    805  H3'   C    25      20.436  59.700  74.744  1.00  0.00           H  
ATOM    806  H1'   C    25      21.635  56.078  75.404  1.00  0.00           H  
ATOM    807  H2'   C    25      20.481  58.199  76.709  1.00  0.00           H  
ATOM    808 HO2'   C    25      18.471  57.064  75.654  1.00  0.00           H  
ATOM    809  H42   C    25      26.841  60.039  76.002  1.00  0.00           H  
ATOM    810  H41   C    25      26.789  59.117  77.467  1.00  0.00           H  
ATOM    811  H5    C    25      25.130  59.918  74.292  1.00  0.00           H  
ATOM    812  H6    C    25      22.991  58.891  73.673  1.00  0.00           H  
ATOM    813  P     C    26      18.101  60.557  75.289  1.00  0.00           P  
ATOM    814  OP2   C    26      19.058  61.575  74.762  1.00  0.00           O  
ATOM    815  OP1   C    26      16.648  60.713  75.024  1.00  0.00           O  
ATOM    816  O5'   C    26      18.290  60.407  76.861  1.00  0.00           O  
ATOM    817  C5'   C    26      17.445  59.518  77.579  1.00  0.00           C  
ATOM    818  C4'   C    26      17.926  59.366  79.004  1.00  0.00           C  
ATOM    819  O4'   C    26      19.214  58.692  79.023  1.00  0.00           O  
ATOM    820  C3'   C    26      18.177  60.650  79.778  1.00  0.00           C  
ATOM    821  O3'   C    26      16.975  61.215  80.296  1.00  0.00           O  
ATOM    822  C1'   C    26      19.980  59.166  80.117  1.00  0.00           C  
ATOM    823  C2'   C    26      19.115  60.172  80.882  1.00  0.00           C  
ATOM    824  O2'   C    26      18.449  59.503  81.934  1.00  0.00           O  
ATOM    825  N1    C    26      21.217  59.788  79.611  1.00  0.00           N  
ATOM    826  C2    C    26      22.329  59.849  80.457  1.00  0.00           C  
ATOM    827  O2    C    26      22.244  59.370  81.600  1.00  0.00           O  
ATOM    828  N3    C    26      23.465  60.433  80.014  1.00  0.00           N  
ATOM    829  C4    C    26      23.516  60.943  78.785  1.00  0.00           C  
ATOM    830  N4    C    26      24.658  61.511  78.392  1.00  0.00           N  
ATOM    831  C5    C    26      22.400  60.893  77.901  1.00  0.00           C  
ATOM    832  C6    C    26      21.283  60.311  78.349  1.00  0.00           C  
ATOM    833  H5'   C    26      17.427  58.534  77.090  1.00  0.00           H  
ATOM    834 H5''   C    26      16.412  59.897  77.578  1.00  0.00           H  
ATOM    835  H4'   C    26      17.112  58.821  79.505  1.00  0.00           H  
ATOM    836  H3'   C    26      18.601  61.460  79.165  1.00  0.00           H  
ATOM    837  H1'   C    26      20.277  58.389  80.836  1.00  0.00           H  
ATOM    838  H2'   C    26      19.645  60.998  81.376  1.00  0.00           H  
ATOM    839 HO2'   C    26      17.490  59.789  81.959  1.00  0.00           H  
ATOM    840  H42   C    26      24.732  61.905  77.476  1.00  0.00           H  
ATOM    841  H41   C    26      25.440  61.541  79.014  1.00  0.00           H  
ATOM    842  H5    C    26      22.456  61.320  76.888  1.00  0.00           H  
ATOM    843  H6    C    26      20.400  60.253  77.694  1.00  0.00           H  
ATOM    844  P     G    27      16.820  62.813  80.398  1.00  0.00           P  
ATOM    845  OP2   G    27      17.319  63.419  79.135  1.00  0.00           O  
ATOM    846  OP1   G    27      15.428  63.080  80.844  1.00  0.00           O  
ATOM    847  O5'   G    27      17.800  63.238  81.579  1.00  0.00           O  
ATOM    848  C5'   G    27      17.541  62.833  82.932  1.00  0.00           C  
ATOM    849  C4'   G    27      18.619  63.353  83.845  1.00  0.00           C  
ATOM    850  O4'   G    27      19.873  62.684  83.542  1.00  0.00           O  
ATOM    851  C3'   G    27      18.957  64.827  83.693  1.00  0.00           C  
ATOM    852  O3'   G    27      18.020  65.660  84.379  1.00  0.00           O  
ATOM    853  C1'   G    27      20.944  63.560  83.835  1.00  0.00           C  
ATOM    854  C2'   G    27      20.353  64.892  84.303  1.00  0.00           C  
ATOM    855  O2'   G    27      20.349  64.919  85.712  1.00  0.00           O  
ATOM    856  N1    G    27      25.467  65.028  82.087  1.00  0.00           N  
ATOM    857  C2    G    27      25.017  64.939  83.383  1.00  0.00           C  
ATOM    858  N2    G    27      25.881  65.305  84.340  1.00  0.00           N  
ATOM    859  N3    G    27      23.806  64.519  83.716  1.00  0.00           N  
ATOM    860  C4    G    27      23.075  64.181  82.633  1.00  0.00           C  
ATOM    861  C5    G    27      23.433  64.224  81.305  1.00  0.00           C  
ATOM    862  C6    G    27      24.727  64.686  80.957  1.00  0.00           C  
ATOM    863  O6    G    27      25.226  64.809  79.828  1.00  0.00           O  
ATOM    864  N7    G    27      22.390  63.790  80.502  1.00  0.00           N  
ATOM    865  C8    G    27      21.433  63.503  81.341  1.00  0.00           C  
ATOM    866  N9    G    27      21.778  63.729  82.649  1.00  0.00           N  
ATOM    867  H5'   G    27      17.497  61.736  82.996  1.00  0.00           H  
ATOM    868 H5''   G    27      16.562  63.213  83.259  1.00  0.00           H  
ATOM    869  H4'   G    27      18.227  63.170  84.856  1.00  0.00           H  
ATOM    870  H3'   G    27      18.916  65.185  82.654  1.00  0.00           H  
ATOM    871  H1'   G    27      21.596  63.199  84.643  1.00  0.00           H  
ATOM    872  H2'   G    27      20.901  65.800  84.014  1.00  0.00           H  
ATOM    873 HO2'   G    27      20.817  65.744  86.032  1.00  0.00           H  
ATOM    874  H1    G    27      26.396  65.365  81.943  1.00  0.00           H  
ATOM    875  H22   G    27      25.608  65.259  85.302  1.00  0.00           H  
ATOM    876  H21   G    27      26.795  65.622  84.095  1.00  0.00           H  
ATOM    877  H8    G    27      20.447  63.125  81.030  1.00  0.00           H  
ATOM    878  P     U    28      17.879  67.200  83.966  1.00  0.00           P  
ATOM    879  OP2   U    28      18.081  67.246  82.496  1.00  0.00           O  
ATOM    880  OP1   U    28      16.591  67.661  84.545  1.00  0.00           O  
ATOM    881  O5'   U    28      19.052  68.031  84.651  1.00  0.00           O  
ATOM    882  C5'   U    28      19.184  68.080  86.064  1.00  0.00           C  
ATOM    883  C4'   U    28      20.507  68.672  86.480  1.00  0.00           C  
ATOM    884  O4'   U    28      21.605  67.822  86.047  1.00  0.00           O  
ATOM    885  C3'   U    28      20.856  70.025  85.879  1.00  0.00           C  
ATOM    886  O3'   U    28      20.104  71.088  86.436  1.00  0.00           O  
ATOM    887  C1'   U    28      22.748  68.623  85.887  1.00  0.00           C  
ATOM    888  C2'   U    28      22.351  70.077  86.153  1.00  0.00           C  
ATOM    889  O2'   U    28      22.615  70.393  87.512  1.00  0.00           O  
ATOM    890  N1    U    28      23.319  68.434  84.532  1.00  0.00           N  
ATOM    891  C2    U    28      24.688  68.578  84.398  1.00  0.00           C  
ATOM    892  O2    U    28      25.423  68.848  85.332  1.00  0.00           O  
ATOM    893  N3    U    28      25.172  68.394  83.127  1.00  0.00           N  
ATOM    894  C4    U    28      24.444  68.087  81.996  1.00  0.00           C  
ATOM    895  O4    U    28      25.028  67.953  80.919  1.00  0.00           O  
ATOM    896  C5    U    28      23.035  67.953  82.210  1.00  0.00           C  
ATOM    897  C6    U    28      22.538  68.126  83.438  1.00  0.00           C  
ATOM    898  H5'   U    28      19.114  67.170  86.422  1.00  0.00           H  
ATOM    899 H5''   U    28      18.459  68.626  86.434  1.00  0.00           H  
ATOM    900  H4'   U    28      20.525  68.746  87.457  1.00  0.00           H  
ATOM    901  H3'   U    28      20.722  70.011  84.909  1.00  0.00           H  
ATOM    902  H1'   U    28      23.404  68.340  86.559  1.00  0.00           H  
ATOM    903  H2'   U    28      22.807  70.695  85.543  1.00  0.00           H  
ATOM    904 HO2'   U    28      23.227  71.158  87.550  1.00  0.00           H  
ATOM    905  H3    U    28      26.139  68.492  83.010  1.00  0.00           H  
ATOM    906  H5    U    28      22.441  67.736  81.461  1.00  0.00           H  
ATOM    907  H6    U    28      21.571  68.031  83.558  1.00  0.00           H  
ATOM    908  P     U    29      19.759  72.385  85.552  1.00  0.00           P  
ATOM    909  OP2   U    29      19.422  71.929  84.180  1.00  0.00           O  
ATOM    910  OP1   U    29      18.786  73.213  86.310  1.00  0.00           O  
ATOM    911  O5'   U    29      21.136  73.182  85.483  1.00  0.00           O  
ATOM    912  C5'   U    29      21.597  73.940  86.591  1.00  0.00           C  
ATOM    913  C4'   U    29      23.097  74.100  86.572  1.00  0.00           C  
ATOM    914  O4'   U    29      23.724  72.845  86.205  1.00  0.00           O  
ATOM    915  C3'   U    29      23.655  75.070  85.542  1.00  0.00           C  
ATOM    916  O3'   U    29      23.534  76.425  85.936  1.00  0.00           O  
ATOM    917  C1'   U    29      24.880  73.083  85.452  1.00  0.00           C  
ATOM    918  C2'   U    29      25.087  74.586  85.399  1.00  0.00           C  
ATOM    919  O2'   U    29      25.880  74.992  86.506  1.00  0.00           O  
ATOM    920  N1    U    29      24.725  72.488  84.103  1.00  0.00           N  
ATOM    921  C2    U    29      25.883  72.137  83.432  1.00  0.00           C  
ATOM    922  O2    U    29      26.997  72.294  83.900  1.00  0.00           O  
ATOM    923  N3    U    29      25.691  71.590  82.187  1.00  0.00           N  
ATOM    924  C4    U    29      24.488  71.363  81.554  1.00  0.00           C  
ATOM    925  O4    U    29      24.481  70.862  80.429  1.00  0.00           O  
ATOM    926  C5    U    29      23.334  71.750  82.307  1.00  0.00           C  
ATOM    927  C6    U    29      23.491  72.284  83.523  1.00  0.00           C  
ATOM    928  H5'   U    29      21.334  73.487  87.419  1.00  0.00           H  
ATOM    929 H5''   U    29      21.181  74.827  86.566  1.00  0.00           H  
ATOM    930  H4'   U    29      23.407  74.369  87.461  1.00  0.00           H  
ATOM    931  H3'   U    29      23.194  74.942  84.687  1.00  0.00           H  
ATOM    932  H1'   U    29      25.644  72.667  85.905  1.00  0.00           H  
ATOM    933  H2'   U    29      25.479  74.871  84.548  1.00  0.00           H  
ATOM    934 HO2'   U    29      26.750  75.302  86.178  1.00  0.00           H  
ATOM    935  H3    U    29      26.498  71.334  81.694  1.00  0.00           H  
ATOM    936  H5    U    29      22.436  71.624  81.934  1.00  0.00           H  
ATOM    937  H6    U    29      22.686  72.542  84.017  1.00  0.00           H  
ATOM    938  P     C    30      23.524  77.591  84.830  1.00  0.00           P  
ATOM    939  OP2   C    30      22.672  77.147  83.699  1.00  0.00           O  
ATOM    940  OP1   C    30      23.221  78.873  85.517  1.00  0.00           O  
ATOM    941  O5'   C    30      25.032  77.652  84.319  1.00  0.00           O  
ATOM    942  C5'   C    30      26.078  78.071  85.182  1.00  0.00           C  
ATOM    943  C4'   C    30      27.430  77.740  84.616  1.00  0.00           C  
ATOM    944  O4'   C    30      27.486  76.315  84.335  1.00  0.00           O  
ATOM    945  C3'   C    30      27.746  78.358  83.268  1.00  0.00           C  
ATOM    946  O3'   C    30      28.189  79.696  83.355  1.00  0.00           O  
ATOM    947  C1'   C    30      28.288  76.088  83.200  1.00  0.00           C  
ATOM    948  C2'   C    30      28.837  77.438  82.760  1.00  0.00           C  
ATOM    949  O2'   C    30      30.069  77.656  83.416  1.00  0.00           O  
ATOM    950  N1    C    30      27.464  75.459  82.147  1.00  0.00           N  
ATOM    951  C2    C    30      28.086  74.582  81.248  1.00  0.00           C  
ATOM    952  O2    C    30      29.315  74.411  81.324  1.00  0.00           O  
ATOM    953  N3    C    30      27.337  73.950  80.314  1.00  0.00           N  
ATOM    954  C4    C    30      26.021  74.175  80.246  1.00  0.00           C  
ATOM    955  N4    C    30      25.317  73.498  79.327  1.00  0.00           N  
ATOM    956  C5    C    30      25.368  75.093  81.122  1.00  0.00           C  
ATOM    957  C6    C    30      26.120  75.707  82.047  1.00  0.00           C  
ATOM    958  H5'   C    30      25.976  77.624  86.048  1.00  0.00           H  
ATOM    959 H5''   C    30      26.016  79.040  85.312  1.00  0.00           H  
ATOM    960  H4'   C    30      28.135  78.096  85.381  1.00  0.00           H  
ATOM    961  H3'   C    30      26.875  78.427  82.598  1.00  0.00           H  
ATOM    962  H1'   C    30      29.153  75.431  83.369  1.00  0.00           H  
ATOM    963  H2'   C    30      29.053  77.586  81.692  1.00  0.00           H  
ATOM    964 HO2'   C    30      30.091  78.586  83.785  1.00  0.00           H  
ATOM    965  H42   C    30      24.330  73.642  79.246  1.00  0.00           H  
ATOM    966  H41   C    30      25.778  72.851  78.721  1.00  0.00           H  
ATOM    967  H5    C    30      24.289  75.290  81.037  1.00  0.00           H  
ATOM    968  H6    C    30      25.651  76.421  82.740  1.00  0.00           H  
ATOM    969  P     A    31      27.707  80.753  82.249  1.00  0.00           P  
ATOM    970  OP2   A    31      26.307  80.475  81.885  1.00  0.00           O  
ATOM    971  OP1   A    31      28.076  82.088  82.767  1.00  0.00           O  
ATOM    972  O5'   A    31      28.587  80.400  80.970  1.00  0.00           O  
ATOM    973  C5'   A    31      30.006  80.559  81.002  1.00  0.00           C  
ATOM    974  C4'   A    31      30.633  79.989  79.757  1.00  0.00           C  
ATOM    975  O4'   A    31      30.423  78.556  79.717  1.00  0.00           O  
ATOM    976  C3'   A    31      30.089  80.466  78.421  1.00  0.00           C  
ATOM    977  O3'   A    31      30.607  81.742  78.065  1.00  0.00           O  
ATOM    978  C1'   A    31      30.365  78.125  78.377  1.00  0.00           C  
ATOM    979  C2'   A    31      30.566  79.358  77.492  1.00  0.00           C  
ATOM    980  O2'   A    31      31.940  79.452  77.178  1.00  0.00           O  
ATOM    981  N1    A    31      27.721  74.867  75.399  1.00  0.00           N  
ATOM    982  C2    A    31      28.979  75.318  75.339  1.00  0.00           C  
ATOM    983  N3    A    31      29.609  76.170  76.146  1.00  0.00           N  
ATOM    984  C4    A    31      28.788  76.592  77.123  1.00  0.00           C  
ATOM    985  C5    A    31      27.469  76.224  77.313  1.00  0.00           C  
ATOM    986  C6    A    31      26.923  75.310  76.395  1.00  0.00           C  
ATOM    987  N6    A    31      25.668  74.859  76.461  1.00  0.00           N  
ATOM    988  N7    A    31      26.937  76.861  78.424  1.00  0.00           N  
ATOM    989  C8    A    31      27.927  77.585  78.877  1.00  0.00           C  
ATOM    990  N9    A    31      29.081  77.467  78.142  1.00  0.00           N  
ATOM    991  H5'   A    31      30.424  80.055  81.886  1.00  0.00           H  
ATOM    992 H5''   A    31      30.265  81.625  81.087  1.00  0.00           H  
ATOM    993  H4'   A    31      31.686  80.301  79.819  1.00  0.00           H  
ATOM    994  H3'   A    31      28.998  80.613  78.415  1.00  0.00           H  
ATOM    995  H1'   A    31      31.147  77.402  78.101  1.00  0.00           H  
ATOM    996  H2'   A    31      30.058  79.373  76.517  1.00  0.00           H  
ATOM    997 HO2'   A    31      32.267  80.374  77.383  1.00  0.00           H  
ATOM    998  H2    A    31      29.579  74.930  74.504  1.00  0.00           H  
ATOM    999  H61   A    31      25.335  74.205  75.780  1.00  0.00           H  
ATOM   1000  H62   A    31      25.061  75.174  77.189  1.00  0.00           H  
ATOM   1001  H8    A    31      27.845  78.227  79.767  1.00  0.00           H  
ATOM   1002  P     G    32      29.710  82.760  77.195  1.00  0.00           P  
ATOM   1003  OP2   G    32      28.293  82.609  77.624  1.00  0.00           O  
ATOM   1004  OP1   G    32      30.360  84.098  77.272  1.00  0.00           O  
ATOM   1005  O5'   G    32      29.848  82.238  75.693  1.00  0.00           O  
ATOM   1006  C5'   G    32      31.129  82.189  75.016  1.00  0.00           C  
ATOM   1007  C4'   G    32      31.003  81.417  73.710  1.00  0.00           C  
ATOM   1008  O4'   G    32      30.255  80.187  73.959  1.00  0.00           O  
ATOM   1009  C3'   G    32      30.250  82.139  72.588  1.00  0.00           C  
ATOM   1010  O3'   G    32      30.712  81.703  71.308  1.00  0.00           O  
ATOM   1011  C1'   G    32      29.148  80.127  73.100  1.00  0.00           C  
ATOM   1012  C2'   G    32      28.843  81.582  72.753  1.00  0.00           C  
ATOM   1013  O2'   G    32      28.072  81.643  71.582  1.00  0.00           O  
ATOM   1014  N1    G    32      25.531  76.571  72.720  1.00  0.00           N  
ATOM   1015  C2    G    32      26.500  76.924  71.820  1.00  0.00           C  
ATOM   1016  N2    G    32      26.483  76.264  70.656  1.00  0.00           N  
ATOM   1017  N3    G    32      27.416  77.859  72.043  1.00  0.00           N  
ATOM   1018  C4    G    32      27.272  78.430  73.253  1.00  0.00           C  
ATOM   1019  C5    G    32      26.337  78.151  74.227  1.00  0.00           C  
ATOM   1020  C6    G    32      25.364  77.141  73.978  1.00  0.00           C  
ATOM   1021  O6    G    32      24.454  76.755  74.709  1.00  0.00           O  
ATOM   1022  N7    G    32      26.531  78.958  75.342  1.00  0.00           N  
ATOM   1023  C8    G    32      27.553  79.706  75.027  1.00  0.00           C  
ATOM   1024  N9    G    32      28.044  79.447  73.770  1.00  0.00           N  
ATOM   1025  H5'   G    32      31.879  81.708  75.660  1.00  0.00           H  
ATOM   1026 H5''   G    32      31.487  83.209  74.811  1.00  0.00           H  
ATOM   1027  H4'   G    32      32.042  81.277  73.379  1.00  0.00           H  
ATOM   1028  H3'   G    32      30.405  83.229  72.580  1.00  0.00           H  
ATOM   1029  H1'   G    32      29.307  79.598  72.149  1.00  0.00           H  
ATOM   1030  H2'   G    32      28.251  82.136  73.496  1.00  0.00           H  
ATOM   1031 HO2'   G    32      27.163  81.263  71.759  1.00  0.00           H  
ATOM   1032  H1    G    32      24.893  75.849  72.453  1.00  0.00           H  
ATOM   1033  H22   G    32      27.163  76.475  69.953  1.00  0.00           H  
ATOM   1034  H21   G    32      25.793  75.561  70.489  1.00  0.00           H  
ATOM   1035  H8    G    32      27.975  80.470  75.698  1.00  0.00           H  
ATOM   1036  P     U    33      30.856  82.753  70.100  1.00  0.00           P  
ATOM   1037  OP2   U    33      31.105  84.095  70.685  1.00  0.00           O  
ATOM   1038  OP1   U    33      31.814  82.193  69.113  1.00  0.00           O  
ATOM   1039  O5'   U    33      29.410  82.769  69.430  1.00  0.00           O  
ATOM   1040  C5'   U    33      28.933  81.650  68.698  1.00  0.00           C  
ATOM   1041  C4'   U    33      27.440  81.716  68.490  1.00  0.00           C  
ATOM   1042  O4'   U    33      26.761  81.873  69.763  1.00  0.00           O  
ATOM   1043  C3'   U    33      26.929  82.896  67.678  1.00  0.00           C  
ATOM   1044  O3'   U    33      27.131  82.739  66.285  1.00  0.00           O  
ATOM   1045  C1'   U    33      25.558  82.556  69.553  1.00  0.00           C  
ATOM   1046  C2'   U    33      25.454  82.865  68.060  1.00  0.00           C  
ATOM   1047  O2'   U    33      24.775  81.803  67.404  1.00  0.00           O  
ATOM   1048  N1    U    33      25.532  83.783  70.385  1.00  0.00           N  
ATOM   1049  C2    U    33      24.296  84.351  70.634  1.00  0.00           C  
ATOM   1050  O2    U    33      23.253  83.889  70.205  1.00  0.00           O  
ATOM   1051  N3    U    33      24.321  85.484  71.408  1.00  0.00           N  
ATOM   1052  C4    U    33      25.431  86.098  71.948  1.00  0.00           C  
ATOM   1053  O4    U    33      25.289  87.118  72.626  1.00  0.00           O  
ATOM   1054  C5    U    33      26.675  85.456  71.649  1.00  0.00           C  
ATOM   1055  C6    U    33      26.679  84.350  70.898  1.00  0.00           C  
ATOM   1056  H5'   U    33      29.151  80.831  69.190  1.00  0.00           H  
ATOM   1057 H5''   U    33      29.376  81.626  67.825  1.00  0.00           H  
ATOM   1058  H4'   U    33      27.142  80.880  68.076  1.00  0.00           H  
ATOM   1059  H3'   U    33      27.344  83.720  68.009  1.00  0.00           H  
ATOM   1060  H1'   U    33      24.815  81.971  69.814  1.00  0.00           H  
ATOM   1061  H2'   U    33      25.021  83.728  67.894  1.00  0.00           H  
ATOM   1062 HO2'   U    33      25.257  81.577  66.581  1.00  0.00           H  
ATOM   1063  H3    U    33      23.456  85.903  71.597  1.00  0.00           H  
ATOM   1064  H5    U    33      27.516  85.824  71.993  1.00  0.00           H  
ATOM   1065  H6    U    33      27.543  83.930  70.707  1.00  0.00           H  
ATOM   1066  P     A    34      27.683  83.965  65.404  1.00  0.00           P  
ATOM   1067  OP2   A    34      28.795  84.604  66.152  1.00  0.00           O  
ATOM   1068  OP1   A    34      27.915  83.472  64.023  1.00  0.00           O  
ATOM   1069  O5'   A    34      26.464  84.990  65.364  1.00  0.00           O  
ATOM   1070  C5'   A    34      25.223  84.624  64.780  1.00  0.00           C  
ATOM   1071  C4'   A    34      24.123  85.567  65.184  1.00  0.00           C  
ATOM   1072  O4'   A    34      23.935  85.483  66.621  1.00  0.00           O  
ATOM   1073  C3'   A    34      24.350  87.039  64.913  1.00  0.00           C  
ATOM   1074  O3'   A    34      23.924  87.344  63.595  1.00  0.00           O  
ATOM   1075  C1'   A    34      23.681  86.757  67.154  1.00  0.00           C  
ATOM   1076  C2'   A    34      23.444  87.678  65.956  1.00  0.00           C  
ATOM   1077  O2'   A    34      22.079  87.609  65.588  1.00  0.00           O  
ATOM   1078  N1    A    34      25.505  89.904  70.782  1.00  0.00           N  
ATOM   1079  C2    A    34      24.291  89.776  70.230  1.00  0.00           C  
ATOM   1080  N3    A    34      23.880  88.937  69.295  1.00  0.00           N  
ATOM   1081  C4    A    34      24.886  88.142  68.900  1.00  0.00           C  
ATOM   1082  C5    A    34      26.188  88.154  69.369  1.00  0.00           C  
ATOM   1083  C6    A    34      26.494  89.087  70.364  1.00  0.00           C  
ATOM   1084  N6    A    34      27.700  89.212  70.917  1.00  0.00           N  
ATOM   1085  N7    A    34      26.954  87.188  68.724  1.00  0.00           N  
ATOM   1086  C8    A    34      26.108  86.619  67.900  1.00  0.00           C  
ATOM   1087  N9    A    34      24.840  87.152  67.950  1.00  0.00           N  
ATOM   1088  H5'   A    34      24.989  83.717  65.068  1.00  0.00           H  
ATOM   1089 H5''   A    34      25.312  84.635  63.804  1.00  0.00           H  
ATOM   1090  H4'   A    34      23.261  85.249  64.579  1.00  0.00           H  
ATOM   1091  H3'   A    34      25.409  87.337  64.951  1.00  0.00           H  
ATOM   1092  H1'   A    34      22.801  86.851  67.807  1.00  0.00           H  
ATOM   1093  H2'   A    34      23.649  88.749  66.097  1.00  0.00           H  
ATOM   1094 HO2'   A    34      22.004  87.533  64.593  1.00  0.00           H  
ATOM   1095  H2    A    34      23.527  90.469  70.608  1.00  0.00           H  
ATOM   1096  H61   A    34      27.856  89.900  71.627  1.00  0.00           H  
ATOM   1097  H62   A    34      28.449  88.619  70.624  1.00  0.00           H  
ATOM   1098  H8    A    34      26.389  85.797  67.224  1.00  0.00           H  
ATOM   1099  P     C    35      24.842  88.256  62.657  1.00  0.00           P  
ATOM   1100  OP2   C    35      26.255  87.930  62.950  1.00  0.00           O  
ATOM   1101  OP1   C    35      24.329  88.134  61.274  1.00  0.00           O  
ATOM   1102  O5'   C    35      24.564  89.737  63.158  1.00  0.00           O  
ATOM   1103  C5'   C    35      23.296  90.343  62.953  1.00  0.00           C  
ATOM   1104  C4'   C    35      23.142  91.538  63.853  1.00  0.00           C  
ATOM   1105  O4'   C    35      23.236  91.105  65.233  1.00  0.00           O  
ATOM   1106  C3'   C    35      24.236  92.584  63.736  1.00  0.00           C  
ATOM   1107  O3'   C    35      23.990  93.455  62.645  1.00  0.00           O  
ATOM   1108  C1'   C    35      23.854  92.114  66.011  1.00  0.00           C  
ATOM   1109  C2'   C    35      24.137  93.292  65.082  1.00  0.00           C  
ATOM   1110  O2'   C    35      23.079  94.218  65.176  1.00  0.00           O  
ATOM   1111  N1    C    35      25.098  91.596  66.585  1.00  0.00           N  
ATOM   1112  C2    C    35      25.587  92.195  67.737  1.00  0.00           C  
ATOM   1113  O2    C    35      24.930  93.111  68.252  1.00  0.00           O  
ATOM   1114  N3    C    35      26.754  91.765  68.263  1.00  0.00           N  
ATOM   1115  C4    C    35      27.413  90.768  67.676  1.00  0.00           C  
ATOM   1116  N4    C    35      28.561  90.380  68.213  1.00  0.00           N  
ATOM   1117  C5    C    35      26.923  90.126  66.506  1.00  0.00           C  
ATOM   1118  C6    C    35      25.771  90.566  66.000  1.00  0.00           C  
ATOM   1119  H5'   C    35      22.493  89.619  63.155  1.00  0.00           H  
ATOM   1120 H5''   C    35      23.191  90.653  61.902  1.00  0.00           H  
ATOM   1121  H4'   C    35      22.173  91.971  63.562  1.00  0.00           H  
ATOM   1122  H3'   C    35      25.230  92.160  63.529  1.00  0.00           H  
ATOM   1123  H1'   C    35      23.240  92.499  66.838  1.00  0.00           H  
ATOM   1124  H2'   C    35      25.031  93.889  65.314  1.00  0.00           H  
ATOM   1125 HO2'   C    35      22.792  94.492  64.257  1.00  0.00           H  
ATOM   1126  H42   C    35      29.082  89.635  67.797  1.00  0.00           H  
ATOM   1127  H41   C    35      28.906  90.833  69.035  1.00  0.00           H  
ATOM   1128  H5    C    35      27.477  89.299  66.036  1.00  0.00           H  
ATOM   1129  H6    C    35      25.360  90.094  65.095  1.00  0.00           H  
ATOM   1130  P     C    36      25.192  94.352  62.052  1.00  0.00           P  
ATOM   1131  OP2   C    36      26.491  93.692  62.355  1.00  0.00           O  
ATOM   1132  OP1   C    36      24.856  94.669  60.643  1.00  0.00           O  
ATOM   1133  O5'   C    36      25.112  95.688  62.919  1.00  0.00           O  
ATOM   1134  C5'   C    36      26.275  96.500  63.143  1.00  0.00           C  
ATOM   1135  C4'   C    36      26.292  97.004  64.566  1.00  0.00           C  
ATOM   1136  O4'   C    36      26.327  95.872  65.468  1.00  0.00           O  
ATOM   1137  C3'   C    36      27.544  97.784  64.935  1.00  0.00           C  
ATOM   1138  O3'   C    36      27.367  99.156  64.594  1.00  0.00           O  
ATOM   1139  C1'   C    36      27.110  96.157  66.622  1.00  0.00           C  
ATOM   1140  C2'   C    36      27.650  97.583  66.446  1.00  0.00           C  
ATOM   1141  O2'   C    36      26.856  98.470  67.200  1.00  0.00           O  
ATOM   1142  N1    C    36      28.119  95.086  66.757  1.00  0.00           N  
ATOM   1143  C2    C    36      28.802  94.963  67.976  1.00  0.00           C  
ATOM   1144  O2    C    36      28.545  95.756  68.900  1.00  0.00           O  
ATOM   1145  N3    C    36      29.722  93.989  68.121  1.00  0.00           N  
ATOM   1146  C4    C    36      29.976  93.154  67.116  1.00  0.00           C  
ATOM   1147  N4    C    36      30.900  92.208  67.316  1.00  0.00           N  
ATOM   1148  C5    C    36      29.298  93.253  65.864  1.00  0.00           C  
ATOM   1149  C6    C    36      28.386  94.225  65.730  1.00  0.00           C  
ATOM   1150  H5'   C    36      26.280  97.352  62.448  1.00  0.00           H  
ATOM   1151 H5''   C    36      27.186  95.917  62.945  1.00  0.00           H  
ATOM   1152  H4'   C    36      25.393  97.633  64.639  1.00  0.00           H  
ATOM   1153  H3'   C    36      28.442  97.464  64.384  1.00  0.00           H  
ATOM   1154  H1'   C    36      26.548  96.142  67.567  1.00  0.00           H  
ATOM   1155  H2'   C    36      28.668  97.748  66.825  1.00  0.00           H  
ATOM   1156 HO2'   C    36      27.443  99.021  67.794  1.00  0.00           H  
ATOM   1157  H42   C    36      31.121  91.561  66.585  1.00  0.00           H  
ATOM   1158  H41   C    36      31.369  92.146  68.196  1.00  0.00           H  
ATOM   1159  H5    C    36      29.518  92.557  65.041  1.00  0.00           H  
ATOM   1160  H6    C    36      27.842  94.332  64.780  1.00  0.00           H  
ATOM   1161  P     A    37      28.613 100.027  64.073  1.00  0.00           P  
ATOM   1162  OP2   A    37      29.486  99.141  63.263  1.00  0.00           O  
ATOM   1163  OP1   A    37      28.083 101.279  63.478  1.00  0.00           O  
ATOM   1164  O5'   A    37      29.400 100.408  65.405  1.00  0.00           O  
ATOM   1165  C5'   A    37      28.834 101.297  66.357  1.00  0.00           C  
ATOM   1166  C4'   A    37      29.449 101.112  67.722  1.00  0.00           C  
ATOM   1167  O4'   A    37      29.554  99.707  68.041  1.00  0.00           O  
ATOM   1168  C3'   A    37      30.872 101.622  67.887  1.00  0.00           C  
ATOM   1169  O3'   A    37      30.939 103.022  68.098  1.00  0.00           O  
ATOM   1170  C1'   A    37      30.728  99.438  68.785  1.00  0.00           C  
ATOM   1171  C2'   A    37      31.407 100.775  69.042  1.00  0.00           C  
ATOM   1172  O2'   A    37      30.968 101.279  70.296  1.00  0.00           O  
ATOM   1173  N1    A    37      34.937  96.467  68.888  1.00  0.00           N  
ATOM   1174  C2    A    37      34.364  97.249  69.812  1.00  0.00           C  
ATOM   1175  N3    A    37      33.267  97.997  69.717  1.00  0.00           N  
ATOM   1176  C4    A    37      32.724  97.892  68.491  1.00  0.00           C  
ATOM   1177  C5    A    37      33.195  97.129  67.440  1.00  0.00           C  
ATOM   1178  C6    A    37      34.365  96.382  67.667  1.00  0.00           C  
ATOM   1179  N6    A    37      34.936  95.602  66.747  1.00  0.00           N  
ATOM   1180  N7    A    37      32.375  97.266  66.328  1.00  0.00           N  
ATOM   1181  C8    A    37      31.442  98.095  66.726  1.00  0.00           C  
ATOM   1182  N9    A    37      31.591  98.514  68.025  1.00  0.00           N  
ATOM   1183  H5'   A    37      27.870 101.131  66.416  1.00  0.00           H  
ATOM   1184 H5''   A    37      28.982 102.219  66.062  1.00  0.00           H  
ATOM   1185  H4'   A    37      28.875 101.543  68.389  1.00  0.00           H  
ATOM   1186  H3'   A    37      31.385 101.415  67.077  1.00  0.00           H  
ATOM   1187  H1'   A    37      30.482  99.027  69.640  1.00  0.00           H  
ATOM   1188  H2'   A    37      32.383 100.692  69.005  1.00  0.00           H  
ATOM   1189 HO2'   A    37      30.708 102.217  70.189  1.00  0.00           H  
ATOM   1190  H2    A    37      34.818  97.276  70.680  1.00  0.00           H  
ATOM   1191  H61   A    37      35.753  95.105  66.965  1.00  0.00           H  
ATOM   1192  H62   A    37      34.539  95.525  65.854  1.00  0.00           H  
ATOM   1193  H8    A    37      30.706  98.390  66.149  1.00  0.00           H  
ATOM   1194  P     A    38      32.196 103.862  67.553  1.00  0.00           P  
ATOM   1195  OP2   A    38      32.348 103.574  66.104  1.00  0.00           O  
ATOM   1196  OP1   A    38      32.045 105.266  68.011  1.00  0.00           O  
ATOM   1197  O5'   A    38      33.443 103.226  68.314  1.00  0.00           O  
ATOM   1198  C5'   A    38      33.666 103.486  69.692  1.00  0.00           C  
ATOM   1199  C4'   A    38      34.804 102.660  70.235  1.00  0.00           C  
ATOM   1200  O4'   A    38      34.562 101.257  69.963  1.00  0.00           O  
ATOM   1201  C3'   A    38      36.171 102.920  69.620  1.00  0.00           C  
ATOM   1202  O3'   A    38      36.838 104.028  70.198  1.00  0.00           O  
ATOM   1203  C1'   A    38      35.771 100.612  69.642  1.00  0.00           C  
ATOM   1204  C2'   A    38      36.898 101.613  69.846  1.00  0.00           C  
ATOM   1205  O2'   A    38      37.374 101.513  71.180  1.00  0.00           O  
ATOM   1206  N1    A    38      37.866  97.512  66.098  1.00  0.00           N  
ATOM   1207  C2    A    38      38.177  97.756  67.378  1.00  0.00           C  
ATOM   1208  N3    A    38      37.588  98.577  68.244  1.00  0.00           N  
ATOM   1209  C4    A    38      36.548  99.207  67.670  1.00  0.00           C  
ATOM   1210  C5    A    38      36.107  99.061  66.368  1.00  0.00           C  
ATOM   1211  C6    A    38      36.815  98.161  65.552  1.00  0.00           C  
ATOM   1212  N6    A    38      36.507  97.918  64.277  1.00  0.00           N  
ATOM   1213  N7    A    38      35.005  99.871  66.130  1.00  0.00           N  
ATOM   1214  C8    A    38      34.808 100.479  67.274  1.00  0.00           C  
ATOM   1215  N9    A    38      35.705 100.124  68.251  1.00  0.00           N  
ATOM   1216  H5'   A    38      32.850 103.275  70.194  1.00  0.00           H  
ATOM   1217 H5''   A    38      33.876 104.436  69.809  1.00  0.00           H  
ATOM   1218  H4'   A    38      34.858 102.792  71.205  1.00  0.00           H  
ATOM   1219  H3'   A    38      36.067 103.063  68.655  1.00  0.00           H  
ATOM   1220  H1'   A    38      35.896  99.852  70.249  1.00  0.00           H  
ATOM   1221  H2'   A    38      37.618 101.485  69.192  1.00  0.00           H  
ATOM   1222 HO2'   A    38      37.490 102.415  71.545  1.00  0.00           H  
ATOM   1223  H2    A    38      38.948  97.260  67.725  1.00  0.00           H  
ATOM   1224  H61   A    38      37.038  97.279  63.757  1.00  0.00           H  
ATOM   1225  H62   A    38      35.748  98.377  63.859  1.00  0.00           H  
ATOM   1226  H8    A    38      34.086 101.127  67.418  1.00  0.00           H  
ATOM   1227  P     G    39      37.549 105.122  69.260  1.00  0.00           P  
ATOM   1228  OP2   G    39      36.539 105.628  68.296  1.00  0.00           O  
ATOM   1229  OP1   G    39      38.272 106.080  70.136  1.00  0.00           O  
ATOM   1230  O5'   G    39      38.633 104.286  68.445  1.00  0.00           O  
ATOM   1231  C5'   G    39      39.751 103.707  69.101  1.00  0.00           C  
ATOM   1232  C4'   G    39      40.496 102.746  68.192  1.00  0.00           C  
ATOM   1233  O4'   G    39      39.595 101.690  67.748  1.00  0.00           O  
ATOM   1234  C3'   G    39      41.054 103.303  66.891  1.00  0.00           C  
ATOM   1235  O3'   G    39      42.316 103.937  67.069  1.00  0.00           O  
ATOM   1236  C1'   G    39      39.878 101.317  66.431  1.00  0.00           C  
ATOM   1237  C2'   G    39      41.167 102.043  66.045  1.00  0.00           C  
ATOM   1238  O2'   G    39      42.272 101.239  66.417  1.00  0.00           O  
ATOM   1239  N1    G    39      37.713 101.035  61.847  1.00  0.00           N  
ATOM   1240  C2    G    39      38.830 100.403  62.322  1.00  0.00           C  
ATOM   1241  N2    G    39      39.481  99.627  61.448  1.00  0.00           N  
ATOM   1242  N3    G    39      39.281 100.527  63.555  1.00  0.00           N  
ATOM   1243  C4    G    39      38.522 101.365  64.288  1.00  0.00           C  
ATOM   1244  C5    G    39      37.385 102.049  63.909  1.00  0.00           C  
ATOM   1245  C6    G    39      36.906 101.894  62.581  1.00  0.00           C  
ATOM   1246  O6    G    39      35.915 102.417  62.050  1.00  0.00           O  
ATOM   1247  N7    G    39      36.894 102.813  64.960  1.00  0.00           N  
ATOM   1248  C8    G    39      37.731 102.590  65.940  1.00  0.00           C  
ATOM   1249  N9    G    39      38.752 101.734  65.595  1.00  0.00           N  
ATOM   1250  H5'   G    39      39.441 103.221  69.894  1.00  0.00           H  
ATOM   1251 H5''   G    39      40.362 104.420  69.382  1.00  0.00           H  
ATOM   1252  H4'   G    39      41.345 102.405  68.800  1.00  0.00           H  
ATOM   1253  H3'   G    39      40.431 104.091  66.442  1.00  0.00           H  
ATOM   1254  H1'   G    39      40.045 100.247  66.241  1.00  0.00           H  
ATOM   1255  H2'   G    39      41.322 102.261  64.979  1.00  0.00           H  
ATOM   1256 HO2'   G    39      42.967 101.808  66.859  1.00  0.00           H  
ATOM   1257  H1    G    39      37.456 100.866  60.896  1.00  0.00           H  
ATOM   1258  H22   G    39      40.309  99.141  61.732  1.00  0.00           H  
ATOM   1259  H21   G    39      39.142  99.532  60.513  1.00  0.00           H  
ATOM   1260  H8    G    39      37.634 103.049  66.936  1.00  0.00           H  
ATOM   1261  P     U    40      42.611 105.355  66.356  1.00  0.00           P  
ATOM   1262  OP2   U    40      41.414 106.218  66.423  1.00  0.00           O  
ATOM   1263  OP1   U    40      43.892 105.845  66.932  1.00  0.00           O  
ATOM   1264  O5'   U    40      42.858 104.993  64.825  1.00  0.00           O  
ATOM   1265  C5'   U    40      43.934 104.117  64.437  1.00  0.00           C  
ATOM   1266  C4'   U    40      43.792 103.721  62.988  1.00  0.00           C  
ATOM   1267  O4'   U    40      42.583 102.938  62.805  1.00  0.00           O  
ATOM   1268  C3'   U    40      43.647 104.862  61.993  1.00  0.00           C  
ATOM   1269  O3'   U    40      44.886 105.459  61.650  1.00  0.00           O  
ATOM   1270  C1'   U    40      41.989 103.240  61.538  1.00  0.00           C  
ATOM   1271  C2'   U    40      42.947 104.192  60.819  1.00  0.00           C  
ATOM   1272  O2'   U    40      43.859 103.429  60.042  1.00  0.00           O  
ATOM   1273  N1    U    40      40.643 103.832  61.723  1.00  0.00           N  
ATOM   1274  C2    U    40      39.812 103.870  60.619  1.00  0.00           C  
ATOM   1275  O2    U    40      40.140 103.445  59.524  1.00  0.00           O  
ATOM   1276  N3    U    40      38.576 104.425  60.837  1.00  0.00           N  
ATOM   1277  C4    U    40      38.092 104.938  62.023  1.00  0.00           C  
ATOM   1278  O4    U    40      36.953 105.405  62.059  1.00  0.00           O  
ATOM   1279  C5    U    40      39.005 104.864  63.123  1.00  0.00           C  
ATOM   1280  C6    U    40      40.216 104.327  62.938  1.00  0.00           C  
ATOM   1281  H5'   U    40      43.934 103.216  65.067  1.00  0.00           H  
ATOM   1282 H5''   U    40      44.902 104.617  64.590  1.00  0.00           H  
ATOM   1283  H4'   U    40      44.565 103.174  62.733  1.00  0.00           H  
ATOM   1284  H3'   U    40      43.054 105.546  62.371  1.00  0.00           H  
ATOM   1285  H1'   U    40      41.909 102.409  61.024  1.00  0.00           H  
ATOM   1286  H2'   U    40      42.460 104.843  60.271  1.00  0.00           H  
ATOM   1287 HO2'   U    40      44.770 103.741  60.223  1.00  0.00           H  
ATOM   1288  H3    U    40      37.972 104.463  60.067  1.00  0.00           H  
ATOM   1289  H5    U    40      38.744 105.204  64.004  1.00  0.00           H  
ATOM   1290  H6    U    40      40.822 104.289  63.706  1.00  0.00           H  
ATOM   1291  P     C    41      44.941 106.994  61.174  1.00  0.00           P  
ATOM   1292  OP2   C    41      44.102 107.793  62.101  1.00  0.00           O  
ATOM   1293  OP1   C    41      46.365 107.360  60.972  1.00  0.00           O  
ATOM   1294  O5'   C    41      44.230 106.981  59.749  1.00  0.00           O  
ATOM   1295  C5'   C    41      44.910 106.505  58.598  1.00  0.00           C  
ATOM   1296  C4'   C    41      44.051 106.609  57.361  1.00  0.00           C  
ATOM   1297  O4'   C    41      42.826 105.853  57.544  1.00  0.00           O  
ATOM   1298  C3'   C    41      43.572 108.004  56.993  1.00  0.00           C  
ATOM   1299  O3'   C    41      44.561 108.772  56.327  1.00  0.00           O  
ATOM   1300  C1'   C    41      41.739 106.518  56.869  1.00  0.00           C  
ATOM   1301  C2'   C    41      42.343 107.720  56.141  1.00  0.00           C  
ATOM   1302  O2'   C    41      42.707 107.327  54.826  1.00  0.00           O  
ATOM   1303  N1    C    41      40.678 106.915  57.828  1.00  0.00           N  
ATOM   1304  C2    C    41      39.415 107.246  57.321  1.00  0.00           C  
ATOM   1305  O2    C    41      39.222 107.200  56.096  1.00  0.00           O  
ATOM   1306  N3    C    41      38.431 107.610  58.174  1.00  0.00           N  
ATOM   1307  C4    C    41      38.664 107.653  59.485  1.00  0.00           C  
ATOM   1308  N4    C    41      37.662 108.019  60.289  1.00  0.00           N  
ATOM   1309  C5    C    41      39.936 107.323  60.031  1.00  0.00           C  
ATOM   1310  C6    C    41      40.902 106.962  59.178  1.00  0.00           C  
ATOM   1311  H5'   C    41      45.156 105.567  58.738  1.00  0.00           H  
ATOM   1312 H5''   C    41      45.724 107.034  58.467  1.00  0.00           H  
ATOM   1313  H4'   C    41      44.545 106.231  56.601  1.00  0.00           H  
ATOM   1314  H3'   C    41      43.296 108.474  57.807  1.00  0.00           H  
ATOM   1315  H1'   C    41      41.366 105.893  56.212  1.00  0.00           H  
ATOM   1316  H2'   C    41      41.726 108.482  56.134  1.00  0.00           H  
ATOM   1317 HO2'   C    41      43.624 107.622  54.647  1.00  0.00           H  
ATOM   1318  H42   C    41      37.801 108.059  61.258  1.00  0.00           H  
ATOM   1319  H41   C    41      36.787 108.246  59.910  1.00  0.00           H  
ATOM   1320  H5    C    41      40.098 107.356  60.997  1.00  0.00           H  
ATOM   1321  H6    C    41      41.785 106.731  59.535  1.00  0.00           H  
ATOM   1322  P     U    42      44.517 110.377  56.391  1.00  0.00           P  
ATOM   1323  OP2   U    42      44.230 110.773  57.794  1.00  0.00           O  
ATOM   1324  OP1   U    42      45.733 110.898  55.716  1.00  0.00           O  
ATOM   1325  O5'   U    42      43.254 110.764  55.502  1.00  0.00           O  
ATOM   1326  C5'   U    42      43.243 110.517  54.104  1.00  0.00           C  
ATOM   1327  C4'   U    42      41.892 110.807  53.498  1.00  0.00           C  
ATOM   1328  O4'   U    42      40.883 109.960  54.108  1.00  0.00           O  
ATOM   1329  C3'   U    42      41.357 112.217  53.694  1.00  0.00           C  
ATOM   1330  O3'   U    42      41.934 113.158  52.805  1.00  0.00           O  
ATOM   1331  C1'   U    42      39.629 110.680  54.176  1.00  0.00           C  
ATOM   1332  C2'   U    42      39.858 112.034  53.503  1.00  0.00           C  
ATOM   1333  O2'   U    42      39.524 111.928  52.127  1.00  0.00           O  
ATOM   1334  N1    U    42      39.162 110.819  55.576  1.00  0.00           N  
ATOM   1335  C2    U    42      37.830 111.135  55.769  1.00  0.00           C  
ATOM   1336  O2    U    42      37.045 111.297  54.852  1.00  0.00           O  
ATOM   1337  N3    U    42      37.443 111.254  57.082  1.00  0.00           N  
ATOM   1338  C4    U    42      38.235 111.093  58.200  1.00  0.00           C  
ATOM   1339  O4    U    42      37.737 111.234  59.318  1.00  0.00           O  
ATOM   1340  C5    U    42      39.601 110.768  57.924  1.00  0.00           C  
ATOM   1341  C6    U    42      40.003 110.646  56.655  1.00  0.00           C  
ATOM   1342  H5'   U    42      43.469 109.577  53.945  1.00  0.00           H  
ATOM   1343 H5''   U    42      43.914 111.085  53.673  1.00  0.00           H  
ATOM   1344  H4'   U    42      41.928 110.614  52.537  1.00  0.00           H  
ATOM   1345  H3'   U    42      41.530 112.500  54.618  1.00  0.00           H  
ATOM   1346  H1'   U    42      38.965 110.171  53.664  1.00  0.00           H  
ATOM   1347  H2'   U    42      39.349 112.746  53.946  1.00  0.00           H  
ATOM   1348 HO2'   U    42      40.252 112.306  51.592  1.00  0.00           H  
ATOM   1349  H3    U    42      36.503 111.477  57.242  1.00  0.00           H  
ATOM   1350  H5    U    42      40.235 110.635  58.659  1.00  0.00           H  
ATOM   1351  H6    U    42      40.943 110.424  56.493  1.00  0.00           H  
ATOM   1352  P     C    43      42.031 114.708  53.216  1.00  0.00           P  
ATOM   1353  OP2   C    43      42.508 114.783  54.620  1.00  0.00           O  
ATOM   1354  OP1   C    43      42.778 115.421  52.149  1.00  0.00           O  
ATOM   1355  O5'   C    43      40.520 115.212  53.181  1.00  0.00           O  
ATOM   1356  C5'   C    43      39.817 115.325  51.953  1.00  0.00           C  
ATOM   1357  C4'   C    43      38.382 115.739  52.168  1.00  0.00           C  
ATOM   1358  O4'   C    43      37.690 114.734  52.955  1.00  0.00           O  
ATOM   1359  C3'   C    43      38.165 117.029  52.944  1.00  0.00           C  
ATOM   1360  O3'   C    43      38.348 118.190  52.152  1.00  0.00           O  
ATOM   1361  C1'   C    43      36.714 115.374  53.804  1.00  0.00           C  
ATOM   1362  C2'   C    43      36.746 116.865  53.470  1.00  0.00           C  
ATOM   1363  O2'   C    43      35.787 117.133  52.457  1.00  0.00           O  
ATOM   1364  N1    C    43      37.000 115.110  55.236  1.00  0.00           N  
ATOM   1365  C2    C    43      35.974 115.313  56.168  1.00  0.00           C  
ATOM   1366  O2    C    43      34.865 115.706  55.771  1.00  0.00           O  
ATOM   1367  N3    C    43      36.208 115.080  57.478  1.00  0.00           N  
ATOM   1368  C4    C    43      37.408 114.659  57.879  1.00  0.00           C  
ATOM   1369  N4    C    43      37.594 114.443  59.183  1.00  0.00           N  
ATOM   1370  C5    C    43      38.472 114.444  56.958  1.00  0.00           C  
ATOM   1371  C6    C    43      38.228 114.677  55.663  1.00  0.00           C  
ATOM   1372  H5'   C    43      39.835 114.459  51.494  1.00  0.00           H  
ATOM   1373 H5''   C    43      40.262 115.994  51.391  1.00  0.00           H  
ATOM   1374  H4'   C    43      37.942 115.816  51.295  1.00  0.00           H  
ATOM   1375  H3'   C    43      38.787 117.057  53.702  1.00  0.00           H  
ATOM   1376  H1'   C    43      35.834 115.008  53.576  1.00  0.00           H  
ATOM   1377  H2'   C    43      36.593 117.415  54.268  1.00  0.00           H  
ATOM   1378 HO2'   C    43      36.211 117.662  51.750  1.00  0.00           H  
ATOM   1379  H42   C    43      38.464 114.133  59.509  1.00  0.00           H  
ATOM   1380  H41   C    43      36.859 114.592  59.815  1.00  0.00           H  
ATOM   1381  H5    C    43      39.350 114.134  57.262  1.00  0.00           H  
ATOM   1382  H6    C    43      38.947 114.534  55.013  1.00  0.00           H  
ATOM   1383  P     A    44      38.773 119.580  52.839  1.00  0.00           P  
ATOM   1384  OP2   A    44      39.832 119.292  53.840  1.00  0.00           O  
ATOM   1385  OP1   A    44      39.028 120.568  51.762  1.00  0.00           O  
ATOM   1386  O5'   A    44      37.464 120.035  53.627  1.00  0.00           O  
ATOM   1387  C5'   A    44      36.298 120.443  52.927  1.00  0.00           C  
ATOM   1388  C4'   A    44      35.136 120.658  53.864  1.00  0.00           C  
ATOM   1389  O4'   A    44      34.844 119.426  54.574  1.00  0.00           O  
ATOM   1390  C3'   A    44      35.349 121.682  54.968  1.00  0.00           C  
ATOM   1391  O3'   A    44      35.202 123.019  54.520  1.00  0.00           O  
ATOM   1392  C1'   A    44      34.385 119.744  55.914  1.00  0.00           C  
ATOM   1393  C2'   A    44      34.318 121.270  56.008  1.00  0.00           C  
ATOM   1394  O2'   A    44      33.015 121.697  55.640  1.00  0.00           O  
ATOM   1395  N1    A    44      34.909 118.504  60.888  1.00  0.00           N  
ATOM   1396  C2    A    44      33.907 119.068  60.203  1.00  0.00           C  
ATOM   1397  N3    A    44      33.837 119.362  58.906  1.00  0.00           N  
ATOM   1398  C4    A    44      34.973 119.013  58.277  1.00  0.00           C  
ATOM   1399  C5    A    44      36.088 118.426  58.846  1.00  0.00           C  
ATOM   1400  C6    A    44      36.036 118.164  60.227  1.00  0.00           C  
ATOM   1401  N6    A    44      37.036 117.604  60.912  1.00  0.00           N  
ATOM   1402  N7    A    44      37.070 118.207  57.889  1.00  0.00           N  
ATOM   1403  C8    A    44      36.535 118.660  56.781  1.00  0.00           C  
ATOM   1404  N9    A    44      35.267 119.162  56.943  1.00  0.00           N  
ATOM   1405  H5'   A    44      36.058 119.752  52.274  1.00  0.00           H  
ATOM   1406 H5''   A    44      36.485 121.279  52.452  1.00  0.00           H  
ATOM   1407  H4'   A    44      34.349 120.916  53.340  1.00  0.00           H  
ATOM   1408  H3'   A    44      36.248 121.567  55.344  1.00  0.00           H  
ATOM   1409  H1'   A    44      33.482 119.372  56.010  1.00  0.00           H  
ATOM   1410  H2'   A    44      34.564 121.583  56.904  1.00  0.00           H  
ATOM   1411 HO2'   A    44      33.090 122.421  54.985  1.00  0.00           H  
ATOM   1412  H2    A    44      33.112 119.295  60.729  1.00  0.00           H  
ATOM   1413  H61   A    44      36.941 117.446  61.874  1.00  0.00           H  
ATOM   1414  H62   A    44      37.862 117.349  60.452  1.00  0.00           H  
ATOM   1415  H8    A    44      36.998 118.642  55.917  1.00  0.00           H  
ATOM   1416  P     G    45      35.922 124.220  55.309  1.00  0.00           P  
ATOM   1417  OP2   G    45      37.291 123.774  55.674  1.00  0.00           O  
ATOM   1418  OP1   G    45      35.742 125.464  54.518  1.00  0.00           O  
ATOM   1419  O5'   G    45      35.075 124.362  56.652  1.00  0.00           O  
ATOM   1420  C5'   G    45      33.735 124.831  56.622  1.00  0.00           C  
ATOM   1421  C4'   G    45      33.116 124.829  57.998  1.00  0.00           C  
ATOM   1422  O4'   G    45      33.069 123.472  58.514  1.00  0.00           O  
ATOM   1423  C3'   G    45      33.868 125.606  59.068  1.00  0.00           C  
ATOM   1424  O3'   G    45      33.663 127.006  58.984  1.00  0.00           O  
ATOM   1425  C1'   G    45      33.229 123.515  59.964  1.00  0.00           C  
ATOM   1426  C2'   G    45      33.344 124.989  60.357  1.00  0.00           C  
ATOM   1427  O2'   G    45      32.052 125.483  60.677  1.00  0.00           O  
ATOM   1428  N1    G    45      35.613 121.373  63.920  1.00  0.00           N  
ATOM   1429  C2    G    45      34.443 122.093  63.888  1.00  0.00           C  
ATOM   1430  N2    G    45      33.820 122.267  65.064  1.00  0.00           N  
ATOM   1431  N3    G    45      33.918 122.603  62.786  1.00  0.00           N  
ATOM   1432  C4    G    45      34.670 122.335  61.698  1.00  0.00           C  
ATOM   1433  C5    G    45      35.851 121.628  61.620  1.00  0.00           C  
ATOM   1434  C6    G    45      36.403 121.086  62.810  1.00  0.00           C  
ATOM   1435  O6    G    45      37.441 120.428  62.948  1.00  0.00           O  
ATOM   1436  N7    G    45      36.309 121.576  60.311  1.00  0.00           N  
ATOM   1437  C8    G    45      35.415 122.240  59.630  1.00  0.00           C  
ATOM   1438  N9    G    45      34.394 122.727  60.409  1.00  0.00           N  
ATOM   1439  H5'   G    45      33.207 124.252  56.033  1.00  0.00           H  
ATOM   1440 H5''   G    45      33.724 125.744  56.267  1.00  0.00           H  
ATOM   1441  H4'   G    45      32.202 125.177  57.935  1.00  0.00           H  
ATOM   1442  H3'   G    45      34.828 125.416  58.989  1.00  0.00           H  
ATOM   1443  H1'   G    45      32.411 123.137  60.352  1.00  0.00           H  
ATOM   1444  H2'   G    45      33.975 125.113  61.098  1.00  0.00           H  
ATOM   1445 HO2'   G    45      31.906 126.327  60.201  1.00  0.00           H  
ATOM   1446  H1    G    45      35.917 121.037  64.788  1.00  0.00           H  
ATOM   1447  H22   G    45      32.982 122.772  65.104  1.00  0.00           H  
ATOM   1448  H21   G    45      34.203 121.892  65.884  1.00  0.00           H  
ATOM   1449  H8    G    45      35.468 122.376  58.662  1.00  0.00           H  
ATOM   1450  P     G    46      34.765 128.020  59.567  1.00  0.00           P  
ATOM   1451  OP2   G    46      36.104 127.541  59.138  1.00  0.00           O  
ATOM   1452  OP1   G    46      34.340 129.404  59.237  1.00  0.00           O  
ATOM   1453  O5'   G    46      34.659 127.837  61.147  1.00  0.00           O  
ATOM   1454  C5'   G    46      33.491 128.230  61.850  1.00  0.00           C  
ATOM   1455  C4'   G    46      33.594 127.912  63.320  1.00  0.00           C  
ATOM   1456  O4'   G    46      33.698 126.477  63.506  1.00  0.00           O  
ATOM   1457  C3'   G    46      34.814 128.467  64.040  1.00  0.00           C  
ATOM   1458  O3'   G    46      34.693 129.845  64.356  1.00  0.00           O  
ATOM   1459  C1'   G    46      34.516 126.212  64.678  1.00  0.00           C  
ATOM   1460  C2'   G    46      34.918 127.567  65.262  1.00  0.00           C  
ATOM   1461  O2'   G    46      33.975 127.938  66.257  1.00  0.00           O  
ATOM   1462  N1    G    46      38.313 123.338  66.479  1.00  0.00           N  
ATOM   1463  C2    G    46      37.327 124.010  67.159  1.00  0.00           C  
ATOM   1464  N2    G    46      37.350 123.906  68.497  1.00  0.00           N  
ATOM   1465  N3    G    46      36.385 124.731  66.573  1.00  0.00           N  
ATOM   1466  C4    G    46      36.510 124.729  65.229  1.00  0.00           C  
ATOM   1467  C5    G    46      37.455 124.093  64.454  1.00  0.00           C  
ATOM   1468  C6    G    46      38.459 123.322  65.095  1.00  0.00           C  
ATOM   1469  O6    G    46      39.385 122.682  64.582  1.00  0.00           O  
ATOM   1470  N7    G    46      37.235 124.340  63.107  1.00  0.00           N  
ATOM   1471  C8    G    46      36.179 125.108  63.088  1.00  0.00           C  
ATOM   1472  N9    G    46      35.689 125.383  64.341  1.00  0.00           N  
ATOM   1473  H5'   G    46      32.718 127.760  61.474  1.00  0.00           H  
ATOM   1474 H5''   G    46      33.361 129.196  61.740  1.00  0.00           H  
ATOM   1475  H4'   G    46      32.786 128.233  63.773  1.00  0.00           H  
ATOM   1476  H3'   G    46      35.607 128.336  63.476  1.00  0.00           H  
ATOM   1477  H1'   G    46      33.953 125.734  65.321  1.00  0.00           H  
ATOM   1478  H2'   G    46      35.832 127.547  65.619  1.00  0.00           H  
ATOM   1479 HO2'   G    46      33.686 128.860  66.096  1.00  0.00           H  
ATOM   1480  H1    G    46      38.964 122.831  67.007  1.00  0.00           H  
ATOM   1481  H22   G    46      36.669 124.365  69.035  1.00  0.00           H  
ATOM   1482  H21   G    46      38.043 123.374  68.937  1.00  0.00           H  
ATOM   1483  H8    G    46      35.779 125.452  62.262  1.00  0.00           H  
ATOM   1484  P     G    47      35.998 130.777  64.342  1.00  0.00           P  
ATOM   1485  OP2   G    47      36.752 130.560  63.089  1.00  0.00           O  
ATOM   1486  OP1   G    47      35.523 132.152  64.680  1.00  0.00           O  
ATOM   1487  O5'   G    47      36.872 130.190  65.536  1.00  0.00           O  
ATOM   1488  C5'   G    47      36.471 130.359  66.901  1.00  0.00           C  
ATOM   1489  C4'   G    47      37.460 129.691  67.827  1.00  0.00           C  
ATOM   1490  O4'   G    47      37.473 128.258  67.575  1.00  0.00           O  
ATOM   1491  C3'   G    47      38.922 130.093  67.688  1.00  0.00           C  
ATOM   1492  O3'   G    47      39.192 131.342  68.316  1.00  0.00           O  
ATOM   1493  C1'   G    47      38.749 127.752  67.889  1.00  0.00           C  
ATOM   1494  C2'   G    47      39.620 128.917  68.362  1.00  0.00           C  
ATOM   1495  O2'   G    47      39.556 128.961  69.772  1.00  0.00           O  
ATOM   1496  N1    G    47      42.316 124.603  66.147  1.00  0.00           N  
ATOM   1497  C2    G    47      42.022 124.957  67.437  1.00  0.00           C  
ATOM   1498  N2    G    47      42.803 124.419  68.393  1.00  0.00           N  
ATOM   1499  N3    G    47      41.042 125.778  67.771  1.00  0.00           N  
ATOM   1500  C4    G    47      40.375 126.232  66.690  1.00  0.00           C  
ATOM   1501  C5    G    47      40.597 125.946  65.360  1.00  0.00           C  
ATOM   1502  C6    G    47      41.652 125.062  65.019  1.00  0.00           C  
ATOM   1503  O6    G    47      42.018 124.692  63.899  1.00  0.00           O  
ATOM   1504  N7    G    47      39.693 126.624  64.554  1.00  0.00           N  
ATOM   1505  C8    G    47      38.955 127.298  65.393  1.00  0.00           C  
ATOM   1506  N9    G    47      39.324 127.117  66.705  1.00  0.00           N  
ATOM   1507  H5'   G    47      35.471 129.930  67.057  1.00  0.00           H  
ATOM   1508 H5''   G    47      36.402 131.430  67.144  1.00  0.00           H  
ATOM   1509  H4'   G    47      37.126 129.983  68.833  1.00  0.00           H  
ATOM   1510  H3'   G    47      39.241 130.248  66.647  1.00  0.00           H  
ATOM   1511  H1'   G    47      38.746 127.006  68.697  1.00  0.00           H  
ATOM   1512  H2'   G    47      40.695 128.877  68.138  1.00  0.00           H  
ATOM   1513 HO2'   G    47      39.423 129.907  70.071  1.00  0.00           H  
ATOM   1514  H1    G    47      43.070 123.963  66.004  1.00  0.00           H  
ATOM   1515  H22   G    47      42.641 124.642  69.355  1.00  0.00           H  
ATOM   1516  H21   G    47      43.545 123.798  68.142  1.00  0.00           H  
ATOM   1517  H8    G    47      38.128 127.955  65.081  1.00  0.00           H  
ATOM   1518  P     G    48      40.364 132.289  67.757  1.00  0.00           P  
ATOM   1519  OP2   G    48      40.229 132.365  66.280  1.00  0.00           O  
ATOM   1520  OP1   G    48      40.368 133.539  68.560  1.00  0.00           O  
ATOM   1521  O5'   G    48      41.701 131.487  68.089  1.00  0.00           O  
ATOM   1522  C5'   G    48      42.919 131.794  67.428  1.00  0.00           C  
ATOM   1523  C4'   G    48      44.006 130.812  67.785  1.00  0.00           C  
ATOM   1524  O4'   G    48      43.527 129.456  67.639  1.00  0.00           O  
ATOM   1525  C3'   G    48      45.251 130.846  66.911  1.00  0.00           C  
ATOM   1526  O3'   G    48      46.138 131.899  67.251  1.00  0.00           O  
ATOM   1527  C1'   G    48      44.545 128.614  67.136  1.00  0.00           C  
ATOM   1528  C2'   G    48      45.827 129.453  67.095  1.00  0.00           C  
ATOM   1529  O2'   G    48      46.503 129.336  68.339  1.00  0.00           O  
ATOM   1530  N1    G    48      45.740 125.777  63.081  1.00  0.00           N  
ATOM   1531  C2    G    48      46.434 125.966  64.251  1.00  0.00           C  
ATOM   1532  N2    G    48      47.602 125.316  64.362  1.00  0.00           N  
ATOM   1533  N3    G    48      46.016 126.735  65.243  1.00  0.00           N  
ATOM   1534  C4    G    48      44.827 127.313  64.967  1.00  0.00           C  
ATOM   1535  C5    G    48      44.053 127.190  63.833  1.00  0.00           C  
ATOM   1536  C6    G    48      44.514 126.362  62.776  1.00  0.00           C  
ATOM   1537  O6    G    48      43.972 126.124  61.691  1.00  0.00           O  
ATOM   1538  N7    G    48      42.896 127.948  63.941  1.00  0.00           N  
ATOM   1539  C8    G    48      42.985 128.507  65.117  1.00  0.00           C  
ATOM   1540  N9    G    48      44.132 128.165  65.793  1.00  0.00           N  
ATOM   1541  H5'   G    48      43.204 132.695  67.684  1.00  0.00           H  
ATOM   1542 H5''   G    48      42.771 131.769  66.459  1.00  0.00           H  
ATOM   1543  H4'   G    48      44.267 130.953  68.720  1.00  0.00           H  
ATOM   1544  H3'   G    48      44.983 130.961  65.976  1.00  0.00           H  
ATOM   1545  H1'   G    48      44.684 127.833  67.713  1.00  0.00           H  
ATOM   1546  H2'   G    48      46.403 129.200  66.343  1.00  0.00           H  
ATOM   1547 HO2'   G    48      46.776 130.228  68.639  1.00  0.00           H  
ATOM   1548  H1    G    48      46.136 125.186  62.407  1.00  0.00           H  
ATOM   1549  H22   G    48      48.142 125.413  65.175  1.00  0.00           H  
ATOM   1550  H21   G    48      47.919 124.744  63.632  1.00  0.00           H  
ATOM   1551  H8    G    48      42.303 129.109  65.481  1.00  0.00           H  
ATOM   1552  P     A    49      46.292 133.170  66.281  1.00  0.00           P  
ATOM   1553  OP2   A    49      45.320 133.021  65.169  1.00  0.00           O  
ATOM   1554  OP1   A    49      46.268 134.395  67.119  1.00  0.00           O  
ATOM   1555  O5'   A    49      47.759 133.016  65.675  1.00  0.00           O  
ATOM   1556  C5'   A    49      48.144 131.833  64.992  1.00  0.00           C  
ATOM   1557  C4'   A    49      48.108 132.020  63.496  1.00  0.00           C  
ATOM   1558  O4'   A    49      48.515 133.374  63.158  1.00  0.00           O  
ATOM   1559  C3'   A    49      49.010 131.102  62.686  1.00  0.00           C  
ATOM   1560  O3'   A    49      48.414 130.662  61.478  1.00  0.00           O  
ATOM   1561  C1'   A    49      49.592 133.354  62.227  1.00  0.00           C  
ATOM   1562  C2'   A    49      50.224 131.980  62.366  1.00  0.00           C  
ATOM   1563  O2'   A    49      50.808 131.619  61.122  1.00  0.00           O  
ATOM   1564  N1    A    49      50.861 138.297  61.513  1.00  0.00           N  
ATOM   1565  C2    A    49      49.871 137.541  61.020  1.00  0.00           C  
ATOM   1566  N3    A    49      49.599 136.258  61.249  1.00  0.00           N  
ATOM   1567  C4    A    49      50.492 135.728  62.103  1.00  0.00           C  
ATOM   1568  C5    A    49      51.562 136.376  62.691  1.00  0.00           C  
ATOM   1569  C6    A    49      51.741 137.733  62.368  1.00  0.00           C  
ATOM   1570  N6    A    49      52.728 138.486  62.858  1.00  0.00           N  
ATOM   1571  N7    A    49      52.266 135.510  63.517  1.00  0.00           N  
ATOM   1572  C8    A    49      51.618 134.377  63.410  1.00  0.00           C  
ATOM   1573  N9    A    49      50.533 134.437  62.571  1.00  0.00           N  
ATOM   1574  H5'   A    49      47.532 131.107  65.237  1.00  0.00           H  
ATOM   1575 H5''   A    49      49.053 131.588  65.261  1.00  0.00           H  
ATOM   1576  H4'   A    49      47.191 131.876  63.180  1.00  0.00           H  
ATOM   1577  H3'   A    49      49.304 130.358  63.253  1.00  0.00           H  
ATOM   1578  H1'   A    49      49.276 133.475  61.306  1.00  0.00           H  
ATOM   1579  H2'   A    49      50.881 131.964  63.094  1.00  0.00           H  
ATOM   1580 HO2'   A    49      51.580 132.197  60.953  1.00  0.00           H  
ATOM   1581  H2    A    49      49.260 137.998  60.404  1.00  0.00           H  
ATOM   1582  H61   A    49      52.802 139.428  62.596  1.00  0.00           H  
ATOM   1583  H62   A    49      53.378 138.099  63.481  1.00  0.00           H  
ATOM   1584  H8    A    49      51.883 133.562  63.886  1.00  0.00           H  
ATOM   1585  P     A    50      47.848 129.162  61.357  1.00  0.00           P  
ATOM   1586  OP2   A    50      46.751 129.004  62.344  1.00  0.00           O  
ATOM   1587  OP1   A    50      47.590 128.882  59.922  1.00  0.00           O  
ATOM   1588  O5'   A    50      49.068 128.251  61.826  1.00  0.00           O  
ATOM   1589  C5'   A    50      50.204 128.069  60.994  1.00  0.00           C  
ATOM   1590  C4'   A    50      51.292 127.301  61.703  1.00  0.00           C  
ATOM   1591  O4'   A    50      51.752 128.118  62.804  1.00  0.00           O  
ATOM   1592  C3'   A    50      50.875 125.981  62.333  1.00  0.00           C  
ATOM   1593  O3'   A    50      51.028 124.876  61.460  1.00  0.00           O  
ATOM   1594  C1'   A    50      52.019 127.294  63.940  1.00  0.00           C  
ATOM   1595  C2'   A    50      51.832 125.840  63.509  1.00  0.00           C  
ATOM   1596  O2'   A    50      53.088 125.323  63.092  1.00  0.00           O  
ATOM   1597  N1    A    50      51.443 127.790  69.037  1.00  0.00           N  
ATOM   1598  C2    A    50      52.475 127.392  68.282  1.00  0.00           C  
ATOM   1599  N3    A    50      52.557 127.286  66.958  1.00  0.00           N  
ATOM   1600  C4    A    50      51.398 127.649  66.380  1.00  0.00           C  
ATOM   1601  C5    A    50      50.251 128.079  67.021  1.00  0.00           C  
ATOM   1602  C6    A    50      50.294 128.148  68.425  1.00  0.00           C  
ATOM   1603  N6    A    50      49.265 128.543  69.178  1.00  0.00           N  
ATOM   1604  N7    A    50      49.253 128.367  66.100  1.00  0.00           N  
ATOM   1605  C8    A    50      49.809 128.108  64.943  1.00  0.00           C  
ATOM   1606  N9    A    50      51.107 127.670  65.037  1.00  0.00           N  
ATOM   1607  H5'   A    50      50.552 128.946  60.731  1.00  0.00           H  
ATOM   1608 H5''   A    50      49.937 127.577  60.190  1.00  0.00           H  
ATOM   1609  H4'   A    50      52.026 127.138  61.074  1.00  0.00           H  
ATOM   1610  H3'   A    50      49.961 126.064  62.678  1.00  0.00           H  
ATOM   1611  H1'   A    50      52.947 127.432  64.225  1.00  0.00           H  
ATOM   1612  H2'   A    50      51.440 125.304  64.230  1.00  0.00           H  
ATOM   1613 HO2'   A    50      53.384 124.648  63.738  1.00  0.00           H  
ATOM   1614  H2    A    50      53.286 127.144  68.775  1.00  0.00           H  
ATOM   1615  H61   A    50      49.354 128.570  70.154  1.00  0.00           H  
ATOM   1616  H62   A    50      48.421 128.807  68.756  1.00  0.00           H  
ATOM   1617  H8    A    50      49.341 128.218  64.088  1.00  0.00           H  
ATOM   1618  P     A    51      50.146 123.560  61.692  1.00  0.00           P  
ATOM   1619  OP2   A    51      48.788 124.040  62.054  1.00  0.00           O  
ATOM   1620  OP1   A    51      50.331 122.726  60.479  1.00  0.00           O  
ATOM   1621  O5'   A    51      50.733 122.757  62.937  1.00  0.00           O  
ATOM   1622  C5'   A    51      52.013 122.147  62.873  1.00  0.00           C  
ATOM   1623  C4'   A    51      52.581 121.905  64.249  1.00  0.00           C  
ATOM   1624  O4'   A    51      52.567 123.146  64.997  1.00  0.00           O  
ATOM   1625  C3'   A    51      51.828 120.906  65.115  1.00  0.00           C  
ATOM   1626  O3'   A    51      52.309 119.580  64.979  1.00  0.00           O  
ATOM   1627  C1'   A    51      52.216 122.898  66.350  1.00  0.00           C  
ATOM   1628  C2'   A    51      52.157 121.382  66.526  1.00  0.00           C  
ATOM   1629  O2'   A    51      53.436 120.923  66.940  1.00  0.00           O  
ATOM   1630  N1    A    51      49.281 125.225  69.889  1.00  0.00           N  
ATOM   1631  C2    A    51      50.515 124.708  69.942  1.00  0.00           C  
ATOM   1632  N3    A    51      51.221 124.115  68.981  1.00  0.00           N  
ATOM   1633  C4    A    51      50.520 124.074  67.833  1.00  0.00           C  
ATOM   1634  C5    A    51      49.244 124.563  67.625  1.00  0.00           C  
ATOM   1635  C6    A    51      48.605 125.168  68.722  1.00  0.00           C  
ATOM   1636  N6    A    51      47.374 125.683  68.670  1.00  0.00           N  
ATOM   1637  N7    A    51      48.843 124.343  66.313  1.00  0.00           N  
ATOM   1638  C8    A    51      49.869 123.738  65.769  1.00  0.00           C  
ATOM   1639  N9    A    51      50.919 123.542  66.631  1.00  0.00           N  
ATOM   1640  H5'   A    51      52.622 122.732  62.375  1.00  0.00           H  
ATOM   1641 H5''   A    51      51.937 121.291  62.403  1.00  0.00           H  
ATOM   1642  H4'   A    51      53.511 121.608  64.159  1.00  0.00           H  
ATOM   1643  H3'   A    51      50.864 120.918  64.939  1.00  0.00           H  
ATOM   1644  H1'   A    51      52.901 123.269  66.946  1.00  0.00           H  
ATOM   1645  H2'   A    51      51.456 121.128  67.163  1.00  0.00           H  
ATOM   1646 HO2'   A    51      53.665 120.119  66.429  1.00  0.00           H  
ATOM   1647  H2    A    51      50.963 124.775  70.812  1.00  0.00           H  
ATOM   1648  H61   A    51      46.981 126.092  69.469  1.00  0.00           H  
ATOM   1649  H62   A    51      46.865 125.653  67.834  1.00  0.00           H  
ATOM   1650  H8    A    51      49.885 123.450  64.831  1.00  0.00           H  
ATOM   1651  P     C    52      51.291 118.339  65.066  1.00  0.00           P  
ATOM   1652  OP2   C    52      50.290 118.488  63.981  1.00  0.00           O  
ATOM   1653  OP1   C    52      52.094 117.093  65.158  1.00  0.00           O  
ATOM   1654  O5'   C    52      50.546 118.547  66.458  1.00  0.00           O  
ATOM   1655  C5'   C    52      49.130 118.484  66.544  1.00  0.00           C  
ATOM   1656  C4'   C    52      48.599 119.385  67.622  1.00  0.00           C  
ATOM   1657  O4'   C    52      48.565 120.750  67.126  1.00  0.00           O  
ATOM   1658  C3'   C    52      47.165 119.124  68.052  1.00  0.00           C  
ATOM   1659  O3'   C    52      47.074 118.060  68.994  1.00  0.00           O  
ATOM   1660  C1'   C    52      47.437 121.421  67.637  1.00  0.00           C  
ATOM   1661  C2'   C    52      46.772 120.473  68.634  1.00  0.00           C  
ATOM   1662  O2'   C    52      47.371 120.699  69.892  1.00  0.00           O  
ATOM   1663  N1    C    52      46.573 121.795  66.495  1.00  0.00           N  
ATOM   1664  C2    C    52      45.522 122.694  66.714  1.00  0.00           C  
ATOM   1665  O2    C    52      45.309 123.095  67.864  1.00  0.00           O  
ATOM   1666  N3    C    52      44.759 123.096  65.666  1.00  0.00           N  
ATOM   1667  C4    C    52      45.007 122.620  64.441  1.00  0.00           C  
ATOM   1668  N4    C    52      44.246 123.063  63.425  1.00  0.00           N  
ATOM   1669  C5    C    52      46.050 121.674  64.198  1.00  0.00           C  
ATOM   1670  C6    C    52      46.799 121.293  65.243  1.00  0.00           C  
ATOM   1671  H5'   C    52      48.863 117.562  66.739  1.00  0.00           H  
ATOM   1672 H5''   C    52      48.746 118.754  65.684  1.00  0.00           H  
ATOM   1673  H4'   C    52      49.275 119.212  68.472  1.00  0.00           H  
ATOM   1674  H3'   C    52      46.509 118.803  67.229  1.00  0.00           H  
ATOM   1675  H1'   C    52      47.651 122.354  68.177  1.00  0.00           H  
ATOM   1676  H2'   C    52      45.690 120.560  68.810  1.00  0.00           H  
ATOM   1677 HO2'   C    52      47.090 121.594  70.240  1.00  0.00           H  
ATOM   1678  H42   C    52      44.405 122.725  62.497  1.00  0.00           H  
ATOM   1679  H41   C    52      43.522 123.729  63.597  1.00  0.00           H  
ATOM   1680  H5    C    52      46.229 121.271  63.190  1.00  0.00           H  
ATOM   1681  H6    C    52      47.611 120.566  65.092  1.00  0.00           H  
ATOM   1682  P     U    53      45.882 116.984  68.865  1.00  0.00           P  
ATOM   1683  OP2   U    53      45.647 116.693  67.436  1.00  0.00           O  
ATOM   1684  OP1   U    53      46.214 115.864  69.796  1.00  0.00           O  
ATOM   1685  O5'   U    53      44.596 117.762  69.415  1.00  0.00           O  
ATOM   1686  C5'   U    53      44.539 118.227  70.774  1.00  0.00           C  
ATOM   1687  C4'   U    53      43.310 119.073  71.000  1.00  0.00           C  
ATOM   1688  O4'   U    53      43.415 120.309  70.247  1.00  0.00           O  
ATOM   1689  C3'   U    53      41.990 118.471  70.542  1.00  0.00           C  
ATOM   1690  O3'   U    53      41.438 117.566  71.483  1.00  0.00           O  
ATOM   1691  C1'   U    53      42.150 120.679  69.715  1.00  0.00           C  
ATOM   1692  C2'   U    53      41.129 119.703  70.302  1.00  0.00           C  
ATOM   1693  O2'   U    53      40.635 120.232  71.524  1.00  0.00           O  
ATOM   1694  N1    U    53      42.190 120.628  68.234  1.00  0.00           N  
ATOM   1695  C2    U    53      41.199 121.311  67.552  1.00  0.00           C  
ATOM   1696  O2    U    53      40.317 121.939  68.113  1.00  0.00           O  
ATOM   1697  N3    U    53      41.276 121.237  66.184  1.00  0.00           N  
ATOM   1698  C4    U    53      42.222 120.563  65.439  1.00  0.00           C  
ATOM   1699  O4    U    53      42.154 120.591  64.210  1.00  0.00           O  
ATOM   1700  C5    U    53      43.215 119.880  66.210  1.00  0.00           C  
ATOM   1701  C6    U    53      43.164 119.937  67.545  1.00  0.00           C  
ATOM   1702  H5'   U    53      45.436 118.818  71.009  1.00  0.00           H  
ATOM   1703 H5''   U    53      44.525 117.372  71.467  1.00  0.00           H  
ATOM   1704  H4'   U    53      43.247 119.285  71.955  1.00  0.00           H  
ATOM   1705  H3'   U    53      42.127 118.005  69.691  1.00  0.00           H  
ATOM   1706  H1'   U    53      41.931 121.590  70.001  1.00  0.00           H  
ATOM   1707  H2'   U    53      40.404 119.518  69.668  1.00  0.00           H  
ATOM   1708 HO2'   U    53      40.678 119.537  72.214  1.00  0.00           H  
ATOM   1709  H3    U    53      40.584 121.714  65.681  1.00  0.00           H  
ATOM   1710  H5    U    53      43.926 119.376  65.763  1.00  0.00           H  
ATOM   1711  H6    U    53      43.854 119.460  68.051  1.00  0.00           H  
ATOM   1712  P     U    54      40.583 116.300  70.983  1.00  0.00           P  
ATOM   1713  OP2   U    54      41.207 115.788  69.737  1.00  0.00           O  
ATOM   1714  OP1   U    54      40.395 115.386  72.139  1.00  0.00           O  
ATOM   1715  O5'   U    54      39.164 116.918  70.608  1.00  0.00           O  
ATOM   1716  C5'   U    54      38.316 117.460  71.608  1.00  0.00           C  
ATOM   1717  C4'   U    54      37.246 118.343  71.014  1.00  0.00           C  
ATOM   1718  O4'   U    54      37.857 119.394  70.221  1.00  0.00           O  
ATOM   1719  C3'   U    54      36.278 117.669  70.054  1.00  0.00           C  
ATOM   1720  O3'   U    54      35.221 116.994  70.716  1.00  0.00           O  
ATOM   1721  C1'   U    54      37.102 119.637  69.039  1.00  0.00           C  
ATOM   1722  C2'   U    54      35.812 118.828  69.184  1.00  0.00           C  
ATOM   1723  O2'   U    54      34.843 119.620  69.856  1.00  0.00           O  
ATOM   1724  N1    U    54      37.869 119.259  67.827  1.00  0.00           N  
ATOM   1725  C2    U    54      37.448 119.791  66.623  1.00  0.00           C  
ATOM   1726  O2    U    54      36.493 120.541  66.524  1.00  0.00           O  
ATOM   1727  N3    U    54      38.188 119.415  65.529  1.00  0.00           N  
ATOM   1728  C4    U    54      39.284 118.578  65.513  1.00  0.00           C  
ATOM   1729  O4    U    54      39.843 118.334  64.443  1.00  0.00           O  
ATOM   1730  C5    U    54      39.662 118.065  66.795  1.00  0.00           C  
ATOM   1731  C6    U    54      38.959 118.417  67.877  1.00  0.00           C  
ATOM   1732  H5'   U    54      38.856 117.988  72.232  1.00  0.00           H  
ATOM   1733 H5''   U    54      37.888 116.727  72.097  1.00  0.00           H  
ATOM   1734  H4'   U    54      36.736 118.751  71.745  1.00  0.00           H  
ATOM   1735  H3'   U    54      36.770 117.028  69.499  1.00  0.00           H  
ATOM   1736  H1'   U    54      36.885 120.592  68.999  1.00  0.00           H  
ATOM   1737  H2'   U    54      35.485 118.515  68.314  1.00  0.00           H  
ATOM   1738 HO2'   U    54      34.450 119.094  70.582  1.00  0.00           H  
ATOM   1739  H3    U    54      37.907 119.781  64.665  1.00  0.00           H  
ATOM   1740  H5    U    54      40.431 117.463  66.878  1.00  0.00           H  
ATOM   1741  H6    U    54      39.238 118.052  68.742  1.00  0.00           H  
ATOM   1742  P     U    55      34.532 115.710  70.039  1.00  0.00           P  
ATOM   1743  OP2   U    55      35.564 115.001  69.244  1.00  0.00           O  
ATOM   1744  OP1   U    55      33.786 114.978  71.095  1.00  0.00           O  
ATOM   1745  O5'   U    55      33.469 116.331  69.028  1.00  0.00           O  
ATOM   1746  C5'   U    55      32.288 116.958  69.505  1.00  0.00           C  
ATOM   1747  C4'   U    55      31.522 117.625  68.388  1.00  0.00           C  
ATOM   1748  O4'   U    55      32.345 118.646  67.766  1.00  0.00           O  
ATOM   1749  C3'   U    55      31.107 116.729  67.231  1.00  0.00           C  
ATOM   1750  O3'   U    55      29.916 116.005  67.492  1.00  0.00           O  
ATOM   1751  C1'   U    55      32.157 118.655  66.350  1.00  0.00           C  
ATOM   1752  C2'   U    55      30.982 117.714  66.077  1.00  0.00           C  
ATOM   1753  O2'   U    55      29.771 118.453  66.158  1.00  0.00           O  
ATOM   1754  N1    U    55      33.398 118.217  65.669  1.00  0.00           N  
ATOM   1755  C2    U    55      33.528 118.532  64.328  1.00  0.00           C  
ATOM   1756  O2    U    55      32.677 119.143  63.704  1.00  0.00           O  
ATOM   1757  N3    U    55      34.693 118.107  63.740  1.00  0.00           N  
ATOM   1758  C4    U    55      35.723 117.413  64.339  1.00  0.00           C  
ATOM   1759  O4    U    55      36.710 117.100  63.671  1.00  0.00           O  
ATOM   1760  C5    U    55      35.520 117.121  65.725  1.00  0.00           C  
ATOM   1761  C6    U    55      34.395 117.525  66.324  1.00  0.00           C  
ATOM   1762  H5'   U    55      32.532 117.633  70.172  1.00  0.00           H  
ATOM   1763 H5''   U    55      31.715 116.283  69.924  1.00  0.00           H  
ATOM   1764  H4'   U    55      30.723 118.047  68.766  1.00  0.00           H  
ATOM   1765  H3'   U    55      31.831 116.099  67.037  1.00  0.00           H  
ATOM   1766  H1'   U    55      31.927 119.559  66.051  1.00  0.00           H  
ATOM   1767  H2'   U    55      31.076 117.266  65.210  1.00  0.00           H  
ATOM   1768 HO2'   U    55      29.141 117.970  66.731  1.00  0.00           H  
ATOM   1769  H3    U    55      34.804 118.321  62.790  1.00  0.00           H  
ATOM   1770  H5    U    55      36.202 116.631  66.230  1.00  0.00           H  
ATOM   1771  H6    U    55      34.280 117.312  67.272  1.00  0.00           H  
ATOM   1772  P     G    56      29.679 114.568  66.813  1.00  0.00           P  
ATOM   1773  OP2   G    56      30.965 113.827  66.844  1.00  0.00           O  
ATOM   1774  OP1   G    56      28.469 113.963  67.426  1.00  0.00           O  
ATOM   1775  O5'   G    56      29.343 114.909  65.293  1.00  0.00           O  
ATOM   1776  C5'   G    56      28.132 115.562  64.943  1.00  0.00           C  
ATOM   1777  C4'   G    56      28.102 115.928  63.481  1.00  0.00           C  
ATOM   1778  O4'   G    56      29.194 116.835  63.178  1.00  0.00           O  
ATOM   1779  C3'   G    56      28.294 114.780  62.502  1.00  0.00           C  
ATOM   1780  O3'   G    56      27.105 114.041  62.274  1.00  0.00           O  
ATOM   1781  C1'   G    56      29.731 116.549  61.878  1.00  0.00           C  
ATOM   1782  C2'   G    56      28.822 115.485  61.261  1.00  0.00           C  
ATOM   1783  O2'   G    56      27.774 116.130  60.550  1.00  0.00           O  
ATOM   1784  N1    G    56      34.041 115.557  59.356  1.00  0.00           N  
ATOM   1785  C2    G    56      32.834 116.007  58.881  1.00  0.00           C  
ATOM   1786  N2    G    56      32.758 116.223  57.559  1.00  0.00           N  
ATOM   1787  N3    G    56      31.776 116.230  59.643  1.00  0.00           N  
ATOM   1788  C4    G    56      32.024 115.961  60.942  1.00  0.00           C  
ATOM   1789  C5    G    56      33.191 115.509  61.521  1.00  0.00           C  
ATOM   1790  C6    G    56      34.319 115.274  60.691  1.00  0.00           C  
ATOM   1791  O6    G    56      35.443 114.872  61.014  1.00  0.00           O  
ATOM   1792  N7    G    56      33.037 115.358  62.891  1.00  0.00           N  
ATOM   1793  C8    G    56      31.801 115.714  63.117  1.00  0.00           C  
ATOM   1794  N9    G    56      31.130 116.091  61.979  1.00  0.00           N  
ATOM   1795  H5'   G    56      28.042 116.378  65.479  1.00  0.00           H  
ATOM   1796 H5''   G    56      27.379 114.967  65.140  1.00  0.00           H  
ATOM   1797  H4'   G    56      27.252 116.374  63.282  1.00  0.00           H  
ATOM   1798  H3'   G    56      28.986 114.176  62.846  1.00  0.00           H  
ATOM   1799  H1'   G    56      29.692 117.365  61.337  1.00  0.00           H  
ATOM   1800  H2'   G    56      29.326 114.872  60.685  1.00  0.00           H  
ATOM   1801 HO2'   G    56      26.919 115.732  60.813  1.00  0.00           H  
ATOM   1802  H1    G    56      34.763 115.422  58.708  1.00  0.00           H  
ATOM   1803  H22   G    56      31.921 116.546  57.163  1.00  0.00           H  
ATOM   1804  H21   G    56      33.537 116.060  56.988  1.00  0.00           H  
ATOM   1805  H8    G    56      31.395 115.712  64.009  1.00  0.00           H  
ATOM   1806  P     A    57      27.183 112.479  61.905  1.00  0.00           P  
ATOM   1807  OP2   A    57      28.273 111.871  62.709  1.00  0.00           O  
ATOM   1808  OP1   A    57      25.811 111.918  61.985  1.00  0.00           O  
ATOM   1809  O5'   A    57      27.632 112.467  60.377  1.00  0.00           O  
ATOM   1810  C5'   A    57      26.762 112.934  59.357  1.00  0.00           C  
ATOM   1811  C4'   A    57      27.431 112.916  58.006  1.00  0.00           C  
ATOM   1812  O4'   A    57      28.572 113.814  58.010  1.00  0.00           O  
ATOM   1813  C3'   A    57      28.013 111.580  57.567  1.00  0.00           C  
ATOM   1814  O3'   A    57      27.042 110.707  57.017  1.00  0.00           O  
ATOM   1815  C1'   A    57      29.648 113.256  57.243  1.00  0.00           C  
ATOM   1816  C2'   A    57      29.091 111.997  56.576  1.00  0.00           C  
ATOM   1817  O2'   A    57      28.528 112.351  55.321  1.00  0.00           O  
ATOM   1818  N1    A    57      34.661 112.079  57.445  1.00  0.00           N  
ATOM   1819  C2    A    57      33.829 112.304  56.420  1.00  0.00           C  
ATOM   1820  N3    A    57      32.533 112.606  56.438  1.00  0.00           N  
ATOM   1821  C4    A    57      32.079 112.673  57.703  1.00  0.00           C  
ATOM   1822  C5    A    57      32.810 112.467  58.857  1.00  0.00           C  
ATOM   1823  C6    A    57      34.173 112.155  58.702  1.00  0.00           C  
ATOM   1824  N6    A    57      35.002 111.929  59.723  1.00  0.00           N  
ATOM   1825  N7    A    57      32.008 112.621  59.980  1.00  0.00           N  
ATOM   1826  C8    A    57      30.830 112.911  59.487  1.00  0.00           C  
ATOM   1827  N9    A    57      30.800 112.959  58.114  1.00  0.00           N  
ATOM   1828  H5'   A    57      26.488 113.852  59.565  1.00  0.00           H  
ATOM   1829 H5''   A    57      25.967 112.363  59.327  1.00  0.00           H  
ATOM   1830  H4'   A    57      26.790 113.219  57.330  1.00  0.00           H  
ATOM   1831  H3'   A    57      28.437 111.146  58.337  1.00  0.00           H  
ATOM   1832  H1'   A    57      29.917 113.898  56.553  1.00  0.00           H  
ATOM   1833  H2'   A    57      29.780 111.306  56.483  1.00  0.00           H  
ATOM   1834 HO2'   A    57      27.634 111.958  55.250  1.00  0.00           H  
ATOM   1835  H2    A    57      34.233 112.237  55.528  1.00  0.00           H  
ATOM   1836  H61   A    57      35.943 111.716  59.552  1.00  0.00           H  
ATOM   1837  H62   A    57      34.671 111.979  60.644  1.00  0.00           H  
ATOM   1838  H8    A    57      30.042 113.078  60.046  1.00  0.00           H  
ATOM   1839  P     G    58      27.212 109.115  57.164  1.00  0.00           P  
ATOM   1840  OP2   G    58      27.753 108.834  58.518  1.00  0.00           O  
ATOM   1841  OP1   G    58      25.942 108.475  56.733  1.00  0.00           O  
ATOM   1842  O5'   G    58      28.335 108.746  56.096  1.00  0.00           O  
ATOM   1843  C5'   G    58      28.086 108.869  54.703  1.00  0.00           C  
ATOM   1844  C4'   G    58      29.336 108.630  53.894  1.00  0.00           C  
ATOM   1845  O4'   G    58      30.350 109.604  54.256  1.00  0.00           O  
ATOM   1846  C3'   G    58      30.021 107.288  54.104  1.00  0.00           C  
ATOM   1847  O3'   G    58      29.424 106.239  53.360  1.00  0.00           O  
ATOM   1848  C1'   G    58      31.647 108.997  54.250  1.00  0.00           C  
ATOM   1849  C2'   G    58      31.459 107.582  53.699  1.00  0.00           C  
ATOM   1850  O2'   G    58      31.601 107.614  52.287  1.00  0.00           O  
ATOM   1851  N1    G    58      35.841 108.255  57.040  1.00  0.00           N  
ATOM   1852  C2    G    58      35.667 108.158  55.681  1.00  0.00           C  
ATOM   1853  N2    G    58      36.749 107.819  54.965  1.00  0.00           N  
ATOM   1854  N3    G    58      34.516 108.377  55.066  1.00  0.00           N  
ATOM   1855  C4    G    58      33.534 108.706  55.932  1.00  0.00           C  
ATOM   1856  C5    G    58      33.603 108.831  57.304  1.00  0.00           C  
ATOM   1857  C6    G    58      34.844 108.592  57.951  1.00  0.00           C  
ATOM   1858  O6    G    58      35.107 108.651  59.158  1.00  0.00           O  
ATOM   1859  N7    G    58      32.369 109.186  57.829  1.00  0.00           N  
ATOM   1860  C8    G    58      31.587 109.271  56.788  1.00  0.00           C  
ATOM   1861  N9    G    58      32.230 108.991  55.605  1.00  0.00           N  
ATOM   1862  H5'   G    58      27.751 109.770  54.516  1.00  0.00           H  
ATOM   1863 H5''   G    58      27.405 108.214  54.442  1.00  0.00           H  
ATOM   1864  H4'   G    58      29.122 108.731  52.942  1.00  0.00           H  
ATOM   1865  H3'   G    58      29.997 107.060  55.057  1.00  0.00           H  
ATOM   1866  H1'   G    58      32.227 109.507  53.646  1.00  0.00           H  
ATOM   1867  H2'   G    58      32.085 106.951  54.113  1.00  0.00           H  
ATOM   1868 HO2'   G    58      30.848 107.138  51.880  1.00  0.00           H  
ATOM   1869  H1    G    58      36.734 108.073  57.398  1.00  0.00           H  
ATOM   1870  H22   G    58      36.684 107.736  53.990  1.00  0.00           H  
ATOM   1871  H21   G    58      37.605 107.656  55.412  1.00  0.00           H  
ATOM   1872  H8    G    58      30.638 109.509  56.844  1.00  0.00           H  
ATOM   1873  P     A    59      29.487 104.727  53.902  1.00  0.00           P  
ATOM   1874  OP2   A    59      29.235 104.753  55.365  1.00  0.00           O  
ATOM   1875  OP1   A    59      28.636 103.887  53.025  1.00  0.00           O  
ATOM   1876  O5'   A    59      31.006 104.300  53.673  1.00  0.00           O  
ATOM   1877  C5'   A    59      31.536 104.168  52.363  1.00  0.00           C  
ATOM   1878  C4'   A    59      33.015 103.878  52.391  1.00  0.00           C  
ATOM   1879  O4'   A    59      33.722 104.981  53.017  1.00  0.00           O  
ATOM   1880  C3'   A    59      33.441 102.660  53.197  1.00  0.00           C  
ATOM   1881  O3'   A    59      33.286 101.443  52.487  1.00  0.00           O  
ATOM   1882  C1'   A    59      34.812 104.489  53.802  1.00  0.00           C  
ATOM   1883  C2'   A    59      34.888 102.983  53.546  1.00  0.00           C  
ATOM   1884  O2'   A    59      35.749 102.747  52.441  1.00  0.00           O  
ATOM   1885  N1    A    59      36.984 104.707  58.470  1.00  0.00           N  
ATOM   1886  C2    A    59      37.463 104.357  57.269  1.00  0.00           C  
ATOM   1887  N3    A    59      36.841 104.323  56.093  1.00  0.00           N  
ATOM   1888  C4    A    59      35.558 104.708  56.222  1.00  0.00           C  
ATOM   1889  C5    A    59      34.924 105.095  57.387  1.00  0.00           C  
ATOM   1890  C6    A    59      35.693 105.089  58.565  1.00  0.00           C  
ATOM   1891  N6    A    59      35.215 105.437  59.762  1.00  0.00           N  
ATOM   1892  N7    A    59      33.599 105.425  57.137  1.00  0.00           N  
ATOM   1893  C8    A    59      33.465 105.233  55.848  1.00  0.00           C  
ATOM   1894  N9    A    59      34.612 104.800  55.230  1.00  0.00           N  
ATOM   1895  H5'   A    59      31.383 105.003  51.871  1.00  0.00           H  
ATOM   1896 H5''   A    59      31.075 103.437  51.903  1.00  0.00           H  
ATOM   1897  H4'   A    59      33.336 103.777  51.470  1.00  0.00           H  
ATOM   1898  H3'   A    59      32.914 102.621  54.022  1.00  0.00           H  
ATOM   1899  H1'   A    59      35.636 104.915  53.488  1.00  0.00           H  
ATOM   1900  H2'   A    59      35.182 102.497  54.345  1.00  0.00           H  
ATOM   1901 HO2'   A    59      35.303 102.141  51.813  1.00  0.00           H  
ATOM   1902  H2    A    59      38.406 104.088  57.255  1.00  0.00           H  
ATOM   1903  H61   A    59      35.800 105.413  60.549  1.00  0.00           H  
ATOM   1904  H62   A    59      34.282 105.718  59.855  1.00  0.00           H  
ATOM   1905  H8    A    59      32.624 105.386  55.369  1.00  0.00           H  
ATOM   1906  P     U    60      32.813 100.106  53.255  1.00  0.00           P  
ATOM   1907  OP2   U    60      31.701 100.443  54.184  1.00  0.00           O  
ATOM   1908  OP1   U    60      32.598  99.093  52.195  1.00  0.00           O  
ATOM   1909  O5'   U    60      34.073  99.676  54.131  1.00  0.00           O  
ATOM   1910  C5'   U    60      35.309  99.289  53.515  1.00  0.00           C  
ATOM   1911  C4'   U    60      36.417  99.257  54.540  1.00  0.00           C  
ATOM   1912  O4'   U    60      36.534 100.571  55.154  1.00  0.00           O  
ATOM   1913  C3'   U    60      36.231  98.317  55.725  1.00  0.00           C  
ATOM   1914  O3'   U    60      36.600  96.970  55.417  1.00  0.00           O  
ATOM   1915  C1'   U    60      36.933 100.435  56.500  1.00  0.00           C  
ATOM   1916  C2'   U    60      37.152  98.943  56.768  1.00  0.00           C  
ATOM   1917  O2'   U    60      38.518  98.658  56.542  1.00  0.00           O  
ATOM   1918  N1    U    60      35.917 101.044  57.375  1.00  0.00           N  
ATOM   1919  C2    U    60      36.313 101.429  58.653  1.00  0.00           C  
ATOM   1920  O2    U    60      37.442 101.246  59.083  1.00  0.00           O  
ATOM   1921  N3    U    60      35.329 102.025  59.411  1.00  0.00           N  
ATOM   1922  C4    U    60      34.016 102.257  59.038  1.00  0.00           C  
ATOM   1923  O4    U    60      33.250 102.809  59.830  1.00  0.00           O  
ATOM   1924  C5    U    60      33.679 101.813  57.715  1.00  0.00           C  
ATOM   1925  C6    U    60      34.615 101.237  56.948  1.00  0.00           C  
ATOM   1926  H5'   U    60      35.569  99.994  52.713  1.00  0.00           H  
ATOM   1927 H5''   U    60      35.206  98.297  53.051  1.00  0.00           H  
ATOM   1928  H4'   U    60      37.300  98.926  53.972  1.00  0.00           H  
ATOM   1929  H3'   U    60      35.187  98.230  56.059  1.00  0.00           H  
ATOM   1930  H1'   U    60      37.882 100.942  56.726  1.00  0.00           H  
ATOM   1931  H2'   U    60      36.956  98.573  57.784  1.00  0.00           H  
ATOM   1932 HO2'   U    60      38.599  97.846  55.963  1.00  0.00           H  
ATOM   1933  H3    U    60      35.591 102.320  60.330  1.00  0.00           H  
ATOM   1934  H5    U    60      32.655 101.943  57.332  1.00  0.00           H  
ATOM   1935  H6    U    60      34.338 100.904  55.937  1.00  0.00           H  
ATOM   1936  P     G    61      35.736  95.743  55.992  1.00  0.00           P  
ATOM   1937  OP2   G    61      34.298  96.084  55.842  1.00  0.00           O  
ATOM   1938  OP1   G    61      36.260  94.490  55.391  1.00  0.00           O  
ATOM   1939  O5'   G    61      36.078  95.725  57.548  1.00  0.00           O  
ATOM   1940  C5'   G    61      37.390  95.426  58.002  1.00  0.00           C  
ATOM   1941  C4'   G    61      37.534  95.677  59.482  1.00  0.00           C  
ATOM   1942  O4'   G    61      37.381  97.101  59.749  1.00  0.00           O  
ATOM   1943  C3'   G    61      36.524  94.978  60.380  1.00  0.00           C  
ATOM   1944  O3'   G    61      36.976  93.718  60.845  1.00  0.00           O  
ATOM   1945  C1'   G    61      36.529  97.315  60.877  1.00  0.00           C  
ATOM   1946  C2'   G    61      36.314  95.948  61.541  1.00  0.00           C  
ATOM   1947  O2'   G    61      37.305  95.775  62.544  1.00  0.00           O  
ATOM   1948  N1    G    61      32.688 100.450  62.034  1.00  0.00           N  
ATOM   1949  C2    G    61      33.790 100.105  62.779  1.00  0.00           C  
ATOM   1950  N2    G    61      33.887 100.667  63.993  1.00  0.00           N  
ATOM   1951  N3    G    61      34.730  99.271  62.365  1.00  0.00           N  
ATOM   1952  C4    G    61      34.477  98.800  61.126  1.00  0.00           C  
ATOM   1953  C5    G    61      33.409  99.080  60.299  1.00  0.00           C  
ATOM   1954  C6    G    61      32.408  99.976  60.756  1.00  0.00           C  
ATOM   1955  O6    G    61      31.385 100.350  60.171  1.00  0.00           O  
ATOM   1956  N7    G    61      33.519  98.389  59.101  1.00  0.00           N  
ATOM   1957  C8    G    61      34.631  97.714  59.218  1.00  0.00           C  
ATOM   1958  N9    G    61      35.262  97.917  60.421  1.00  0.00           N  
ATOM   1959  H5'   G    61      38.031  95.986  57.518  1.00  0.00           H  
ATOM   1960 H5''   G    61      37.585  94.483  57.816  1.00  0.00           H  
ATOM   1961  H4'   G    61      38.428  95.392  59.766  1.00  0.00           H  
ATOM   1962  H3'   G    61      35.676  94.886  59.898  1.00  0.00           H  
ATOM   1963  H1'   G    61      36.969  97.920  61.511  1.00  0.00           H  
ATOM   1964  H2'   G    61      35.408  95.877  61.910  1.00  0.00           H  
ATOM   1965 HO2'   G    61      37.702  94.884  62.449  1.00  0.00           H  
ATOM   1966  H1    G    61      32.049 101.077  62.432  1.00  0.00           H  
ATOM   1967  H22   G    61      34.653 100.458  64.569  1.00  0.00           H  
ATOM   1968  H21   G    61      33.195 101.285  64.307  1.00  0.00           H  
ATOM   1969  H8    G    61      34.978  97.124  58.518  1.00  0.00           H  
ATOM   1970  P     G    62      36.203  92.375  60.418  1.00  0.00           P  
ATOM   1971  OP2   G    62      34.864  92.759  59.903  1.00  0.00           O  
ATOM   1972  OP1   G    62      37.114  91.569  59.566  1.00  0.00           O  
ATOM   1973  O5'   G    62      35.996  91.595  61.793  1.00  0.00           O  
ATOM   1974  C5'   G    62      37.108  91.109  62.529  1.00  0.00           C  
ATOM   1975  C4'   G    62      36.697  90.046  63.517  1.00  0.00           C  
ATOM   1976  O4'   G    62      35.743  90.577  64.461  1.00  0.00           O  
ATOM   1977  C3'   G    62      35.988  88.832  62.935  1.00  0.00           C  
ATOM   1978  O3'   G    62      36.883  87.877  62.392  1.00  0.00           O  
ATOM   1979  C1'   G    62      34.854  89.558  64.869  1.00  0.00           C  
ATOM   1980  C2'   G    62      35.257  88.278  64.147  1.00  0.00           C  
ATOM   1981  O2'   G    62      36.132  87.533  64.981  1.00  0.00           O  
ATOM   1982  N1    G    62      29.900  88.409  65.105  1.00  0.00           N  
ATOM   1983  C2    G    62      30.984  87.708  65.576  1.00  0.00           C  
ATOM   1984  N2    G    62      30.719  86.546  66.192  1.00  0.00           N  
ATOM   1985  N3    G    62      32.237  88.114  65.453  1.00  0.00           N  
ATOM   1986  C4    G    62      32.323  89.298  64.810  1.00  0.00           C  
ATOM   1987  C5    G    62      31.306  90.077  64.302  1.00  0.00           C  
ATOM   1988  C6    G    62      29.966  89.629  64.440  1.00  0.00           C  
ATOM   1989  O6    G    62      28.927  90.178  64.056  1.00  0.00           O  
ATOM   1990  N7    G    62      31.813  91.226  63.712  1.00  0.00           N  
ATOM   1991  C8    G    62      33.105  91.126  63.869  1.00  0.00           C  
ATOM   1992  N9    G    62      33.483  89.981  64.527  1.00  0.00           N  
ATOM   1993  H5'   G    62      37.521  91.854  63.014  1.00  0.00           H  
ATOM   1994 H5''   G    62      37.764  90.731  61.906  1.00  0.00           H  
ATOM   1995  H4'   G    62      37.490  89.746  64.010  1.00  0.00           H  
ATOM   1996  H3'   G    62      35.334  89.130  62.270  1.00  0.00           H  
ATOM   1997  H1'   G    62      34.922  89.422  65.837  1.00  0.00           H  
ATOM   1998  H2'   G    62      34.472  87.753  63.883  1.00  0.00           H  
ATOM   1999 HO2'   G    62      36.912  87.255  64.457  1.00  0.00           H  
ATOM   2000  H1    G    62      29.012  88.021  65.247  1.00  0.00           H  
ATOM   2001  H22   G    62      31.453  86.002  66.549  1.00  0.00           H  
ATOM   2002  H21   G    62      29.794  86.238  66.287  1.00  0.00           H  
ATOM   2003  H8    G    62      33.740  91.801  63.550  1.00  0.00           H  
ATOM   2004  P     C    63      36.541  87.148  61.000  1.00  0.00           P  
ATOM   2005  OP2   C    63      36.013  88.171  60.063  1.00  0.00           O  
ATOM   2006  OP1   C    63      37.716  86.330  60.608  1.00  0.00           O  
ATOM   2007  O5'   C    63      35.351  86.155  61.367  1.00  0.00           O  
ATOM   2008  C5'   C    63      35.595  84.962  62.097  1.00  0.00           C  
ATOM   2009  C4'   C    63      34.317  84.213  62.385  1.00  0.00           C  
ATOM   2010  O4'   C    63      33.471  85.017  63.246  1.00  0.00           O  
ATOM   2011  C3'   C    63      33.420  83.933  61.189  1.00  0.00           C  
ATOM   2012  O3'   C    63      33.849  82.820  60.425  1.00  0.00           O  
ATOM   2013  C1'   C    63      32.118  84.851  62.896  1.00  0.00           C  
ATOM   2014  C2'   C    63      32.063  83.742  61.851  1.00  0.00           C  
ATOM   2015  O2'   C    63      31.978  82.480  62.496  1.00  0.00           O  
ATOM   2016  N1    C    63      31.606  86.143  62.376  1.00  0.00           N  
ATOM   2017  C2    C    63      30.226  86.379  62.421  1.00  0.00           C  
ATOM   2018  O2    C    63      29.478  85.507  62.891  1.00  0.00           O  
ATOM   2019  N3    C    63      29.734  87.548  61.953  1.00  0.00           N  
ATOM   2020  C4    C    63      30.559  88.468  61.453  1.00  0.00           C  
ATOM   2021  N4    C    63      30.028  89.608  61.003  1.00  0.00           N  
ATOM   2022  C5    C    63      31.966  88.259  61.392  1.00  0.00           C  
ATOM   2023  C6    C    63      32.441  87.099  61.859  1.00  0.00           C  
ATOM   2024  H5'   C    63      36.030  85.190  62.945  1.00  0.00           H  
ATOM   2025 H5''   C    63      36.192  84.386  61.576  1.00  0.00           H  
ATOM   2026  H4'   C    63      34.538  83.376  62.844  1.00  0.00           H  
ATOM   2027  H3'   C    63      33.392  84.726  60.614  1.00  0.00           H  
ATOM   2028  H1'   C    63      31.592  84.583  63.678  1.00  0.00           H  
ATOM   2029  H2'   C    63      31.332  83.873  61.212  1.00  0.00           H  
ATOM   2030 HO2'   C    63      32.653  81.881  62.116  1.00  0.00           H  
ATOM   2031  H42   C    63      30.608  90.303  60.629  1.00  0.00           H  
ATOM   2032  H41   C    63      29.059  89.747  61.046  1.00  0.00           H  
ATOM   2033  H5    C    63      32.564  88.942  61.023  1.00  0.00           H  
ATOM   2034  H6    C    63      33.407  86.936  61.826  1.00  0.00           H  
ATOM   2035  P     C    64      32.976  82.344  59.168  1.00  0.00           P  
ATOM   2036  OP2   C    64      32.399  81.031  59.549  1.00  0.00           O  
ATOM   2037  OP1   C    64      32.071  83.479  58.853  1.00  0.00           O  
ATOM   2038  O5'   C    64      33.936  82.118  57.917  1.00  0.00           O  
ATOM   2039  C5'   C    64      34.604  83.210  57.304  1.00  0.00           C  
ATOM   2040  C4'   C    64      36.084  82.949  57.162  1.00  0.00           C  
ATOM   2041  O4'   C    64      36.601  82.423  58.409  1.00  0.00           O  
ATOM   2042  C3'   C    64      36.485  81.909  56.128  1.00  0.00           C  
ATOM   2043  O3'   C    64      36.544  82.432  54.812  1.00  0.00           O  
ATOM   2044  C1'   C    64      37.621  81.486  58.148  1.00  0.00           C  
ATOM   2045  C2'   C    64      37.845  81.466  56.636  1.00  0.00           C  
ATOM   2046  O2'   C    64      38.851  82.410  56.303  1.00  0.00           O  
ATOM   2047  N1    C    64      37.211  80.161  58.675  1.00  0.00           N  
ATOM   2048  C2    C    64      38.201  79.191  58.879  1.00  0.00           C  
ATOM   2049  O2    C    64      39.382  79.466  58.615  1.00  0.00           O  
ATOM   2050  N3    C    64      37.854  77.975  59.359  1.00  0.00           N  
ATOM   2051  C4    C    64      36.578  77.705  59.634  1.00  0.00           C  
ATOM   2052  N4    C    64      36.283  76.491  60.106  1.00  0.00           N  
ATOM   2053  C5    C    64      35.549  78.667  59.437  1.00  0.00           C  
ATOM   2054  C6    C    64      35.904  79.868  58.963  1.00  0.00           C  
ATOM   2055  H5'   C    64      34.472  84.013  57.850  1.00  0.00           H  
ATOM   2056 H5''   C    64      34.220  83.361  56.415  1.00  0.00           H  
ATOM   2057  H4'   C    64      36.542  83.791  56.960  1.00  0.00           H  
ATOM   2058  H3'   C    64      35.863  81.152  56.144  1.00  0.00           H  
ATOM   2059  H1'   C    64      38.446  81.773  58.592  1.00  0.00           H  
ATOM   2060  H2'   C    64      38.071  80.568  56.318  1.00  0.00           H  
ATOM   2061 HO2'   C    64      38.556  82.933  55.529  1.00  0.00           H  
ATOM   2062  H42   C    64      35.354  76.261  60.318  1.00  0.00           H  
ATOM   2063  H41   C    64      36.994  75.830  60.240  1.00  0.00           H  
ATOM   2064  H5    C    64      34.613  78.460  59.643  1.00  0.00           H  
ATOM   2065  H6    C    64      35.210  80.544  58.821  1.00  0.00           H  
ATOM   2066  P     U    65      36.140  81.512  53.557  1.00  0.00           P  
ATOM   2067  OP2   U    65      34.832  80.875  53.857  1.00  0.00           O  
ATOM   2068  OP1   U    65      36.295  82.323  52.323  1.00  0.00           O  
ATOM   2069  O5'   U    65      37.252  80.372  53.542  1.00  0.00           O  
ATOM   2070  C5'   U    65      38.591  80.664  53.171  1.00  0.00           C  
ATOM   2071  C4'   U    65      39.466  79.436  53.233  1.00  0.00           C  
ATOM   2072  O4'   U    65      39.596  78.958  54.592  1.00  0.00           O  
ATOM   2073  C3'   U    65      38.946  78.204  52.508  1.00  0.00           C  
ATOM   2074  O3'   U    65      39.049  78.306  51.099  1.00  0.00           O  
ATOM   2075  C1'   U    65      39.910  77.588  54.564  1.00  0.00           C  
ATOM   2076  C2'   U    65      39.853  77.134  53.101  1.00  0.00           C  
ATOM   2077  O2'   U    65      41.156  77.194  52.538  1.00  0.00           O  
ATOM   2078  N1    U    65      38.942  76.857  55.418  1.00  0.00           N  
ATOM   2079  C2    U    65      39.342  75.632  55.919  1.00  0.00           C  
ATOM   2080  O2    U    65      40.435  75.144  55.690  1.00  0.00           O  
ATOM   2081  N3    U    65      38.414  74.992  56.704  1.00  0.00           N  
ATOM   2082  C4    U    65      37.153  75.440  57.033  1.00  0.00           C  
ATOM   2083  O4    U    65      36.433  74.745  57.752  1.00  0.00           O  
ATOM   2084  C5    U    65      36.807  76.713  56.479  1.00  0.00           C  
ATOM   2085  C6    U    65      37.692  77.359  55.713  1.00  0.00           C  
ATOM   2086  H5'   U    65      38.950  81.343  53.779  1.00  0.00           H  
ATOM   2087 H5''   U    65      38.600  81.016  52.257  1.00  0.00           H  
ATOM   2088  H4'   U    65      40.350  79.662  52.878  1.00  0.00           H  
ATOM   2089  H3'   U    65      38.016  78.009  52.748  1.00  0.00           H  
ATOM   2090  H1'   U    65      40.817  77.449  54.910  1.00  0.00           H  
ATOM   2091  H2'   U    65      39.461  76.240  53.010  1.00  0.00           H  
ATOM   2092 HO2'   U    65      41.450  76.286  52.314  1.00  0.00           H  
ATOM   2093  H3    U    65      38.678  74.122  57.069  1.00  0.00           H  
ATOM   2094  H5    U    65      35.929  77.109  56.662  1.00  0.00           H  
ATOM   2095  H6    U    65      37.431  78.228  55.345  1.00  0.00           H  
ATOM   2096  P     U    66      38.055  77.471  50.152  1.00  0.00           P  
ATOM   2097  OP2   U    66      36.747  77.361  50.844  1.00  0.00           O  
ATOM   2098  OP1   U    66      38.118  78.057  48.789  1.00  0.00           O  
ATOM   2099  O5'   U    66      38.707  76.019  50.095  1.00  0.00           O  
ATOM   2100  C5'   U    66      40.007  75.823  49.559  1.00  0.00           C  
ATOM   2101  C4'   U    66      40.602  74.511  50.006  1.00  0.00           C  
ATOM   2102  O4'   U    66      40.673  74.490  51.453  1.00  0.00           O  
ATOM   2103  C3'   U    66      39.784  73.265  49.702  1.00  0.00           C  
ATOM   2104  O3'   U    66      39.887  72.851  48.351  1.00  0.00           O  
ATOM   2105  C1'   U    66      40.570  73.166  51.891  1.00  0.00           C  
ATOM   2106  C2'   U    66      40.388  72.279  50.670  1.00  0.00           C  
ATOM   2107  O2'   U    66      41.657  71.827  50.220  1.00  0.00           O  
ATOM   2108  N1    U    66      39.443  73.047  52.847  1.00  0.00           N  
ATOM   2109  C2    U    66      39.579  72.130  53.872  1.00  0.00           C  
ATOM   2110  O2    U    66      40.569  71.434  54.015  1.00  0.00           O  
ATOM   2111  N3    U    66      38.512  72.055  54.733  1.00  0.00           N  
ATOM   2112  C4    U    66      37.344  72.786  54.675  1.00  0.00           C  
ATOM   2113  O4    U    66      36.473  72.601  55.527  1.00  0.00           O  
ATOM   2114  C5    U    66      37.273  73.715  53.589  1.00  0.00           C  
ATOM   2115  C6    U    66      38.299  73.810  52.737  1.00  0.00           C  
ATOM   2116  H5'   U    66      40.588  76.554  49.855  1.00  0.00           H  
ATOM   2117 H5''   U    66      39.954  75.832  48.581  1.00  0.00           H  
ATOM   2118  H4'   U    66      41.501  74.398  49.633  1.00  0.00           H  
ATOM   2119  H3'   U    66      38.840  73.401  49.925  1.00  0.00           H  
ATOM   2120  H1'   U    66      41.406  72.925  52.343  1.00  0.00           H  
ATOM   2121  H2'   U    66      39.779  71.532  50.848  1.00  0.00           H  
ATOM   2122 HO2'   U    66      41.702  71.921  49.245  1.00  0.00           H  
ATOM   2123  H3    U    66      38.588  71.410  55.467  1.00  0.00           H  
ATOM   2124  H5    U    66      36.479  74.277  53.472  1.00  0.00           H  
ATOM   2125  H6    U    66      38.226  74.452  52.002  1.00  0.00           H  
ATOM   2126  P     G    67      38.585  72.336  47.562  1.00  0.00           P  
ATOM   2127  OP2   G    67      37.438  73.192  47.959  1.00  0.00           O  
ATOM   2128  OP1   G    67      38.940  72.204  46.126  1.00  0.00           O  
ATOM   2129  O5'   G    67      38.334  70.874  48.143  1.00  0.00           O  
ATOM   2130  C5'   G    67      39.298  69.846  47.973  1.00  0.00           C  
ATOM   2131  C4'   G    67      39.035  68.682  48.895  1.00  0.00           C  
ATOM   2132  O4'   G    67      39.115  69.118  50.279  1.00  0.00           O  
ATOM   2133  C3'   G    67      37.651  68.057  48.804  1.00  0.00           C  
ATOM   2134  O3'   G    67      37.507  67.191  47.691  1.00  0.00           O  
ATOM   2135  C1'   G    67      38.198  68.410  51.076  1.00  0.00           C  
ATOM   2136  C2'   G    67      37.535  67.371  50.158  1.00  0.00           C  
ATOM   2137  O2'   G    67      38.291  66.169  50.194  1.00  0.00           O  
ATOM   2138  N1    G    67      35.189  69.575  55.014  1.00  0.00           N  
ATOM   2139  C2    G    67      36.032  68.504  54.845  1.00  0.00           C  
ATOM   2140  N2    G    67      36.085  67.622  55.855  1.00  0.00           N  
ATOM   2141  N3    G    67      36.771  68.308  53.765  1.00  0.00           N  
ATOM   2142  C4    G    67      36.597  69.286  52.851  1.00  0.00           C  
ATOM   2143  C5    G    67      35.783  70.396  52.921  1.00  0.00           C  
ATOM   2144  C6    G    67      34.995  70.593  54.085  1.00  0.00           C  
ATOM   2145  O6    G    67      34.211  71.515  54.338  1.00  0.00           O  
ATOM   2146  N7    G    67      35.891  71.161  51.769  1.00  0.00           N  
ATOM   2147  C8    G    67      36.753  70.514  51.032  1.00  0.00           C  
ATOM   2148  N9    G    67      37.221  69.368  51.628  1.00  0.00           N  
ATOM   2149  H5'   G    67      40.189  70.209  48.161  1.00  0.00           H  
ATOM   2150 H5''   G    67      39.271  69.533  47.045  1.00  0.00           H  
ATOM   2151  H4'   G    67      39.709  67.987  48.736  1.00  0.00           H  
ATOM   2152  H3'   G    67      36.974  68.762  48.751  1.00  0.00           H  
ATOM   2153  H1'   G    67      38.656  67.952  51.812  1.00  0.00           H  
ATOM   2154  H2'   G    67      36.598  67.217  50.404  1.00  0.00           H  
ATOM   2155 HO2'   G    67      37.878  65.550  50.831  1.00  0.00           H  
ATOM   2156  H1    G    67      34.685  69.629  55.853  1.00  0.00           H  
ATOM   2157  H22   G    67      36.669  66.838  55.790  1.00  0.00           H  
ATOM   2158  H21   G    67      35.541  67.760  56.658  1.00  0.00           H  
ATOM   2159  H8    G    67      37.036  70.817  50.144  1.00  0.00           H  
ATOM   2160  P     C    68      36.124  67.151  46.873  1.00  0.00           P  
ATOM   2161  OP2   C    68      35.576  68.529  46.826  1.00  0.00           O  
ATOM   2162  OP1   C    68      36.361  66.412  45.606  1.00  0.00           O  
ATOM   2163  O5'   C    68      35.162  66.267  47.784  1.00  0.00           O  
ATOM   2164  C5'   C    68      33.765  66.215  47.535  1.00  0.00           C  
ATOM   2165  C4'   C    68      33.157  64.928  48.038  1.00  0.00           C  
ATOM   2166  O4'   C    68      33.854  63.793  47.477  1.00  0.00           O  
ATOM   2167  C3'   C    68      33.224  64.698  49.540  1.00  0.00           C  
ATOM   2168  O3'   C    68      32.169  65.331  50.244  1.00  0.00           O  
ATOM   2169  C1'   C    68      33.920  62.741  48.427  1.00  0.00           C  
ATOM   2170  C2'   C    68      33.119  63.195  49.646  1.00  0.00           C  
ATOM   2171  O2'   C    68      31.774  62.761  49.501  1.00  0.00           O  
ATOM   2172  N1    C    68      35.346  62.487  48.753  1.00  0.00           N  
ATOM   2173  C2    C    68      35.671  61.316  49.448  1.00  0.00           C  
ATOM   2174  O2    C    68      34.765  60.531  49.770  1.00  0.00           O  
ATOM   2175  N3    C    68      36.963  61.060  49.756  1.00  0.00           N  
ATOM   2176  C4    C    68      37.917  61.920  49.400  1.00  0.00           C  
ATOM   2177  N4    C    68      39.179  61.627  49.725  1.00  0.00           N  
ATOM   2178  C5    C    68      37.620  63.119  48.693  1.00  0.00           C  
ATOM   2179  C6    C    68      36.338  63.361  48.392  1.00  0.00           C  
ATOM   2180  H5'   C    68      33.611  66.285  46.569  1.00  0.00           H  
ATOM   2181 H5''   C    68      33.332  66.970  47.984  1.00  0.00           H  
ATOM   2182  H4'   C    68      32.220  64.896  47.754  1.00  0.00           H  
ATOM   2183  H3'   C    68      34.081  65.008  49.900  1.00  0.00           H  
ATOM   2184  H1'   C    68      33.518  61.924  48.064  1.00  0.00           H  
ATOM   2185  H2'   C    68      33.517  62.866  50.479  1.00  0.00           H  
ATOM   2186 HO2'   C    68      31.174  63.493  49.752  1.00  0.00           H  
ATOM   2187  H42   C    68      39.903  62.238  49.477  1.00  0.00           H  
ATOM   2188  H41   C    68      39.380  60.800  50.213  1.00  0.00           H  
ATOM   2189  H5    C    68      38.328  63.745  48.434  1.00  0.00           H  
ATOM   2190  H6    C    68      36.113  64.181  47.906  1.00  0.00           H  
ATOM   2191  P     A    69      32.476  66.159  51.587  1.00  0.00           P  
ATOM   2192  OP2   A    69      33.706  66.959  51.364  1.00  0.00           O  
ATOM   2193  OP1   A    69      31.225  66.837  52.006  1.00  0.00           O  
ATOM   2194  O5'   A    69      32.811  65.033  52.664  1.00  0.00           O  
ATOM   2195  C5'   A    69      31.840  64.063  53.031  1.00  0.00           C  
ATOM   2196  C4'   A    69      32.473  62.876  53.713  1.00  0.00           C  
ATOM   2197  O4'   A    69      33.394  62.219  52.812  1.00  0.00           O  
ATOM   2198  C3'   A    69      33.301  63.182  54.952  1.00  0.00           C  
ATOM   2199  O3'   A    69      32.527  63.239  56.137  1.00  0.00           O  
ATOM   2200  C1'   A    69      34.575  61.801  53.489  1.00  0.00           C  
ATOM   2201  C2'   A    69      34.309  62.039  54.976  1.00  0.00           C  
ATOM   2202  O2'   A    69      33.738  60.861  55.526  1.00  0.00           O  
ATOM   2203  N1    A    69      39.694  62.229  53.087  1.00  0.00           N  
ATOM   2204  C2    A    69      38.910  61.298  53.646  1.00  0.00           C  
ATOM   2205  N3    A    69      37.581  61.249  53.714  1.00  0.00           N  
ATOM   2206  C4    A    69      37.035  62.322  53.115  1.00  0.00           C  
ATOM   2207  C5    A    69      37.709  63.360  52.499  1.00  0.00           C  
ATOM   2208  C6    A    69      39.114  63.293  52.493  1.00  0.00           C  
ATOM   2209  N6    A    69      39.896  64.221  51.938  1.00  0.00           N  
ATOM   2210  N7    A    69      36.815  64.292  51.990  1.00  0.00           N  
ATOM   2211  C8    A    69      35.640  63.806  52.305  1.00  0.00           C  
ATOM   2212  N9    A    69      35.698  62.615  52.987  1.00  0.00           N  
ATOM   2213  H5'   A    69      31.373  63.757  52.225  1.00  0.00           H  
ATOM   2214 H5''   A    69      31.191  64.473  53.639  1.00  0.00           H  
ATOM   2215  H4'   A    69      31.764  62.244  53.955  1.00  0.00           H  
ATOM   2216  H3'   A    69      33.769  64.035  54.832  1.00  0.00           H  
ATOM   2217  H1'   A    69      34.767  60.851  53.340  1.00  0.00           H  
ATOM   2218  H2'   A    69      35.133  62.296  55.442  1.00  0.00           H  
ATOM   2219 HO2'   A    69      32.958  61.107  56.065  1.00  0.00           H  
ATOM   2220  H2    A    69      39.380  60.546  54.063  1.00  0.00           H  
ATOM   2221  H61   A    69      40.871  64.120  51.965  1.00  0.00           H  
ATOM   2222  H62   A    69      39.497  65.002  51.501  1.00  0.00           H  
ATOM   2223  H8    A    69      34.797  64.251  52.076  1.00  0.00           H  
ATOM   2224  P     A    70      32.832  64.361  57.247  1.00  0.00           P  
ATOM   2225  OP2   A    70      33.116  65.637  56.546  1.00  0.00           O  
ATOM   2226  OP1   A    70      31.752  64.307  58.264  1.00  0.00           O  
ATOM   2227  O5'   A    70      34.181  63.865  57.935  1.00  0.00           O  
ATOM   2228  C5'   A    70      34.207  62.684  58.723  1.00  0.00           C  
ATOM   2229  C4'   A    70      35.617  62.197  58.944  1.00  0.00           C  
ATOM   2230  O4'   A    70      36.266  61.903  57.676  1.00  0.00           O  
ATOM   2231  C3'   A    70      36.562  63.174  59.626  1.00  0.00           C  
ATOM   2232  O3'   A    70      36.435  63.175  61.037  1.00  0.00           O  
ATOM   2233  C1'   A    70      37.613  62.317  57.704  1.00  0.00           C  
ATOM   2234  C2'   A    70      37.918  62.683  59.160  1.00  0.00           C  
ATOM   2235  O2'   A    70      38.311  61.513  59.862  1.00  0.00           O  
ATOM   2236  N1    A    70      40.900  65.211  54.988  1.00  0.00           N  
ATOM   2237  C2    A    70      41.080  64.145  55.778  1.00  0.00           C  
ATOM   2238  N3    A    70      40.178  63.439  56.456  1.00  0.00           N  
ATOM   2239  C4    A    70      38.943  63.935  56.264  1.00  0.00           C  
ATOM   2240  C5    A    70      38.600  65.023  55.482  1.00  0.00           C  
ATOM   2241  C6    A    70      39.647  65.685  54.816  1.00  0.00           C  
ATOM   2242  N6    A    70      39.468  66.748  54.029  1.00  0.00           N  
ATOM   2243  N7    A    70      37.230  65.243  55.522  1.00  0.00           N  
ATOM   2244  C8    A    70      36.783  64.299  56.312  1.00  0.00           C  
ATOM   2245  N9    A    70      37.765  63.471  56.798  1.00  0.00           N  
ATOM   2246  H5'   A    70      33.695  61.984  58.267  1.00  0.00           H  
ATOM   2247 H5''   A    70      33.793  62.869  59.591  1.00  0.00           H  
ATOM   2248  H4'   A    70      35.572  61.375  59.476  1.00  0.00           H  
ATOM   2249  H3'   A    70      36.409  64.082  59.289  1.00  0.00           H  
ATOM   2250  H1'   A    70      38.211  61.595  57.417  1.00  0.00           H  
ATOM   2251  H2'   A    70      38.596  63.389  59.221  1.00  0.00           H  
ATOM   2252 HO2'   A    70      37.840  61.484  60.721  1.00  0.00           H  
ATOM   2253  H2    A    70      42.008  63.841  55.870  1.00  0.00           H  
ATOM   2254  H61   A    70      40.238  67.168  53.590  1.00  0.00           H  
ATOM   2255  H62   A    70      38.568  67.109  53.889  1.00  0.00           H  
ATOM   2256  H8    A    70      35.834  64.194  56.537  1.00  0.00           H  
ATOM   2257  P     A    71      36.652  64.534  61.867  1.00  0.00           P  
ATOM   2258  OP2   A    71      35.913  65.619  61.174  1.00  0.00           O  
ATOM   2259  OP1   A    71      36.370  64.251  63.297  1.00  0.00           O  
ATOM   2260  O5'   A    71      38.211  64.829  61.721  1.00  0.00           O  
ATOM   2261  C5'   A    71      39.175  63.953  62.285  1.00  0.00           C  
ATOM   2262  C4'   A    71      40.556  64.227  61.745  1.00  0.00           C  
ATOM   2263  O4'   A    71      40.565  64.151  60.292  1.00  0.00           O  
ATOM   2264  C3'   A    71      41.120  65.612  62.026  1.00  0.00           C  
ATOM   2265  O3'   A    71      41.615  65.752  63.346  1.00  0.00           O  
ATOM   2266  C1'   A    71      41.504  65.071  59.765  1.00  0.00           C  
ATOM   2267  C2'   A    71      42.194  65.736  60.957  1.00  0.00           C  
ATOM   2268  O2'   A    71      43.351  64.988  61.300  1.00  0.00           O  
ATOM   2269  N1    A    71      41.996  68.743  56.183  1.00  0.00           N  
ATOM   2270  C2    A    71      42.893  67.973  56.812  1.00  0.00           C  
ATOM   2271  N3    A    71      42.696  67.035  57.736  1.00  0.00           N  
ATOM   2272  C4    A    71      41.386  66.911  58.015  1.00  0.00           C  
ATOM   2273  C5    A    71      40.347  67.630  57.452  1.00  0.00           C  
ATOM   2274  C6    A    71      40.689  68.593  56.485  1.00  0.00           C  
ATOM   2275  N6    A    71      39.795  69.361  55.858  1.00  0.00           N  
ATOM   2276  N7    A    71      39.129  67.229  57.983  1.00  0.00           N  
ATOM   2277  C8    A    71      39.453  66.294  58.841  1.00  0.00           C  
ATOM   2278  N9    A    71      40.802  66.050  58.912  1.00  0.00           N  
ATOM   2279  H5'   A    71      38.928  63.028  62.075  1.00  0.00           H  
ATOM   2280 H5''   A    71      39.183  64.068  63.257  1.00  0.00           H  
ATOM   2281  H4'   A    71      41.171  63.555  62.108  1.00  0.00           H  
ATOM   2282  H3'   A    71      40.430  66.290  61.868  1.00  0.00           H  
ATOM   2283  H1'   A    71      42.170  64.590  59.230  1.00  0.00           H  
ATOM   2284  H2'   A    71      42.409  66.674  60.771  1.00  0.00           H  
ATOM   2285 HO2'   A    71      43.373  64.863  62.271  1.00  0.00           H  
ATOM   2286  H2    A    71      43.828  68.122  56.557  1.00  0.00           H  
ATOM   2287  H61   A    71      40.094  70.016  55.193  1.00  0.00           H  
ATOM   2288  H62   A    71      38.841  69.269  56.061  1.00  0.00           H  
ATOM   2289  H8    A    71      38.792  65.813  59.383  1.00  0.00           H  
ATOM   2290  P     G    72      41.523  67.169  64.098  1.00  0.00           P  
ATOM   2291  OP2   G    72      40.149  67.701  63.908  1.00  0.00           O  
ATOM   2292  OP1   G    72      42.060  66.998  65.472  1.00  0.00           O  
ATOM   2293  O5'   G    72      42.529  68.102  63.288  1.00  0.00           O  
ATOM   2294  C5'   G    72      43.919  67.816  63.251  1.00  0.00           C  
ATOM   2295  C4'   G    72      44.636  68.676  62.240  1.00  0.00           C  
ATOM   2296  O4'   G    72      44.061  68.484  60.921  1.00  0.00           O  
ATOM   2297  C3'   G    72      44.542  70.179  62.456  1.00  0.00           C  
ATOM   2298  O3'   G    72      45.438  70.653  63.447  1.00  0.00           O  
ATOM   2299  C1'   G    72      44.165  69.690  60.206  1.00  0.00           C  
ATOM   2300  C2'   G    72      44.909  70.697  61.085  1.00  0.00           C  
ATOM   2301  O2'   G    72      46.306  70.590  60.850  1.00  0.00           O  
ATOM   2302  N1    G    72      41.446  72.941  57.386  1.00  0.00           N  
ATOM   2303  C2    G    72      42.808  72.782  57.467  1.00  0.00           C  
ATOM   2304  N2    G    72      43.549  73.593  56.698  1.00  0.00           N  
ATOM   2305  N3    G    72      43.403  71.892  58.245  1.00  0.00           N  
ATOM   2306  C4    G    72      42.512  71.162  58.949  1.00  0.00           C  
ATOM   2307  C5    G    72      41.136  71.241  58.941  1.00  0.00           C  
ATOM   2308  C6    G    72      40.511  72.200  58.102  1.00  0.00           C  
ATOM   2309  O6    G    72      39.304  72.424  57.954  1.00  0.00           O  
ATOM   2310  N7    G    72      40.583  70.310  59.809  1.00  0.00           N  
ATOM   2311  C8    G    72      41.615  69.694  60.321  1.00  0.00           C  
ATOM   2312  N9    G    72      42.815  70.161  59.842  1.00  0.00           N  
ATOM   2313  H5'   G    72      44.046  66.873  63.016  1.00  0.00           H  
ATOM   2314 H5''   G    72      44.303  67.978  64.139  1.00  0.00           H  
ATOM   2315  H4'   G    72      45.581  68.416  62.219  1.00  0.00           H  
ATOM   2316  H3'   G    72      43.631  70.453  62.690  1.00  0.00           H  
ATOM   2317  H1'   G    72      44.683  69.523  59.391  1.00  0.00           H  
ATOM   2318  H2'   G    72      44.587  71.613  60.948  1.00  0.00           H  
ATOM   2319 HO2'   G    72      46.774  70.581  61.711  1.00  0.00           H  
ATOM   2320  H1    G    72      41.104  73.630  56.778  1.00  0.00           H  
ATOM   2321  H22   G    72      44.527  73.525  56.714  1.00  0.00           H  
ATOM   2322  H21   G    72      43.116  74.255  56.119  1.00  0.00           H  
ATOM   2323  H8    G    72      41.539  68.972  60.978  1.00  0.00           H  
ATOM   2324  P     G    73      44.973  71.797  64.475  1.00  0.00           P  
ATOM   2325  OP2   G    73      43.532  71.593  64.770  1.00  0.00           O  
ATOM   2326  OP1   G    73      45.952  71.839  65.592  1.00  0.00           O  
ATOM   2327  O5'   G    73      45.119  73.148  63.642  1.00  0.00           O  
ATOM   2328  C5'   G    73      46.364  73.520  63.069  1.00  0.00           C  
ATOM   2329  C4'   G    73      46.188  74.555  61.986  1.00  0.00           C  
ATOM   2330  O4'   G    73      45.351  74.021  60.930  1.00  0.00           O  
ATOM   2331  C3'   G    73      45.445  75.821  62.387  1.00  0.00           C  
ATOM   2332  O3'   G    73      46.259  76.738  63.099  1.00  0.00           O  
ATOM   2333  C1'   G    73      44.596  75.050  60.340  1.00  0.00           C  
ATOM   2334  C2'   G    73      45.024  76.348  61.025  1.00  0.00           C  
ATOM   2335  O2'   G    73      46.127  76.908  60.325  1.00  0.00           O  
ATOM   2336  N1    G    73      39.806  76.282  59.134  1.00  0.00           N  
ATOM   2337  C2    G    73      40.987  76.831  58.696  1.00  0.00           C  
ATOM   2338  N2    G    73      40.885  77.842  57.820  1.00  0.00           N  
ATOM   2339  N3    G    73      42.183  76.420  59.086  1.00  0.00           N  
ATOM   2340  C4    G    73      42.104  75.399  59.965  1.00  0.00           C  
ATOM   2341  C5    G    73      40.978  74.779  60.466  1.00  0.00           C  
ATOM   2342  C6    G    73      39.702  75.230  60.039  1.00  0.00           C  
ATOM   2343  O6    G    73      38.587  74.810  60.368  1.00  0.00           O  
ATOM   2344  N7    G    73      41.325  73.767  61.349  1.00  0.00           N  
ATOM   2345  C8    G    73      42.630  73.790  61.370  1.00  0.00           C  
ATOM   2346  N9    G    73      43.167  74.755  60.553  1.00  0.00           N  
ATOM   2347  H5'   G    73      46.790  72.725  62.686  1.00  0.00           H  
ATOM   2348 H5''   G    73      46.942  73.886  63.771  1.00  0.00           H  
ATOM   2349  H4'   G    73      47.063  74.803  61.619  1.00  0.00           H  
ATOM   2350  H3'   G    73      44.651  75.616  62.921  1.00  0.00           H  
ATOM   2351  H1'   G    73      44.777  75.113  59.379  1.00  0.00           H  
ATOM   2352  H2'   G    73      44.281  76.984  61.099  1.00  0.00           H  
ATOM   2353 HO2'   G    73      46.803  77.195  60.974  1.00  0.00           H  
ATOM   2354  H1    G    73      38.972  76.659  58.784  1.00  0.00           H  
ATOM   2355  H22   G    73      41.694  78.273  57.472  1.00  0.00           H  
ATOM   2356  H21   G    73      40.003  78.152  57.526  1.00  0.00           H  
ATOM   2357  H8    G    73      43.171  73.179  61.913  1.00  0.00           H  
ATOM   2358  P     G    74      45.630  77.624  64.283  1.00  0.00           P  
ATOM   2359  OP2   G    74      44.776  76.740  65.116  1.00  0.00           O  
ATOM   2360  OP1   G    74      46.731  78.392  64.919  1.00  0.00           O  
ATOM   2361  O5'   G    74      44.680  78.658  63.529  1.00  0.00           O  
ATOM   2362  C5'   G    74      45.215  79.612  62.623  1.00  0.00           C  
ATOM   2363  C4'   G    74      44.136  80.496  62.049  1.00  0.00           C  
ATOM   2364  O4'   G    74      43.229  79.703  61.239  1.00  0.00           O  
ATOM   2365  C3'   G    74      43.221  81.174  63.058  1.00  0.00           C  
ATOM   2366  O3'   G    74      43.802  82.325  63.646  1.00  0.00           O  
ATOM   2367  C1'   G    74      41.944  80.274  61.312  1.00  0.00           C  
ATOM   2368  C2'   G    74      42.027  81.522  62.186  1.00  0.00           C  
ATOM   2369  O2'   G    74      42.297  82.652  61.369  1.00  0.00           O  
ATOM   2370  N1    G    74      37.103  79.249  62.507  1.00  0.00           N  
ATOM   2371  C2    G    74      37.648  80.391  61.973  1.00  0.00           C  
ATOM   2372  N2    G    74      36.797  81.397  61.722  1.00  0.00           N  
ATOM   2373  N3    G    74      38.935  80.539  61.703  1.00  0.00           N  
ATOM   2374  C4    G    74      39.647  79.435  62.016  1.00  0.00           C  
ATOM   2375  C5    G    74      39.200  78.246  62.552  1.00  0.00           C  
ATOM   2376  C6    G    74      37.817  78.101  62.837  1.00  0.00           C  
ATOM   2377  O6    G    74      37.227  77.125  63.314  1.00  0.00           O  
ATOM   2378  N7    G    74      40.251  77.357  62.725  1.00  0.00           N  
ATOM   2379  C8    G    74      41.299  78.010  62.300  1.00  0.00           C  
ATOM   2380  N9    G    74      41.003  79.276  61.855  1.00  0.00           N  
ATOM   2381  H5'   G    74      45.666  79.141  61.892  1.00  0.00           H  
ATOM   2382 H5''   G    74      45.869  80.169  63.095  1.00  0.00           H  
ATOM   2383  H4'   G    74      44.552  81.183  61.485  1.00  0.00           H  
ATOM   2384  H3'   G    74      42.950  80.554  63.766  1.00  0.00           H  
ATOM   2385  H1'   G    74      41.665  80.527  60.407  1.00  0.00           H  
ATOM   2386  H2'   G    74      41.215  81.647  62.722  1.00  0.00           H  
ATOM   2387 HO2'   G    74      43.001  83.188  61.790  1.00  0.00           H  
ATOM   2388  H1    G    74      36.136  79.240  62.670  1.00  0.00           H  
ATOM   2389  H22   G    74      37.130  82.236  61.340  1.00  0.00           H  
ATOM   2390  H21   G    74      35.843  81.295  61.919  1.00  0.00           H  
ATOM   2391  H8    G    74      42.203  77.633  62.297  1.00  0.00           H  
ATOM   2392  P     U    75      43.599  82.622  65.213  1.00  0.00           P  
ATOM   2393  OP2   U    75      43.888  81.371  65.958  1.00  0.00           O  
ATOM   2394  OP1   U    75      44.342  83.864  65.546  1.00  0.00           O  
ATOM   2395  O5'   U    75      42.041  82.928  65.347  1.00  0.00           O  
ATOM   2396  C5'   U    75      41.464  84.063  64.719  1.00  0.00           C  
ATOM   2397  C4'   U    75      39.959  84.058  64.835  1.00  0.00           C  
ATOM   2398  O4'   U    75      39.410  82.913  64.149  1.00  0.00           O  
ATOM   2399  C3'   U    75      39.396  83.917  66.241  1.00  0.00           C  
ATOM   2400  O3'   U    75      39.379  85.139  66.956  1.00  0.00           O  
ATOM   2401  C1'   U    75      38.260  82.422  64.809  1.00  0.00           C  
ATOM   2402  C2'   U    75      38.007  83.350  65.985  1.00  0.00           C  
ATOM   2403  O2'   U    75      37.103  84.368  65.579  1.00  0.00           O  
ATOM   2404  N1    U    75      38.542  81.032  65.240  1.00  0.00           N  
ATOM   2405  C2    U    75      37.456  80.230  65.536  1.00  0.00           C  
ATOM   2406  O2    U    75      36.302  80.616  65.457  1.00  0.00           O  
ATOM   2407  N3    U    75      37.765  78.951  65.930  1.00  0.00           N  
ATOM   2408  C4    U    75      39.023  78.401  66.058  1.00  0.00           C  
ATOM   2409  O4    U    75      39.137  77.231  66.426  1.00  0.00           O  
ATOM   2410  C5    U    75      40.099  79.289  65.734  1.00  0.00           C  
ATOM   2411  C6    U    75      39.826  80.539  65.347  1.00  0.00           C  
ATOM   2412  H5'   U    75      41.710  84.063  63.771  1.00  0.00           H  
ATOM   2413 H5''   U    75      41.813  84.875  65.141  1.00  0.00           H  
ATOM   2414  H4'   U    75      39.604  84.877  64.433  1.00  0.00           H  
ATOM   2415  H3'   U    75      39.924  83.260  66.740  1.00  0.00           H  
ATOM   2416  H1'   U    75      37.476  82.426  64.220  1.00  0.00           H  
ATOM   2417  H2'   U    75      37.671  82.857  66.762  1.00  0.00           H  
ATOM   2418 HO2'   U    75      37.456  85.239  65.859  1.00  0.00           H  
ATOM   2419  H3    U    75      37.009  78.366  66.145  1.00  0.00           H  
ATOM   2420  H5    U    75      41.027  78.981  65.796  1.00  0.00           H  
ATOM   2421  H6    U    75      40.579  81.126  65.132  1.00  0.00           H  
ATOM   2422  P     A    76      39.030  85.154  68.525  1.00  0.00           P  
ATOM   2423  OP2   A    76      37.568  85.368  68.669  1.00  0.00           O  
ATOM   2424  OP1   A    76      39.663  83.966  69.149  1.00  0.00           O  
ATOM   2425  O5'   A    76      39.774  86.453  69.071  1.00  0.00           O  
ATOM   2426  C5'   A    76      41.191  86.511  69.132  1.00  0.00           C  
ATOM   2427  C4'   A    76      41.678  87.912  69.404  1.00  0.00           C  
ATOM   2428  O4'   A    76      41.846  88.693  68.180  1.00  0.00           O  
ATOM   2429  C3'   A    76      40.784  88.769  70.287  1.00  0.00           C  
ATOM   2430  O3'   A    76      40.943  88.497  71.669  1.00  0.00           O  
ATOM   2431  C1'   A    76      41.521  90.005  68.500  1.00  0.00           C  
ATOM   2432  C2'   A    76      41.410  90.131  70.012  1.00  0.00           C  
ATOM   2433  O2'   A    76      42.698  90.233  70.601  1.00  0.00           O  
ATOM   2434  N1    A    76      38.543  93.956  67.058  1.00  0.00           N  
ATOM   2435  C2    A    76      39.705  93.900  67.722  1.00  0.00           C  
ATOM   2436  N3    A    76      40.427  92.835  68.064  1.00  0.00           N  
ATOM   2437  C4    A    76      39.833  91.703  67.647  1.00  0.00           C  
ATOM   2438  C5    A    76      38.640  91.600  66.955  1.00  0.00           C  
ATOM   2439  C6    A    76      37.973  92.801  66.652  1.00  0.00           C  
ATOM   2440  N6    A    76      36.815  92.858  65.992  1.00  0.00           N  
ATOM   2441  N7    A    76      38.339  90.271  66.691  1.00  0.00           N  
ATOM   2442  C8    A    76      39.339  89.611  67.221  1.00  0.00           C  
ATOM   2443  N9    A    76      40.280  90.415  67.816  1.00  0.00           N  
ATOM   2444  H5'   A    76      41.561  86.205  68.277  1.00  0.00           H  
ATOM   2445 H5''   A    76      41.506  85.919  69.846  1.00  0.00           H  
ATOM   2446  H4'   A    76      42.552  87.815  69.838  1.00  0.00           H  
ATOM   2447  H3'   A    76      39.829  88.749  70.064  1.00  0.00           H  
ATOM   2448  H1'   A    76      42.267  90.556  68.181  1.00  0.00           H  
ATOM   2449  H2'   A    76      40.821  90.861  70.296  1.00  0.00           H  
ATOM   2450 HO2'   A    76      42.752  89.614  71.359  1.00  0.00           H  
ATOM   2451  H2    A    76      40.076  94.765  67.994  1.00  0.00           H  
ATOM   2452  H61   A    76      36.396  93.725  65.810  1.00  0.00           H  
ATOM   2453  H62   A    76      36.383  92.033  65.687  1.00  0.00           H  
ATOM   2454  H8    A    76      39.409  88.634  67.195  1.00  0.00           H  
ATOM   2455  P     U    77      39.692  88.634  72.669  1.00  0.00           P  
ATOM   2456  OP2   U    77      38.473  88.197  71.942  1.00  0.00           O  
ATOM   2457  OP1   U    77      40.056  87.982  73.953  1.00  0.00           O  
ATOM   2458  O5'   U    77      39.576  90.202  72.927  1.00  0.00           O  
ATOM   2459  C5'   U    77      40.629  90.917  73.556  1.00  0.00           C  
ATOM   2460  C4'   U    77      40.367  92.403  73.561  1.00  0.00           C  
ATOM   2461  O4'   U    77      40.311  92.863  72.181  1.00  0.00           O  
ATOM   2462  C3'   U    77      39.012  92.844  74.091  1.00  0.00           C  
ATOM   2463  O3'   U    77      38.962  92.903  75.505  1.00  0.00           O  
ATOM   2464  C1'   U    77      39.416  93.939  72.118  1.00  0.00           C  
ATOM   2465  C2'   U    77      38.922  94.257  73.527  1.00  0.00           C  
ATOM   2466  O2'   U    77      39.821  95.134  74.192  1.00  0.00           O  
ATOM   2467  N1    U    77      38.304  93.622  71.190  1.00  0.00           N  
ATOM   2468  C2    U    77      37.570  94.685  70.698  1.00  0.00           C  
ATOM   2469  O2    U    77      37.801  95.845  70.992  1.00  0.00           O  
ATOM   2470  N3    U    77      36.552  94.344  69.842  1.00  0.00           N  
ATOM   2471  C4    U    77      36.196  93.076  69.437  1.00  0.00           C  
ATOM   2472  O4    U    77      35.250  92.932  68.660  1.00  0.00           O  
ATOM   2473  C5    U    77      36.998  92.025  69.986  1.00  0.00           C  
ATOM   2474  C6    U    77      37.998  92.329  70.820  1.00  0.00           C  
ATOM   2475  H5'   U    77      41.465  90.742  73.077  1.00  0.00           H  
ATOM   2476 H5''   U    77      40.719  90.606  74.481  1.00  0.00           H  
ATOM   2477  H4'   U    77      41.068  92.888  74.044  1.00  0.00           H  
ATOM   2478  H3'   U    77      38.276  92.284  73.767  1.00  0.00           H  
ATOM   2479  H1'   U    77      39.920  94.706  71.772  1.00  0.00           H  
ATOM   2480  H2'   U    77      38.003  94.596  73.550  1.00  0.00           H  
ATOM   2481 HO2'   U    77      40.007  94.782  75.088  1.00  0.00           H  
ATOM   2482  H3    U    77      36.019  95.083  69.482  1.00  0.00           H  
ATOM   2483  H5    U    77      36.817  91.091  69.751  1.00  0.00           H  
ATOM   2484  H6    U    77      38.531  91.593  71.183  1.00  0.00           H  
ATOM   2485  P     G    78      37.703  92.297  76.298  1.00  0.00           P  
ATOM   2486  OP2   G    78      37.260  91.070  75.587  1.00  0.00           O  
ATOM   2487  OP1   G    78      38.057  92.223  77.738  1.00  0.00           O  
ATOM   2488  O5'   G    78      36.569  93.403  76.125  1.00  0.00           O  
ATOM   2489  C5'   G    78      36.784  94.740  76.551  1.00  0.00           C  
ATOM   2490  C4'   G    78      35.757  95.682  75.965  1.00  0.00           C  
ATOM   2491  O4'   G    78      35.908  95.767  74.523  1.00  0.00           O  
ATOM   2492  C3'   G    78      34.298  95.294  76.132  1.00  0.00           C  
ATOM   2493  O3'   G    78      33.795  95.566  77.435  1.00  0.00           O  
ATOM   2494  C1'   G    78      34.653  95.999  73.923  1.00  0.00           C  
ATOM   2495  C2'   G    78      33.640  96.144  75.057  1.00  0.00           C  
ATOM   2496  O2'   G    78      33.567  97.514  75.412  1.00  0.00           O  
ATOM   2497  N1    G    78      31.547  94.275  70.314  1.00  0.00           N  
ATOM   2498  C2    G    78      31.548  95.484  70.958  1.00  0.00           C  
ATOM   2499  N2    G    78      30.590  96.349  70.593  1.00  0.00           N  
ATOM   2500  N3    G    78      32.420  95.820  71.890  1.00  0.00           N  
ATOM   2501  C4    G    78      33.301  94.826  72.140  1.00  0.00           C  
ATOM   2502  C5    G    78      33.379  93.578  71.559  1.00  0.00           C  
ATOM   2503  C6    G    78      32.446  93.237  70.548  1.00  0.00           C  
ATOM   2504  O6    G    78      32.362  92.188  69.889  1.00  0.00           O  
ATOM   2505  N7    G    78      34.424  92.846  72.104  1.00  0.00           N  
ATOM   2506  C8    G    78      34.960  93.650  72.983  1.00  0.00           C  
ATOM   2507  N9    G    78      34.327  94.870  73.055  1.00  0.00           N  
ATOM   2508  H5'   G    78      37.678  95.026  76.270  1.00  0.00           H  
ATOM   2509 H5''   G    78      36.730  94.776  77.530  1.00  0.00           H  
ATOM   2510  H4'   G    78      35.926  96.629  76.498  1.00  0.00           H  
ATOM   2511  H3'   G    78      34.110  94.217  76.009  1.00  0.00           H  
ATOM   2512  H1'   G    78      34.583  96.911  73.313  1.00  0.00           H  
ATOM   2513  H2'   G    78      32.600  95.849  74.861  1.00  0.00           H  
ATOM   2514 HO2'   G    78      33.613  97.604  76.407  1.00  0.00           H  
ATOM   2515  H1    G    78      30.844  94.122  69.619  1.00  0.00           H  
ATOM   2516  H22   G    78      30.539  97.249  71.027  1.00  0.00           H  
ATOM   2517  H21   G    78      29.930  96.095  69.888  1.00  0.00           H  
ATOM   2518  H8    G    78      35.826  93.378  73.606  1.00  0.00           H  
ATOM   2519  P     G    79      32.633  94.638  78.040  1.00  0.00           P  
ATOM   2520  OP2   G    79      32.852  93.236  77.610  1.00  0.00           O  
ATOM   2521  OP1   G    79      32.516  94.955  79.487  1.00  0.00           O  
ATOM   2522  O5'   G    79      31.312  95.130  77.297  1.00  0.00           O  
ATOM   2523  C5'   G    79      30.807  96.460  77.484  1.00  0.00           C  
ATOM   2524  C4'   G    79      29.588  96.676  76.636  1.00  0.00           C  
ATOM   2525  O4'   G    79      29.965  96.484  75.251  1.00  0.00           O  
ATOM   2526  C3'   G    79      28.467  95.671  76.825  1.00  0.00           C  
ATOM   2527  O3'   G    79      27.671  96.016  77.944  1.00  0.00           O  
ATOM   2528  C1'   G    79      28.837  96.026  74.535  1.00  0.00           C  
ATOM   2529  C2'   G    79      27.691  95.855  75.535  1.00  0.00           C  
ATOM   2530  O2'   G    79      26.922  97.042  75.580  1.00  0.00           O  
ATOM   2531  N1    G    79      27.566  92.858  70.807  1.00  0.00           N  
ATOM   2532  C2    G    79      26.936  93.994  71.251  1.00  0.00           C  
ATOM   2533  N2    G    79      25.803  94.335  70.626  1.00  0.00           N  
ATOM   2534  N3    G    79      27.376  94.737  72.241  1.00  0.00           N  
ATOM   2535  C4    G    79      28.500  94.241  72.783  1.00  0.00           C  
ATOM   2536  C5    G    79      29.199  93.107  72.434  1.00  0.00           C  
ATOM   2537  C6    G    79      28.728  92.325  71.354  1.00  0.00           C  
ATOM   2538  O6    G    79      29.213  91.286  70.882  1.00  0.00           O  
ATOM   2539  N7    G    79      30.304  92.935  73.259  1.00  0.00           N  
ATOM   2540  C8    G    79      30.259  93.956  74.074  1.00  0.00           C  
ATOM   2541  N9    G    79      29.189  94.792  73.833  1.00  0.00           N  
ATOM   2542  H5'   G    79      31.577  97.198  77.219  1.00  0.00           H  
ATOM   2543 H5''   G    79      30.555  96.623  78.542  1.00  0.00           H  
ATOM   2544  H4'   G    79      29.251  97.688  76.902  1.00  0.00           H  
ATOM   2545  H3'   G    79      28.818  94.651  77.041  1.00  0.00           H  
ATOM   2546  H1'   G    79      28.489  96.731  73.767  1.00  0.00           H  
ATOM   2547  H2'   G    79      26.976  95.041  75.351  1.00  0.00           H  
ATOM   2548 HO2'   G    79      26.734  97.282  76.533  1.00  0.00           H  
ATOM   2549  H1    G    79      27.158  92.377  70.033  1.00  0.00           H  
ATOM   2550  H22   G    79      25.300  95.150  70.914  1.00  0.00           H  
ATOM   2551  H21   G    79      25.460  93.776  69.872  1.00  0.00           H  
ATOM   2552  H8    G    79      30.999  94.130  74.870  1.00  0.00           H  
ATOM   2553  P     U    80      27.246  94.882  78.996  1.00  0.00           P  
ATOM   2554  OP2   U    80      28.317  93.845  79.027  1.00  0.00           O  
ATOM   2555  OP1   U    80      26.872  95.598  80.248  1.00  0.00           O  
ATOM   2556  O5'   U    80      25.938  94.239  78.353  1.00  0.00           O  
ATOM   2557  C5'   U    80      24.718  94.969  78.351  1.00  0.00           C  
ATOM   2558  C4'   U    80      23.753  94.381  77.357  1.00  0.00           C  
ATOM   2559  O4'   U    80      24.365  94.331  76.043  1.00  0.00           O  
ATOM   2560  C3'   U    80      23.382  92.939  77.589  1.00  0.00           C  
ATOM   2561  O3'   U    80      22.449  92.809  78.639  1.00  0.00           O  
ATOM   2562  C1'   U    80      23.812  93.267  75.314  1.00  0.00           C  
ATOM   2563  C2'   U    80      22.817  92.563  76.231  1.00  0.00           C  
ATOM   2564  O2'   U    80      21.551  93.144  76.023  1.00  0.00           O  
ATOM   2565  N1    U    80      24.900  92.393  74.848  1.00  0.00           N  
ATOM   2566  C2    U    80      24.662  91.594  73.737  1.00  0.00           C  
ATOM   2567  O2    U    80      23.595  91.576  73.144  1.00  0.00           O  
ATOM   2568  N3    U    80      25.726  90.819  73.341  1.00  0.00           N  
ATOM   2569  C4    U    80      26.977  90.767  73.924  1.00  0.00           C  
ATOM   2570  O4    U    80      27.840  90.042  73.428  1.00  0.00           O  
ATOM   2571  C5    U    80      27.145  91.614  75.067  1.00  0.00           C  
ATOM   2572  C6    U    80      26.128  92.372  75.486  1.00  0.00           C  
ATOM   2573  H5'   U    80      24.908  96.022  78.100  1.00  0.00           H  
ATOM   2574 H5''   U    80      24.266  94.954  79.354  1.00  0.00           H  
ATOM   2575  H4'   U    80      22.866  95.028  77.427  1.00  0.00           H  
ATOM   2576  H3'   U    80      24.228  92.309  77.901  1.00  0.00           H  
ATOM   2577  H1'   U    80      23.257  93.577  74.418  1.00  0.00           H  
ATOM   2578  H2'   U    80      22.665  91.480  76.119  1.00  0.00           H  
ATOM   2579 HO2'   U    80      21.148  93.390  76.904  1.00  0.00           H  
ATOM   2580  H3    U    80      25.578  90.227  72.548  1.00  0.00           H  
ATOM   2581  H5    U    80      28.108  91.638  75.600  1.00  0.00           H  
ATOM   2582  H6    U    80      26.277  93.016  76.366  1.00  0.00           H  
ATOM   2583  P     A    81      22.605  91.628  79.718  1.00  0.00           P  
ATOM   2584  OP2   A    81      22.407  90.335  79.016  1.00  0.00           O  
ATOM   2585  OP1   A    81      23.855  91.864  80.483  1.00  0.00           O  
ATOM   2586  O5'   A    81      21.374  91.845  80.706  1.00  0.00           O  
ATOM   2587  C5'   A    81      21.565  91.881  82.113  1.00  0.00           C  
ATOM   2588  C4'   A    81      20.316  92.324  82.831  1.00  0.00           C  
ATOM   2589  O4'   A    81      19.873  93.609  82.348  1.00  0.00           O  
ATOM   2590  C3'   A    81      19.092  91.440  82.649  1.00  0.00           C  
ATOM   2591  O3'   A    81      19.091  90.310  83.504  1.00  0.00           O  
ATOM   2592  C1'   A    81      18.462  93.744  82.478  1.00  0.00           C  
ATOM   2593  C2'   A    81      17.938  92.384  82.975  1.00  0.00           C  
ATOM   2594  O2'   A    81      17.725  92.472  84.377  1.00  0.00           O  
ATOM   2595  N1    A    81      18.419  92.635  77.445  1.00  0.00           N  
ATOM   2596  C2    A    81      19.066  92.088  78.482  1.00  0.00           C  
ATOM   2597  N3    A    81      19.031  92.427  79.769  1.00  0.00           N  
ATOM   2598  C4    A    81      18.208  93.473  79.963  1.00  0.00           C  
ATOM   2599  C5    A    81      17.476  94.140  78.999  1.00  0.00           C  
ATOM   2600  C6    A    81      17.599  93.684  77.674  1.00  0.00           C  
ATOM   2601  N6    A    81      16.955  94.229  76.640  1.00  0.00           N  
ATOM   2602  N7    A    81      16.737  95.169  79.568  1.00  0.00           N  
ATOM   2603  C8    A    81      17.035  95.101  80.842  1.00  0.00           C  
ATOM   2604  N9    A    81      17.919  94.098  81.152  1.00  0.00           N  
ATOM   2605  H5'   A    81      22.292  92.506  82.321  1.00  0.00           H  
ATOM   2606 H5''   A    81      21.814  90.987  82.426  1.00  0.00           H  
ATOM   2607  H4'   A    81      20.512  92.405  83.788  1.00  0.00           H  
ATOM   2608  H3'   A    81      19.027  91.171  81.708  1.00  0.00           H  
ATOM   2609  H1'   A    81      18.224  94.442  83.125  1.00  0.00           H  
ATOM   2610  H2'   A    81      17.120  92.131  82.498  1.00  0.00           H  
ATOM   2611 HO2'   A    81      18.073  91.662  84.803  1.00  0.00           H  
ATOM   2612  H2    A    81      19.648  91.330  78.263  1.00  0.00           H  
ATOM   2613  H61   A    81      17.081  93.866  75.738  1.00  0.00           H  
ATOM   2614  H62   A    81      16.355  94.990  76.782  1.00  0.00           H  
ATOM   2615  H8    A    81      16.660  95.711  81.512  1.00  0.00           H  
ATOM   2616  P     A    82      18.840  88.841  82.901  1.00  0.00           P  
ATOM   2617  OP2   A    82      19.697  88.684  81.700  1.00  0.00           O  
ATOM   2618  OP1   A    82      18.946  87.863  84.013  1.00  0.00           O  
ATOM   2619  O5'   A    82      17.321  88.877  82.420  1.00  0.00           O  
ATOM   2620  C5'   A    82      16.276  89.195  83.328  1.00  0.00           C  
ATOM   2621  C4'   A    82      15.037  89.660  82.605  1.00  0.00           C  
ATOM   2622  O4'   A    82      15.370  90.730  81.678  1.00  0.00           O  
ATOM   2623  C3'   A    82      14.346  88.624  81.731  1.00  0.00           C  
ATOM   2624  O3'   A    82      13.535  87.727  82.470  1.00  0.00           O  
ATOM   2625  C1'   A    82      14.595  90.616  80.508  1.00  0.00           C  
ATOM   2626  C2'   A    82      13.579  89.497  80.752  1.00  0.00           C  
ATOM   2627  O2'   A    82      12.414  90.044  81.353  1.00  0.00           O  
ATOM   2628  N1    A    82      15.246  90.882  75.403  1.00  0.00           N  
ATOM   2629  C2    A    82      14.245  91.269  76.204  1.00  0.00           C  
ATOM   2630  N3    A    82      14.141  91.169  77.528  1.00  0.00           N  
ATOM   2631  C4    A    82      15.236  90.587  78.048  1.00  0.00           C  
ATOM   2632  C5    A    82      16.344  90.137  77.354  1.00  0.00           C  
ATOM   2633  C6    A    82      16.332  90.302  75.958  1.00  0.00           C  
ATOM   2634  N6    A    82      17.329  89.915  75.158  1.00  0.00           N  
ATOM   2635  N7    A    82      17.279  89.592  78.224  1.00  0.00           N  
ATOM   2636  C8    A    82      16.725  89.724  79.404  1.00  0.00           C  
ATOM   2637  N9    A    82      15.488  90.318  79.372  1.00  0.00           N  
ATOM   2638  H5'   A    82      16.581  89.907  83.929  1.00  0.00           H  
ATOM   2639 H5''   A    82      16.059  88.401  83.858  1.00  0.00           H  
ATOM   2640  H4'   A    82      14.395  90.000  83.263  1.00  0.00           H  
ATOM   2641  H3'   A    82      15.025  88.110  81.244  1.00  0.00           H  
ATOM   2642  H1'   A    82      14.120  91.456  80.338  1.00  0.00           H  
ATOM   2643  H2'   A    82      13.368  89.011  79.927  1.00  0.00           H  
ATOM   2644 HO2'   A    82      12.138  89.467  82.095  1.00  0.00           H  
ATOM   2645  H2    A    82      13.481  91.685  75.752  1.00  0.00           H  
ATOM   2646  H61   A    82      17.263  90.057  74.190  1.00  0.00           H  
ATOM   2647  H62   A    82      18.126  89.492  75.538  1.00  0.00           H  
ATOM   2648  H8    A    82      17.155  89.425  80.233  1.00  0.00           H  
ATOM   2649  P     U    83      13.495  86.167  82.082  1.00  0.00           P  
ATOM   2650  OP2   U    83      14.888  85.722  81.828  1.00  0.00           O  
ATOM   2651  OP1   U    83      12.672  85.462  83.097  1.00  0.00           O  
ATOM   2652  O5'   U    83      12.707  86.135  80.698  1.00  0.00           O  
ATOM   2653  C5'   U    83      11.376  86.619  80.605  1.00  0.00           C  
ATOM   2654  C4'   U    83      10.933  86.759  79.170  1.00  0.00           C  
ATOM   2655  O4'   U    83      11.749  87.743  78.481  1.00  0.00           O  
ATOM   2656  C3'   U    83      11.071  85.519  78.301  1.00  0.00           C  
ATOM   2657  O3'   U    83       9.997  84.609  78.461  1.00  0.00           O  
ATOM   2658  C1'   U    83      11.866  87.405  77.111  1.00  0.00           C  
ATOM   2659  C2'   U    83      11.066  86.118  76.899  1.00  0.00           C  
ATOM   2660  O2'   U    83       9.749  86.456  76.488  1.00  0.00           O  
ATOM   2661  N1    U    83      13.302  87.236  76.784  1.00  0.00           N  
ATOM   2662  C2    U    83      13.665  87.357  75.455  1.00  0.00           C  
ATOM   2663  O2    U    83      12.865  87.593  74.566  1.00  0.00           O  
ATOM   2664  N3    U    83      15.004  87.193  75.199  1.00  0.00           N  
ATOM   2665  C4    U    83      15.999  86.925  76.114  1.00  0.00           C  
ATOM   2666  O4    U    83      17.162  86.804  75.725  1.00  0.00           O  
ATOM   2667  C5    U    83      15.551  86.814  77.469  1.00  0.00           C  
ATOM   2668  C6    U    83      14.253  86.970  77.747  1.00  0.00           C  
ATOM   2669  H5'   U    83      11.323  87.495  81.042  1.00  0.00           H  
ATOM   2670 H5''   U    83      10.776  85.996  81.065  1.00  0.00           H  
ATOM   2671  H4'   U    83      10.001  87.062  79.155  1.00  0.00           H  
ATOM   2672  H3'   U    83      11.940  85.100  78.472  1.00  0.00           H  
ATOM   2673  H1'   U    83      11.487  88.117  76.553  1.00  0.00           H  
ATOM   2674  H2'   U    83      11.506  85.526  76.253  1.00  0.00           H  
ATOM   2675 HO2'   U    83       9.108  85.906  76.985  1.00  0.00           H  
ATOM   2676  H3    U    83      15.282  87.275  74.263  1.00  0.00           H  
ATOM   2677  H5    U    83      16.191  86.625  78.187  1.00  0.00           H  
ATOM   2678  H6    U    83      13.971  86.888  78.681  1.00  0.00           H  
ATOM   2679  P     A    84      10.260  83.025  78.389  1.00  0.00           P  
ATOM   2680  OP2   A    84      11.499  82.730  79.152  1.00  0.00           O  
ATOM   2681  OP1   A    84       8.997  82.332  78.744  1.00  0.00           O  
ATOM   2682  O5'   A    84      10.556  82.754  76.847  1.00  0.00           O  
ATOM   2683  C5'   A    84       9.552  82.963  75.865  1.00  0.00           C  
ATOM   2684  C4'   A    84      10.096  82.780  74.470  1.00  0.00           C  
ATOM   2685  O4'   A    84      11.065  83.816  74.162  1.00  0.00           O  
ATOM   2686  C3'   A    84      10.877  81.499  74.221  1.00  0.00           C  
ATOM   2687  O3'   A    84      10.043  80.377  73.989  1.00  0.00           O  
ATOM   2688  C1'   A    84      12.021  83.322  73.240  1.00  0.00           C  
ATOM   2689  C2'   A    84      11.658  81.860  72.964  1.00  0.00           C  
ATOM   2690  O2'   A    84      10.833  81.801  71.810  1.00  0.00           O  
ATOM   2691  N1    A    84      17.092  83.471  72.339  1.00  0.00           N  
ATOM   2692  C2    A    84      16.038  83.323  71.527  1.00  0.00           C  
ATOM   2693  N3    A    84      14.741  83.293  71.829  1.00  0.00           N  
ATOM   2694  C4    A    84      14.559  83.438  73.153  1.00  0.00           C  
ATOM   2695  C5    A    84      15.542  83.600  74.112  1.00  0.00           C  
ATOM   2696  C6    A    84      16.874  83.615  73.663  1.00  0.00           C  
ATOM   2697  N6    A    84      17.926  83.762  74.472  1.00  0.00           N  
ATOM   2698  N7    A    84      14.979  83.719  75.376  1.00  0.00           N  
ATOM   2699  C8    A    84      13.691  83.629  75.156  1.00  0.00           C  
ATOM   2700  N9    A    84      13.365  83.458  73.833  1.00  0.00           N  
ATOM   2701  H5'   A    84       9.203  83.875  75.954  1.00  0.00           H  
ATOM   2702 H5''   A    84       8.823  82.326  76.011  1.00  0.00           H  
ATOM   2703  H4'   A    84       9.356  82.844  73.830  1.00  0.00           H  
ATOM   2704  H3'   A    84      11.500  81.352  74.964  1.00  0.00           H  
ATOM   2705  H1'   A    84      11.980  83.831  72.403  1.00  0.00           H  
ATOM   2706  H2'   A    84      12.460  81.305  72.867  1.00  0.00           H  
ATOM   2707 HO2'   A    84      10.053  81.240  72.004  1.00  0.00           H  
ATOM   2708  H2    A    84      16.250  83.223  70.575  1.00  0.00           H  
ATOM   2709  H61   A    84      18.833  83.764  74.100  1.00  0.00           H  
ATOM   2710  H62   A    84      17.792  83.868  75.437  1.00  0.00           H  
ATOM   2711  H8    A    84      13.021  83.678  75.870  1.00  0.00           H  
ATOM   2712  P     A    85      10.575  78.908  74.338  1.00  0.00           P  
ATOM   2713  OP2   A    85      11.375  79.050  75.580  1.00  0.00           O  
ATOM   2714  OP1   A    85       9.379  78.029  74.331  1.00  0.00           O  
ATOM   2715  O5'   A    85      11.552  78.420  73.177  1.00  0.00           O  
ATOM   2716  C5'   A    85      11.087  78.284  71.842  1.00  0.00           C  
ATOM   2717  C4'   A    85      12.216  77.977  70.890  1.00  0.00           C  
ATOM   2718  O4'   A    85      13.073  79.144  70.747  1.00  0.00           O  
ATOM   2719  C3'   A    85      13.169  76.872  71.319  1.00  0.00           C  
ATOM   2720  O3'   A    85      12.646  75.573  71.101  1.00  0.00           O  
ATOM   2721  C1'   A    85      14.398  78.703  70.491  1.00  0.00           C  
ATOM   2722  C2'   A    85      14.399  77.175  70.479  1.00  0.00           C  
ATOM   2723  O2'   A    85      14.236  76.725  69.142  1.00  0.00           O  
ATOM   2724  N1    A    85      19.227  80.153  71.557  1.00  0.00           N  
ATOM   2725  C2    A    85      18.660  79.654  70.451  1.00  0.00           C  
ATOM   2726  N3    A    85      17.395  79.297  70.242  1.00  0.00           N  
ATOM   2727  C4    A    85      16.655  79.500  71.347  1.00  0.00           C  
ATOM   2728  C5    A    85      17.095  80.005  72.557  1.00  0.00           C  
ATOM   2729  C6    A    85      18.456  80.345  72.649  1.00  0.00           C  
ATOM   2730  N6    A    85      19.022  80.841  73.751  1.00  0.00           N  
ATOM   2731  N7    A    85      16.050  80.074  73.468  1.00  0.00           N  
ATOM   2732  C8    A    85      15.020  79.617  72.800  1.00  0.00           C  
ATOM   2733  N9    A    85      15.314  79.251  71.510  1.00  0.00           N  
ATOM   2734  H5'   A    85      10.655  79.120  71.567  1.00  0.00           H  
ATOM   2735 H5''   A    85      10.430  77.558  71.803  1.00  0.00           H  
ATOM   2736  H4'   A    85      11.839  77.749  70.015  1.00  0.00           H  
ATOM   2737  H3'   A    85      13.395  76.974  72.268  1.00  0.00           H  
ATOM   2738  H1'   A    85      14.658  79.036  69.606  1.00  0.00           H  
ATOM   2739  H2'   A    85      15.213  76.814  70.888  1.00  0.00           H  
ATOM   2740 HO2'   A    85      15.058  76.273  68.857  1.00  0.00           H  
ATOM   2741  H2    A    85      19.263  79.534  69.687  1.00  0.00           H  
ATOM   2742  H61   A    85      19.978  81.060  73.756  1.00  0.00           H  
ATOM   2743  H62   A    85      18.482  80.989  74.556  1.00  0.00           H  
ATOM   2744  H8    A    85      14.121  79.543  73.186  1.00  0.00           H  
ATOM   2745  P     G    86      13.365  74.327  71.787  1.00  0.00           P  
ATOM   2746  OP2   G    86      13.537  74.691  73.216  1.00  0.00           O  
ATOM   2747  OP1   G    86      12.554  73.136  71.424  1.00  0.00           O  
ATOM   2748  O5'   G    86      14.813  74.151  71.146  1.00  0.00           O  
ATOM   2749  C5'   G    86      15.083  73.097  70.233  1.00  0.00           C  
ATOM   2750  C4'   G    86      16.239  73.434  69.324  1.00  0.00           C  
ATOM   2751  O4'   G    86      16.513  74.859  69.404  1.00  0.00           O  
ATOM   2752  C3'   G    86      17.550  72.723  69.621  1.00  0.00           C  
ATOM   2753  O3'   G    86      17.710  71.524  68.881  1.00  0.00           O  
ATOM   2754  C1'   G    86      17.936  75.097  69.453  1.00  0.00           C  
ATOM   2755  C2'   G    86      18.610  73.746  69.212  1.00  0.00           C  
ATOM   2756  O2'   G    86      18.909  73.653  67.826  1.00  0.00           O  
ATOM   2757  N1    G    86      21.343  77.720  72.179  1.00  0.00           N  
ATOM   2758  C2    G    86      21.375  77.357  70.854  1.00  0.00           C  
ATOM   2759  N2    G    86      22.456  77.742  70.159  1.00  0.00           N  
ATOM   2760  N3    G    86      20.419  76.669  70.253  1.00  0.00           N  
ATOM   2761  C4    G    86      19.410  76.365  71.096  1.00  0.00           C  
ATOM   2762  C5    G    86      19.279  76.679  72.432  1.00  0.00           C  
ATOM   2763  C6    G    86      20.313  77.417  73.065  1.00  0.00           C  
ATOM   2764  O6    G    86      20.382  77.793  74.241  1.00  0.00           O  
ATOM   2765  N7    G    86      18.088  76.181  72.941  1.00  0.00           N  
ATOM   2766  C8    G    86      17.527  75.585  71.925  1.00  0.00           C  
ATOM   2767  N9    G    86      18.274  75.659  70.774  1.00  0.00           N  
ATOM   2768  H5'   G    86      14.285  72.933  69.688  1.00  0.00           H  
ATOM   2769 H5''   G    86      15.298  72.284  70.737  1.00  0.00           H  
ATOM   2770  H4'   G    86      15.969  73.232  68.403  1.00  0.00           H  
ATOM   2771  H3'   G    86      17.613  72.520  70.577  1.00  0.00           H  
ATOM   2772  H1'   G    86      18.207  75.727  68.752  1.00  0.00           H  
ATOM   2773  H2'   G    86      19.417  73.667  69.763  1.00  0.00           H  
ATOM   2774 HO2'   G    86      19.880  73.707  67.705  1.00  0.00           H  
ATOM   2775  H1    G    86      22.102  78.231  72.529  1.00  0.00           H  
ATOM   2776  H22   G    86      22.534  77.511  69.209  1.00  0.00           H  
ATOM   2777  H21   G    86      23.168  78.252  70.597  1.00  0.00           H  
ATOM   2778  H8    G    86      16.659  75.132  71.978  1.00  0.00           H  
ATOM   2779  P     C    87      18.571  70.310  69.487  1.00  0.00           P  
ATOM   2780  OP2   C    87      18.412  70.324  70.963  1.00  0.00           O  
ATOM   2781  OP1   C    87      18.234  69.081  68.724  1.00  0.00           O  
ATOM   2782  O5'   C    87      20.079  70.700  69.149  1.00  0.00           O  
ATOM   2783  C5'   C    87      20.615  70.483  67.853  1.00  0.00           C  
ATOM   2784  C4'   C    87      21.770  71.418  67.563  1.00  0.00           C  
ATOM   2785  O4'   C    87      21.498  72.753  68.084  1.00  0.00           O  
ATOM   2786  C3'   C    87      23.081  71.037  68.223  1.00  0.00           C  
ATOM   2787  O3'   C    87      23.721  69.985  67.528  1.00  0.00           O  
ATOM   2788  C1'   C    87      22.716  73.339  68.500  1.00  0.00           C  
ATOM   2789  C2'   C    87      23.839  72.353  68.191  1.00  0.00           C  
ATOM   2790  O2'   C    87      24.335  72.674  66.908  1.00  0.00           O  
ATOM   2791  N1    C    87      22.644  73.682  69.935  1.00  0.00           N  
ATOM   2792  C2    C    87      23.479  74.701  70.436  1.00  0.00           C  
ATOM   2793  O2    C    87      24.283  75.254  69.672  1.00  0.00           O  
ATOM   2794  N3    C    87      23.393  75.047  71.733  1.00  0.00           N  
ATOM   2795  C4    C    87      22.536  74.417  72.539  1.00  0.00           C  
ATOM   2796  N4    C    87      22.475  74.809  73.818  1.00  0.00           N  
ATOM   2797  C5    C    87      21.697  73.358  72.070  1.00  0.00           C  
ATOM   2798  C6    C    87      21.781  73.030  70.774  1.00  0.00           C  
ATOM   2799  H5'   C    87      19.911  70.629  67.188  1.00  0.00           H  
ATOM   2800 H5''   C    87      20.930  69.558  67.789  1.00  0.00           H  
ATOM   2801  H4'   C    87      21.885  71.370  66.470  1.00  0.00           H  
ATOM   2802  H3'   C    87      22.964  70.650  69.247  1.00  0.00           H  
ATOM   2803  H1'   C    87      22.949  74.269  67.962  1.00  0.00           H  
ATOM   2804  H2'   C    87      24.727  72.348  68.837  1.00  0.00           H  
ATOM   2805 HO2'   C    87      24.438  71.837  66.371  1.00  0.00           H  
ATOM   2806  H42   C    87      21.844  74.358  74.451  1.00  0.00           H  
ATOM   2807  H41   C    87      23.059  75.553  74.141  1.00  0.00           H  
ATOM   2808  H5    C    87      21.010  72.833  72.750  1.00  0.00           H  
ATOM   2809  H6    C    87      21.150  72.220  70.378  1.00  0.00           H  
ATOM   2810  P     U    88      24.511  68.868  68.355  1.00  0.00           P  
ATOM   2811  OP2   U    88      23.734  68.561  69.565  1.00  0.00           O  
ATOM   2812  OP1   U    88      24.896  67.767  67.430  1.00  0.00           O  
ATOM   2813  O5'   U    88      25.832  69.610  68.832  1.00  0.00           O  
ATOM   2814  C5'   U    88      26.864  69.964  67.894  1.00  0.00           C  
ATOM   2815  C4'   U    88      27.931  70.775  68.577  1.00  0.00           C  
ATOM   2816  O4'   U    88      27.376  72.039  69.023  1.00  0.00           O  
ATOM   2817  C3'   U    88      28.528  70.186  69.842  1.00  0.00           C  
ATOM   2818  O3'   U    88      29.505  69.206  69.529  1.00  0.00           O  
ATOM   2819  C1'   U    88      28.073  72.470  70.169  1.00  0.00           C  
ATOM   2820  C2'   U    88      29.137  71.420  70.485  1.00  0.00           C  
ATOM   2821  O2'   U    88      30.326  71.813  69.845  1.00  0.00           O  
ATOM   2822  N1    U    88      27.137  72.667  71.285  1.00  0.00           N  
ATOM   2823  C2    U    88      27.465  73.619  72.235  1.00  0.00           C  
ATOM   2824  O2    U    88      28.482  74.296  72.170  1.00  0.00           O  
ATOM   2825  N3    U    88      26.563  73.743  73.265  1.00  0.00           N  
ATOM   2826  C4    U    88      25.398  73.018  73.440  1.00  0.00           C  
ATOM   2827  O4    U    88      24.741  73.162  74.471  1.00  0.00           O  
ATOM   2828  C5    U    88      25.127  72.067  72.408  1.00  0.00           C  
ATOM   2829  C6    U    88      25.980  71.929  71.394  1.00  0.00           C  
ATOM   2830  H5'   U    88      26.437  70.541  67.062  1.00  0.00           H  
ATOM   2831 H5''   U    88      27.310  69.056  67.462  1.00  0.00           H  
ATOM   2832  H4'   U    88      28.728  70.861  67.823  1.00  0.00           H  
ATOM   2833  H3'   U    88      27.797  69.657  70.470  1.00  0.00           H  
ATOM   2834  H1'   U    88      28.599  73.423  70.019  1.00  0.00           H  
ATOM   2835  H2'   U    88      29.415  71.258  71.535  1.00  0.00           H  
ATOM   2836 HO2'   U    88      31.061  71.887  70.521  1.00  0.00           H  
ATOM   2837  H3    U    88      26.774  74.428  73.963  1.00  0.00           H  
ATOM   2838  H5    U    88      24.217  71.449  72.451  1.00  0.00           H  
ATOM   2839  H6    U    88      25.752  71.192  70.609  1.00  0.00           H  
ATOM   2840  P     G    89      29.784  68.002  70.551  1.00  0.00           P  
ATOM   2841  OP2   G    89      28.500  67.552  71.119  1.00  0.00           O  
ATOM   2842  OP1   G    89      30.648  67.025  69.841  1.00  0.00           O  
ATOM   2843  O5'   G    89      30.649  68.678  71.708  1.00  0.00           O  
ATOM   2844  C5'   G    89      31.972  69.158  71.441  1.00  0.00           C  
ATOM   2845  C4'   G    89      32.455  70.054  72.558  1.00  0.00           C  
ATOM   2846  O4'   G    89      31.527  71.161  72.747  1.00  0.00           O  
ATOM   2847  C3'   G    89      32.561  69.437  73.945  1.00  0.00           C  
ATOM   2848  O3'   G    89      33.731  68.654  74.107  1.00  0.00           O  
ATOM   2849  C1'   G    89      31.556  71.555  74.111  1.00  0.00           C  
ATOM   2850  C2'   G    89      32.581  70.672  74.825  1.00  0.00           C  
ATOM   2851  O2'   G    89      33.825  71.322  74.804  1.00  0.00           O  
ATOM   2852  N1    G    89      28.608  72.829  78.027  1.00  0.00           N  
ATOM   2853  C2    G    89      29.905  73.196  77.750  1.00  0.00           C  
ATOM   2854  N2    G    89      30.497  74.010  78.634  1.00  0.00           N  
ATOM   2855  N3    G    89      30.573  72.793  76.682  1.00  0.00           N  
ATOM   2856  C4    G    89      29.830  71.982  75.899  1.00  0.00           C  
ATOM   2857  C5    G    89      28.533  71.551  76.085  1.00  0.00           C  
ATOM   2858  C6    G    89      27.826  71.985  77.239  1.00  0.00           C  
ATOM   2859  O6    G    89      26.669  71.698  77.592  1.00  0.00           O  
ATOM   2860  N7    G    89      28.136  70.720  75.047  1.00  0.00           N  
ATOM   2861  C8    G    89      29.178  70.663  74.264  1.00  0.00           C  
ATOM   2862  N9    G    89      30.239  71.406  74.724  1.00  0.00           N  
ATOM   2863  H5'   G    89      31.987  69.716  70.493  1.00  0.00           H  
ATOM   2864 H5''   G    89      32.664  68.311  71.327  1.00  0.00           H  
ATOM   2865  H4'   G    89      33.467  70.350  72.246  1.00  0.00           H  
ATOM   2866  H3'   G    89      31.749  68.732  74.180  1.00  0.00           H  
ATOM   2867  H1'   G    89      31.877  72.597  74.254  1.00  0.00           H  
ATOM   2868  H2'   G    89      32.399  70.441  75.884  1.00  0.00           H  
ATOM   2869 HO2'   G    89      34.531  70.683  74.499  1.00  0.00           H  
ATOM   2870  H1    G    89      28.191  73.196  78.858  1.00  0.00           H  
ATOM   2871  H22   G    89      31.440  74.309  78.484  1.00  0.00           H  
ATOM   2872  H21   G    89      29.998  74.317  79.443  1.00  0.00           H  
ATOM   2873  H8    G    89      29.205  70.077  73.332  1.00  0.00           H  
ATOM   2874  P     A    90      33.672  67.275  74.931  1.00  0.00           P  
ATOM   2875  OP2   A    90      32.358  66.637  74.668  1.00  0.00           O  
ATOM   2876  OP1   A    90      34.922  66.522  74.658  1.00  0.00           O  
ATOM   2877  O5'   A    90      33.698  67.737  76.456  1.00  0.00           O  
ATOM   2878  C5'   A    90      34.774  68.512  76.965  1.00  0.00           C  
ATOM   2879  C4'   A    90      34.407  69.184  78.264  1.00  0.00           C  
ATOM   2880  O4'   A    90      33.272  70.048  78.110  1.00  0.00           O  
ATOM   2881  C3'   A    90      33.944  68.264  79.384  1.00  0.00           C  
ATOM   2882  O3'   A    90      35.011  67.569  80.007  1.00  0.00           O  
ATOM   2883  C1'   A    90      32.590  70.191  79.341  1.00  0.00           C  
ATOM   2884  C2'   A    90      33.265  69.240  80.327  1.00  0.00           C  
ATOM   2885  O2'   A    90      34.217  69.965  81.091  1.00  0.00           O  
ATOM   2886  N1    A    90      27.849  70.247  81.359  1.00  0.00           N  
ATOM   2887  C2    A    90      29.034  70.653  81.833  1.00  0.00           C  
ATOM   2888  N3    A    90      30.231  70.608  81.253  1.00  0.00           N  
ATOM   2889  C4    A    90      30.145  70.067  80.025  1.00  0.00           C  
ATOM   2890  C5    A    90      29.000  69.604  79.402  1.00  0.00           C  
ATOM   2891  C6    A    90      27.796  69.708  80.122  1.00  0.00           C  
ATOM   2892  N6    A    90      26.615  69.304  79.650  1.00  0.00           N  
ATOM   2893  N7    A    90      29.294  69.113  78.138  1.00  0.00           N  
ATOM   2894  C8    A    90      30.588  69.286  78.027  1.00  0.00           C  
ATOM   2895  N9    A    90      31.168  69.859  79.132  1.00  0.00           N  
ATOM   2896  H5'   A    90      35.013  69.198  76.307  1.00  0.00           H  
ATOM   2897 H5''   A    90      35.547  67.929  77.113  1.00  0.00           H  
ATOM   2898  H4'   A    90      35.180  69.699  78.576  1.00  0.00           H  
ATOM   2899  H3'   A    90      33.290  67.615  79.050  1.00  0.00           H  
ATOM   2900  H1'   A    90      32.665  71.111  79.672  1.00  0.00           H  
ATOM   2901  H2'   A    90      32.607  68.789  80.897  1.00  0.00           H  
ATOM   2902 HO2'   A    90      35.046  69.447  81.141  1.00  0.00           H  
ATOM   2903  H2    A    90      29.017  71.037  82.735  1.00  0.00           H  
ATOM   2904  H61   A    90      25.809  69.402  80.199  1.00  0.00           H  
ATOM   2905  H62   A    90      26.553  68.910  78.755  1.00  0.00           H  
ATOM   2906  H8    A    90      31.096  69.030  77.228  1.00  0.00           H  
ATOM   2907  P     C    91      34.827  66.034  80.447  1.00  0.00           P  
ATOM   2908  OP2   C    91      34.064  65.337  79.382  1.00  0.00           O  
ATOM   2909  OP1   C    91      36.155  65.513  80.860  1.00  0.00           O  
ATOM   2910  O5'   C    91      33.904  66.113  81.744  1.00  0.00           O  
ATOM   2911  C5'   C    91      34.322  66.833  82.894  1.00  0.00           C  
ATOM   2912  C4'   C    91      33.194  67.000  83.888  1.00  0.00           C  
ATOM   2913  O4'   C    91      32.131  67.798  83.295  1.00  0.00           O  
ATOM   2914  C3'   C    91      32.491  65.723  84.313  1.00  0.00           C  
ATOM   2915  O3'   C    91      33.194  65.022  85.323  1.00  0.00           O  
ATOM   2916  C1'   C    91      30.882  67.332  83.750  1.00  0.00           C  
ATOM   2917  C2'   C    91      31.148  66.246  84.792  1.00  0.00           C  
ATOM   2918  O2'   C    91      31.218  66.832  86.078  1.00  0.00           O  
ATOM   2919  N1    C    91      30.116  66.817  82.590  1.00  0.00           N  
ATOM   2920  C2    C    91      28.726  66.647  82.721  1.00  0.00           C  
ATOM   2921  O2    C    91      28.185  66.910  83.809  1.00  0.00           O  
ATOM   2922  N3    C    91      28.014  66.200  81.665  1.00  0.00           N  
ATOM   2923  C4    C    91      28.632  65.924  80.512  1.00  0.00           C  
ATOM   2924  N4    C    91      27.886  65.518  79.484  1.00  0.00           N  
ATOM   2925  C5    C    91      30.043  66.064  80.359  1.00  0.00           C  
ATOM   2926  C6    C    91      30.738  66.512  81.410  1.00  0.00           C  
ATOM   2927  H5'   C    91      34.639  67.718  82.618  1.00  0.00           H  
ATOM   2928 H5''   C    91      35.057  66.349  83.324  1.00  0.00           H  
ATOM   2929  H4'   C    91      33.677  67.450  84.768  1.00  0.00           H  
ATOM   2930  H3'   C    91      32.396  64.981  83.506  1.00  0.00           H  
ATOM   2931  H1'   C    91      30.258  68.095  84.236  1.00  0.00           H  
ATOM   2932  H2'   C    91      30.393  65.452  84.886  1.00  0.00           H  
ATOM   2933 HO2'   C    91      31.998  66.452  86.577  1.00  0.00           H  
ATOM   2934  H42   C    91      28.316  65.302  78.607  1.00  0.00           H  
ATOM   2935  H41   C    91      26.896  65.431  79.589  1.00  0.00           H  
ATOM   2936  H5    C    91      30.540  65.810  79.411  1.00  0.00           H  
ATOM   2937  H6    C    91      31.828  66.632  81.328  1.00  0.00           H  
ATOM   2938  P     G    92      33.273  63.420  85.265  1.00  0.00           P  
ATOM   2939  OP2   G    92      33.434  62.996  83.838  1.00  0.00           O  
ATOM   2940  OP1   G    92      34.280  63.003  86.268  1.00  0.00           O  
ATOM   2941  O5'   G    92      31.832  62.956  85.763  1.00  0.00           O  
ATOM   2942  C5'   G    92      31.371  63.248  87.094  1.00  0.00           C  
ATOM   2943  C4'   G    92      29.924  62.826  87.250  1.00  0.00           C  
ATOM   2944  O4'   G    92      29.095  63.590  86.336  1.00  0.00           O  
ATOM   2945  C3'   G    92      29.588  61.382  86.894  1.00  0.00           C  
ATOM   2946  O3'   G    92      29.900  60.456  87.923  1.00  0.00           O  
ATOM   2947  C1'   G    92      27.989  62.810  85.949  1.00  0.00           C  
ATOM   2948  C2'   G    92      28.091  61.462  86.659  1.00  0.00           C  
ATOM   2949  O2'   G    92      27.368  61.508  87.871  1.00  0.00           O  
ATOM   2950  N1    G    92      25.359  61.284  81.897  1.00  0.00           N  
ATOM   2951  C2    G    92      24.998  61.288  83.216  1.00  0.00           C  
ATOM   2952  N2    G    92      23.779  60.813  83.491  1.00  0.00           N  
ATOM   2953  N3    G    92      25.774  61.718  84.193  1.00  0.00           N  
ATOM   2954  C4    G    92      26.969  62.145  83.734  1.00  0.00           C  
ATOM   2955  C5    G    92      27.431  62.177  82.436  1.00  0.00           C  
ATOM   2956  C6    G    92      26.580  61.720  81.398  1.00  0.00           C  
ATOM   2957  O6    G    92      26.799  61.672  80.180  1.00  0.00           O  
ATOM   2958  N7    G    92      28.723  62.683  82.384  1.00  0.00           N  
ATOM   2959  C8    G    92      29.018  62.946  83.627  1.00  0.00           C  
ATOM   2960  N9    G    92      27.996  62.643  84.499  1.00  0.00           N  
ATOM   2961  H5'   G    92      31.469  64.323  87.300  1.00  0.00           H  
ATOM   2962 H5''   G    92      31.994  62.721  87.832  1.00  0.00           H  
ATOM   2963  H4'   G    92      29.711  62.988  88.317  1.00  0.00           H  
ATOM   2964  H3'   G    92      30.154  60.994  86.034  1.00  0.00           H  
ATOM   2965  H1'   G    92      27.017  63.244  86.227  1.00  0.00           H  
ATOM   2966  H2'   G    92      27.698  60.586  86.123  1.00  0.00           H  
ATOM   2967 HO2'   G    92      27.915  61.099  88.603  1.00  0.00           H  
ATOM   2968  H1    G    92      24.692  60.941  81.236  1.00  0.00           H  
ATOM   2969  H22   G    92      23.456  60.784  84.437  1.00  0.00           H  
ATOM   2970  H21   G    92      23.191  60.487  82.752  1.00  0.00           H  
ATOM   2971  H8    G    92      29.985  63.365  83.945  1.00  0.00           H  
ATOM   2972  P     G    93      30.504  59.012  87.551  1.00  0.00           P  
ATOM   2973  OP2   G    93      30.920  58.995  86.125  1.00  0.00           O  
ATOM   2974  OP1   G    93      31.486  58.631  88.595  1.00  0.00           O  
ATOM   2975  O5'   G    93      29.239  58.072  87.703  1.00  0.00           O  
ATOM   2976  C5'   G    93      29.006  57.028  86.786  1.00  0.00           C  
ATOM   2977  C4'   G    93      27.530  56.872  86.546  1.00  0.00           C  
ATOM   2978  O4'   G    93      27.009  58.031  85.837  1.00  0.00           O  
ATOM   2979  C3'   G    93      27.227  55.707  85.633  1.00  0.00           C  
ATOM   2980  O3'   G    93      27.174  54.521  86.400  1.00  0.00           O  
ATOM   2981  C1'   G    93      26.124  57.608  84.828  1.00  0.00           C  
ATOM   2982  C2'   G    93      25.899  56.111  85.015  1.00  0.00           C  
ATOM   2983  O2'   G    93      24.814  55.884  85.891  1.00  0.00           O  
ATOM   2984  N1    G    93      25.523  57.722  79.773  1.00  0.00           N  
ATOM   2985  C2    G    93      24.647  57.295  80.737  1.00  0.00           C  
ATOM   2986  N2    G    93      23.465  56.838  80.300  1.00  0.00           N  
ATOM   2987  N3    G    93      24.908  57.310  82.036  1.00  0.00           N  
ATOM   2988  C4    G    93      26.136  57.795  82.292  1.00  0.00           C  
ATOM   2989  C5    G    93      27.078  58.249  81.400  1.00  0.00           C  
ATOM   2990  C6    G    93      26.788  58.223  80.027  1.00  0.00           C  
ATOM   2991  O6    G    93      27.503  58.577  79.096  1.00  0.00           O  
ATOM   2992  N7    G    93      28.223  58.663  82.059  1.00  0.00           N  
ATOM   2993  C8    G    93      27.963  58.454  83.322  1.00  0.00           C  
ATOM   2994  N9    G    93      26.713  57.934  83.534  1.00  0.00           N  
ATOM   2995  H5'   G    93      29.422  56.087  87.172  1.00  0.00           H  
ATOM   2996 H5''   G    93      29.517  57.240  85.836  1.00  0.00           H  
ATOM   2997  H4'   G    93      27.109  56.721  87.551  1.00  0.00           H  
ATOM   2998  H3'   G    93      28.001  55.528  84.871  1.00  0.00           H  
ATOM   2999  H1'   G    93      25.135  58.086  84.854  1.00  0.00           H  
ATOM   3000  H2'   G    93      25.660  55.535  84.110  1.00  0.00           H  
ATOM   3001 HO2'   G    93      25.058  55.170  86.547  1.00  0.00           H  
ATOM   3002  H1    G    93      25.225  57.666  78.821  1.00  0.00           H  
ATOM   3003  H22   G    93      22.784  56.510  80.955  1.00  0.00           H  
ATOM   3004  H21   G    93      23.265  56.824  79.321  1.00  0.00           H  
ATOM   3005  H8    G    93      28.674  58.677  84.132  1.00  0.00           H  
ATOM   3006  P     A    94      27.800  53.157  85.823  1.00  0.00           P  
ATOM   3007  OP2   A    94      29.059  53.494  85.113  1.00  0.00           O  
ATOM   3008  OP1   A    94      27.822  52.159  86.922  1.00  0.00           O  
ATOM   3009  O5'   A    94      26.738  52.675  84.738  1.00  0.00           O  
ATOM   3010  C5'   A    94      25.602  51.912  85.120  1.00  0.00           C  
ATOM   3011  C4'   A    94      24.604  51.804  83.994  1.00  0.00           C  
ATOM   3012  O4'   A    94      24.404  53.103  83.406  1.00  0.00           O  
ATOM   3013  C3'   A    94      25.033  50.965  82.800  1.00  0.00           C  
ATOM   3014  O3'   A    94      24.906  49.572  83.026  1.00  0.00           O  
ATOM   3015  C1'   A    94      24.196  52.984  82.020  1.00  0.00           C  
ATOM   3016  C2'   A    94      24.137  51.504  81.711  1.00  0.00           C  
ATOM   3017  O2'   A    94      22.804  51.040  81.864  1.00  0.00           O  
ATOM   3018  N1    A    94      25.913  54.820  77.521  1.00  0.00           N  
ATOM   3019  C2    A    94      24.770  54.215  77.870  1.00  0.00           C  
ATOM   3020  N3    A    94      24.387  53.762  79.061  1.00  0.00           N  
ATOM   3021  C4    A    94      25.342  53.983  79.983  1.00  0.00           C  
ATOM   3022  C5    A    94      26.566  54.591  79.777  1.00  0.00           C  
ATOM   3023  C6    A    94      26.851  55.027  78.471  1.00  0.00           C  
ATOM   3024  N6    A    94      27.990  55.629  78.122  1.00  0.00           N  
ATOM   3025  N7    A    94      27.291  54.647  80.960  1.00  0.00           N  
ATOM   3026  C8    A    94      26.502  54.081  81.839  1.00  0.00           C  
ATOM   3027  N9    A    94      25.305  53.655  81.316  1.00  0.00           N  
ATOM   3028  H5'   A    94      25.171  52.342  85.888  1.00  0.00           H  
ATOM   3029 H5''   A    94      25.891  51.013  85.378  1.00  0.00           H  
ATOM   3030  H4'   A    94      23.750  51.461  84.332  1.00  0.00           H  
ATOM   3031  H3'   A    94      25.965  51.169  82.571  1.00  0.00           H  
ATOM   3032  H1'   A    94      23.347  53.404  81.766  1.00  0.00           H  
ATOM   3033  H2'   A    94      24.493  51.300  80.820  1.00  0.00           H  
ATOM   3034 HO2'   A    94      22.815  50.204  82.376  1.00  0.00           H  
ATOM   3035  H2    A    94      24.123  54.089  77.144  1.00  0.00           H  
ATOM   3036  H61   A    94      28.132  55.911  77.194  1.00  0.00           H  
ATOM   3037  H62   A    94      28.685  55.790  78.794  1.00  0.00           H  
ATOM   3038  H8    A    94      26.744  53.971  82.783  1.00  0.00           H  
ATOM   3039  P     C    95      25.970  48.550  82.390  1.00  0.00           P  
ATOM   3040  OP2   C    95      27.331  49.095  82.625  1.00  0.00           O  
ATOM   3041  OP1   C    95      25.635  47.183  82.866  1.00  0.00           O  
ATOM   3042  O5'   C    95      25.677  48.611  80.826  1.00  0.00           O  
ATOM   3043  C5'   C    95      24.404  48.256  80.307  1.00  0.00           C  
ATOM   3044  C4'   C    95      24.290  48.583  78.838  1.00  0.00           C  
ATOM   3045  O4'   C    95      24.402  50.008  78.584  1.00  0.00           O  
ATOM   3046  C3'   C    95      25.342  47.966  77.930  1.00  0.00           C  
ATOM   3047  O3'   C    95      25.046  46.627  77.573  1.00  0.00           O  
ATOM   3048  C1'   C    95      25.056  50.212  77.338  1.00  0.00           C  
ATOM   3049  C2'   C    95      25.269  48.847  76.692  1.00  0.00           C  
ATOM   3050  O2'   C    95      24.143  48.520  75.892  1.00  0.00           O  
ATOM   3051  N1    C    95      26.333  50.934  77.566  1.00  0.00           N  
ATOM   3052  C2    C    95      26.919  51.605  76.485  1.00  0.00           C  
ATOM   3053  O2    C    95      26.360  51.577  75.378  1.00  0.00           O  
ATOM   3054  N3    C    95      28.083  52.270  76.667  1.00  0.00           N  
ATOM   3055  C4    C    95      28.665  52.285  77.866  1.00  0.00           C  
ATOM   3056  N4    C    95      29.813  52.955  77.998  1.00  0.00           N  
ATOM   3057  C5    C    95      28.095  51.612  78.983  1.00  0.00           C  
ATOM   3058  C6    C    95      26.943  50.958  78.792  1.00  0.00           C  
ATOM   3059  H5'   C    95      23.712  48.744  80.799  1.00  0.00           H  
ATOM   3060 H5''   C    95      24.266  47.293  80.432  1.00  0.00           H  
ATOM   3061  H4'   C    95      23.404  48.278  78.551  1.00  0.00           H  
ATOM   3062  H3'   C    95      26.231  48.000  78.339  1.00  0.00           H  
ATOM   3063  H1'   C    95      24.475  50.753  76.764  1.00  0.00           H  
ATOM   3064  H2'   C    95      26.102  48.810  76.178  1.00  0.00           H  
ATOM   3065 HO2'   C    95      23.881  47.593  76.072  1.00  0.00           H  
ATOM   3066  H42   C    95      30.265  52.984  78.866  1.00  0.00           H  
ATOM   3067  H41   C    95      30.202  53.416  77.226  1.00  0.00           H  
ATOM   3068  H5    C    95      28.529  51.629  79.862  1.00  0.00           H  
ATOM   3069  H6    C    95      26.535  50.489  79.549  1.00  0.00           H  
ATOM   3070  P     A    96      26.216  45.524  77.532  1.00  0.00           P  
ATOM   3071  OP2   A    96      27.215  45.875  78.573  1.00  0.00           O  
ATOM   3072  OP1   A    96      25.583  44.181  77.544  1.00  0.00           O  
ATOM   3073  O5'   A    96      26.895  45.737  76.106  1.00  0.00           O  
ATOM   3074  C5'   A    96      26.163  45.520  74.910  1.00  0.00           C  
ATOM   3075  C4'   A    96      26.800  46.217  73.735  1.00  0.00           C  
ATOM   3076  O4'   A    96      26.854  47.657  73.970  1.00  0.00           O  
ATOM   3077  C3'   A    96      28.243  45.839  73.437  1.00  0.00           C  
ATOM   3078  O3'   A    96      28.360  44.623  72.718  1.00  0.00           O  
ATOM   3079  C1'   A    96      28.040  48.202  73.416  1.00  0.00           C  
ATOM   3080  C2'   A    96      28.748  47.064  72.671  1.00  0.00           C  
ATOM   3081  O2'   A    96      28.303  47.048  71.322  1.00  0.00           O  
ATOM   3082  N1    A    96      31.810  51.480  74.679  1.00  0.00           N  
ATOM   3083  C2    A    96      31.232  51.180  73.509  1.00  0.00           C  
ATOM   3084  N3    A    96      30.254  50.315  73.251  1.00  0.00           N  
ATOM   3085  C4    A    96      29.851  49.703  74.379  1.00  0.00           C  
ATOM   3086  C5    A    96      30.348  49.905  75.653  1.00  0.00           C  
ATOM   3087  C6    A    96      31.382  50.848  75.793  1.00  0.00           C  
ATOM   3088  N6    A    96      31.958  51.147  76.959  1.00  0.00           N  
ATOM   3089  N7    A    96      29.689  49.097  76.570  1.00  0.00           N  
ATOM   3090  C8    A    96      28.824  48.436  75.842  1.00  0.00           C  
ATOM   3091  N9    A    96      28.867  48.753  74.506  1.00  0.00           N  
ATOM   3092  H5'   A    96      25.251  45.860  75.027  1.00  0.00           H  
ATOM   3093 H5''   A    96      26.124  44.558  74.728  1.00  0.00           H  
ATOM   3094  H4'   A    96      26.256  46.045  72.938  1.00  0.00           H  
ATOM   3095  H3'   A    96      28.740  45.763  74.278  1.00  0.00           H  
ATOM   3096  H1'   A    96      27.816  48.917  72.783  1.00  0.00           H  
ATOM   3097  H2'   A    96      29.723  47.149  72.731  1.00  0.00           H  
ATOM   3098 HO2'   A    96      28.062  46.131  71.078  1.00  0.00           H  
ATOM   3099  H2    A    96      31.579  51.667  72.732  1.00  0.00           H  
ATOM   3100  H61   A    96      32.676  51.814  76.994  1.00  0.00           H  
ATOM   3101  H62   A    96      31.664  50.701  77.781  1.00  0.00           H  
ATOM   3102  H8    A    96      28.203  47.775  76.215  1.00  0.00           H  
ATOM   3103  P     U    97      29.504  43.563  73.105  1.00  0.00           P  
ATOM   3104  OP2   U    97      29.463  43.359  74.575  1.00  0.00           O  
ATOM   3105  OP1   U    97      29.374  42.394  72.198  1.00  0.00           O  
ATOM   3106  O5'   U    97      30.862  44.315  72.748  1.00  0.00           O  
ATOM   3107  C5'   U    97      31.215  44.585  71.400  1.00  0.00           C  
ATOM   3108  C4'   U    97      32.389  45.537  71.309  1.00  0.00           C  
ATOM   3109  O4'   U    97      32.063  46.819  71.931  1.00  0.00           O  
ATOM   3110  C3'   U    97      33.655  45.125  72.040  1.00  0.00           C  
ATOM   3111  O3'   U    97      34.418  44.171  71.311  1.00  0.00           O  
ATOM   3112  C1'   U    97      33.203  47.382  72.543  1.00  0.00           C  
ATOM   3113  C2'   U    97      34.369  46.461  72.166  1.00  0.00           C  
ATOM   3114  O2'   U    97      34.929  46.872  70.929  1.00  0.00           O  
ATOM   3115  N1    U    97      32.961  47.414  73.992  1.00  0.00           N  
ATOM   3116  C2    U    97      33.742  48.270  74.771  1.00  0.00           C  
ATOM   3117  O2    U    97      34.620  48.989  74.308  1.00  0.00           O  
ATOM   3118  N3    U    97      33.460  48.248  76.113  1.00  0.00           N  
ATOM   3119  C4    U    97      32.510  47.480  76.744  1.00  0.00           C  
ATOM   3120  O4    U    97      32.393  47.558  77.957  1.00  0.00           O  
ATOM   3121  C5    U    97      31.749  46.629  75.883  1.00  0.00           C  
ATOM   3122  C6    U    97      31.992  46.624  74.570  1.00  0.00           C  
ATOM   3123  H5'   U    97      30.445  44.983  70.942  1.00  0.00           H  
ATOM   3124 H5''   U    97      31.451  43.744  70.956  1.00  0.00           H  
ATOM   3125  H4'   U    97      32.605  45.596  70.231  1.00  0.00           H  
ATOM   3126  H3'   U    97      33.466  44.625  73.002  1.00  0.00           H  
ATOM   3127  H1'   U    97      33.491  48.400  72.244  1.00  0.00           H  
ATOM   3128  H2'   U    97      35.212  46.427  72.870  1.00  0.00           H  
ATOM   3129 HO2'   U    97      35.824  47.289  71.090  1.00  0.00           H  
ATOM   3130  H3    U    97      34.005  48.853  76.694  1.00  0.00           H  
ATOM   3131  H5    U    97      30.965  45.978  76.301  1.00  0.00           H  
ATOM   3132  H6    U    97      31.395  45.962  73.925  1.00  0.00           H  
ATOM   3133  P     G    98      35.289  43.065  72.114  1.00  0.00           P  
ATOM   3134  OP2   G    98      34.529  42.688  73.340  1.00  0.00           O  
ATOM   3135  OP1   G    98      35.699  42.007  71.141  1.00  0.00           O  
ATOM   3136  O5'   G    98      36.591  43.859  72.592  1.00  0.00           O  
ATOM   3137  C5'   G    98      37.472  44.452  71.635  1.00  0.00           C  
ATOM   3138  C4'   G    98      38.525  45.284  72.324  1.00  0.00           C  
ATOM   3139  O4'   G    98      37.895  46.372  73.048  1.00  0.00           O  
ATOM   3140  C3'   G    98      39.356  44.569  73.379  1.00  0.00           C  
ATOM   3141  O3'   G    98      40.417  43.809  72.827  1.00  0.00           O  
ATOM   3142  C1'   G    98      38.577  46.606  74.291  1.00  0.00           C  
ATOM   3143  C2'   G    98      39.821  45.713  74.268  1.00  0.00           C  
ATOM   3144  O2'   G    98      40.891  46.430  73.668  1.00  0.00           O  
ATOM   3145  N1    G    98      37.994  46.960  79.335  1.00  0.00           N  
ATOM   3146  C2    G    98      39.034  47.383  78.545  1.00  0.00           C  
ATOM   3147  N2    G    98      40.057  47.979  79.174  1.00  0.00           N  
ATOM   3148  N3    G    98      39.071  47.232  77.230  1.00  0.00           N  
ATOM   3149  C4    G    98      37.966  46.615  76.761  1.00  0.00           C  
ATOM   3150  C5    G    98      36.873  46.154  77.464  1.00  0.00           C  
ATOM   3151  C6    G    98      36.847  46.322  78.873  1.00  0.00           C  
ATOM   3152  O6    G    98      35.968  45.981  79.673  1.00  0.00           O  
ATOM   3153  N7    G    98      35.946  45.577  76.610  1.00  0.00           N  
ATOM   3154  C8    G    98      36.480  45.693  75.425  1.00  0.00           C  
ATOM   3155  N9    G    98      37.706  46.313  75.445  1.00  0.00           N  
ATOM   3156  H5'   G    98      36.903  45.083  70.938  1.00  0.00           H  
ATOM   3157 H5''   G    98      37.958  43.668  71.035  1.00  0.00           H  
ATOM   3158  H4'   G    98      39.127  45.658  71.647  1.00  0.00           H  
ATOM   3159  H3'   G    98      38.773  43.976  73.899  1.00  0.00           H  
ATOM   3160  H1'   G    98      38.852  47.546  74.318  1.00  0.00           H  
ATOM   3161  H2'   G    98      40.053  45.400  75.166  1.00  0.00           H  
ATOM   3162 HO2'   G    98      41.309  45.865  72.985  1.00  0.00           H  
ATOM   3163  H1    G    98      38.063  47.119  80.300  1.00  0.00           H  
ATOM   3164  H22   G    98      40.828  48.302  78.660  1.00  0.00           H  
ATOM   3165  H21   G    98      40.037  48.094  80.146  1.00  0.00           H  
ATOM   3166  H8    G    98      36.050  45.371  74.606  1.00  0.00           H  
ATOM   3167  P     G    99      41.032  42.569  73.644  1.00  0.00           P  
ATOM   3168  OP2   G    99      39.908  41.833  74.276  1.00  0.00           O  
ATOM   3169  OP1   G    99      41.971  41.847  72.748  1.00  0.00           O  
ATOM   3170  O5'   G    99      41.887  43.254  74.802  1.00  0.00           O  
ATOM   3171  C5'   G    99      43.040  44.024  74.499  1.00  0.00           C  
ATOM   3172  C4'   G    99      43.727  44.510  75.750  1.00  0.00           C  
ATOM   3173  O4'   G    99      42.865  45.443  76.453  1.00  0.00           O  
ATOM   3174  C3'   G    99      44.048  43.447  76.790  1.00  0.00           C  
ATOM   3175  O3'   G    99      45.215  42.705  76.482  1.00  0.00           O  
ATOM   3176  C1'   G    99      43.057  45.299  77.875  1.00  0.00           C  
ATOM   3177  C2'   G    99      44.163  44.261  78.072  1.00  0.00           C  
ATOM   3178  O2'   G    99      45.414  44.929  78.148  1.00  0.00           O  
ATOM   3179  N1    G    99      40.582  44.703  82.283  1.00  0.00           N  
ATOM   3180  C2    G    99      41.864  45.139  82.053  1.00  0.00           C  
ATOM   3181  N2    G    99      42.587  45.460  83.136  1.00  0.00           N  
ATOM   3182  N3    G    99      42.400  45.253  80.848  1.00  0.00           N  
ATOM   3183  C4    G    99      41.538  44.889  79.876  1.00  0.00           C  
ATOM   3184  C5    G    99      40.239  44.442  79.998  1.00  0.00           C  
ATOM   3185  C6    G    99      39.677  44.325  81.296  1.00  0.00           C  
ATOM   3186  O6    G    99      38.543  43.946  81.613  1.00  0.00           O  
ATOM   3187  N7    G    99      39.691  44.172  78.753  1.00  0.00           N  
ATOM   3188  C8    G    99      40.648  44.455  77.911  1.00  0.00           C  
ATOM   3189  N9    G    99      41.796  44.896  78.524  1.00  0.00           N  
ATOM   3190  H5'   G    99      42.776  44.797  73.958  1.00  0.00           H  
ATOM   3191 H5''   G    99      43.665  43.472  73.984  1.00  0.00           H  
ATOM   3192  H4'   G    99      44.556  44.969  75.500  1.00  0.00           H  
ATOM   3193  H3'   G    99      43.287  42.834  76.868  1.00  0.00           H  
ATOM   3194  H1'   G    99      43.350  46.160  78.237  1.00  0.00           H  
ATOM   3195  H2'   G    99      43.999  43.709  78.866  1.00  0.00           H  
ATOM   3196 HO2'   G    99      46.048  44.489  77.545  1.00  0.00           H  
ATOM   3197  H1    G    99      40.278  44.655  83.214  1.00  0.00           H  
ATOM   3198  H22   G    99      43.509  45.777  83.032  1.00  0.00           H  
ATOM   3199  H21   G    99      42.198  45.379  84.030  1.00  0.00           H  
ATOM   3200  H8    G    99      40.555  44.363  76.940  1.00  0.00           H  
ATOM   3201  P     U   100      45.273  41.128  76.791  1.00  0.00           P  
ATOM   3202  OP2   U   100      43.997  40.523  76.333  1.00  0.00           O  
ATOM   3203  OP1   U   100      46.563  40.605  76.269  1.00  0.00           O  
ATOM   3204  O5'   U   100      45.316  41.048  78.381  1.00  0.00           O  
ATOM   3205  C5'   U   100      46.431  41.543  79.107  1.00  0.00           C  
ATOM   3206  C4'   U   100      46.157  41.582  80.590  1.00  0.00           C  
ATOM   3207  O4'   U   100      45.067  42.501  80.867  1.00  0.00           O  
ATOM   3208  C3'   U   100      45.708  40.275  81.225  1.00  0.00           C  
ATOM   3209  O3'   U   100      46.789  39.416  81.547  1.00  0.00           O  
ATOM   3210  C1'   U   100      44.221  41.990  81.885  1.00  0.00           C  
ATOM   3211  C2'   U   100      44.921  40.748  82.439  1.00  0.00           C  
ATOM   3212  O2'   U   100      45.788  41.139  83.494  1.00  0.00           O  
ATOM   3213  N1    U   100      42.883  41.679  81.327  1.00  0.00           N  
ATOM   3214  C2    U   100      41.849  41.509  82.228  1.00  0.00           C  
ATOM   3215  O2    U   100      41.995  41.602  83.435  1.00  0.00           O  
ATOM   3216  N3    U   100      40.627  41.224  81.667  1.00  0.00           N  
ATOM   3217  C4    U   100      40.339  41.094  80.325  1.00  0.00           C  
ATOM   3218  O4    U   100      39.187  40.833  79.977  1.00  0.00           O  
ATOM   3219  C5    U   100      41.457  41.285  79.452  1.00  0.00           C  
ATOM   3220  C6    U   100      42.657  41.564  79.972  1.00  0.00           C  
ATOM   3221  H5'   U   100      46.638  42.449  78.796  1.00  0.00           H  
ATOM   3222 H5''   U   100      47.203  40.963  78.941  1.00  0.00           H  
ATOM   3223  H4'   U   100      46.963  41.898  81.049  1.00  0.00           H  
ATOM   3224  H3'   U   100      45.101  39.811  80.610  1.00  0.00           H  
ATOM   3225  H1'   U   100      44.128  42.656  82.596  1.00  0.00           H  
ATOM   3226  H2'   U   100      44.273  40.073  82.733  1.00  0.00           H  
ATOM   3227 HO2'   U   100      46.668  40.734  83.350  1.00  0.00           H  
ATOM   3228  H3    U   100      39.881  41.099  82.288  1.00  0.00           H  
ATOM   3229  H5    U   100      41.343  41.211  78.481  1.00  0.00           H  
ATOM   3230  H6    U   100      43.405  41.688  79.353  1.00  0.00           H  
ATOM   3231  P     C   101      46.612  37.822  81.453  1.00  0.00           P  
ATOM   3232  OP2   C   101      45.676  37.527  80.340  1.00  0.00           O  
ATOM   3233  OP1   C   101      47.964  37.209  81.456  1.00  0.00           O  
ATOM   3234  O5'   C   101      45.893  37.432  82.820  1.00  0.00           O  
ATOM   3235  C5'   C   101      46.593  37.482  84.053  1.00  0.00           C  
ATOM   3236  C4'   C   101      45.665  37.302  85.229  1.00  0.00           C  
ATOM   3237  O4'   C   101      44.660  38.349  85.230  1.00  0.00           O  
ATOM   3238  C3'   C   101      44.858  36.013  85.256  1.00  0.00           C  
ATOM   3239  O3'   C   101      45.585  34.914  85.778  1.00  0.00           O  
ATOM   3240  C1'   C   101      43.395  37.832  85.626  1.00  0.00           C  
ATOM   3241  C2'   C   101      43.646  36.397  86.094  1.00  0.00           C  
ATOM   3242  O2'   C   101      43.960  36.412  87.478  1.00  0.00           O  
ATOM   3243  N1    C   101      42.421  37.897  84.508  1.00  0.00           N  
ATOM   3244  C2    C   101      41.057  37.803  84.808  1.00  0.00           C  
ATOM   3245  O2    C   101      40.704  37.667  85.990  1.00  0.00           O  
ATOM   3246  N3    C   101      40.149  37.861  83.807  1.00  0.00           N  
ATOM   3247  C4    C   101      40.554  38.008  82.546  1.00  0.00           C  
ATOM   3248  N4    C   101      39.622  38.060  81.590  1.00  0.00           N  
ATOM   3249  C5    C   101      41.933  38.106  82.208  1.00  0.00           C  
ATOM   3250  C6    C   101      42.822  38.049  83.206  1.00  0.00           C  
ATOM   3251  H5'   C   101      47.043  38.349  84.131  1.00  0.00           H  
ATOM   3252 H5''   C   101      47.267  36.770  84.066  1.00  0.00           H  
ATOM   3253  H4'   C   101      46.190  37.364  86.056  1.00  0.00           H  
ATOM   3254  H3'   C   101      44.563  35.800  84.345  1.00  0.00           H  
ATOM   3255  H1'   C   101      43.061  38.366  86.378  1.00  0.00           H  
ATOM   3256  H2'   C   101      42.878  35.818  85.902  1.00  0.00           H  
ATOM   3257 HO2'   C   101      44.768  35.878  87.628  1.00  0.00           H  
ATOM   3258  H42   C   101      39.888  38.166  80.653  1.00  0.00           H  
ATOM   3259  H41   C   101      38.673  37.991  81.827  1.00  0.00           H  
ATOM   3260  H5    C   101      42.221  38.214  81.277  1.00  0.00           H  
ATOM   3261  H6    C   101      43.775  38.115  82.995  1.00  0.00           H  
ATOM   3262  P     C   102      45.284  33.437  85.227  1.00  0.00           P  
ATOM   3263  OP2   C   102      45.142  33.516  83.747  1.00  0.00           O  
ATOM   3264  OP1   C   102      46.274  32.496  85.822  1.00  0.00           O  
ATOM   3265  O5'   C   102      43.863  33.094  85.857  1.00  0.00           O  
ATOM   3266  C5'   C   102      43.714  32.908  87.276  1.00  0.00           C  
ATOM   3267  C4'   C   102      42.255  32.786  87.631  1.00  0.00           C  
ATOM   3268  O4'   C   102      41.536  33.958  87.159  1.00  0.00           O  
ATOM   3269  C3'   C   102      41.525  31.628  86.970  1.00  0.00           C  
ATOM   3270  O3'   C   102      41.757  30.391  87.619  1.00  0.00           O  
ATOM   3271  C1'   C   102      40.220  33.572  86.800  1.00  0.00           C  
ATOM   3272  C2'   C   102      40.077  32.075  87.069  1.00  0.00           C  
ATOM   3273  O2'   C   102      39.546  31.873  88.363  1.00  0.00           O  
ATOM   3274  N1    C   102      39.957  33.911  85.387  1.00  0.00           N  
ATOM   3275  C2    C   102      38.624  34.029  84.955  1.00  0.00           C  
ATOM   3276  O2    C   102      37.704  33.835  85.771  1.00  0.00           O  
ATOM   3277  N3    C   102      38.373  34.348  83.666  1.00  0.00           N  
ATOM   3278  C4    C   102      39.384  34.538  82.817  1.00  0.00           C  
ATOM   3279  N4    C   102      39.087  34.845  81.555  1.00  0.00           N  
ATOM   3280  C5    C   102      40.745  34.422  83.224  1.00  0.00           C  
ATOM   3281  C6    C   102      40.985  34.111  84.505  1.00  0.00           C  
ATOM   3282  H5'   C   102      44.159  33.755  87.817  1.00  0.00           H  
ATOM   3283 H5''   C   102      44.251  32.003  87.596  1.00  0.00           H  
ATOM   3284  H4'   C   102      42.255  32.650  88.722  1.00  0.00           H  
ATOM   3285  H3'   C   102      41.847  31.437  85.935  1.00  0.00           H  
ATOM   3286  H1'   C   102      39.451  34.079  87.401  1.00  0.00           H  
ATOM   3287  H2'   C   102      39.413  31.514  86.397  1.00  0.00           H  
ATOM   3288 HO2'   C   102      40.062  31.153  88.828  1.00  0.00           H  
ATOM   3289  H42   C   102      39.820  34.994  80.890  1.00  0.00           H  
ATOM   3290  H41   C   102      38.132  34.927  81.272  1.00  0.00           H  
ATOM   3291  H5    C   102      41.569  34.580  82.511  1.00  0.00           H  
ATOM   3292  H6    C   102      42.024  34.014  84.855  1.00  0.00           H  
ATOM   3293  P     U   103      41.849  29.033  86.763  1.00  0.00           P  
ATOM   3294  OP2   U   103      42.690  29.300  85.569  1.00  0.00           O  
ATOM   3295  OP1   U   103      42.215  27.930  87.688  1.00  0.00           O  
ATOM   3296  O5'   U   103      40.355  28.787  86.270  1.00  0.00           O  
ATOM   3297  C5'   U   103      39.311  28.541  87.199  1.00  0.00           C  
ATOM   3298  C4'   U   103      37.971  28.426  86.515  1.00  0.00           C  
ATOM   3299  O4'   U   103      37.603  29.712  85.922  1.00  0.00           O  
ATOM   3300  C3'   U   103      37.898  27.461  85.341  1.00  0.00           C  
ATOM   3301  O3'   U   103      37.789  26.107  85.744  1.00  0.00           O  
ATOM   3302  C1'   U   103      36.875  29.495  84.730  1.00  0.00           C  
ATOM   3303  C2'   U   103      36.698  27.986  84.561  1.00  0.00           C  
ATOM   3304  O2'   U   103      35.476  27.589  85.168  1.00  0.00           O  
ATOM   3305  N1    U   103      37.617  30.105  83.600  1.00  0.00           N  
ATOM   3306  C2    U   103      36.894  30.404  82.460  1.00  0.00           C  
ATOM   3307  O2    U   103      35.699  30.192  82.354  1.00  0.00           O  
ATOM   3308  N3    U   103      37.621  30.968  81.440  1.00  0.00           N  
ATOM   3309  C4    U   103      38.970  31.255  81.440  1.00  0.00           C  
ATOM   3310  O4    U   103      39.480  31.763  80.441  1.00  0.00           O  
ATOM   3311  C5    U   103      39.652  30.919  82.652  1.00  0.00           C  
ATOM   3312  C6    U   103      38.968  30.371  83.662  1.00  0.00           C  
ATOM   3313  H5'   U   103      39.277  29.278  87.844  1.00  0.00           H  
ATOM   3314 H5''   U   103      39.497  27.706  87.677  1.00  0.00           H  
ATOM   3315  H4'   U   103      37.296  28.180  87.180  1.00  0.00           H  
ATOM   3316  H3'   U   103      38.704  27.558  84.793  1.00  0.00           H  
ATOM   3317  H1'   U   103      35.993  29.918  84.805  1.00  0.00           H  
ATOM   3318  H2'   U   103      36.737  27.720  83.619  1.00  0.00           H  
ATOM   3319 HO2'   U   103      35.629  26.774  85.691  1.00  0.00           H  
ATOM   3320  H3    U   103      37.128  31.188  80.622  1.00  0.00           H  
ATOM   3321  H5    U   103      40.614  31.090  82.741  1.00  0.00           H  
ATOM   3322  H6    U   103      39.458  30.148  84.480  1.00  0.00           H  
ATOM   3323  P     A   104      38.616  24.965  84.973  1.00  0.00           P  
ATOM   3324  OP2   A   104      39.961  25.506  84.655  1.00  0.00           O  
ATOM   3325  OP1   A   104      38.496  23.706  85.751  1.00  0.00           O  
ATOM   3326  O5'   A   104      37.825  24.775  83.603  1.00  0.00           O  
ATOM   3327  C5'   A   104      36.477  24.329  83.595  1.00  0.00           C  
ATOM   3328  C4'   A   104      35.921  24.270  82.194  1.00  0.00           C  
ATOM   3329  O4'   A   104      35.703  25.614  81.696  1.00  0.00           O  
ATOM   3330  C3'   A   104      36.819  23.628  81.147  1.00  0.00           C  
ATOM   3331  O3'   A   104      36.761  22.212  81.159  1.00  0.00           O  
ATOM   3332  C1'   A   104      35.963  25.658  80.302  1.00  0.00           C  
ATOM   3333  C2'   A   104      36.316  24.248  79.848  1.00  0.00           C  
ATOM   3334  O2'   A   104      35.136  23.602  79.392  1.00  0.00           O  
ATOM   3335  N1    A   104      38.315  28.610  76.793  1.00  0.00           N  
ATOM   3336  C2    A   104      37.262  27.786  76.717  1.00  0.00           C  
ATOM   3337  N3    A   104      36.701  27.046  77.671  1.00  0.00           N  
ATOM   3338  C4    A   104      37.346  27.211  78.840  1.00  0.00           C  
ATOM   3339  C5    A   104      38.441  28.021  79.075  1.00  0.00           C  
ATOM   3340  C6    A   104      38.939  28.753  77.982  1.00  0.00           C  
ATOM   3341  N6    A   104      39.989  29.574  78.057  1.00  0.00           N  
ATOM   3342  N7    A   104      38.837  27.938  80.403  1.00  0.00           N  
ATOM   3343  C8    A   104      37.986  27.094  80.932  1.00  0.00           C  
ATOM   3344  N9    A   104      37.056  26.614  80.043  1.00  0.00           N  
ATOM   3345  H5'   A   104      35.933  24.946  84.128  1.00  0.00           H  
ATOM   3346 H5''   A   104      36.432  23.437  83.995  1.00  0.00           H  
ATOM   3347  H4'   A   104      35.064  23.794  82.213  1.00  0.00           H  
ATOM   3348  H3'   A   104      37.745  23.913  81.299  1.00  0.00           H  
ATOM   3349  H1'   A   104      35.152  25.956  79.840  1.00  0.00           H  
ATOM   3350  H2'   A   104      37.014  24.257  79.160  1.00  0.00           H  
ATOM   3351 HO2'   A   104      35.281  23.283  78.477  1.00  0.00           H  
ATOM   3352  H2    A   104      36.844  27.717  75.832  1.00  0.00           H  
ATOM   3353  H61   A   104      40.290  30.058  77.260  1.00  0.00           H  
ATOM   3354  H62   A   104      40.458  29.694  78.909  1.00  0.00           H  
ATOM   3355  H8    A   104      38.012  26.829  81.876  1.00  0.00           H  
ATOM   3356  P     A   105      38.026  21.348  80.675  1.00  0.00           P  
ATOM   3357  OP2   A   105      39.257  22.030  81.147  1.00  0.00           O  
ATOM   3358  OP1   A   105      37.784  19.931  81.044  1.00  0.00           O  
ATOM   3359  O5'   A   105      37.982  21.458  79.086  1.00  0.00           O  
ATOM   3360  C5'   A   105      36.938  20.846  78.342  1.00  0.00           C  
ATOM   3361  C4'   A   105      36.864  21.394  76.939  1.00  0.00           C  
ATOM   3362  O4'   A   105      36.772  22.839  76.981  1.00  0.00           O  
ATOM   3363  C3'   A   105      38.084  21.154  76.063  1.00  0.00           C  
ATOM   3364  O3'   A   105      38.128  19.845  75.520  1.00  0.00           O  
ATOM   3365  C1'   A   105      37.463  23.406  75.893  1.00  0.00           C  
ATOM   3366  C2'   A   105      37.931  22.242  75.021  1.00  0.00           C  
ATOM   3367  O2'   A   105      36.914  21.919  74.084  1.00  0.00           O  
ATOM   3368  N1    A   105      40.782  27.225  74.918  1.00  0.00           N  
ATOM   3369  C2    A   105      39.793  26.685  74.194  1.00  0.00           C  
ATOM   3370  N3    A   105      38.966  25.691  74.509  1.00  0.00           N  
ATOM   3371  C4    A   105      39.233  25.224  75.742  1.00  0.00           C  
ATOM   3372  C5    A   105      40.215  25.676  76.604  1.00  0.00           C  
ATOM   3373  C6    A   105      41.023  26.733  76.152  1.00  0.00           C  
ATOM   3374  N6    A   105      42.010  27.272  76.873  1.00  0.00           N  
ATOM   3375  N7    A   105      40.194  24.956  77.791  1.00  0.00           N  
ATOM   3376  C8    A   105      39.217  24.100  77.623  1.00  0.00           C  
ATOM   3377  N9    A   105      38.591  24.206  76.405  1.00  0.00           N  
ATOM   3378  H5'   A   105      36.084  21.010  78.794  1.00  0.00           H  
ATOM   3379 H5''   A   105      37.098  19.881  78.300  1.00  0.00           H  
ATOM   3380  H4'   A   105      36.063  21.037  76.501  1.00  0.00           H  
ATOM   3381  H3'   A   105      38.895  21.316  76.589  1.00  0.00           H  
ATOM   3382  H1'   A   105      36.864  23.982  75.372  1.00  0.00           H  
ATOM   3383  H2'   A   105      38.784  22.439  74.580  1.00  0.00           H  
ATOM   3384 HO2'   A   105      36.760  20.952  74.103  1.00  0.00           H  
ATOM   3385  H2    A   105      39.659  27.078  73.306  1.00  0.00           H  
ATOM   3386  H61   A   105      42.540  28.009  76.503  1.00  0.00           H  
ATOM   3387  H62   A   105      42.203  26.931  77.771  1.00  0.00           H  
ATOM   3388  H8    A   105      38.956  23.444  78.304  1.00  0.00           H  
ATOM   3389  P     C   106      39.541  19.143  75.217  1.00  0.00           P  
ATOM   3390  OP2   C   106      40.457  19.445  76.346  1.00  0.00           O  
ATOM   3391  OP1   C   106      39.281  17.730  74.843  1.00  0.00           O  
ATOM   3392  O5'   C   106      40.082  19.903  73.926  1.00  0.00           O  
ATOM   3393  C5'   C   106      39.370  19.853  72.699  1.00  0.00           C  
ATOM   3394  C4'   C   106      40.063  20.648  71.619  1.00  0.00           C  
ATOM   3395  O4'   C   106      40.016  22.076  71.913  1.00  0.00           O  
ATOM   3396  C3'   C   106      41.546  20.368  71.427  1.00  0.00           C  
ATOM   3397  O3'   C   106      41.793  19.160  70.728  1.00  0.00           O  
ATOM   3398  C1'   C   106      41.188  22.691  71.418  1.00  0.00           C  
ATOM   3399  C2'   C   106      42.022  21.626  70.712  1.00  0.00           C  
ATOM   3400  O2'   C   106      41.678  21.597  69.335  1.00  0.00           O  
ATOM   3401  N1    C   106      41.919  23.326  72.543  1.00  0.00           N  
ATOM   3402  C2    C   106      42.820  24.358  72.252  1.00  0.00           C  
ATOM   3403  O2    C   106      42.979  24.709  71.073  1.00  0.00           O  
ATOM   3404  N3    C   106      43.499  24.954  73.259  1.00  0.00           N  
ATOM   3405  C4    C   106      43.309  24.558  74.518  1.00  0.00           C  
ATOM   3406  N4    C   106      44.002  25.175  75.479  1.00  0.00           N  
ATOM   3407  C5    C   106      42.402  23.512  74.847  1.00  0.00           C  
ATOM   3408  C6    C   106      41.735  22.931  73.842  1.00  0.00           C  
ATOM   3409  H5'   C   106      38.471  20.216  72.836  1.00  0.00           H  
ATOM   3410 H5''   C   106      39.297  18.919  72.410  1.00  0.00           H  
ATOM   3411  H4'   C   106      39.603  20.493  70.769  1.00  0.00           H  
ATOM   3412  H3'   C   106      41.980  20.310  72.304  1.00  0.00           H  
ATOM   3413  H1'   C   106      40.927  23.378  70.770  1.00  0.00           H  
ATOM   3414  H2'   C   106      42.982  21.770  70.843  1.00  0.00           H  
ATOM   3415 HO2'   C   106      41.574  20.665  69.051  1.00  0.00           H  
ATOM   3416  H42   C   106      43.885  24.907  76.415  1.00  0.00           H  
ATOM   3417  H41   C   106      44.626  25.894  75.249  1.00  0.00           H  
ATOM   3418  H5    C   106      42.269  23.229  75.775  1.00  0.00           H  
ATOM   3419  H6    C   106      41.106  22.209  74.048  1.00  0.00           H  
ATOM   3420  P     A   107      43.049  18.251  71.128  1.00  0.00           P  
ATOM   3421  OP2   A   107      43.189  18.378  72.600  1.00  0.00           O  
ATOM   3422  OP1   A   107      42.794  16.919  70.526  1.00  0.00           O  
ATOM   3423  O5'   A   107      44.363  18.853  70.456  1.00  0.00           O  
ATOM   3424  C5'   A   107      44.499  18.908  69.043  1.00  0.00           C  
ATOM   3425  C4'   A   107      45.499  19.956  68.624  1.00  0.00           C  
ATOM   3426  O4'   A   107      45.083  21.259  69.105  1.00  0.00           O  
ATOM   3427  C3'   A   107      46.905  19.800  69.184  1.00  0.00           C  
ATOM   3428  O3'   A   107      47.691  18.870  68.459  1.00  0.00           O  
ATOM   3429  C1'   A   107      46.208  22.056  69.384  1.00  0.00           C  
ATOM   3430  C2'   A   107      47.434  21.221  69.015  1.00  0.00           C  
ATOM   3431  O2'   A   107      47.777  21.485  67.663  1.00  0.00           O  
ATOM   3432  N1    A   107      47.825  25.360  72.993  1.00  0.00           N  
ATOM   3433  C2    A   107      48.030  25.300  71.671  1.00  0.00           C  
ATOM   3434  N3    A   107      47.578  24.410  70.789  1.00  0.00           N  
ATOM   3435  C4    A   107      46.821  23.480  71.398  1.00  0.00           C  
ATOM   3436  C5    A   107      46.520  23.409  72.746  1.00  0.00           C  
ATOM   3437  C6    A   107      47.059  24.411  73.573  1.00  0.00           C  
ATOM   3438  N6    A   107      46.856  24.471  74.891  1.00  0.00           N  
ATOM   3439  N7    A   107      45.711  22.313  73.011  1.00  0.00           N  
ATOM   3440  C8    A   107      45.543  21.756  71.837  1.00  0.00           C  
ATOM   3441  N9    A   107      46.187  22.410  70.816  1.00  0.00           N  
ATOM   3442  H5'   A   107      43.628  19.120  68.646  1.00  0.00           H  
ATOM   3443 H5''   A   107      44.795  18.034  68.715  1.00  0.00           H  
ATOM   3444  H4'   A   107      45.549  19.975  67.645  1.00  0.00           H  
ATOM   3445  H3'   A   107      46.902  19.548  70.132  1.00  0.00           H  
ATOM   3446  H1'   A   107      46.198  22.876  68.845  1.00  0.00           H  
ATOM   3447  H2'   A   107      48.182  21.401  69.622  1.00  0.00           H  
ATOM   3448 HO2'   A   107      47.970  20.637  67.212  1.00  0.00           H  
ATOM   3449  H2    A   107      48.593  26.011  71.300  1.00  0.00           H  
ATOM   3450  H61   A   107      47.259  25.194  75.416  1.00  0.00           H  
ATOM   3451  H62   A   107      46.303  23.793  75.333  1.00  0.00           H  
ATOM   3452  H8    A   107      45.007  20.946  71.701  1.00  0.00           H  
ATOM   3453  P     C   108      48.724  17.911  69.230  1.00  0.00           P  
ATOM   3454  OP2   C   108      48.037  17.357  70.423  1.00  0.00           O  
ATOM   3455  OP1   C   108      49.323  16.986  68.234  1.00  0.00           O  
ATOM   3456  O5'   C   108      49.867  18.899  69.733  1.00  0.00           O  
ATOM   3457  C5'   C   108      50.672  19.615  68.808  1.00  0.00           C  
ATOM   3458  C4'   C   108      51.671  20.501  69.508  1.00  0.00           C  
ATOM   3459  O4'   C   108      50.987  21.594  70.173  1.00  0.00           O  
ATOM   3460  C3'   C   108      52.496  19.872  70.616  1.00  0.00           C  
ATOM   3461  O3'   C   108      53.575  19.098  70.105  1.00  0.00           O  
ATOM   3462  C1'   C   108      51.766  22.016  71.277  1.00  0.00           C  
ATOM   3463  C2'   C   108      52.993  21.105  71.359  1.00  0.00           C  
ATOM   3464  O2'   C   108      54.063  21.734  70.688  1.00  0.00           O  
ATOM   3465  N1    C   108      50.949  21.992  72.509  1.00  0.00           N  
ATOM   3466  C2    C   108      51.405  22.706  73.624  1.00  0.00           C  
ATOM   3467  O2    C   108      52.485  23.303  73.546  1.00  0.00           O  
ATOM   3468  N3    C   108      50.662  22.715  74.758  1.00  0.00           N  
ATOM   3469  C4    C   108      49.519  22.023  74.812  1.00  0.00           C  
ATOM   3470  N4    C   108      48.828  22.043  75.952  1.00  0.00           N  
ATOM   3471  C5    C   108      49.035  21.275  73.693  1.00  0.00           C  
ATOM   3472  C6    C   108      49.771  21.291  72.574  1.00  0.00           C  
ATOM   3473  H5'   C   108      50.094  20.169  68.243  1.00  0.00           H  
ATOM   3474 H5''   C   108      51.154  18.976  68.242  1.00  0.00           H  
ATOM   3475  H4'   C   108      52.362  20.808  68.709  1.00  0.00           H  
ATOM   3476  H3'   C   108      51.932  19.158  71.235  1.00  0.00           H  
ATOM   3477  H1'   C   108      52.139  23.044  71.165  1.00  0.00           H  
ATOM   3478  H2'   C   108      53.382  20.869  72.359  1.00  0.00           H  
ATOM   3479 HO2'   C   108      54.530  21.069  70.105  1.00  0.00           H  
ATOM   3480  H42   C   108      47.969  21.535  76.027  1.00  0.00           H  
ATOM   3481  H41   C   108      49.168  22.567  76.733  1.00  0.00           H  
ATOM   3482  H5    C   108      48.095  20.707  73.752  1.00  0.00           H  
ATOM   3483  H6    C   108      49.430  20.727  71.692  1.00  0.00           H  
ATOM   3484  P     G   109      54.257  17.988  71.036  1.00  0.00           P  
ATOM   3485  OP2   G   109      53.204  17.463  71.937  1.00  0.00           O  
ATOM   3486  OP1   G   109      55.010  17.056  70.174  1.00  0.00           O  
ATOM   3487  O5'   G   109      55.302  18.811  71.905  1.00  0.00           O  
ATOM   3488  C5'   G   109      55.700  18.374  73.217  1.00  0.00           C  
ATOM   3489  C4'   G   109      56.306  19.532  73.972  1.00  0.00           C  
ATOM   3490  O4'   G   109      55.341  20.612  74.106  1.00  0.00           O  
ATOM   3491  C3'   G   109      56.689  19.185  75.397  1.00  0.00           C  
ATOM   3492  O3'   G   109      57.955  18.548  75.440  1.00  0.00           O  
ATOM   3493  C1'   G   109      55.430  21.168  75.400  1.00  0.00           C  
ATOM   3494  C2'   G   109      56.650  20.540  76.080  1.00  0.00           C  
ATOM   3495  O2'   G   109      57.803  21.310  75.804  1.00  0.00           O  
ATOM   3496  N1    G   109      52.770  21.804  79.694  1.00  0.00           N  
ATOM   3497  C2    G   109      54.014  22.278  79.370  1.00  0.00           C  
ATOM   3498  N2    G   109      54.625  23.009  80.311  1.00  0.00           N  
ATOM   3499  N3    G   109      54.614  22.052  78.212  1.00  0.00           N  
ATOM   3500  C4    G   109      53.848  21.305  77.388  1.00  0.00           C  
ATOM   3501  C5    G   109      52.591  20.787  77.620  1.00  0.00           C  
ATOM   3502  C6    G   109      51.968  21.030  78.867  1.00  0.00           C  
ATOM   3503  O6    G   109      50.864  20.649  79.264  1.00  0.00           O  
ATOM   3504  N7    G   109      52.140  20.074  76.520  1.00  0.00           N  
ATOM   3505  C8    G   109      53.112  20.168  75.654  1.00  0.00           C  
ATOM   3506  N9    G   109      54.183  20.896  76.116  1.00  0.00           N  
ATOM   3507  H5'   G   109      56.428  17.555  73.137  1.00  0.00           H  
ATOM   3508 H5''   G   109      54.831  17.981  73.763  1.00  0.00           H  
ATOM   3509  H4'   G   109      57.204  19.790  73.393  1.00  0.00           H  
ATOM   3510  H3'   G   109      56.007  18.467  75.877  1.00  0.00           H  
ATOM   3511  H1'   G   109      55.578  22.258  75.423  1.00  0.00           H  
ATOM   3512  H2'   G   109      56.614  20.461  77.176  1.00  0.00           H  
ATOM   3513 HO2'   G   109      58.548  20.706  75.518  1.00  0.00           H  
ATOM   3514  H1    G   109      52.410  22.031  80.598  1.00  0.00           H  
ATOM   3515  H22   G   109      55.536  23.385  80.137  1.00  0.00           H  
ATOM   3516  H21   G   109      54.173  23.180  81.185  1.00  0.00           H  
ATOM   3517  H8    G   109      53.080  19.706  74.655  1.00  0.00           H  
ATOM   3518  P     C   110      58.193  17.332  76.459  1.00  0.00           P  
ATOM   3519  OP2   C   110      56.954  16.518  76.570  1.00  0.00           O  
ATOM   3520  OP1   C   110      59.468  16.681  76.058  1.00  0.00           O  
ATOM   3521  O5'   C   110      58.413  18.066  77.853  1.00  0.00           O  
ATOM   3522  C5'   C   110      59.527  18.963  78.037  1.00  0.00           C  
ATOM   3523  C4'   C   110      59.417  19.667  79.363  1.00  0.00           C  
ATOM   3524  O4'   C   110      58.187  20.430  79.421  1.00  0.00           O  
ATOM   3525  C3'   C   110      59.343  18.764  80.578  1.00  0.00           C  
ATOM   3526  O3'   C   110      60.634  18.304  80.957  1.00  0.00           O  
ATOM   3527  C1'   C   110      57.698  20.448  80.757  1.00  0.00           C  
ATOM   3528  C2'   C   110      58.712  19.684  81.616  1.00  0.00           C  
ATOM   3529  O2'   C   110      59.640  20.599  82.170  1.00  0.00           O  
ATOM   3530  N1    C   110      56.335  19.877  80.775  1.00  0.00           N  
ATOM   3531  C2    C   110      55.488  20.189  81.851  1.00  0.00           C  
ATOM   3532  O2    C   110      55.910  20.926  82.757  1.00  0.00           O  
ATOM   3533  N3    C   110      54.234  19.681  81.876  1.00  0.00           N  
ATOM   3534  C4    C   110      53.817  18.890  80.887  1.00  0.00           C  
ATOM   3535  N4    C   110      52.576  18.415  80.953  1.00  0.00           N  
ATOM   3536  C5    C   110      54.656  18.552  79.785  1.00  0.00           C  
ATOM   3537  C6    C   110      55.894  19.060  79.769  1.00  0.00           C  
ATOM   3538  H5'   C   110      59.554  19.704  77.225  1.00  0.00           H  
ATOM   3539 H5''   C   110      60.473  18.404  77.993  1.00  0.00           H  
ATOM   3540  H4'   C   110      60.335  20.269  79.424  1.00  0.00           H  
ATOM   3541  H3'   C   110      58.766  17.842  80.409  1.00  0.00           H  
ATOM   3542  H1'   C   110      57.611  21.457  81.186  1.00  0.00           H  
ATOM   3543  H2'   C   110      58.309  19.136  82.479  1.00  0.00           H  
ATOM   3544 HO2'   C   110      60.567  20.239  82.066  1.00  0.00           H  
ATOM   3545  H42   C   110      52.229  17.818  80.229  1.00  0.00           H  
ATOM   3546  H41   C   110      51.989  18.656  81.725  1.00  0.00           H  
ATOM   3547  H5    C   110      54.298  17.896  78.977  1.00  0.00           H  
ATOM   3548  H6    C   110      56.569  18.821  78.933  1.00  0.00           H  
ATOM   3549  P     A   111      60.811  16.815  81.556  1.00  0.00           P  
ATOM   3550  OP2   A   111      59.955  15.849  80.818  1.00  0.00           O  
ATOM   3551  OP1   A   111      62.271  16.565  81.657  1.00  0.00           O  
ATOM   3552  O5'   A   111      60.239  16.927  83.035  1.00  0.00           O  
ATOM   3553  C5'   A   111      60.926  17.685  84.040  1.00  0.00           C  
ATOM   3554  C4'   A   111      60.120  17.698  85.315  1.00  0.00           C  
ATOM   3555  O4'   A   111      58.854  18.342  85.052  1.00  0.00           O  
ATOM   3556  C3'   A   111      59.759  16.330  85.869  1.00  0.00           C  
ATOM   3557  O3'   A   111      60.813  15.869  86.715  1.00  0.00           O  
ATOM   3558  C1'   A   111      57.840  17.737  85.854  1.00  0.00           C  
ATOM   3559  C2'   A   111      58.495  16.621  86.678  1.00  0.00           C  
ATOM   3560  O2'   A   111      58.763  17.108  87.975  1.00  0.00           O  
ATOM   3561  N1    A   111      52.790  16.804  85.648  1.00  0.00           N  
ATOM   3562  C2    A   111      53.583  17.251  86.629  1.00  0.00           C  
ATOM   3563  N3    A   111      54.896  17.491  86.613  1.00  0.00           N  
ATOM   3564  C4    A   111      55.408  17.227  85.396  1.00  0.00           C  
ATOM   3565  C5    A   111      54.717  16.776  84.287  1.00  0.00           C  
ATOM   3566  C6    A   111      53.338  16.544  84.443  1.00  0.00           C  
ATOM   3567  N6    A   111      52.552  16.070  83.474  1.00  0.00           N  
ATOM   3568  N7    A   111      55.570  16.634  83.201  1.00  0.00           N  
ATOM   3569  C8    A   111      56.742  16.975  83.676  1.00  0.00           C  
ATOM   3570  N9    A   111      56.721  17.333  85.002  1.00  0.00           N  
ATOM   3571  H5'   A   111      61.089  18.715  83.691  1.00  0.00           H  
ATOM   3572 H5''   A   111      61.918  17.249  84.230  1.00  0.00           H  
ATOM   3573  H4'   A   111      60.769  18.212  86.039  1.00  0.00           H  
ATOM   3574  H3'   A   111      59.648  15.556  85.096  1.00  0.00           H  
ATOM   3575  H1'   A   111      57.413  18.454  86.570  1.00  0.00           H  
ATOM   3576  H2'   A   111      57.882  15.724  86.843  1.00  0.00           H  
ATOM   3577 HO2'   A   111      59.675  16.812  88.262  1.00  0.00           H  
ATOM   3578  H2    A   111      53.082  17.449  87.587  1.00  0.00           H  
ATOM   3579  H61   A   111      51.578  15.916  83.649  1.00  0.00           H  
ATOM   3580  H62   A   111      52.934  15.869  82.573  1.00  0.00           H  
ATOM   3581  H8    A   111      57.661  16.975  83.070  1.00  0.00           H  
ATOM   3582  P     G   112      60.971  14.301  87.029  1.00  0.00           P  
ATOM   3583  OP2   G   112      59.731  13.616  86.581  1.00  0.00           O  
ATOM   3584  OP1   G   112      62.286  13.856  86.502  1.00  0.00           O  
ATOM   3585  O5'   G   112      61.027  14.229  88.619  1.00  0.00           O  
ATOM   3586  C5'   G   112      61.926  15.045  89.355  1.00  0.00           C  
ATOM   3587  C4'   G   112      63.141  14.277  89.786  1.00  0.00           C  
ATOM   3588  O4'   G   112      63.907  13.935  88.604  1.00  0.00           O  
ATOM   3589  C3'   G   112      64.143  15.067  90.596  1.00  0.00           C  
ATOM   3590  O3'   G   112      63.770  15.188  91.951  1.00  0.00           O  
ATOM   3591  C1'   G   112      65.274  13.895  88.929  1.00  0.00           C  
ATOM   3592  C2'   G   112      65.401  14.237  90.405  1.00  0.00           C  
ATOM   3593  O2'   G   112      65.366  13.032  91.130  1.00  0.00           O  
ATOM   3594  N1    G   112      69.789  15.679  87.499  1.00  0.00           N  
ATOM   3595  C2    G   112      69.479  14.799  88.497  1.00  0.00           C  
ATOM   3596  N2    G   112      70.513  14.302  89.169  1.00  0.00           N  
ATOM   3597  N3    G   112      68.247  14.437  88.810  1.00  0.00           N  
ATOM   3598  C4    G   112      67.336  15.033  88.018  1.00  0.00           C  
ATOM   3599  C5    G   112      67.544  15.932  86.995  1.00  0.00           C  
ATOM   3600  C6    G   112      68.868  16.315  86.682  1.00  0.00           C  
ATOM   3601  O6    G   112      69.258  17.108  85.820  1.00  0.00           O  
ATOM   3602  N7    G   112      66.341  16.309  86.419  1.00  0.00           N  
ATOM   3603  C8    G   112      65.441  15.640  87.089  1.00  0.00           C  
ATOM   3604  N9    G   112      65.982  14.829  88.055  1.00  0.00           N  
ATOM   3605  H5'   G   112      61.468  15.391  90.149  1.00  0.00           H  
ATOM   3606 H5''   G   112      62.205  15.798  88.794  1.00  0.00           H  
ATOM   3607  H4'   G   112      62.734  13.425  90.350  1.00  0.00           H  
ATOM   3608  H3'   G   112      64.254  16.111  90.266  1.00  0.00           H  
ATOM   3609  H1'   G   112      65.749  12.914  88.786  1.00  0.00           H  
ATOM   3610  H2'   G   112      66.306  14.751  90.756  1.00  0.00           H  
ATOM   3611 HO2'   G   112      64.745  13.129  91.909  1.00  0.00           H  
ATOM   3612  H1    G   112      70.756  15.881  87.345  1.00  0.00           H  
ATOM   3613  H22   G   112      70.359  13.652  89.913  1.00  0.00           H  
ATOM   3614  H21   G   112      71.443  14.577  88.930  1.00  0.00           H  
ATOM   3615  H8    G   112      64.361  15.708  86.887  1.00  0.00           H  
ATOM   3616  P     C   113      63.991  16.586  92.701  1.00  0.00           P  
ATOM   3617  OP2   C   113      63.541  17.660  91.782  1.00  0.00           O  
ATOM   3618  OP1   C   113      63.355  16.440  94.031  1.00  0.00           O  
ATOM   3619  O5'   C   113      65.571  16.657  92.891  1.00  0.00           O  
ATOM   3620  C5'   C   113      66.219  15.747  93.769  1.00  0.00           C  
ATOM   3621  C4'   C   113      67.704  15.997  93.780  1.00  0.00           C  
ATOM   3622  O4'   C   113      68.254  15.721  92.473  1.00  0.00           O  
ATOM   3623  C3'   C   113      68.123  17.427  94.060  1.00  0.00           C  
ATOM   3624  O3'   C   113      68.137  17.663  95.462  1.00  0.00           O  
ATOM   3625  C1'   C   113      69.320  16.619  92.195  1.00  0.00           C  
ATOM   3626  C2'   C   113      69.520  17.472  93.448  1.00  0.00           C  
ATOM   3627  O2'   C   113      70.491  16.872  94.281  1.00  0.00           O  
ATOM   3628  N1    C   113      68.977  17.394  90.996  1.00  0.00           N  
ATOM   3629  C2    C   113      69.999  17.982  90.274  1.00  0.00           C  
ATOM   3630  O2    C   113      71.157  17.846  90.679  1.00  0.00           O  
ATOM   3631  N3    C   113      69.708  18.685  89.157  1.00  0.00           N  
ATOM   3632  C4    C   113      68.443  18.818  88.766  1.00  0.00           C  
ATOM   3633  N4    C   113      68.199  19.533  87.663  1.00  0.00           N  
ATOM   3634  C5    C   113      67.372  18.230  89.488  1.00  0.00           C  
ATOM   3635  C6    C   113      67.680  17.529  90.590  1.00  0.00           C  
ATOM   3636  H5'   C   113      66.021  14.712  93.456  1.00  0.00           H  
ATOM   3637 H5''   C   113      65.819  15.856  94.788  1.00  0.00           H  
ATOM   3638  H4'   C   113      68.079  15.350  94.587  1.00  0.00           H  
ATOM   3639  H3'   C   113      67.430  18.179  93.653  1.00  0.00           H  
ATOM   3640  H1'   C   113      70.283  16.134  91.981  1.00  0.00           H  
ATOM   3641  H2'   C   113      69.879  18.499  93.286  1.00  0.00           H  
ATOM   3642 HO2'   C   113      70.153  16.841  95.221  1.00  0.00           H  
ATOM   3643  H42   C   113      67.259  19.654  87.342  1.00  0.00           H  
ATOM   3644  H41   C   113      68.956  19.947  87.158  1.00  0.00           H  
ATOM   3645  H5    C   113      66.330  18.346  89.156  1.00  0.00           H  
ATOM   3646  H6    C   113      66.876  17.058  91.176  1.00  0.00           H  
ATOM   3647  P     C   114      67.889  19.144  96.018  1.00  0.00           P  
ATOM   3648  OP2   C   114      66.968  19.793  95.053  1.00  0.00           O  
ATOM   3649  OP1   C   114      67.472  18.982  97.435  1.00  0.00           O  
ATOM   3650  O5'   C   114      69.267  19.943  96.000  1.00  0.00           O  
ATOM   3651  C5'   C   114      70.342  19.563  96.846  1.00  0.00           C  
ATOM   3652  C4'   C   114      71.557  20.431  96.626  1.00  0.00           C  
ATOM   3653  O4'   C   114      72.140  20.107  95.341  1.00  0.00           O  
ATOM   3654  C3'   C   114      71.306  21.929  96.552  1.00  0.00           C  
ATOM   3655  O3'   C   114      71.201  22.536  97.828  1.00  0.00           O  
ATOM   3656  C1'   C   114      72.718  21.283  94.782  1.00  0.00           C  
ATOM   3657  C2'   C   114      72.515  22.425  95.776  1.00  0.00           C  
ATOM   3658  O2'   C   114      73.658  22.523  96.613  1.00  0.00           O  
ATOM   3659  N1    C   114      72.086  21.562  93.468  1.00  0.00           N  
ATOM   3660  C2    C   114      72.838  22.236  92.498  1.00  0.00           C  
ATOM   3661  O2    C   114      74.001  22.579  92.763  1.00  0.00           O  
ATOM   3662  N3    C   114      72.286  22.501  91.292  1.00  0.00           N  
ATOM   3663  C4    C   114      71.035  22.122  91.032  1.00  0.00           C  
ATOM   3664  N4    C   114      70.531  22.406  89.828  1.00  0.00           N  
ATOM   3665  C5    C   114      70.244  21.436  91.997  1.00  0.00           C  
ATOM   3666  C6    C   114      70.801  21.178  93.186  1.00  0.00           C  
ATOM   3667  H5'   C   114      70.578  18.630  96.662  1.00  0.00           H  
ATOM   3668 H5''   C   114      70.057  19.643  97.780  1.00  0.00           H  
ATOM   3669  H4'   C   114      72.219  20.255  97.327  1.00  0.00           H  
ATOM   3670  H3'   C   114      70.489  22.109  96.042  1.00  0.00           H  
ATOM   3671  H1'   C   114      73.678  21.133  94.657  1.00  0.00           H  
ATOM   3672  H2'   C   114      72.325  23.272  95.321  1.00  0.00           H  
ATOM   3673 HO2'   C   114      73.366  22.638  97.541  1.00  0.00           H  
ATOM   3674  H42   C   114      69.614  22.140  89.607  1.00  0.00           H  
ATOM   3675  H41   C   114      71.078  22.879  89.167  1.00  0.00           H  
ATOM   3676  H5    C   114      69.325  21.161  91.796  1.00  0.00           H  
ATOM   3677  H6    C   114      70.274  20.706  93.863  1.00  0.00           H  
ATOM   3678  P     A   115      70.184  23.759  98.060  1.00  0.00           P  
ATOM   3679  OP2   A   115      68.998  23.542  97.194  1.00  0.00           O  
ATOM   3680  OP1   A   115      70.004  23.937  99.522  1.00  0.00           O  
ATOM   3681  O5'   A   115      70.974  25.026  97.503  1.00  0.00           O  
ATOM   3682  C5'   A   115      72.050  25.594  98.234  1.00  0.00           C  
ATOM   3683  C4'   A   115      72.815  26.597  97.407  1.00  0.00           C  
ATOM   3684  O4'   A   115      73.358  25.923  96.243  1.00  0.00           O  
ATOM   3685  C3'   A   115      71.998  27.735  96.815  1.00  0.00           C  
ATOM   3686  O3'   A   115      71.758  28.784  97.737  1.00  0.00           O  
ATOM   3687  C1'   A   115      73.392  26.834  95.173  1.00  0.00           C  
ATOM   3688  C2'   A   115      72.910  28.187  95.687  1.00  0.00           C  
ATOM   3689  O2'   A   115      74.016  28.928  96.185  1.00  0.00           O  
ATOM   3690  N1    A   115      72.728  26.710  90.064  1.00  0.00           N  
ATOM   3691  C2    A   115      73.651  27.295  90.838  1.00  0.00           C  
ATOM   3692  N3    A   115      73.764  27.287  92.165  1.00  0.00           N  
ATOM   3693  C4    A   115      72.773  26.568  92.722  1.00  0.00           C  
ATOM   3694  C5    A   115      71.755  25.909  92.059  1.00  0.00           C  
ATOM   3695  C6    A   115      71.747  25.994  90.656  1.00  0.00           C  
ATOM   3696  N6    A   115      70.827  25.411  89.884  1.00  0.00           N  
ATOM   3697  N7    A   115      70.915  25.270  92.962  1.00  0.00           N  
ATOM   3698  C8    A   115      71.437  25.553  94.130  1.00  0.00           C  
ATOM   3699  N9    A   115      72.563  26.335  94.059  1.00  0.00           N  
ATOM   3700  H5'   A   115      72.660  24.879  98.513  1.00  0.00           H  
ATOM   3701 H5''   A   115      71.696  26.040  99.031  1.00  0.00           H  
ATOM   3702  H4'   A   115      73.551  26.975  97.932  1.00  0.00           H  
ATOM   3703  H3'   A   115      71.142  27.423  96.454  1.00  0.00           H  
ATOM   3704  H1'   A   115      74.324  26.911  94.877  1.00  0.00           H  
ATOM   3705  H2'   A   115      72.416  28.686  95.004  1.00  0.00           H  
ATOM   3706 HO2'   A   115      73.776  29.313  97.053  1.00  0.00           H  
ATOM   3707  H2    A   115      74.340  27.803  90.360  1.00  0.00           H  
ATOM   3708  H61   A   115      70.874  25.506  88.909  1.00  0.00           H  
ATOM   3709  H62   A   115      70.106  24.887  90.291  1.00  0.00           H  
ATOM   3710  H8    A   115      71.057  25.236  94.977  1.00  0.00           H  
ATOM   3711  P     A   116      70.342  29.543  97.747  1.00  0.00           P  
ATOM   3712  OP2   A   116      69.290  28.558  97.391  1.00  0.00           O  
ATOM   3713  OP1   A   116      70.236  30.304  99.016  1.00  0.00           O  
ATOM   3714  O5'   A   116      70.459  30.591  96.552  1.00  0.00           O  
ATOM   3715  C5'   A   116      71.351  31.693  96.633  1.00  0.00           C  
ATOM   3716  C4'   A   116      71.592  32.312  95.279  1.00  0.00           C  
ATOM   3717  O4'   A   116      72.168  31.327  94.368  1.00  0.00           O  
ATOM   3718  C3'   A   116      70.357  32.807  94.543  1.00  0.00           C  
ATOM   3719  O3'   A   116      69.914  34.075  94.993  1.00  0.00           O  
ATOM   3720  C1'   A   116      71.620  31.476  93.065  1.00  0.00           C  
ATOM   3721  C2'   A   116      70.820  32.781  93.090  1.00  0.00           C  
ATOM   3722  O2'   A   116      71.688  33.869  92.808  1.00  0.00           O  
ATOM   3723  N1    A   116      69.423  28.587  89.408  1.00  0.00           N  
ATOM   3724  C2    A   116      70.203  29.673  89.349  1.00  0.00           C  
ATOM   3725  N3    A   116      70.742  30.377  90.343  1.00  0.00           N  
ATOM   3726  C4    A   116      70.402  29.854  91.534  1.00  0.00           C  
ATOM   3727  C5    A   116      69.609  28.743  91.755  1.00  0.00           C  
ATOM   3728  C6    A   116      69.101  28.086  90.621  1.00  0.00           C  
ATOM   3729  N6    A   116      68.322  27.003  90.679  1.00  0.00           N  
ATOM   3730  N7    A   116      69.477  28.498  93.116  1.00  0.00           N  
ATOM   3731  C8    A   116      70.180  29.450  93.676  1.00  0.00           C  
ATOM   3732  N9    A   116      70.769  30.307  92.779  1.00  0.00           N  
ATOM   3733  H5'   A   116      72.207  31.385  97.001  1.00  0.00           H  
ATOM   3734 H5''   A   116      70.972  32.369  97.232  1.00  0.00           H  
ATOM   3735  H4'   A   116      72.219  33.058  95.384  1.00  0.00           H  
ATOM   3736  H3'   A   116      69.632  32.155  94.653  1.00  0.00           H  
ATOM   3737  H1'   A   116      72.327  31.540  92.388  1.00  0.00           H  
ATOM   3738  H2'   A   116      70.060  32.752  92.472  1.00  0.00           H  
ATOM   3739 HO2'   A   116      71.501  34.597  93.435  1.00  0.00           H  
ATOM   3740  H2    A   116      70.407  29.996  88.446  1.00  0.00           H  
ATOM   3741  H61   A   116      67.998  26.588  89.852  1.00  0.00           H  
ATOM   3742  H62   A   116      68.076  26.622  91.547  1.00  0.00           H  
ATOM   3743  H8    A   116      70.278  29.543  94.648  1.00  0.00           H  
ATOM   3744  P     G   117      68.352  34.450  94.941  1.00  0.00           P  
ATOM   3745  OP2   G   117      67.581  33.277  95.427  1.00  0.00           O  
ATOM   3746  OP1   G   117      68.173  35.770  95.598  1.00  0.00           O  
ATOM   3747  O5'   G   117      68.049  34.629  93.387  1.00  0.00           O  
ATOM   3748  C5'   G   117      68.563  35.740  92.667  1.00  0.00           C  
ATOM   3749  C4'   G   117      68.389  35.567  91.194  1.00  0.00           C  
ATOM   3750  O4'   G   117      68.658  34.207  90.755  1.00  0.00           O  
ATOM   3751  C3'   G   117      66.935  35.794  90.927  1.00  0.00           C  
ATOM   3752  O3'   G   117      66.713  37.179  90.950  1.00  0.00           O  
ATOM   3753  C1'   G   117      67.594  33.809  89.874  1.00  0.00           C  
ATOM   3754  C2'   G   117      66.671  35.013  89.657  1.00  0.00           C  
ATOM   3755  O2'   G   117      67.033  35.719  88.498  1.00  0.00           O  
ATOM   3756  N1    G   117      64.090  30.231  88.988  1.00  0.00           N  
ATOM   3757  C2    G   117      64.442  31.309  88.215  1.00  0.00           C  
ATOM   3758  N2    G   117      63.779  31.452  87.051  1.00  0.00           N  
ATOM   3759  N3    G   117      65.372  32.187  88.555  1.00  0.00           N  
ATOM   3760  C4    G   117      65.921  31.899  89.749  1.00  0.00           C  
ATOM   3761  C5    G   117      65.632  30.850  90.599  1.00  0.00           C  
ATOM   3762  C6    G   117      64.644  29.916  90.219  1.00  0.00           C  
ATOM   3763  O6    G   117      64.257  28.916  90.830  1.00  0.00           O  
ATOM   3764  N7    G   117      66.413  30.913  91.744  1.00  0.00           N  
ATOM   3765  C8    G   117      67.158  31.970  91.571  1.00  0.00           C  
ATOM   3766  N9    G   117      66.916  32.613  90.377  1.00  0.00           N  
ATOM   3767  H5'   G   117      69.517  35.837  92.867  1.00  0.00           H  
ATOM   3768 H5''   G   117      68.093  36.551  92.953  1.00  0.00           H  
ATOM   3769  H4'   G   117      69.065  36.314  90.754  1.00  0.00           H  
ATOM   3770  H3'   G   117      66.272  35.364  91.692  1.00  0.00           H  
ATOM   3771  H1'   G   117      68.000  33.536  88.889  1.00  0.00           H  
ATOM   3772  H2'   G   117      65.607  34.776  89.519  1.00  0.00           H  
ATOM   3773 HO2'   G   117      67.029  36.701  88.690  1.00  0.00           H  
ATOM   3774  H1    G   117      63.376  29.625  88.638  1.00  0.00           H  
ATOM   3775  H22   G   117      63.991  32.221  86.447  1.00  0.00           H  
ATOM   3776  H21   G   117      63.076  30.791  86.791  1.00  0.00           H  
ATOM   3777  H8    G   117      67.902  32.314  92.306  1.00  0.00           H  
ATOM   3778  P     U   118      65.463  37.738  91.769  1.00  0.00           P  
ATOM   3779  OP2   U   118      65.390  37.033  93.067  1.00  0.00           O  
ATOM   3780  OP1   U   118      65.536  39.219  91.744  1.00  0.00           O  
ATOM   3781  O5'   U   118      64.263  37.258  90.844  1.00  0.00           O  
ATOM   3782  C5'   U   118      64.096  37.824  89.530  1.00  0.00           C  
ATOM   3783  C4'   U   118      63.032  37.084  88.767  1.00  0.00           C  
ATOM   3784  O4'   U   118      63.438  35.704  88.592  1.00  0.00           O  
ATOM   3785  C3'   U   118      61.681  36.992  89.449  1.00  0.00           C  
ATOM   3786  O3'   U   118      60.912  38.174  89.262  1.00  0.00           O  
ATOM   3787  C1'   U   118      62.296  34.854  88.668  1.00  0.00           C  
ATOM   3788  C2'   U   118      61.071  35.762  88.788  1.00  0.00           C  
ATOM   3789  O2'   U   118      60.561  36.015  87.496  1.00  0.00           O  
ATOM   3790  N1    U   118      62.451  33.926  89.800  1.00  0.00           N  
ATOM   3791  C2    U   118      61.750  32.732  89.748  1.00  0.00           C  
ATOM   3792  O2    U   118      61.020  32.434  88.812  1.00  0.00           O  
ATOM   3793  N3    U   118      61.928  31.909  90.831  1.00  0.00           N  
ATOM   3794  C4    U   118      62.716  32.147  91.929  1.00  0.00           C  
ATOM   3795  O4    U   118      62.796  31.297  92.809  1.00  0.00           O  
ATOM   3796  C5    U   118      63.407  33.397  91.911  1.00  0.00           C  
ATOM   3797  C6    U   118      63.257  34.223  90.873  1.00  0.00           C  
ATOM   3798  H5'   U   118      65.043  37.778  88.975  1.00  0.00           H  
ATOM   3799 H5''   U   118      63.819  38.886  89.608  1.00  0.00           H  
ATOM   3800  H4'   U   118      62.921  37.658  87.835  1.00  0.00           H  
ATOM   3801  H3'   U   118      61.744  36.886  90.542  1.00  0.00           H  
ATOM   3802  H1'   U   118      62.146  34.231  87.774  1.00  0.00           H  
ATOM   3803  H2'   U   118      60.213  35.362  89.346  1.00  0.00           H  
ATOM   3804 HO2'   U   118      60.389  36.994  87.390  1.00  0.00           H  
ATOM   3805  H3    U   118      61.429  31.042  90.820  1.00  0.00           H  
ATOM   3806  H5    U   118      64.060  33.680  92.750  1.00  0.00           H  
ATOM   3807  H6    U   118      63.799  35.180  90.879  1.00  0.00           H  
ATOM   3808  P     C   119      59.989  38.708  90.456  1.00  0.00           P  
ATOM   3809  OP2   C   119      60.638  38.442  91.759  1.00  0.00           O  
ATOM   3810  OP1   C   119      59.648  40.097  90.084  1.00  0.00           O  
ATOM   3811  O5'   C   119      58.708  37.768  90.385  1.00  0.00           O  
ATOM   3812  C5'   C   119      57.767  37.882  89.317  1.00  0.00           C  
ATOM   3813  C4'   C   119      56.822  36.713  89.344  1.00  0.00           C  
ATOM   3814  O4'   C   119      57.583  35.478  89.327  1.00  0.00           O  
ATOM   3815  C3'   C   119      55.995  36.602  90.616  1.00  0.00           C  
ATOM   3816  O3'   C   119      54.868  37.462  90.583  1.00  0.00           O  
ATOM   3817  C1'   C   119      56.909  34.494  90.102  1.00  0.00           C  
ATOM   3818  C2'   C   119      55.614  35.131  90.616  1.00  0.00           C  
ATOM   3819  O2'   C   119      54.557  34.864  89.718  1.00  0.00           O  
ATOM   3820  N1    C   119      57.797  34.019  91.173  1.00  0.00           N  
ATOM   3821  C2    C   119      57.580  32.760  91.713  1.00  0.00           C  
ATOM   3822  O2    C   119      56.636  32.096  91.294  1.00  0.00           O  
ATOM   3823  N3    C   119      58.408  32.295  92.678  1.00  0.00           N  
ATOM   3824  C4    C   119      59.428  33.046  93.094  1.00  0.00           C  
ATOM   3825  N4    C   119      60.241  32.544  94.018  1.00  0.00           N  
ATOM   3826  C5    C   119      59.663  34.350  92.571  1.00  0.00           C  
ATOM   3827  C6    C   119      58.825  34.794  91.621  1.00  0.00           C  
ATOM   3828  H5'   C   119      58.293  37.917  88.352  1.00  0.00           H  
ATOM   3829 H5''   C   119      57.204  38.822  89.410  1.00  0.00           H  
ATOM   3830  H4'   C   119      56.173  36.873  88.470  1.00  0.00           H  
ATOM   3831  H3'   C   119      56.537  36.909  91.524  1.00  0.00           H  
ATOM   3832  H1'   C   119      56.619  33.604  89.523  1.00  0.00           H  
ATOM   3833  H2'   C   119      55.256  34.785  91.596  1.00  0.00           H  
ATOM   3834 HO2'   C   119      54.031  35.701  89.564  1.00  0.00           H  
ATOM   3835  H42   C   119      61.015  33.084  94.351  1.00  0.00           H  
ATOM   3836  H41   C   119      60.081  31.627  94.380  1.00  0.00           H  
ATOM   3837  H5    C   119      60.497  34.968  92.935  1.00  0.00           H  
ATOM   3838  H6    C   119      58.974  35.797  91.193  1.00  0.00           H  
ATOM   3839  P     C   120      54.451  38.271  91.907  1.00  0.00           P  
ATOM   3840  OP2   C   120      55.674  38.697  92.640  1.00  0.00           O  
ATOM   3841  OP1   C   120      53.466  39.289  91.468  1.00  0.00           O  
ATOM   3842  O5'   C   120      53.717  37.159  92.780  1.00  0.00           O  
ATOM   3843  C5'   C   120      52.444  36.656  92.382  1.00  0.00           C  
ATOM   3844  C4'   C   120      52.085  35.429  93.182  1.00  0.00           C  
ATOM   3845  O4'   C   120      53.077  34.394  92.981  1.00  0.00           O  
ATOM   3846  C3'   C   120      52.075  35.607  94.686  1.00  0.00           C  
ATOM   3847  O3'   C   120      50.869  36.213  95.100  1.00  0.00           O  
ATOM   3848  C1'   C   120      53.135  33.580  94.136  1.00  0.00           C  
ATOM   3849  C2'   C   120      52.172  34.169  95.166  1.00  0.00           C  
ATOM   3850  O2'   C   120      50.933  33.498  95.099  1.00  0.00           O  
ATOM   3851  N1    C   120      54.507  33.536  94.642  1.00  0.00           N  
ATOM   3852  C2    C   120      54.899  32.434  95.397  1.00  0.00           C  
ATOM   3853  O2    C   120      54.087  31.508  95.568  1.00  0.00           O  
ATOM   3854  N3    C   120      56.148  32.397  95.916  1.00  0.00           N  
ATOM   3855  C4    C   120      56.991  33.406  95.689  1.00  0.00           C  
ATOM   3856  N4    C   120      58.206  33.341  96.240  1.00  0.00           N  
ATOM   3857  C5    C   120      56.625  34.529  94.896  1.00  0.00           C  
ATOM   3858  C6    C   120      55.383  34.553  94.397  1.00  0.00           C  
ATOM   3859  H5'   C   120      52.454  36.407  91.311  1.00  0.00           H  
ATOM   3860 H5''   C   120      51.673  37.427  92.526  1.00  0.00           H  
ATOM   3861  H4'   C   120      51.074  35.170  92.835  1.00  0.00           H  
ATOM   3862  H3'   C   120      52.866  36.276  95.056  1.00  0.00           H  
ATOM   3863  H1'   C   120      52.818  32.541  93.960  1.00  0.00           H  
ATOM   3864  H2'   C   120      52.481  34.094  96.218  1.00  0.00           H  
ATOM   3865 HO2'   C   120      50.189  34.166  95.121  1.00  0.00           H  
ATOM   3866  H42   C   120      58.863  34.081  96.093  1.00  0.00           H  
ATOM   3867  H41   C   120      58.459  32.553  96.801  1.00  0.00           H  
ATOM   3868  H5    C   120      57.337  35.346  94.703  1.00  0.00           H  
ATOM   3869  H6    C   120      55.062  35.404  93.778  1.00  0.00           H  
ATOM   3870  P     U   121      50.866  37.248  96.330  1.00  0.00           P  
ATOM   3871  OP2   U   121      51.987  38.201  96.131  1.00  0.00           O  
ATOM   3872  OP1   U   121      49.483  37.765  96.493  1.00  0.00           O  
ATOM   3873  O5'   U   121      51.207  36.343  97.596  1.00  0.00           O  
ATOM   3874  C5'   U   121      50.281  35.379  98.074  1.00  0.00           C  
ATOM   3875  C4'   U   121      50.877  34.530  99.169  1.00  0.00           C  
ATOM   3876  O4'   U   121      51.982  33.754  98.642  1.00  0.00           O  
ATOM   3877  C3'   U   121      51.471  35.280 100.351  1.00  0.00           C  
ATOM   3878  O3'   U   121      50.498  35.679 101.300  1.00  0.00           O  
ATOM   3879  C1'   U   121      52.996  33.624  99.622  1.00  0.00           C  
ATOM   3880  C2'   U   121      52.468  34.279 100.909  1.00  0.00           C  
ATOM   3881  O2'   U   121      51.818  33.292 101.698  1.00  0.00           O  
ATOM   3882  N1    U   121      54.237  34.271  99.131  1.00  0.00           N  
ATOM   3883  C2    U   121      55.435  33.811  99.646  1.00  0.00           C  
ATOM   3884  O2    U   121      55.506  32.915 100.469  1.00  0.00           O  
ATOM   3885  N3    U   121      56.556  34.438  99.161  1.00  0.00           N  
ATOM   3886  C4    U   121      56.604  35.458  98.235  1.00  0.00           C  
ATOM   3887  O4    U   121      57.696  35.920  97.900  1.00  0.00           O  
ATOM   3888  C5    U   121      55.328  35.882  97.745  1.00  0.00           C  
ATOM   3889  C6    U   121      54.220  35.287  98.199  1.00  0.00           C  
ATOM   3890  H5'   U   121      50.013  34.798  97.331  1.00  0.00           H  
ATOM   3891 H5''   U   121      49.490  35.840  98.422  1.00  0.00           H  
ATOM   3892  H4'   U   121      50.190  33.917  99.503  1.00  0.00           H  
ATOM   3893  H3'   U   121      51.957  36.066 100.024  1.00  0.00           H  
ATOM   3894  H1'   U   121      53.171  32.674  99.792  1.00  0.00           H  
ATOM   3895  H2'   U   121      53.185  34.725 101.406  1.00  0.00           H  
ATOM   3896 HO2'   U   121      50.973  33.657 102.034  1.00  0.00           H  
ATOM   3897  H3    U   121      57.416  34.128  99.514  1.00  0.00           H  
ATOM   3898  H5    U   121      55.267  36.601  97.083  1.00  0.00           H  
ATOM   3899  H6    U   121      53.359  35.596  97.850  1.00  0.00           H  
ATOM   3900  P     A   122      50.812  36.872 102.329  1.00  0.00           P  
ATOM   3901  OP2   A   122      52.037  37.569 101.865  1.00  0.00           O  
ATOM   3902  OP1   A   122      49.561  37.644 102.534  1.00  0.00           O  
ATOM   3903  O5'   A   122      51.158  36.123 103.693  1.00  0.00           O  
ATOM   3904  C5'   A   122      51.853  36.791 104.735  1.00  0.00           C  
ATOM   3905  C4'   A   122      52.667  35.830 105.564  1.00  0.00           C  
ATOM   3906  O4'   A   122      53.426  34.975 104.672  1.00  0.00           O  
ATOM   3907  C3'   A   122      53.710  36.454 106.478  1.00  0.00           C  
ATOM   3908  O3'   A   122      53.169  36.916 107.703  1.00  0.00           O  
ATOM   3909  C1'   A   122      54.690  34.689 105.259  1.00  0.00           C  
ATOM   3910  C2'   A   122      54.742  35.339 106.638  1.00  0.00           C  
ATOM   3911  O2'   A   122      54.330  34.392 107.613  1.00  0.00           O  
ATOM   3912  N1    A   122      59.781  34.956 104.509  1.00  0.00           N  
ATOM   3913  C2    A   122      59.042  34.413 105.484  1.00  0.00           C  
ATOM   3914  N3    A   122      57.718  34.380 105.617  1.00  0.00           N  
ATOM   3915  C4    A   122      57.121  35.002 104.585  1.00  0.00           C  
ATOM   3916  C5    A   122      57.744  35.607 103.510  1.00  0.00           C  
ATOM   3917  C6    A   122      59.150  35.573 103.486  1.00  0.00           C  
ATOM   3918  N6    A   122      59.887  36.115 102.515  1.00  0.00           N  
ATOM   3919  N7    A   122      56.807  36.146 102.639  1.00  0.00           N  
ATOM   3920  C8    A   122      55.657  35.858 103.198  1.00  0.00           C  
ATOM   3921  N9    A   122      55.773  35.166 104.378  1.00  0.00           N  
ATOM   3922  H5'   A   122      51.204  37.243 105.315  1.00  0.00           H  
ATOM   3923 H5''   A   122      52.451  37.461 104.344  1.00  0.00           H  
ATOM   3924  H4'   A   122      52.058  35.281 106.102  1.00  0.00           H  
ATOM   3925  H3'   A   122      54.130  37.210 106.017  1.00  0.00           H  
ATOM   3926  H1'   A   122      54.752  33.715 105.355  1.00  0.00           H  
ATOM   3927  H2'   A   122      55.632  35.699 106.833  1.00  0.00           H  
ATOM   3928 HO2'   A   122      55.013  33.694 107.687  1.00  0.00           H  
ATOM   3929  H2    A   122      59.548  33.977 106.202  1.00  0.00           H  
ATOM   3930  H61   A   122      60.865  36.060 102.553  1.00  0.00           H  
ATOM   3931  H62   A   122      59.451  36.568 101.763  1.00  0.00           H  
ATOM   3932  H8    A   122      54.795  36.114 102.809  1.00  0.00           H  
ATOM   3933  P     A   123      52.931  38.488 107.939  1.00  0.00           P  
ATOM   3934  OP2   A   123      54.258  39.145 108.035  1.00  0.00           O  
ATOM   3935  OP1   A   123      51.948  38.961 106.933  1.00  0.00           O  
ATOM   3936  O5'   A   123      52.241  38.561 109.374  1.00  0.00           O  
ATOM   3937  C5'   A   123      53.012  38.807 110.541  1.00  0.00           C  
ATOM   3938  C4'   A   123      53.307  37.532 111.290  1.00  0.00           C  
ATOM   3939  O4'   A   123      53.790  36.514 110.369  1.00  0.00           O  
ATOM   3940  C3'   A   123      54.400  37.615 112.345  1.00  0.00           C  
ATOM   3941  O3'   A   123      53.957  38.199 113.558  1.00  0.00           O  
ATOM   3942  C1'   A   123      54.775  35.731 110.998  1.00  0.00           C  
ATOM   3943  C2'   A   123      54.855  36.169 112.460  1.00  0.00           C  
ATOM   3944  O2'   A   123      53.943  35.402 113.232  1.00  0.00           O  
ATOM   3945  N1    A   123      59.654  34.140 110.528  1.00  0.00           N  
ATOM   3946  C2    A   123      58.651  33.747 111.324  1.00  0.00           C  
ATOM   3947  N3    A   123      57.404  34.206 111.394  1.00  0.00           N  
ATOM   3948  C4    A   123      57.212  35.199 110.509  1.00  0.00           C  
ATOM   3949  C5    A   123      58.143  35.712 109.625  1.00  0.00           C  
ATOM   3950  C6    A   123      59.427  35.140 109.649  1.00  0.00           C  
ATOM   3951  N6    A   123      60.427  35.532 108.856  1.00  0.00           N  
ATOM   3952  N7    A   123      57.587  36.732 108.864  1.00  0.00           N  
ATOM   3953  C8    A   123      56.353  36.810 109.297  1.00  0.00           C  
ATOM   3954  N9    A   123      56.057  35.912 110.292  1.00  0.00           N  
ATOM   3955  H5'   A   123      52.517  39.416 111.129  1.00  0.00           H  
ATOM   3956 H5''   A   123      53.857  39.230 110.284  1.00  0.00           H  
ATOM   3957  H4'   A   123      52.481  37.212 111.710  1.00  0.00           H  
ATOM   3958  H3'   A   123      55.139  38.158 111.999  1.00  0.00           H  
ATOM   3959  H1'   A   123      54.508  34.788 110.955  1.00  0.00           H  
ATOM   3960  H2'   A   123      55.769  36.107 112.810  1.00  0.00           H  
ATOM   3961 HO2'   A   123      53.448  36.001 113.828  1.00  0.00           H  
ATOM   3962  H2    A   123      58.867  33.018 111.943  1.00  0.00           H  
ATOM   3963  H61   A   123      61.302  35.095 108.918  1.00  0.00           H  
ATOM   3964  H62   A   123      60.286  36.256 108.210  1.00  0.00           H  
ATOM   3965  H8    A   123      55.702  37.452 108.943  1.00  0.00           H  
ATOM   3966  P     G   124      54.811  39.372 114.249  1.00  0.00           P  
ATOM   3967  OP2   G   124      54.991  40.458 113.252  1.00  0.00           O  
ATOM   3968  OP1   G   124      54.193  39.677 115.565  1.00  0.00           O  
ATOM   3969  O5'   G   124      56.234  38.707 114.516  1.00  0.00           O  
ATOM   3970  C5'   G   124      56.391  37.685 115.489  1.00  0.00           C  
ATOM   3971  C4'   G   124      57.770  37.082 115.441  1.00  0.00           C  
ATOM   3972  O4'   G   124      58.013  36.492 114.134  1.00  0.00           O  
ATOM   3973  C3'   G   124      58.912  38.063 115.613  1.00  0.00           C  
ATOM   3974  O3'   G   124      59.147  38.352 116.983  1.00  0.00           O  
ATOM   3975  C1'   G   124      59.362  36.672 113.760  1.00  0.00           C  
ATOM   3976  C2'   G   124      60.065  37.314 114.961  1.00  0.00           C  
ATOM   3977  O2'   G   124      60.577  36.298 115.795  1.00  0.00           O  
ATOM   3978  N1    G   124      62.156  38.566 109.929  1.00  0.00           N  
ATOM   3979  C2    G   124      62.513  37.647 110.883  1.00  0.00           C  
ATOM   3980  N2    G   124      63.779  37.190 110.818  1.00  0.00           N  
ATOM   3981  N3    G   124      61.691  37.204 111.831  1.00  0.00           N  
ATOM   3982  C4    G   124      60.465  37.766 111.739  1.00  0.00           C  
ATOM   3983  C5    G   124      60.011  38.688 110.818  1.00  0.00           C  
ATOM   3984  C6    G   124      60.900  39.152 109.812  1.00  0.00           C  
ATOM   3985  O6    G   124      60.681  39.973 108.909  1.00  0.00           O  
ATOM   3986  N7    G   124      58.686  39.014 111.059  1.00  0.00           N  
ATOM   3987  C8    G   124      58.358  38.305 112.103  1.00  0.00           C  
ATOM   3988  N9    G   124      59.391  37.535 112.580  1.00  0.00           N  
ATOM   3989  H5'   G   124      55.728  36.983 115.325  1.00  0.00           H  
ATOM   3990 H5''   G   124      56.239  38.066 116.379  1.00  0.00           H  
ATOM   3991  H4'   G   124      57.780  36.368 116.276  1.00  0.00           H  
ATOM   3992  H3'   G   124      58.722  39.049 115.161  1.00  0.00           H  
ATOM   3993  H1'   G   124      59.927  35.763 113.508  1.00  0.00           H  
ATOM   3994  H2'   G   124      60.924  37.965 114.743  1.00  0.00           H  
ATOM   3995 HO2'   G   124      60.325  36.486 116.745  1.00  0.00           H  
ATOM   3996  H1    G   124      62.852  38.837 109.265  1.00  0.00           H  
ATOM   3997  H22   G   124      64.101  36.516 111.483  1.00  0.00           H  
ATOM   3998  H21   G   124      64.395  37.523 110.105  1.00  0.00           H  
ATOM   3999  H8    G   124      57.358  38.330 112.563  1.00  0.00           H  
ATOM   4000  P     U   125      59.432  39.866 117.442  1.00  0.00           P  
ATOM   4001  OP2   U   125      58.487  40.784 116.748  1.00  0.00           O  
ATOM   4002  OP1   U   125      59.465  39.831 118.923  1.00  0.00           O  
ATOM   4003  O5'   U   125      60.903  40.185 116.920  1.00  0.00           O  
ATOM   4004  C5'   U   125      62.044  39.494 117.456  1.00  0.00           C  
ATOM   4005  C4'   U   125      63.284  39.828 116.663  1.00  0.00           C  
ATOM   4006  O4'   U   125      63.156  39.322 115.308  1.00  0.00           O  
ATOM   4007  C3'   U   125      63.581  41.308 116.477  1.00  0.00           C  
ATOM   4008  O3'   U   125      64.213  41.893 117.603  1.00  0.00           O  
ATOM   4009  C1'   U   125      63.775  40.224 114.385  1.00  0.00           C  
ATOM   4010  C2'   U   125      64.442  41.319 115.221  1.00  0.00           C  
ATOM   4011  O2'   U   125      65.778  40.931 115.508  1.00  0.00           O  
ATOM   4012  N1    U   125      62.772  40.771 113.441  1.00  0.00           N  
ATOM   4013  C2    U   125      63.250  41.385 112.298  1.00  0.00           C  
ATOM   4014  O2    U   125      64.438  41.490 112.045  1.00  0.00           O  
ATOM   4015  N3    U   125      62.285  41.874 111.453  1.00  0.00           N  
ATOM   4016  C4    U   125      60.918  41.817 111.627  1.00  0.00           C  
ATOM   4017  O4    U   125      60.178  42.305 110.773  1.00  0.00           O  
ATOM   4018  C5    U   125      60.497  41.167 112.831  1.00  0.00           C  
ATOM   4019  C6    U   125      61.416  40.679 113.672  1.00  0.00           C  
ATOM   4020  H5'   U   125      61.875  38.408 117.432  1.00  0.00           H  
ATOM   4021 H5''   U   125      62.195  39.774 118.509  1.00  0.00           H  
ATOM   4022  H4'   U   125      64.057  39.401 117.089  1.00  0.00           H  
ATOM   4023  H3'   U   125      62.744  41.785 116.294  1.00  0.00           H  
ATOM   4024  H1'   U   125      64.460  39.736 113.882  1.00  0.00           H  
ATOM   4025  H2'   U   125      64.406  42.187 114.767  1.00  0.00           H  
ATOM   4026 HO2'   U   125      65.945  41.047 116.466  1.00  0.00           H  
ATOM   4027  H3    U   125      62.602  42.314 110.637  1.00  0.00           H  
ATOM   4028  H5    U   125      59.542  41.080 113.036  1.00  0.00           H  
ATOM   4029  H6    U   125      61.101  40.241 114.488  1.00  0.00           H  
ATOM   4030  P     C   126      64.042  43.462 117.904  1.00  0.00           P  
ATOM   4031  OP2   C   126      62.607  43.807 117.748  1.00  0.00           O  
ATOM   4032  OP1   C   126      64.735  43.763 119.182  1.00  0.00           O  
ATOM   4033  O5'   C   126      64.851  44.170 116.728  1.00  0.00           O  
ATOM   4034  C5'   C   126      66.269  44.220 116.744  1.00  0.00           C  
ATOM   4035  C4'   C   126      66.814  44.971 115.554  1.00  0.00           C  
ATOM   4036  O4'   C   126      66.385  44.330 114.324  1.00  0.00           O  
ATOM   4037  C3'   C   126      66.350  46.411 115.400  1.00  0.00           C  
ATOM   4038  O3'   C   126      67.050  47.311 116.243  1.00  0.00           O  
ATOM   4039  C1'   C   126      66.161  45.328 113.309  1.00  0.00           C  
ATOM   4040  C2'   C   126      66.563  46.673 113.916  1.00  0.00           C  
ATOM   4041  O2'   C   126      67.931  46.919 113.627  1.00  0.00           O  
ATOM   4042  N1    C   126      64.747  45.315 112.855  1.00  0.00           N  
ATOM   4043  C2    C   126      64.430  45.948 111.648  1.00  0.00           C  
ATOM   4044  O2    C   126      65.332  46.499 110.997  1.00  0.00           O  
ATOM   4045  N3    C   126      63.149  45.951 111.212  1.00  0.00           N  
ATOM   4046  C4    C   126      62.199  45.352 111.929  1.00  0.00           C  
ATOM   4047  N4    C   126      60.949  45.380 111.460  1.00  0.00           N  
ATOM   4048  C5    C   126      62.488  44.701 113.161  1.00  0.00           C  
ATOM   4049  C6    C   126      63.759  44.704 113.581  1.00  0.00           C  
ATOM   4050  H5'   C   126      66.621  43.305 116.732  1.00  0.00           H  
ATOM   4051 H5''   C   126      66.563  44.665 117.565  1.00  0.00           H  
ATOM   4052  H4'   C   126      67.794  44.956 115.593  1.00  0.00           H  
ATOM   4053  H3'   C   126      65.391  46.463 115.600  1.00  0.00           H  
ATOM   4054  H1'   C   126      66.746  45.125 112.550  1.00  0.00           H  
ATOM   4055  H2'   C   126      65.988  47.399 113.592  1.00  0.00           H  
ATOM   4056 HO2'   C   126      68.390  47.182 114.452  1.00  0.00           H  
ATOM   4057  H42   C   126      60.227  44.949 111.964  1.00  0.00           H  
ATOM   4058  H41   C   126      60.754  45.830 110.612  1.00  0.00           H  
ATOM   4059  H5    C   126      61.783  44.263 113.682  1.00  0.00           H  
ATOM   4060  H6    C   126      63.978  44.260 114.427  1.00  0.00           H  
ATOM   4061  P     A   127      66.363  48.693 116.696  1.00  0.00           P  
ATOM   4062  OP2   A   127      64.955  48.407 117.067  1.00  0.00           O  
ATOM   4063  OP1   A   127      67.260  49.353 117.676  1.00  0.00           O  
ATOM   4064  O5'   A   127      66.352  49.572 115.367  1.00  0.00           O  
ATOM   4065  C5'   A   127      67.565  50.035 114.790  1.00  0.00           C  
ATOM   4066  C4'   A   127      67.322  50.724 113.470  1.00  0.00           C  
ATOM   4067  O4'   A   127      66.728  49.792 112.530  1.00  0.00           O  
ATOM   4068  C3'   A   127      66.350  51.894 113.498  1.00  0.00           C  
ATOM   4069  O3'   A   127      66.936  53.090 113.981  1.00  0.00           O  
ATOM   4070  C1'   A   127      65.809  50.501 111.668  1.00  0.00           C  
ATOM   4071  C2'   A   127      65.892  51.980 112.048  1.00  0.00           C  
ATOM   4072  O2'   A   127      66.872  52.611 111.236  1.00  0.00           O  
ATOM   4073  N1    A   127      61.110  50.280 109.565  1.00  0.00           N  
ATOM   4074  C2    A   127      62.239  50.891 109.184  1.00  0.00           C  
ATOM   4075  N3    A   127      63.429  50.907 109.781  1.00  0.00           N  
ATOM   4076  C4    A   127      63.402  50.185 110.914  1.00  0.00           C  
ATOM   4077  C5    A   127      62.320  49.499 111.434  1.00  0.00           C  
ATOM   4078  C6    A   127      61.118  49.560 110.708  1.00  0.00           C  
ATOM   4079  N6    A   127      59.992  48.951 111.087  1.00  0.00           N  
ATOM   4080  N7    A   127      62.666  48.865 112.620  1.00  0.00           N  
ATOM   4081  C8    A   127      63.927  49.175 112.787  1.00  0.00           C  
ATOM   4082  N9    A   127      64.438  49.971 111.791  1.00  0.00           N  
ATOM   4083  H5'   A   127      68.162  49.271 114.646  1.00  0.00           H  
ATOM   4084 H5''   A   127      67.994  50.664 115.406  1.00  0.00           H  
ATOM   4085  H4'   A   127      68.180  51.034 113.113  1.00  0.00           H  
ATOM   4086  H3'   A   127      65.583  51.661 114.063  1.00  0.00           H  
ATOM   4087  H1'   A   127      66.122  50.384 110.746  1.00  0.00           H  
ATOM   4088  H2'   A   127      65.019  52.419 111.972  1.00  0.00           H  
ATOM   4089 HO2'   A   127      67.473  53.132 111.807  1.00  0.00           H  
ATOM   4090  H2    A   127      62.180  51.400 108.348  1.00  0.00           H  
ATOM   4091  H61   A   127      59.184  49.030 110.539  1.00  0.00           H  
ATOM   4092  H62   A   127      59.974  48.424 111.913  1.00  0.00           H  
ATOM   4093  H8    A   127      64.458  48.867 113.552  1.00  0.00           H  
ATOM   4094  P     A   128      66.024  54.210 114.688  1.00  0.00           P  
ATOM   4095  OP2   A   128      65.088  53.522 115.613  1.00  0.00           O  
ATOM   4096  OP1   A   128      66.919  55.274 115.206  1.00  0.00           O  
ATOM   4097  O5'   A   128      65.170  54.822 113.489  1.00  0.00           O  
ATOM   4098  C5'   A   128      65.794  55.577 112.461  1.00  0.00           C  
ATOM   4099  C4'   A   128      64.825  55.913 111.356  1.00  0.00           C  
ATOM   4100  O4'   A   128      64.313  54.692 110.762  1.00  0.00           O  
ATOM   4101  C3'   A   128      63.576  56.675 111.772  1.00  0.00           C  
ATOM   4102  O3'   A   128      63.806  58.063 111.950  1.00  0.00           O  
ATOM   4103  C1'   A   128      62.940  54.894 110.356  1.00  0.00           C  
ATOM   4104  C2'   A   128      62.602  56.356 110.648  1.00  0.00           C  
ATOM   4105  O2'   A   128      62.877  57.133 109.491  1.00  0.00           O  
ATOM   4106  N1    A   128      58.254  52.751 110.424  1.00  0.00           N  
ATOM   4107  C2    A   128      58.829  53.633 109.596  1.00  0.00           C  
ATOM   4108  N3    A   128      60.056  54.150 109.637  1.00  0.00           N  
ATOM   4109  C4    A   128      60.741  53.663 110.688  1.00  0.00           C  
ATOM   4110  C5    A   128      60.286  52.753 111.624  1.00  0.00           C  
ATOM   4111  C6    A   128      58.971  52.282 111.468  1.00  0.00           C  
ATOM   4112  N6    A   128      58.397  51.403 112.294  1.00  0.00           N  
ATOM   4113  N7    A   128      61.272  52.483 112.563  1.00  0.00           N  
ATOM   4114  C8    A   128      62.283  53.224 112.180  1.00  0.00           C  
ATOM   4115  N9    A   128      62.031  53.964 111.052  1.00  0.00           N  
ATOM   4116  H5'   A   128      66.535  55.055 112.088  1.00  0.00           H  
ATOM   4117 H5''   A   128      66.146  56.407 112.842  1.00  0.00           H  
ATOM   4118  H4'   A   128      65.296  56.429 110.668  1.00  0.00           H  
ATOM   4119  H3'   A   128      63.234  56.297 112.611  1.00  0.00           H  
ATOM   4120  H1'   A   128      62.894  54.735 109.390  1.00  0.00           H  
ATOM   4121  H2'   A   128      61.670  56.458 110.939  1.00  0.00           H  
ATOM   4122 HO2'   A   128      63.408  57.915 109.749  1.00  0.00           H  
ATOM   4123  H2    A   128      58.268  53.942 108.854  1.00  0.00           H  
ATOM   4124  H61   A   128      57.475  51.111 112.134  1.00  0.00           H  
ATOM   4125  H62   A   128      58.897  51.049 113.058  1.00  0.00           H  
ATOM   4126  H8    A   128      63.139  53.247 112.656  1.00  0.00           H  
ATOM   4127  P     C   129      62.903  58.908 112.975  1.00  0.00           P  
ATOM   4128  OP2   C   129      62.753  58.113 114.220  1.00  0.00           O  
ATOM   4129  OP1   C   129      63.454  60.285 113.046  1.00  0.00           O  
ATOM   4130  O5'   C   129      61.480  58.984 112.263  1.00  0.00           O  
ATOM   4131  C5'   C   129      61.296  59.742 111.078  1.00  0.00           C  
ATOM   4132  C4'   C   129      59.897  59.590 110.530  1.00  0.00           C  
ATOM   4133  O4'   C   129      59.648  58.202 110.189  1.00  0.00           O  
ATOM   4134  C3'   C   129      58.763  59.946 111.479  1.00  0.00           C  
ATOM   4135  O3'   C   129      58.536  61.343 111.572  1.00  0.00           O  
ATOM   4136  C1'   C   129      58.267  57.880 110.445  1.00  0.00           C  
ATOM   4137  C2'   C   129      57.588  59.174 110.897  1.00  0.00           C  
ATOM   4138  O2'   C   129      57.051  59.833 109.759  1.00  0.00           O  
ATOM   4139  N1    C   129      58.152  56.800 111.458  1.00  0.00           N  
ATOM   4140  C2    C   129      56.942  56.101 111.549  1.00  0.00           C  
ATOM   4141  O2    C   129      56.009  56.402 110.789  1.00  0.00           O  
ATOM   4142  N3    C   129      56.810  55.112 112.462  1.00  0.00           N  
ATOM   4143  C4    C   129      57.827  54.808 113.269  1.00  0.00           C  
ATOM   4144  N4    C   129      57.652  53.825 114.155  1.00  0.00           N  
ATOM   4145  C5    C   129      59.069  55.499 113.202  1.00  0.00           C  
ATOM   4146  C6    C   129      59.188  56.475 112.294  1.00  0.00           C  
ATOM   4147  H5'   C   129      61.938  59.440 110.403  1.00  0.00           H  
ATOM   4148 H5''   C   129      61.461  60.688 111.275  1.00  0.00           H  
ATOM   4149  H4'   C   129      59.816  60.135 109.719  1.00  0.00           H  
ATOM   4150  H3'   C   129      58.969  59.594 112.371  1.00  0.00           H  
ATOM   4151  H1'   C   129      57.868  57.579 109.603  1.00  0.00           H  
ATOM   4152  H2'   C   129      56.901  59.000 111.575  1.00  0.00           H  
ATOM   4153 HO2'   C   129      57.325  60.773 109.777  1.00  0.00           H  
ATOM   4154  H42   C   129      58.380  53.577 114.761  1.00  0.00           H  
ATOM   4155  H41   C   129      56.794  53.350 114.198  1.00  0.00           H  
ATOM   4156  H5    C   129      59.812  55.268 113.798  1.00  0.00           H  
ATOM   4157  H6    C   129      60.035  56.963 112.232  1.00  0.00           H  
ATOM   4158  P     A   130      57.872  61.967 112.896  1.00  0.00           P  
ATOM   4159  OP2   A   130      58.505  61.324 114.075  1.00  0.00           O  
ATOM   4160  OP1   A   130      57.892  63.446 112.768  1.00  0.00           O  
ATOM   4161  O5'   A   130      56.354  61.486 112.829  1.00  0.00           O  
ATOM   4162  C5'   A   130      55.482  61.963 111.816  1.00  0.00           C  
ATOM   4163  C4'   A   130      54.146  61.266 111.861  1.00  0.00           C  
ATOM   4164  O4'   A   130      54.327  59.844 111.631  1.00  0.00           O  
ATOM   4165  C3'   A   130      53.400  61.336 113.185  1.00  0.00           C  
ATOM   4166  O3'   A   130      52.730  62.571 113.378  1.00  0.00           O  
ATOM   4167  C1'   A   130      53.350  59.107 112.403  1.00  0.00           C  
ATOM   4168  C2'   A   130      52.464  60.140 113.103  1.00  0.00           C  
ATOM   4169  O2'   A   130      51.341  60.417 112.278  1.00  0.00           O  
ATOM   4170  N1    A   130      52.745  55.043 115.514  1.00  0.00           N  
ATOM   4171  C2    A   130      51.896  55.694 114.707  1.00  0.00           C  
ATOM   4172  N3    A   130      52.122  56.746 113.924  1.00  0.00           N  
ATOM   4173  C4    A   130      53.402  57.145 114.018  1.00  0.00           C  
ATOM   4174  C5    A   130      54.390  56.579 114.802  1.00  0.00           C  
ATOM   4175  C6    A   130      54.025  55.469 115.585  1.00  0.00           C  
ATOM   4176  N6    A   130      54.869  54.821 116.390  1.00  0.00           N  
ATOM   4177  N7    A   130      55.591  57.255 114.644  1.00  0.00           N  
ATOM   4178  C8    A   130      55.307  58.201 113.782  1.00  0.00           C  
ATOM   4179  N9    A   130      54.000  58.192 113.360  1.00  0.00           N  
ATOM   4180  H5'   A   130      55.894  61.809 110.940  1.00  0.00           H  
ATOM   4181 H5''   A   130      55.345  62.926 111.939  1.00  0.00           H  
ATOM   4182  H4'   A   130      53.573  61.632 111.154  1.00  0.00           H  
ATOM   4183  H3'   A   130      54.035  61.197 113.919  1.00  0.00           H  
ATOM   4184  H1'   A   130      52.810  58.588 111.772  1.00  0.00           H  
ATOM   4185  H2'   A   130      52.192  59.833 113.994  1.00  0.00           H  
ATOM   4186 HO2'   A   130      51.236  61.387 112.197  1.00  0.00           H  
ATOM   4187  H2    A   130      50.981  55.345 114.691  1.00  0.00           H  
ATOM   4188  H61   A   130      54.556  54.052 116.913  1.00  0.00           H  
ATOM   4189  H62   A   130      55.803  55.111 116.458  1.00  0.00           H  
ATOM   4190  H8    A   130      55.968  58.854 113.466  1.00  0.00           H  
ATOM   4191  P     G   131      52.624  63.180 114.860  1.00  0.00           P  
ATOM   4192  OP2   G   131      53.947  63.052 115.533  1.00  0.00           O  
ATOM   4193  OP1   G   131      51.987  64.517 114.749  1.00  0.00           O  
ATOM   4194  O5'   G   131      51.593  62.213 115.594  1.00  0.00           O  
ATOM   4195  C5'   G   131      50.214  62.207 115.215  1.00  0.00           C  
ATOM   4196  C4'   G   131      49.467  61.109 115.933  1.00  0.00           C  
ATOM   4197  O4'   G   131      49.998  59.812 115.549  1.00  0.00           O  
ATOM   4198  C3'   G   131      49.542  61.075 117.450  1.00  0.00           C  
ATOM   4199  O3'   G   131      48.709  62.038 118.078  1.00  0.00           O  
ATOM   4200  C1'   G   131      49.743  58.899 116.587  1.00  0.00           C  
ATOM   4201  C2'   G   131      49.063  59.661 117.727  1.00  0.00           C  
ATOM   4202  O2'   G   131      47.664  59.541 117.605  1.00  0.00           O  
ATOM   4203  N1    G   131      51.802  55.183 119.316  1.00  0.00           N  
ATOM   4204  C2    G   131      50.485  55.408 118.981  1.00  0.00           C  
ATOM   4205  N2    G   131      49.581  54.542 119.460  1.00  0.00           N  
ATOM   4206  N3    G   131      50.080  56.414 118.231  1.00  0.00           N  
ATOM   4207  C4    G   131      51.104  57.192 117.830  1.00  0.00           C  
ATOM   4208  C5    G   131      52.448  57.059 118.101  1.00  0.00           C  
ATOM   4209  C6    G   131      52.876  55.977 118.918  1.00  0.00           C  
ATOM   4210  O6    G   131      54.022  55.698 119.290  1.00  0.00           O  
ATOM   4211  N7    G   131      53.175  58.074 117.493  1.00  0.00           N  
ATOM   4212  C8    G   131      52.272  58.796 116.885  1.00  0.00           C  
ATOM   4213  N9    G   131      50.995  58.321 117.065  1.00  0.00           N  
ATOM   4214  H5'   G   131      50.121  62.062 114.129  1.00  0.00           H  
ATOM   4215 H5''   G   131      49.754  63.177 115.451  1.00  0.00           H  
ATOM   4216  H4'   G   131      48.416  61.276 115.659  1.00  0.00           H  
ATOM   4217  H3'   G   131      50.539  61.313 117.850  1.00  0.00           H  
ATOM   4218  H1'   G   131      49.070  58.075 116.308  1.00  0.00           H  
ATOM   4219  H2'   G   131      49.290  59.329 118.750  1.00  0.00           H  
ATOM   4220 HO2'   G   131      47.237  60.432 117.761  1.00  0.00           H  
ATOM   4221  H1    G   131      52.004  54.389 119.888  1.00  0.00           H  
ATOM   4222  H22   G   131      48.612  54.663 119.245  1.00  0.00           H  
ATOM   4223  H21   G   131      49.876  53.776 120.029  1.00  0.00           H  
ATOM   4224  H8    G   131      52.510  59.696 116.298  1.00  0.00           H  
ATOM   4225  P     A   132      49.220  62.816 119.388  1.00  0.00           P  
ATOM   4226  OP2   A   132      50.669  63.092 119.223  1.00  0.00           O  
ATOM   4227  OP1   A   132      48.285  63.938 119.651  1.00  0.00           O  
ATOM   4228  O5'   A   132      49.053  61.749 120.560  1.00  0.00           O  
ATOM   4229  C5'   A   132      47.767  61.281 120.941  1.00  0.00           C  
ATOM   4230  C4'   A   132      47.862  60.086 121.856  1.00  0.00           C  
ATOM   4231  O4'   A   132      48.557  59.003 121.185  1.00  0.00           O  
ATOM   4232  C3'   A   132      48.657  60.288 123.137  1.00  0.00           C  
ATOM   4233  O3'   A   132      47.901  60.901 124.167  1.00  0.00           O  
ATOM   4234  C1'   A   132      49.368  58.290 122.104  1.00  0.00           C  
ATOM   4235  C2'   A   132      49.096  58.869 123.486  1.00  0.00           C  
ATOM   4236  O2'   A   132      48.042  58.138 124.095  1.00  0.00           O  
ATOM   4237  N1    A   132      54.158  56.457 122.598  1.00  0.00           N  
ATOM   4238  C2    A   132      52.990  56.077 123.130  1.00  0.00           C  
ATOM   4239  N3    A   132      51.778  56.600 122.958  1.00  0.00           N  
ATOM   4240  C4    A   132      51.828  57.651 122.120  1.00  0.00           C  
ATOM   4241  C5    A   132      52.952  58.159 121.496  1.00  0.00           C  
ATOM   4242  C6    A   132      54.174  57.516 121.760  1.00  0.00           C  
ATOM   4243  N6    A   132      55.339  57.894 121.231  1.00  0.00           N  
ATOM   4244  N7    A   132      52.621  59.249 120.702  1.00  0.00           N  
ATOM   4245  C8    A   132      51.327  59.373 120.861  1.00  0.00           C  
ATOM   4246  N9    A   132      50.781  58.438 121.707  1.00  0.00           N  
ATOM   4247  H5'   A   132      47.268  61.028 120.136  1.00  0.00           H  
ATOM   4248 H5''   A   132      47.288  61.999 121.402  1.00  0.00           H  
ATOM   4249  H4'   A   132      46.957  59.788 122.084  1.00  0.00           H  
ATOM   4250  H3'   A   132      49.451  60.829 122.941  1.00  0.00           H  
ATOM   4251  H1'   A   132      49.124  57.341 122.095  1.00  0.00           H  
ATOM   4252  H2'   A   132      49.905  58.870 124.040  1.00  0.00           H  
ATOM   4253 HO2'   A   132      47.419  58.768 124.514  1.00  0.00           H  
ATOM   4254  H2    A   132      53.033  55.304 123.731  1.00  0.00           H  
ATOM   4255  H61   A   132      56.160  57.406 121.452  1.00  0.00           H  
ATOM   4256  H62   A   132      55.375  58.659 120.620  1.00  0.00           H  
ATOM   4257  H8    A   132      50.797  60.069 120.418  1.00  0.00           H  
ATOM   4258  P     U   133      48.575  62.016 125.108  1.00  0.00           P  
ATOM   4259  OP2   U   133      49.179  63.052 124.233  1.00  0.00           O  
ATOM   4260  OP1   U   133      47.579  62.413 126.136  1.00  0.00           O  
ATOM   4261  O5'   U   133      49.756  61.239 125.841  1.00  0.00           O  
ATOM   4262  C5'   U   133      49.481  60.245 126.817  1.00  0.00           C  
ATOM   4263  C4'   U   133      50.738  59.543 127.267  1.00  0.00           C  
ATOM   4264  O4'   U   133      51.350  58.848 126.145  1.00  0.00           O  
ATOM   4265  C3'   U   133      51.860  60.435 127.774  1.00  0.00           C  
ATOM   4266  O3'   U   133      51.665  60.865 129.110  1.00  0.00           O  
ATOM   4267  C1'   U   133      52.752  58.885 126.265  1.00  0.00           C  
ATOM   4268  C2'   U   133      53.083  59.554 127.595  1.00  0.00           C  
ATOM   4269  O2'   U   133      53.160  58.567 128.613  1.00  0.00           O  
ATOM   4270  N1    U   133      53.307  59.628 125.108  1.00  0.00           N  
ATOM   4271  C2    U   133      54.628  59.385 124.777  1.00  0.00           C  
ATOM   4272  O2    U   133      55.333  58.600 125.387  1.00  0.00           O  
ATOM   4273  N3    U   133      55.098  60.094 123.699  1.00  0.00           N  
ATOM   4274  C4    U   133      54.401  61.004 122.933  1.00  0.00           C  
ATOM   4275  O4    U   133      54.967  61.563 121.993  1.00  0.00           O  
ATOM   4276  C5    U   133      53.042  61.205 123.334  1.00  0.00           C  
ATOM   4277  C6    U   133      52.557  60.526 124.379  1.00  0.00           C  
ATOM   4278  H5'   U   133      48.865  59.585 126.436  1.00  0.00           H  
ATOM   4279 H5''   U   133      49.057  60.667 127.593  1.00  0.00           H  
ATOM   4280  H4'   U   133      50.504  58.885 127.954  1.00  0.00           H  
ATOM   4281  H3'   U   133      51.940  61.217 127.189  1.00  0.00           H  
ATOM   4282  H1'   U   133      53.108  57.971 126.265  1.00  0.00           H  
ATOM   4283  H2'   U   133      53.905  60.085 127.543  1.00  0.00           H  
ATOM   4284 HO2'   U   133      54.064  58.188 128.623  1.00  0.00           H  
ATOM   4285  H3    U   133      56.032  59.937 123.448  1.00  0.00           H  
ATOM   4286  H5    U   133      52.471  61.834 122.844  1.00  0.00           H  
ATOM   4287  H6    U   133      51.625  60.682 124.633  1.00  0.00           H  
ATOM   4288  P     C   134      52.880  61.533 129.914  1.00  0.00           P  
ATOM   4289  OP2   C   134      53.637  62.333 128.919  1.00  0.00           O  
ATOM   4290  OP1   C   134      52.268  62.210 131.086  1.00  0.00           O  
ATOM   4291  O5'   C   134      53.841  60.384 130.457  1.00  0.00           O  
ATOM   4292  C5'   C   134      55.027  60.701 131.169  1.00  0.00           C  
ATOM   4293  C4'   C   134      55.401  59.610 132.144  1.00  0.00           C  
ATOM   4294  O4'   C   134      54.352  59.447 133.135  1.00  0.00           O  
ATOM   4295  C3'   C   134      55.580  58.219 131.556  1.00  0.00           C  
ATOM   4296  O3'   C   134      56.853  58.031 130.961  1.00  0.00           O  
ATOM   4297  C1'   C   134      54.271  58.091 133.495  1.00  0.00           C  
ATOM   4298  C2'   C   134      55.407  57.366 132.804  1.00  0.00           C  
ATOM   4299  O2'   C   134      56.564  57.418 133.627  1.00  0.00           O  
ATOM   4300  N1    C   134      52.942  57.558 133.105  1.00  0.00           N  
ATOM   4301  C2    C   134      52.491  56.383 133.719  1.00  0.00           C  
ATOM   4302  O2    C   134      53.209  55.827 134.564  1.00  0.00           O  
ATOM   4303  N3    C   134      51.283  55.876 133.382  1.00  0.00           N  
ATOM   4304  C4    C   134      50.531  56.492 132.470  1.00  0.00           C  
ATOM   4305  N4    C   134      49.346  55.955 132.168  1.00  0.00           N  
ATOM   4306  C5    C   134      50.961  57.687 131.827  1.00  0.00           C  
ATOM   4307  C6    C   134      52.157  58.180 132.170  1.00  0.00           C  
ATOM   4308  H5'   C   134      54.890  61.537 131.662  1.00  0.00           H  
ATOM   4309 H5''   C   134      55.760  60.823 130.531  1.00  0.00           H  
ATOM   4310  H4'   C   134      56.227  59.871 132.600  1.00  0.00           H  
ATOM   4311  H3'   C   134      54.885  58.001 130.901  1.00  0.00           H  
ATOM   4312  H1'   C   134      54.381  58.013 134.465  1.00  0.00           H  
ATOM   4313  H2'   C   134      55.165  56.445 132.577  1.00  0.00           H  
ATOM   4314 HO2'   C   134      57.340  57.642 133.074  1.00  0.00           H  
ATOM   4315  H42   C   134      48.769  56.384 131.503  1.00  0.00           H  
ATOM   4316  H41   C   134      49.053  55.132 132.613  1.00  0.00           H  
ATOM   4317  H5    C   134      50.400  58.133 131.158  1.00  0.00           H  
ATOM   4318  H6    C   134      52.471  59.001 131.739  1.00  0.00           H  
ATOM   4319  P     U   135      56.992  57.189 129.599  1.00  0.00           P  
ATOM   4320  OP2   U   135      55.925  57.638 128.670  1.00  0.00           O  
ATOM   4321  OP1   U   135      58.412  57.243 129.167  1.00  0.00           O  
ATOM   4322  O5'   U   135      56.667  55.692 130.037  1.00  0.00           O  
ATOM   4323  C5'   U   135      57.562  54.962 130.862  1.00  0.00           C  
ATOM   4324  C4'   U   135      56.924  53.706 131.402  1.00  0.00           C  
ATOM   4325  O4'   U   135      55.720  54.085 132.132  1.00  0.00           O  
ATOM   4326  C3'   U   135      56.454  52.695 130.367  1.00  0.00           C  
ATOM   4327  O3'   U   135      57.489  51.839 129.918  1.00  0.00           O  
ATOM   4328  C1'   U   135      54.746  53.098 131.935  1.00  0.00           C  
ATOM   4329  C2'   U   135      55.401  51.955 131.188  1.00  0.00           C  
ATOM   4330  O2'   U   135      56.005  51.074 132.125  1.00  0.00           O  
ATOM   4331  N1    U   135      53.599  53.673 131.191  1.00  0.00           N  
ATOM   4332  C2    U   135      52.397  52.994 131.262  1.00  0.00           C  
ATOM   4333  O2    U   135      52.249  51.966 131.900  1.00  0.00           O  
ATOM   4334  N3    U   135      51.363  53.563 130.559  1.00  0.00           N  
ATOM   4335  C4    U   135      51.406  54.716 129.805  1.00  0.00           C  
ATOM   4336  O4    U   135      50.388  55.099 129.228  1.00  0.00           O  
ATOM   4337  C5    U   135      52.682  55.365 129.777  1.00  0.00           C  
ATOM   4338  C6    U   135      53.705  54.834 130.454  1.00  0.00           C  
ATOM   4339  H5'   U   135      57.838  55.528 131.613  1.00  0.00           H  
ATOM   4340 H5''   U   135      58.353  54.718 130.338  1.00  0.00           H  
ATOM   4341  H4'   U   135      57.536  53.260 132.024  1.00  0.00           H  
ATOM   4342  H3'   U   135      56.029  53.119 129.593  1.00  0.00           H  
ATOM   4343  H1'   U   135      54.438  52.778 132.810  1.00  0.00           H  
ATOM   4344  H2'   U   135      54.761  51.487 130.613  1.00  0.00           H  
ATOM   4345 HO2'   U   135      56.920  50.878 131.835  1.00  0.00           H  
ATOM   4346  H3    U   135      50.502  53.097 130.596  1.00  0.00           H  
ATOM   4347  H5    U   135      52.803  56.192 129.265  1.00  0.00           H  
ATOM   4348  H6    U   135      54.567  55.296 130.418  1.00  0.00           H  
ATOM   4349  P     U   136      57.611  51.464 128.361  1.00  0.00           P  
ATOM   4350  OP2   U   136      57.594  52.727 127.582  1.00  0.00           O  
ATOM   4351  OP1   U   136      58.746  50.519 128.202  1.00  0.00           O  
ATOM   4352  O5'   U   136      56.264  50.673 128.049  1.00  0.00           O  
ATOM   4353  C5'   U   136      55.996  49.419 128.657  1.00  0.00           C  
ATOM   4354  C4'   U   136      54.550  49.019 128.497  1.00  0.00           C  
ATOM   4355  O4'   U   136      53.686  50.026 129.094  1.00  0.00           O  
ATOM   4356  C3'   U   136      54.038  48.910 127.069  1.00  0.00           C  
ATOM   4357  O3'   U   136      54.358  47.672 126.459  1.00  0.00           O  
ATOM   4358  C1'   U   136      52.526  50.190 128.328  1.00  0.00           C  
ATOM   4359  C2'   U   136      52.546  49.098 127.265  1.00  0.00           C  
ATOM   4360  O2'   U   136      51.945  47.923 127.792  1.00  0.00           O  
ATOM   4361  N1    U   136      52.535  51.550 127.736  1.00  0.00           N  
ATOM   4362  C2    U   136      51.323  52.061 127.309  1.00  0.00           C  
ATOM   4363  O2    U   136      50.274  51.448 127.400  1.00  0.00           O  
ATOM   4364  N3    U   136      51.380  53.322 126.769  1.00  0.00           N  
ATOM   4365  C4    U   136      52.500  54.111 126.614  1.00  0.00           C  
ATOM   4366  O4    U   136      52.387  55.228 126.107  1.00  0.00           O  
ATOM   4367  C5    U   136      53.717  53.518 127.078  1.00  0.00           C  
ATOM   4368  C6    U   136      53.691  52.292 127.609  1.00  0.00           C  
ATOM   4369  H5'   U   136      56.208  49.475 129.612  1.00  0.00           H  
ATOM   4370 H5''   U   136      56.563  48.735 128.243  1.00  0.00           H  
ATOM   4371  H4'   U   136      54.404  48.164 128.952  1.00  0.00           H  
ATOM   4372  H3'   U   136      54.390  49.640 126.518  1.00  0.00           H  
ATOM   4373  H1'   U   136      51.726  50.084 128.885  1.00  0.00           H  
ATOM   4374  H2'   U   136      52.109  49.388 126.438  1.00  0.00           H  
ATOM   4375 HO2'   U   136      52.496  47.148 127.554  1.00  0.00           H  
ATOM   4376  H3    U   136      50.532  53.702 126.460  1.00  0.00           H  
ATOM   4377  H5    U   136      54.563  54.009 127.007  1.00  0.00           H  
ATOM   4378  H6    U   136      54.537  51.908 127.918  1.00  0.00           H  
ATOM   4379  P     C   137      54.733  47.612 124.898  1.00  0.00           P  
ATOM   4380  OP2   C   137      55.830  48.581 124.650  1.00  0.00           O  
ATOM   4381  OP1   C   137      54.916  46.186 124.525  1.00  0.00           O  
ATOM   4382  O5'   C   137      53.425  48.149 124.165  1.00  0.00           O  
ATOM   4383  C5'   C   137      52.209  47.416 124.213  1.00  0.00           C  
ATOM   4384  C4'   C   137      51.056  48.214 123.656  1.00  0.00           C  
ATOM   4385  O4'   C   137      51.118  49.586 124.135  1.00  0.00           O  
ATOM   4386  C3'   C   137      50.981  48.373 122.143  1.00  0.00           C  
ATOM   4387  O3'   C   137      50.445  47.215 121.509  1.00  0.00           O  
ATOM   4388  C1'   C   137      50.585  50.460 123.171  1.00  0.00           C  
ATOM   4389  C2'   C   137      50.066  49.585 122.025  1.00  0.00           C  
ATOM   4390  O2'   C   137      48.722  49.254 122.300  1.00  0.00           O  
ATOM   4391  N1    C   137      51.667  51.356 122.729  1.00  0.00           N  
ATOM   4392  C2    C   137      51.350  52.406 121.863  1.00  0.00           C  
ATOM   4393  O2    C   137      50.172  52.576 121.538  1.00  0.00           O  
ATOM   4394  N3    C   137      52.333  53.205 121.401  1.00  0.00           N  
ATOM   4395  C4    C   137      53.597  52.988 121.772  1.00  0.00           C  
ATOM   4396  N4    C   137      54.540  53.773 121.255  1.00  0.00           N  
ATOM   4397  C5    C   137      53.948  51.946 122.682  1.00  0.00           C  
ATOM   4398  C6    C   137      52.960  51.162 123.130  1.00  0.00           C  
ATOM   4399  H5'   C   137      52.015  47.181 125.144  1.00  0.00           H  
ATOM   4400 H5''   C   137      52.311  46.594 123.690  1.00  0.00           H  
ATOM   4401  H4'   C   137      50.164  47.655 123.975  1.00  0.00           H  
ATOM   4402  H3'   C   137      51.963  48.503 121.664  1.00  0.00           H  
ATOM   4403  H1'   C   137      49.748  51.097 123.492  1.00  0.00           H  
ATOM   4404  H2'   C   137      50.058  50.014 121.013  1.00  0.00           H  
ATOM   4405 HO2'   C   137      48.590  48.269 122.183  1.00  0.00           H  
ATOM   4406  H42   C   137      55.499  53.638 121.510  1.00  0.00           H  
ATOM   4407  H41   C   137      54.291  54.496 120.613  1.00  0.00           H  
ATOM   4408  H5    C   137      54.991  51.794 122.999  1.00  0.00           H  
ATOM   4409  H6    C   137      53.191  50.348 123.834  1.00  0.00           H  
ATOM   4410  P     U   138      50.959  46.786 120.045  1.00  0.00           P  
ATOM   4411  OP2   U   138      52.369  47.186 119.847  1.00  0.00           O  
ATOM   4412  OP1   U   138      50.571  45.371 119.867  1.00  0.00           O  
ATOM   4413  O5'   U   138      50.113  47.699 119.047  1.00  0.00           O  
ATOM   4414  C5'   U   138      48.687  47.560 118.938  1.00  0.00           C  
ATOM   4415  C4'   U   138      48.117  48.649 118.063  1.00  0.00           C  
ATOM   4416  O4'   U   138      48.428  49.949 118.626  1.00  0.00           O  
ATOM   4417  C3'   U   138      48.660  48.721 116.644  1.00  0.00           C  
ATOM   4418  O3'   U   138      48.035  47.799 115.764  1.00  0.00           O  
ATOM   4419  C1'   U   138      48.736  50.884 117.590  1.00  0.00           C  
ATOM   4420  C2'   U   138      48.423  50.177 116.271  1.00  0.00           C  
ATOM   4421  O2'   U   138      47.062  50.409 115.935  1.00  0.00           O  
ATOM   4422  N1    U   138      50.158  51.297 117.684  1.00  0.00           N  
ATOM   4423  C2    U   138      50.532  52.433 116.991  1.00  0.00           C  
ATOM   4424  O2    U   138      49.754  53.092 116.323  1.00  0.00           O  
ATOM   4425  N3    U   138      51.857  52.777 117.107  1.00  0.00           N  
ATOM   4426  C4    U   138      52.827  52.115 117.829  1.00  0.00           C  
ATOM   4427  O4    U   138      53.980  52.551 117.834  1.00  0.00           O  
ATOM   4428  C5    U   138      52.368  50.949 118.520  1.00  0.00           C  
ATOM   4429  C6    U   138      51.083  50.592 118.425  1.00  0.00           C  
ATOM   4430  H5'   U   138      48.225  47.609 119.935  1.00  0.00           H  
ATOM   4431 H5''   U   138      48.434  46.576 118.514  1.00  0.00           H  
ATOM   4432  H4'   U   138      47.143  48.543 118.025  1.00  0.00           H  
ATOM   4433  H3'   U   138      49.624  48.546 116.659  1.00  0.00           H  
ATOM   4434  H1'   U   138      48.165  51.675 117.680  1.00  0.00           H  
ATOM   4435  H2'   U   138      49.027  50.468 115.556  1.00  0.00           H  
ATOM   4436 HO2'   U   138      46.641  49.555 115.706  1.00  0.00           H  
ATOM   4437  H3    U   138      52.143  53.579 116.623  1.00  0.00           H  
ATOM   4438  H5    U   138      52.990  50.417 119.058  1.00  0.00           H  
ATOM   4439  H6    U   138      50.794  49.789 118.906  1.00  0.00           H  
ATOM   4440  P     G   139      48.852  47.182 114.526  1.00  0.00           P  
ATOM   4441  OP2   G   139      50.233  46.889 114.987  1.00  0.00           O  
ATOM   4442  OP1   G   139      48.032  46.097 113.929  1.00  0.00           O  
ATOM   4443  O5'   G   139      48.926  48.379 113.476  1.00  0.00           O  
ATOM   4444  C5'   G   139      47.757  48.847 112.822  1.00  0.00           C  
ATOM   4445  C4'   G   139      48.036  50.088 112.009  1.00  0.00           C  
ATOM   4446  O4'   G   139      48.510  51.148 112.880  1.00  0.00           O  
ATOM   4447  C3'   G   139      49.123  49.962 110.952  1.00  0.00           C  
ATOM   4448  O3'   G   139      48.663  49.358 109.754  1.00  0.00           O  
ATOM   4449  C1'   G   139      49.517  51.923 112.211  1.00  0.00           C  
ATOM   4450  C2'   G   139      49.580  51.403 110.773  1.00  0.00           C  
ATOM   4451  O2'   G   139      48.664  52.139 109.976  1.00  0.00           O  
ATOM   4452  N1    G   139      54.249  53.752 112.633  1.00  0.00           N  
ATOM   4453  C2    G   139      53.228  54.150 111.803  1.00  0.00           C  
ATOM   4454  N2    G   139      53.498  55.170 110.975  1.00  0.00           N  
ATOM   4455  N3    G   139      52.030  53.591 111.786  1.00  0.00           N  
ATOM   4456  C4    G   139      51.930  52.583 112.679  1.00  0.00           C  
ATOM   4457  C5    G   139      52.886  52.107 113.552  1.00  0.00           C  
ATOM   4458  C6    G   139      54.168  52.717 113.559  1.00  0.00           C  
ATOM   4459  O6    G   139      55.148  52.438 114.259  1.00  0.00           O  
ATOM   4460  N7    G   139      52.386  51.056 114.306  1.00  0.00           N  
ATOM   4461  C8    G   139      51.158  50.914 113.886  1.00  0.00           C  
ATOM   4462  N9    G   139      50.816  51.807 112.900  1.00  0.00           N  
ATOM   4463  H5'   G   139      47.074  49.052 113.493  1.00  0.00           H  
ATOM   4464 H5''   G   139      47.420  48.144 112.227  1.00  0.00           H  
ATOM   4465  H4'   G   139      47.205  50.377 111.577  1.00  0.00           H  
ATOM   4466  H3'   G   139      49.865  49.433 111.314  1.00  0.00           H  
ATOM   4467  H1'   G   139      49.232  52.861 112.206  1.00  0.00           H  
ATOM   4468  H2'   G   139      50.492  51.449 110.416  1.00  0.00           H  
ATOM   4469 HO2'   G   139      48.119  51.512 109.456  1.00  0.00           H  
ATOM   4470  H1    G   139      55.101  54.232 112.568  1.00  0.00           H  
ATOM   4471  H22   G   139      52.807  55.498 110.361  1.00  0.00           H  
ATOM   4472  H21   G   139      54.384  55.590 110.982  1.00  0.00           H  
ATOM   4473  H8    G   139      50.543  50.238 114.240  1.00  0.00           H  
ATOM   4474  P     U   140      49.674  48.507 108.840  1.00  0.00           P  
ATOM   4475  OP2   U   140      50.563  47.730 109.740  1.00  0.00           O  
ATOM   4476  OP1   U   140      48.876  47.800 107.807  1.00  0.00           O  
ATOM   4477  O5'   U   140      50.557  49.613 108.110  1.00  0.00           O  
ATOM   4478  C5'   U   140      49.985  50.485 107.146  1.00  0.00           C  
ATOM   4479  C4'   U   140      50.979  51.510 106.661  1.00  0.00           C  
ATOM   4480  O4'   U   140      51.407  52.347 107.766  1.00  0.00           O  
ATOM   4481  C3'   U   140      52.278  50.963 106.087  1.00  0.00           C  
ATOM   4482  O3'   U   140      52.157  50.553 104.734  1.00  0.00           O  
ATOM   4483  C1'   U   140      52.795  52.658 107.650  1.00  0.00           C  
ATOM   4484  C2'   U   140      53.244  52.122 106.289  1.00  0.00           C  
ATOM   4485  O2'   U   140      53.052  53.131 105.309  1.00  0.00           O  
ATOM   4486  N1    U   140      53.552  52.051 108.772  1.00  0.00           N  
ATOM   4487  C2    U   140      54.830  52.525 108.999  1.00  0.00           C  
ATOM   4488  O2    U   140      55.345  53.402 108.328  1.00  0.00           O  
ATOM   4489  N3    U   140      55.493  51.934 110.048  1.00  0.00           N  
ATOM   4490  C4    U   140      55.019  50.939 110.875  1.00  0.00           C  
ATOM   4491  O4    U   140      55.739  50.509 111.778  1.00  0.00           O  
ATOM   4492  C5    U   140      53.689  50.498 110.581  1.00  0.00           C  
ATOM   4493  C6    U   140      53.022  51.057 109.566  1.00  0.00           C  
ATOM   4494  H5'   U   140      49.220  50.948 107.548  1.00  0.00           H  
ATOM   4495 H5''   U   140      49.673  49.956 106.382  1.00  0.00           H  
ATOM   4496  H4'   U   140      50.546  52.072 105.984  1.00  0.00           H  
ATOM   4497  H3'   U   140      52.573  50.201 106.627  1.00  0.00           H  
ATOM   4498  H1'   U   140      52.912  53.631 107.671  1.00  0.00           H  
ATOM   4499  H2'   U   140      54.174  51.813 106.315  1.00  0.00           H  
ATOM   4500 HO2'   U   140      52.581  52.745 104.541  1.00  0.00           H  
ATOM   4501  H3    U   140      56.401  52.255 110.226  1.00  0.00           H  
ATOM   4502  H5    U   140      53.273  49.793 111.119  1.00  0.00           H  
ATOM   4503  H6    U   140      52.114  50.737 109.384  1.00  0.00           H  
ATOM   4504  P     U   141      53.069  49.359 104.166  1.00  0.00           P  
ATOM   4505  OP2   U   141      53.182  48.324 105.225  1.00  0.00           O  
ATOM   4506  OP1   U   141      52.553  48.984 102.824  1.00  0.00           O  
ATOM   4507  O5'   U   141      54.503  50.026 103.974  1.00  0.00           O  
ATOM   4508  C5'   U   141      54.723  51.006 102.970  1.00  0.00           C  
ATOM   4509  C4'   U   141      56.122  51.567 103.037  1.00  0.00           C  
ATOM   4510  O4'   U   141      56.324  52.242 104.306  1.00  0.00           O  
ATOM   4511  C3'   U   141      57.254  50.555 102.972  1.00  0.00           C  
ATOM   4512  O3'   U   141      57.559  50.148 101.649  1.00  0.00           O  
ATOM   4513  C1'   U   141      57.654  52.015 104.785  1.00  0.00           C  
ATOM   4514  C2'   U   141      58.395  51.286 103.664  1.00  0.00           C  
ATOM   4515  O2'   U   141      58.988  52.248 102.803  1.00  0.00           O  
ATOM   4516  N1    U   141      57.615  51.225 106.040  1.00  0.00           N  
ATOM   4517  C2    U   141      58.757  51.222 106.819  1.00  0.00           C  
ATOM   4518  O2    U   141      59.769  51.832 106.520  1.00  0.00           O  
ATOM   4519  N3    U   141      58.675  50.479 107.971  1.00  0.00           N  
ATOM   4520  C4    U   141      57.592  49.751 108.416  1.00  0.00           C  
ATOM   4521  O4    U   141      57.675  49.130 109.477  1.00  0.00           O  
ATOM   4522  C5    U   141      56.446  49.799 107.559  1.00  0.00           C  
ATOM   4523  C6    U   141      56.498  50.517 106.432  1.00  0.00           C  
ATOM   4524  H5'   U   141      54.080  51.736 103.090  1.00  0.00           H  
ATOM   4525 H5''   U   141      54.584  50.599 102.090  1.00  0.00           H  
ATOM   4526  H4'   U   141      56.233  52.216 102.310  1.00  0.00           H  
ATOM   4527  H3'   U   141      57.011  49.766 103.502  1.00  0.00           H  
ATOM   4528  H1'   U   141      58.090  52.876 104.959  1.00  0.00           H  
ATOM   4529  H2'   U   141      59.060  50.661 104.022  1.00  0.00           H  
ATOM   4530 HO2'   U   141      58.766  52.025 101.875  1.00  0.00           H  
ATOM   4531  H3    U   141      59.474  50.463 108.538  1.00  0.00           H  
ATOM   4532  H5    U   141      55.630  49.311 107.798  1.00  0.00           H  
ATOM   4533  H6    U   141      55.702  50.534 105.863  1.00  0.00           H  
ATOM   4534  P     G   142      58.116  48.667 101.364  1.00  0.00           P  
ATOM   4535  OP2   G   142      57.394  47.726 102.256  1.00  0.00           O  
ATOM   4536  OP1   G   142      58.102  48.445  99.895  1.00  0.00           O  
ATOM   4537  O5'   G   142      59.636  48.729 101.838  1.00  0.00           O  
ATOM   4538  C5'   G   142      60.590  49.505 101.129  1.00  0.00           C  
ATOM   4539  C4'   G   142      61.910  49.562 101.857  1.00  0.00           C  
ATOM   4540  O4'   G   142      61.724  50.166 103.164  1.00  0.00           O  
ATOM   4541  C3'   G   142      62.564  48.222 102.159  1.00  0.00           C  
ATOM   4542  O3'   G   142      63.274  47.691 101.053  1.00  0.00           O  
ATOM   4543  C1'   G   142      62.566  49.523 104.131  1.00  0.00           C  
ATOM   4544  C2'   G   142      63.449  48.546 103.354  1.00  0.00           C  
ATOM   4545  O2'   G   142      64.634  49.218 102.951  1.00  0.00           O  
ATOM   4546  N1    G   142      62.588  47.247 108.684  1.00  0.00           N  
ATOM   4547  C2    G   142      63.628  47.808 107.983  1.00  0.00           C  
ATOM   4548  N2    G   142      64.834  47.759 108.565  1.00  0.00           N  
ATOM   4549  N3    G   142      63.494  48.376 106.795  1.00  0.00           N  
ATOM   4550  C4    G   142      62.219  48.339 106.356  1.00  0.00           C  
ATOM   4551  C5    G   142      61.110  47.803 106.978  1.00  0.00           C  
ATOM   4552  C6    G   142      61.267  47.196 108.252  1.00  0.00           C  
ATOM   4553  O6    G   142      60.406  46.665 108.963  1.00  0.00           O  
ATOM   4554  N7    G   142      59.978  47.968 106.193  1.00  0.00           N  
ATOM   4555  C8    G   142      60.410  48.588 105.129  1.00  0.00           C  
ATOM   4556  N9    G   142      61.760  48.843 105.163  1.00  0.00           N  
ATOM   4557  H5'   G   142      60.245  50.415 101.020  1.00  0.00           H  
ATOM   4558 H5''   G   142      60.730  49.109 100.243  1.00  0.00           H  
ATOM   4559  H4'   G   142      62.536  50.111 101.338  1.00  0.00           H  
ATOM   4560  H3'   G   142      61.875  47.582 102.435  1.00  0.00           H  
ATOM   4561  H1'   G   142      63.129  50.206 104.554  1.00  0.00           H  
ATOM   4562  H2'   G   142      63.648  47.745 103.883  1.00  0.00           H  
ATOM   4563 HO2'   G   142      64.787  49.052 101.999  1.00  0.00           H  
ATOM   4564  H1    G   142      62.791  46.849 109.558  1.00  0.00           H  
ATOM   4565  H22   G   142      65.613  48.144 108.112  1.00  0.00           H  
ATOM   4566  H21   G   142      64.940  47.340 109.445  1.00  0.00           H  
ATOM   4567  H8    G   142      59.830  48.846 104.383  1.00  0.00           H  
ATOM   4568  P     A   143      63.439  46.100 100.888  1.00  0.00           P  
ATOM   4569  OP2   A   143      62.142  45.466 101.235  1.00  0.00           O  
ATOM   4570  OP1   A   143      64.055  45.836  99.565  1.00  0.00           O  
ATOM   4571  O5'   A   143      64.496  45.705 102.014  1.00  0.00           O  
ATOM   4572  C5'   A   143      65.841  46.152 101.940  1.00  0.00           C  
ATOM   4573  C4'   A   143      66.623  45.762 103.168  1.00  0.00           C  
ATOM   4574  O4'   A   143      66.041  46.388 104.341  1.00  0.00           O  
ATOM   4575  C3'   A   143      66.637  44.279 103.507  1.00  0.00           C  
ATOM   4576  O3'   A   143      67.589  43.548 102.752  1.00  0.00           O  
ATOM   4577  C1'   A   143      66.111  45.500 105.461  1.00  0.00           C  
ATOM   4578  C2'   A   143      66.918  44.284 105.004  1.00  0.00           C  
ATOM   4579  O2'   A   143      68.293  44.517 105.270  1.00  0.00           O  
ATOM   4580  N1    A   143      63.322  43.351 109.224  1.00  0.00           N  
ATOM   4581  C2    A   143      64.638  43.559 109.086  1.00  0.00           C  
ATOM   4582  N3    A   143      65.297  44.125 108.077  1.00  0.00           N  
ATOM   4583  C4    A   143      64.447  44.511 107.109  1.00  0.00           C  
ATOM   4584  C5    A   143      63.072  44.364 107.108  1.00  0.00           C  
ATOM   4585  C6    A   143      62.495  43.750 108.234  1.00  0.00           C  
ATOM   4586  N6    A   143      61.184  43.541 108.372  1.00  0.00           N  
ATOM   4587  N7    A   143      62.525  44.880 105.941  1.00  0.00           N  
ATOM   4588  C8    A   143      63.564  45.319 105.274  1.00  0.00           C  
ATOM   4589  N9    A   143      64.759  45.128 105.922  1.00  0.00           N  
ATOM   4590  H5'   A   143      65.849  47.130 101.852  1.00  0.00           H  
ATOM   4591 H5''   A   143      66.267  45.759 101.151  1.00  0.00           H  
ATOM   4592  H4'   A   143      67.548  46.074 103.068  1.00  0.00           H  
ATOM   4593  H3'   A   143      65.745  43.905 103.349  1.00  0.00           H  
ATOM   4594  H1'   A   143      66.589  45.954 106.186  1.00  0.00           H  
ATOM   4595  H2'   A   143      66.600  43.460 105.431  1.00  0.00           H  
ATOM   4596 HO2'   A   143      68.813  44.310 104.465  1.00  0.00           H  
ATOM   4597  H2    A   143      65.193  43.252 109.832  1.00  0.00           H  
ATOM   4598  H61   A   143      60.840  43.107 109.182  1.00  0.00           H  
ATOM   4599  H62   A   143      60.566  43.822 107.668  1.00  0.00           H  
ATOM   4600  H8    A   143      63.494  45.744 104.394  1.00  0.00           H  
ATOM   4601  P     U   144      67.257  42.041 102.306  1.00  0.00           P  
ATOM   4602  OP2   U   144      65.851  41.947 101.836  1.00  0.00           O  
ATOM   4603  OP1   U   144      68.372  41.610 101.414  1.00  0.00           O  
ATOM   4604  O5'   U   144      67.333  41.211 103.664  1.00  0.00           O  
ATOM   4605  C5'   U   144      68.561  41.091 104.407  1.00  0.00           C  
ATOM   4606  C4'   U   144      68.286  40.431 105.733  1.00  0.00           C  
ATOM   4607  O4'   U   144      67.343  41.252 106.478  1.00  0.00           O  
ATOM   4608  C3'   U   144      67.598  39.075 105.638  1.00  0.00           C  
ATOM   4609  O3'   U   144      68.517  38.007 105.426  1.00  0.00           O  
ATOM   4610  C1'   U   144      66.452  40.421 107.192  1.00  0.00           C  
ATOM   4611  C2'   U   144      66.901  38.974 106.985  1.00  0.00           C  
ATOM   4612  O2'   U   144      67.793  38.614 108.016  1.00  0.00           O  
ATOM   4613  N1    U   144      65.080  40.658 106.714  1.00  0.00           N  
ATOM   4614  C2    U   144      64.046  40.351 107.580  1.00  0.00           C  
ATOM   4615  O2    U   144      64.231  39.899 108.690  1.00  0.00           O  
ATOM   4616  N3    U   144      62.786  40.591 107.096  1.00  0.00           N  
ATOM   4617  C4    U   144      62.459  41.094 105.855  1.00  0.00           C  
ATOM   4618  O4    U   144      61.276  41.282 105.577  1.00  0.00           O  
ATOM   4619  C5    U   144      63.581  41.381 105.011  1.00  0.00           C  
ATOM   4620  C6    U   144      64.819  41.161 105.457  1.00  0.00           C  
ATOM   4621  H5'   U   144      69.005  42.083 104.566  1.00  0.00           H  
ATOM   4622 H5''   U   144      69.292  40.498 103.837  1.00  0.00           H  
ATOM   4623  H4'   U   144      69.280  40.323 106.191  1.00  0.00           H  
ATOM   4624  H3'   U   144      66.904  38.990 104.788  1.00  0.00           H  
ATOM   4625  H1'   U   144      66.448  40.602 108.277  1.00  0.00           H  
ATOM   4626  H2'   U   144      66.117  38.204 107.001  1.00  0.00           H  
ATOM   4627 HO2'   U   144      68.575  38.128 107.625  1.00  0.00           H  
ATOM   4628  H3    U   144      62.024  40.375 107.707  1.00  0.00           H  
ATOM   4629  H5    U   144      63.423  41.781 103.997  1.00  0.00           H  
ATOM   4630  H6    U   144      65.668  41.388 104.794  1.00  0.00           H  
ATOM   4631  P     A   145      68.028  36.643 104.732  1.00  0.00           P  
ATOM   4632  OP2   A   145      67.069  36.994 103.655  1.00  0.00           O  
ATOM   4633  OP1   A   145      69.230  35.833 104.410  1.00  0.00           O  
ATOM   4634  O5'   A   145      67.222  35.893 105.884  1.00  0.00           O  
ATOM   4635  C5'   A   145      66.319  34.841 105.575  1.00  0.00           C  
ATOM   4636  C4'   A   145      65.124  34.848 106.495  1.00  0.00           C  
ATOM   4637  O4'   A   145      64.684  36.219 106.696  1.00  0.00           O  
ATOM   4638  C3'   A   145      63.888  34.121 105.988  1.00  0.00           C  
ATOM   4639  O3'   A   145      63.972  32.714 106.134  1.00  0.00           O  
ATOM   4640  C1'   A   145      63.304  36.186 106.821  1.00  0.00           C  
ATOM   4641  C2'   A   145      62.835  34.734 106.900  1.00  0.00           C  
ATOM   4642  O2'   A   145      62.955  34.243 108.227  1.00  0.00           O  
ATOM   4643  N1    A   145      59.120  38.793 105.320  1.00  0.00           N  
ATOM   4644  C2    A   145      59.443  38.196 106.474  1.00  0.00           C  
ATOM   4645  N3    A   145      60.551  37.533 106.798  1.00  0.00           N  
ATOM   4646  C4    A   145      61.410  37.510 105.763  1.00  0.00           C  
ATOM   4647  C5    A   145      61.220  38.077 104.516  1.00  0.00           C  
ATOM   4648  C6    A   145      60.006  38.752 104.301  1.00  0.00           C  
ATOM   4649  N6    A   145      59.683  39.347 103.150  1.00  0.00           N  
ATOM   4650  N7    A   145      62.322  37.852 103.702  1.00  0.00           N  
ATOM   4651  C8    A   145      63.139  37.165 104.462  1.00  0.00           C  
ATOM   4652  N9    A   145      62.651  36.922 105.722  1.00  0.00           N  
ATOM   4653  H5'   A   145      66.786  33.983 105.663  1.00  0.00           H  
ATOM   4654 H5''   A   145      66.012  34.943 104.650  1.00  0.00           H  
ATOM   4655  H4'   A   145      65.386  34.463 107.358  1.00  0.00           H  
ATOM   4656  H3'   A   145      63.722  34.380 105.057  1.00  0.00           H  
ATOM   4657  H1'   A   145      63.116  36.635 107.673  1.00  0.00           H  
ATOM   4658  H2'   A   145      61.931  34.603 106.544  1.00  0.00           H  
ATOM   4659 HO2'   A   145      63.402  33.372 108.205  1.00  0.00           H  
ATOM   4660  H2    A   145      58.766  38.255 107.182  1.00  0.00           H  
ATOM   4661  H61   A   145      58.820  39.802 103.059  1.00  0.00           H  
ATOM   4662  H62   A   145      60.310  39.330 102.397  1.00  0.00           H  
ATOM   4663  H8    A   145      64.018  36.853 104.159  1.00  0.00           H  
ATOM   4664  P     U   146      63.881  31.732 104.885  1.00  0.00           P  
ATOM   4665  OP2   U   146      63.819  32.617 103.694  1.00  0.00           O  
ATOM   4666  OP1   U   146      65.020  30.791 105.042  1.00  0.00           O  
ATOM   4667  O5'   U   146      62.532  30.887 104.942  1.00  0.00           O  
ATOM   4668  C5'   U   146      62.062  30.346 106.168  1.00  0.00           C  
ATOM   4669  C4'   U   146      60.611  29.940 106.077  1.00  0.00           C  
ATOM   4670  O4'   U   146      59.814  31.129 105.823  1.00  0.00           O  
ATOM   4671  C3'   U   146      60.249  28.998 104.940  1.00  0.00           C  
ATOM   4672  O3'   U   146      60.507  27.639 105.242  1.00  0.00           O  
ATOM   4673  C1'   U   146      58.729  30.805 104.991  1.00  0.00           C  
ATOM   4674  C2'   U   146      58.765  29.296 104.757  1.00  0.00           C  
ATOM   4675  O2'   U   146      57.985  28.653 105.755  1.00  0.00           O  
ATOM   4676  N1    U   146      58.842  31.573 103.728  1.00  0.00           N  
ATOM   4677  C2    U   146      57.670  31.836 103.043  1.00  0.00           C  
ATOM   4678  O2    U   146      56.575  31.469 103.431  1.00  0.00           O  
ATOM   4679  N3    U   146      57.824  32.551 101.880  1.00  0.00           N  
ATOM   4680  C4    U   146      59.003  33.019 101.340  1.00  0.00           C  
ATOM   4681  O4    U   146      58.975  33.647 100.281  1.00  0.00           O  
ATOM   4682  C5    U   146      60.174  32.709 102.103  1.00  0.00           C  
ATOM   4683  C6    U   146      60.053  32.016 103.240  1.00  0.00           C  
ATOM   4684  H5'   U   146      62.161  31.019 106.873  1.00  0.00           H  
ATOM   4685 H5''   U   146      62.599  29.560 106.397  1.00  0.00           H  
ATOM   4686  H4'   U   146      60.321  29.541 106.923  1.00  0.00           H  
ATOM   4687  H3'   U   146      60.731  29.242 104.123  1.00  0.00           H  
ATOM   4688  H1'   U   146      57.890  31.042 105.441  1.00  0.00           H  
ATOM   4689  H2'   U   146      58.461  29.064 103.855  1.00  0.00           H  
ATOM   4690 HO2'   U   146      57.304  28.098 105.320  1.00  0.00           H  
ATOM   4691  H3    U   146      57.005  32.748 101.378  1.00  0.00           H  
ATOM   4692  H5    U   146      61.056  33.004 101.794  1.00  0.00           H  
ATOM   4693  H6    U   146      60.869  31.816 103.743  1.00  0.00           H  
ATOM   4694  P     G   147      60.972  26.626 104.085  1.00  0.00           P  
ATOM   4695  OP2   G   147      61.835  27.376 103.137  1.00  0.00           O  
ATOM   4696  OP1   G   147      61.491  25.394 104.732  1.00  0.00           O  
ATOM   4697  O5'   G   147      59.619  26.253 103.330  1.00  0.00           O  
ATOM   4698  C5'   G   147      58.587  25.539 103.994  1.00  0.00           C  
ATOM   4699  C4'   G   147      57.254  25.763 103.342  1.00  0.00           C  
ATOM   4700  O4'   G   147      56.995  27.185 103.228  1.00  0.00           O  
ATOM   4701  C3'   G   147      57.191  25.255 101.925  1.00  0.00           C  
ATOM   4702  O3'   G   147      56.900  23.869 101.988  1.00  0.00           O  
ATOM   4703  C1'   G   147      56.367  27.456 101.987  1.00  0.00           C  
ATOM   4704  C2'   G   147      56.081  26.107 101.327  1.00  0.00           C  
ATOM   4705  O2'   G   147      54.795  25.673 101.708  1.00  0.00           O  
ATOM   4706  N1    G   147      56.549  30.819  98.183  1.00  0.00           N  
ATOM   4707  C2    G   147      55.456  30.185  98.730  1.00  0.00           C  
ATOM   4708  N2    G   147      54.269  30.462  98.178  1.00  0.00           N  
ATOM   4709  N3    G   147      55.527  29.338  99.741  1.00  0.00           N  
ATOM   4710  C4    G   147      56.801  29.164 100.164  1.00  0.00           C  
ATOM   4711  C5    G   147      57.955  29.751  99.685  1.00  0.00           C  
ATOM   4712  C6    G   147      57.865  30.664  98.611  1.00  0.00           C  
ATOM   4713  O6    G   147      58.772  31.298  98.064  1.00  0.00           O  
ATOM   4714  N7    G   147      59.062  29.308 100.394  1.00  0.00           N  
ATOM   4715  C8    G   147      58.574  28.472 101.270  1.00  0.00           C  
ATOM   4716  N9    G   147      57.212  28.329 101.178  1.00  0.00           N  
ATOM   4717  H5'   G   147      58.541  25.835 104.927  1.00  0.00           H  
ATOM   4718 H5''   G   147      58.797  24.582 103.973  1.00  0.00           H  
ATOM   4719  H4'   G   147      56.547  25.215 103.981  1.00  0.00           H  
ATOM   4720  H3'   G   147      58.142  25.346 101.379  1.00  0.00           H  
ATOM   4721  H1'   G   147      55.401  27.970 102.094  1.00  0.00           H  
ATOM   4722  H2'   G   147      56.071  26.081 100.229  1.00  0.00           H  
ATOM   4723 HO2'   G   147      54.827  24.704 101.952  1.00  0.00           H  
ATOM   4724  H1    G   147      56.387  31.440  97.416  1.00  0.00           H  
ATOM   4725  H22   G   147      53.441  30.028  98.533  1.00  0.00           H  
ATOM   4726  H21   G   147      54.210  31.102  97.413  1.00  0.00           H  
ATOM   4727  H8    G   147      59.193  27.931 102.003  1.00  0.00           H  
ATOM   4728  P     G   148      57.274  22.929 100.751  1.00  0.00           P  
ATOM   4729  OP2   G   148      58.626  23.292 100.256  1.00  0.00           O  
ATOM   4730  OP1   G   148      56.986  21.523 101.112  1.00  0.00           O  
ATOM   4731  O5'   G   148      56.198  23.382  99.682  1.00  0.00           O  
ATOM   4732  C5'   G   148      56.501  23.327  98.323  1.00  0.00           C  
ATOM   4733  C4'   G   148      55.456  24.049  97.535  1.00  0.00           C  
ATOM   4734  O4'   G   148      55.419  25.456  97.893  1.00  0.00           O  
ATOM   4735  C3'   G   148      55.825  24.036  96.076  1.00  0.00           C  
ATOM   4736  O3'   G   148      55.415  22.799  95.536  1.00  0.00           O  
ATOM   4737  C1'   G   148      55.333  26.226  96.720  1.00  0.00           C  
ATOM   4738  C2'   G   148      55.127  25.274  95.545  1.00  0.00           C  
ATOM   4739  O2'   G   148      53.754  25.072  95.295  1.00  0.00           O  
ATOM   4740  N1    G   148      57.641  29.999  94.222  1.00  0.00           N  
ATOM   4741  C2    G   148      56.369  29.497  94.064  1.00  0.00           C  
ATOM   4742  N2    G   148      55.610  30.074  93.112  1.00  0.00           N  
ATOM   4743  N3    G   148      55.870  28.504  94.785  1.00  0.00           N  
ATOM   4744  C4    G   148      56.756  28.044  95.685  1.00  0.00           C  
ATOM   4745  C5    G   148      58.039  28.476  95.927  1.00  0.00           C  
ATOM   4746  C6    G   148      58.562  29.543  95.154  1.00  0.00           C  
ATOM   4747  O6    G   148      59.672  30.071  95.230  1.00  0.00           O  
ATOM   4748  N7    G   148      58.626  27.733  96.942  1.00  0.00           N  
ATOM   4749  C8    G   148      57.708  26.872  97.283  1.00  0.00           C  
ATOM   4750  N9    G   148      56.546  27.014  96.565  1.00  0.00           N  
ATOM   4751  H5'   G   148      56.560  22.281  97.991  1.00  0.00           H  
ATOM   4752 H5''   G   148      57.486  23.780  98.137  1.00  0.00           H  
ATOM   4753  H4'   G   148      54.528  23.501  97.753  1.00  0.00           H  
ATOM   4754  H3'   G   148      56.909  24.101  95.893  1.00  0.00           H  
ATOM   4755  H1'   G   148      54.486  26.928  96.715  1.00  0.00           H  
ATOM   4756  H2'   G   148      55.535  25.611  94.582  1.00  0.00           H  
ATOM   4757 HO2'   G   148      53.573  24.094  95.192  1.00  0.00           H  
ATOM   4758  H1    G   148      57.921  30.746  93.620  1.00  0.00           H  
ATOM   4759  H22   G   148      54.677  29.750  92.954  1.00  0.00           H  
ATOM   4760  H21   G   148      55.979  30.823  92.564  1.00  0.00           H  
ATOM   4761  H8    G   148      57.846  26.118  98.073  1.00  0.00           H  
ATOM   4762  P     A   149      56.135  22.216  94.228  1.00  0.00           P  
ATOM   4763  OP2   A   149      57.548  22.659  94.246  1.00  0.00           O  
ATOM   4764  OP1   A   149      55.824  20.775  94.154  1.00  0.00           O  
ATOM   4765  O5'   A   149      55.374  22.932  93.034  1.00  0.00           O  
ATOM   4766  C5'   A   149      55.902  22.909  91.710  1.00  0.00           C  
ATOM   4767  C4'   A   149      55.503  24.159  90.983  1.00  0.00           C  
ATOM   4768  O4'   A   149      55.609  25.298  91.877  1.00  0.00           O  
ATOM   4769  C3'   A   149      56.393  24.513  89.819  1.00  0.00           C  
ATOM   4770  O3'   A   149      55.967  23.812  88.671  1.00  0.00           O  
ATOM   4771  C1'   A   149      56.109  26.413  91.177  1.00  0.00           C  
ATOM   4772  C2'   A   149      56.194  26.011  89.701  1.00  0.00           C  
ATOM   4773  O2'   A   149      54.977  26.307  89.061  1.00  0.00           O  
ATOM   4774  N1    A   149      59.957  29.816  91.133  1.00  0.00           N  
ATOM   4775  C2    A   149      58.844  29.708  90.399  1.00  0.00           C  
ATOM   4776  N3    A   149      57.888  28.791  90.453  1.00  0.00           N  
ATOM   4777  C4    A   149      58.156  27.882  91.406  1.00  0.00           C  
ATOM   4778  C5    A   149      59.258  27.856  92.238  1.00  0.00           C  
ATOM   4779  C6    A   149      60.201  28.886  92.078  1.00  0.00           C  
ATOM   4780  N6    A   149      61.317  28.994  92.803  1.00  0.00           N  
ATOM   4781  N7    A   149      59.194  26.771  93.099  1.00  0.00           N  
ATOM   4782  C8    A   149      58.078  26.173  92.770  1.00  0.00           C  
ATOM   4783  N9    A   149      57.394  26.795  91.761  1.00  0.00           N  
ATOM   4784  H5'   A   149      55.530  22.026  91.170  1.00  0.00           H  
ATOM   4785 H5''   A   149      56.999  22.829  91.742  1.00  0.00           H  
ATOM   4786  H4'   A   149      54.486  23.947  90.622  1.00  0.00           H  
ATOM   4787  H3'   A   149      57.444  24.221  89.962  1.00  0.00           H  
ATOM   4788  H1'   A   149      55.471  27.307  91.228  1.00  0.00           H  
ATOM   4789  H2'   A   149      56.974  26.496  89.097  1.00  0.00           H  
ATOM   4790 HO2'   A   149      54.706  25.536  88.484  1.00  0.00           H  
ATOM   4791  H2    A   149      58.702  30.492  89.642  1.00  0.00           H  
ATOM   4792  H61   A   149      61.949  29.753  92.640  1.00  0.00           H  
ATOM   4793  H62   A   149      61.522  28.318  93.510  1.00  0.00           H  
ATOM   4794  H8    A   149      57.716  25.260  93.266  1.00  0.00           H  
ATOM   4795  P     U   150      57.052  23.093  87.744  1.00  0.00           P  
ATOM   4796  OP2   U   150      57.982  22.310  88.596  1.00  0.00           O  
ATOM   4797  OP1   U   150      56.278  22.421  86.670  1.00  0.00           O  
ATOM   4798  O5'   U   150      57.853  24.314  87.114  1.00  0.00           O  
ATOM   4799  C5'   U   150      57.207  25.198  86.187  1.00  0.00           C  
ATOM   4800  C4'   U   150      58.104  26.357  85.870  1.00  0.00           C  
ATOM   4801  O4'   U   150      58.342  27.146  87.064  1.00  0.00           O  
ATOM   4802  C3'   U   150      59.493  25.973  85.407  1.00  0.00           C  
ATOM   4803  O3'   U   150      59.463  25.664  84.024  1.00  0.00           O  
ATOM   4804  C1'   U   150      59.660  27.659  87.049  1.00  0.00           C  
ATOM   4805  C2'   U   150      60.289  27.234  85.721  1.00  0.00           C  
ATOM   4806  O2'   U   150      60.057  28.262  84.779  1.00  0.00           O  
ATOM   4807  N1    U   150      60.372  27.174  88.239  1.00  0.00           N  
ATOM   4808  C2    U   150      61.447  27.915  88.681  1.00  0.00           C  
ATOM   4809  O2    U   150      61.832  28.927  88.111  1.00  0.00           O  
ATOM   4810  N3    U   150      62.059  27.430  89.811  1.00  0.00           N  
ATOM   4811  C4    U   150      61.712  26.300  90.518  1.00  0.00           C  
ATOM   4812  O4    U   150      62.377  25.975  91.498  1.00  0.00           O  
ATOM   4813  C5    U   150      60.595  25.586  89.993  1.00  0.00           C  
ATOM   4814  C6    U   150      59.980  26.033  88.899  1.00  0.00           C  
ATOM   4815  H5'   U   150      56.262  25.566  86.610  1.00  0.00           H  
ATOM   4816 H5''   U   150      56.958  24.659  85.261  1.00  0.00           H  
ATOM   4817  H4'   U   150      57.579  26.892  85.064  1.00  0.00           H  
ATOM   4818  H3'   U   150      59.887  25.070  85.896  1.00  0.00           H  
ATOM   4819  H1'   U   150      59.714  28.757  87.091  1.00  0.00           H  
ATOM   4820  H2'   U   150      61.375  27.067  85.697  1.00  0.00           H  
ATOM   4821 HO2'   U   150      60.903  28.457  84.282  1.00  0.00           H  
ATOM   4822  H3    U   150      62.840  27.952  90.155  1.00  0.00           H  
ATOM   4823  H5    U   150      60.243  24.669  90.489  1.00  0.00           H  
ATOM   4824  H6    U   150      59.120  25.468  88.509  1.00  0.00           H  
ATOM   4825  P     G   151      60.617  24.755  83.373  1.00  0.00           P  
ATOM   4826  OP2   G   151      61.045  23.759  84.388  1.00  0.00           O  
ATOM   4827  OP1   G   151      60.144  24.292  82.043  1.00  0.00           O  
ATOM   4828  O5'   G   151      61.823  25.770  83.140  1.00  0.00           O  
ATOM   4829  C5'   G   151      61.764  26.750  82.114  1.00  0.00           C  
ATOM   4830  C4'   G   151      62.955  27.675  82.161  1.00  0.00           C  
ATOM   4831  O4'   G   151      62.991  28.372  83.433  1.00  0.00           O  
ATOM   4832  C3'   G   151      64.320  27.010  82.075  1.00  0.00           C  
ATOM   4833  O3'   G   151      64.672  26.638  80.753  1.00  0.00           O  
ATOM   4834  C1'   G   151      64.350  28.621  83.793  1.00  0.00           C  
ATOM   4835  C2'   G   151      65.233  28.069  82.675  1.00  0.00           C  
ATOM   4836  O2'   G   151      65.504  29.106  81.742  1.00  0.00           O  
ATOM   4837  N1    G   151      67.093  28.915  88.071  1.00  0.00           N  
ATOM   4838  C2    G   151      67.081  29.751  86.981  1.00  0.00           C  
ATOM   4839  N2    G   151      67.907  30.807  87.031  1.00  0.00           N  
ATOM   4840  N3    G   151      66.316  29.568  85.918  1.00  0.00           N  
ATOM   4841  C4    G   151      65.550  28.462  86.031  1.00  0.00           C  
ATOM   4842  C5    G   151      65.486  27.563  87.075  1.00  0.00           C  
ATOM   4843  C6    G   151      66.313  27.771  88.209  1.00  0.00           C  
ATOM   4844  O6    G   151      66.400  27.087  89.234  1.00  0.00           O  
ATOM   4845  N7    G   151      64.568  26.558  86.803  1.00  0.00           N  
ATOM   4846  C8    G   151      64.100  26.859  85.622  1.00  0.00           C  
ATOM   4847  N9    G   151      64.652  28.002  85.097  1.00  0.00           N  
ATOM   4848  H5'   G   151      60.945  27.276  82.221  1.00  0.00           H  
ATOM   4849 H5''   G   151      61.743  26.300  81.243  1.00  0.00           H  
ATOM   4850  H4'   G   151      62.874  28.332  81.439  1.00  0.00           H  
ATOM   4851  H3'   G   151      64.333  26.215  82.646  1.00  0.00           H  
ATOM   4852  H1'   G   151      64.472  29.592  83.856  1.00  0.00           H  
ATOM   4853  H2'   G   151      66.058  27.675  83.029  1.00  0.00           H  
ATOM   4854 HO2'   G   151      66.461  29.317  81.769  1.00  0.00           H  
ATOM   4855  H1    G   151      67.698  29.140  88.809  1.00  0.00           H  
ATOM   4856  H22   G   151      67.941  31.438  86.282  1.00  0.00           H  
ATOM   4857  H21   G   151      68.477  30.950  87.815  1.00  0.00           H  
ATOM   4858  H8    G   151      63.423  26.323  85.159  1.00  0.00           H  
ATOM   4859  P     C   152      65.798  25.520  80.501  1.00  0.00           P  
ATOM   4860  OP2   C   152      65.706  24.519  81.594  1.00  0.00           O  
ATOM   4861  OP1   C   152      65.695  25.074  79.088  1.00  0.00           O  
ATOM   4862  O5'   C   152      67.171  26.310  80.669  1.00  0.00           O  
ATOM   4863  C5'   C   152      67.576  27.279  79.715  1.00  0.00           C  
ATOM   4864  C4'   C   152      68.725  28.116  80.224  1.00  0.00           C  
ATOM   4865  O4'   C   152      68.372  28.733  81.489  1.00  0.00           O  
ATOM   4866  C3'   C   152      70.010  27.368  80.540  1.00  0.00           C  
ATOM   4867  O3'   C   152      70.748  27.022  79.381  1.00  0.00           O  
ATOM   4868  C1'   C   152      69.559  28.925  82.250  1.00  0.00           C  
ATOM   4869  C2'   C   152      70.731  28.344  81.459  1.00  0.00           C  
ATOM   4870  O2'   C   152      71.355  29.383  80.719  1.00  0.00           O  
ATOM   4871  N1    C   152      69.420  28.302  83.590  1.00  0.00           N  
ATOM   4872  C2    C   152      70.099  28.884  84.668  1.00  0.00           C  
ATOM   4873  O2    C   152      70.793  29.893  84.473  1.00  0.00           O  
ATOM   4874  N3    C   152      69.988  28.335  85.900  1.00  0.00           N  
ATOM   4875  C4    C   152      69.237  27.250  86.082  1.00  0.00           C  
ATOM   4876  N4    C   152      69.157  26.743  87.316  1.00  0.00           N  
ATOM   4877  C5    C   152      68.534  26.635  85.008  1.00  0.00           C  
ATOM   4878  C6    C   152      68.650  27.187  83.794  1.00  0.00           C  
ATOM   4879  H5'   C   152      66.818  27.866  79.513  1.00  0.00           H  
ATOM   4880 H5''   C   152      67.854  26.822  78.893  1.00  0.00           H  
ATOM   4881  H4'   C   152      68.919  28.818  79.568  1.00  0.00           H  
ATOM   4882  H3'   C   152      69.801  26.553  81.042  1.00  0.00           H  
ATOM   4883  H1'   C   152      69.687  29.891  82.352  1.00  0.00           H  
ATOM   4884  H2'   C   152      71.368  27.882  82.043  1.00  0.00           H  
ATOM   4885 HO2'   C   152      71.533  29.065  79.809  1.00  0.00           H  
ATOM   4886  H42   C   152      68.613  25.946  87.483  1.00  0.00           H  
ATOM   4887  H41   C   152      69.643  27.169  88.053  1.00  0.00           H  
ATOM   4888  H5    C   152      67.983  25.837  85.152  1.00  0.00           H  
ATOM   4889  H6    C   152      68.175  26.778  83.042  1.00  0.00           H  
ATOM   4890  P     A   153      71.477  25.593  79.283  1.00  0.00           P  
ATOM   4891  OP2   A   153      70.496  24.549  79.670  1.00  0.00           O  
ATOM   4892  OP1   A   153      72.155  25.511  77.965  1.00  0.00           O  
ATOM   4893  O5'   A   153      72.600  25.656  80.412  1.00  0.00           O  
ATOM   4894  C5'   A   153      73.740  26.488  80.261  1.00  0.00           C  
ATOM   4895  C4'   A   153      74.564  26.534  81.523  1.00  0.00           C  
ATOM   4896  O4'   A   153      73.764  27.072  82.605  1.00  0.00           O  
ATOM   4897  C3'   A   153      75.049  25.193  82.053  1.00  0.00           C  
ATOM   4898  O3'   A   153      76.236  24.744  81.423  1.00  0.00           O  
ATOM   4899  C1'   A   153      74.092  26.424  83.823  1.00  0.00           C  
ATOM   4900  C2'   A   153      75.265  25.492  83.528  1.00  0.00           C  
ATOM   4901  O2'   A   153      76.480  26.197  83.737  1.00  0.00           O  
ATOM   4902  N1    A   153      71.850  24.050  87.809  1.00  0.00           N  
ATOM   4903  C2    A   153      73.029  24.670  87.678  1.00  0.00           C  
ATOM   4904  N3    A   153      73.551  25.268  86.609  1.00  0.00           N  
ATOM   4905  C4    A   153      72.710  25.190  85.563  1.00  0.00           C  
ATOM   4906  C5    A   153      71.466  24.587  85.543  1.00  0.00           C  
ATOM   4907  C6    A   153      71.028  23.991  86.739  1.00  0.00           C  
ATOM   4908  N6    A   153      69.852  23.372  86.870  1.00  0.00           N  
ATOM   4909  N7    A   153      70.884  24.703  84.288  1.00  0.00           N  
ATOM   4910  C8    A   153      71.774  25.363  83.589  1.00  0.00           C  
ATOM   4911  N9    A   153      72.904  25.690  84.298  1.00  0.00           N  
ATOM   4912  H5'   A   153      73.446  27.396  80.038  1.00  0.00           H  
ATOM   4913 H5''   A   153      74.294  26.143  79.530  1.00  0.00           H  
ATOM   4914  H4'   A   153      75.339  27.117  81.380  1.00  0.00           H  
ATOM   4915  H3'   A   153      74.352  24.512  81.949  1.00  0.00           H  
ATOM   4916  H1'   A   153      74.361  27.083  84.498  1.00  0.00           H  
ATOM   4917  H2'   A   153      75.220  24.676  84.070  1.00  0.00           H  
ATOM   4918 HO2'   A   153      77.090  26.008  82.995  1.00  0.00           H  
ATOM   4919  H2    A   153      73.588  24.686  88.483  1.00  0.00           H  
ATOM   4920  H61   A   153      69.601  22.974  87.730  1.00  0.00           H  
ATOM   4921  H62   A   153      69.239  23.316  86.107  1.00  0.00           H  
ATOM   4922  H8    A   153      71.645  25.601  82.647  1.00  0.00           H  
ATOM   4923  P     G   154      76.428  23.185  81.080  1.00  0.00           P  
ATOM   4924  OP2   G   154      75.134  22.664  80.569  1.00  0.00           O  
ATOM   4925  OP1   G   154      77.654  23.043  80.254  1.00  0.00           O  
ATOM   4926  O5'   G   154      76.707  22.510  82.496  1.00  0.00           O  
ATOM   4927  C5'   G   154      77.895  22.795  83.218  1.00  0.00           C  
ATOM   4928  C4'   G   154      77.846  22.223  84.618  1.00  0.00           C  
ATOM   4929  O4'   G   154      76.756  22.864  85.320  1.00  0.00           O
[truncated: 9,818 more chars]
