# Supplementary material for: Chemical reversible crosslinking enables measurement of RNA 3D distances and alternative conformations in cells
Source: Nat Commun. 2022 Feb 17;13:911. doi: 10.1038/s41467-022-28602-3 (PMC8854666; doi:10.1038/s41467-022-28602-3)
Supplement: Supplementary file 3 — Source Data [file 41467_2022_28602_MOESM3_ESM.zip › Source Data/Source Data SI/sfig10n/S10n Cluster 1 Source Data.pdb]

HEADER                                            11-SEP-21   XXXX              
EXPDTA    THEORETICAL MODEL                                                     
REMARK 220                                                                      
REMARK 220 EXPERIMENTAL DETAILS                                                 
REMARK 220  EXPERIMENT TYPE                : THEORETICAL MODELLING              
REMARK 220  DATE OF DATA COLLECTION        : 11-SEP-21                          
REMARK 220                                                                      
REMARK 220 REMARK: MODEL GENERATED BY ROSETTA                                   
REMARK 220  VERSION 2020.08+release.cb1caba                                     
ATOM      1  C5'   G     1      44.252  41.039  83.002  1.00  0.00           C  
ATOM      2  C4'   G     1      45.333  39.987  83.049  1.00  0.00           C  
ATOM      3  O4'   G     1      44.789  38.756  83.588  1.00  0.00           O  
ATOM      4  C3'   G     1      45.930  39.583  81.710  1.00  0.00           C  
ATOM      5  O3'   G     1      46.966  40.450  81.282  1.00  0.00           O  
ATOM      6  C1'   G     1      45.325  37.643  82.894  1.00  0.00           C  
ATOM      7  C2'   G     1      46.425  38.175  81.975  1.00  0.00           C  
ATOM      8  O2'   G     1      47.656  38.185  82.682  1.00  0.00           O  
ATOM      9  N1    G     1      43.902  33.583  80.173  1.00  0.00           N  
ATOM     10  C2    G     1      45.109  33.856  80.769  1.00  0.00           C  
ATOM     11  N2    G     1      46.068  32.929  80.625  1.00  0.00           N  
ATOM     12  N3    G     1      45.360  34.958  81.457  1.00  0.00           N  
ATOM     13  C4    G     1      44.291  35.780  81.503  1.00  0.00           C  
ATOM     14  C5    G     1      43.043  35.601  80.943  1.00  0.00           C  
ATOM     15  C6    G     1      42.787  34.415  80.207  1.00  0.00           C  
ATOM     16  O6    G     1      41.746  34.073  79.635  1.00  0.00           O  
ATOM     17  N7    G     1      42.219  36.682  81.221  1.00  0.00           N  
ATOM     18  C8    G     1      42.966  37.484  81.931  1.00  0.00           C  
ATOM     19  N9    G     1      44.234  36.998  82.139  1.00  0.00           N  
ATOM     20  H4'   G     1      46.053  40.298  83.638  1.00  0.00           H  
ATOM     21  H3'   G     1      45.227  39.563  81.029  1.00  0.00           H  
ATOM     22  H1'   G     1      45.710  37.000  83.526  1.00  0.00           H  
ATOM     23  H2'   G     1      46.486  37.654  81.147  1.00  0.00           H  
ATOM     24 HO2'   G     1      48.243  37.493  82.312  1.00  0.00           H  
ATOM     25  H1    G     1      43.818  32.737  79.684  1.00  0.00           H  
ATOM     26  H22   G     1      46.950  33.070  81.029  1.00  0.00           H  
ATOM     27  H21   G     1      45.890  32.111  80.116  1.00  0.00           H  
ATOM     28  H8    G     1      42.653  38.344  82.279  1.00  0.00           H  
ATOM     29  P     A     2      47.055  40.904  79.743  1.00  0.00           P  
ATOM     30  OP2   A     2      45.672  41.091  79.238  1.00  0.00           O  
ATOM     31  OP1   A     2      48.028  42.021  79.647  1.00  0.00           O  
ATOM     32  O5'   A     2      47.682  39.639  79.004  1.00  0.00           O  
ATOM     33  C5'   A     2      48.184  39.743  77.680  1.00  0.00           C  
ATOM     34  C4'   A     2      49.346  38.809  77.453  1.00  0.00           C  
ATOM     35  O4'   A     2      50.428  39.187  78.343  1.00  0.00           O  
ATOM     36  C3'   A     2      49.096  37.343  77.772  1.00  0.00           C  
ATOM     37  O3'   A     2      48.490  36.637  76.703  1.00  0.00           O  
ATOM     38  C1'   A     2      51.088  38.034  78.831  1.00  0.00           C  
ATOM     39  C2'   A     2      50.484  36.829  78.111  1.00  0.00           C  
ATOM     40  O2'   A     2      51.238  36.569  76.936  1.00  0.00           O  
ATOM     41  N1    A     2      52.430  35.718  83.234  1.00  0.00           N  
ATOM     42  C2    A     2      52.824  35.539  81.966  1.00  0.00           C  
ATOM     43  N3    A     2      52.432  36.178  80.866  1.00  0.00           N  
ATOM     44  C4    A     2      51.514  37.115  81.162  1.00  0.00           C  
ATOM     45  C5    A     2      51.011  37.416  82.414  1.00  0.00           C  
ATOM     46  C6    A     2      51.507  36.668  83.497  1.00  0.00           C  
ATOM     47  N6    A     2      51.115  36.845  84.761  1.00  0.00           N  
ATOM     48  N7    A     2      50.079  38.441  82.335  1.00  0.00           N  
ATOM     49  C8    A     2      50.040  38.733  81.059  1.00  0.00           C  
ATOM     50  N9    A     2      50.883  37.969  80.290  1.00  0.00           N  
ATOM     51  H5'   A     2      48.478  40.664  77.520  1.00  0.00           H  
ATOM     52 H5''   A     2      47.468  39.523  77.048  1.00  0.00           H  
ATOM     53  H4'   A     2      49.656  38.883  76.526  1.00  0.00           H  
ATOM     54  H3'   A     2      48.522  37.278  78.565  1.00  0.00           H  
ATOM     55  H1'   A     2      52.048  38.081  78.637  1.00  0.00           H  
ATOM     56  H2'   A     2      50.443  36.045  78.698  1.00  0.00           H  
ATOM     57 HO2'   A     2      50.622  36.368  76.201  1.00  0.00           H  
ATOM     58  H2    A     2      53.495  34.838  81.829  1.00  0.00           H  
ATOM     59  H61   A     2      51.497  36.292  85.474  1.00  0.00           H  
ATOM     60  H62   A     2      50.446  37.528  84.975  1.00  0.00           H  
ATOM     61  H8    A     2      49.462  39.432  80.687  1.00  0.00           H  
ATOM     62  P     A     3      47.301  35.596  76.993  1.00  0.00           P  
ATOM     63  OP2   A     3      46.424  36.179  78.039  1.00  0.00           O  
ATOM     64  OP1   A     3      46.719  35.187  75.690  1.00  0.00           O  
ATOM     65  O5'   A     3      48.041  34.332  77.620  1.00  0.00           O  
ATOM     66  C5'   A     3      49.003  33.604  76.870  1.00  0.00           C  
ATOM     67  C4'   A     3      49.739  32.609  77.732  1.00  0.00           C  
ATOM     68  O4'   A     3      50.564  33.329  78.696  1.00  0.00           O  
ATOM     69  C3'   A     3      48.873  31.697  78.587  1.00  0.00           C  
ATOM     70  O3'   A     3      48.318  30.615  77.858  1.00  0.00           O  
ATOM     71  C1'   A     3      50.695  32.535  79.828  1.00  0.00           C  
ATOM     72  C2'   A     3      49.956  31.229  79.551  1.00  0.00           C  
ATOM     73  O2'   A     3      50.846  30.318  78.922  1.00  0.00           O  
ATOM     74  N1    A     3      50.554  32.890  84.967  1.00  0.00           N  
ATOM     75  C2    A     3      51.209  32.066  84.139  1.00  0.00           C  
ATOM     76  N3    A     3      51.200  32.029  82.808  1.00  0.00           N  
ATOM     77  C4    A     3      50.396  32.986  82.312  1.00  0.00           C  
ATOM     78  C5    A     3      49.660  33.906  83.034  1.00  0.00           C  
ATOM     79  C6    A     3      49.756  33.841  84.435  1.00  0.00           C  
ATOM     80  N6    A     3      49.104  34.663  85.261  1.00  0.00           N  
ATOM     81  N7    A     3      48.948  34.741  82.183  1.00  0.00           N  
ATOM     82  C8    A     3      49.265  34.314  80.986  1.00  0.00           C  
ATOM     83  N9    A     3      50.138  33.254  80.989  1.00  0.00           N  
ATOM     84  H5'   A     3      49.650  34.232  76.484  1.00  0.00           H  
ATOM     85 H5''   A     3      48.550  33.127  76.145  1.00  0.00           H  
ATOM     86  H4'   A     3      50.320  32.056  77.168  1.00  0.00           H  
ATOM     87  H3'   A     3      48.158  32.153  79.079  1.00  0.00           H  
ATOM     88  H1'   A     3      51.644  32.344  79.986  1.00  0.00           H  
ATOM     89  H2'   A     3      49.570  30.854  80.370  1.00  0.00           H  
ATOM     90 HO2'   A     3      50.376  29.868  78.189  1.00  0.00           H  
ATOM     91  H2    A     3      51.774  31.394  84.575  1.00  0.00           H  
ATOM     92  H61   A     3      49.211  34.569  86.231  1.00  0.00           H  
ATOM     93  H62   A     3      48.519  35.360  84.898  1.00  0.00           H  
ATOM     94  H8    A     3      48.911  34.714  80.164  1.00  0.00           H  
ATOM     95  P     U     4      46.881  30.021  78.263  1.00  0.00           P  
ATOM     96  OP2   U     4      46.003  31.158  78.636  1.00  0.00           O  
ATOM     97  OP1   U     4      46.454  29.082  77.195  1.00  0.00           O  
ATOM     98  O5'   U     4      47.173  29.171  79.579  1.00  0.00           O  
ATOM     99  C5'   U     4      48.050  28.056  79.547  1.00  0.00           C  
ATOM    100  C4'   U     4      48.111  27.356  80.883  1.00  0.00           C  
ATOM    101  O4'   U     4      48.501  28.322  81.890  1.00  0.00           O  
ATOM    102  C3'   U     4      46.809  26.747  81.380  1.00  0.00           C  
ATOM    103  O3'   U     4      46.962  25.418  81.846  1.00  0.00           O  
ATOM    104  C1'   U     4      47.643  28.175  83.021  1.00  0.00           C  
ATOM    105  C2'   U     4      46.315  27.683  82.479  1.00  0.00           C  
ATOM    106  O2'   U     4      45.621  26.966  83.491  1.00  0.00           O  
ATOM    107  N1    U     4      47.518  29.478  83.717  1.00  0.00           N  
ATOM    108  C2    U     4      47.785  29.497  85.074  1.00  0.00           C  
ATOM    109  O2    U     4      48.112  28.504  85.701  1.00  0.00           O  
ATOM    110  N3    U     4      47.657  30.724  85.676  1.00  0.00           N  
ATOM    111  C4    U     4      47.297  31.912  85.076  1.00  0.00           C  
ATOM    112  O4    U     4      47.225  32.936  85.757  1.00  0.00           O  
ATOM    113  C5    U     4      47.036  31.817  83.672  1.00  0.00           C  
ATOM    114  C6    U     4      47.154  30.634  83.060  1.00  0.00           C  
ATOM    115  H5'   U     4      48.949  28.363  79.307  1.00  0.00           H  
ATOM    116 H5''   U     4      47.737  27.421  78.869  1.00  0.00           H  
ATOM    117  H4'   U     4      48.796  26.657  80.851  1.00  0.00           H  
ATOM    118  H3'   U     4      46.181  26.754  80.629  1.00  0.00           H  
ATOM    119  H1'   U     4      48.005  27.508  83.642  1.00  0.00           H  
ATOM    120  H2'   U     4      45.771  28.411  82.113  1.00  0.00           H  
ATOM    121 HO2'   U     4      45.030  27.584  83.971  1.00  0.00           H  
ATOM    122  H3    U     4      47.842  30.759  86.638  1.00  0.00           H  
ATOM    123  H5    U     4      46.775  32.613  83.164  1.00  0.00           H  
ATOM    124  H6    U     4      46.970  30.596  82.099  1.00  0.00           H  
ATOM    125  P     U     5      45.831  24.319  81.541  1.00  0.00           P  
ATOM    126  OP2   U     5      44.547  25.030  81.319  1.00  0.00           O  
ATOM    127  OP1   U     5      46.351  23.400  80.496  1.00  0.00           O  
ATOM    128  O5'   U     5      45.713  23.500  82.903  1.00  0.00           O  
ATOM    129  C5'   U     5      46.442  22.298  83.097  1.00  0.00           C  
ATOM    130  C4'   U     5      46.468  21.891  84.548  1.00  0.00           C  
ATOM    131  O4'   U     5      46.803  23.042  85.365  1.00  0.00           O  
ATOM    132  C3'   U     5      45.151  21.410  85.133  1.00  0.00           C  
ATOM    133  O3'   U     5      44.845  20.070  84.768  1.00  0.00           O  
ATOM    134  C1'   U     5      46.204  22.875  86.642  1.00  0.00           C  
ATOM    135  C2'   U     5      45.402  21.572  86.622  1.00  0.00           C  
ATOM    136  O2'   U     5      46.198  20.534  87.155  1.00  0.00           O  
ATOM    137  N1    U     5      45.374  24.044  86.983  1.00  0.00           N  
ATOM    138  C2    U     5      45.103  24.271  88.322  1.00  0.00           C  
ATOM    139  O2    U     5      45.550  23.572  89.219  1.00  0.00           O  
ATOM    140  N3    U     5      44.287  25.348  88.572  1.00  0.00           N  
ATOM    141  C4    U     5      43.733  26.206  87.648  1.00  0.00           C  
ATOM    142  O4    U     5      42.939  27.070  88.022  1.00  0.00           O  
ATOM    143  C5    U     5      44.082  25.925  86.293  1.00  0.00           C  
ATOM    144  C6    U     5      44.870  24.882  86.014  1.00  0.00           C  
ATOM    145  H5'   U     5      47.363  22.429  82.786  1.00  0.00           H  
ATOM    146 H5''   U     5      46.026  21.583  82.572  1.00  0.00           H  
ATOM    147  H4'   U     5      47.196  21.068  84.584  1.00  0.00           H  
ATOM    148  H3'   U     5      44.278  21.977  84.781  1.00  0.00           H  
ATOM    149  H1'   U     5      46.957  22.775  87.437  1.00  0.00           H  
ATOM    150  H2'   U     5      44.476  21.547  87.214  1.00  0.00           H  
ATOM    151 HO2'   U     5      45.710  20.091  87.908  1.00  0.00           H  
ATOM    152  H3    U     5      44.069  25.530  89.532  1.00  0.00           H  
ATOM    153  H5    U     5      43.703  26.563  85.481  1.00  0.00           H  
ATOM    154  H6    U     5      45.128  24.682  84.963  1.00  0.00           H  
ATOM    155  P     G     6      43.310  19.591  84.700  1.00  0.00           P  
ATOM    156  OP2   G     6      42.476  20.738  84.252  1.00  0.00           O  
ATOM    157  OP1   G     6      43.255  18.309  83.945  1.00  0.00           O  
ATOM    158  O5'   G     6      42.953  19.279  86.219  1.00  0.00           O  
ATOM    159  C5'   G     6      43.597  18.195  86.916  1.00  0.00           C  
ATOM    160  C4'   G     6      43.390  18.336  88.399  1.00  0.00           C  
ATOM    161  O4'   G     6      43.689  19.697  88.787  1.00  0.00           O  
ATOM    162  C3'   G     6      41.965  18.122  88.872  1.00  0.00           C  
ATOM    163  O3'   G     6      41.655  16.740  88.991  1.00  0.00           O  
ATOM    164  C1'   G     6      42.846  20.057  89.882  1.00  0.00           C  
ATOM    165  C2'   G     6      41.947  18.863  90.202  1.00  0.00           C  
ATOM    166  O2'   G     6      42.507  18.133  91.275  1.00  0.00           O  
ATOM    167  N1    G     6      40.162  23.888  91.848  1.00  0.00           N  
ATOM    168  C2    G     6      40.771  22.832  92.482  1.00  0.00           C  
ATOM    169  N2    G     6      40.662  22.788  93.814  1.00  0.00           N  
ATOM    170  N3    G     6      41.443  21.887  91.855  1.00  0.00           N  
ATOM    171  C4    G     6      41.475  22.088  90.520  1.00  0.00           C  
ATOM    172  C5    G     6      40.910  23.110  89.790  1.00  0.00           C  
ATOM    173  C6    G     6      40.178  24.115  90.474  1.00  0.00           C  
ATOM    174  O6    G     6      39.596  25.100  90.000  1.00  0.00           O  
ATOM    175  N7    G     6      41.173  22.955  88.437  1.00  0.00           N  
ATOM    176  C8    G     6      41.881  21.860  88.367  1.00  0.00           C  
ATOM    177  N9    G     6      42.101  21.282  89.597  1.00  0.00           N  
ATOM    178  H5'   G     6      44.673  18.187  86.690  1.00  0.00           H  
ATOM    179 H5''   G     6      43.189  17.232  86.573  1.00  0.00           H  
ATOM    180  H4'   G     6      44.044  17.569  88.836  1.00  0.00           H  
ATOM    181  H3'   G     6      41.205  18.506  88.176  1.00  0.00           H  
ATOM    182  H1'   G     6      43.444  20.258  90.783  1.00  0.00           H  
ATOM    183  H2'   G     6      40.929  19.099  90.542  1.00  0.00           H  
ATOM    184 HO2'   G     6      41.903  18.192  92.070  1.00  0.00           H  
ATOM    185  H1    G     6      39.669  24.546  92.417  1.00  0.00           H  
ATOM    186  H22   G     6      41.090  22.042  94.326  1.00  0.00           H  
ATOM    187  H21   G     6      40.155  23.500  94.299  1.00  0.00           H  
ATOM    188  H8    G     6      42.261  21.443  87.422  1.00  0.00           H  
ATOM    189  P     C     7      40.135  16.248  88.832  1.00  0.00           P  
ATOM    190  OP2   C     7      39.491  17.026  87.747  1.00  0.00           O  
ATOM    191  OP1   C     7      40.188  14.769  88.744  1.00  0.00           O  
ATOM    192  O5'   C     7      39.450  16.655  90.211  1.00  0.00           O  
ATOM    193  C5'   C     7      39.857  16.034  91.420  1.00  0.00           C  
ATOM    194  C4'   C     7      39.326  16.786  92.613  1.00  0.00           C  
ATOM    195  O4'   C     7      39.740  18.174  92.513  1.00  0.00           O  
ATOM    196  C3'   C     7      37.816  16.884  92.718  1.00  0.00           C  
ATOM    197  O3'   C     7      37.228  15.714  93.261  1.00  0.00           O  
ATOM    198  C1'   C     7      38.753  19.008  93.096  1.00  0.00           C  
ATOM    199  C2'   C     7      37.637  18.101  93.614  1.00  0.00           C  
ATOM    200  O2'   C     7      37.870  17.815  94.980  1.00  0.00           O  
ATOM    201  N1    C     7      38.292  20.006  92.108  1.00  0.00           N  
ATOM    202  C2    C     7      37.815  21.242  92.574  1.00  0.00           C  
ATOM    203  O2    C     7      37.793  21.461  93.796  1.00  0.00           O  
ATOM    204  N3    C     7      37.394  22.165  91.684  1.00  0.00           N  
ATOM    205  C4    C     7      37.437  21.902  90.378  1.00  0.00           C  
ATOM    206  N4    C     7      37.021  22.852  89.542  1.00  0.00           N  
ATOM    207  C5    C     7      37.911  20.656  89.874  1.00  0.00           C  
ATOM    208  C6    C     7      38.325  19.745  90.765  1.00  0.00           C  
ATOM    209  H5'   C     7      40.954  15.991  91.473  1.00  0.00           H  
ATOM    210 H5''   C     7      39.493  14.996  91.452  1.00  0.00           H  
ATOM    211  H4'   C     7      39.728  16.237  93.477  1.00  0.00           H  
ATOM    212  H3'   C     7      37.312  16.995  91.746  1.00  0.00           H  
ATOM    213  H1'   C     7      39.129  19.576  93.958  1.00  0.00           H  
ATOM    214  H2'   C     7      36.615  18.504  93.584  1.00  0.00           H  
ATOM    215 HO2'   C     7      37.709  16.842  95.150  1.00  0.00           H  
ATOM    216  H42   C     7      37.036  22.693  88.555  1.00  0.00           H  
ATOM    217  H41   C     7      36.693  23.725  89.902  1.00  0.00           H  
ATOM    218  H5    C     7      37.934  20.450  88.794  1.00  0.00           H  
ATOM    219  H6    C     7      38.698  18.772  90.413  1.00  0.00           H  
ATOM    220  P     G     8      35.798  15.227  92.715  1.00  0.00           P  
ATOM    221  OP2   G     8      35.845  15.215  91.229  1.00  0.00           O  
ATOM    222  OP1   G     8      35.482  13.971  93.454  1.00  0.00           O  
ATOM    223  O5'   G     8      34.786  16.378  93.172  1.00  0.00           O  
ATOM    224  C5'   G     8      34.517  16.574  94.566  1.00  0.00           C  
ATOM    225  C4'   G     8      33.579  17.738  94.793  1.00  0.00           C  
ATOM    226  O4'   G     8      34.212  18.987  94.426  1.00  0.00           O  
ATOM    227  C3'   G     8      32.286  17.799  94.003  1.00  0.00           C  
ATOM    228  O3'   G     8      31.311  16.905  94.533  1.00  0.00           O  
ATOM    229  C1'   G     8      33.227  19.957  94.188  1.00  0.00           C  
ATOM    230  C2'   G     8      31.875  19.247  94.249  1.00  0.00           C  
ATOM    231  O2'   G     8      31.349  19.435  95.549  1.00  0.00           O  
ATOM    232  N1    G     8      32.439  23.980  91.169  1.00  0.00           N  
ATOM    233  C2    G     8      31.967  23.742  92.438  1.00  0.00           C  
ATOM    234  N2    G     8      31.173  24.704  92.964  1.00  0.00           N  
ATOM    235  N3    G     8      32.243  22.646  93.135  1.00  0.00           N  
ATOM    236  C4    G     8      33.037  21.794  92.447  1.00  0.00           C  
ATOM    237  C5    G     8      33.555  21.939  91.177  1.00  0.00           C  
ATOM    238  C6    G     8      33.253  23.118  90.443  1.00  0.00           C  
ATOM    239  O6    G     8      33.615  23.431  89.304  1.00  0.00           O  
ATOM    240  N7    G     8      34.322  20.834  90.827  1.00  0.00           N  
ATOM    241  C8    G     8      34.258  20.051  91.869  1.00  0.00           C  
ATOM    242  N9    G     8      33.497  20.570  92.889  1.00  0.00           N  
ATOM    243  H5'   G     8      35.455  16.759  95.109  1.00  0.00           H  
ATOM    244 H5''   G     8      34.071  15.665  94.995  1.00  0.00           H  
ATOM    245  H4'   G     8      33.307  17.661  95.856  1.00  0.00           H  
ATOM    246  H3'   G     8      32.394  17.486  92.954  1.00  0.00           H  
ATOM    247  H1'   G     8      33.191  20.777  94.920  1.00  0.00           H  
ATOM    248  H2'   G     8      31.082  19.584  93.567  1.00  0.00           H  
ATOM    249 HO2'   G     8      30.410  19.775  95.484  1.00  0.00           H  
ATOM    250  H1    G     8      32.177  24.840  90.732  1.00  0.00           H  
ATOM    251  H22   G     8      30.792  24.589  93.882  1.00  0.00           H  
ATOM    252  H21   G     8      30.967  25.526  92.436  1.00  0.00           H  
ATOM    253  H8    G     8      34.763  19.074  91.926  1.00  0.00           H  
ATOM    254  P     G     9      30.255  16.191  93.555  1.00  0.00           P  
ATOM    255  OP2   G     9      30.878  16.073  92.212  1.00  0.00           O  
ATOM    256  OP1   G     9      29.745  14.974  94.237  1.00  0.00           O  
ATOM    257  O5'   G     9      29.056  17.236  93.452  1.00  0.00           O  
ATOM    258  C5'   G     9      28.316  17.613  94.604  1.00  0.00           C  
ATOM    259  C4'   G     9      27.657  18.958  94.424  1.00  0.00           C  
ATOM    260  O4'   G     9      28.635  19.998  94.150  1.00  0.00           O  
ATOM    261  C3'   G     9      26.705  19.082  93.244  1.00  0.00           C  
ATOM    262  O3'   G     9      25.462  18.436  93.465  1.00  0.00           O  
ATOM    263  C1'   G     9      28.048  20.992  93.376  1.00  0.00           C  
ATOM    264  C2'   G     9      26.580  20.601  93.189  1.00  0.00           C  
ATOM    265  O2'   G     9      25.811  21.095  94.275  1.00  0.00           O  
ATOM    266  N1    G     9      29.349  23.993  89.476  1.00  0.00           N  
ATOM    267  C2    G     9      28.604  24.285  90.592  1.00  0.00           C  
ATOM    268  N2    G     9      28.140  25.540  90.687  1.00  0.00           N  
ATOM    269  N3    G     9      28.331  23.411  91.547  1.00  0.00           N  
ATOM    270  C4    G     9      28.871  22.200  91.293  1.00  0.00           C  
ATOM    271  C5    G     9      29.630  21.806  90.212  1.00  0.00           C  
ATOM    272  C6    G     9      29.915  22.753  89.194  1.00  0.00           C  
ATOM    273  O6    G     9      30.571  22.597  88.158  1.00  0.00           O  
ATOM    274  N7    G     9      29.996  20.473  90.326  1.00  0.00           N  
ATOM    275  C8    G     9      29.463  20.087  91.454  1.00  0.00           C  
ATOM    276  N9    G     9      28.767  21.085  92.092  1.00  0.00           N  
ATOM    277  H5'   G     9      28.920  17.653  95.374  1.00  0.00           H  
ATOM    278 H5''   G     9      27.625  16.938  94.774  1.00  0.00           H  
ATOM    279  H4'   G     9      27.172  19.172  95.248  1.00  0.00           H  
ATOM    280  H3'   G     9      27.092  18.754  92.407  1.00  0.00           H  
ATOM    281  H1'   G     9      28.100  21.853  93.842  1.00  0.00           H  
ATOM    282  H2'   G     9      26.224  20.902  92.326  1.00  0.00           H  
ATOM    283 HO2'   G     9      25.197  20.393  94.577  1.00  0.00           H  
ATOM    284  H1    G     9      29.495  24.712  88.826  1.00  0.00           H  
ATOM    285  H22   G     9      27.602  25.806  91.462  1.00  0.00           H  
ATOM    286  H21   G     9      28.338  26.193  89.984  1.00  0.00           H  
ATOM    287  H8    G     9      29.551  19.178  91.809  1.00  0.00           H  
ATOM    288  P     G    10      24.508  18.074  92.224  1.00  0.00           P  
ATOM    289  OP2   G    10      25.341  17.430  91.176  1.00  0.00           O  
ATOM    290  OP1   G    10      23.315  17.365  92.751  1.00  0.00           O  
ATOM    291  O5'   G    10      24.035  19.493  91.674  1.00  0.00           O  
ATOM    292  C5'   G    10      23.625  19.652  90.324  1.00  0.00           C  
ATOM    293  C4'   G    10      23.433  21.105  89.970  1.00  0.00           C  
ATOM    294  O4'   G    10      24.708  21.785  90.054  1.00  0.00           O  
ATOM    295  C3'   G    10      22.936  21.389  88.561  1.00  0.00           C  
ATOM    296  O3'   G    10      21.523  21.346  88.453  1.00  0.00           O  
ATOM    297  C1'   G    10      24.829  22.744  89.017  1.00  0.00           C  
ATOM    298  C2'   G    10      23.509  22.767  88.250  1.00  0.00           C  
ATOM    299  O2'   G    10      22.685  23.794  88.783  1.00  0.00           O  
ATOM    300  N1    G    10      27.821  24.036  85.106  1.00  0.00           N  
ATOM    301  C2    G    10      26.774  24.723  85.670  1.00  0.00           C  
ATOM    302  N2    G    10      26.480  25.913  85.125  1.00  0.00           N  
ATOM    303  N3    G    10      26.065  24.279  86.695  1.00  0.00           N  
ATOM    304  C4    G    10      26.492  23.071  87.119  1.00  0.00           C  
ATOM    305  C5    G    10      27.525  22.302  86.626  1.00  0.00           C  
ATOM    306  C6    G    10      28.277  22.790  85.526  1.00  0.00           C  
ATOM    307  O6    G    10      29.230  22.257  84.947  1.00  0.00           O  
ATOM    308  N7    G    10      27.644  21.119  87.342  1.00  0.00           N  
ATOM    309  C8    G    10      26.698  21.189  88.239  1.00  0.00           C  
ATOM    310  N9    G    10      25.962  22.346  88.161  1.00  0.00           N  
ATOM    311  H5'   G    10      22.780  19.175  90.187  1.00  0.00           H  
ATOM    312 H5''   G    10      24.308  19.266  89.735  1.00  0.00           H  
ATOM    313  H4'   G    10      22.816  21.515  90.613  1.00  0.00           H  
ATOM    314  H3'   G    10      23.332  20.733  87.952  1.00  0.00           H  
ATOM    315  H1'   G    10      25.002  23.631  89.397  1.00  0.00           H  
ATOM    316  H2'   G    10      23.656  22.882  87.288  1.00  0.00           H  
ATOM    317 HO2'   G    10      21.783  23.437  88.926  1.00  0.00           H  
ATOM    318  H1    G    10      28.282  24.452  84.349  1.00  0.00           H  
ATOM    319  H22   G    10      25.743  26.449  85.487  1.00  0.00           H  
ATOM    320  H21   G    10      27.001  26.249  84.366  1.00  0.00           H  
ATOM    321  H8    G    10      26.532  20.486  88.902  1.00  0.00           H  
ATOM    322  P     A    11      20.831  20.593  87.213  1.00  0.00           P  
ATOM    323  OP2   A    11      21.800  19.607  86.675  1.00  0.00           O  
ATOM    324  OP1   A    11      19.484  20.141  87.643  1.00  0.00           O  
ATOM    325  O5'   A    11      20.641  21.741  86.123  1.00  0.00           O  
ATOM    326  C5'   A    11      19.988  22.958  86.453  1.00  0.00           C  
ATOM    327  C4'   A    11      20.313  24.047  85.461  1.00  0.00           C  
ATOM    328  O4'   A    11      21.752  24.069  85.275  1.00  0.00           O  
ATOM    329  C3'   A    11      19.710  23.888  84.074  1.00  0.00           C  
ATOM    330  O3'   A    11      19.529  25.123  83.403  1.00  0.00           O  
ATOM    331  C1'   A    11      22.055  23.702  83.932  1.00  0.00           C  
ATOM    332  C2'   A    11      20.785  23.118  83.327  1.00  0.00           C  
ATOM    333  O2'   A    11      20.759  23.414  81.938  1.00  0.00           O  
ATOM    334  N1    A    11      26.921  22.689  82.574  1.00  0.00           N  
ATOM    335  C2    A    11      26.136  23.756  82.380  1.00  0.00           C  
ATOM    336  N3    A    11      24.875  23.954  82.761  1.00  0.00           N  
ATOM    337  C4    A    11      24.407  22.883  83.426  1.00  0.00           C  
ATOM    338  C5    A    11      25.093  21.715  83.704  1.00  0.00           C  
ATOM    339  C6    A    11      26.420  21.631  83.246  1.00  0.00           C  
ATOM    340  N6    A    11      27.203  20.567  83.439  1.00  0.00           N  
ATOM    341  N7    A    11      24.289  20.830  84.410  1.00  0.00           N  
ATOM    342  C8    A    11      23.155  21.472  84.541  1.00  0.00           C  
ATOM    343  N9    A    11      23.155  22.721  83.969  1.00  0.00           N  
ATOM    344  H5'   A    11      20.275  23.243  87.346  1.00  0.00           H  
ATOM    345 H5''   A    11      19.020  22.811  86.461  1.00  0.00           H  
ATOM    346  H4'   A    11      20.012  24.906  85.824  1.00  0.00           H  
ATOM    347  H3'   A    11      18.904  23.332  84.136  1.00  0.00           H  
ATOM    348  H1'   A    11      22.333  24.486  83.412  1.00  0.00           H  
ATOM    349  H2'   A    11      20.720  22.155  83.495  1.00  0.00           H  
ATOM    350 HO2'   A    11      19.856  23.701  81.691  1.00  0.00           H  
ATOM    351  H2    A    11      26.547  24.497  81.887  1.00  0.00           H  
ATOM    352  H61   A    11      28.122  20.567  83.096  1.00  0.00           H  
ATOM    353  H62   A    11      26.861  19.788  83.924  1.00  0.00           H  
ATOM    354  H8    A    11      22.377  21.096  85.004  1.00  0.00           H  
ATOM    355  P     A    12      18.120  25.466  82.709  1.00  0.00           P  
ATOM    356  OP2   A    12      18.001  24.644  81.479  1.00  0.00           O  
ATOM    357  OP1   A    12      17.064  25.389  83.749  1.00  0.00           O  
ATOM    358  O5'   A    12      18.269  26.991  82.270  1.00  0.00           O  
ATOM    359  C5'   A    12      17.632  28.026  83.003  1.00  0.00           C  
ATOM    360  C4'   A    12      18.427  29.307  82.959  1.00  0.00           C  
ATOM    361  O4'   A    12      19.544  29.251  83.883  1.00  0.00           O  
ATOM    362  C3'   A    12      19.082  29.640  81.627  1.00  0.00           C  
ATOM    363  O3'   A    12      18.172  30.168  80.678  1.00  0.00           O  
ATOM    364  C1'   A    12      20.636  29.960  83.348  1.00  0.00           C  
ATOM    365  C2'   A    12      20.172  30.609  82.050  1.00  0.00           C  
ATOM    366  O2'   A    12      19.637  31.894  82.332  1.00  0.00           O  
ATOM    367  N1    A    12      25.556  29.394  81.923  1.00  0.00           N  
ATOM    368  C2    A    12      24.767  30.472  82.027  1.00  0.00           C  
ATOM    369  N3    A    12      23.492  30.547  82.405  1.00  0.00           N  
ATOM    370  C4    A    12      23.012  29.327  82.704  1.00  0.00           C  
ATOM    371  C5    A    12      23.700  28.129  82.645  1.00  0.00           C  
ATOM    372  C6    A    12      25.042  28.184  82.231  1.00  0.00           C  
ATOM    373  N6    A    12      25.829  27.111  82.126  1.00  0.00           N  
ATOM    374  N7    A    12      22.881  27.075  83.026  1.00  0.00           N  
ATOM    375  C8    A    12      21.737  27.649  83.303  1.00  0.00           C  
ATOM    376  N9    A    12      21.744  29.011  83.129  1.00  0.00           N  
ATOM    377  H5'   A    12      17.534  27.743  83.937  1.00  0.00           H  
ATOM    378 H5''   A    12      16.744  28.188  82.624  1.00  0.00           H  
ATOM    379  H4'   A    12      17.845  30.051  83.220  1.00  0.00           H  
ATOM    380  H3'   A    12      19.493  28.829  81.259  1.00  0.00           H  
ATOM    381  H1'   A    12      20.921  30.656  83.977  1.00  0.00           H  
ATOM    382  H2'   A    12      20.892  30.652  81.386  1.00  0.00           H  
ATOM    383 HO2'   A    12      18.814  32.017  81.814  1.00  0.00           H  
ATOM    384  H2    A    12      25.187  31.325  81.792  1.00  0.00           H  
ATOM    385  H61   A    12      26.759  27.212  81.831  1.00  0.00           H  
ATOM    386  H62   A    12      25.478  26.222  82.344  1.00  0.00           H  
ATOM    387  H8    A    12      20.947  27.152  83.605  1.00  0.00           H  
ATOM    388  P     A    13      18.303  29.772  79.126  1.00  0.00           P  
ATOM    389  OP2   A    13      18.508  28.305  79.042  1.00  0.00           O  
ATOM    390  OP1   A    13      17.173  30.399  78.395  1.00  0.00           O  
ATOM    391  O5'   A    13      19.649  30.485  78.658  1.00  0.00           O  
ATOM    392  C5'   A    13      19.773  31.899  78.688  1.00  0.00           C  
ATOM    393  C4'   A    13      21.188  32.337  78.403  1.00  0.00           C  
ATOM    394  O4'   A    13      22.092  31.773  79.390  1.00  0.00           O  
ATOM    395  C3'   A    13      21.764  31.904  77.064  1.00  0.00           C  
ATOM    396  O3'   A    13      21.387  32.756  75.996  1.00  0.00           O  
ATOM    397  C1'   A    13      23.324  31.452  78.777  1.00  0.00           C  
ATOM    398  C2'   A    13      23.266  31.926  77.328  1.00  0.00           C  
ATOM    399  O2'   A    13      23.782  33.247  77.253  1.00  0.00           O  
ATOM    400  N1    A    13      26.731  27.628  78.207  1.00  0.00           N  
ATOM    401  C2    A    13      26.824  28.952  78.023  1.00  0.00           C  
ATOM    402  N3    A    13      25.895  29.891  78.190  1.00  0.00           N  
ATOM    403  C4    A    13      24.736  29.346  78.601  1.00  0.00           C  
ATOM    404  C5    A    13      24.488  28.007  78.834  1.00  0.00           C  
ATOM    405  C6    A    13      25.553  27.114  78.621  1.00  0.00           C  
ATOM    406  N6    A    13      25.461  25.795  78.803  1.00  0.00           N  
ATOM    407  N7    A    13      23.177  27.816  79.249  1.00  0.00           N  
ATOM    408  C8    A    13      22.671  29.025  79.258  1.00  0.00           C  
ATOM    409  N9    A    13      23.560  30.000  78.877  1.00  0.00           N  
ATOM    410  H5'   A    13      19.510  32.225  79.575  1.00  0.00           H  
ATOM    411 H5''   A    13      19.176  32.288  78.016  1.00  0.00           H  
ATOM    412  H4'   A    13      21.234  33.315  78.455  1.00  0.00           H  
ATOM    413  H3'   A    13      21.485  30.983  76.877  1.00  0.00           H  
ATOM    414  H1'   A    13      24.037  31.933  79.248  1.00  0.00           H  
ATOM    415  H2'   A    13      23.745  31.314  76.731  1.00  0.00           H  
ATOM    416 HO2'   A    13      24.658  33.223  76.815  1.00  0.00           H  
ATOM    417  H2    A    13      27.699  29.274  77.723  1.00  0.00           H  
ATOM    418  H61   A    13      26.239  25.222  78.638  1.00  0.00           H  
ATOM    419  H62   A    13      24.617  25.399  79.103  1.00  0.00           H  
ATOM    420  H8    A    13      21.744  29.215  79.514  1.00  0.00           H  
ATOM    421  P     G    14      22.081  32.588  74.565  1.00  0.00           P  
ATOM    422  OP2   G    14      21.809  31.190  74.143  1.00  0.00           O  
ATOM    423  OP1   G    14      21.584  33.715  73.736  1.00  0.00           O  
ATOM    424  O5'   G    14      23.657  32.755  74.730  1.00  0.00           O  
ATOM    425  C5'   G    14      24.524  32.634  73.612  1.00  0.00           C  
ATOM    426  C4'   G    14      25.443  31.446  73.751  1.00  0.00           C  
ATOM    427  O4'   G    14      24.781  30.205  73.385  1.00  0.00           O  
ATOM    428  C3'   G    14      26.676  31.448  72.859  1.00  0.00           C  
ATOM    429  O3'   G    14      27.699  32.308  73.332  1.00  0.00           O  
ATOM    430  C1'   G    14      25.679  29.316  72.749  1.00  0.00           C  
ATOM    431  C2'   G    14      27.058  29.972  72.839  1.00  0.00           C  
ATOM    432  O2'   G    14      27.680  29.585  74.056  1.00  0.00           O  
ATOM    433  N1    G    14      26.534  27.018  68.287  1.00  0.00           N  
ATOM    434  C2    G    14      27.225  26.915  69.470  1.00  0.00           C  
ATOM    435  N2    G    14      28.285  26.092  69.472  1.00  0.00           N  
ATOM    436  N3    G    14      26.902  27.569  70.574  1.00  0.00           N  
ATOM    437  C4    G    14      25.815  28.350  70.398  1.00  0.00           C  
ATOM    438  C5    G    14      25.055  28.523  69.261  1.00  0.00           C  
ATOM    439  C6    G    14      25.412  27.816  68.084  1.00  0.00           C  
ATOM    440  O6    G    14      24.864  27.835  66.977  1.00  0.00           O  
ATOM    441  N7    G    14      24.017  29.415  69.494  1.00  0.00           N  
ATOM    442  C8    G    14      24.163  29.761  70.744  1.00  0.00           C  
ATOM    443  N9    G    14      25.233  29.152  71.352  1.00  0.00           N  
ATOM    444  H5'   G    14      25.063  33.448  73.535  1.00  0.00           H  
ATOM    445 H5''   G    14      23.985  32.528  72.800  1.00  0.00           H  
ATOM    446  H4'   G    14      25.729  31.399  74.688  1.00  0.00           H  
ATOM    447  H3'   G    14      26.422  31.721  71.954  1.00  0.00           H  
ATOM    448  H1'   G    14      25.705  28.440  73.188  1.00  0.00           H  
ATOM    449  H2'   G    14      27.614  29.755  72.062  1.00  0.00           H  
ATOM    450 HO2'   G    14      27.926  28.637  74.001  1.00  0.00           H  
ATOM    451  H1    G    14      26.855  26.490  67.527  1.00  0.00           H  
ATOM    452  H22   G    14      28.816  25.978  70.288  1.00  0.00           H  
ATOM    453  H21   G    14      28.530  25.604  68.658  1.00  0.00           H  
ATOM    454  H8    G    14      23.567  30.390  71.202  1.00  0.00           H  
ATOM    455  P     G    15      28.548  33.199  72.298  1.00  0.00           P  
ATOM    456  OP2   G    15      27.686  33.483  71.122  1.00  0.00           O  
ATOM    457  OP1   G    15      29.156  34.325  73.052  1.00  0.00           O  
ATOM    458  O5'   G    15      29.722  32.231  71.826  1.00  0.00           O  
ATOM    459  C5'   G    15      30.796  31.910  72.697  1.00  0.00           C  
ATOM    460  C4'   G    15      31.694  30.853  72.103  1.00  0.00           C  
ATOM    461  O4'   G    15      30.905  29.681  71.754  1.00  0.00           O  
ATOM    462  C3'   G    15      32.389  31.229  70.807  1.00  0.00           C  
ATOM    463  O3'   G    15      33.534  32.047  71.010  1.00  0.00           O  
ATOM    464  C1'   G    15      31.456  29.075  70.585  1.00  0.00           C  
ATOM    465  C2'   G    15      32.720  29.863  70.225  1.00  0.00           C  
ATOM    466  O2'   G    15      33.845  29.255  70.815  1.00  0.00           O  
ATOM    467  N1    G    15      30.378  27.754  65.801  1.00  0.00           N  
ATOM    468  C2    G    15      31.446  27.396  66.583  1.00  0.00           C  
ATOM    469  N2    G    15      32.366  26.613  66.006  1.00  0.00           N  
ATOM    470  N3    G    15      31.602  27.779  67.839  1.00  0.00           N  
ATOM    471  C4    G    15      30.586  28.565  68.260  1.00  0.00           C  
ATOM    472  C5    G    15      29.471  28.976  67.563  1.00  0.00           C  
ATOM    473  C6    G    15      29.320  28.561  66.210  1.00  0.00           C  
ATOM    474  O6    G    15      28.409  28.832  65.419  1.00  0.00           O  
ATOM    475  N7    G    15      28.658  29.774  68.358  1.00  0.00           N  
ATOM    476  C8    G    15      29.288  29.843  69.499  1.00  0.00           C  
ATOM    477  N9    G    15      30.475  29.150  69.504  1.00  0.00           N  
ATOM    478  H5'   G    15      30.434  31.582  73.546  1.00  0.00           H  
ATOM    479 H5''   G    15      31.323  32.719  72.866  1.00  0.00           H  
ATOM    480  H4'   G    15      32.458  30.685  72.876  1.00  0.00           H  
ATOM    481  H3'   G    15      31.766  31.830  70.129  1.00  0.00           H  
ATOM    482  H1'   G    15      31.756  28.022  70.692  1.00  0.00           H  
ATOM    483  H2'   G    15      32.966  29.907  69.154  1.00  0.00           H  
ATOM    484 HO2'   G    15      34.032  28.384  70.360  1.00  0.00           H  
ATOM    485  H1    G    15      30.357  27.411  64.862  1.00  0.00           H  
ATOM    486  H22   G    15      33.169  26.320  66.526  1.00  0.00           H  
ATOM    487  H21   G    15      32.252  26.323  65.057  1.00  0.00           H  
ATOM    488  H8    G    15      28.912  30.409  70.365  1.00  0.00           H  
ATOM    489  P     G    16      33.802  33.295  70.024  1.00  0.00           P  
ATOM    490  OP2   G    16      32.517  33.677  69.370  1.00  0.00           O  
ATOM    491  OP1   G    16      34.575  34.324  70.764  1.00  0.00           O  
ATOM    492  O5'   G    16      34.775  32.696  68.913  1.00  0.00           O  
ATOM    493  C5'   G    16      35.831  31.780  69.263  1.00  0.00           C  
ATOM    494  C4'   G    16      36.175  30.913  68.078  1.00  0.00           C  
ATOM    495  O4'   G    16      35.075  30.007  67.797  1.00  0.00           O  
ATOM    496  C3'   G    16      36.402  31.639  66.761  1.00  0.00           C  
ATOM    497  O3'   G    16      37.697  32.206  66.657  1.00  0.00           O  
ATOM    498  C1'   G    16      34.956  29.810  66.377  1.00  0.00           C  
ATOM    499  C2'   G    16      36.125  30.554  65.730  1.00  0.00           C  
ATOM    500  O2'   G    16      37.226  29.665  65.609  1.00  0.00           O  
ATOM    501  N1    G    16      31.701  29.919  62.465  1.00  0.00           N  
ATOM    502  C2    G    16      32.931  29.316  62.561  1.00  0.00           C  
ATOM    503  N2    G    16      33.357  28.654  61.475  1.00  0.00           N  
ATOM    504  N3    G    16      33.692  29.359  63.642  1.00  0.00           N  
ATOM    505  C4    G    16      33.114  30.065  64.638  1.00  0.00           C  
ATOM    506  C5    G    16      31.892  30.704  64.645  1.00  0.00           C  
ATOM    507  C6    G    16      31.088  30.651  63.477  1.00  0.00           C  
ATOM    508  O6    G    16      29.975  31.153  63.286  1.00  0.00           O  
ATOM    509  N7    G    16      31.664  31.319  65.866  1.00  0.00           N  
ATOM    510  C8    G    16      32.731  31.049  66.569  1.00  0.00           C  
ATOM    511  N9    G    16      33.651  30.291  65.885  1.00  0.00           N  
ATOM    512  H5'   G    16      35.521  31.150  70.108  1.00  0.00           H  
ATOM    513 H5''   G    16      36.729  32.338  69.566  1.00  0.00           H  
ATOM    514  H4'   G    16      36.973  30.385  68.291  1.00  0.00           H  
ATOM    515  H3'   G    16      35.731  32.350  66.667  1.00  0.00           H  
ATOM    516  H1'   G    16      35.040  28.850  66.196  1.00  0.00           H  
ATOM    517  H2'   G    16      35.871  30.937  64.864  1.00  0.00           H  
ATOM    518 HO2'   G    16      38.030  30.102  65.959  1.00  0.00           H  
ATOM    519  H1    G    16      31.215  29.828  61.618  1.00  0.00           H  
ATOM    520  H22   G    16      34.228  28.204  61.486  1.00  0.00           H  
ATOM    521  H21   G    16      32.800  28.618  60.670  1.00  0.00           H  
ATOM    522  H8    G    16      32.862  31.355  67.490  1.00  0.00           H  
ATOM    523  P     G    17      37.960  33.440  65.660  1.00  0.00           P  
ATOM    524  OP2   G    17      36.841  34.403  65.814  1.00  0.00           O  
ATOM    525  OP1   G    17      39.359  33.900  65.857  1.00  0.00           O  
ATOM    526  O5'   G    17      37.856  32.791  64.208  1.00  0.00           O  
ATOM    527  C5'   G    17      38.879  31.941  63.713  1.00  0.00           C  
ATOM    528  C4'   G    17      38.610  31.519  62.290  1.00  0.00           C  
ATOM    529  O4'   G    17      37.374  30.763  62.228  1.00  0.00           O  
ATOM    530  C3'   G    17      38.406  32.646  61.288  1.00  0.00           C  
ATOM    531  O3'   G    17      39.623  33.239  60.866  1.00  0.00           O  
ATOM    532  C1'   G    17      36.727  31.017  60.954  1.00  0.00           C  
ATOM    533  C2'   G    17      37.641  31.958  60.166  1.00  0.00           C  
ATOM    534  O2'   G    17      38.507  31.183  59.351  1.00  0.00           O  
ATOM    535  N1    G    17      32.259  32.079  58.757  1.00  0.00           N  
ATOM    536  C2    G    17      33.383  31.502  58.218  1.00  0.00           C  
ATOM    537  N2    G    17      33.313  31.160  56.923  1.00  0.00           N  
ATOM    538  N3    G    17      34.495  31.274  58.898  1.00  0.00           N  
ATOM    539  C4    G    17      34.395  31.679  60.181  1.00  0.00           C  
ATOM    540  C5    G    17      33.320  32.265  60.818  1.00  0.00           C  
ATOM    541  C6    G    17      32.134  32.504  60.077  1.00  0.00           C  
ATOM    542  O6    G    17      31.075  33.012  60.462  1.00  0.00           O  
ATOM    543  N7    G    17      33.619  32.530  62.146  1.00  0.00           N  
ATOM    544  C8    G    17      34.846  32.109  62.291  1.00  0.00           C  
ATOM    545  N9    G    17      35.377  31.581  61.139  1.00  0.00           N  
ATOM    546  H5'   G    17      38.934  31.143  64.279  1.00  0.00           H  
ATOM    547 H5''   G    17      39.735  32.418  63.750  1.00  0.00           H  
ATOM    548  H4'   G    17      39.347  30.950  61.983  1.00  0.00           H  
ATOM    549  H3'   G    17      37.836  33.335  61.689  1.00  0.00           H  
ATOM    550  H1'   G    17      36.662  30.158  60.485  1.00  0.00           H  
ATOM    551  H2'   G    17      37.122  32.601  59.638  1.00  0.00           H  
ATOM    552 HO2'   G    17      39.427  31.497  59.474  1.00  0.00           H  
ATOM    553  H1    G    17      31.486  32.204  58.169  1.00  0.00           H  
ATOM    554  H22   G    17      34.085  30.742  56.484  1.00  0.00           H  
ATOM    555  H21   G    17      32.493  31.324  56.413  1.00  0.00           H  
ATOM    556  H8    G    17      35.338  32.164  63.137  1.00  0.00           H  
ATOM    557  P     U    18      39.690  34.816  60.565  1.00  0.00           P  
ATOM    558  OP2   U    18      39.107  35.530  61.728  1.00  0.00           O  
ATOM    559  OP1   U    18      41.069  35.141  60.119  1.00  0.00           O  
ATOM    560  O5'   U    18      38.712  35.013  59.323  1.00  0.00           O  
ATOM    561  C5'   U    18      39.013  34.443  58.058  1.00  0.00           C  
ATOM    562  C4'   U    18      37.858  34.576  57.097  1.00  0.00           C  
ATOM    563  O4'   U    18      36.715  33.832  57.591  1.00  0.00           O  
ATOM    564  C3'   U    18      37.320  35.984  56.887  1.00  0.00           C  
ATOM    565  O3'   U    18      38.097  36.744  55.977  1.00  0.00           O  
ATOM    566  C1'   U    18      35.502  34.522  57.265  1.00  0.00           C  
ATOM    567  C2'   U    18      35.897  35.728  56.410  1.00  0.00           C  
ATOM    568  O2'   U    18      35.873  35.350  55.042  1.00  0.00           O  
ATOM    569  N1    U    18      34.785  34.919  58.501  1.00  0.00           N  
ATOM    570  C2    U    18      33.450  35.253  58.376  1.00  0.00           C  
ATOM    571  O2    U    18      32.855  35.232  57.312  1.00  0.00           O  
ATOM    572  N3    U    18      32.827  35.614  59.546  1.00  0.00           N  
ATOM    573  C4    U    18      33.390  35.675  60.803  1.00  0.00           C  
ATOM    574  O4    U    18      32.694  36.020  61.760  1.00  0.00           O  
ATOM    575  C5    U    18      34.774  35.316  60.856  1.00  0.00           C  
ATOM    576  C6    U    18      35.405  34.960  59.732  1.00  0.00           C  
ATOM    577  H5'   U    18      39.221  33.493  58.178  1.00  0.00           H  
ATOM    578 H5''   U    18      39.797  34.896  57.681  1.00  0.00           H  
ATOM    579  H4'   U    18      38.126  34.208  56.229  1.00  0.00           H  
ATOM    580  H3'   U    18      37.291  36.448  57.750  1.00  0.00           H  
ATOM    581  H1'   U    18      34.931  33.923  56.739  1.00  0.00           H  
ATOM    582  H2'   U    18      35.315  36.497  56.586  1.00  0.00           H  
ATOM    583 HO2'   U    18      36.708  35.637  54.616  1.00  0.00           H  
ATOM    584  H3    U    18      31.879  35.854  59.479  1.00  0.00           H  
ATOM    585  H5    U    18      35.255  35.331  61.710  1.00  0.00           H  
ATOM    586  H6    U    18      36.352  34.720  59.795  1.00  0.00           H  
ATOM    587  P     C    19      38.122  38.349  56.079  1.00  0.00           P  
ATOM    588  OP2   C    19      38.143  38.718  57.517  1.00  0.00           O  
ATOM    589  OP1   C    19      39.191  38.849  55.177  1.00  0.00           O  
ATOM    590  O5'   C    19      36.719  38.796  55.475  1.00  0.00           O  
ATOM    591  C5'   C    19      36.457  38.691  54.083  1.00  0.00           C  
ATOM    592  C4'   C    19      35.027  39.046  53.757  1.00  0.00           C  
ATOM    593  O4'   C    19      34.123  38.156  54.461  1.00  0.00           O  
ATOM    594  C3'   C    19      34.570  40.437  54.170  1.00  0.00           C  
ATOM    595  O3'   C    19      34.978  41.446  53.262  1.00  0.00           O  
ATOM    596  C1'   C    19      32.940  38.871  54.858  1.00  0.00           C  
ATOM    597  C2'   C    19      33.060  40.276  54.266  1.00  0.00           C  
ATOM    598  O2'   C    19      32.457  40.288  52.979  1.00  0.00           O  
ATOM    599  N1    C    19      32.790  38.892  56.334  1.00  0.00           N  
ATOM    600  C2    C    19      31.526  39.169  56.870  1.00  0.00           C  
ATOM    601  O2    C    19      30.577  39.388  56.102  1.00  0.00           O  
ATOM    602  N3    C    19      31.363  39.194  58.213  1.00  0.00           N  
ATOM    603  C4    C    19      32.399  38.956  59.016  1.00  0.00           C  
ATOM    604  N4    C    19      32.191  38.991  60.335  1.00  0.00           N  
ATOM    605  C5    C    19      33.696  38.672  58.503  1.00  0.00           C  
ATOM    606  C6    C    19      33.846  38.649  57.173  1.00  0.00           C  
ATOM    607  H5'   C    19      36.633  37.772  53.794  1.00  0.00           H  
ATOM    608 H5''   C    19      37.055  39.299  53.599  1.00  0.00           H  
ATOM    609  H4'   C    19      34.888  38.939  52.792  1.00  0.00           H  
ATOM    610  H3'   C    19      34.928  40.642  55.060  1.00  0.00           H  
ATOM    611  H1'   C    19      32.169  38.414  54.460  1.00  0.00           H  
ATOM    612  H2'   C    19      32.663  40.950  54.858  1.00  0.00           H  
ATOM    613 HO2'   C    19      33.074  40.707  52.343  1.00  0.00           H  
ATOM    614  H42   C    19      32.932  38.820  60.952  1.00  0.00           H  
ATOM    615  H41   C    19      31.297  39.188  60.685  1.00  0.00           H  
ATOM    616  H5    C    19      34.452  38.497  59.102  1.00  0.00           H  
ATOM    617  H6    C    19      34.730  38.455  56.800  1.00  0.00           H  
ATOM    618  P     A    20      35.001  42.974  53.734  1.00  0.00           P  
ATOM    619  OP2   A    20      35.377  43.047  55.175  1.00  0.00           O  
ATOM    620  OP1   A    20      35.799  43.719  52.734  1.00  0.00           O  
ATOM    621  O5'   A    20      33.476  43.397  53.587  1.00  0.00           O  
ATOM    622  C5'   A    20      33.008  44.641  54.074  1.00  0.00           C  
ATOM    623  C4'   A    20      31.510  44.608  54.156  1.00  0.00           C  
ATOM    624  O4'   A    20      31.096  43.378  54.804  1.00  0.00           O  
ATOM    625  C3'   A    20      30.871  45.698  54.992  1.00  0.00           C  
ATOM    626  O3'   A    20      30.684  46.839  54.179  1.00  0.00           O  
ATOM    627  C1'   A    20      29.985  43.611  55.620  1.00  0.00           C  
ATOM    628  C2'   A    20      29.549  45.054  55.371  1.00  0.00           C  
ATOM    629  O2'   A    20      28.655  45.063  54.276  1.00  0.00           O  
ATOM    630  N1    A    20      28.473  43.301  60.500  1.00  0.00           N  
ATOM    631  C2    A    20      27.811  43.551  59.368  1.00  0.00           C  
ATOM    632  N3    A    20      28.262  43.600  58.128  1.00  0.00           N  
ATOM    633  C4    A    20      29.581  43.351  58.096  1.00  0.00           C  
ATOM    634  C5    A    20      30.397  43.071  59.174  1.00  0.00           C  
ATOM    635  C6    A    20      29.799  43.060  60.432  1.00  0.00           C  
ATOM    636  N6    A    20      30.462  42.839  61.564  1.00  0.00           N  
ATOM    637  N7    A    20      31.706  42.872  58.760  1.00  0.00           N  
ATOM    638  C8    A    20      31.654  43.042  57.460  1.00  0.00           C  
ATOM    639  N9    A    20      30.399  43.344  56.994  1.00  0.00           N  
ATOM    640  H5'   A    20      33.334  45.454  53.409  1.00  0.00           H  
ATOM    641 H5''   A    20      33.438  44.844  55.066  1.00  0.00           H  
ATOM    642  H4'   A    20      31.181  44.721  53.113  1.00  0.00           H  
ATOM    643  H3'   A    20      31.495  46.032  55.834  1.00  0.00           H  
ATOM    644  H1'   A    20      29.107  42.975  55.437  1.00  0.00           H  
ATOM    645  H2'   A    20      29.034  45.588  56.182  1.00  0.00           H  
ATOM    646 HO2'   A    20      28.934  45.768  53.623  1.00  0.00           H  
ATOM    647  H2    A    20      26.737  43.746  59.486  1.00  0.00           H  
ATOM    648  H61   A    20      29.977  42.854  62.439  1.00  0.00           H  
ATOM    649  H62   A    20      31.444  42.658  61.541  1.00  0.00           H  
ATOM    650  H8    A    20      32.534  42.954  56.806  1.00  0.00           H  
ATOM    651  P     A    21      31.000  48.305  54.758  1.00  0.00           P  
ATOM    652  OP2   A    21      32.146  48.191  55.695  1.00  0.00           O  
ATOM    653  OP1   A    21      31.078  49.246  53.613  1.00  0.00           O  
ATOM    654  O5'   A    21      29.704  48.670  55.610  1.00  0.00           O  
ATOM    655  C5'   A    21      28.430  48.773  54.990  1.00  0.00           C  
ATOM    656  C4'   A    21      27.322  48.842  56.011  1.00  0.00           C  
ATOM    657  O4'   A    21      27.211  47.599  56.746  1.00  0.00           O  
ATOM    658  C3'   A    21      27.496  49.872  57.117  1.00  0.00           C  
ATOM    659  O3'   A    21      27.220  51.195  56.691  1.00  0.00           O  
ATOM    660  C1'   A    21      26.726  47.872  58.032  1.00  0.00           C  
ATOM    661  C2'   A    21      26.504  49.372  58.135  1.00  0.00           C  
ATOM    662  O2'   A    21      25.172  49.677  57.748  1.00  0.00           O  
ATOM    663  N1    A    21      27.508  46.514  62.941  1.00  0.00           N  
ATOM    664  C2    A    21      26.422  46.949  62.289  1.00  0.00           C  
ATOM    665  N3    A    21      26.288  47.285  61.008  1.00  0.00           N  
ATOM    666  C4    A    21      27.454  47.138  60.354  1.00  0.00           C  
ATOM    667  C5    A    21      28.653  46.702  60.887  1.00  0.00           C  
ATOM    668  C6    A    21      28.662  46.376  62.255  1.00  0.00           C  
ATOM    669  N6    A    21      29.745  45.943  62.906  1.00  0.00           N  
ATOM    670  N7    A    21      29.642  46.675  59.913  1.00  0.00           N  
ATOM    671  C8    A    21      29.028  47.088  58.831  1.00  0.00           C  
ATOM    672  N9    A    21      27.702  47.386  59.026  1.00  0.00           N  
ATOM    673  H5'   A    21      28.288  47.990  54.418  1.00  0.00           H  
ATOM    674 H5''   A    21      28.407  49.581  54.438  1.00  0.00           H  
ATOM    675  H4'   A    21      26.473  49.002  55.547  1.00  0.00           H  
ATOM    676  H3'   A    21      28.405  49.804  57.479  1.00  0.00           H  
ATOM    677  H1'   A    21      25.872  47.407  58.158  1.00  0.00           H  
ATOM    678  H2'   A    21      26.708  49.711  59.032  1.00  0.00           H  
ATOM    679 HO2'   A    21      25.182  50.467  57.167  1.00  0.00           H  
ATOM    680  H2    A    21      25.610  47.031  62.833  1.00  0.00           H  
ATOM    681  H61   A    21      29.690  45.732  63.861  1.00  0.00           H  
ATOM    682  H62   A    21      30.593  45.835  62.428  1.00  0.00           H  
ATOM    683  H8    A    21      29.475  47.177  57.963  1.00  0.00           H  
ATOM    684  P     C    22      27.986  52.437  57.365  1.00  0.00           P  
ATOM    685  OP2   C    22      29.434  52.302  57.067  1.00  0.00           O  
ATOM    686  OP1   C    22      27.271  53.680  56.981  1.00  0.00           O  
ATOM    687  O5'   C    22      27.781  52.214  58.929  1.00  0.00           O  
ATOM    688  C5'   C    22      27.583  53.315  59.803  1.00  0.00           C  
ATOM    689  C4'   C    22      26.525  53.022  60.839  1.00  0.00           C  
ATOM    690  O4'   C    22      26.438  51.593  61.069  1.00  0.00           O  
ATOM    691  C3'   C    22      26.764  53.602  62.224  1.00  0.00           C  
ATOM    692  O3'   C    22      26.384  54.964  62.325  1.00  0.00           O  
ATOM    693  C1'   C    22      26.164  51.324  62.433  1.00  0.00           C  
ATOM    694  C2'   C    22      25.959  52.673  63.124  1.00  0.00           C  
ATOM    695  O2'   C    22      24.577  53.000  63.098  1.00  0.00           O  
ATOM    696  N1    C    22      27.312  50.571  62.997  1.00  0.00           N  
ATOM    697  C2    C    22      27.161  49.970  64.253  1.00  0.00           C  
ATOM    698  O2    C    22      26.081  50.085  64.853  1.00  0.00           O  
ATOM    699  N3    C    22      28.192  49.278  64.789  1.00  0.00           N  
ATOM    700  C4    C    22      29.341  49.170  64.124  1.00  0.00           C  
ATOM    701  N4    C    22      30.332  48.477  64.692  1.00  0.00           N  
ATOM    702  C5    C    22      29.527  49.769  62.846  1.00  0.00           C  
ATOM    703  C6    C    22      28.500  50.451  62.325  1.00  0.00           C  
ATOM    704  H5'   C    22      27.309  54.095  59.277  1.00  0.00           H  
ATOM    705 H5''   C    22      28.428  53.517  60.258  1.00  0.00           H  
ATOM    706  H4'   C    22      25.661  53.340  60.505  1.00  0.00           H  
ATOM    707  H3'   C    22      27.713  53.520  62.450  1.00  0.00           H  
ATOM    708  H1'   C    22      25.348  50.789  62.522  1.00  0.00           H  
ATOM    709  H2'   C    22      26.312  52.666  64.038  1.00  0.00           H  
ATOM    710 HO2'   C    22      24.477  53.946  62.864  1.00  0.00           H  
ATOM    711  H42   C    22      31.189  48.379  64.229  1.00  0.00           H  
ATOM    712  H41   C    22      30.200  48.067  65.573  1.00  0.00           H  
ATOM    713  H5    C    22      30.377  49.684  62.365  1.00  0.00           H  
ATOM    714  H6    C    22      28.608  50.870  61.447  1.00  0.00           H  
ATOM    715  P     A    23      27.227  55.972  63.251  1.00  0.00           P  
ATOM    716  OP2   A    23      28.670  55.713  63.016  1.00  0.00           O  
ATOM    717  OP1   A    23      26.685  57.340  63.055  1.00  0.00           O  
ATOM    718  O5'   A    23      26.880  55.511  64.736  1.00  0.00           O  
ATOM    719  C5'   A    23      25.570  55.665  65.260  1.00  0.00           C  
ATOM    720  C4'   A    23      25.384  54.874  66.530  1.00  0.00           C  
ATOM    721  O4'   A    23      25.634  53.464  66.308  1.00  0.00           O  
ATOM    722  C3'   A    23      26.333  55.209  67.670  1.00  0.00           C  
ATOM    723  O3'   A    23      26.002  56.418  68.330  1.00  0.00           O  
ATOM    724  C1'   A    23      26.111  52.887  67.495  1.00  0.00           C  
ATOM    725  C2'   A    23      26.186  53.984  68.553  1.00  0.00           C  
ATOM    726  O2'   A    23      24.968  54.019  69.283  1.00  0.00           O  
ATOM    727  N1    A    23      29.364  49.117  68.821  1.00  0.00           N  
ATOM    728  C2    A    23      28.145  49.451  69.263  1.00  0.00           C  
ATOM    729  N3    A    23      27.353  50.447  68.873  1.00  0.00           N  
ATOM    730  C4    A    23      27.937  51.165  67.897  1.00  0.00           C  
ATOM    731  C5    A    23      29.182  50.944  67.339  1.00  0.00           C  
ATOM    732  C6    A    23      29.922  49.858  67.839  1.00  0.00           C  
ATOM    733  N6    A    23      31.137  49.524  67.399  1.00  0.00           N  
ATOM    734  N7    A    23      29.453  51.886  66.356  1.00  0.00           N  
ATOM    735  C8    A    23      28.383  52.642  66.342  1.00  0.00           C  
ATOM    736  N9    A    23      27.425  52.263  67.249  1.00  0.00           N  
ATOM    737  H5'   A    23      24.920  55.357  64.593  1.00  0.00           H  
ATOM    738 H5''   A    23      25.408  56.613  65.447  1.00  0.00           H  
ATOM    739  H4'   A    23      24.458  54.977  66.836  1.00  0.00           H  
ATOM    740  H3'   A    23      27.249  55.255  67.323  1.00  0.00           H  
ATOM    741  H1'   A    23      25.472  52.201  67.782  1.00  0.00           H  
ATOM    742  H2'   A    23      26.960  53.871  69.143  1.00  0.00           H  
ATOM    743 HO2'   A    23      24.648  54.944  69.324  1.00  0.00           H  
ATOM    744  H2    A    23      27.785  48.882  69.976  1.00  0.00           H  
ATOM    745  H61   A    23      31.604  48.754  67.787  1.00  0.00           H  
ATOM    746  H62   A    23      31.562  50.047  66.688  1.00  0.00           H  
ATOM    747  H8    A    23      28.277  53.408  65.739  1.00  0.00           H  
ATOM    748  P     G    24      27.165  57.307  68.986  1.00  0.00           P  
ATOM    749  OP2   G    24      28.413  56.516  68.839  1.00  0.00           O  
ATOM    750  OP1   G    24      27.064  58.644  68.347  1.00  0.00           O  
ATOM    751  O5'   G    24      26.873  57.483  70.542  1.00  0.00           O  
ATOM    752  C5'   G    24      27.929  57.456  71.490  1.00  0.00           C  
ATOM    753  C4'   G    24      27.823  56.262  72.406  1.00  0.00           C  
ATOM    754  O4'   G    24      27.586  55.073  71.606  1.00  0.00           O  
ATOM    755  C3'   G    24      29.065  55.934  73.221  1.00  0.00           C  
ATOM    756  O3'   G    24      29.158  56.691  74.416  1.00  0.00           O  
ATOM    757  C1'   G    24      28.301  53.987  72.147  1.00  0.00           C  
ATOM    758  C2'   G    24      28.888  54.444  73.484  1.00  0.00           C  
ATOM    759  O2'   G    24      27.941  54.212  74.517  1.00  0.00           O  
ATOM    760  N1    G    24      31.725  50.446  70.862  1.00  0.00           N  
ATOM    761  C2    G    24      30.849  50.472  71.919  1.00  0.00           C  
ATOM    762  N2    G    24      30.885  49.417  72.748  1.00  0.00           N  
ATOM    763  N3    G    24      29.998  51.458  72.150  1.00  0.00           N  
ATOM    764  C4    G    24      30.094  52.435  71.224  1.00  0.00           C  
ATOM    765  C5    G    24      30.932  52.506  70.131  1.00  0.00           C  
ATOM    766  C6    G    24      31.841  51.441  69.896  1.00  0.00           C  
ATOM    767  O6    G    24      32.664  51.320  68.982  1.00  0.00           O  
ATOM    768  N7    G    24      30.719  53.679  69.422  1.00  0.00           N  
ATOM    769  C8    G    24      29.773  54.289  70.084  1.00  0.00           C  
ATOM    770  N9    G    24      29.348  53.589  71.187  1.00  0.00           N  
ATOM    771  H5'   G    24      27.898  58.275  72.027  1.00  0.00           H  
ATOM    772 H5''   G    24      28.785  57.419  71.014  1.00  0.00           H  
ATOM    773  H4'   G    24      27.066  56.386  73.015  1.00  0.00           H  
ATOM    774  H3'   G    24      29.871  56.080  72.685  1.00  0.00           H  
ATOM    775  H1'   G    24      27.693  53.232  72.298  1.00  0.00           H  
ATOM    776  H2'   G    24      29.746  54.008  73.673  1.00  0.00           H  
ATOM    777 HO2'   G    24      27.924  54.988  75.115  1.00  0.00           H  
ATOM    778  H1    G    24      32.315  49.668  70.779  1.00  0.00           H  
ATOM    779  H22   G    24      30.283  49.381  73.521  1.00  0.00           H  
ATOM    780  H21   G    24      31.513  48.683  72.584  1.00  0.00           H  
ATOM    781  H8    G    24      29.404  55.157  69.819  1.00  0.00           H  
ATOM    782  P     C    25      30.552  57.377  74.830  1.00  0.00           P  
ATOM    783  OP2   C    25      31.103  58.060  73.633  1.00  0.00           O  
ATOM    784  OP1   C    25      30.330  58.149  76.079  1.00  0.00           O  
ATOM    785  O5'   C    25      31.500  56.145  75.176  1.00  0.00           O  
ATOM    786  C5'   C    25      31.236  55.312  76.294  1.00  0.00           C  
ATOM    787  C4'   C    25      32.231  54.168  76.389  1.00  0.00           C  
ATOM    788  O4'   C    25      32.052  53.151  75.361  1.00  0.00           O  
ATOM    789  C3'   C    25      33.696  54.525  76.235  1.00  0.00           C  
ATOM    790  O3'   C    25      34.204  55.245  77.349  1.00  0.00           O  
ATOM    791  C1'   C    25      33.265  52.465  75.182  1.00  0.00           C  
ATOM    792  C2'   C    25      34.307  53.139  76.085  1.00  0.00           C  
ATOM    793  O2'   C    25      34.425  52.428  77.304  1.00  0.00           O  
ATOM    794  N1    C    25      33.716  52.640  73.779  1.00  0.00           N  
ATOM    795  C2    C    25      34.845  51.926  73.349  1.00  0.00           C  
ATOM    796  O2    C    25      35.319  51.056  74.087  1.00  0.00           O  
ATOM    797  N3    C    25      35.383  52.198  72.145  1.00  0.00           N  
ATOM    798  C4    C    25      34.821  53.114  71.358  1.00  0.00           C  
ATOM    799  N4    C    25      35.433  53.406  70.204  1.00  0.00           N  
ATOM    800  C5    C    25      33.617  53.788  71.726  1.00  0.00           C  
ATOM    801  C6    C    25      33.100  53.520  72.932  1.00  0.00           C  
ATOM    802  H5'   C    25      30.332  54.943  76.211  1.00  0.00           H  
ATOM    803 H5''   C    25      31.288  55.849  77.112  1.00  0.00           H  
ATOM    804  H4'   C    25      32.096  53.780  77.410  1.00  0.00           H  
ATOM    805  H3'   C    25      33.901  55.193  75.384  1.00  0.00           H  
ATOM    806  H1'   C    25      33.270  51.394  75.431  1.00  0.00           H  
ATOM    807  H2'   C    25      35.333  53.168  75.692  1.00  0.00           H  
ATOM    808 HO2'   C    25      34.869  51.547  77.136  1.00  0.00           H  
ATOM    809  H42   C    25      35.040  54.091  69.588  1.00  0.00           H  
ATOM    810  H41   C    25      36.281  52.940  69.956  1.00  0.00           H  
ATOM    811  H5    C    25      33.134  54.503  71.043  1.00  0.00           H  
ATOM    812  H6    C    25      32.173  54.020  73.249  1.00  0.00           H  
ATOM    813  P     C    26      35.387  56.310  77.137  1.00  0.00           P  
ATOM    814  OP2   C    26      35.259  56.967  75.823  1.00  0.00           O  
ATOM    815  OP1   C    26      35.439  57.144  78.354  1.00  0.00           O  
ATOM    816  O5'   C    26      36.684  55.393  77.111  1.00  0.00           O  
ATOM    817  C5'   C    26      37.045  54.632  78.271  1.00  0.00           C  
ATOM    818  C4'   C    26      38.211  53.717  77.969  1.00  0.00           C  
ATOM    819  O4'   C    26      37.865  52.830  76.870  1.00  0.00           O  
ATOM    820  C3'   C    26      39.485  54.389  77.483  1.00  0.00           C  
ATOM    821  O3'   C    26      40.267  54.912  78.542  1.00  0.00           O  
ATOM    822  C1'   C    26      39.014  52.565  76.082  1.00  0.00           C  
ATOM    823  C2'   C    26      40.193  53.249  76.778  1.00  0.00           C  
ATOM    824  O2'   C    26      40.786  52.354  77.695  1.00  0.00           O  
ATOM    825  N1    C    26      38.781  53.087  74.720  1.00  0.00           N  
ATOM    826  C2    C    26      39.568  52.586  73.662  1.00  0.00           C  
ATOM    827  O2    C    26      40.457  51.751  73.910  1.00  0.00           O  
ATOM    828  N3    C    26      39.347  53.032  72.404  1.00  0.00           N  
ATOM    829  C4    C    26      38.408  53.955  72.179  1.00  0.00           C  
ATOM    830  N4    C    26      38.229  54.363  70.920  1.00  0.00           N  
ATOM    831  C5    C    26      37.610  54.497  73.234  1.00  0.00           C  
ATOM    832  C6    C    26      37.825  54.035  74.475  1.00  0.00           C  
ATOM    833  H5'   C    26      36.188  54.033  78.611  1.00  0.00           H  
ATOM    834 H5''   C    26      37.314  55.307  79.096  1.00  0.00           H  
ATOM    835  H4'   C    26      38.411  53.213  78.926  1.00  0.00           H  
ATOM    836  H3'   C    26      39.305  55.266  76.843  1.00  0.00           H  
ATOM    837  H1'   C    26      39.278  51.503  75.976  1.00  0.00           H  
ATOM    838  H2'   C    26      41.017  53.594  76.136  1.00  0.00           H  
ATOM    839 HO2'   C    26      40.913  52.813  78.575  1.00  0.00           H  
ATOM    840  H42   C    26      37.537  55.054  70.711  1.00  0.00           H  
ATOM    841  H41   C    26      38.788  53.978  70.187  1.00  0.00           H  
ATOM    842  H5    C    26      36.849  55.267  73.034  1.00  0.00           H  
ATOM    843  H6    C    26      37.229  54.429  75.312  1.00  0.00           H  
ATOM    844  P     G    27      41.027  56.314  78.344  1.00  0.00           P  
ATOM    845  OP2   G    27      40.164  57.249  77.570  1.00  0.00           O  
ATOM    846  OP1   G    27      41.515  56.706  79.686  1.00  0.00           O  
ATOM    847  O5'   G    27      42.271  55.941  77.430  1.00  0.00           O  
ATOM    848  C5'   G    27      43.277  55.042  77.900  1.00  0.00           C  
ATOM    849  C4'   G    27      44.228  54.718  76.783  1.00  0.00           C  
ATOM    850  O4'   G    27      43.501  54.106  75.685  1.00  0.00           O  
ATOM    851  C3'   G    27      44.882  55.922  76.139  1.00  0.00           C  
ATOM    852  O3'   G    27      45.956  56.426  76.915  1.00  0.00           O  
ATOM    853  C1'   G    27      44.118  54.472  74.459  1.00  0.00           C  
ATOM    854  C2'   G    27      45.317  55.359  74.798  1.00  0.00           C  
ATOM    855  O2'   G    27      46.470  54.546  74.914  1.00  0.00           O  
ATOM    856  N1    G    27      43.030  56.009  69.738  1.00  0.00           N  
ATOM    857  C2    G    27      44.195  55.484  70.237  1.00  0.00           C  
ATOM    858  N2    G    27      45.200  55.326  69.360  1.00  0.00           N  
ATOM    859  N3    G    27      44.368  55.139  71.504  1.00  0.00           N  
ATOM    860  C4    G    27      43.272  55.375  72.246  1.00  0.00           C  
ATOM    861  C5    G    27      42.062  55.907  71.849  1.00  0.00           C  
ATOM    862  C6    G    27      41.882  56.260  70.485  1.00  0.00           C  
ATOM    863  O6    G    27      40.874  56.729  69.934  1.00  0.00           O  
ATOM    864  N7    G    27      41.191  56.008  72.925  1.00  0.00           N  
ATOM    865  C8    G    27      41.867  55.531  73.933  1.00  0.00           C  
ATOM    866  N9    G    27      43.131  55.109  73.587  1.00  0.00           N  
ATOM    867  H5'   G    27      42.813  54.120  78.278  1.00  0.00           H  
ATOM    868 H5''   G    27      43.823  55.495  78.740  1.00  0.00           H  
ATOM    869  H4'   G    27      44.985  54.075  77.253  1.00  0.00           H  
ATOM    870  H3'   G    27      44.210  56.787  76.032  1.00  0.00           H  
ATOM    871  H1'   G    27      44.508  53.609  73.900  1.00  0.00           H  
ATOM    872  H2'   G    27      45.590  56.143  74.077  1.00  0.00           H  
ATOM    873 HO2'   G    27      47.000  54.829  75.713  1.00  0.00           H  
ATOM    874  H1    G    27      43.003  56.228  68.763  1.00  0.00           H  
ATOM    875  H22   G    27      46.074  54.950  69.665  1.00  0.00           H  
ATOM    876  H21   G    27      45.073  55.585  68.403  1.00  0.00           H  
ATOM    877  H8    G    27      41.466  55.465  74.956  1.00  0.00           H  
ATOM    878  P     U    28      46.298  57.996  76.896  1.00  0.00           P  
ATOM    879  OP2   U    28      45.017  58.746  76.926  1.00  0.00           O  
ATOM    880  OP1   U    28      47.326  58.256  77.937  1.00  0.00           O  
ATOM    881  O5'   U    28      46.972  58.226  75.471  1.00  0.00           O  
ATOM    882  C5'   U    28      48.224  57.639  75.153  1.00  0.00           C  
ATOM    883  C4'   U    28      48.643  57.952  73.737  1.00  0.00           C  
ATOM    884  O4'   U    28      47.739  57.300  72.807  1.00  0.00           O  
ATOM    885  C3'   U    28      48.601  59.418  73.335  1.00  0.00           C  
ATOM    886  O3'   U    28      49.728  60.149  73.784  1.00  0.00           O  
ATOM    887  C1'   U    28      47.589  58.118  71.648  1.00  0.00           C  
ATOM    888  C2'   U    28      48.488  59.341  71.818  1.00  0.00           C  
ATOM    889  O2'   U    28      49.750  59.076  71.221  1.00  0.00           O  
ATOM    890  N1    U    28      46.163  58.488  71.478  1.00  0.00           N  
ATOM    891  C2    U    28      45.729  58.753  70.193  1.00  0.00           C  
ATOM    892  O2    U    28      46.458  58.694  69.218  1.00  0.00           O  
ATOM    893  N3    U    28      44.402  59.090  70.084  1.00  0.00           N  
ATOM    894  C4    U    28      43.482  59.189  71.106  1.00  0.00           C  
ATOM    895  O4    U    28      42.320  59.505  70.846  1.00  0.00           O  
ATOM    896  C5    U    28      44.002  58.901  72.408  1.00  0.00           C  
ATOM    897  C6    U    28      45.290  58.569  72.543  1.00  0.00           C  
ATOM    898  H5'   U    28      48.157  56.667  75.257  1.00  0.00           H  
ATOM    899 H5''   U    28      48.904  57.981  75.769  1.00  0.00           H  
ATOM    900  H4'   U    28      49.549  57.611  73.593  1.00  0.00           H  
ATOM    901  H3'   U    28      47.787  59.829  73.695  1.00  0.00           H  
ATOM    902  H1'   U    28      47.887  57.605  70.867  1.00  0.00           H  
ATOM    903  H2'   U    28      48.074  60.147  71.447  1.00  0.00           H  
ATOM    904 HO2'   U    28      49.858  59.652  70.435  1.00  0.00           H  
ATOM    905  H3    U    28      44.073  59.282  69.181  1.00  0.00           H  
ATOM    906  H5    U    28      43.418  58.946  73.194  1.00  0.00           H  
ATOM    907  H6    U    28      45.622  58.377  73.444  1.00  0.00           H  
ATOM    908  P     U    29      49.609  61.725  74.072  1.00  0.00           P  
ATOM    909  OP2   U    29      48.251  61.993  74.607  1.00  0.00           O  
ATOM    910  OP1   U    29      50.802  62.141  74.853  1.00  0.00           O  
ATOM    911  O5'   U    29      49.710  62.389  72.627  1.00  0.00           O  
ATOM    912  C5'   U    29      50.870  62.221  71.826  1.00  0.00           C  
ATOM    913  C4'   U    29      50.573  62.438  70.363  1.00  0.00           C  
ATOM    914  O4'   U    29      49.552  61.528  69.891  1.00  0.00           O  
ATOM    915  C3'   U    29      50.047  63.814  69.983  1.00  0.00           C  
ATOM    916  O3'   U    29      51.069  64.790  69.884  1.00  0.00           O  
ATOM    917  C1'   U    29      48.791  62.155  68.877  1.00  0.00           C  
ATOM    918  C2'   U    29      49.402  63.531  68.632  1.00  0.00           C  
ATOM    919  O2'   U    29      50.379  63.430  67.606  1.00  0.00           O  
ATOM    920  N1    U    29      47.371  62.237  69.297  1.00  0.00           N  
ATOM    921  C2    U    29      46.413  62.118  68.308  1.00  0.00           C  
ATOM    922  O2    U    29      46.687  61.953  67.132  1.00  0.00           O  
ATOM    923  N3    U    29      45.113  62.199  68.743  1.00  0.00           N  
ATOM    924  C4    U    29      44.680  62.384  70.039  1.00  0.00           C  
ATOM    925  O4    U    29      43.471  62.436  70.270  1.00  0.00           O  
ATOM    926  C5    U    29      45.726  62.498  71.009  1.00  0.00           C  
ATOM    927  C6    U    29      47.001  62.421  70.613  1.00  0.00           C  
ATOM    928  H5'   U    29      51.215  61.312  71.950  1.00  0.00           H  
ATOM    929 H5''   U    29      51.552  62.864  72.112  1.00  0.00           H  
ATOM    930  H4'   U    29      51.390  62.274  69.847  1.00  0.00           H  
ATOM    931  H3'   U    29      49.357  64.084  70.624  1.00  0.00           H  
ATOM    932  H1'   U    29      48.857  61.622  68.057  1.00  0.00           H  
ATOM    933  H2'   U    29      48.717  64.196  68.415  1.00  0.00           H  
ATOM    934 HO2'   U    29      50.164  64.071  66.896  1.00  0.00           H  
ATOM    935  H3    U    29      44.418  62.118  68.058  1.00  0.00           H  
ATOM    936  H5    U    29      45.509  62.630  71.955  1.00  0.00           H  
ATOM    937  H6    U    29      47.698  62.503  71.295  1.00  0.00           H  
ATOM    938  P     C    30      50.722  66.347  70.076  1.00  0.00           P  
ATOM    939  OP2   C    30      49.621  66.455  71.066  1.00  0.00           O  
ATOM    940  OP1   C    30      51.995  67.075  70.312  1.00  0.00           O  
ATOM    941  O5'   C    30      50.156  66.795  68.656  1.00  0.00           O  
ATOM    942  C5'   C    30      50.993  66.813  67.509  1.00  0.00           C  
ATOM    943  C4'   C    30      50.196  66.732  66.241  1.00  0.00           C  
ATOM    944  O4'   C    30      49.283  65.611  66.314  1.00  0.00           O  
ATOM    945  C3'   C    30      49.290  67.923  65.995  1.00  0.00           C  
ATOM    946  O3'   C    30      50.014  68.986  65.380  1.00  0.00           O  
ATOM    947  C1'   C    30      48.084  65.917  65.624  1.00  0.00           C  
ATOM    948  C2'   C    30      48.226  67.338  65.073  1.00  0.00           C  
ATOM    949  O2'   C    30      48.650  67.287  63.728  1.00  0.00           O  
ATOM    950  N1    C    30      46.948  65.749  66.534  1.00  0.00           N  
ATOM    951  C2    C    30      45.784  65.161  66.042  1.00  0.00           C  
ATOM    952  O2    C    30      45.752  64.825  64.846  1.00  0.00           O  
ATOM    953  N3    C    30      44.725  64.976  66.872  1.00  0.00           N  
ATOM    954  C4    C    30      44.807  65.368  68.144  1.00  0.00           C  
ATOM    955  N4    C    30      43.748  65.171  68.927  1.00  0.00           N  
ATOM    956  C5    C    30      45.981  65.982  68.671  1.00  0.00           C  
ATOM    957  C6    C    30      47.020  66.152  67.840  1.00  0.00           C  
ATOM    958  H5'   C    30      51.607  66.050  67.551  1.00  0.00           H  
ATOM    959 H5''   C    30      51.513  67.643  67.507  1.00  0.00           H  
ATOM    960  H4'   C    30      50.958  66.661  65.450  1.00  0.00           H  
ATOM    961  H3'   C    30      48.881  68.364  66.917  1.00  0.00           H  
ATOM    962  H1'   C    30      47.891  65.259  64.764  1.00  0.00           H  
ATOM    963  H2'   C    30      47.303  67.934  65.057  1.00  0.00           H  
ATOM    964 HO2'   C    30      49.339  67.994  63.569  1.00  0.00           H  
ATOM    965  H42   C    30      43.775  65.454  69.886  1.00  0.00           H  
ATOM    966  H41   C    30      42.927  64.740  68.555  1.00  0.00           H  
ATOM    967  H5    C    30      46.031  66.306  69.722  1.00  0.00           H  
ATOM    968  H6    C    30      47.943  66.622  68.213  1.00  0.00           H  
ATOM    969  P     A    31      49.513  70.502  65.568  1.00  0.00           P  
ATOM    970  OP2   A    31      49.015  70.715  66.957  1.00  0.00           O  
ATOM    971  OP1   A    31      50.553  71.408  65.010  1.00  0.00           O  
ATOM    972  O5'   A    31      48.245  70.569  64.622  1.00  0.00           O  
ATOM    973  C5'   A    31      47.152  71.397  64.948  1.00  0.00           C  
ATOM    974  C4'   A    31      46.041  71.162  63.973  1.00  0.00           C  
ATOM    975  O4'   A    31      45.727  69.750  63.945  1.00  0.00           O  
ATOM    976  C3'   A    31      44.734  71.832  64.322  1.00  0.00           C  
ATOM    977  O3'   A    31      44.773  73.146  63.813  1.00  0.00           O  
ATOM    978  C1'   A    31      44.338  69.575  63.841  1.00  0.00           C  
ATOM    979  C2'   A    31      43.738  70.958  63.586  1.00  0.00           C  
ATOM    980  O2'   A    31      43.755  71.219  62.198  1.00  0.00           O  
ATOM    981  N1    A    31      40.404  67.335  66.235  1.00  0.00           N  
ATOM    982  C2    A    31      40.571  67.753  64.976  1.00  0.00           C  
ATOM    983  N3    A    31      41.633  68.318  64.412  1.00  0.00           N  
ATOM    984  C4    A    31      42.624  68.440  65.300  1.00  0.00           C  
ATOM    985  C5    A    31      42.608  68.057  66.624  1.00  0.00           C  
ATOM    986  C6    A    31      41.429  67.489  67.105  1.00  0.00           C  
ATOM    987  N6    A    31      41.265  67.102  68.372  1.00  0.00           N  
ATOM    988  N7    A    31      43.827  68.326  67.231  1.00  0.00           N  
ATOM    989  C8    A    31      44.536  68.873  66.274  1.00  0.00           C  
ATOM    990  N9    A    31      43.861  68.984  65.085  1.00  0.00           N  
ATOM    991  H5'   A    31      47.458  72.453  64.926  1.00  0.00           H  
ATOM    992 H5''   A    31      46.808  71.183  65.971  1.00  0.00           H  
ATOM    993  H4'   A    31      46.422  71.575  63.027  1.00  0.00           H  
ATOM    994  H3'   A    31      44.564  71.929  65.405  1.00  0.00           H  
ATOM    995  H1'   A    31      43.994  68.922  63.025  1.00  0.00           H  
ATOM    996  H2'   A    31      42.701  71.134  63.906  1.00  0.00           H  
ATOM    997 HO2'   A    31      44.059  72.159  62.038  1.00  0.00           H  
ATOM    998  H2    A    31      39.707  67.610  64.314  1.00  0.00           H  
ATOM    999  H61   A    31      40.394  66.706  68.666  1.00  0.00           H  
ATOM   1000  H62   A    31      42.011  67.208  69.028  1.00  0.00           H  
ATOM   1001  H8    A    31      45.573  69.215  66.414  1.00  0.00           H  
ATOM   1002  P     G    32      44.303  74.371  64.733  1.00  0.00           P  
ATOM   1003  OP2   G    32      44.674  74.093  66.144  1.00  0.00           O  
ATOM   1004  OP1   G    32      44.805  75.602  64.074  1.00  0.00           O  
ATOM   1005  O5'   G    32      42.713  74.333  64.654  1.00  0.00           O  
ATOM   1006  C5'   G    32      42.034  74.613  63.438  1.00  0.00           C  
ATOM   1007  C4'   G    32      40.609  74.131  63.527  1.00  0.00           C  
ATOM   1008  O4'   G    32      40.601  72.703  63.797  1.00  0.00           O  
ATOM   1009  C3'   G    32      39.805  74.723  64.675  1.00  0.00           C  
ATOM   1010  O3'   G    32      39.286  76.008  64.344  1.00  0.00           O  
ATOM   1011  C1'   G    32      39.493  72.382  64.621  1.00  0.00           C  
ATOM   1012  C2'   G    32      38.714  73.674  64.870  1.00  0.00           C  
ATOM   1013  O2'   G    32      37.680  73.772  63.916  1.00  0.00           O  
ATOM   1014  N1    G    32      38.218  69.736  68.772  1.00  0.00           N  
ATOM   1015  C2    G    32      37.437  70.125  67.709  1.00  0.00           C  
ATOM   1016  N2    G    32      36.134  69.795  67.783  1.00  0.00           N  
ATOM   1017  N3    G    32      37.894  70.791  66.657  1.00  0.00           N  
ATOM   1018  C4    G    32      39.213  71.061  66.764  1.00  0.00           C  
ATOM   1019  C5    G    32      40.081  70.721  67.782  1.00  0.00           C  
ATOM   1020  C6    G    32      39.577  69.989  68.898  1.00  0.00           C  
ATOM   1021  O6    G    32      40.187  69.585  69.897  1.00  0.00           O  
ATOM   1022  N7    G    32      41.363  71.185  67.511  1.00  0.00           N  
ATOM   1023  C8    G    32      41.251  71.797  66.360  1.00  0.00           C  
ATOM   1024  N9    G    32      39.971  71.769  65.858  1.00  0.00           N  
ATOM   1025  H5'   G    32      42.545  74.120  62.598  1.00  0.00           H  
ATOM   1026 H5''   G    32      42.053  75.694  63.236  1.00  0.00           H  
ATOM   1027  H4'   G    32      40.164  74.427  62.567  1.00  0.00           H  
ATOM   1028  H3'   G    32      40.398  74.902  65.585  1.00  0.00           H  
ATOM   1029  H1'   G    32      38.791  71.669  64.163  1.00  0.00           H  
ATOM   1030  H2'   G    32      38.206  73.765  65.841  1.00  0.00           H  
ATOM   1031 HO2'   G    32      37.615  74.715  63.590  1.00  0.00           H  
ATOM   1032  H1    G    32      37.773  69.233  69.512  1.00  0.00           H  
ATOM   1033  H22   G    32      35.511  70.052  67.044  1.00  0.00           H  
ATOM   1034  H21   G    32      35.790  69.294  68.576  1.00  0.00           H  
ATOM   1035  H8    G    32      42.094  72.287  65.850  1.00  0.00           H  
ATOM   1036  P     U    33      39.360  77.208  65.411  1.00  0.00           P  
ATOM   1037  OP2   U    33      40.733  77.236  65.975  1.00  0.00           O  
ATOM   1038  OP1   U    33      38.805  78.428  64.770  1.00  0.00           O  
ATOM   1039  O5'   U    33      38.360  76.759  66.566  1.00  0.00           O  
ATOM   1040  C5'   U    33      36.970  76.620  66.314  1.00  0.00           C  
ATOM   1041  C4'   U    33      36.246  76.025  67.497  1.00  0.00           C  
ATOM   1042  O4'   U    33      36.703  74.661  67.706  1.00  0.00           O  
ATOM   1043  C3'   U    33      36.462  76.718  68.833  1.00  0.00           C  
ATOM   1044  O3'   U    33      35.574  77.801  69.045  1.00  0.00           O  
ATOM   1045  C1'   U    33      36.784  74.378  69.105  1.00  0.00           C  
ATOM   1046  C2'   U    33      36.238  75.604  69.846  1.00  0.00           C  
ATOM   1047  O2'   U    33      34.854  75.406  70.095  1.00  0.00           O  
ATOM   1048  N1    U    33      38.193  74.086  69.463  1.00  0.00           N  
ATOM   1049  C2    U    33      38.423  73.511  70.700  1.00  0.00           C  
ATOM   1050  O2    U    33      37.531  73.242  71.486  1.00  0.00           O  
ATOM   1051  N3    U    33      39.742  73.257  70.988  1.00  0.00           N  
ATOM   1052  C4    U    33      40.833  73.515  70.186  1.00  0.00           C  
ATOM   1053  O4    U    33      41.961  73.228  70.589  1.00  0.00           O  
ATOM   1054  C5    U    33      40.519  74.109  68.922  1.00  0.00           C  
ATOM   1055  C6    U    33      39.244  74.365  68.615  1.00  0.00           C  
ATOM   1056  H5'   U    33      36.843  76.038  65.536  1.00  0.00           H  
ATOM   1057 H5''   U    33      36.590  77.502  66.120  1.00  0.00           H  
ATOM   1058  H4'   U    33      35.286  76.015  67.307  1.00  0.00           H  
ATOM   1059  H3'   U    33      37.393  77.016  68.896  1.00  0.00           H  
ATOM   1060  H1'   U    33      36.227  73.599  69.316  1.00  0.00           H  
ATOM   1061  H2'   U    33      36.735  75.767  70.674  1.00  0.00           H  
ATOM   1062 HO2'   U    33      34.375  76.243  69.921  1.00  0.00           H  
ATOM   1063  H3    U    33      39.927  72.851  71.860  1.00  0.00           H  
ATOM   1064  H5    U    33      41.234  74.325  68.287  1.00  0.00           H  
ATOM   1065  H6    U    33      39.055  74.773  67.745  1.00  0.00           H  
ATOM   1066  P     A    34      36.072  79.117  69.820  1.00  0.00           P  
ATOM   1067  OP2   A    34      37.443  79.437  69.348  1.00  0.00           O  
ATOM   1068  OP1   A    34      35.003  80.142  69.721  1.00  0.00           O  
ATOM   1069  O5'   A    34      36.172  78.654  71.342  1.00  0.00           O  
ATOM   1070  C5'   A    34      35.024  78.195  72.040  1.00  0.00           C  
ATOM   1071  C4'   A    34      35.149  78.437  73.547  1.00  0.00           C  
ATOM   1072  O4'   A    34      36.208  77.594  74.090  1.00  0.00           O  
ATOM   1073  C3'   A    34      35.496  79.817  74.113  1.00  0.00           C  
ATOM   1074  O3'   A    34      34.399  80.747  74.155  1.00  0.00           O  
ATOM   1075  C1'   A    34      36.674  78.146  75.297  1.00  0.00           C  
ATOM   1076  C2'   A    34      35.904  79.448  75.536  1.00  0.00           C  
ATOM   1077  O2'   A    34      34.782  79.169  76.354  1.00  0.00           O  
ATOM   1078  N1    A    34      40.931  79.814  77.650  1.00  0.00           N  
ATOM   1079  C2    A    34      39.693  79.561  78.099  1.00  0.00           C  
ATOM   1080  N3    A    34      38.637  79.085  77.441  1.00  0.00           N  
ATOM   1081  C4    A    34      38.946  78.861  76.154  1.00  0.00           C  
ATOM   1082  C5    A    34      40.170  79.065  75.546  1.00  0.00           C  
ATOM   1083  C6    A    34      41.209  79.569  76.352  1.00  0.00           C  
ATOM   1084  N6    A    34      42.449  79.813  75.906  1.00  0.00           N  
ATOM   1085  N7    A    34      40.112  78.728  74.201  1.00  0.00           N  
ATOM   1086  C8    A    34      38.876  78.335  74.026  1.00  0.00           C  
ATOM   1087  N9    A    34      38.105  78.416  75.160  1.00  0.00           N  
ATOM   1088  H5'   A    34      34.914  77.234  71.879  1.00  0.00           H  
ATOM   1089 H5''   A    34      34.234  78.667  71.705  1.00  0.00           H  
ATOM   1090  H4'   A    34      34.142  78.226  73.937  1.00  0.00           H  
ATOM   1091  H3'   A    34      36.243  80.364  73.518  1.00  0.00           H  
ATOM   1092  H1'   A    34      36.534  77.523  76.193  1.00  0.00           H  
ATOM   1093  H2'   A    34      36.439  80.261  76.048  1.00  0.00           H  
ATOM   1094 HO2'   A    34      33.981  79.651  75.999  1.00  0.00           H  
ATOM   1095  H2    A    34      39.525  79.779  79.163  1.00  0.00           H  
ATOM   1096  H61   A    34      43.144  80.169  76.532  1.00  0.00           H  
ATOM   1097  H62   A    34      42.680  79.640  74.950  1.00  0.00           H  
ATOM   1098  H8    A    34      38.485  77.993  73.055  1.00  0.00           H  
ATOM   1099  P     C    35      34.655  82.326  73.907  1.00  0.00           P  
ATOM   1100  OP2   C    35      35.694  82.511  72.860  1.00  0.00           O  
ATOM   1101  OP1   C    35      33.323  82.939  73.724  1.00  0.00           O  
ATOM   1102  O5'   C    35      35.265  82.865  75.273  1.00  0.00           O  
ATOM   1103  C5'   C    35      34.502  82.802  76.484  1.00  0.00           C  
ATOM   1104  C4'   C    35      35.359  83.158  77.670  1.00  0.00           C  
ATOM   1105  O4'   C    35      36.461  82.220  77.792  1.00  0.00           O  
ATOM   1106  C3'   C    35      36.059  84.505  77.661  1.00  0.00           C  
ATOM   1107  O3'   C    35      35.161  85.539  78.041  1.00  0.00           O  
ATOM   1108  C1'   C    35      37.555  82.841  78.421  1.00  0.00           C  
ATOM   1109  C2'   C    35      37.120  84.280  78.730  1.00  0.00           C  
ATOM   1110  O2'   C    35      36.565  84.293  80.025  1.00  0.00           O  
ATOM   1111  N1    C    35      38.702  82.800  77.495  1.00  0.00           N  
ATOM   1112  C2    C    35      39.972  83.060  78.005  1.00  0.00           C  
ATOM   1113  O2    C    35      40.101  83.236  79.224  1.00  0.00           O  
ATOM   1114  N3    C    35      41.025  83.113  77.169  1.00  0.00           N  
ATOM   1115  C4    C    35      40.849  82.912  75.865  1.00  0.00           C  
ATOM   1116  N4    C    35      41.914  83.036  75.065  1.00  0.00           N  
ATOM   1117  C5    C    35      39.574  82.592  75.318  1.00  0.00           C  
ATOM   1118  C6    C    35      38.537  82.545  76.161  1.00  0.00           C  
ATOM   1119  H5'   C    35      34.090  81.791  76.619  1.00  0.00           H  
ATOM   1120 H5''   C    35      33.648  83.493  76.428  1.00  0.00           H  
ATOM   1121  H4'   C    35      34.658  83.156  78.518  1.00  0.00           H  
ATOM   1122  H3'   C    35      36.424  84.807  76.668  1.00  0.00           H  
ATOM   1123  H1'   C    35      37.889  82.397  79.370  1.00  0.00           H  
ATOM   1124  H2'   C    35      37.890  85.065  78.736  1.00  0.00           H  
ATOM   1125 HO2'   C    35      35.741  84.861  80.030  1.00  0.00           H  
ATOM   1126  H42   C    35      41.819  82.894  74.079  1.00  0.00           H  
ATOM   1127  H41   C    35      42.805  83.271  75.452  1.00  0.00           H  
ATOM   1128  H5    C    35      39.449  82.393  74.244  1.00  0.00           H  
ATOM   1129  H6    C    35      37.535  82.301  75.775  1.00  0.00           H  
ATOM   1130  P     C    36      35.327  87.005  77.411  1.00  0.00           P  
ATOM   1131  OP2   C    36      35.689  86.892  75.970  1.00  0.00           O  
ATOM   1132  OP1   C    36      34.145  87.803  77.812  1.00  0.00           O  
ATOM   1133  O5'   C    36      36.572  87.607  78.188  1.00  0.00           O  
ATOM   1134  C5'   C    36      36.427  88.078  79.533  1.00  0.00           C  
ATOM   1135  C4'   C    36      37.767  88.478  80.088  1.00  0.00           C  
ATOM   1136  O4'   C    36      38.734  87.417  79.885  1.00  0.00           O  
ATOM   1137  C3'   C    36      38.409  89.678  79.424  1.00  0.00           C  
ATOM   1138  O3'   C    36      37.868  90.874  79.934  1.00  0.00           O  
ATOM   1139  C1'   C    36      40.018  87.988  79.705  1.00  0.00           C  
ATOM   1140  C2'   C    36      39.867  89.506  79.807  1.00  0.00           C  
ATOM   1141  O2'   C    36      40.114  89.891  81.144  1.00  0.00           O  
ATOM   1142  N1    C    36      40.581  87.533  78.424  1.00  0.00           N  
ATOM   1143  C2    C    36      41.954  87.672  78.210  1.00  0.00           C  
ATOM   1144  O2    C    36      42.648  88.207  79.084  1.00  0.00           O  
ATOM   1145  N3    C    36      42.491  87.222  77.053  1.00  0.00           N  
ATOM   1146  C4    C    36      41.709  86.660  76.131  1.00  0.00           C  
ATOM   1147  N4    C    36      42.283  86.218  75.012  1.00  0.00           N  
ATOM   1148  C5    C    36      40.308  86.524  76.316  1.00  0.00           C  
ATOM   1149  C6    C    36      39.789  86.971  77.463  1.00  0.00           C  
ATOM   1150  H5'   C    36      35.983  87.293  80.163  1.00  0.00           H  
ATOM   1151 H5''   C    36      35.742  88.938  79.560  1.00  0.00           H  
ATOM   1152  H4'   C    36      37.560  88.715  81.143  1.00  0.00           H  
ATOM   1153  H3'   C    36      38.228  89.732  78.340  1.00  0.00           H  
ATOM   1154  H1'   C    36      40.735  87.685  80.482  1.00  0.00           H  
ATOM   1155  H2'   C    36      40.541  90.127  79.200  1.00  0.00           H  
ATOM   1156 HO2'   C    36      39.441  90.576  81.424  1.00  0.00           H  
ATOM   1157  H42   C    36      41.726  85.793  74.298  1.00  0.00           H  
ATOM   1158  H41   C    36      43.270  86.312  74.887  1.00  0.00           H  
ATOM   1159  H5    C    36      39.673  86.069  75.541  1.00  0.00           H  
ATOM   1160  H6    C    36      38.706  86.881  77.640  1.00  0.00           H  
ATOM   1161  P     A    37      37.670  92.146  78.971  1.00  0.00           P  
ATOM   1162  OP2   A    37      37.055  91.674  77.705  1.00  0.00           O  
ATOM   1163  OP1   A    37      37.005  93.217  79.755  1.00  0.00           O  
ATOM   1164  O5'   A    37      39.156  92.621  78.649  1.00  0.00           O  
ATOM   1165  C5'   A    37      39.978  93.183  79.661  1.00  0.00           C  
ATOM   1166  C4'   A    37      41.376  93.442  79.160  1.00  0.00           C  
ATOM   1167  O4'   A    37      42.011  92.166  78.852  1.00  0.00           O  
ATOM   1168  C3'   A    37      41.485  94.240  77.869  1.00  0.00           C  
ATOM   1169  O3'   A    37      41.442  95.641  78.077  1.00  0.00           O  
ATOM   1170  C1'   A    37      42.846  92.304  77.713  1.00  0.00           C  
ATOM   1171  C2'   A    37      42.818  93.771  77.288  1.00  0.00           C  
ATOM   1172  O2'   A    37      43.910  94.445  77.896  1.00  0.00           O  
ATOM   1173  N1    A    37      44.126  89.581  73.530  1.00  0.00           N  
ATOM   1174  C2    A    37      44.842  90.359  74.351  1.00  0.00           C  
ATOM   1175  N3    A    37      44.444  91.040  75.424  1.00  0.00           N  
ATOM   1176  C4    A    37      43.128  90.865  75.637  1.00  0.00           C  
ATOM   1177  C5    A    37      42.262  90.096  74.882  1.00  0.00           C  
ATOM   1178  C6    A    37      42.807  89.425  73.773  1.00  0.00           C  
ATOM   1179  N6    A    37      42.093  88.649  72.953  1.00  0.00           N  
ATOM   1180  N7    A    37      40.976  90.151  75.403  1.00  0.00           N  
ATOM   1181  C8    A    37      41.092  90.938  76.444  1.00  0.00           C  
ATOM   1182  N9    A    37      42.367  91.406  76.645  1.00  0.00           N  
ATOM   1183  H5'   A    37      40.020  92.564  80.420  1.00  0.00           H  
ATOM   1184 H5''   A    37      39.584  94.028  79.961  1.00  0.00           H  
ATOM   1185  H4'   A    37      41.886  93.898  79.862  1.00  0.00           H  
ATOM   1186  H3'   A    37      40.762  93.971  77.263  1.00  0.00           H  
ATOM   1187  H1'   A    37      43.761  92.055  77.964  1.00  0.00           H  
ATOM   1188  H2'   A    37      42.834  93.858  76.312  1.00  0.00           H  
ATOM   1189 HO2'   A    37      43.604  95.315  78.226  1.00  0.00           H  
ATOM   1190  H2    A    37      45.794  90.439  74.131  1.00  0.00           H  
ATOM   1191  H61   A    37      42.529  88.206  72.195  1.00  0.00           H  
ATOM   1192  H62   A    37      41.135  88.521  73.110  1.00  0.00           H  
ATOM   1193  H8    A    37      40.338  91.171  77.025  1.00  0.00           H  
ATOM   1194  P     A    38      40.574  96.577  77.100  1.00  0.00           P  
ATOM   1195  OP2   A    38      39.657  95.705  76.323  1.00  0.00           O  
ATOM   1196  OP1   A    38      40.019  97.693  77.905  1.00  0.00           O  
ATOM   1197  O5'   A    38      41.649  97.182  76.092  1.00  0.00           O  
ATOM   1198  C5'   A    38      42.840  97.787  76.573  1.00  0.00           C  
ATOM   1199  C4'   A    38      43.538  98.574  75.492  1.00  0.00           C  
ATOM   1200  O4'   A    38      43.779  97.713  74.348  1.00  0.00           O  
ATOM   1201  C3'   A    38      42.754  99.736  74.901  1.00  0.00           C  
ATOM   1202  O3'   A    38      42.818 100.909  75.694  1.00  0.00           O  
ATOM   1203  C1'   A    38      43.642  98.445  73.139  1.00  0.00           C  
ATOM   1204  C2'   A    38      43.387  99.901  73.528  1.00  0.00           C  
ATOM   1205  O2'   A    38      44.630 100.582  73.612  1.00  0.00           O  
ATOM   1206  N1    A    38      41.081  98.474  68.667  1.00  0.00           N  
ATOM   1207  C2    A    38      42.142  99.166  69.101  1.00  0.00           C  
ATOM   1208  N3    A    38      42.759  99.108  70.280  1.00  0.00           N  
ATOM   1209  C4    A    38      42.167  98.205  71.082  1.00  0.00           C  
ATOM   1210  C5    A    38      41.072  97.419  70.778  1.00  0.00           C  
ATOM   1211  C6    A    38      40.511  97.574  69.497  1.00  0.00           C  
ATOM   1212  N6    A    38      39.453  96.885  69.064  1.00  0.00           N  
ATOM   1213  N7    A    38      40.740  96.603  71.851  1.00  0.00           N  
ATOM   1214  C8    A    38      41.628  96.909  72.764  1.00  0.00           C  
ATOM   1215  N9    A    38      42.523  97.871  72.366  1.00  0.00           N  
ATOM   1216  H5'   A    38      43.445  97.088  76.900  1.00  0.00           H  
ATOM   1217 H5''   A    38      42.618  98.389  77.314  1.00  0.00           H  
ATOM   1218  H4'   A    38      44.396  98.897  75.838  1.00  0.00           H  
ATOM   1219  H3'   A    38      41.817  99.469  74.792  1.00  0.00           H  
ATOM   1220  H1'   A    38      44.466  98.388  72.611  1.00  0.00           H  
ATOM   1221  H2'   A    38      42.774 100.339  72.900  1.00  0.00           H  
ATOM   1222 HO2'   A    38      44.623 101.161  74.403  1.00  0.00           H  
ATOM   1223  H2    A    38      42.518  99.805  68.461  1.00  0.00           H  
ATOM   1224  H61   A    38      39.107  97.037  68.159  1.00  0.00           H  
ATOM   1225  H62   A    38      39.024  96.226  69.649  1.00  0.00           H  
ATOM   1226  H8    A    38      41.652  96.489  73.650  1.00  0.00           H  
ATOM   1227  P     G    39      41.496 101.789  75.943  1.00  0.00           P  
ATOM   1228  OP2   G    39      40.452 100.899  76.513  1.00  0.00           O  
ATOM   1229  OP1   G    39      41.892 103.019  76.676  1.00  0.00           O  
ATOM   1230  O5'   G    39      41.034 102.215  74.479  1.00  0.00           O  
ATOM   1231  C5'   G    39      41.751 103.197  73.745  1.00  0.00           C  
ATOM   1232  C4'   G    39      41.310 103.244  72.306  1.00  0.00           C  
ATOM   1233  O4'   G    39      41.323 101.908  71.735  1.00  0.00           O  
ATOM   1234  C3'   G    39      39.889 103.722  72.080  1.00  0.00           C  
ATOM   1235  O3'   G    39      39.810 105.139  72.086  1.00  0.00           O  
ATOM   1236  C1'   G    39      40.226 101.737  70.847  1.00  0.00           C  
ATOM   1237  C2'   G    39      39.573 103.118  70.720  1.00  0.00           C  
ATOM   1238  O2'   G    39      40.190 103.826  69.668  1.00  0.00           O  
ATOM   1239  N1    G    39      35.942  99.024  70.251  1.00  0.00           N  
ATOM   1240  C2    G    39      36.552  99.878  69.366  1.00  0.00           C  
ATOM   1241  N2    G    39      35.931 100.041  68.181  1.00  0.00           N  
ATOM   1242  N3    G    39      37.687 100.523  69.620  1.00  0.00           N  
ATOM   1243  C4    G    39      38.168 100.234  70.850  1.00  0.00           C  
ATOM   1244  C5    G    39      37.635  99.389  71.802  1.00  0.00           C  
ATOM   1245  C6    G    39      36.421  98.709  71.518  1.00  0.00           C  
ATOM   1246  O6    G    39      35.792  97.921  72.239  1.00  0.00           O  
ATOM   1247  N7    G    39      38.431  99.359  72.936  1.00  0.00           N  
ATOM   1248  C8    G    39      39.417 100.170  72.666  1.00  0.00           C  
ATOM   1249  N9    G    39      39.316 100.749  71.424  1.00  0.00           N  
ATOM   1250  H5'   G    39      42.708 102.988  73.781  1.00  0.00           H  
ATOM   1251 H5''   G    39      41.601 104.075  74.155  1.00  0.00           H  
ATOM   1252  H4'   G    39      42.007 103.952  71.835  1.00  0.00           H  
ATOM   1253  H3'   G    39      39.187 103.411  72.868  1.00  0.00           H  
ATOM   1254  H1'   G    39      40.462 101.400  69.828  1.00  0.00           H  
ATOM   1255  H2'   G    39      38.499 103.138  70.486  1.00  0.00           H  
ATOM   1256 HO2'   G    39      40.426 104.748  69.978  1.00  0.00           H  
ATOM   1257  H1    G    39      35.086  98.595  69.964  1.00  0.00           H  
ATOM   1258  H22   G    39      36.325 100.649  67.491  1.00  0.00           H  
ATOM   1259  H21   G    39      35.078  99.557  67.992  1.00  0.00           H  
ATOM   1260  H8    G    39      40.239 100.379  73.368  1.00  0.00           H  
ATOM   1261  P     U    40      38.774 105.882  73.064  1.00  0.00           P  
ATOM   1262  OP2   U    40      38.272 104.915  74.078  1.00  0.00           O  
ATOM   1263  OP1   U    40      39.469 107.114  73.506  1.00  0.00           O  
ATOM   1264  O5'   U    40      37.550 106.307  72.138  1.00  0.00           O  
ATOM   1265  C5'   U    40      37.708 106.434  70.715  1.00  0.00           C  
ATOM   1266  C4'   U    40      36.474 105.939  70.001  1.00  0.00           C  
ATOM   1267  O4'   U    40      36.542 104.498  69.837  1.00  0.00           O  
ATOM   1268  C3'   U    40      35.150 106.168  70.713  1.00  0.00           C  
ATOM   1269  O3'   U    40      34.650 107.483  70.546  1.00  0.00           O  
ATOM   1270  C1'   U    40      35.236 103.926  69.967  1.00  0.00           C  
ATOM   1271  C2'   U    40      34.257 105.093  70.107  1.00  0.00           C  
ATOM   1272  O2'   U    40      33.801 105.471  68.816  1.00  0.00           O  
ATOM   1273  N1    U    40      35.185 103.007  71.129  1.00  0.00           N  
ATOM   1274  C2    U    40      34.116 102.133  71.196  1.00  0.00           C  
ATOM   1275  O2    U    40      33.235 102.092  70.354  1.00  0.00           O  
ATOM   1276  N3    U    40      34.111 101.302  72.288  1.00  0.00           N  
ATOM   1277  C4    U    40      35.044 101.253  73.302  1.00  0.00           C  
ATOM   1278  O4    U    40      34.899 100.445  74.220  1.00  0.00           O  
ATOM   1279  C5    U    40      36.123 102.185  73.167  1.00  0.00           C  
ATOM   1280  C6    U    40      36.153 103.007  72.112  1.00  0.00           C  
ATOM   1281  H5'   U    40      38.582 105.860  70.378  1.00  0.00           H  
ATOM   1282 H5''   U    40      37.890 107.486  70.447  1.00  0.00           H  
ATOM   1283  H4'   U    40      36.433 106.356  69.114  1.00  0.00           H  
ATOM   1284  H3'   U    40      35.264 105.986  71.670  1.00  0.00           H  
ATOM   1285  H1'   U    40      35.031 103.425  69.150  1.00  0.00           H  
ATOM   1286  H2'   U    40      33.513 104.866  70.703  1.00  0.00           H  
ATOM   1287 HO2'   U    40      33.883 106.442  68.720  1.00  0.00           H  
ATOM   1288  H3    U    40      33.361 100.674  72.355  1.00  0.00           H  
ATOM   1289  H5    U    40      36.832 102.220  73.841  1.00  0.00           H  
ATOM   1290  H6    U    40      36.900 103.635  72.043  1.00  0.00           H  
ATOM   1291  P     C    41      33.686 108.131  71.656  1.00  0.00           P  
ATOM   1292  OP2   C    41      34.272 107.855  72.992  1.00  0.00           O  
ATOM   1293  OP1   C    41      33.400 109.531  71.256  1.00  0.00           O  
ATOM   1294  O5'   C    41      32.335 107.297  71.528  1.00  0.00           O  
ATOM   1295  C5'   C    41      31.425 107.540  70.466  1.00  0.00           C  
ATOM   1296  C4'   C    41      30.209 106.651  70.560  1.00  0.00           C  
ATOM   1297  O4'   C    41      30.612 105.257  70.539  1.00  0.00           O  
ATOM   1298  C3'   C    41      29.383 106.777  71.830  1.00  0.00           C  
ATOM   1299  O3'   C    41      28.516 107.899  71.819  1.00  0.00           O  
ATOM   1300  C1'   C    41      29.731 104.484  71.379  1.00  0.00           C  
ATOM   1301  C2'   C    41      28.652 105.443  71.886  1.00  0.00           C  
ATOM   1302  O2'   C    41      27.554 105.418  70.986  1.00  0.00           O  
ATOM   1303  N1    C    41      30.480 103.841  72.488  1.00  0.00           N  
ATOM   1304  C2    C    41      29.866 102.789  73.181  1.00  0.00           C  
ATOM   1305  O2    C    41      28.725 102.430  72.852  1.00  0.00           O  
ATOM   1306  N3    C    41      30.527 102.185  74.195  1.00  0.00           N  
ATOM   1307  C4    C    41      31.752 102.591  74.530  1.00  0.00           C  
ATOM   1308  N4    C    41      32.365 101.965  75.538  1.00  0.00           N  
ATOM   1309  C5    C    41      32.402 103.657  73.846  1.00  0.00           C  
ATOM   1310  C6    C    41      31.739 104.245  72.843  1.00  0.00           C  
ATOM   1311  H5'   C    41      31.878 107.373  69.613  1.00  0.00           H  
ATOM   1312 H5''   C    41      31.139 108.476  70.499  1.00  0.00           H  
ATOM   1313  H4'   C    41      29.631 106.824  69.786  1.00  0.00           H  
ATOM   1314  H3'   C    41      29.986 106.845  72.600  1.00  0.00           H  
ATOM   1315  H1'   C    41      29.317 103.791  70.823  1.00  0.00           H  
ATOM   1316  H2'   C    41      28.377 105.221  72.800  1.00  0.00           H  
ATOM   1317 HO2'   C    41      27.304 106.338  70.762  1.00  0.00           H  
ATOM   1318  H42   C    41      33.266 102.239  75.808  1.00  0.00           H  
ATOM   1319  H41   C    41      31.915 101.232  76.007  1.00  0.00           H  
ATOM   1320  H5    C    41      33.303 103.947  74.099  1.00  0.00           H  
ATOM   1321  H6    C    41      32.169 104.981  72.361  1.00  0.00           H  
ATOM   1322  P     U    42      28.035 108.563  73.201  1.00  0.00           P  
ATOM   1323  OP2   U    42      29.217 108.670  74.095  1.00  0.00           O  
ATOM   1324  OP1   U    42      27.247 109.780  72.877  1.00  0.00           O  
ATOM   1325  O5'   U    42      27.043 107.484  73.822  1.00  0.00           O  
ATOM   1326  C5'   U    42      25.810 107.176  73.188  1.00  0.00           C  
ATOM   1327  C4'   U    42      25.116 106.014  73.856  1.00  0.00           C  
ATOM   1328  O4'   U    42      25.956 104.832  73.793  1.00  0.00           O  
ATOM   1329  C3'   U    42      24.815 106.174  75.338  1.00  0.00           C  
ATOM   1330  O3'   U    42      23.672 106.974  75.588  1.00  0.00           O  
ATOM   1331  C1'   U    42      25.752 104.035  74.984  1.00  0.00           C  
ATOM   1332  C2'   U    42      24.667 104.733  75.805  1.00  0.00           C  
ATOM   1333  O2'   U    42      23.401 104.202  75.443  1.00  0.00           O  
ATOM   1334  N1    U    42      27.015 103.870  75.745  1.00  0.00           N  
ATOM   1335  C2    U    42      27.064 102.846  76.672  1.00  0.00           C  
ATOM   1336  O2    U    42      26.130 102.091  76.880  1.00  0.00           O  
ATOM   1337  N3    U    42      28.252 102.732  77.352  1.00  0.00           N  
ATOM   1338  C4    U    42      29.374 103.520  77.204  1.00  0.00           C  
ATOM   1339  O4    U    42      30.369 103.290  77.893  1.00  0.00           O  
ATOM   1340  C5    U    42      29.250 104.560  76.228  1.00  0.00           C  
ATOM   1341  C6    U    42      28.105 104.692  75.551  1.00  0.00           C  
ATOM   1342  H5'   U    42      25.982 106.950  72.251  1.00  0.00           H  
ATOM   1343 H5''   U    42      25.226 107.961  73.227  1.00  0.00           H  
ATOM   1344  H4'   U    42      24.277 105.833  73.381  1.00  0.00           H  
ATOM   1345  H3'   U    42      25.592 106.577  75.781  1.00  0.00           H  
ATOM   1346  H1'   U    42      25.430 103.154  74.701  1.00  0.00           H  
ATOM   1347  H2'   U    42      24.835 104.648  76.767  1.00  0.00           H  
ATOM   1348 HO2'   U    42      22.784 104.941  75.263  1.00  0.00           H  
ATOM   1349  H3    U    42      28.309 102.012  78.013  1.00  0.00           H  
ATOM   1350  H5    U    42      29.999 105.168  76.057  1.00  0.00           H  
ATOM   1351  H6    U    42      28.045 105.412  74.890  1.00  0.00           H  
ATOM   1352  P     C    43      23.538 107.787  76.968  1.00  0.00           P  
ATOM   1353  OP2   C    43      24.843 108.436  77.249  1.00  0.00           O  
ATOM   1354  OP1   C    43      22.308 108.615  76.896  1.00  0.00           O  
ATOM   1355  O5'   C    43      23.305 106.654  78.063  1.00  0.00           O  
ATOM   1356  C5'   C    43      22.098 105.908  78.097  1.00  0.00           C  
ATOM   1357  C4'   C    43      22.133 104.838  79.159  1.00  0.00           C  
ATOM   1358  O4'   C    43      23.199 103.894  78.876  1.00  0.00           O  
ATOM   1359  C3'   C    43      22.424 105.308  80.577  1.00  0.00           C  
ATOM   1360  O3'   C    43      21.291 105.865  81.220  1.00  0.00           O  
ATOM   1361  C1'   C    43      23.763 103.417  80.115  1.00  0.00           C  
ATOM   1362  C2'   C    43      22.947 104.044  81.245  1.00  0.00           C  
ATOM   1363  O2'   C    43      21.884 103.167  81.590  1.00  0.00           O  
ATOM   1364  N1    C    43      25.206 103.753  80.207  1.00  0.00           N  
ATOM   1365  C2    C    43      25.994 103.053  81.130  1.00  0.00           C  
ATOM   1366  O2    C    43      25.467 102.180  81.838  1.00  0.00           O  
ATOM   1367  N3    C    43      27.311 103.340  81.233  1.00  0.00           N  
ATOM   1368  C4    C    43      27.853 104.282  80.462  1.00  0.00           C  
ATOM   1369  N4    C    43      29.157 104.532  80.599  1.00  0.00           N  
ATOM   1370  C5    C    43      27.079 105.012  79.515  1.00  0.00           C  
ATOM   1371  C6    C    43      25.777 104.718  79.421  1.00  0.00           C  
ATOM   1372  H5'   C    43      21.958 105.487  77.222  1.00  0.00           H  
ATOM   1373 H5''   C    43      21.352 106.517  78.281  1.00  0.00           H  
ATOM   1374  H4'   C    43      21.277 104.359  79.154  1.00  0.00           H  
ATOM   1375  H3'   C    43      23.140 105.977  80.552  1.00  0.00           H  
ATOM   1376  H1'   C    43      23.655 102.442  80.137  1.00  0.00           H  
ATOM   1377  H2'   C    43      23.510 104.254  82.020  1.00  0.00           H  
ATOM   1378 HO2'   C    43      21.048 103.677  81.622  1.00  0.00           H  
ATOM   1379  H42   C    43      29.585 105.218  80.047  1.00  0.00           H  
ATOM   1380  H41   C    43      29.687 104.027  81.252  1.00  0.00           H  
ATOM   1381  H5    C    43      27.487 105.702  78.952  1.00  0.00           H  
ATOM   1382  H6    C    43      25.228 105.209  78.775  1.00  0.00           H  
ATOM   1383  P     A    44      21.478 106.939  82.402  1.00  0.00           P  
ATOM   1384  OP2   A    44      22.537 107.894  81.991  1.00  0.00           O  
ATOM   1385  OP1   A    44      20.135 107.446  82.779  1.00  0.00           O  
ATOM   1386  O5'   A    44      22.039 106.076  83.619  1.00  0.00           O  
ATOM   1387  C5'   A    44      21.220 105.118  84.272  1.00  0.00           C  
ATOM   1388  C4'   A    44      22.007 104.303  85.267  1.00  0.00           C  
ATOM   1389  O4'   A    44      23.086 103.607  84.589  1.00  0.00           O  
ATOM   1390  C3'   A    44      22.706 105.086  86.368  1.00  0.00           C  
ATOM   1391  O3'   A    44      21.830 105.472  87.415  1.00  0.00           O  
ATOM   1392  C1'   A    44      24.231 103.518  85.477  1.00  0.00           C  
ATOM   1393  C2'   A    44      23.804 104.131  86.812  1.00  0.00           C  
ATOM   1394  O2'   A    44      23.288 103.104  87.646  1.00  0.00           O  
ATOM   1395  N1    A    44      29.341 104.128  85.739  1.00  0.00           N  
ATOM   1396  C2    A    44      28.486 103.385  86.452  1.00  0.00           C  
ATOM   1397  N3    A    44      27.165 103.273  86.330  1.00  0.00           N  
ATOM   1398  C4    A    44      26.713 104.048  85.328  1.00  0.00           C  
ATOM   1399  C5    A    44      27.468 104.866  84.509  1.00  0.00           C  
ATOM   1400  C6    A    44      28.855 104.895  84.740  1.00  0.00           C  
ATOM   1401  N6    A    44      29.708 105.637  84.030  1.00  0.00           N  
ATOM   1402  N7    A    44      26.660 105.516  83.585  1.00  0.00           N  
ATOM   1403  C8    A    44      25.455 105.083  83.864  1.00  0.00           C  
ATOM   1404  N9    A    44      25.413 104.193  84.908  1.00  0.00           N  
ATOM   1405  H5'   A    44      20.834 104.516  83.601  1.00  0.00           H  
ATOM   1406 H5''   A    44      20.496 105.582  84.740  1.00  0.00           H  
ATOM   1407  H4'   A    44      21.411 103.642  85.678  1.00  0.00           H  
ATOM   1408  H3'   A    44      23.116 105.889  85.981  1.00  0.00           H  
ATOM   1409  H1'   A    44      24.429 102.566  85.604  1.00  0.00           H  
ATOM   1410  H2'   A    44      24.546 104.608  87.239  1.00  0.00           H  
ATOM   1411 HO2'   A    44      22.429 103.395  88.015  1.00  0.00           H  
ATOM   1412  H2    A    44      28.889 102.846  87.165  1.00  0.00           H  
ATOM   1413  H61   A    44      30.665 105.616  84.238  1.00  0.00           H  
ATOM   1414  H62   A    44      29.377 106.201  83.300  1.00  0.00           H  
ATOM   1415  H8    A    44      24.656 105.371  83.372  1.00  0.00           H  
ATOM   1416  P     G    45      22.182 106.741  88.337  1.00  0.00           P  
ATOM   1417  OP2   G    45      22.703 107.818  87.456  1.00  0.00           O  
ATOM   1418  OP1   G    45      21.015 107.010  89.214  1.00  0.00           O  
ATOM   1419  O5'   G    45      23.382 106.231  89.253  1.00  0.00           O  
ATOM   1420  C5'   G    45      23.170 105.235  90.244  1.00  0.00           C  
ATOM   1421  C4'   G    45      24.454 104.871  90.947  1.00  0.00           C  
ATOM   1422  O4'   G    45      25.395 104.312  89.994  1.00  0.00           O  
ATOM   1423  C3'   G    45      25.213 106.023  91.587  1.00  0.00           C  
ATOM   1424  O3'   G    45      24.658 106.434  92.825  1.00  0.00           O  
ATOM   1425  C1'   G    45      26.749 104.671  90.405  1.00  0.00           C  
ATOM   1426  C2'   G    45      26.624 105.465  91.707  1.00  0.00           C  
ATOM   1427  O2'   G    45      26.734 104.570  92.804  1.00  0.00           O  
ATOM   1428  N1    G    45      31.241 106.409  88.756  1.00  0.00           N  
ATOM   1429  C2    G    45      30.946 105.673  89.878  1.00  0.00           C  
ATOM   1430  N2    G    45      31.981 105.354  90.669  1.00  0.00           N  
ATOM   1431  N3    G    45      29.726 105.276  90.202  1.00  0.00           N  
ATOM   1432  C4    G    45      28.807 105.681  89.301  1.00  0.00           C  
ATOM   1433  C5    G    45      28.995 106.418  88.151  1.00  0.00           C  
ATOM   1434  C6    G    45      30.308 106.838  87.815  1.00  0.00           C  
ATOM   1435  O6    G    45      30.680 107.497  86.837  1.00  0.00           O  
ATOM   1436  N7    G    45      27.789 106.625  87.495  1.00  0.00           N  
ATOM   1437  C8    G    45      26.907 106.022  88.245  1.00  0.00           C  
ATOM   1438  N9    G    45      27.456 105.429  89.356  1.00  0.00           N  
ATOM   1439  H5'   G    45      22.800 104.434  89.817  1.00  0.00           H  
ATOM   1440 H5''   G    45      22.527 105.571  90.903  1.00  0.00           H  
ATOM   1441  H4'   G    45      24.259 104.198  91.633  1.00  0.00           H  
ATOM   1442  H3'   G    45      25.222 106.785  90.969  1.00  0.00           H  
ATOM   1443  H1'   G    45      27.226 103.831  90.579  1.00  0.00           H  
ATOM   1444  H2'   G    45      27.292 106.181  91.753  1.00  0.00           H  
ATOM   1445 HO2'   G    45      25.998 104.740  93.429  1.00  0.00           H  
ATOM   1446  H1    G    45      32.177 106.653  88.605  1.00  0.00           H  
ATOM   1447  H22   G    45      31.832 104.830  91.483  1.00  0.00           H  
ATOM   1448  H21   G    45      32.888 105.645  90.435  1.00  0.00           H  
ATOM   1449  H8    G    45      25.951 105.996  88.035  1.00  0.00           H  
ATOM   1450  P     G    46      24.887 107.934  93.354  1.00  0.00           P  
ATOM   1451  OP2   G    46      24.670 108.861  92.215  1.00  0.00           O  
ATOM   1452  OP1   G    46      24.100 108.108  94.602  1.00  0.00           O  
ATOM   1453  O5'   G    46      26.433 107.976  93.737  1.00  0.00           O  
ATOM   1454  C5'   G    46      26.940 107.201  94.812  1.00  0.00           C  
ATOM   1455  C4'   G    46      28.433 107.356  94.953  1.00  0.00           C  
ATOM   1456  O4'   G    46      29.094 106.853  93.763  1.00  0.00           O  
ATOM   1457  C3'   G    46      28.947 108.781  95.087  1.00  0.00           C  
ATOM   1458  O3'   G    46      28.777 109.312  96.392  1.00  0.00           O  
ATOM   1459  C1'   G    46      30.302 107.627  93.533  1.00  0.00           C  
ATOM   1460  C2'   G    46      30.403 108.651  94.665  1.00  0.00           C  
ATOM   1461  O2'   G    46      31.196 108.107  95.710  1.00  0.00           O  
ATOM   1462  N1    G    46      33.040 110.014  89.966  1.00  0.00           N  
ATOM   1463  C2    G    46      33.434 109.519  91.185  1.00  0.00           C  
ATOM   1464  N2    G    46      34.729 109.677  91.501  1.00  0.00           N  
ATOM   1465  N3    G    46      32.622 108.912  92.034  1.00  0.00           N  
ATOM   1466  C4    G    46      31.359 108.838  91.560  1.00  0.00           C  
ATOM   1467  C5    G    46      30.862 109.300  90.360  1.00  0.00           C  
ATOM   1468  C6    G    46      31.745 109.949  89.459  1.00  0.00           C  
ATOM   1469  O6    G    46      31.496 110.428  88.346  1.00  0.00           O  
ATOM   1470  N7    G    46      29.507 109.026  90.251  1.00  0.00           N  
ATOM   1471  C8    G    46      29.210 108.415  91.365  1.00  0.00           C  
ATOM   1472  N9    G    46      30.287 108.268  92.205  1.00  0.00           N  
ATOM   1473  H5'   G    46      26.729 106.257  94.653  1.00  0.00           H  
ATOM   1474 H5''   G    46      26.508 107.488  95.644  1.00  0.00           H  
ATOM   1475  H4'   G    46      28.735 106.835  95.727  1.00  0.00           H  
ATOM   1476  H3'   G    46      28.476 109.354  94.445  1.00  0.00           H  
ATOM   1477  H1'   G    46      31.058 107.006  93.587  1.00  0.00           H  
ATOM   1478  H2'   G    46      30.763 109.506  94.345  1.00  0.00           H  
ATOM   1479 HO2'   G    46      30.728 108.226  96.561  1.00  0.00           H  
ATOM   1480  H1    G    46      33.720 110.447  89.410  1.00  0.00           H  
ATOM   1481  H22   G    46      35.067 109.342  92.359  1.00  0.00           H  
ATOM   1482  H21   G    46      35.336 110.125  90.878  1.00  0.00           H  
ATOM   1483  H8    G    46      28.309 108.095  91.579  1.00  0.00           H  
ATOM   1484  P     G    47      28.457 110.876  96.575  1.00  0.00           P  
ATOM   1485  OP2   G    47      27.299 111.202  95.717  1.00  0.00           O  
ATOM   1486  OP1   G    47      28.394 111.118  98.034  1.00  0.00           O  
ATOM   1487  O5'   G    47      29.744 111.621  96.023  1.00  0.00           O  
ATOM   1488  C5'   G    47      30.947 111.578  96.770  1.00  0.00           C  
ATOM   1489  C4'   G    47      32.022 112.380  96.091  1.00  0.00           C  
ATOM   1490  O4'   G    47      32.374 111.760  94.825  1.00  0.00           O  
ATOM   1491  C3'   G    47      31.635 113.785  95.680  1.00  0.00           C  
ATOM   1492  O3'   G    47      31.629 114.687  96.787  1.00  0.00           O  
ATOM   1493  C1'   G    47      32.849 112.751  93.951  1.00  0.00           C  
ATOM   1494  C2'   G    47      32.727 114.097  94.670  1.00  0.00           C  
ATOM   1495  O2'   G    47      33.947 114.405  95.307  1.00  0.00           O  
ATOM   1496  N1    G    47      32.595 114.291  89.135  1.00  0.00           N  
ATOM   1497  C2    G    47      33.612 114.420  90.041  1.00  0.00           C  
ATOM   1498  N2    G    47      34.707 115.074  89.601  1.00  0.00           N  
ATOM   1499  N3    G    47      33.567 113.944  91.282  1.00  0.00           N  
ATOM   1500  C4    G    47      32.407 113.309  91.536  1.00  0.00           C  
ATOM   1501  C5    G    47      31.331 113.115  90.698  1.00  0.00           C  
ATOM   1502  C6    G    47      31.392 113.647  89.374  1.00  0.00           C  
ATOM   1503  O6    G    47      30.542 113.600  88.483  1.00  0.00           O  
ATOM   1504  N7    G    47      30.331 112.391  91.336  1.00  0.00           N  
ATOM   1505  C8    G    47      30.807 112.179  92.538  1.00  0.00           C  
ATOM   1506  N9    G    47      32.053 112.730  92.729  1.00  0.00           N  
ATOM   1507  H5'   G    47      31.283 110.538  96.885  1.00  0.00           H  
ATOM   1508 H5''   G    47      30.777 111.975  97.781  1.00  0.00           H  
ATOM   1509  H4'   G    47      32.835 112.418  96.829  1.00  0.00           H  
ATOM   1510  H3'   G    47      30.616 113.864  95.275  1.00  0.00           H  
ATOM   1511  H1'   G    47      33.904 112.640  93.658  1.00  0.00           H  
ATOM   1512  H2'   G    47      32.492 114.972  94.048  1.00  0.00           H  
ATOM   1513 HO2'   G    47      33.764 114.775  96.218  1.00  0.00           H  
ATOM   1514  H1    G    47      32.729 114.693  88.230  1.00  0.00           H  
ATOM   1515  H22   G    47      35.491 115.201  90.210  1.00  0.00           H  
ATOM   1516  H21   G    47      34.736 115.430  88.668  1.00  0.00           H  
ATOM   1517  H8    G    47      30.260 111.626  93.318  1.00  0.00           H  
ATOM   1518  P     G    48      30.518 115.845  96.879  1.00  0.00           P  
ATOM   1519  OP2   G    48      29.211 115.260  96.487  1.00  0.00           O  
ATOM   1520  OP1   G    48      30.658 116.513  98.198  1.00  0.00           O  
ATOM   1521  O5'   G    48      30.951 116.885  95.752  1.00  0.00           O  
ATOM   1522  C5'   G    48      32.167 117.611  95.858  1.00  0.00           C  
ATOM   1523  C4'   G    48      32.389 118.497  94.658  1.00  0.00           C  
ATOM   1524  O4'   G    48      32.642 117.690  93.484  1.00  0.00           O  
ATOM   1525  C3'   G    48      31.207 119.356  94.234  1.00  0.00           C  
ATOM   1526  O3'   G    48      31.068 120.530  95.016  1.00  0.00           O  
ATOM   1527  C1'   G    48      32.099 118.316  92.333  1.00  0.00           C  
ATOM   1528  C2'   G    48      31.522 119.643  92.785  1.00  0.00           C  
ATOM   1529  O2'   G    48      32.520 120.646  92.663  1.00  0.00           O  
ATOM   1530  N1    G    48      29.431 117.034  88.192  1.00  0.00           N  
ATOM   1531  C2    G    48      30.390 118.005  88.348  1.00  0.00           C  
ATOM   1532  N2    G    48      30.683 118.733  87.260  1.00  0.00           N  
ATOM   1533  N3    G    48      31.020 118.245  89.486  1.00  0.00           N  
ATOM   1534  C4    G    48      30.606 117.424  90.475  1.00  0.00           C  
ATOM   1535  C5    G    48      29.657 116.425  90.424  1.00  0.00           C  
ATOM   1536  C6    G    48      28.989 116.178  89.196  1.00  0.00           C  
ATOM   1537  O6    G    48      28.118 115.337  88.949  1.00  0.00           O  
ATOM   1538  N7    G    48      29.523 115.809  91.660  1.00  0.00           N  
ATOM   1539  C8    G    48      30.376 116.434  92.426  1.00  0.00           C  
ATOM   1540  N9    G    48      31.067 117.424  91.771  1.00  0.00           N  
ATOM   1541  H5'   G    48      32.912 116.979  95.931  1.00  0.00           H  
ATOM   1542 H5''   G    48      32.138 118.166  96.665  1.00  0.00           H  
ATOM   1543  H4'   G    48      33.171 119.065  94.824  1.00  0.00           H  
ATOM   1544  H3'   G    48      30.387 118.824  94.287  1.00  0.00           H  
ATOM   1545  H1'   G    48      32.795 118.474  91.662  1.00  0.00           H  
ATOM   1546  H2'   G    48      30.713 119.873  92.281  1.00  0.00           H  
ATOM   1547 HO2'   G    48      32.353 121.166  91.850  1.00  0.00           H  
ATOM   1548  H1    G    48      29.024 116.936  87.306  1.00  0.00           H  
ATOM   1549  H22   G    48      31.360 119.440  87.311  1.00  0.00           H  
ATOM   1550  H21   G    48      30.221 118.561  86.413  1.00  0.00           H  
ATOM   1551  H8    G    48      30.511 116.216  93.372  1.00  0.00           H  
ATOM   1552  P     A    49      29.606 121.083  95.390  1.00  0.00           P  
ATOM   1553  OP2   A    49      28.750 119.921  95.738  1.00  0.00           O  
ATOM   1554  OP1   A    49      29.767 122.194  96.361  1.00  0.00           O  
ATOM   1555  O5'   A    49      29.066 121.698  94.022  1.00  0.00           O  
ATOM   1556  C5'   A    49      27.738 122.189  93.918  1.00  0.00           C  
ATOM   1557  C4'   A    49      27.661 123.388  93.006  1.00  0.00           C  
ATOM   1558  O4'   A    49      28.458 124.453  93.576  1.00  0.00           O  
ATOM   1559  C3'   A    49      28.199 123.191  91.597  1.00  0.00           C  
ATOM   1560  O3'   A    49      27.207 122.768  90.678  1.00  0.00           O  
ATOM   1561  C1'   A    49      29.154 125.148  92.551  1.00  0.00           C  
ATOM   1562  C2'   A    49      28.672 124.586  91.216  1.00  0.00           C  
ATOM   1563  O2'   A    49      27.594 125.386  90.754  1.00  0.00           O  
ATOM   1564  N1    A    49      33.901 126.567  91.133  1.00  0.00           N  
ATOM   1565  C2    A    49      32.686 126.968  90.738  1.00  0.00           C  
ATOM   1566  N3    A    49      31.489 126.555  91.150  1.00  0.00           N  
ATOM   1567  C4    A    49      31.613 125.604  92.093  1.00  0.00           C  
ATOM   1568  C5    A    49      32.791 125.090  92.601  1.00  0.00           C  
ATOM   1569  C6    A    49      33.990 125.610  92.082  1.00  0.00           C  
ATOM   1570  N6    A    49      35.201 125.211  92.475  1.00  0.00           N  
ATOM   1571  N7    A    49      32.530 124.122  93.561  1.00  0.00           N  
ATOM   1572  C8    A    49      31.222 124.074  93.612  1.00  0.00           C  
ATOM   1573  N9    A    49      30.602 124.945  92.750  1.00  0.00           N  
ATOM   1574  H5'   A    49      27.420 122.445  94.809  1.00  0.00           H  
ATOM   1575 H5''   A    49      27.161 121.481  93.565  1.00  0.00           H  
ATOM   1576  H4'   A    49      26.726 123.677  92.941  1.00  0.00           H  
ATOM   1577  H3'   A    49      28.974 122.591  91.630  1.00  0.00           H  
ATOM   1578  H1'   A    49      28.950 126.106  92.594  1.00  0.00           H  
ATOM   1579  H2'   A    49      29.404 124.552  90.566  1.00  0.00           H  
ATOM   1580 HO2'   A    49      26.864 124.801  90.463  1.00  0.00           H  
ATOM   1581  H2    A    49      32.676 127.663  90.048  1.00  0.00           H  
ATOM   1582  H61   A    49      36.003 125.612  92.077  1.00  0.00           H  
ATOM   1583  H62   A    49      35.291 124.519  93.163  1.00  0.00           H  
ATOM   1584  H8    A    49      30.731 123.472  94.210  1.00  0.00           H  
ATOM   1585  P     A    50      27.486 121.519  89.706  1.00  0.00           P  
ATOM   1586  OP2   A    50      28.290 120.522  90.458  1.00  0.00           O  
ATOM   1587  OP1   A    50      26.196 121.112  89.097  1.00  0.00           O  
ATOM   1588  O5'   A    50      28.406 122.125  88.555  1.00  0.00           O  
ATOM   1589  C5'   A    50      27.907 123.118  87.671  1.00  0.00           C  
ATOM   1590  C4'   A    50      29.026 123.859  86.982  1.00  0.00           C  
ATOM   1591  O4'   A    50      29.836 124.563  87.959  1.00  0.00           O  
ATOM   1592  C3'   A    50      30.023 123.000  86.218  1.00  0.00           C  
ATOM   1593  O3'   A    50      29.579 122.660  84.916  1.00  0.00           O  
ATOM   1594  C1'   A    50      31.201 124.492  87.617  1.00  0.00           C  
ATOM   1595  C2'   A    50      31.265 123.879  86.215  1.00  0.00           C  
ATOM   1596  O2'   A    50      31.160 124.916  85.251  1.00  0.00           O  
ATOM   1597  N1    A    50      35.668 123.400  89.944  1.00  0.00           N  
ATOM   1598  C2    A    50      35.340 124.285  88.994  1.00  0.00           C  
ATOM   1599  N3    A    50      34.156 124.517  88.433  1.00  0.00           N  
ATOM   1600  C4    A    50      33.217 123.705  88.951  1.00  0.00           C  
ATOM   1601  C5    A    50      33.400 122.747  89.930  1.00  0.00           C  
ATOM   1602  C6    A    50      34.701 122.600  90.444  1.00  0.00           C  
ATOM   1603  N6    A    50      35.028 121.717  91.390  1.00  0.00           N  
ATOM   1604  N7    A    50      32.204 122.101  90.215  1.00  0.00           N  
ATOM   1605  C8    A    50      31.340 122.675  89.415  1.00  0.00           C  
ATOM   1606  N9    A    50      31.884 123.654  88.621  1.00  0.00           N  
ATOM   1607  H5'   A    50      27.368 123.759  88.181  1.00  0.00           H  
ATOM   1608 H5''   A    50      27.342 122.691  86.995  1.00  0.00           H  
ATOM   1609  H4'   A    50      28.639 124.512  86.362  1.00  0.00           H  
ATOM   1610  H3'   A    50      30.205 122.185  86.732  1.00  0.00           H  
ATOM   1611  H1'   A    50      31.611 125.383  87.602  1.00  0.00           H  
ATOM   1612  H2'   A    50      32.080 123.348  86.091  1.00  0.00           H  
ATOM   1613 HO2'   A    50      31.991 125.434  85.248  1.00  0.00           H  
ATOM   1614  H2    A    50      36.078 124.841  88.665  1.00  0.00           H  
ATOM   1615  H61   A    50      35.954 121.661  91.709  1.00  0.00           H  
ATOM   1616  H62   A    50      34.344 121.127  91.768  1.00  0.00           H  
ATOM   1617  H8    A    50      30.392 122.427  89.385  1.00  0.00           H  
ATOM   1618  P     A    51      29.687 121.150  84.416  1.00  0.00           P  
ATOM   1619  OP2   A    51      31.070 120.712  84.734  1.00  0.00           O  
ATOM   1620  OP1   A    51      28.534 120.435  85.019  1.00  0.00           O  
ATOM   1621  O5'   A    51      29.513 121.119  82.832  1.00  0.00           O  
ATOM   1622  C5'   A    51      30.422 120.400  82.013  1.00  0.00           C  
ATOM   1623  C4'   A    51      31.754 121.101  81.913  1.00  0.00           C  
ATOM   1624  O4'   A    51      31.971 121.902  83.109  1.00  0.00           O  
ATOM   1625  C3'   A    51      32.978 120.202  81.844  1.00  0.00           C  
ATOM   1626  O3'   A    51      33.244 119.725  80.536  1.00  0.00           O  
ATOM   1627  C1'   A    51      33.337 121.836  83.497  1.00  0.00           C  
ATOM   1628  C2'   A    51      34.077 121.102  82.383  1.00  0.00           C  
ATOM   1629  O2'   A    51      34.497 122.043  81.406  1.00  0.00           O  
ATOM   1630  N1    A    51      36.173 121.064  87.729  1.00  0.00           N  
ATOM   1631  C2    A    51      36.365 121.824  86.643  1.00  0.00           C  
ATOM   1632  N3    A    51      35.584 121.978  85.576  1.00  0.00           N  
ATOM   1633  C4    A    51      34.472 121.231  85.690  1.00  0.00           C  
ATOM   1634  C5    A    51      34.135 120.401  86.743  1.00  0.00           C  
ATOM   1635  C6    A    51      35.045 120.326  87.812  1.00  0.00           C  
ATOM   1636  N6    A    51      34.856 119.568  88.894  1.00  0.00           N  
ATOM   1637  N7    A    51      32.910 119.789  86.513  1.00  0.00           N  
ATOM   1638  C8    A    51      32.540 120.255  85.346  1.00  0.00           C  
ATOM   1639  N9    A    51      33.438 121.133  84.790  1.00  0.00           N  
ATOM   1640  H5'   A    51      30.041 120.309  81.114  1.00  0.00           H  
ATOM   1641 H5''   A    51      30.559 119.507  82.393  1.00  0.00           H  
ATOM   1642  H4'   A    51      31.750 121.692  81.131  1.00  0.00           H  
ATOM   1643  H3'   A    51      32.859 119.437  82.446  1.00  0.00           H  
ATOM   1644  H1'   A    51      33.701 122.742  83.589  1.00  0.00           H  
ATOM   1645  H2'   A    51      34.829 120.581  82.734  1.00  0.00           H  
ATOM   1646 HO2'   A    51      34.247 121.713  80.518  1.00  0.00           H  
ATOM   1647  H2    A    51      37.199 122.340  86.632  1.00  0.00           H  
ATOM   1648  H61   A    51      35.527 119.557  89.608  1.00  0.00           H  
ATOM   1649  H62   A    51      34.045 119.025  88.976  1.00  0.00           H  
ATOM   1650  H8    A    51      31.700 119.999  84.909  1.00  0.00           H  
ATOM   1651  P     C    52      32.979 118.183  80.169  1.00  0.00           P  
ATOM   1652  OP2   C    52      31.691 117.777  80.785  1.00  0.00           O  
ATOM   1653  OP1   C    52      33.177 118.019  78.706  1.00  0.00           O  
ATOM   1654  O5'   C    52      34.151 117.402  80.914  1.00  0.00           O  
ATOM   1655  C5'   C    52      35.449 117.966  81.023  1.00  0.00           C  
ATOM   1656  C4'   C    52      36.002 117.824  82.417  1.00  0.00           C  
ATOM   1657  O4'   C    52      35.026 118.289  83.379  1.00  0.00           O  
ATOM   1658  C3'   C    52      36.277 116.417  82.895  1.00  0.00           C  
ATOM   1659  O3'   C    52      37.487 115.916  82.362  1.00  0.00           O  
ATOM   1660  C1'   C    52      35.224 117.614  84.604  1.00  0.00           C  
ATOM   1661  C2'   C    52      36.359 116.623  84.401  1.00  0.00           C  
ATOM   1662  O2'   C    52      37.574 117.194  84.853  1.00  0.00           O  
ATOM   1663  N1    C    52      33.986 116.911  84.954  1.00  0.00           N  
ATOM   1664  C2    C    52      33.860 116.418  86.252  1.00  0.00           C  
ATOM   1665  O2    C    52      34.803 116.586  87.048  1.00  0.00           O  
ATOM   1666  N3    C    52      32.727 115.771  86.610  1.00  0.00           N  
ATOM   1667  C4    C    52      31.748 115.608  85.725  1.00  0.00           C  
ATOM   1668  N4    C    52      30.661 114.967  86.127  1.00  0.00           N  
ATOM   1669  C5    C    52      31.848 116.097  84.387  1.00  0.00           C  
ATOM   1670  C6    C    52      32.978 116.736  84.047  1.00  0.00           C  
ATOM   1671  H5'   C    52      35.404 118.918  80.792  1.00  0.00           H  
ATOM   1672 H5''   C    52      36.048 117.512  80.395  1.00  0.00           H  
ATOM   1673  H4'   C    52      36.939 118.399  82.393  1.00  0.00           H  
ATOM   1674  H3'   C    52      35.520 115.685  82.573  1.00  0.00           H  
ATOM   1675  H1'   C    52      35.502 118.248  85.459  1.00  0.00           H  
ATOM   1676  H2'   C    52      36.289 115.680  84.962  1.00  0.00           H  
ATOM   1677 HO2'   C    52      37.559 117.265  85.851  1.00  0.00           H  
ATOM   1678  H42   C    52      29.902 114.823  85.491  1.00  0.00           H  
ATOM   1679  H41   C    52      30.599 114.628  87.065  1.00  0.00           H  
ATOM   1680  H5    C    52      31.031 115.953  83.665  1.00  0.00           H  
ATOM   1681  H6    C    52      33.094 117.128  83.026  1.00  0.00           H  
ATOM   1682  P     U    53      37.603 114.363  81.994  1.00  0.00           P  
ATOM   1683  OP2   U    53      36.325 113.911  81.378  1.00  0.00           O  
ATOM   1684  OP1   U    53      38.860 114.282  81.227  1.00  0.00           O  
ATOM   1685  O5'   U    53      37.794 113.640  83.398  1.00  0.00           O  
ATOM   1686  C5'   U    53      38.927 113.940  84.199  1.00  0.00           C  
ATOM   1687  C4'   U    53      38.830 113.241  85.532  1.00  0.00           C  
ATOM   1688  O4'   U    53      37.707 113.766  86.285  1.00  0.00           O  
ATOM   1689  C3'   U    53      38.577 111.741  85.486  1.00  0.00           C  
ATOM   1690  O3'   U    53      39.757 110.986  85.269  1.00  0.00           O  
ATOM   1691  C1'   U    53      37.057 112.726  87.004  1.00  0.00           C  
ATOM   1692  C2'   U    53      37.919 111.474  86.831  1.00  0.00           C  
ATOM   1693  O2'   U    53      38.881 111.429  87.876  1.00  0.00           O  
ATOM   1694  N1    U    53      35.681 112.538  86.486  1.00  0.00           N  
ATOM   1695  C2    U    53      34.790 111.857  87.295  1.00  0.00           C  
ATOM   1696  O2    U    53      35.089 111.419  88.393  1.00  0.00           O  
ATOM   1697  N3    U    53      33.528 111.707  86.775  1.00  0.00           N  
ATOM   1698  C4    U    53      33.072 112.157  85.554  1.00  0.00           C  
ATOM   1699  O4    U    53      31.905 111.941  85.228  1.00  0.00           O  
ATOM   1700  C5    U    53      34.048 112.851  84.771  1.00  0.00           C  
ATOM   1701  C6    U    53      35.284 113.013  85.253  1.00  0.00           C  
ATOM   1702  H5'   U    53      39.002 115.025  84.357  1.00  0.00           H  
ATOM   1703 H5''   U    53      39.847 113.625  83.684  1.00  0.00           H  
ATOM   1704  H4'   U    53      39.656 113.407  86.033  1.00  0.00           H  
ATOM   1705  H3'   U    53      37.936 111.546  84.771  1.00  0.00           H  
ATOM   1706  H1'   U    53      37.015 112.964  87.954  1.00  0.00           H  
ATOM   1707  H2'   U    53      37.370 110.662  86.809  1.00  0.00           H  
ATOM   1708 HO2'   U    53      39.765 111.261  87.487  1.00  0.00           H  
ATOM   1709  H3    U    53      32.881 111.227  87.333  1.00  0.00           H  
ATOM   1710  H5    U    53      33.811 113.206  83.888  1.00  0.00           H  
ATOM   1711  H6    U    53      35.935 113.491  84.699  1.00  0.00           H  
ATOM   1712  P     U    54      39.697 109.609  84.443  1.00  0.00           P  
ATOM   1713  OP2   U    54      38.708 109.774  83.348  1.00  0.00           O  
ATOM   1714  OP1   U    54      41.089 109.204  84.122  1.00  0.00           O  
ATOM   1715  O5'   U    54      39.107 108.560  85.487  1.00  0.00           O  
ATOM   1716  C5'   U    54      39.849 108.175  86.634  1.00  0.00           C  
ATOM   1717  C4'   U    54      38.972 107.522  87.673  1.00  0.00           C  
ATOM   1718  O4'   U    54      37.883 108.413  88.030  1.00  0.00           O  
ATOM   1719  C3'   U    54      38.277 106.237  87.252  1.00  0.00           C  
ATOM   1720  O3'   U    54      39.107 105.094  87.370  1.00  0.00           O  
ATOM   1721  C1'   U    54      36.674 107.684  88.210  1.00  0.00           C  
ATOM   1722  C2'   U    54      37.058 106.204  88.163  1.00  0.00           C  
ATOM   1723  O2'   U    54      37.404 105.775  89.472  1.00  0.00           O  
ATOM   1724  N1    U    54      35.675 108.039  87.173  1.00  0.00           N  
ATOM   1725  C2    U    54      34.354 107.729  87.436  1.00  0.00           C  
ATOM   1726  O2    U    54      33.990 107.189  88.466  1.00  0.00           O  
ATOM   1727  N3    U    54      33.465 108.077  86.449  1.00  0.00           N  
ATOM   1728  C4    U    54      33.754 108.689  85.247  1.00  0.00           C  
ATOM   1729  O4    U    54      32.841 108.937  84.460  1.00  0.00           O  
ATOM   1730  C5    U    54      35.141 108.980  85.043  1.00  0.00           C  
ATOM   1731  C6    U    54      36.028 108.654  85.990  1.00  0.00           C  
ATOM   1732  H5'   U    54      40.269 108.970  87.024  1.00  0.00           H  
ATOM   1733 H5''   U    54      40.549 107.543  86.365  1.00  0.00           H  
ATOM   1734  H4'   U    54      39.512 107.344  88.472  1.00  0.00           H  
ATOM   1735  H3'   U    54      37.980 106.322  86.321  1.00  0.00           H  
ATOM   1736  H1'   U    54      36.310 107.898  89.095  1.00  0.00           H  
ATOM   1737  H2'   U    54      36.338 105.659  87.781  1.00  0.00           H  
ATOM   1738 HO2'   U    54      38.258 105.296  89.435  1.00  0.00           H  
ATOM   1739  H3    U    54      32.523 107.867  86.615  1.00  0.00           H  
ATOM   1740  H5    U    54      35.438 109.416  84.217  1.00  0.00           H  
ATOM   1741  H6    U    54      36.970 108.862  85.825  1.00  0.00           H  
ATOM   1742  P     U    55      38.889 103.831  86.400  1.00  0.00           P  
ATOM   1743  OP2   U    55      38.399 104.337  85.093  1.00  0.00           O  
ATOM   1744  OP1   U    55      40.115 102.994  86.451  1.00  0.00           O  
ATOM   1745  O5'   U    55      37.707 103.015  87.088  1.00  0.00           O  
ATOM   1746  C5'   U    55      37.921 102.298  88.295  1.00  0.00           C  
ATOM   1747  C4'   U    55      36.630 101.752  88.855  1.00  0.00           C  
ATOM   1748  O4'   U    55      35.717 102.842  89.143  1.00  0.00           O  
ATOM   1749  C3'   U    55      35.836 100.836  87.936  1.00  0.00           C  
ATOM   1750  O3'   U    55      36.302  99.498  87.950  1.00  0.00           O  
ATOM   1751  C1'   U    55      34.377 102.485  88.798  1.00  0.00           C  
ATOM   1752  C2'   U    55      34.414 100.994  88.460  1.00  0.00           C  
ATOM   1753  O2'   U    55      34.218 100.245  89.651  1.00  0.00           O  
ATOM   1754  N1    U    55      33.908 103.309  87.659  1.00  0.00           N  
ATOM   1755  C2    U    55      32.542 103.378  87.451  1.00  0.00           C  
ATOM   1756  O2    U    55      31.732 102.799  88.154  1.00  0.00           O  
ATOM   1757  N3    U    55      32.155 104.153  86.386  1.00  0.00           N  
ATOM   1758  C4    U    55      32.972 104.851  85.523  1.00  0.00           C  
ATOM   1759  O4    U    55      32.468 105.505  84.609  1.00  0.00           O  
ATOM   1760  C5    U    55      34.371 104.734  85.799  1.00  0.00           C  
ATOM   1761  C6    U    55      34.777 103.987  86.832  1.00  0.00           C  
ATOM   1762  H5'   U    55      38.326 102.898  88.955  1.00  0.00           H  
ATOM   1763 H5''   U    55      38.533 101.553  88.120  1.00  0.00           H  
ATOM   1764  H4'   U    55      36.828 101.273  89.686  1.00  0.00           H  
ATOM   1765  H3'   U    55      35.880 101.183  87.021  1.00  0.00           H  
ATOM   1766  H1'   U    55      33.787 102.630  89.567  1.00  0.00           H  
ATOM   1767  H2'   U    55      33.752 100.765  87.775  1.00  0.00           H  
ATOM   1768 HO2'   U    55      34.908  99.553  89.710  1.00  0.00           H  
ATOM   1769  H3    U    55      31.190 104.214  86.220  1.00  0.00           H  
ATOM   1770  H5    U    55      35.025 105.199  85.237  1.00  0.00           H  
ATOM   1771  H6    U    55      35.740 103.922  86.999  1.00  0.00           H  
ATOM   1772  P     G    56      36.143  98.572  86.646  1.00  0.00           P  
ATOM   1773  OP2   G    56      36.447  99.402  85.454  1.00  0.00           O  
ATOM   1774  OP1   G    56      36.900  97.316  86.878  1.00  0.00           O  
ATOM   1775  O5'   G    56      34.591  98.213  86.615  1.00  0.00           O  
ATOM   1776  C5'   G    56      34.017  97.368  87.601  1.00  0.00           C  
ATOM   1777  C4'   G    56      32.517  97.300  87.469  1.00  0.00           C  
ATOM   1778  O4'   G    56      31.947  98.624  87.640  1.00  0.00           O  
ATOM   1779  C3'   G    56      31.986  96.841  86.119  1.00  0.00           C  
ATOM   1780  O3'   G    56      31.998  95.431  85.970  1.00  0.00           O  
ATOM   1781  C1'   G    56      30.831  98.802  86.755  1.00  0.00           C  
ATOM   1782  C2'   G    56      30.591  97.447  86.086  1.00  0.00           C  
ATOM   1783  O2'   G    56      29.684  96.695  86.881  1.00  0.00           O  
ATOM   1784  N1    G    56      28.876 101.870  83.194  1.00  0.00           N  
ATOM   1785  C2    G    56      28.253 100.924  83.970  1.00  0.00           C  
ATOM   1786  N2    G    56      26.935 100.770  83.777  1.00  0.00           N  
ATOM   1787  N3    G    56      28.875 100.182  84.872  1.00  0.00           N  
ATOM   1788  C4    G    56      30.193 100.463  84.936  1.00  0.00           C  
ATOM   1789  C5    G    56      30.913 101.387  84.207  1.00  0.00           C  
ATOM   1790  C6    G    56      30.233 102.177  83.244  1.00  0.00           C  
ATOM   1791  O6    G    56      30.694 103.050  82.498  1.00  0.00           O  
ATOM   1792  N7    G    56      32.250 101.372  84.574  1.00  0.00           N  
ATOM   1793  C8    G    56      32.319 100.455  85.501  1.00  0.00           C  
ATOM   1794  N9    G    56      31.108  99.865  85.770  1.00  0.00           N  
ATOM   1795  H5'   G    56      34.245  97.714  88.490  1.00  0.00           H  
ATOM   1796 H5''   G    56      34.389  96.467  87.505  1.00  0.00           H  
ATOM   1797  H4'   G    56      32.163  96.709  88.166  1.00  0.00           H  
ATOM   1798  H3'   G    56      32.528  97.244  85.408  1.00  0.00           H  
ATOM   1799  H1'   G    56      30.046  99.046  87.288  1.00  0.00           H  
ATOM   1800  H2'   G    56      30.265  97.553  85.167  1.00  0.00           H  
ATOM   1801 HO2'   G    56      30.049  95.797  87.017  1.00  0.00           H  
ATOM   1802  H1    G    56      28.325 102.368  82.554  1.00  0.00           H  
ATOM   1803  H22   G    56      26.436 100.109  84.303  1.00  0.00           H  
ATOM   1804  H21   G    56      26.467 101.315  83.112  1.00  0.00           H  
ATOM   1805  H8    G    56      33.152 100.214  85.960  1.00  0.00           H  
ATOM   1806  P     A    57      32.179  94.775  84.514  1.00  0.00           P  
ATOM   1807  OP2   A    57      33.162  95.593  83.760  1.00  0.00           O  
ATOM   1808  OP1   A    57      32.417  93.320  84.691  1.00  0.00           O  
ATOM   1809  O5'   A    57      30.753  94.961  83.828  1.00  0.00           O  
ATOM   1810  C5'   A    57      29.619  94.248  84.298  1.00  0.00           C  
ATOM   1811  C4'   A    57      28.366  94.653  83.562  1.00  0.00           C  
ATOM   1812  O4'   A    57      28.089  96.058  83.798  1.00  0.00           O  
ATOM   1813  C3'   A    57      28.414  94.534  82.046  1.00  0.00           C  
ATOM   1814  O3'   A    57      28.173  93.216  81.586  1.00  0.00           O  
ATOM   1815  C1'   A    57      27.577  96.672  82.607  1.00  0.00           C  
ATOM   1816  C2'   A    57      27.362  95.540  81.601  1.00  0.00           C  
ATOM   1817  O2'   A    57      26.051  95.020  81.763  1.00  0.00           O  
ATOM   1818  N1    A    57      28.261 100.658  79.415  1.00  0.00           N  
ATOM   1819  C2    A    57      27.204  99.875  79.663  1.00  0.00           C  
ATOM   1820  N3    A    57      27.094  98.852  80.508  1.00  0.00           N  
ATOM   1821  C4    A    57      28.253  98.649  81.161  1.00  0.00           C  
ATOM   1822  C5    A    57      29.423  99.369  81.013  1.00  0.00           C  
ATOM   1823  C6    A    57      29.409 100.428  80.087  1.00  0.00           C  
ATOM   1824  N6    A    57      30.463 101.208  79.838  1.00  0.00           N  
ATOM   1825  N7    A    57      30.413  98.874  81.852  1.00  0.00           N  
ATOM   1826  C8    A    57      29.828  97.882  82.477  1.00  0.00           C  
ATOM   1827  N9    A    57      28.519  97.689  82.106  1.00  0.00           N  
ATOM   1828  H5'   A    57      29.500  94.430  85.254  1.00  0.00           H  
ATOM   1829 H5''   A    57      29.767  93.289  84.171  1.00  0.00           H  
ATOM   1830  H4'   A    57      27.615  94.120  83.898  1.00  0.00           H  
ATOM   1831  H3'   A    57      29.294  94.829  81.729  1.00  0.00           H  
ATOM   1832  H1'   A    57      26.716  97.095  82.809  1.00  0.00           H  
ATOM   1833  H2'   A    57      27.521  95.843  80.682  1.00  0.00           H  
ATOM   1834 HO2'   A    57      26.099  94.043  81.819  1.00  0.00           H  
ATOM   1835  H2    A    57      26.395 100.084  79.149  1.00  0.00           H  
ATOM   1836  H61   A    57      30.392 101.931  79.181  1.00  0.00           H  
ATOM   1837  H62   A    57      31.306 101.060  80.314  1.00  0.00           H  
ATOM   1838  H8    A    57      30.282  97.328  83.145  1.00  0.00           H  
ATOM   1839  P     G    58      28.851  92.699  80.224  1.00  0.00           P  
ATOM   1840  OP2   G    58      30.230  93.245  80.161  1.00  0.00           O  
ATOM   1841  OP1   G    58      28.637  91.232  80.130  1.00  0.00           O  
ATOM   1842  O5'   G    58      27.992  93.395  79.076  1.00  0.00           O  
ATOM   1843  C5'   G    58      26.635  93.036  78.861  1.00  0.00           C  
ATOM   1844  C4'   G    58      25.978  93.937  77.845  1.00  0.00           C  
ATOM   1845  O4'   G    58      26.010  95.310  78.312  1.00  0.00           O  
ATOM   1846  C3'   G    58      26.641  93.995  76.478  1.00  0.00           C  
ATOM   1847  O3'   G    58      26.283  92.908  75.641  1.00  0.00           O  
ATOM   1848  C1'   G    58      26.235  96.204  77.215  1.00  0.00           C  
ATOM   1849  C2'   G    58      26.189  95.349  75.947  1.00  0.00           C  
ATOM   1850  O2'   G    58      24.852  95.296  75.473  1.00  0.00           O  
ATOM   1851  N1    G    58      29.192 100.001  75.557  1.00  0.00           N  
ATOM   1852  C2    G    58      27.942  99.619  75.135  1.00  0.00           C  
ATOM   1853  N2    G    58      27.404 100.339  74.140  1.00  0.00           N  
ATOM   1854  N3    G    58      27.267  98.604  75.650  1.00  0.00           N  
ATOM   1855  C4    G    58      27.953  97.989  76.637  1.00  0.00           C  
ATOM   1856  C5    G    58      29.203  98.292  77.134  1.00  0.00           C  
ATOM   1857  C6    G    58      29.917  99.382  76.572  1.00  0.00           C  
ATOM   1858  O6    G    58      31.037  99.808  76.875  1.00  0.00           O  
ATOM   1859  N7    G    58      29.553  97.417  78.152  1.00  0.00           N  
ATOM   1860  C8    G    58      28.529  96.615  78.255  1.00  0.00           C  
ATOM   1861  N9    G    58      27.523  96.905  77.365  1.00  0.00           N  
ATOM   1862  H5'   G    58      26.148  93.101  79.709  1.00  0.00           H  
ATOM   1863 H5''   G    58      26.596  92.110  78.542  1.00  0.00           H  
ATOM   1864  H4'   G    58      25.044  93.660  77.733  1.00  0.00           H  
ATOM   1865  H3'   G    58      27.615  94.005  76.592  1.00  0.00           H  
ATOM   1866  H1'   G    58      25.506  96.859  77.192  1.00  0.00           H  
ATOM   1867  H2'   G    58      26.804  95.691  75.263  1.00  0.00           H  
ATOM   1868 HO2'   G    58      24.614  94.364  75.291  1.00  0.00           H  
ATOM   1869  H1    G    58      29.608 100.767  75.110  1.00  0.00           H  
ATOM   1870  H22   G    58      26.513 100.112  73.798  1.00  0.00           H  
ATOM   1871  H21   G    58      27.896 101.092  73.754  1.00  0.00           H  
ATOM   1872  H8    G    58      28.483  95.880  78.902  1.00  0.00           H  
ATOM   1873  P     A    59      27.305  92.384  74.515  1.00  0.00           P  
ATOM   1874  OP2   A    59      28.668  92.370  75.103  1.00  0.00           O  
ATOM   1875  OP1   A    59      26.745  91.143  73.928  1.00  0.00           O  
ATOM   1876  O5'   A    59      27.263  93.522  73.399  1.00  0.00           O  
ATOM   1877  C5'   A    59      26.084  93.759  72.644  1.00  0.00           C  
ATOM   1878  C4'   A    59      26.237  94.956  71.740  1.00  0.00           C  
ATOM   1879  O4'   A    59      26.468  96.148  72.536  1.00  0.00           O  
ATOM   1880  C3'   A    59      27.414  94.919  70.778  1.00  0.00           C  
ATOM   1881  O3'   A    59      27.153  94.157  69.611  1.00  0.00           O  
ATOM   1882  C1'   A    59      27.394  97.013  71.873  1.00  0.00           C  
ATOM   1883  C2'   A    59      27.662  96.396  70.500  1.00  0.00           C  
ATOM   1884  O2'   A    59      26.718  96.910  69.571  1.00  0.00           O  
ATOM   1885  N1    A    59      31.757  99.681  72.514  1.00  0.00           N  
ATOM   1886  C2    A    59      30.754  99.793  71.633  1.00  0.00           C  
ATOM   1887  N3    A    59      29.646  99.063  71.523  1.00  0.00           N  
ATOM   1888  C4    A    59      29.612  98.104  72.466  1.00  0.00           C  
ATOM   1889  C5    A    59      30.567  97.865  73.437  1.00  0.00           C  
ATOM   1890  C6    A    59      31.692  98.708  73.447  1.00  0.00           C  
ATOM   1891  N6    A    59      32.692  98.596  74.324  1.00  0.00           N  
ATOM   1892  N7    A    59      30.194  96.793  74.236  1.00  0.00           N  
ATOM   1893  C8    A    59      29.043  96.414  73.738  1.00  0.00           C  
ATOM   1894  N9    A    59      28.630  97.165  72.665  1.00  0.00           N  
ATOM   1895  H5'   A    59      25.336  93.916  73.260  1.00  0.00           H  
ATOM   1896 H5''   A    59      25.888  92.969  72.100  1.00  0.00           H  
ATOM   1897  H4'   A    59      25.410  95.072  71.225  1.00  0.00           H  
ATOM   1898  H3'   A    59      28.194  94.544  71.239  1.00  0.00           H  
ATOM   1899  H1'   A    59      26.970  97.889  71.759  1.00  0.00           H  
ATOM   1900  H2'   A    59      28.584  96.556  70.207  1.00  0.00           H  
ATOM   1901 HO2'   A    59      26.323  96.165  69.073  1.00  0.00           H  
ATOM   1902  H2    A    59      30.849 100.515  70.977  1.00  0.00           H  
ATOM   1903  H61   A    59      33.452  99.214  74.282  1.00  0.00           H  
ATOM   1904  H62   A    59      32.667  97.899  75.011  1.00  0.00           H  
ATOM   1905  H8    A    59      28.524  95.665  74.099  1.00  0.00           H  
ATOM   1906  P     U    60      28.295  93.195  69.021  1.00  0.00           P  
ATOM   1907  OP2   U    60      29.068  92.580  70.131  1.00  0.00           O  
ATOM   1908  OP1   U    60      27.633  92.328  68.003  1.00  0.00           O  
ATOM   1909  O5'   U    60      29.293  94.191  68.278  1.00  0.00           O  
ATOM   1910  C5'   U    60      28.878  94.961  67.134  1.00  0.00           C  
ATOM   1911  C4'   U    60      29.851  96.088  66.904  1.00  0.00           C  
ATOM   1912  O4'   U    60      29.935  96.888  68.117  1.00  0.00           O  
ATOM   1913  C3'   U    60      31.287  95.647  66.654  1.00  0.00           C  
ATOM   1914  O3'   U    60      31.527  95.311  65.290  1.00  0.00           O  
ATOM   1915  C1'   U    60      31.264  97.326  68.304  1.00  0.00           C  
ATOM   1916  C2'   U    60      32.078  96.868  67.093  1.00  0.00           C  
ATOM   1917  O2'   U    60      32.066  97.885  66.116  1.00  0.00           O  
ATOM   1918  N1    U    60      31.795  96.794  69.571  1.00  0.00           N  
ATOM   1919  C2    U    60      32.835  97.489  70.161  1.00  0.00           C  
ATOM   1920  O2    U    60      33.315  98.491  69.676  1.00  0.00           O  
ATOM   1921  N3    U    60      33.295  96.961  71.340  1.00  0.00           N  
ATOM   1922  C4    U    60      32.832  95.830  71.977  1.00  0.00           C  
ATOM   1923  O4    U    60      33.331  95.499  73.051  1.00  0.00           O  
ATOM   1924  C5    U    60      31.759  95.161  71.302  1.00  0.00           C  
ATOM   1925  C6    U    60      31.289  95.653  70.154  1.00  0.00           C  
ATOM   1926  H5'   U    60      27.868  95.363  67.295  1.00  0.00           H  
ATOM   1927 H5''   U    60      28.831  94.317  66.243  1.00  0.00           H  
ATOM   1928  H4'   U    60      29.452  96.611  66.023  1.00  0.00           H  
ATOM   1929  H3'   U    60      31.570  94.734  67.197  1.00  0.00           H  
ATOM   1930  H1'   U    60      31.354  98.420  68.354  1.00  0.00           H  
ATOM   1931  H2'   U    60      33.141  96.647  67.263  1.00  0.00           H  
ATOM   1932 HO2'   U    60      31.945  97.476  65.210  1.00  0.00           H  
ATOM   1933  H3    U    60      34.048  97.448  71.784  1.00  0.00           H  
ATOM   1934  H5    U    60      31.325  94.243  71.729  1.00  0.00           H  
ATOM   1935  H6    U    60      30.464  95.125  69.652  1.00  0.00           H  
ATOM   1936  P     G    61      32.436  94.039  64.917  1.00  0.00           P  
ATOM   1937  OP2   G    61      32.009  92.903  65.772  1.00  0.00           O  
ATOM   1938  OP1   G    61      32.433  93.888  63.439  1.00  0.00           O  
ATOM   1939  O5'   G    61      33.904  94.469  65.365  1.00  0.00           O  
ATOM   1940  C5'   G    61      34.620  95.468  64.655  1.00  0.00           C  
ATOM   1941  C4'   G    61      35.833  95.932  65.422  1.00  0.00           C  
ATOM   1942  O4'   G    61      35.436  96.433  66.723  1.00  0.00           O  
ATOM   1943  C3'   G    61      36.855  94.859  65.766  1.00  0.00           C  
ATOM   1944  O3'   G    61      37.718  94.550  64.685  1.00  0.00           O  
ATOM   1945  C1'   G    61      36.415  96.162  67.690  1.00  0.00           C  
ATOM   1946  C2'   G    61      37.579  95.502  66.939  1.00  0.00           C  
ATOM   1947  O2'   G    61      38.477  96.511  66.501  1.00  0.00           O  
ATOM   1948  N1    G    61      36.660  94.448  72.477  1.00  0.00           N  
ATOM   1949  C2    G    61      37.454  95.367  71.836  1.00  0.00           C  
ATOM   1950  N2    G    61      38.446  95.905  72.561  1.00  0.00           N  
ATOM   1951  N3    G    61      37.289  95.735  70.576  1.00  0.00           N  
ATOM   1952  C4    G    61      36.249  95.099  69.996  1.00  0.00           C  
ATOM   1953  C5    G    61      35.396  94.166  70.546  1.00  0.00           C  
ATOM   1954  C6    G    61      35.584  93.781  71.899  1.00  0.00           C  
ATOM   1955  O6    G    61      34.932  92.969  72.566  1.00  0.00           O  
ATOM   1956  N7    G    61      34.453  93.752  69.616  1.00  0.00           N  
ATOM   1957  C8    G    61      34.745  94.427  68.538  1.00  0.00           C  
ATOM   1958  N9    G    61      35.823  95.263  68.699  1.00  0.00           N  
ATOM   1959  H5'   G    61      34.029  96.233  64.496  1.00  0.00           H  
ATOM   1960 H5''   G    61      34.907  95.102  63.792  1.00  0.00           H  
ATOM   1961  H4'   G    61      36.266  96.657  64.923  1.00  0.00           H  
ATOM   1962  H3'   G    61      36.387  94.054  66.069  1.00  0.00           H  
ATOM   1963  H1'   G    61      36.731  96.980  68.127  1.00  0.00           H  
ATOM   1964  H2'   G    61      38.030  94.831  67.495  1.00  0.00           H  
ATOM   1965 HO2'   G    61      38.650  96.390  65.544  1.00  0.00           H  
ATOM   1966  H1    G    61      36.865  94.244  73.413  1.00  0.00           H  
ATOM   1967  H22   G    61      39.045  96.568  72.156  1.00  0.00           H  
ATOM   1968  H21   G    61      38.575  95.638  73.495  1.00  0.00           H  
ATOM   1969  H8    G    61      34.245  94.346  67.699  1.00  0.00           H  
ATOM   1970  P     G    62      38.590  93.200  64.708  1.00  0.00           P  
ATOM   1971  OP2   G    62      38.507  92.622  66.073  1.00  0.00           O  
ATOM   1972  OP1   G    62      38.195  92.377  63.536  1.00  0.00           O  
ATOM   1973  O5'   G    62      40.085  93.702  64.476  1.00  0.00           O  
ATOM   1974  C5'   G    62      40.708  94.588  65.394  1.00  0.00           C  
ATOM   1975  C4'   G    62      42.203  94.392  65.425  1.00  0.00           C  
ATOM   1976  O4'   G    62      42.467  93.114  66.063  1.00  0.00           O  
ATOM   1977  C3'   G    62      42.894  94.306  64.072  1.00  0.00           C  
ATOM   1978  O3'   G    62      43.244  95.576  63.548  1.00  0.00           O  
ATOM   1979  C1'   G    62      43.556  92.470  65.411  1.00  0.00           C  
ATOM   1980  C2'   G    62      44.098  93.419  64.340  1.00  0.00           C  
ATOM   1981  O2'   G    62      45.175  94.164  64.891  1.00  0.00           O  
ATOM   1982  N1    G    62      44.875  88.144  63.074  1.00  0.00           N  
ATOM   1983  C2    G    62      45.664  89.188  63.491  1.00  0.00           C  
ATOM   1984  N2    G    62      46.980  89.070  63.258  1.00  0.00           N  
ATOM   1985  N3    G    62      45.200  90.270  64.094  1.00  0.00           N  
ATOM   1986  C4    G    62      43.860  90.226  64.249  1.00  0.00           C  
ATOM   1987  C5    G    62      42.981  89.233  63.869  1.00  0.00           C  
ATOM   1988  C6    G    62      43.493  88.078  63.223  1.00  0.00           C  
ATOM   1989  O6    G    62      42.876  87.089  62.811  1.00  0.00           O  
ATOM   1990  N7    G    62      41.679  89.571  64.210  1.00  0.00           N  
ATOM   1991  C8    G    62      41.787  90.740  64.780  1.00  0.00           C  
ATOM   1992  N9    G    62      43.082  91.196  64.836  1.00  0.00           N  
ATOM   1993  H5'   G    62      40.345  94.427  66.290  1.00  0.00           H  
ATOM   1994 H5''   G    62      40.511  95.511  65.130  1.00  0.00           H  
ATOM   1995  H4'   G    62      42.607  95.116  65.948  1.00  0.00           H  
ATOM   1996  H3'   G    62      42.303  93.849  63.438  1.00  0.00           H  
ATOM   1997  H1'   G    62      44.256  92.289  66.072  1.00  0.00           H  
ATOM   1998  H2'   G    62      44.370  92.929  63.535  1.00  0.00           H  
ATOM   1999 HO2'   G    62      45.095  95.098  64.606  1.00  0.00           H  
ATOM   2000  H1    G    62      45.317  87.386  62.637  1.00  0.00           H  
ATOM   2001  H22   G    62      47.592  89.784  63.535  1.00  0.00           H  
ATOM   2002  H21   G    62      47.331  88.271  62.812  1.00  0.00           H  
ATOM   2003  H8    G    62      41.022  91.241  65.131  1.00  0.00           H  
ATOM   2004  P     C    63      43.006  95.901  61.992  1.00  0.00           P  
ATOM   2005  OP2   C    63      41.649  95.423  61.624  1.00  0.00           O  
ATOM   2006  OP1   C    63      43.372  97.321  61.758  1.00  0.00           O  
ATOM   2007  O5'   C    63      44.072  94.987  61.239  1.00  0.00           O  
ATOM   2008  C5'   C    63      45.465  95.225  61.379  1.00  0.00           C  
ATOM   2009  C4'   C    63      46.284  94.170  60.676  1.00  0.00           C  
ATOM   2010  O4'   C    63      46.141  92.895  61.352  1.00  0.00           O  
ATOM   2011  C3'   C    63      45.892  93.866  59.238  1.00  0.00           C  
ATOM   2012  O3'   C    63      46.437  94.789  58.311  1.00  0.00           O  
ATOM   2013  C1'   C    63      46.231  91.852  60.415  1.00  0.00           C  
ATOM   2014  C2'   C    63      46.490  92.481  59.043  1.00  0.00           C  
ATOM   2015  O2'   C    63      47.890  92.552  58.819  1.00  0.00           O  
ATOM   2016  N1    C    63      44.979  91.057  60.442  1.00  0.00           N  
ATOM   2017  C2    C    63      45.027  89.724  60.016  1.00  0.00           C  
ATOM   2018  O2    C    63      46.107  89.250  59.629  1.00  0.00           O  
ATOM   2019  N3    C    63      43.899  88.977  60.032  1.00  0.00           N  
ATOM   2020  C4    C    63      42.751  89.510  60.451  1.00  0.00           C  
ATOM   2021  N4    C    63      41.663  88.735  60.450  1.00  0.00           N  
ATOM   2022  C5    C    63      42.669  90.861  60.890  1.00  0.00           C  
ATOM   2023  C6    C    63      43.791  91.590  60.871  1.00  0.00           C  
ATOM   2024  H5'   C    63      45.694  95.225  62.332  1.00  0.00           H  
ATOM   2025 H5''   C    63      45.678  96.102  60.998  1.00  0.00           H  
ATOM   2026  H4'   C    63      47.226  94.436  60.700  1.00  0.00           H  
ATOM   2027  H3'   C    63      44.916  93.813  59.173  1.00  0.00           H  
ATOM   2028  H1'   C    63      46.988  91.277  60.652  1.00  0.00           H  
ATOM   2029  H2'   C    63      46.033  91.992  58.329  1.00  0.00           H  
ATOM   2030 HO2'   C    63      48.100  92.118  57.966  1.00  0.00           H  
ATOM   2031  H42   C    63      40.805  89.097  60.752  1.00  0.00           H  
ATOM   2032  H41   C    63      41.724  87.806  60.146  1.00  0.00           H  
ATOM   2033  H5    C    63      41.820  91.244  61.198  1.00  0.00           H  
ATOM   2034  H6    C    63      43.755  92.522  61.170  1.00  0.00           H  
ATOM   2035  P     C    64      45.770  94.945  56.863  1.00  0.00           P  
ATOM   2036  OP2   C    64      44.303  94.950  57.089  1.00  0.00           O  
ATOM   2037  OP1   C    64      46.420  96.127  56.242  1.00  0.00           O  
ATOM   2038  O5'   C    64      46.131  93.667  55.984  1.00  0.00           O  
ATOM   2039  C5'   C    64      47.417  93.521  55.403  1.00  0.00           C  
ATOM   2040  C4'   C    64      47.632  92.126  54.868  1.00  0.00           C  
ATOM   2041  O4'   C    64      47.262  91.149  55.877  1.00  0.00           O  
ATOM   2042  C3'   C    64      46.797  91.735  53.659  1.00  0.00           C  
ATOM   2043  O3'   C    64      47.320  92.238  52.441  1.00  0.00           O  
ATOM   2044  C1'   C    64      46.703  89.996  55.248  1.00  0.00           C  
ATOM   2045  C2'   C    64      46.785  90.216  53.737  1.00  0.00           C  
ATOM   2046  O2'   C    64      48.000  89.665  53.252  1.00  0.00           O  
ATOM   2047  N1    C    64      45.309  89.793  55.714  1.00  0.00           N  
ATOM   2048  C2    C    64      44.728  88.530  55.545  1.00  0.00           C  
ATOM   2049  O2    C    64      45.390  87.625  55.015  1.00  0.00           O  
ATOM   2050  N3    C    64      43.459  88.319  55.962  1.00  0.00           N  
ATOM   2051  C4    C    64      42.768  89.309  56.529  1.00  0.00           C  
ATOM   2052  N4    C    64      41.518  89.055  56.924  1.00  0.00           N  
ATOM   2053  C5    C    64      43.330  90.604  56.714  1.00  0.00           C  
ATOM   2054  C6    C    64      44.587  90.800  56.299  1.00  0.00           C  
ATOM   2055  H5'   C    64      48.098  93.712  56.081  1.00  0.00           H  
ATOM   2056 H5''   C    64      47.510  94.162  54.667  1.00  0.00           H  
ATOM   2057  H4'   C    64      48.580  92.012  54.649  1.00  0.00           H  
ATOM   2058  H3'   C    64      45.884  92.069  53.778  1.00  0.00           H  
ATOM   2059  H1'   C    64      47.244  89.215  55.489  1.00  0.00           H  
ATOM   2060  H2'   C    64      46.006  89.840  53.276  1.00  0.00           H  
ATOM   2061 HO2'   C    64      48.447  90.327  52.686  1.00  0.00           H  
ATOM   2062  H42   C    64      40.985  89.761  57.344  1.00  0.00           H  
ATOM   2063  H41   C    64      41.135  88.162  56.794  1.00  0.00           H  
ATOM   2064  H5    C    64      42.814  91.325  57.133  1.00  0.00           H  
ATOM   2065  H6    C    64      44.991  91.684  56.418  1.00  0.00           H  
ATOM   2066  P     U    65      46.343  92.517  51.196  1.00  0.00           P  
ATOM   2067  OP2   U    65      45.036  92.976  51.731  1.00  0.00           O  
ATOM   2068  OP1   U    65      47.073  93.362  50.217  1.00  0.00           O  
ATOM   2069  O5'   U    65      46.130  91.079  50.544  1.00  0.00           O  
ATOM   2070  C5'   U    65      47.199  90.408  49.893  1.00  0.00           C  
ATOM   2071  C4'   U    65      46.739  89.125  49.246  1.00  0.00           C  
ATOM   2072  O4'   U    65      46.311  88.181  50.254  1.00  0.00           O  
ATOM   2073  C3'   U    65      45.539  89.235  48.317  1.00  0.00           C  
ATOM   2074  O3'   U    65      45.883  89.687  47.020  1.00  0.00           O  
ATOM   2075  C1'   U    65      45.281  87.352  49.721  1.00  0.00           C  
ATOM   2076  C2'   U    65      44.991  87.818  48.297  1.00  0.00           C  
ATOM   2077  O2'   U    65      45.714  86.999  47.389  1.00  0.00           O  
ATOM   2078  N1    U    65      44.085  87.432  50.594  1.00  0.00           N  
ATOM   2079  C2    U    65      43.109  86.469  50.416  1.00  0.00           C  
ATOM   2080  O2    U    65      43.195  85.578  49.589  1.00  0.00           O  
ATOM   2081  N3    U    65      42.021  86.583  51.247  1.00  0.00           N  
ATOM   2082  C4    U    65      41.810  87.540  52.216  1.00  0.00           C  
ATOM   2083  O4    U    65      40.775  87.508  52.883  1.00  0.00           O  
ATOM   2084  C5    U    65      42.861  88.504  52.343  1.00  0.00           C  
ATOM   2085  C6    U    65      43.932  88.416  51.548  1.00  0.00           C  
ATOM   2086  H5'   U    65      47.894  90.201  50.552  1.00  0.00           H  
ATOM   2087 H5''   U    65      47.574  90.995  49.205  1.00  0.00           H  
ATOM   2088  H4'   U    65      47.489  88.738  48.749  1.00  0.00           H  
ATOM   2089  H3'   U    65      44.877  89.844  48.705  1.00  0.00           H  
ATOM   2090  H1'   U    65      45.605  86.427  49.698  1.00  0.00           H  
ATOM   2091  H2'   U    65      44.030  87.808  48.107  1.00  0.00           H  
ATOM   2092 HO2'   U    65      46.097  87.564  46.685  1.00  0.00           H  
ATOM   2093  H3    U    65      41.317  85.910  51.137  1.00  0.00           H  
ATOM   2094  H5    U    65      42.795  89.221  53.008  1.00  0.00           H  
ATOM   2095  H6    U    65      44.637  89.087  51.654  1.00  0.00           H  
ATOM   2096  P     U    66      44.991  90.807  46.290  1.00  0.00           P  
ATOM   2097  OP2   U    66      44.790  91.926  47.244  1.00  0.00           O  
ATOM   2098  OP1   U    66      45.590  91.076  44.958  1.00  0.00           O  
ATOM   2099  O5'   U    66      43.585  90.092  46.064  1.00  0.00           O  
ATOM   2100  C5'   U    66      43.470  88.961  45.214  1.00  0.00           C  
ATOM   2101  C4'   U    66      42.124  88.294  45.354  1.00  0.00           C  
ATOM   2102  O4'   U    66      41.946  87.750  46.673  1.00  0.00           O  
ATOM   2103  C3'   U    66      40.909  89.186  45.147  1.00  0.00           C  
ATOM   2104  O3'   U    66      40.536  89.307  43.786  1.00  0.00           O  
ATOM   2105  C1'   U    66      40.572  87.800  47.093  1.00  0.00           C  
ATOM   2106  C2'   U    66      39.801  88.494  45.948  1.00  0.00           C  
ATOM   2107  O2'   U    66      39.158  87.490  45.176  1.00  0.00           O  
ATOM   2108  N1    U    66      40.509  88.569  48.360  1.00  0.00           N  
ATOM   2109  C2    U    66      39.439  88.317  49.199  1.00  0.00           C  
ATOM   2110  O2    U    66      38.568  87.505  48.940  1.00  0.00           O  
ATOM   2111  N3    U    66      39.423  89.051  50.359  1.00  0.00           N  
ATOM   2112  C4    U    66      40.347  89.993  50.760  1.00  0.00           C  
ATOM   2113  O4    U    66      40.192  90.571  51.837  1.00  0.00           O  
ATOM   2114  C5    U    66      41.426  90.201  49.843  1.00  0.00           C  
ATOM   2115  C6    U    66      41.467  89.499  48.706  1.00  0.00           C  
ATOM   2116  H5'   U    66      44.171  88.316  45.444  1.00  0.00           H  
ATOM   2117 H5''   U    66      43.590  89.246  44.284  1.00  0.00           H  
ATOM   2118  H4'   U    66      42.092  87.561  44.705  1.00  0.00           H  
ATOM   2119  H3'   U    66      41.093  90.077  45.510  1.00  0.00           H  
ATOM   2120  H1'   U    66      40.198  86.905  47.238  1.00  0.00           H  
ATOM   2121  H2'   U    66      39.159  89.141  46.307  1.00  0.00           H  
ATOM   2122 HO2'   U    66      39.238  87.718  44.226  1.00  0.00           H  
ATOM   2123  H3    U    66      38.673  88.888  50.968  1.00  0.00           H  
ATOM   2124  H5    U    66      42.129  90.853  50.048  1.00  0.00           H  
ATOM   2125  H6    U    66      42.214  89.661  48.095  1.00  0.00           H  
ATOM   2126  P     G    67      40.232  90.754  43.156  1.00  0.00           P  
ATOM   2127  OP2   G    67      41.132  91.738  43.809  1.00  0.00           O  
ATOM   2128  OP1   G    67      40.237  90.622  41.676  1.00  0.00           O  
ATOM   2129  O5'   G    67      38.740  91.069  43.617  1.00  0.00           O  
ATOM   2130  C5'   G    67      37.647  90.311  43.119  1.00  0.00           C  
ATOM   2131  C4'   G    67      36.410  90.503  43.961  1.00  0.00           C  
ATOM   2132  O4'   G    67      36.627  89.961  45.288  1.00  0.00           O  
ATOM   2133  C3'   G    67      35.994  91.944  44.218  1.00  0.00           C  
ATOM   2134  O3'   G    67      35.250  92.503  43.149  1.00  0.00           O  
ATOM   2135  C1'   G    67      36.004  90.766  46.270  1.00  0.00           C  
ATOM   2136  C2'   G    67      35.210  91.839  45.521  1.00  0.00           C  
ATOM   2137  O2'   G    67      33.892  91.363  45.293  1.00  0.00           O  
ATOM   2138  N1    G    67      37.302  92.094  51.010  1.00  0.00           N  
ATOM   2139  C2    G    67      36.139  91.528  50.548  1.00  0.00           C  
ATOM   2140  N2    G    67      35.192  91.280  51.466  1.00  0.00           N  
ATOM   2141  N3    G    67      35.917  91.225  49.280  1.00  0.00           N  
ATOM   2142  C4    G    67      36.969  91.539  48.494  1.00  0.00           C  
ATOM   2143  C5    G    67      38.173  92.106  48.854  1.00  0.00           C  
ATOM   2144  C6    G    67      38.398  92.426  50.219  1.00  0.00           C  
ATOM   2145  O6    G    67      39.399  92.933  50.736  1.00  0.00           O  
ATOM   2146  N7    G    67      38.992  92.268  47.746  1.00  0.00           N  
ATOM   2147  C8    G    67      38.285  91.807  46.751  1.00  0.00           C  
ATOM   2148  N9    G    67      37.047  91.349  47.134  1.00  0.00           N  
ATOM   2149  H5'   G    67      37.890  89.362  43.119  1.00  0.00           H  
ATOM   2150 H5''   G    67      37.455  90.593  42.200  1.00  0.00           H  
ATOM   2151  H4'   G    67      35.664  90.026  43.541  1.00  0.00           H  
ATOM   2152  H3'   G    67      36.795  92.485  44.369  1.00  0.00           H  
ATOM   2153  H1'   G    67      35.392  90.228  46.814  1.00  0.00           H  
ATOM   2154  H2'   G    67      35.209  92.690  46.009  1.00  0.00           H  
ATOM   2155 HO2'   G    67      33.297  91.725  45.983  1.00  0.00           H  
ATOM   2156  H1    G    67      37.367  92.280  51.970  1.00  0.00           H  
ATOM   2157  H22   G    67      34.340  90.877  51.195  1.00  0.00           H  
ATOM   2158  H21   G    67      35.349  91.502  52.407  1.00  0.00           H  
ATOM   2159  H8    G    67      38.605  91.789  45.825  1.00  0.00           H  
ATOM   2160  P     C    68      35.428  94.054  42.766  1.00  0.00           P  
ATOM   2161  OP2   C    68      36.881  94.353  42.720  1.00  0.00           O  
ATOM   2162  OP1   C    68      34.584  94.333  41.577  1.00  0.00           O  
ATOM   2163  O5'   C    68      34.803  94.832  44.007  1.00  0.00           O  
ATOM   2164  C5'   C    68      34.994  96.230  44.163  1.00  0.00           C  
ATOM   2165  C4'   C    68      33.775  96.897  44.752  1.00  0.00           C  
ATOM   2166  O4'   C    68      32.596  96.642  43.953  1.00  0.00           O  
ATOM   2167  C3'   C    68      33.382  96.457  46.154  1.00  0.00           C  
ATOM   2168  O3'   C    68      34.121  97.115  47.168  1.00  0.00           O  
ATOM   2169  C1'   C    68      31.444  96.531  44.781  1.00  0.00           C  
ATOM   2170  C2'   C    68      31.905  96.835  46.210  1.00  0.00           C  
ATOM   2171  O2'   C    68      31.738  98.223  46.459  1.00  0.00           O  
ATOM   2172  N1    C    68      30.902  95.156  44.645  1.00  0.00           N  
ATOM   2173  C2    C    68      29.623  94.893  45.152  1.00  0.00           C  
ATOM   2174  O2    C    68      28.987  95.808  45.697  1.00  0.00           O  
ATOM   2175  N3    C    68      29.105  93.648  45.040  1.00  0.00           N  
ATOM   2176  C4    C    68      29.809  92.682  44.451  1.00  0.00           C  
ATOM   2177  N4    C    68      29.257  91.469  44.363  1.00  0.00           N  
ATOM   2178  C5    C    68      31.111  92.917  43.926  1.00  0.00           C  
ATOM   2179  C6    C    68      31.613  94.153  44.041  1.00  0.00           C  
ATOM   2180  H5'   C    68      35.182  96.626  43.287  1.00  0.00           H  
ATOM   2181 H5''   C    68      35.759  96.384  44.755  1.00  0.00           H  
ATOM   2182  H4'   C    68      33.947  97.861  44.759  1.00  0.00           H  
ATOM   2183  H3'   C    68      33.489  95.488  46.257  1.00  0.00           H  
ATOM   2184  H1'   C    68      30.759  97.179  44.519  1.00  0.00           H  
ATOM   2185  H2'   C    68      31.420  96.289  46.863  1.00  0.00           H  
ATOM   2186 HO2'   C    68      32.517  98.555  46.952  1.00  0.00           H  
ATOM   2187  H42   C    68      29.749  90.738  43.935  1.00  0.00           H  
ATOM   2188  H41   C    68      28.361  91.311  44.726  1.00  0.00           H  
ATOM   2189  H5    C    68      31.621  92.200  43.493  1.00  0.00           H  
ATOM   2190  H6    C    68      32.507  94.334  43.686  1.00  0.00           H  
ATOM   2191  P     A    69      34.690  96.286  48.422  1.00  0.00           P  
ATOM   2192  OP2   A    69      35.324  95.048  47.905  1.00  0.00           O  
ATOM   2193  OP1   A    69      35.477  97.216  49.270  1.00  0.00           O  
ATOM   2194  O5'   A    69      33.382  95.868  49.232  1.00  0.00           O  
ATOM   2195  C5'   A    69      32.588  96.845  49.888  1.00  0.00           C  
ATOM   2196  C4'   A    69      31.241  96.292  50.281  1.00  0.00           C  
ATOM   2197  O4'   A    69      30.550  95.835  49.090  1.00  0.00           O  
ATOM   2198  C3'   A    69      31.260  95.089  51.212  1.00  0.00           C  
ATOM   2199  O3'   A    69      31.261  95.447  52.583  1.00  0.00           O  
ATOM   2200  C1'   A    69      29.901  94.589  49.330  1.00  0.00           C  
ATOM   2201  C2'   A    69      29.980  94.342  50.839  1.00  0.00           C  
ATOM   2202  O2'   A    69      28.844  94.928  51.458  1.00  0.00           O  
ATOM   2203  N1    A    69      29.641  89.822  47.391  1.00  0.00           N  
ATOM   2204  C2    A    69      28.775  90.552  48.104  1.00  0.00           C  
ATOM   2205  N3    A    69      28.907  91.789  48.578  1.00  0.00           N  
ATOM   2206  C4    A    69      30.107  92.299  48.247  1.00  0.00           C  
ATOM   2207  C5    A    69      31.101  91.672  47.519  1.00  0.00           C  
ATOM   2208  C6    A    69      30.837  90.364  47.075  1.00  0.00           C  
ATOM   2209  N6    A    69      31.701  89.635  46.364  1.00  0.00           N  
ATOM   2210  N7    A    69      32.202  92.505  47.373  1.00  0.00           N  
ATOM   2211  C8    A    69      31.854  93.599  48.005  1.00  0.00           C  
ATOM   2212  N9    A    69      30.599  93.543  48.558  1.00  0.00           N  
ATOM   2213  H5'   A    69      32.457  97.608  49.287  1.00  0.00           H  
ATOM   2214 H5''   A    69      33.056  97.151  50.693  1.00  0.00           H  
ATOM   2215  H4'   A    69      30.711  97.004  50.696  1.00  0.00           H  
ATOM   2216  H3'   A    69      32.046  94.533  51.025  1.00  0.00           H  
ATOM   2217  H1'   A    69      28.960  94.626  49.055  1.00  0.00           H  
ATOM   2218  H2'   A    69      30.051  93.385  51.039  1.00  0.00           H  
ATOM   2219 HO2'   A    69      29.138  95.452  52.232  1.00  0.00           H  
ATOM   2220  H2    A    69      27.922  90.113  48.307  1.00  0.00           H  
ATOM   2221  H61   A    69      31.460  88.728  46.082  1.00  0.00           H  
ATOM   2222  H62   A    69      32.575  90.007  46.123  1.00  0.00           H  
ATOM   2223  H8    A    69      32.437  94.384  48.076  1.00  0.00           H  
ATOM   2224  P     A    70      32.173  94.637  53.629  1.00  0.00           P  
ATOM   2225  OP2   A    70      33.477  94.353  52.980  1.00  0.00           O  
ATOM   2226  OP1   A    70      32.140  95.360  54.925  1.00  0.00           O  
ATOM   2227  O5'   A    70      31.405  93.253  53.817  1.00  0.00           O  
ATOM   2228  C5'   A    70      30.095  93.214  54.363  1.00  0.00           C  
ATOM   2229  C4'   A    70      29.404  91.910  54.053  1.00  0.00           C  
ATOM   2230  O4'   A    70      29.284  91.708  52.624  1.00  0.00           O  
ATOM   2231  C3'   A    70      30.109  90.651  54.532  1.00  0.00           C  
ATOM   2232  O3'   A    70      29.879  90.374  55.903  1.00  0.00           O  
ATOM   2233  C1'   A    70      29.465  90.347  52.266  1.00  0.00           C  
ATOM   2234  C2'   A    70      29.566  89.578  53.590  1.00  0.00           C  
ATOM   2235  O2'   A    70      28.265  89.161  53.978  1.00  0.00           O  
ATOM   2236  N1    A    70      32.206  87.478  48.979  1.00  0.00           N  
ATOM   2237  C2    A    70      31.022  87.282  49.574  1.00  0.00           C  
ATOM   2238  N3    A    70      30.366  88.072  50.421  1.00  0.00           N  
ATOM   2239  C4    A    70      31.061  89.200  50.654  1.00  0.00           C  
ATOM   2240  C5    A    70      32.287  89.543  50.117  1.00  0.00           C  
ATOM   2241  C6    A    70      32.877  88.621  49.234  1.00  0.00           C  
ATOM   2242  N6    A    70      34.057  88.815  48.640  1.00  0.00           N  
ATOM   2243  N7    A    70      32.698  90.784  50.584  1.00  0.00           N  
ATOM   2244  C8    A    70      31.726  91.157  51.380  1.00  0.00           C  
ATOM   2245  N9    A    70      30.702  90.246  51.469  1.00  0.00           N  
ATOM   2246  H5'   A    70      29.570  93.952  53.987  1.00  0.00           H  
ATOM   2247 H5''   A    70      30.149  93.325  55.335  1.00  0.00           H  
ATOM   2248  H4'   A    70      28.508  91.942  54.450  1.00  0.00           H  
ATOM   2249  H3'   A    70      31.073  90.751  54.382  1.00  0.00           H  
ATOM   2250  H1'   A    70      28.711  90.001  51.744  1.00  0.00           H  
ATOM   2251  H2'   A    70      30.183  88.820  53.515  1.00  0.00           H  
ATOM   2252 HO2'   A    70      28.166  89.289  54.945  1.00  0.00           H  
ATOM   2253  H2    A    70      30.576  86.437  49.356  1.00  0.00           H  
ATOM   2254  H61   A    70      34.418  88.135  48.033  1.00  0.00           H  
ATOM   2255  H62   A    70      34.562  89.638  48.810  1.00  0.00           H  
ATOM   2256  H8    A    70      31.730  92.008  51.866  1.00  0.00           H  
ATOM   2257  P     A    71      31.026  89.680  56.790  1.00  0.00           P  
ATOM   2258  OP2   A    71      32.302  90.394  56.532  1.00  0.00           O  
ATOM   2259  OP1   A    71      30.521  89.558  58.181  1.00  0.00           O  
ATOM   2260  O5'   A    71      31.150  88.213  56.180  1.00  0.00           O  
ATOM   2261  C5'   A    71      30.257  87.182  56.573  1.00  0.00           C  
ATOM   2262  C4'   A    71      30.258  86.042  55.586  1.00  0.00           C  
ATOM   2263  O4'   A    71      30.529  86.697  54.367  1.00  0.00           O  
ATOM   2264  C3'   A    71      31.429  85.076  55.683  1.00  0.00           C  
ATOM   2265  O3'   A    71      31.142  83.934  56.471  1.00  0.00           O  
ATOM   2266  C1'   A    71      31.223  85.844  53.466  1.00  0.00           C  
ATOM   2267  C2'   A    71      31.544  84.579  54.265  1.00  0.00           C  
ATOM   2268  O2'   A    71      30.559  83.595  53.983  1.00  0.00           O  
ATOM   2269  N1    A    71      35.277  85.878  50.285  1.00  0.00           N  
ATOM   2270  C2    A    71      34.260  85.021  50.438  1.00  0.00           C  
ATOM   2271  N3    A    71      33.236  85.073  51.288  1.00  0.00           N  
ATOM   2272  C4    A    71      33.316  86.171  52.060  1.00  0.00           C  
ATOM   2273  C5    A    71      34.299  87.142  52.021  1.00  0.00           C  
ATOM   2274  C6    A    71      35.327  86.971  51.076  1.00  0.00           C  
ATOM   2275  N6    A    71      36.341  87.825  50.924  1.00  0.00           N  
ATOM   2276  N7    A    71      34.052  88.128  52.966  1.00  0.00           N  
ATOM   2277  C8    A    71      32.944  87.738  53.546  1.00  0.00           C  
ATOM   2278  N9    A    71      32.443  86.561  53.047  1.00  0.00           N  
ATOM   2279  H5'   A    71      29.350  87.551  56.634  1.00  0.00           H  
ATOM   2280 H5''   A    71      30.524  86.844  57.453  1.00  0.00           H  
ATOM   2281  H4'   A    71      29.427  85.527  55.512  1.00  0.00           H  
ATOM   2282  H3'   A    71      32.253  85.494  56.012  1.00  0.00           H  
ATOM   2283  H1'   A    71      30.696  85.605  52.674  1.00  0.00           H  
ATOM   2284  H2'   A    71      32.448  84.254  54.071  1.00  0.00           H  
ATOM   2285 HO2'   A    71      30.308  83.148  54.817  1.00  0.00           H  
ATOM   2286  H2    A    71      34.270  84.244  49.839  1.00  0.00           H  
ATOM   2287  H61   A    71      37.029  87.652  50.247  1.00  0.00           H  
ATOM   2288  H62   A    71      36.398  88.625  51.487  1.00  0.00           H  
ATOM   2289  H8    A    71      32.512  88.240  54.269  1.00  0.00           H  
ATOM   2290  P     G    72      32.285  83.279  57.392  1.00  0.00           P  
ATOM   2291  OP2   G    72      33.053  84.382  58.023  1.00  0.00           O  
ATOM   2292  OP1   G    72      31.650  82.243  58.246  1.00  0.00           O  
ATOM   2293  O5'   G    72      33.243  82.542  56.353  1.00  0.00           O  
ATOM   2294  C5'   G    72      32.812  81.379  55.662  1.00  0.00           C  
ATOM   2295  C4'   G    72      33.749  81.025  54.535  1.00  0.00           C  
ATOM   2296  O4'   G    72      33.822  82.136  53.603  1.00  0.00           O  
ATOM   2297  C3'   G    72      35.201  80.787  54.923  1.00  0.00           C  
ATOM   2298  O3'   G    72      35.429  79.486  55.437  1.00  0.00           O  
ATOM   2299  C1'   G    72      35.136  82.260  53.089  1.00  0.00           C  
ATOM   2300  C2'   G    72      35.934  81.070  53.623  1.00  0.00           C  
ATOM   2301  O2'   G    72      35.814  79.984  52.716  1.00  0.00           O  
ATOM   2302  N1    G    72      38.792  85.732  52.387  1.00  0.00           N  
ATOM   2303  C2    G    72      38.571  84.549  51.723  1.00  0.00           C  
ATOM   2304  N2    G    72      39.434  84.246  50.742  1.00  0.00           N  
ATOM   2305  N3    G    72      37.575  83.723  52.000  1.00  0.00           N  
ATOM   2306  C4    G    72      36.806  84.179  53.010  1.00  0.00           C  
ATOM   2307  C5    G    72      36.940  85.343  53.737  1.00  0.00           C  
ATOM   2308  C6    G    72      38.012  86.220  53.431  1.00  0.00           C  
ATOM   2309  O6    G    72      38.300  87.300  53.961  1.00  0.00           O  
ATOM   2310  N7    G    72      35.940  85.445  54.693  1.00  0.00           N  
ATOM   2311  C8    G    72      35.229  84.362  54.534  1.00  0.00           C  
ATOM   2312  N9    G    72      35.699  83.550  53.530  1.00  0.00           N  
ATOM   2313  H5'   G    72      31.917  81.537  55.297  1.00  0.00           H  
ATOM   2314 H5''   G    72      32.771  80.630  56.293  1.00  0.00           H  
ATOM   2315  H4'   G    72      33.412  80.234  54.064  1.00  0.00           H  
ATOM   2316  H3'   G    72      35.471  81.448  55.593  1.00  0.00           H  
ATOM   2317  H1'   G    72      35.121  82.229  52.109  1.00  0.00           H  
ATOM   2318  H2'   G    72      36.872  81.307  53.784  1.00  0.00           H  
ATOM   2319 HO2'   G    72      35.582  79.174  53.217  1.00  0.00           H  
ATOM   2320  H1    G    72      39.559  86.274  52.105  1.00  0.00           H  
ATOM   2321  H22   G    72      39.325  83.415  50.234  1.00  0.00           H  
ATOM   2322  H21   G    72      40.173  84.853  50.532  1.00  0.00           H  
ATOM   2323  H8    G    72      34.441  84.151  55.076  1.00  0.00           H  
ATOM   2324  P     G    73      36.515  79.256  56.599  1.00  0.00           P  
ATOM   2325  OP2   G    73      36.334  80.324  57.615  1.00  0.00           O  
ATOM   2326  OP1   G    73      36.453  77.831  57.013  1.00  0.00           O  
ATOM   2327  O5'   G    73      37.914  79.497  55.874  1.00  0.00           O  
ATOM   2328  C5'   G    73      38.348  78.644  54.826  1.00  0.00           C  
ATOM   2329  C4'   G    73      39.597  79.171  54.163  1.00  0.00           C  
ATOM   2330  O4'   G    73      39.326  80.480  53.607  1.00  0.00           O  
ATOM   2331  C3'   G    73      40.784  79.422  55.081  1.00  0.00           C  
ATOM   2332  O3'   G    73      41.503  78.241  55.392  1.00  0.00           O  
ATOM   2333  C1'   G    73      40.493  81.296  53.671  1.00  0.00           C  
ATOM   2334  C2'   G    73      41.596  80.438  54.288  1.00  0.00           C  
ATOM   2335  O2'   G    73      42.329  79.810  53.246  1.00  0.00           O  
ATOM   2336  N1    G    73      42.076  85.888  55.196  1.00  0.00           N  
ATOM   2337  C2    G    73      42.683  84.990  54.352  1.00  0.00           C  
ATOM   2338  N2    G    73      43.869  85.358  53.844  1.00  0.00           N  
ATOM   2339  N3    G    73      42.167  83.816  54.028  1.00  0.00           N  
ATOM   2340  C4    G    73      40.975  83.606  54.625  1.00  0.00           C  
ATOM   2341  C5    G    73      40.283  84.435  55.483  1.00  0.00           C  
ATOM   2342  C6    G    73      40.849  85.692  55.823  1.00  0.00           C  
ATOM   2343  O6    G    73      40.390  86.567  56.566  1.00  0.00           O  
ATOM   2344  N7    G    73      39.089  83.850  55.879  1.00  0.00           N  
ATOM   2345  C8    G    73      39.077  82.696  55.267  1.00  0.00           C  
ATOM   2346  N9    G    73      40.190  82.484  54.490  1.00  0.00           N  
ATOM   2347  H5'   G    73      37.636  78.572  54.156  1.00  0.00           H  
ATOM   2348 H5''   G    73      38.532  77.754  55.193  1.00  0.00           H  
ATOM   2349  H4'   G    73      39.874  78.564  53.445  1.00  0.00           H  
ATOM   2350  H3'   G    73      40.474  79.837  55.913  1.00  0.00           H  
ATOM   2351  H1'   G    73      40.765  81.580  52.773  1.00  0.00           H  
ATOM   2352  H2'   G    73      42.178  80.968  54.872  1.00  0.00           H  
ATOM   2353 HO2'   G    73      42.421  78.856  53.450  1.00  0.00           H  
ATOM   2354  H1    G    73      42.541  86.732  55.373  1.00  0.00           H  
ATOM   2355  H22   G    73      44.348  84.758  53.236  1.00  0.00           H  
ATOM   2356  H21   G    73      44.257  86.226  54.080  1.00  0.00           H  
ATOM   2357  H8    G    73      38.347  82.049  55.354  1.00  0.00           H  
ATOM   2358  P     G    74      42.153  78.051  56.849  1.00  0.00           P  
ATOM   2359  OP2   G    74      41.196  78.586  57.852  1.00  0.00           O  
ATOM   2360  OP1   G    74      42.626  76.648  56.963  1.00  0.00           O  
ATOM   2361  O5'   G    74      43.431  79.002  56.830  1.00  0.00           O  
ATOM   2362  C5'   G    74      44.496  78.774  55.920  1.00  0.00           C  
ATOM   2363  C4'   G    74      45.429  79.957  55.851  1.00  0.00           C  
ATOM   2364  O4'   G    74      44.698  81.140  55.441  1.00  0.00           O  
ATOM   2365  C3'   G    74      46.084  80.368  57.161  1.00  0.00           C  
ATOM   2366  O3'   G    74      47.193  79.555  57.504  1.00  0.00           O  
ATOM   2367  C1'   G    74      45.261  82.283  56.071  1.00  0.00           C  
ATOM   2368  C2'   G    74      46.455  81.817  56.899  1.00  0.00           C  
ATOM   2369  O2'   G    74      47.632  81.913  56.111  1.00  0.00           O  
ATOM   2370  N1    G    74      44.036  86.483  58.675  1.00  0.00           N  
ATOM   2371  C2    G    74      45.179  86.193  57.971  1.00  0.00           C  
ATOM   2372  N2    G    74      46.125  87.144  57.954  1.00  0.00           N  
ATOM   2373  N3    G    74      45.383  85.055  57.328  1.00  0.00           N  
ATOM   2374  C4    G    74      44.335  84.213  57.448  1.00  0.00           C  
ATOM   2375  C5    G    74      43.149  84.405  58.126  1.00  0.00           C  
ATOM   2376  C6    G    74      42.945  85.630  58.812  1.00  0.00           C  
ATOM   2377  O6    G    74      41.962  85.990  59.470  1.00  0.00           O  
ATOM   2378  N7    G    74      42.327  83.294  58.006  1.00  0.00           N  
ATOM   2379  C8    G    74      43.014  82.462  57.270  1.00  0.00           C  
ATOM   2380  N9    G    74      44.240  82.956  56.897  1.00  0.00           N  
ATOM   2381  H5'   G    74      44.125  78.606  55.029  1.00  0.00           H  
ATOM   2382 H5''   G    74      45.000  77.984  56.209  1.00  0.00           H  
ATOM   2383  H4'   G    74      46.130  79.770  55.190  1.00  0.00           H  
ATOM   2384  H3'   G    74      45.423  80.330  57.882  1.00  0.00           H  
ATOM   2385  H1'   G    74      45.568  82.895  55.370  1.00  0.00           H  
ATOM   2386  H2'   G    74      46.534  82.324  57.735  1.00  0.00           H  
ATOM   2387 HO2'   G    74      48.132  81.073  56.180  1.00  0.00           H  
ATOM   2388  H1    G    74      43.983  87.356  59.117  1.00  0.00           H  
ATOM   2389  H22   G    74      46.963  86.993  57.467  1.00  0.00           H  
ATOM   2390  H21   G    74      45.982  87.990  58.428  1.00  0.00           H  
ATOM   2391  H8    G    74      42.687  81.576  57.011  1.00  0.00           H  
ATOM   2392  P     U    75      47.461  79.161  59.039  1.00  0.00           P  
ATOM   2393  OP2   U    75      46.166  78.755  59.642  1.00  0.00           O  
ATOM   2394  OP1   U    75      48.615  78.227  59.080  1.00  0.00           O  
ATOM   2395  O5'   U    75      47.911  80.531  59.715  1.00  0.00           O  
ATOM   2396  C5'   U    75      49.083  81.207  59.285  1.00  0.00           C  
ATOM   2397  C4'   U    75      49.177  82.592  59.876  1.00  0.00           C  
ATOM   2398  O4'   U    75      48.082  83.421  59.407  1.00  0.00           O  
ATOM   2399  C3'   U    75      49.067  82.684  61.390  1.00  0.00           C  
ATOM   2400  O3'   U    75      50.269  82.339  62.054  1.00  0.00           O  
ATOM   2401  C1'   U    75      47.710  84.351  60.407  1.00  0.00           C  
ATOM   2402  C2'   U    75      48.658  84.137  61.595  1.00  0.00           C  
ATOM   2403  O2'   U    75      49.772  85.008  61.463  1.00  0.00           O  
ATOM   2404  N1    U    75      46.290  84.124  60.773  1.00  0.00           N  
ATOM   2405  C2    U    75      45.618  85.175  61.370  1.00  0.00           C  
ATOM   2406  O2    U    75      46.137  86.253  61.600  1.00  0.00           O  
ATOM   2407  N3    U    75      44.307  84.920  61.691  1.00  0.00           N  
ATOM   2408  C4    U    75      43.612  83.748  61.482  1.00  0.00           C  
ATOM   2409  O4    U    75      42.432  83.675  61.828  1.00  0.00           O  
ATOM   2410  C5    U    75      44.371  82.706  60.860  1.00  0.00           C  
ATOM   2411  C6    U    75      45.649  82.927  60.536  1.00  0.00           C  
ATOM   2412  H5'   U    75      49.071  81.277  58.307  1.00  0.00           H  
ATOM   2413 H5''   U    75      49.869  80.690  59.559  1.00  0.00           H  
ATOM   2414  H4'   U    75      50.025  82.994  59.595  1.00  0.00           H  
ATOM   2415  H3'   U    75      48.347  82.100  61.706  1.00  0.00           H  
ATOM   2416  H1'   U    75      47.816  85.265  60.070  1.00  0.00           H  
ATOM   2417  H2'   U    75      48.199  84.263  62.451  1.00  0.00           H  
ATOM   2418 HO2'   U    75      49.915  85.475  62.313  1.00  0.00           H  
ATOM   2419  H3    U    75      43.812  85.651  62.115  1.00  0.00           H  
ATOM   2420  H5    U    75      43.956  81.838  60.672  1.00  0.00           H  
ATOM   2421  H6    U    75      46.147  82.198  60.113  1.00  0.00           H  
ATOM   2422  P     A    76      50.229  81.758  63.552  1.00  0.00           P  
ATOM   2423  OP2   A    76      48.980  80.969  63.704  1.00  0.00           O  
ATOM   2424  OP1   A    76      51.539  81.121  63.834  1.00  0.00           O  
ATOM   2425  O5'   A    76      50.105  83.057  64.466  1.00  0.00           O  
ATOM   2426  C5'   A    76      51.151  84.015  64.517  1.00  0.00           C  
ATOM   2427  C4'   A    76      50.717  85.273  65.226  1.00  0.00           C  
ATOM   2428  O4'   A    76      49.561  85.813  64.541  1.00  0.00           O  
ATOM   2429  C3'   A    76      50.258  85.102  66.667  1.00  0.00           C  
ATOM   2430  O3'   A    76      51.331  85.086  67.592  1.00  0.00           O  
ATOM   2431  C1'   A    76      48.704  86.452  65.490  1.00  0.00           C  
ATOM   2432  C2'   A    76      49.340  86.305  66.872  1.00  0.00           C  
ATOM   2433  O2'   A    76      50.086  87.479  67.160  1.00  0.00           O  
ATOM   2434  N1    A    76      43.689  87.122  66.468  1.00  0.00           N  
ATOM   2435  C2    A    76      44.755  87.914  66.646  1.00  0.00           C  
ATOM   2436  N3    A    76      46.035  87.675  66.369  1.00  0.00           N  
ATOM   2437  C4    A    76      46.186  86.448  65.841  1.00  0.00           C  
ATOM   2438  C5    A    76      45.189  85.522  65.598  1.00  0.00           C  
ATOM   2439  C6    A    76      43.876  85.896  65.935  1.00  0.00           C  
ATOM   2440  N6    A    76      42.813  85.107  65.759  1.00  0.00           N  
ATOM   2441  N7    A    76      45.719  84.364  65.045  1.00  0.00           N  
ATOM   2442  C8    A    76      47.003  84.612  64.968  1.00  0.00           C  
ATOM   2443  N9    A    76      47.356  85.855  65.432  1.00  0.00           N  
ATOM   2444  H5'   A    76      51.422  84.242  63.602  1.00  0.00           H  
ATOM   2445 H5''   A    76      51.917  83.629  64.990  1.00  0.00           H  
ATOM   2446  H4'   A    76      51.438  85.936  65.200  1.00  0.00           H  
ATOM   2447  H3'   A    76      49.744  84.272  66.756  1.00  0.00           H  
ATOM   2448  H1'   A    76      48.650  87.402  65.255  1.00  0.00           H  
ATOM   2449  H2'   A    76      48.663  86.127  67.558  1.00  0.00           H  
ATOM   2450 HO2'   A    76      50.943  87.221  67.561  1.00  0.00           H  
ATOM   2451  H2    A    76      44.565  88.793  67.036  1.00  0.00           H  
ATOM   2452  H61   A    76      41.921  85.423  66.014  1.00  0.00           H  
ATOM   2453  H62   A    76      42.924  84.213  65.374  1.00  0.00           H  
ATOM   2454  H8    A    76      47.651  83.968  64.612  1.00  0.00           H  
ATOM   2455  P     U    77      51.155  84.372  69.021  1.00  0.00           P  
ATOM   2456  OP2   U    77      49.703  84.174  69.259  1.00  0.00           O  
ATOM   2457  OP1   U    77      52.073  83.206  69.070  1.00  0.00           O  
ATOM   2458  O5'   U    77      51.681  85.458  70.061  1.00  0.00           O  
ATOM   2459  C5'   U    77      52.898  86.154  69.836  1.00  0.00           C  
ATOM   2460  C4'   U    77      52.958  87.439  70.624  1.00  0.00           C  
ATOM   2461  O4'   U    77      52.025  88.408  70.078  1.00  0.00           O  
ATOM   2462  C3'   U    77      52.586  87.341  72.096  1.00  0.00           C  
ATOM   2463  O3'   U    77      53.650  86.873  72.906  1.00  0.00           O  
ATOM   2464  C1'   U    77      51.470  89.165  71.128  1.00  0.00           C  
ATOM   2465  C2'   U    77      52.212  88.787  72.408  1.00  0.00           C  
ATOM   2466  O2'   U    77      53.369  89.600  72.542  1.00  0.00           O  
ATOM   2467  N1    U    77      50.018  88.875  71.213  1.00  0.00           N  
ATOM   2468  C2    U    77      49.250  89.724  71.989  1.00  0.00           C  
ATOM   2469  O2    U    77      49.713  90.677  72.591  1.00  0.00           O  
ATOM   2470  N3    U    77      47.912  89.417  72.038  1.00  0.00           N  
ATOM   2471  C4    U    77      47.274  88.372  71.405  1.00  0.00           C  
ATOM   2472  O4    U    77      46.059  88.228  71.549  1.00  0.00           O  
ATOM   2473  C5    U    77      48.131  87.536  70.620  1.00  0.00           C  
ATOM   2474  C6    U    77      49.437  87.812  70.554  1.00  0.00           C  
ATOM   2475  H5'   U    77      52.975  86.362  68.881  1.00  0.00           H  
ATOM   2476 H5''   U    77      53.648  85.582  70.101  1.00  0.00           H  
ATOM   2477  H4'   U    77      53.865  87.803  70.551  1.00  0.00           H  
ATOM   2478  H3'   U    77      51.806  86.763  72.225  1.00  0.00           H  
ATOM   2479  H1'   U    77      51.600  90.120  70.949  1.00  0.00           H  
ATOM   2480  H2'   U    77      51.635  88.846  73.198  1.00  0.00           H  
ATOM   2481 HO2'   U    77      54.121  89.041  72.832  1.00  0.00           H  
ATOM   2482  H3    U    77      47.350  90.006  72.583  1.00  0.00           H  
ATOM   2483  H5    U    77      47.762  86.769  70.134  1.00  0.00           H  
ATOM   2484  H6    U    77      50.002  87.226  70.011  1.00  0.00           H  
ATOM   2485  P     G    78      53.377  85.767  74.039  1.00  0.00           P  
ATOM   2486  OP2   G    78      52.430  84.766  73.486  1.00  0.00           O  
ATOM   2487  OP1   G    78      54.690  85.320  74.571  1.00  0.00           O  
ATOM   2488  O5'   G    78      52.628  86.572  75.192  1.00  0.00           O  
ATOM   2489  C5'   G    78      53.271  87.639  75.873  1.00  0.00           C  
ATOM   2490  C4'   G    78      52.319  88.364  76.790  1.00  0.00           C  
ATOM   2491  O4'   G    78      51.315  89.058  76.006  1.00  0.00           O  
ATOM   2492  C3'   G    78      51.502  87.487  77.718  1.00  0.00           C  
ATOM   2493  O3'   G    78      52.230  87.074  78.857  1.00  0.00           O  
ATOM   2494  C1'   G    78      50.106  89.097  76.731  1.00  0.00           C  
ATOM   2495  C2'   G    78      50.348  88.407  78.074  1.00  0.00           C  
ATOM   2496  O2'   G    78      50.686  89.374  79.045  1.00  0.00           O  
ATOM   2497  N1    G    78      45.193  87.858  76.532  1.00  0.00           N  
ATOM   2498  C2    G    78      45.852  88.682  77.412  1.00  0.00           C  
ATOM   2499  N2    G    78      45.111  89.227  78.386  1.00  0.00           N  
ATOM   2500  N3    G    78      47.144  88.951  77.344  1.00  0.00           N  
ATOM   2501  C4    G    78      47.735  88.323  76.309  1.00  0.00           C  
ATOM   2502  C5    G    78      47.168  87.485  75.372  1.00  0.00           C  
ATOM   2503  C6    G    78      45.782  87.201  75.460  1.00  0.00           C  
ATOM   2504  O6    G    78      45.099  86.477  74.732  1.00  0.00           O  
ATOM   2505  N7    G    78      48.123  87.038  74.468  1.00  0.00           N  
ATOM   2506  C8    G    78      49.233  87.600  74.864  1.00  0.00           C  
ATOM   2507  N9    G    78      49.073  88.379  75.986  1.00  0.00           N  
ATOM   2508  H5'   G    78      53.625  88.272  75.214  1.00  0.00           H  
ATOM   2509 H5''   G    78      54.014  87.279  76.401  1.00  0.00           H  
ATOM   2510  H4'   G    78      52.969  89.016  77.391  1.00  0.00           H  
ATOM   2511  H3'   G    78      51.181  86.538  77.262  1.00  0.00           H  
ATOM   2512  H1'   G    78      49.728  90.105  76.953  1.00  0.00           H  
ATOM   2513  H2'   G    78      49.494  87.869  78.509  1.00  0.00           H  
ATOM   2514 HO2'   G    78      51.492  89.070  79.554  1.00  0.00           H  
ATOM   2515  H1    G    78      44.213  87.720  76.674  1.00  0.00           H  
ATOM   2516  H22   G    78      45.537  89.835  79.057  1.00  0.00           H  
ATOM   2517  H21   G    78      44.133  89.027  78.443  1.00  0.00           H  
ATOM   2518  H8    G    78      50.201  87.453  74.360  1.00  0.00           H  
ATOM   2519  P     G    79      52.058  85.578  79.406  1.00  0.00           P  
ATOM   2520  OP2   G    79      51.920  84.684  78.220  1.00  0.00           O  
ATOM   2521  OP1   G    79      53.135  85.312  80.391  1.00  0.00           O  
ATOM   2522  O5'   G    79      50.676  85.631  80.193  1.00  0.00           O  
ATOM   2523  C5'   G    79      50.541  86.428  81.375  1.00  0.00           C  
ATOM   2524  C4'   G    79      49.125  86.387  81.876  1.00  0.00           C  
ATOM   2525  O4'   G    79      48.255  87.005  80.889  1.00  0.00           O  
ATOM   2526  C3'   G    79      48.521  85.007  82.053  1.00  0.00           C  
ATOM   2527  O3'   G    79      48.950  84.390  83.261  1.00  0.00           O  
ATOM   2528  C1'   G    79      46.975  86.407  80.959  1.00  0.00           C  
ATOM   2529  C2'   G    79      47.033  85.328  82.044  1.00  0.00           C  
ATOM   2530  O2'   G    79      46.577  85.882  83.260  1.00  0.00           O  
ATOM   2531  N1    G    79      43.298  84.333  78.181  1.00  0.00           N  
ATOM   2532  C2    G    79      43.227  84.936  79.410  1.00  0.00           C  
ATOM   2533  N2    G    79      42.024  84.946  79.998  1.00  0.00           N  
ATOM   2534  N3    G    79      44.262  85.488  80.018  1.00  0.00           N  
ATOM   2535  C4    G    79      45.390  85.394  79.282  1.00  0.00           C  
ATOM   2536  C5    G    79      45.564  84.824  78.040  1.00  0.00           C  
ATOM   2537  C6    G    79      44.452  84.217  77.408  1.00  0.00           C  
ATOM   2538  O6    G    79      44.414  83.619  76.323  1.00  0.00           O  
ATOM   2539  N7    G    79      46.884  84.939  77.627  1.00  0.00           N  
ATOM   2540  C8    G    79      47.480  85.546  78.616  1.00  0.00           C  
ATOM   2541  N9    G    79      46.635  85.823  79.664  1.00  0.00           N  
ATOM   2542  H5'   G    79      50.827  87.468  81.165  1.00  0.00           H  
ATOM   2543 H5''   G    79      51.220  86.059  82.158  1.00  0.00           H  
ATOM   2544  H4'   G    79      49.170  86.900  82.848  1.00  0.00           H  
ATOM   2545  H3'   G    79      48.817  84.291  81.272  1.00  0.00           H  
ATOM   2546  H1'   G    79      46.165  87.096  81.237  1.00  0.00           H  
ATOM   2547  H2'   G    79      46.407  84.436  81.896  1.00  0.00           H  
ATOM   2548 HO2'   G    79      47.188  85.606  84.003  1.00  0.00           H  
ATOM   2549  H1    G    79      42.456  83.943  77.808  1.00  0.00           H  
ATOM   2550  H22   G    79      41.912  85.372  80.897  1.00  0.00           H  
ATOM   2551  H21   G    79      41.240  84.529  79.541  1.00  0.00           H  
ATOM   2552  H8    G    79      48.552  85.797  78.616  1.00  0.00           H  
ATOM   2553  P     U    80      49.064  82.789  83.340  1.00  0.00           P  
ATOM   2554  OP2   U    80      49.613  82.241  82.084  1.00  0.00           O  
ATOM   2555  OP1   U    80      49.753  82.510  84.632  1.00  0.00           O  
ATOM   2556  O5'   U    80      47.557  82.286  83.458  1.00  0.00           O  
ATOM   2557  C5'   U    80      46.772  82.599  84.622  1.00  0.00           C  
ATOM   2558  C4'   U    80      45.385  82.018  84.495  1.00  0.00           C  
ATOM   2559  O4'   U    80      44.695  82.633  83.374  1.00  0.00           O  
ATOM   2560  C3'   U    80      45.292  80.535  84.202  1.00  0.00           C  
ATOM   2561  O3'   U    80      45.513  79.757  85.380  1.00  0.00           O  
ATOM   2562  C1'   U    80      43.752  81.708  82.857  1.00  0.00           C  
ATOM   2563  C2'   U    80      43.868  80.420  83.678  1.00  0.00           C  
ATOM   2564  O2'   U    80      42.922  80.483  84.723  1.00  0.00           O  
ATOM   2565  N1    U    80      43.996  81.512  81.416  1.00  0.00           N  
ATOM   2566  C2    U    80      42.938  81.076  80.639  1.00  0.00           C  
ATOM   2567  O2    U    80      41.827  80.865  81.089  1.00  0.00           O  
ATOM   2568  N3    U    80      43.229  80.885  79.313  1.00  0.00           N  
ATOM   2569  C4    U    80      44.437  81.083  78.687  1.00  0.00           C  
ATOM   2570  O4    U    80      44.539  80.854  77.471  1.00  0.00           O  
ATOM   2571  C5    U    80      45.481  81.541  79.549  1.00  0.00           C  
ATOM   2572  C6    U    80      45.233  81.737  80.850  1.00  0.00           C  
ATOM   2573  H5'   U    80      46.705  83.688  84.751  1.00  0.00           H  
ATOM   2574 H5''   U    80      47.257  82.197  85.525  1.00  0.00           H  
ATOM   2575  H4'   U    80      44.925  82.203  85.477  1.00  0.00           H  
ATOM   2576  H3'   U    80      46.053  80.176  83.494  1.00  0.00           H  
ATOM   2577  H1'   U    80      42.712  82.054  82.951  1.00  0.00           H  
ATOM   2578  H2'   U    80      43.679  79.464  83.171  1.00  0.00           H  
ATOM   2579 HO2'   U    80      43.365  80.250  85.589  1.00  0.00           H  
ATOM   2580  H3    U    80      42.479  80.563  78.733  1.00  0.00           H  
ATOM   2581  H5    U    80      46.487  81.732  79.145  1.00  0.00           H  
ATOM   2582  H6    U    80      46.051  82.091  81.495  1.00  0.00           H  
ATOM   2583  P     A    81      45.853  78.196  85.249  1.00  0.00           P  
ATOM   2584  OP2   A    81      46.858  77.911  86.304  1.00  0.00           O  
ATOM   2585  OP1   A    81      44.545  77.494  85.272  1.00  0.00           O  
ATOM   2586  O5'   A    81      46.534  77.925  83.834  1.00  0.00           O  
ATOM   2587  C5'   A    81      45.772  77.437  82.740  1.00  0.00           C  
ATOM   2588  C4'   A    81      46.542  76.417  81.940  1.00  0.00           C  
ATOM   2589  O4'   A    81      45.592  75.717  81.074  1.00  0.00           O  
ATOM   2590  C3'   A    81      47.619  76.967  81.016  1.00  0.00           C  
ATOM   2591  O3'   A    81      48.665  76.043  80.773  1.00  0.00           O  
ATOM   2592  C1'   A    81      45.963  75.891  79.726  1.00  0.00           C  
ATOM   2593  C2'   A    81      46.858  77.125  79.708  1.00  0.00           C  
ATOM   2594  O2'   A    81      47.732  77.044  78.591  1.00  0.00           O  
ATOM   2595  N1    A    81      43.108  74.063  75.845  1.00  0.00           N  
ATOM   2596  C2    A    81      44.253  73.641  76.397  1.00  0.00           C  
ATOM   2597  N3    A    81      44.944  74.166  77.407  1.00  0.00           N  
ATOM   2598  C4    A    81      44.334  75.269  77.877  1.00  0.00           C  
ATOM   2599  C5    A    81      43.155  75.824  77.415  1.00  0.00           C  
ATOM   2600  C6    A    81      42.521  75.173  76.342  1.00  0.00           C  
ATOM   2601  N6    A    81      41.379  75.593  75.792  1.00  0.00           N  
ATOM   2602  N7    A    81      42.829  76.960  78.144  1.00  0.00           N  
ATOM   2603  C8    A    81      43.802  77.064  79.015  1.00  0.00           C  
ATOM   2604  N9    A    81      44.748  76.074  78.910  1.00  0.00           N  
ATOM   2605  H5'   A    81      45.535  78.188  82.156  1.00  0.00           H  
ATOM   2606 H5''   A    81      44.951  77.025  83.079  1.00  0.00           H  
ATOM   2607  H4'   A    81      46.948  75.759  82.542  1.00  0.00           H  
ATOM   2608  H3'   A    81      48.003  77.812  81.333  1.00  0.00           H  
ATOM   2609  H1'   A    81      46.467  75.118  79.392  1.00  0.00           H  
ATOM   2610  H2'   A    81      46.329  77.950  79.697  1.00  0.00           H  
ATOM   2611 HO2'   A    81      47.207  77.131  77.769  1.00  0.00           H  
ATOM   2612  H2    A    81      44.638  72.831  76.000  1.00  0.00           H  
ATOM   2613  H61   A    81      40.984  75.096  75.044  1.00  0.00           H  
ATOM   2614  H62   A    81      40.935  76.396  76.135  1.00  0.00           H  
ATOM   2615  H8    A    81      43.851  77.783  79.679  1.00  0.00           H  
ATOM   2616  P     A    82      50.052  76.163  81.576  1.00  0.00           P  
ATOM   2617  OP2   A    82      50.821  77.295  80.999  1.00  0.00           O  
ATOM   2618  OP1   A    82      49.746  76.148  83.028  1.00  0.00           O  
ATOM   2619  O5'   A    82      50.821  74.814  81.220  1.00  0.00           O  
ATOM   2620  C5'   A    82      50.886  74.343  79.882  1.00  0.00           C  
ATOM   2621  C4'   A    82      52.141  73.543  79.637  1.00  0.00           C  
ATOM   2622  O4'   A    82      51.959  72.771  78.420  1.00  0.00           O  
ATOM   2623  C3'   A    82      53.416  74.347  79.434  1.00  0.00           C  
ATOM   2624  O3'   A    82      54.579  73.660  79.862  1.00  0.00           O  
ATOM   2625  C1'   A    82      52.965  73.099  77.487  1.00  0.00           C  
ATOM   2626  C2'   A    82      53.477  74.469  77.922  1.00  0.00           C  
ATOM   2627  O2'   A    82      54.814  74.627  77.471  1.00  0.00           O  
ATOM   2628  N1    A    82      48.955  74.731  74.693  1.00  0.00           N  
ATOM   2629  C2    A    82      49.263  74.866  75.989  1.00  0.00           C  
ATOM   2630  N3    A    82      50.326  74.414  76.652  1.00  0.00           N  
ATOM   2631  C4    A    82      51.150  73.742  75.828  1.00  0.00           C  
ATOM   2632  C5    A    82      50.969  73.521  74.476  1.00  0.00           C  
ATOM   2633  C6    A    82      49.804  74.051  73.893  1.00  0.00           C  
ATOM   2634  N6    A    82      49.496  73.917  72.601  1.00  0.00           N  
ATOM   2635  N7    A    82      52.026  72.788  73.953  1.00  0.00           N  
ATOM   2636  C8    A    82      52.809  72.587  74.984  1.00  0.00           C  
ATOM   2637  N9    A    82      52.340  73.137  76.152  1.00  0.00           N  
ATOM   2638  H5'   A    82      50.872  75.110  79.272  1.00  0.00           H  
ATOM   2639 H5''   A    82      50.106  73.778  79.703  1.00  0.00           H  
ATOM   2640  H4'   A    82      52.276  72.917  80.378  1.00  0.00           H  
ATOM   2641  H3'   A    82      53.381  75.223  79.873  1.00  0.00           H  
ATOM   2642  H1'   A    82      53.709  72.460  77.482  1.00  0.00           H  
ATOM   2643  H2'   A    82      52.896  75.189  77.596  1.00  0.00           H  
ATOM   2644 HO2'   A    82      54.814  74.702  76.494  1.00  0.00           H  
ATOM   2645  H2    A    82      48.615  75.368  76.526  1.00  0.00           H  
ATOM   2646  H61   A    82      48.668  74.309  72.252  1.00  0.00           H  
ATOM   2647  H62   A    82      50.097  73.428  72.002  1.00  0.00           H  
ATOM   2648  H8    A    82      53.651  72.089  74.927  1.00  0.00           H  
ATOM   2649  P     U    83      55.178  73.923  81.330  1.00  0.00           P  
ATOM   2650  OP2   U    83      56.461  73.183  81.441  1.00  0.00           O  
ATOM   2651  OP1   U    83      55.150  75.386  81.584  1.00  0.00           O  
ATOM   2652  O5'   U    83      54.124  73.233  82.305  1.00  0.00           O  
ATOM   2653  C5'   U    83      54.140  71.830  82.521  1.00  0.00           C  
ATOM   2654  C4'   U    83      53.186  71.424  83.617  1.00  0.00           C  
ATOM   2655  O4'   U    83      53.554  72.125  84.847  1.00  0.00           O  
ATOM   2656  C3'   U    83      51.717  71.733  83.375  1.00  0.00           C  
ATOM   2657  O3'   U    83      50.845  70.825  84.026  1.00  0.00           O  
ATOM   2658  C1'   U    83      52.434  72.888  85.281  1.00  0.00           C  
ATOM   2659  C2'   U    83      51.556  73.093  84.059  1.00  0.00           C  
ATOM   2660  O2'   U    83      50.213  73.307  84.470  1.00  0.00           O  
ATOM   2661  N1    U    83      52.930  74.169  85.839  1.00  0.00           N  
ATOM   2662  C2    U    83      52.386  74.586  87.040  1.00  0.00           C  
ATOM   2663  O2    U    83      51.536  73.954  87.641  1.00  0.00           O  
ATOM   2664  N3    U    83      52.876  75.777  87.518  1.00  0.00           N  
ATOM   2665  C4    U    83      53.832  76.578  86.933  1.00  0.00           C  
ATOM   2666  O4    U    83      54.167  77.625  87.490  1.00  0.00           O  
ATOM   2667  C5    U    83      54.350  76.084  85.693  1.00  0.00           C  
ATOM   2668  C6    U    83      53.892  74.927  85.205  1.00  0.00           C  
ATOM   2669  H5'   U    83      55.047  71.555  82.769  1.00  0.00           H  
ATOM   2670 H5''   U    83      53.884  71.375  81.691  1.00  0.00           H  
ATOM   2671  H4'   U    83      53.285  70.463  83.778  1.00  0.00           H  
ATOM   2672  H3'   U    83      51.490  71.768  82.423  1.00  0.00           H  
ATOM   2673  H1'   U    83      51.923  72.410  85.968  1.00  0.00           H  
ATOM   2674  H2'   U    83      51.881  73.822  83.490  1.00  0.00           H  
ATOM   2675 HO2'   U    83      49.908  74.173  84.127  1.00  0.00           H  
ATOM   2676  H3    U    83      52.503  76.091  88.368  1.00  0.00           H  
ATOM   2677  H5    U    83      55.034  76.590  85.208  1.00  0.00           H  
ATOM   2678  H6    U    83      54.261  74.611  84.355  1.00  0.00           H  
ATOM   2679  P     A    84      50.266  69.552  83.236  1.00  0.00           P  
ATOM   2680  OP2   A    84      51.362  68.987  82.409  1.00  0.00           O  
ATOM   2681  OP1   A    84      49.562  68.685  84.214  1.00  0.00           O  
ATOM   2682  O5'   A    84      49.177  70.172  82.252  1.00  0.00           O  
ATOM   2683  C5'   A    84      48.100  70.950  82.754  1.00  0.00           C  
ATOM   2684  C4'   A    84      47.281  71.547  81.638  1.00  0.00           C  
ATOM   2685  O4'   A    84      48.158  72.215  80.701  1.00  0.00           O  
ATOM   2686  C3'   A    84      46.515  70.560  80.770  1.00  0.00           C  
ATOM   2687  O3'   A    84      45.311  70.113  81.368  1.00  0.00           O  
ATOM   2688  C1'   A    84      47.616  72.100  79.399  1.00  0.00           C  
ATOM   2689  C2'   A    84      46.288  71.355  79.507  1.00  0.00           C  
ATOM   2690  O2'   A    84      45.235  72.293  79.671  1.00  0.00           O  
ATOM   2691  N1    A    84      48.854  70.833  74.560  1.00  0.00           N  
ATOM   2692  C2    A    84      47.836  71.534  75.074  1.00  0.00           C  
ATOM   2693  N3    A    84      47.574  71.827  76.346  1.00  0.00           N  
ATOM   2694  C4    A    84      48.513  71.306  77.157  1.00  0.00           C  
ATOM   2695  C5    A    84      49.615  70.564  76.777  1.00  0.00           C  
ATOM   2696  C6    A    84      49.780  70.324  75.401  1.00  0.00           C  
ATOM   2697  N6    A    84      50.794  69.625  74.887  1.00  0.00           N  
ATOM   2698  N7    A    84      50.364  70.195  77.886  1.00  0.00           N  
ATOM   2699  C8    A    84      49.708  70.713  78.895  1.00  0.00           C  
ATOM   2700  N9    A    84      48.577  71.400  78.526  1.00  0.00           N  
ATOM   2701  H5'   A    84      48.459  71.673  83.309  1.00  0.00           H  
ATOM   2702 H5''   A    84      47.523  70.381  83.305  1.00  0.00           H  
ATOM   2703  H4'   A    84      46.649  72.199  82.009  1.00  0.00           H  
ATOM   2704  H3'   A    84      47.081  69.785  80.569  1.00  0.00           H  
ATOM   2705  H1'   A    84      47.456  73.003  79.050  1.00  0.00           H  
ATOM   2706  H2'   A    84      46.136  70.769  78.736  1.00  0.00           H  
ATOM   2707 HO2'   A    84      45.204  72.878  78.886  1.00  0.00           H  
ATOM   2708  H2    A    84      47.192  71.882  74.422  1.00  0.00           H  
ATOM   2709  H61   A    84      50.856  69.491  73.918  1.00  0.00           H  
ATOM   2710  H62   A    84      51.478  69.246  75.478  1.00  0.00           H  
ATOM   2711  H8    A    84      49.997  70.620  79.827  1.00  0.00           H  
ATOM   2712  P     A    85      44.611  68.759  80.860  1.00  0.00           P  
ATOM   2713  OP2   A    85      44.821  68.655  79.394  1.00  0.00           O  
ATOM   2714  OP1   A    85      45.052  67.652  81.745  1.00  0.00           O  
ATOM   2715  O5'   A    85      43.058  69.008  81.118  1.00  0.00           O  
ATOM   2716  C5'   A    85      42.074  68.282  80.396  1.00  0.00           C  
ATOM   2717  C4'   A    85      40.831  69.107  80.172  1.00  0.00           C  
ATOM   2718  O4'   A    85      41.186  70.413  79.648  1.00  0.00           O  
ATOM   2719  C3'   A    85      39.839  68.556  79.160  1.00  0.00           C  
ATOM   2720  O3'   A    85      38.967  67.583  79.709  1.00  0.00           O  
ATOM   2721  C1'   A    85      40.245  70.836  78.673  1.00  0.00           C  
ATOM   2722  C2'   A    85      39.118  69.810  78.668  1.00  0.00           C  
ATOM   2723  O2'   A    85      38.116  70.220  79.588  1.00  0.00           O  
ATOM   2724  N1    A    85      40.197  72.753  73.889  1.00  0.00           N  
ATOM   2725  C2    A    85      39.353  72.885  74.921  1.00  0.00           C  
ATOM   2726  N3    A    85      39.427  72.357  76.141  1.00  0.00           N  
ATOM   2727  C4    A    85      40.532  71.601  76.266  1.00  0.00           C  
ATOM   2728  C5    A    85      41.491  71.370  75.297  1.00  0.00           C  
ATOM   2729  C6    A    85      41.298  71.987  74.048  1.00  0.00           C  
ATOM   2730  N6    A    85      42.138  71.855  73.020  1.00  0.00           N  
ATOM   2731  N7    A    85      42.491  70.539  75.785  1.00  0.00           N  
ATOM   2732  C8    A    85      42.119  70.291  77.017  1.00  0.00           C  
ATOM   2733  N9    A    85      40.943  70.902  77.375  1.00  0.00           N  
ATOM   2734  H5'   A    85      41.836  67.476  80.901  1.00  0.00           H  
ATOM   2735 H5''   A    85      42.443  68.017  79.528  1.00  0.00           H  
ATOM   2736  H4'   A    85      40.375  69.223  81.032  1.00  0.00           H  
ATOM   2737  H3'   A    85      40.336  68.159  78.413  1.00  0.00           H  
ATOM   2738  H1'   A    85      39.880  71.720  78.893  1.00  0.00           H  
ATOM   2739  H2'   A    85      38.753  69.683  77.767  1.00  0.00           H  
ATOM   2740 HO2'   A    85      37.811  69.439  80.094  1.00  0.00           H  
ATOM   2741  H2    A    85      38.570  73.451  74.754  1.00  0.00           H  
ATOM   2742  H61   A    85      41.951  72.310  72.172  1.00  0.00           H  
ATOM   2743  H62   A    85      42.944  71.305  73.112  1.00  0.00           H  
ATOM   2744  H8    A    85      42.634  69.722  77.627  1.00  0.00           H  
ATOM   2745  P     G    86      38.834  66.137  79.021  1.00  0.00           P  
ATOM   2746  OP2   G    86      39.985  65.958  78.100  1.00  0.00           O  
ATOM   2747  OP1   G    86      38.589  65.137  80.092  1.00  0.00           O  
ATOM   2748  O5'   G    86      37.510  66.249  78.141  1.00  0.00           O  
ATOM   2749  C5'   G    86      36.232  66.326  78.753  1.00  0.00           C  
ATOM   2750  C4'   G    86      35.220  66.979  77.844  1.00  0.00           C  
ATOM   2751  O4'   G    86      35.660  68.324  77.532  1.00  0.00           O  
ATOM   2752  C3'   G    86      35.034  66.332  76.479  1.00  0.00           C  
ATOM   2753  O3'   G    86      34.141  65.232  76.505  1.00  0.00           O  
ATOM   2754  C1'   G    86      35.385  68.636  76.183  1.00  0.00           C  
ATOM   2755  C2'   G    86      34.534  67.491  75.635  1.00  0.00           C  
ATOM   2756  O2'   G    86      33.163  67.762  75.892  1.00  0.00           O  
ATOM   2757  N1    G    86      37.819  70.729  72.231  1.00  0.00           N  
ATOM   2758  C2    G    86      36.504  70.847  72.610  1.00  0.00           C  
ATOM   2759  N2    G    86      35.729  71.624  71.838  1.00  0.00           N  
ATOM   2760  N3    G    86      35.983  70.248  73.669  1.00  0.00           N  
ATOM   2761  C4    G    86      36.897  69.508  74.330  1.00  0.00           C  
ATOM   2762  C5    G    86      38.232  69.323  74.037  1.00  0.00           C  
ATOM   2763  C6    G    86      38.777  69.971  72.898  1.00  0.00           C  
ATOM   2764  O6    G    86      39.937  69.933  72.472  1.00  0.00           O  
ATOM   2765  N7    G    86      38.830  68.486  74.967  1.00  0.00           N  
ATOM   2766  C8    G    86      37.867  68.181  75.794  1.00  0.00           C  
ATOM   2767  N9    G    86      36.668  68.767  75.466  1.00  0.00           N  
ATOM   2768  H5'   G    86      36.303  66.848  79.579  1.00  0.00           H  
ATOM   2769 H5''   G    86      35.928  65.420  78.973  1.00  0.00           H  
ATOM   2770  H4'   G    86      34.357  67.021  78.308  1.00  0.00           H  
ATOM   2771  H3'   G    86      35.905  66.040  76.141  1.00  0.00           H  
ATOM   2772  H1'   G    86      34.885  69.477  76.113  1.00  0.00           H  
ATOM   2773  H2'   G    86      34.701  67.338  74.681  1.00  0.00           H  
ATOM   2774 HO2'   G    86      32.749  66.966  76.286  1.00  0.00           H  
ATOM   2775  H1    G    86      38.106  71.214  71.430  1.00  0.00           H  
ATOM   2776  H22   G    86      34.782  71.746  72.060  1.00  0.00           H  
ATOM   2777  H21   G    86      36.107  72.071  71.052  1.00  0.00           H  
ATOM   2778  H8    G    86      37.988  67.594  76.569  1.00  0.00           H  
ATOM   2779  P     C    87      34.422  63.960  75.575  1.00  0.00           P  
ATOM   2780  OP2   C    87      35.899  63.841  75.483  1.00  0.00           O  
ATOM   2781  OP1   C    87      33.632  62.846  76.160  1.00  0.00           O  
ATOM   2782  O5'   C    87      33.858  64.249  74.114  1.00  0.00           O  
ATOM   2783  C5'   C    87      32.484  64.539  73.907  1.00  0.00           C  
ATOM   2784  C4'   C    87      32.281  65.465  72.733  1.00  0.00           C  
ATOM   2785  O4'   C    87      33.097  66.655  72.906  1.00  0.00           O  
ATOM   2786  C3'   C    87      32.759  64.948  71.392  1.00  0.00           C  
ATOM   2787  O3'   C    87      31.859  64.021  70.814  1.00  0.00           O  
ATOM   2788  C1'   C    87      33.506  67.157  71.651  1.00  0.00           C  
ATOM   2789  C2'   C    87      32.883  66.240  70.598  1.00  0.00           C  
ATOM   2790  O2'   C    87      31.624  66.773  70.228  1.00  0.00           O  
ATOM   2791  N1    C    87      34.979  67.186  71.618  1.00  0.00           N  
ATOM   2792  C2    C    87      35.629  68.117  70.779  1.00  0.00           C  
ATOM   2793  O2    C    87      34.942  68.899  70.090  1.00  0.00           O  
ATOM   2794  N3    C    87      36.982  68.138  70.746  1.00  0.00           N  
ATOM   2795  C4    C    87      37.683  67.292  71.509  1.00  0.00           C  
ATOM   2796  N4    C    87      39.019  67.349  71.447  1.00  0.00           N  
ATOM   2797  C5    C    87      37.049  66.348  72.368  1.00  0.00           C  
ATOM   2798  C6    C    87      35.711  66.327  72.388  1.00  0.00           C  
ATOM   2799  H5'   C    87      32.122  64.962  74.714  1.00  0.00           H  
ATOM   2800 H5''   C    87      32.002  63.702  73.740  1.00  0.00           H  
ATOM   2801  H4'   C    87      31.196  65.643  72.717  1.00  0.00           H  
ATOM   2802  H3'   C    87      33.704  64.388  71.447  1.00  0.00           H  
ATOM   2803  H1'   C    87      33.173  68.180  71.422  1.00  0.00           H  
ATOM   2804  H2'   C    87      33.422  66.105  69.650  1.00  0.00           H  
ATOM   2805 HO2'   C    87      30.953  66.033  70.166  1.00  0.00           H  
ATOM   2806  H42   C    87      39.573  66.729  72.004  1.00  0.00           H  
ATOM   2807  H41   C    87      39.463  68.011  70.845  1.00  0.00           H  
ATOM   2808  H5    C    87      37.639  65.660  72.992  1.00  0.00           H  
ATOM   2809  H6    C    87      35.189  65.611  73.040  1.00  0.00           H  
ATOM   2810  P     U    88      32.446  62.798  69.965  1.00  0.00           P  
ATOM   2811  OP2   U    88      33.692  62.375  70.663  1.00  0.00           O  
ATOM   2812  OP1   U    88      31.372  61.803  69.706  1.00  0.00           O  
ATOM   2813  O5'   U    88      32.901  63.465  68.590  1.00  0.00           O  
ATOM   2814  C5'   U    88      31.934  63.934  67.663  1.00  0.00           C  
ATOM   2815  C4'   U    88      32.584  64.766  66.591  1.00  0.00           C  
ATOM   2816  O4'   U    88      33.360  65.842  67.193  1.00  0.00           O  
ATOM   2817  C3'   U    88      33.609  64.058  65.739  1.00  0.00           C  
ATOM   2818  O3'   U    88      32.949  63.258  64.763  1.00  0.00           O  
ATOM   2819  C1'   U    88      34.456  66.175  66.358  1.00  0.00           C  
ATOM   2820  C2'   U    88      34.371  65.242  65.145  1.00  0.00           C  
ATOM   2821  O2'   U    88      33.648  65.886  64.110  1.00  0.00           O  
ATOM   2822  N1    U    88      35.697  66.033  67.139  1.00  0.00           N  
ATOM   2823  C2    U    88      36.812  66.752  66.732  1.00  0.00           C  
ATOM   2824  O2    U    88      36.814  67.483  65.755  1.00  0.00           O  
ATOM   2825  N3    U    88      37.929  66.583  67.509  1.00  0.00           N  
ATOM   2826  C4    U    88      38.047  65.786  68.617  1.00  0.00           C  
ATOM   2827  O4    U    88      39.131  65.707  69.184  1.00  0.00           O  
ATOM   2828  C5    U    88      36.865  65.075  68.974  1.00  0.00           C  
ATOM   2829  C6    U    88      35.756  65.217  68.241  1.00  0.00           C  
ATOM   2830  H5'   U    88      31.173  64.535  68.182  1.00  0.00           H  
ATOM   2831 H5''   U    88      31.411  63.084  67.199  1.00  0.00           H  
ATOM   2832  H4'   U    88      31.745  65.101  65.964  1.00  0.00           H  
ATOM   2833  H3'   U    88      34.244  63.359  66.302  1.00  0.00           H  
ATOM   2834  H1'   U    88      34.454  67.204  65.971  1.00  0.00           H  
ATOM   2835  H2'   U    88      35.323  64.946  64.683  1.00  0.00           H  
ATOM   2836 HO2'   U    88      33.020  65.234  63.685  1.00  0.00           H  
ATOM   2837  H3    U    88      38.745  67.093  67.235  1.00  0.00           H  
ATOM   2838  H5    U    88      36.864  64.408  69.850  1.00  0.00           H  
ATOM   2839  H6    U    88      34.854  64.659  68.535  1.00  0.00           H  
ATOM   2840  P     G    89      33.555  61.812  64.365  1.00  0.00           P  
ATOM   2841  OP2   G    89      33.977  61.116  65.616  1.00  0.00           O  
ATOM   2842  OP1   G    89      32.559  61.160  63.457  1.00  0.00           O  
ATOM   2843  O5'   G    89      34.881  62.176  63.554  1.00  0.00           O  
ATOM   2844  C5'   G    89      34.806  62.808  62.278  1.00  0.00           C  
ATOM   2845  C4'   G    89      36.171  63.289  61.849  1.00  0.00           C  
ATOM   2846  O4'   G    89      36.682  64.225  62.830  1.00  0.00           O  
ATOM   2847  C3'   G    89      37.275  62.251  61.806  1.00  0.00           C  
ATOM   2848  O3'   G    89      37.233  61.458  60.635  1.00  0.00           O  
ATOM   2849  C1'   G    89      38.095  64.226  62.780  1.00  0.00           C  
ATOM   2850  C2'   G    89      38.517  63.126  61.807  1.00  0.00           C  
ATOM   2851  O2'   G    89      38.788  63.654  60.521  1.00  0.00           O  
ATOM   2852  N1    G    89      42.237  64.342  65.683  1.00  0.00           N  
ATOM   2853  C2    G    89      42.083  64.684  64.364  1.00  0.00           C  
ATOM   2854  N2    G    89      43.190  65.091  63.733  1.00  0.00           N  
ATOM   2855  N3    G    89      40.932  64.633  63.714  1.00  0.00           N  
ATOM   2856  C4    G    89      39.935  64.196  64.503  1.00  0.00           C  
ATOM   2857  C5    G    89      39.982  63.837  65.836  1.00  0.00           C  
ATOM   2858  C6    G    89      41.215  63.911  66.516  1.00  0.00           C  
ATOM   2859  O6    G    89      41.454  63.663  67.689  1.00  0.00           O  
ATOM   2860  N7    G    89      38.730  63.441  66.287  1.00  0.00           N  
ATOM   2861  C8    G    89      37.958  63.558  65.235  1.00  0.00           C  
ATOM   2862  N9    G    89      38.632  64.006  64.118  1.00  0.00           N  
ATOM   2863  H5'   G    89      34.110  63.658  62.317  1.00  0.00           H  
ATOM   2864 H5''   G    89      34.411  62.103  61.531  1.00  0.00           H  
ATOM   2865  H4'   G    89      36.005  63.709  60.847  1.00  0.00           H  
ATOM   2866  H3'   G    89      37.219  61.511  62.618  1.00  0.00           H  
ATOM   2867  H1'   G    89      38.530  65.166  62.408  1.00  0.00           H  
ATOM   2868  H2'   G    89      39.425  62.575  62.091  1.00  0.00           H  
ATOM   2869 HO2'   G    89      38.395  63.053  59.824  1.00  0.00           H  
ATOM   2870  H1    G    89      43.155  64.407  66.073  1.00  0.00           H  
ATOM   2871  H22   G    89      43.147  65.357  62.770  1.00  0.00           H  
ATOM   2872  H21   G    89      44.060  65.129  64.223  1.00  0.00           H  
ATOM   2873  H8    G    89      36.883  63.320  65.242  1.00  0.00           H  
ATOM   2874  P     A    90      37.510  59.884  60.732  1.00  0.00           P  
ATOM   2875  OP2   A    90      36.891  59.441  62.006  1.00  0.00           O  
ATOM   2876  OP1   A    90      37.041  59.309  59.447  1.00  0.00           O  
ATOM   2877  O5'   A    90      39.081  59.639  60.837  1.00  0.00           O  
ATOM   2878  C5'   A    90      39.980  60.272  59.938  1.00  0.00           C  
ATOM   2879  C4'   A    90      41.408  60.155  60.407  1.00  0.00           C  
ATOM   2880  O4'   A    90      41.634  61.095  61.487  1.00  0.00           O  
ATOM   2881  C3'   A    90      41.814  58.806  60.981  1.00  0.00           C  
ATOM   2882  O3'   A    90      42.184  57.868  59.985  1.00  0.00           O  
ATOM   2883  C1'   A    90      42.592  60.555  62.382  1.00  0.00           C  
ATOM   2884  C2'   A    90      42.997  59.171  61.868  1.00  0.00           C  
ATOM   2885  O2'   A    90      44.190  59.298  61.108  1.00  0.00           O  
ATOM   2886  N1    A    90      43.563  60.077  67.420  1.00  0.00           N  
ATOM   2887  C2    A    90      44.363  60.093  66.347  1.00  0.00           C  
ATOM   2888  N3    A    90      44.043  60.221  65.061  1.00  0.00           N  
ATOM   2889  C4    A    90      42.712  60.345  64.913  1.00  0.00           C  
ATOM   2890  C5    A    90      41.763  60.346  65.918  1.00  0.00           C  
ATOM   2891  C6    A    90      42.231  60.204  67.237  1.00  0.00           C  
ATOM   2892  N6    A    90      41.434  60.187  68.307  1.00  0.00           N  
ATOM   2893  N7    A    90      40.488  60.496  65.389  1.00  0.00           N  
ATOM   2894  C8    A    90      40.692  60.580  64.098  1.00  0.00           C  
ATOM   2895  N9    A    90      42.015  60.497  63.739  1.00  0.00           N  
ATOM   2896  H5'   A    90      39.744  61.220  59.864  1.00  0.00           H  
ATOM   2897 H5''   A    90      39.898  59.854  59.056  1.00  0.00           H  
ATOM   2898  H4'   A    90      42.009  60.377  59.666  1.00  0.00           H  
ATOM   2899  H3'   A    90      41.087  58.429  61.522  1.00  0.00           H  
ATOM   2900  H1'   A    90      43.376  61.144  62.386  1.00  0.00           H  
ATOM   2901  H2'   A    90      43.103  58.535  62.606  1.00  0.00           H  
ATOM   2902 HO2'   A    90      44.862  58.681  61.465  1.00  0.00           H  
ATOM   2903  H2    A    90      45.321  59.998  66.534  1.00  0.00           H  
ATOM   2904  H61   A    90      41.819  60.084  69.203  1.00  0.00           H  
ATOM   2905  H62   A    90      40.464  60.278  68.198  1.00  0.00           H  
ATOM   2906  H8    A    90      39.966  60.692  63.448  1.00  0.00           H  
ATOM   2907  P     C    91      41.893  56.302  60.201  1.00  0.00           P  
ATOM   2908  OP2   C    91      40.614  56.169  60.942  1.00  0.00           O  
ATOM   2909  OP1   C    91      42.058  55.620  58.892  1.00  0.00           O  
ATOM   2910  O5'   C    91      43.071  55.819  61.159  1.00  0.00           O  
ATOM   2911  C5'   C    91      44.425  55.871  60.735  1.00  0.00           C  
ATOM   2912  C4'   C    91      45.378  55.785  61.901  1.00  0.00           C  
ATOM   2913  O4'   C    91      45.124  56.870  62.832  1.00  0.00           O  
ATOM   2914  C3'   C    91      45.260  54.546  62.771  1.00  0.00           C  
ATOM   2915  O3'   C    91      45.915  53.411  62.226  1.00  0.00           O  
ATOM   2916  C1'   C    91      45.361  56.444  64.153  1.00  0.00           C  
ATOM   2917  C2'   C    91      45.900  55.013  64.067  1.00  0.00           C  
ATOM   2918  O2'   C    91      47.315  55.032  64.001  1.00  0.00           O  
ATOM   2919  N1    C    91      44.091  56.504  64.908  1.00  0.00           N  
ATOM   2920  C2    C    91      44.142  56.648  66.312  1.00  0.00           C  
ATOM   2921  O2    C    91      45.251  56.742  66.872  1.00  0.00           O  
ATOM   2922  N3    C    91      42.984  56.682  67.016  1.00  0.00           N  
ATOM   2923  C4    C    91      41.813  56.591  66.378  1.00  0.00           C  
ATOM   2924  N4    C    91      40.694  56.652  67.109  1.00  0.00           N  
ATOM   2925  C5    C    91      41.733  56.444  64.959  1.00  0.00           C  
ATOM   2926  C6    C    91      42.883  56.408  64.271  1.00  0.00           C  
ATOM   2927  H5'   C    91      44.578  56.714  60.258  1.00  0.00           H  
ATOM   2928 H5''   C    91      44.597  55.123  60.125  1.00  0.00           H  
ATOM   2929  H4'   C    91      46.374  55.802  61.434  1.00  0.00           H  
ATOM   2930  H3'   C    91      44.225  54.195  62.903  1.00  0.00           H  
ATOM   2931  H1'   C    91      46.102  57.032  64.714  1.00  0.00           H  
ATOM   2932  H2'   C    91      45.668  54.356  64.917  1.00  0.00           H  
ATOM   2933 HO2'   C    91      47.622  54.429  63.265  1.00  0.00           H  
ATOM   2934  H42   C    91      39.800  56.586  66.664  1.00  0.00           H  
ATOM   2935  H41   C    91      40.750  56.763  68.101  1.00  0.00           H  
ATOM   2936  H5    C    91      40.762  56.361  64.448  1.00  0.00           H  
ATOM   2937  H6    C    91      42.858  56.296  63.176  1.00  0.00           H  
ATOM   2938  P     G    92      45.197  51.978  62.304  1.00  0.00           P  
ATOM   2939  OP2   G    92      43.742  52.186  62.091  1.00  0.00           O  
ATOM   2940  OP1   G    92      45.942  51.058  61.405  1.00  0.00           O  
ATOM   2941  O5'   G    92      45.399  51.531  63.824  1.00  0.00           O  
ATOM   2942  C5'   G    92      46.717  51.328  64.367  1.00  0.00           C  
ATOM   2943  C4'   G    92      46.644  51.034  65.848  1.00  0.00           C  
ATOM   2944  O4'   G    92      46.231  52.223  66.577  1.00  0.00           O  
ATOM   2945  C3'   G    92      45.635  49.991  66.301  1.00  0.00           C  
ATOM   2946  O3'   G    92      46.065  48.659  66.075  1.00  0.00           O  
ATOM   2947  C1'   G    92      45.554  51.836  67.749  1.00  0.00           C  
ATOM   2948  C2'   G    92      45.519  50.309  67.782  1.00  0.00           C  
ATOM   2949  O2'   G    92      46.623  49.829  68.524  1.00  0.00           O  
ATOM   2950  N1    G    92      41.363  52.751  70.455  1.00  0.00           N  
ATOM   2951  C2    G    92      42.569  52.239  70.861  1.00  0.00           C  
ATOM   2952  N2    G    92      42.664  51.899  72.153  1.00  0.00           N  
ATOM   2953  N3    G    92      43.606  52.068  70.058  1.00  0.00           N  
ATOM   2954  C4    G    92      43.330  52.442  68.791  1.00  0.00           C  
ATOM   2955  C5    G    92      42.159  52.959  68.282  1.00  0.00           C  
ATOM   2956  C6    G    92      41.059  53.148  69.157  1.00  0.00           C  
ATOM   2957  O6    G    92      39.937  53.600  68.900  1.00  0.00           O  
ATOM   2958  N7    G    92      42.282  53.213  66.920  1.00  0.00           N  
ATOM   2959  C8    G    92      43.503  52.850  66.629  1.00  0.00           C  
ATOM   2960  N9    G    92      44.193  52.364  67.718  1.00  0.00           N  
ATOM   2961  H5'   G    92      47.336  52.221  64.201  1.00  0.00           H  
ATOM   2962 H5''   G    92      47.212  50.493  63.851  1.00  0.00           H  
ATOM   2963  H4'   G    92      47.650  50.668  66.099  1.00  0.00           H  
ATOM   2964  H3'   G    92      44.678  50.038  65.761  1.00  0.00           H  
ATOM   2965  H1'   G    92      46.025  52.165  68.686  1.00  0.00           H  
ATOM   2966  H2'   G    92      44.640  49.841  68.248  1.00  0.00           H  
ATOM   2967 HO2'   G    92      47.028  49.046  68.052  1.00  0.00           H  
ATOM   2968  H1    G    92      40.646  52.846  71.144  1.00  0.00           H  
ATOM   2969  H22   G    92      43.518  51.516  72.507  1.00  0.00           H  
ATOM   2970  H21   G    92      41.883  52.027  72.763  1.00  0.00           H  
ATOM   2971  H8    G    92      43.932  52.920  65.618  1.00  0.00           H  
ATOM   2972  P     G    93      44.978  47.495  65.933  1.00  0.00           P  
ATOM   2973  OP2   G    93      43.991  47.903  64.897  1.00  0.00           O  
ATOM   2974  OP1   G    93      45.718  46.213  65.783  1.00  0.00           O  
ATOM   2975  O5'   G    93      44.243  47.482  67.347  1.00  0.00           O  
ATOM   2976  C5'   G    93      43.583  46.299  67.815  1.00  0.00           C  
ATOM   2977  C4'   G    93      43.129  46.478  69.241  1.00  0.00           C  
ATOM   2978  O4'   G    93      43.034  47.893  69.567  1.00  0.00           O  
ATOM   2979  C3'   G    93      41.752  45.949  69.590  1.00  0.00           C  
ATOM   2980  O3'   G    93      41.754  44.554  69.804  1.00  0.00           O  
ATOM   2981  C1'   G    93      42.014  48.098  70.509  1.00  0.00           C  
ATOM   2982  C2'   G    93      41.455  46.718  70.868  1.00  0.00           C  
ATOM   2983  O2'   G    93      42.155  46.204  71.988  1.00  0.00           O  
ATOM   2984  N1    G    93      37.681  50.659  71.233  1.00  0.00           N  
ATOM   2985  C2    G    93      38.411  49.899  72.125  1.00  0.00           C  
ATOM   2986  N2    G    93      37.933  49.811  73.380  1.00  0.00           N  
ATOM   2987  N3    G    93      39.534  49.272  71.810  1.00  0.00           N  
ATOM   2988  C4    G    93      39.886  49.471  70.518  1.00  0.00           C  
ATOM   2989  C5    G    93      39.236  50.212  69.553  1.00  0.00           C  
ATOM   2990  C6    G    93      38.023  50.877  69.899  1.00  0.00           C  
ATOM   2991  O6    G    93      37.302  51.576  69.186  1.00  0.00           O  
ATOM   2992  N7    G    93      39.930  50.170  68.352  1.00  0.00           N  
ATOM   2993  C8    G    93      40.964  49.414  68.599  1.00  0.00           C  
ATOM   2994  N9    G    93      41.003  48.959  69.894  1.00  0.00           N  
ATOM   2995  H5'   G    93      44.263  45.437  67.751  1.00  0.00           H  
ATOM   2996 H5''   G    93      42.716  46.073  67.177  1.00  0.00           H  
ATOM   2997  H4'   G    93      43.870  45.921  69.831  1.00  0.00           H  
ATOM   2998  H3'   G    93      41.008  46.087  68.790  1.00  0.00           H  
ATOM   2999  H1'   G    93      42.313  48.577  71.453  1.00  0.00           H  
ATOM   3000  H2'   G    93      40.395  46.673  71.153  1.00  0.00           H  
ATOM   3001 HO2'   G    93      42.429  45.259  71.806  1.00  0.00           H  
ATOM   3002  H1    G    93      36.842  51.085  71.569  1.00  0.00           H  
ATOM   3003  H22   G    93      38.426  49.275  74.066  1.00  0.00           H  
ATOM   3004  H21   G    93      37.086  50.280  73.627  1.00  0.00           H  
ATOM   3005  H8    G    93      41.730  49.170  67.847  1.00  0.00           H  
ATOM   3006  P     A    94      40.513  43.659  69.312  1.00  0.00           P  
ATOM   3007  OP2   A    94      39.941  44.295  68.098  1.00  0.00           O  
ATOM   3008  OP1   A    94      40.958  42.244  69.259  1.00  0.00           O  
ATOM   3009  O5'   A    94      39.448  43.798  70.489  1.00  0.00           O  
ATOM   3010  C5'   A    94      39.737  43.318  71.793  1.00  0.00           C  
ATOM   3011  C4'   A    94      38.762  43.857  72.810  1.00  0.00           C  
ATOM   3012  O4'   A    94      38.793  45.314  72.823  1.00  0.00           O  
ATOM   3013  C3'   A    94      37.295  43.543  72.561  1.00  0.00           C  
ATOM   3014  O3'   A    94      36.946  42.214  72.905  1.00  0.00           O  
ATOM   3015  C1'   A    94      37.506  45.810  73.112  1.00  0.00           C  
ATOM   3016  C2'   A    94      36.605  44.604  73.398  1.00  0.00           C  
ATOM   3017  O2'   A    94      36.665  44.287  74.782  1.00  0.00           O  
ATOM   3018  N1    A    94      34.045  49.251  71.458  1.00  0.00           N  
ATOM   3019  C2    A    94      34.243  48.676  72.651  1.00  0.00           C  
ATOM   3020  N3    A    94      35.165  47.786  73.013  1.00  0.00           N  
ATOM   3021  C4    A    94      35.964  47.480  71.975  1.00  0.00           C  
ATOM   3022  C5    A    94      35.885  47.988  70.692  1.00  0.00           C  
ATOM   3023  C6    A    94      34.866  48.923  70.437  1.00  0.00           C  
ATOM   3024  N6    A    94      34.667  49.496  69.248  1.00  0.00           N  
ATOM   3025  N7    A    94      36.876  47.443  69.887  1.00  0.00           N  
ATOM   3026  C8    A    94      37.521  46.632  70.688  1.00  0.00           C  
ATOM   3027  N9    A    94      37.023  46.605  71.967  1.00  0.00           N  
ATOM   3028  H5'   A    94      40.644  43.593  72.043  1.00  0.00           H  
ATOM   3029 H5''   A    94      39.689  42.339  71.793  1.00  0.00           H  
ATOM   3030  H4'   A    94      39.012  43.519  73.696  1.00  0.00           H  
ATOM   3031  H3'   A    94      37.080  43.697  71.617  1.00  0.00           H  
ATOM   3032  H1'   A    94      37.551  46.379  73.910  1.00  0.00           H  
ATOM   3033  H2'   A    94      35.684  44.756  73.099  1.00  0.00           H  
ATOM   3034 HO2'   A    94      36.828  43.327  74.881  1.00  0.00           H  
ATOM   3035  H2    A    94      33.621  48.948  73.358  1.00  0.00           H  
ATOM   3036  H61   A    94      33.939  50.142  69.131  1.00  0.00           H  
ATOM   3037  H62   A    94      35.250  49.274  68.493  1.00  0.00           H  
ATOM   3038  H8    A    94      38.289  46.094  70.401  1.00  0.00           H  
ATOM   3039  P     C    95      35.830  41.426  72.057  1.00  0.00           P  
ATOM   3040  OP2   C    95      36.073  41.692  70.617  1.00  0.00           O  
ATOM   3041  OP1   C    95      35.786  40.025  72.546  1.00  0.00           O  
ATOM   3042  O5'   C    95      34.463  42.133  72.466  1.00  0.00           O  
ATOM   3043  C5'   C    95      33.995  42.097  73.806  1.00  0.00           C  
ATOM   3044  C4'   C    95      32.856  43.062  74.025  1.00  0.00           C  
ATOM   3045  O4'   C    95      33.273  44.422  73.714  1.00  0.00           O  
ATOM   3046  C3'   C    95      31.629  42.861  73.148  1.00  0.00           C  
ATOM   3047  O3'   C    95      30.828  41.767  73.562  1.00  0.00           O  
ATOM   3048  C1'   C    95      32.184  45.139  73.170  1.00  0.00           C  
ATOM   3049  C2'   C    95      30.961  44.226  73.234  1.00  0.00           C  
ATOM   3050  O2'   C    95      30.305  44.401  74.481  1.00  0.00           O  
ATOM   3051  N1    C    95      32.518  45.536  71.779  1.00  0.00           N  
ATOM   3052  C2    C    95      31.803  46.591  71.199  1.00  0.00           C  
ATOM   3053  O2    C    95      30.917  47.158  71.857  1.00  0.00           O  
ATOM   3054  N3    C    95      32.088  46.973  69.933  1.00  0.00           N  
ATOM   3055  C4    C    95      33.044  46.347  69.246  1.00  0.00           C  
ATOM   3056  N4    C    95      33.291  46.758  67.999  1.00  0.00           N  
ATOM   3057  C5    C    95      33.788  45.271  69.807  1.00  0.00           C  
ATOM   3058  C6    C    95      33.498  44.903  71.060  1.00  0.00           C  
ATOM   3059  H5'   C    95      34.733  42.332  74.408  1.00  0.00           H  
ATOM   3060 H5''   C    95      33.690  41.190  74.013  1.00  0.00           H  
ATOM   3061  H4'   C    95      32.584  43.017  74.965  1.00  0.00           H  
ATOM   3062  H3'   C    95      31.915  42.717  72.222  1.00  0.00           H  
ATOM   3063  H1'   C    95      32.015  45.941  73.706  1.00  0.00           H  
ATOM   3064  H2'   C    95      30.352  44.374  72.481  1.00  0.00           H  
ATOM   3065 HO2'   C    95      30.050  43.523  74.834  1.00  0.00           H  
ATOM   3066  H42   C    95      33.987  46.318  67.468  1.00  0.00           H  
ATOM   3067  H41   C    95      32.776  47.498  67.616  1.00  0.00           H  
ATOM   3068  H5    C    95      34.490  44.817  69.294  1.00  0.00           H  
ATOM   3069  H6    C    95      33.999  44.165  71.464  1.00  0.00           H  
ATOM   3070  P     A    96      30.122  40.824  72.469  1.00  0.00           P  
ATOM   3071  OP2   A    96      31.112  40.536  71.402  1.00  0.00           O  
ATOM   3072  OP1   A    96      29.466  39.701  73.185  1.00  0.00           O  
ATOM   3073  O5'   A    96      28.980  41.745  71.846  1.00  0.00           O  
ATOM   3074  C5'   A    96      27.889  42.190  72.638  1.00  0.00           C  
ATOM   3075  C4'   A    96      27.019  43.164  71.885  1.00  0.00           C  
ATOM   3076  O4'   A    96      27.799  44.340  71.567  1.00  0.00           O  
ATOM   3077  C3'   A    96      26.499  42.690  70.536  1.00  0.00           C  
ATOM   3078  O3'   A    96      25.341  41.880  70.642  1.00  0.00           O  
ATOM   3079  C1'   A    96      27.453  44.816  70.270  1.00  0.00           C  
ATOM   3080  C2'   A    96      26.269  43.987  69.788  1.00  0.00           C  
ATOM   3081  O2'   A    96      25.063  44.614  70.202  1.00  0.00           O  
ATOM   3082  N1    A    96      29.518  46.099  65.727  1.00  0.00           N  
ATOM   3083  C2    A    96      28.342  46.393  66.297  1.00  0.00           C  
ATOM   3084  N3    A    96      27.868  46.025  67.485  1.00  0.00           N  
ATOM   3085  C4    A    96      28.758  45.252  68.133  1.00  0.00           C  
ATOM   3086  C5    A    96      30.004  44.864  67.678  1.00  0.00           C  
ATOM   3087  C6    A    96      30.389  45.321  66.405  1.00  0.00           C  
ATOM   3088  N6    A    96      31.560  45.027  65.835  1.00  0.00           N  
ATOM   3089  N7    A    96      30.644  44.068  68.618  1.00  0.00           N  
ATOM   3090  C8    A    96      29.784  43.994  69.604  1.00  0.00           C  
ATOM   3091  N9    A    96      28.621  44.688  69.378  1.00  0.00           N  
ATOM   3092  H5'   A    96      28.236  42.628  73.443  1.00  0.00           H  
ATOM   3093 H5''   A    96      27.349  41.417  72.903  1.00  0.00           H  
ATOM   3094  H4'   A    96      26.258  43.428  72.443  1.00  0.00           H  
ATOM   3095  H3'   A    96      27.206  42.182  70.085  1.00  0.00           H  
ATOM   3096  H1'   A    96      27.189  45.758  70.330  1.00  0.00           H  
ATOM   3097  H2'   A    96      26.294  43.852  68.818  1.00  0.00           H  
ATOM   3098 HO2'   A    96      24.487  43.945  70.628  1.00  0.00           H  
ATOM   3099  H2    A    96      27.746  46.961  65.764  1.00  0.00           H  
ATOM   3100  H61   A    96      31.772  45.375  64.944  1.00  0.00           H  
ATOM   3101  H62   A    96      32.208  44.465  66.308  1.00  0.00           H  
ATOM   3102  H8    A    96      29.956  43.490  70.427  1.00  0.00           H  
ATOM   3103  P     U    97      25.101  40.674  69.607  1.00  0.00           P  
ATOM   3104  OP2   U    97      26.415  40.042  69.326  1.00  0.00           O  
ATOM   3105  OP1   U    97      23.981  39.844  70.119  1.00  0.00           O  
ATOM   3106  O5'   U    97      24.608  41.400  68.278  1.00  0.00           O  
ATOM   3107  C5'   U    97      23.386  42.121  68.250  1.00  0.00           C  
ATOM   3108  C4'   U    97      23.121  42.721  66.885  1.00  0.00           C  
ATOM   3109  O4'   U    97      24.116  43.745  66.569  1.00  0.00           O  
ATOM   3110  C3'   U    97      23.226  41.779  65.698  1.00  0.00           C  
ATOM   3111  O3'   U    97      22.079  40.949  65.559  1.00  0.00           O  
ATOM   3112  C1'   U    97      24.323  43.795  65.165  1.00  0.00           C  
ATOM   3113  C2'   U    97      23.366  42.768  64.551  1.00  0.00           C  
ATOM   3114  O2'   U    97      22.127  43.385  64.241  1.00  0.00           O  
ATOM   3115  N1    U    97      25.733  43.480  64.893  1.00  0.00           N  
ATOM   3116  C2    U    97      26.224  43.718  63.609  1.00  0.00           C  
ATOM   3117  O2    U    97      25.541  44.171  62.698  1.00  0.00           O  
ATOM   3118  N3    U    97      27.547  43.401  63.429  1.00  0.00           N  
ATOM   3119  C4    U    97      28.406  42.881  64.369  1.00  0.00           C  
ATOM   3120  O4    U    97      29.557  42.630  64.047  1.00  0.00           O  
ATOM   3121  C5    U    97      27.832  42.664  65.660  1.00  0.00           C  
ATOM   3122  C6    U    97      26.549  42.963  65.875  1.00  0.00           C  
ATOM   3123  H5'   U    97      23.425  42.842  68.913  1.00  0.00           H  
ATOM   3124 H5''   U    97      22.651  41.514  68.479  1.00  0.00           H  
ATOM   3125  H4'   U    97      22.089  43.096  66.951  1.00  0.00           H  
ATOM   3126  H3'   U    97      24.056  41.062  65.776  1.00  0.00           H  
ATOM   3127  H1'   U    97      24.112  44.759  64.678  1.00  0.00           H  
ATOM   3128  H2'   U    97      23.695  42.290  63.618  1.00  0.00           H  
ATOM   3129 HO2'   U    97      21.377  42.830  64.600  1.00  0.00           H  
ATOM   3130  H3    U    97      27.926  43.564  62.517  1.00  0.00           H  
ATOM   3131  H5    U    97      28.446  42.250  66.475  1.00  0.00           H  
ATOM   3132  H6    U    97      26.127  42.789  66.876  1.00  0.00           H  
ATOM   3133  P     G    98      22.242  39.460  64.941  1.00  0.00           P  
ATOM   3134  OP2   G    98      23.521  38.891  65.455  1.00  0.00           O  
ATOM   3135  OP1   G    98      20.960  38.726  65.168  1.00  0.00           O  
ATOM   3136  O5'   G    98      22.430  39.701  63.373  1.00  0.00           O  
ATOM   3137  C5'   G    98      21.385  40.300  62.601  1.00  0.00           C  
ATOM   3138  C4'   G    98      21.815  40.468  61.165  1.00  0.00           C  
ATOM   3139  O4'   G    98      22.919  41.406  61.089  1.00  0.00           O  
ATOM   3140  C3'   G    98      22.343  39.218  60.476  1.00  0.00           C  
ATOM   3141  O3'   G    98      21.312  38.372  59.995  1.00  0.00           O  
ATOM   3142  C1'   G    98      23.863  40.986  60.090  1.00  0.00           C  
ATOM   3143  C2'   G    98      23.225  39.792  59.376  1.00  0.00           C  
ATOM   3144  O2'   G    98      22.446  40.268  58.287  1.00  0.00           O  
ATOM   3145  N1    G    98      28.751  39.859  59.223  1.00  0.00           N  
ATOM   3146  C2    G    98      27.750  40.147  58.328  1.00  0.00           C  
ATOM   3147  N2    G    98      28.087  40.135  57.031  1.00  0.00           N  
ATOM   3148  N3    G    98      26.504  40.427  58.680  1.00  0.00           N  
ATOM   3149  C4    G    98      26.338  40.396  60.019  1.00  0.00           C  
ATOM   3150  C5    G    98      27.271  40.120  60.996  1.00  0.00           C  
ATOM   3151  C6    G    98      28.602  39.821  60.606  1.00  0.00           C  
ATOM   3152  O6    G    98      29.572  39.551  61.322  1.00  0.00           O  
ATOM   3153  N7    G    98      26.698  40.191  62.257  1.00  0.00           N  
ATOM   3154  C8    G    98      25.451  40.501  62.030  1.00  0.00           C  
ATOM   3155  N9    G    98      25.165  40.640  60.693  1.00  0.00           N  
ATOM   3156  H5'   G    98      21.119  41.280  63.021  1.00  0.00           H  
ATOM   3157 H5''   G    98      20.481  39.675  62.643  1.00  0.00           H  
ATOM   3158  H4'   G    98      21.061  40.820  60.646  1.00  0.00           H  
ATOM   3159  H3'   G    98      22.902  38.716  61.106  1.00  0.00           H  
ATOM   3160  H1'   G    98      23.983  41.720  59.452  1.00  0.00           H  
ATOM   3161  H2'   G    98      23.901  39.146  59.083  1.00  0.00           H  
ATOM   3162 HO2'   G    98      21.561  39.851  58.322  1.00  0.00           H  
ATOM   3163  H1    G    98      29.642  39.666  58.861  1.00  0.00           H  
ATOM   3164  H22   G    98      27.412  40.334  56.347  1.00  0.00           H  
ATOM   3165  H21   G    98      29.006  39.929  56.763  1.00  0.00           H  
ATOM   3166  H8    G    98      24.787  40.622  62.740  1.00  0.00           H  
ATOM   3167  P     G    99      21.591  36.806  59.772  1.00  0.00           P  
ATOM   3168  OP2   G    99      22.413  36.319  60.908  1.00  0.00           O  
ATOM   3169  OP1   G    99      20.295  36.146  59.467  1.00  0.00           O  
ATOM   3170  O5'   G    99      22.489  36.756  58.456  1.00  0.00           O  
ATOM   3171  C5'   G    99      21.963  37.157  57.199  1.00  0.00           C  
ATOM   3172  C4'   G    99      22.965  36.956  56.091  1.00  0.00           C  
ATOM   3173  O4'   G    99      24.099  37.841  56.287  1.00  0.00           O  
ATOM   3174  C3'   G    99      23.587  35.571  55.996  1.00  0.00           C  
ATOM   3175  O3'   G    99      22.745  34.628  55.356  1.00  0.00           O  
ATOM   3176  C1'   G    99      25.303  37.189  55.831  1.00  0.00           C  
ATOM   3177  C2'   G    99      24.884  35.840  55.244  1.00  0.00           C  
ATOM   3178  O2'   G    99      24.650  35.996  53.852  1.00  0.00           O  
ATOM   3179  N1    G    99      30.080  36.051  57.172  1.00  0.00           N  
ATOM   3180  C2    G    99      29.508  36.089  55.923  1.00  0.00           C  
ATOM   3181  N2    G    99      30.309  35.784  54.892  1.00  0.00           N  
ATOM   3182  N3    G    99      28.242  36.403  55.700  1.00  0.00           N  
ATOM   3183  C4    G    99      27.581  36.679  56.844  1.00  0.00           C  
ATOM   3184  C5    G    99      28.058  36.671  58.138  1.00  0.00           C  
ATOM   3185  C6    G    99      29.418  36.332  58.363  1.00  0.00           C  
ATOM   3186  O6    G    99      30.028  36.269  59.436  1.00  0.00           O  
ATOM   3187  N7    G    99      27.058  37.016  59.034  1.00  0.00           N  
ATOM   3188  C8    G    99      26.009  37.224  58.284  1.00  0.00           C  
ATOM   3189  N9    G    99      26.257  37.038  56.945  1.00  0.00           N  
ATOM   3190  H5'   G    99      21.719  38.105  57.242  1.00  0.00           H  
ATOM   3191 H5''   G    99      21.161  36.628  57.006  1.00  0.00           H  
ATOM   3192  H4'   G    99      22.539  37.171  55.234  1.00  0.00           H  
ATOM   3193  H3'   G    99      23.801  35.253  56.898  1.00  0.00           H  
ATOM   3194  H1'   G    99      25.706  37.739  55.128  1.00  0.00           H  
ATOM   3195  H2'   G    99      25.555  35.148  55.424  1.00  0.00           H  
ATOM   3196 HO2'   G    99      23.788  35.592  53.626  1.00  0.00           H  
ATOM   3197  H1    G    99      31.027  35.807  57.230  1.00  0.00           H  
ATOM   3198  H22   G    99      29.955  35.795  53.977  1.00  0.00           H  
ATOM   3199  H21   G    99      31.247  35.551  55.049  1.00  0.00           H  
ATOM   3200  H8    G    99      25.135  37.487  58.641  1.00  0.00           H  
ATOM   3201  P     U   100      22.687  33.110  55.884  1.00  0.00           P  
ATOM   3202  OP2   U   100      22.593  33.143  57.365  1.00  0.00           O  
ATOM   3203  OP1   U   100      21.651  32.390  55.099  1.00  0.00           O  
ATOM   3204  O5'   U   100      24.109  32.511  55.492  1.00  0.00           O  
ATOM   3205  C5'   U   100      24.482  32.347  54.132  1.00  0.00           C  
ATOM   3206  C4'   U   100      25.942  31.992  53.994  1.00  0.00           C  
ATOM   3207  O4'   U   100      26.764  33.077  54.500  1.00  0.00           O  
ATOM   3208  C3'   U   100      26.414  30.775  54.775  1.00  0.00           C  
ATOM   3209  O3'   U   100      26.155  29.553  54.105  1.00  0.00           O  
ATOM   3210  C1'   U   100      27.887  32.573  55.205  1.00  0.00           C  
ATOM   3211  C2'   U   100      27.896  31.061  54.972  1.00  0.00           C  
ATOM   3212  O2'   U   100      28.636  30.781  53.793  1.00  0.00           O  
ATOM   3213  N1    U   100      27.784  32.920  56.644  1.00  0.00           N  
ATOM   3214  C2    U   100      28.936  32.817  57.400  1.00  0.00           C  
ATOM   3215  O2    U   100      30.006  32.461  56.939  1.00  0.00           O  
ATOM   3216  N3    U   100      28.793  33.150  58.726  1.00  0.00           N  
ATOM   3217  C4    U   100      27.641  33.564  59.360  1.00  0.00           C  
ATOM   3218  O4    U   100      27.675  33.825  60.564  1.00  0.00           O  
ATOM   3219  C5    U   100      26.490  33.647  58.515  1.00  0.00           C  
ATOM   3220  C6    U   100      26.601  33.330  57.220  1.00  0.00           C  
ATOM   3221  H5'   U   100      24.309  33.183  53.651  1.00  0.00           H  
ATOM   3222 H5''   U   100      23.942  31.632  53.737  1.00  0.00           H  
ATOM   3223  H4'   U   100      26.143  31.858  53.044  1.00  0.00           H  
ATOM   3224  H3'   U   100      25.971  30.763  55.650  1.00  0.00           H  
ATOM   3225  H1'   U   100      28.706  32.964  54.837  1.00  0.00           H  
ATOM   3226  H2'   U   100      28.255  30.581  55.748  1.00  0.00           H  
ATOM   3227 HO2'   U   100      28.113  30.177  53.224  1.00  0.00           H  
ATOM   3228  H3    U   100      29.598  33.083  59.280  1.00  0.00           H  
ATOM   3229  H5    U   100      25.628  33.933  58.882  1.00  0.00           H  
ATOM   3230  H6    U   100      25.798  33.394  56.664  1.00  0.00           H  
ATOM   3231  P     C   101      25.808  28.228  54.945  1.00  0.00           P  
ATOM   3232  OP2   C   101      25.058  28.635  56.160  1.00  0.00           O  
ATOM   3233  OP1   C   101      25.211  27.237  54.014  1.00  0.00           O  
ATOM   3234  O5'   C   101      27.230  27.677  55.404  1.00  0.00           O  
ATOM   3235  C5'   C   101      28.121  27.091  54.468  1.00  0.00           C  
ATOM   3236  C4'   C   101      29.486  26.857  55.069  1.00  0.00           C  
ATOM   3237  O4'   C   101      30.051  28.116  55.515  1.00  0.00           O  
ATOM   3238  C3'   C   101      29.532  25.972  56.305  1.00  0.00           C  
ATOM   3239  O3'   C   101      29.530  24.588  55.997  1.00  0.00           O  
ATOM   3240  C1'   C   101      30.753  27.947  56.742  1.00  0.00           C  
ATOM   3241  C2'   C   101      30.800  26.441  57.003  1.00  0.00           C  
ATOM   3242  O2'   C   101      31.959  25.902  56.384  1.00  0.00           O  
ATOM   3243  N1    C   101      30.086  28.688  57.841  1.00  0.00           N  
ATOM   3244  C2    C   101      30.819  28.957  59.003  1.00  0.00           C  
ATOM   3245  O2    C   101      31.996  28.570  59.080  1.00  0.00           O  
ATOM   3246  N3    C   101      30.235  29.632  60.019  1.00  0.00           N  
ATOM   3247  C4    C   101      28.969  30.037  59.911  1.00  0.00           C  
ATOM   3248  N4    C   101      28.433  30.700  60.939  1.00  0.00           N  
ATOM   3249  C5    C   101      28.197  29.778  58.744  1.00  0.00           C  
ATOM   3250  C6    C   101      28.786  29.112  57.745  1.00  0.00           C  
ATOM   3251  H5'   C   101      28.211  27.687  53.695  1.00  0.00           H  
ATOM   3252 H5''   C   101      27.752  26.233  54.170  1.00  0.00           H  
ATOM   3253  H4'   C   101      30.070  26.471  54.382  1.00  0.00           H  
ATOM   3254  H3'   C   101      28.759  26.174  56.874  1.00  0.00           H  
ATOM   3255  H1'   C   101      31.666  28.287  56.629  1.00  0.00           H  
ATOM   3256  H2'   C   101      30.777  26.242  57.963  1.00  0.00           H  
ATOM   3257 HO2'   C   101      31.704  25.113  55.861  1.00  0.00           H  
ATOM   3258  H42   C   101      27.505  31.010  60.891  1.00  0.00           H  
ATOM   3259  H41   C   101      28.968  30.875  61.742  1.00  0.00           H  
ATOM   3260  H5    C   101      27.267  30.081  58.674  1.00  0.00           H  
ATOM   3261  H6    C   101      28.271  28.924  56.934  1.00  0.00           H  
ATOM   3262  P     C   102      28.822  23.552  57.000  1.00  0.00           P  
ATOM   3263  OP2   C   102      27.561  24.153  57.534  1.00  0.00           O  
ATOM   3264  OP1   C   102      28.783  22.235  56.311  1.00  0.00           O  
ATOM   3265  O5'   C   102      29.839  23.433  58.218  1.00  0.00           O  
ATOM   3266  C5'   C   102      31.090  22.755  58.066  1.00  0.00           C  
ATOM   3267  C4'   C   102      31.956  22.999  59.270  1.00  0.00           C  
ATOM   3268  O4'   C   102      32.070  24.430  59.500  1.00  0.00           O  
ATOM   3269  C3'   C   102      31.402  22.484  60.587  1.00  0.00           C  
ATOM   3270  O3'   C   102      31.579  21.090  60.766  1.00  0.00           O  
ATOM   3271  C1'   C   102      32.227  24.658  60.882  1.00  0.00           C  
ATOM   3272  C2'   C   102      32.190  23.306  61.591  1.00  0.00           C  
ATOM   3273  O2'   C   102      33.514  22.834  61.733  1.00  0.00           O  
ATOM   3274  N1    C   102      31.162  25.562  61.361  1.00  0.00           N  
ATOM   3275  C2    C   102      31.364  26.251  62.565  1.00  0.00           C  
ATOM   3276  O2    C   102      32.421  26.067  63.192  1.00  0.00           O  
ATOM   3277  N3    C   102      30.407  27.091  63.018  1.00  0.00           N  
ATOM   3278  C4    C   102      29.279  27.251  62.324  1.00  0.00           C  
ATOM   3279  N4    C   102      28.360  28.089  62.810  1.00  0.00           N  
ATOM   3280  C5    C   102      29.042  26.556  61.098  1.00  0.00           C  
ATOM   3281  C6    C   102      30.000  25.731  60.659  1.00  0.00           C  
ATOM   3282  H5'   C   102      31.604  23.107  57.159  1.00  0.00           H  
ATOM   3283 H5''   C   102      30.921  21.675  57.941  1.00  0.00           H  
ATOM   3284  H4'   C   102      32.901  22.489  59.029  1.00  0.00           H  
ATOM   3285  H3'   C   102      30.313  22.611  60.687  1.00  0.00           H  
ATOM   3286  H1'   C   102      33.188  25.127  61.138  1.00  0.00           H  
ATOM   3287  H2'   C   102      31.760  23.268  62.601  1.00  0.00           H  
ATOM   3288 HO2'   C   102      33.545  21.858  61.516  1.00  0.00           H  
ATOM   3289  H42   C   102      27.502  28.233  62.317  1.00  0.00           H  
ATOM   3290  H41   C   102      28.530  28.573  63.668  1.00  0.00           H  
ATOM   3291  H5    C   102      28.105  26.693  60.538  1.00  0.00           H  
ATOM   3292  H6    C   102      29.851  25.180  59.718  1.00  0.00           H  
ATOM   3293  P     U   103      30.474  20.229  61.554  1.00  0.00           P  
ATOM   3294  OP2   U   103      29.141  20.576  61.000  1.00  0.00           O  
ATOM   3295  OP1   U   103      30.918  18.812  61.567  1.00  0.00           O  
ATOM   3296  O5'   U   103      30.547  20.783  63.046  1.00  0.00           O  
ATOM   3297  C5'   U   103      31.660  20.494  63.878  1.00  0.00           C  
ATOM   3298  C4'   U   103      31.599  21.260  65.177  1.00  0.00           C  
ATOM   3299  O4'   U   103      31.536  22.694  64.932  1.00  0.00           O  
ATOM   3300  C3'   U   103      30.388  20.993  66.056  1.00  0.00           C  
ATOM   3301  O3'   U   103      30.496  19.791  66.798  1.00  0.00           O  
ATOM   3302  C1'   U   103      30.750  23.324  65.918  1.00  0.00           C  
ATOM   3303  C2'   U   103      30.342  22.247  66.927  1.00  0.00           C  
ATOM   3304  O2'   U   103      31.310  22.189  67.964  1.00  0.00           O  
ATOM   3305  N1    U   103      29.578  23.966  65.275  1.00  0.00           N  
ATOM   3306  C2    U   103      28.927  24.953  65.991  1.00  0.00           C  
ATOM   3307  O2    U   103      29.275  25.306  67.105  1.00  0.00           O  
ATOM   3308  N3    U   103      27.850  25.519  65.356  1.00  0.00           N  
ATOM   3309  C4    U   103      27.363  25.207  64.105  1.00  0.00           C  
ATOM   3310  O4    U   103      26.379  25.808  63.671  1.00  0.00           O  
ATOM   3311  C5    U   103      28.086  24.177  63.422  1.00  0.00           C  
ATOM   3312  C6    U   103      29.140  23.610  64.017  1.00  0.00           C  
ATOM   3313  H5'   U   103      32.484  20.735  63.404  1.00  0.00           H  
ATOM   3314 H5''   U   103      31.673  19.534  64.074  1.00  0.00           H  
ATOM   3315  H4'   U   103      32.410  21.071  65.693  1.00  0.00           H  
ATOM   3316  H3'   U   103      29.584  20.959  65.497  1.00  0.00           H  
ATOM   3317  H1'   U   103      31.285  24.007  66.375  1.00  0.00           H  
ATOM   3318  H2'   U   103      29.442  22.406  67.280  1.00  0.00           H  
ATOM   3319 HO2'   U   103      30.918  22.549  68.787  1.00  0.00           H  
ATOM   3320  H3    U   103      27.374  26.221  65.847  1.00  0.00           H  
ATOM   3321  H5    U   103      27.810  23.892  62.526  1.00  0.00           H  
ATOM   3322  H6    U   103      29.617  22.907  63.530  1.00  0.00           H  
ATOM   3323  P     A   104      29.175  18.995  67.247  1.00  0.00           P  
ATOM   3324  OP2   A   104      28.337  18.777  66.041  1.00  0.00           O  
ATOM   3325  OP1   A   104      29.595  17.832  68.069  1.00  0.00           O  
ATOM   3326  O5'   A   104      28.412  20.021  68.198  1.00  0.00           O  
ATOM   3327  C5'   A   104      28.939  20.366  69.470  1.00  0.00           C  
ATOM   3328  C4'   A   104      28.303  21.622  70.011  1.00  0.00           C  
ATOM   3329  O4'   A   104      26.990  21.309  70.546  1.00  0.00           O  
ATOM   3330  C3'   A   104      29.023  22.288  71.173  1.00  0.00           C  
ATOM   3331  O3'   A   104      30.141  23.058  70.765  1.00  0.00           O  
ATOM   3332  C1'   A   104      26.734  22.167  71.632  1.00  0.00           C  
ATOM   3333  C2'   A   104      27.910  23.128  71.770  1.00  0.00           C  
ATOM   3334  O2'   A   104      27.666  24.288  70.988  1.00  0.00           O  
ATOM   3335  N1    A   104      25.142  22.170  76.533  1.00  0.00           N  
ATOM   3336  C2    A   104      25.214  23.137  75.610  1.00  0.00           C  
ATOM   3337  N3    A   104      25.640  23.066  74.350  1.00  0.00           N  
ATOM   3338  C4    A   104      26.032  21.816  74.050  1.00  0.00           C  
ATOM   3339  C5    A   104      26.018  20.719  74.891  1.00  0.00           C  
ATOM   3340  C6    A   104      25.544  20.924  76.199  1.00  0.00           C  
ATOM   3341  N6    A   104      25.472  19.961  77.121  1.00  0.00           N  
ATOM   3342  N7    A   104      26.496  19.592  74.236  1.00  0.00           N  
ATOM   3343  C8    A   104      26.783  20.026  73.034  1.00  0.00           C  
ATOM   3344  N9    A   104      26.528  21.362  72.852  1.00  0.00           N  
ATOM   3345  H5'   A   104      29.906  20.508  69.388  1.00  0.00           H  
ATOM   3346 H5''   A   104      28.777  19.630  70.096  1.00  0.00           H  
ATOM   3347  H4'   A   104      28.205  22.268  69.281  1.00  0.00           H  
ATOM   3348  H3'   A   104      29.299  21.602  71.817  1.00  0.00           H  
ATOM   3349  H1'   A   104      25.919  22.675  71.435  1.00  0.00           H  
ATOM   3350  H2'   A   104      28.092  23.353  72.706  1.00  0.00           H  
ATOM   3351 HO2'   A   104      26.959  24.816  71.414  1.00  0.00           H  
ATOM   3352  H2    A   104      24.910  24.022  75.902  1.00  0.00           H  
ATOM   3353  H61   A   104      25.133  20.165  78.017  1.00  0.00           H  
ATOM   3354  H62   A   104      25.758  19.050  76.901  1.00  0.00           H  
ATOM   3355  H8    A   104      27.148  19.449  72.330  1.00  0.00           H  
ATOM   3356  P     A   105      31.443  23.153  71.702  1.00  0.00           P  
ATOM   3357  OP2   A   105      31.714  21.800  72.250  1.00  0.00           O  
ATOM   3358  OP1   A   105      32.503  23.865  70.946  1.00  0.00           O  
ATOM   3359  O5'   A   105      30.983  24.089  72.907  1.00  0.00           O  
ATOM   3360  C5'   A   105      30.648  25.451  72.685  1.00  0.00           C  
ATOM   3361  C4'   A   105      29.962  26.055  73.884  1.00  0.00           C  
ATOM   3362  O4'   A   105      28.750  25.305  74.194  1.00  0.00           O  
ATOM   3363  C3'   A   105      30.747  26.030  75.186  1.00  0.00           C  
ATOM   3364  O3'   A   105      31.706  27.070  75.276  1.00  0.00           O  
ATOM   3365  C1'   A   105      28.599  25.188  75.587  1.00  0.00           C  
ATOM   3366  C2'   A   105      29.640  26.091  76.231  1.00  0.00           C  
ATOM   3367  O2'   A   105      29.115  27.405  76.349  1.00  0.00           O  
ATOM   3368  N1    A   105      27.709  21.609  79.186  1.00  0.00           N  
ATOM   3369  C2    A   105      27.404  22.911  79.117  1.00  0.00           C  
ATOM   3370  N3    A   105      27.667  23.786  78.148  1.00  0.00           N  
ATOM   3371  C4    A   105      28.333  23.194  77.141  1.00  0.00           C  
ATOM   3372  C5    A   105      28.716  21.868  77.068  1.00  0.00           C  
ATOM   3373  C6    A   105      28.378  21.045  78.158  1.00  0.00           C  
ATOM   3374  N6    A   105      28.682  19.748  78.228  1.00  0.00           N  
ATOM   3375  N7    A   105      29.386  21.615  75.879  1.00  0.00           N  
ATOM   3376  C8    A   105      29.392  22.775  75.269  1.00  0.00           C  
ATOM   3377  N9    A   105      28.771  23.775  75.976  1.00  0.00           N  
ATOM   3378  H5'   A   105      30.051  25.512  71.910  1.00  0.00           H  
ATOM   3379 H5''   A   105      31.467  25.955  72.497  1.00  0.00           H  
ATOM   3380  H4'   A   105      29.716  26.981  73.676  1.00  0.00           H  
ATOM   3381  H3'   A   105      31.216  25.172  75.262  1.00  0.00           H  
ATOM   3382  H1'   A   105      27.702  25.491  75.844  1.00  0.00           H  
ATOM   3383  H2'   A   105      29.942  25.741  77.095  1.00  0.00           H  
ATOM   3384 HO2'   A   105      28.346  27.387  76.955  1.00  0.00           H  
ATOM   3385  H2    A   105      26.918  23.272  79.888  1.00  0.00           H  
ATOM   3386  H61   A   105      28.419  19.225  79.014  1.00  0.00           H  
ATOM   3387  H62   A   105      29.167  19.317  77.493  1.00  0.00           H  
ATOM   3388  H8    A   105      29.802  22.915  74.390  1.00  0.00           H  
ATOM   3389  P     C   106      32.815  27.048  76.438  1.00  0.00           P  
ATOM   3390  OP2   C   106      33.175  25.633  76.706  1.00  0.00           O  
ATOM   3391  OP1   C   106      33.879  28.019  76.077  1.00  0.00           O  
ATOM   3392  O5'   C   106      32.048  27.612  77.715  1.00  0.00           O  
ATOM   3393  C5'   C   106      31.866  29.008  77.900  1.00  0.00           C  
ATOM   3394  C4'   C   106      30.843  29.300  78.970  1.00  0.00           C  
ATOM   3395  O4'   C   106      29.862  28.231  79.095  1.00  0.00           O  
ATOM   3396  C3'   C   106      31.379  29.450  80.386  1.00  0.00           C  
ATOM   3397  O3'   C   106      32.031  30.689  80.601  1.00  0.00           O  
ATOM   3398  C1'   C   106      29.390  28.184  80.425  1.00  0.00           C  
ATOM   3399  C2'   C   106      30.099  29.286  81.206  1.00  0.00           C  
ATOM   3400  O2'   C   106      29.310  30.466  81.172  1.00  0.00           O  
ATOM   3401  N1    C   106      29.670  26.834  80.973  1.00  0.00           N  
ATOM   3402  C2    C   106      29.037  26.455  82.164  1.00  0.00           C  
ATOM   3403  O2    C   106      28.267  27.253  82.721  1.00  0.00           O  
ATOM   3404  N3    C   106      29.275  25.230  82.685  1.00  0.00           N  
ATOM   3405  C4    C   106      30.107  24.391  82.067  1.00  0.00           C  
ATOM   3406  N4    C   106      30.312  23.192  82.618  1.00  0.00           N  
ATOM   3407  C5    C   106      30.766  24.746  80.856  1.00  0.00           C  
ATOM   3408  C6    C   106      30.522  25.960  80.350  1.00  0.00           C  
ATOM   3409  H5'   C   106      31.567  29.405  77.055  1.00  0.00           H  
ATOM   3410 H5''   C   106      32.722  29.410  78.157  1.00  0.00           H  
ATOM   3411  H4'   C   106      30.364  30.120  78.733  1.00  0.00           H  
ATOM   3412  H3'   C   106      31.992  28.711  80.580  1.00  0.00           H  
ATOM   3413  H1'   C   106      28.424  28.348  80.441  1.00  0.00           H  
ATOM   3414  H2'   C   106      30.297  29.009  82.125  1.00  0.00           H  
ATOM   3415 HO2'   C   106      29.012  30.678  82.080  1.00  0.00           H  
ATOM   3416  H42   C   106      30.917  22.553  82.188  1.00  0.00           H  
ATOM   3417  H41   C   106      29.856  22.952  83.452  1.00  0.00           H  
ATOM   3418  H5    C   106      31.376  24.122  80.409  1.00  0.00           H  
ATOM   3419  H6    C   106      30.966  26.223  79.517  1.00  0.00           H  
ATOM   3420  P     A   107      33.064  30.842  81.815  1.00  0.00           P  
ATOM   3421  OP2   A   107      33.739  29.526  81.942  1.00  0.00           O  
ATOM   3422  OP1   A   107      33.867  32.054  81.515  1.00  0.00           O  
ATOM   3423  O5'   A   107      32.251  31.110  83.159  1.00  0.00           O  
ATOM   3424  C5'   A   107      31.608  32.356  83.386  1.00  0.00           C  
ATOM   3425  C4'   A   107      30.416  32.206  84.298  1.00  0.00           C  
ATOM   3426  O4'   A   107      29.717  30.985  83.950  1.00  0.00           O  
ATOM   3427  C3'   A   107      30.724  32.060  85.780  1.00  0.00           C  
ATOM   3428  O3'   A   107      30.882  33.304  86.439  1.00  0.00           O  
ATOM   3429  C1'   A   107      29.249  30.335  85.124  1.00  0.00           C  
ATOM   3430  C2'   A   107      29.535  31.265  86.301  1.00  0.00           C  
ATOM   3431  O2'   A   107      28.407  32.103  86.511  1.00  0.00           O  
ATOM   3432  N1    A   107      29.188  25.716  87.408  1.00  0.00           N  
ATOM   3433  C2    A   107      28.367  26.772  87.489  1.00  0.00           C  
ATOM   3434  N3    A   107      28.443  27.945  86.865  1.00  0.00           N  
ATOM   3435  C4    A   107      29.522  27.989  86.065  1.00  0.00           C  
ATOM   3436  C5    A   107      30.455  26.987  85.877  1.00  0.00           C  
ATOM   3437  C6    A   107      30.262  25.793  86.594  1.00  0.00           C  
ATOM   3438  N6    A   107      31.080  24.741  86.515  1.00  0.00           N  
ATOM   3439  N7    A   107      31.432  27.389  84.976  1.00  0.00           N  
ATOM   3440  C8    A   107      31.074  28.605  84.645  1.00  0.00           C  
ATOM   3441  N9    A   107      29.926  29.032  85.267  1.00  0.00           N  
ATOM   3442  H5'   A   107      31.310  32.723  82.528  1.00  0.00           H  
ATOM   3443 H5''   A   107      32.247  32.977  83.794  1.00  0.00           H  
ATOM   3444  H4'   A   107      29.808  32.965  84.174  1.00  0.00           H  
ATOM   3445  H3'   A   107      31.544  31.533  85.888  1.00  0.00           H  
ATOM   3446  H1'   A   107      28.281  30.193  85.048  1.00  0.00           H  
ATOM   3447  H2'   A   107      29.767  30.759  87.108  1.00  0.00           H  
ATOM   3448 HO2'   A   107      28.712  33.030  86.598  1.00  0.00           H  
ATOM   3449  H2    A   107      27.602  26.665  88.093  1.00  0.00           H  
ATOM   3450  H61   A   107      30.894  23.935  87.040  1.00  0.00           H  
ATOM   3451  H62   A   107      31.866  24.774  85.931  1.00  0.00           H  
ATOM   3452  H8    A   107      31.578  29.158  84.012  1.00  0.00           H  
ATOM   3453  P     C   108      31.952  33.458  87.629  1.00  0.00           P  
ATOM   3454  OP2   C   108      33.234  32.864  87.176  1.00  0.00           O  
ATOM   3455  OP1   C   108      31.921  34.868  88.096  1.00  0.00           O  
ATOM   3456  O5'   C   108      31.368  32.542  88.794  1.00  0.00           O  
ATOM   3457  C5'   C   108      30.161  32.886  89.458  1.00  0.00           C  
ATOM   3458  C4'   C   108      29.735  31.812  90.438  1.00  0.00           C  
ATOM   3459  O4'   C   108      29.466  30.576  89.731  1.00  0.00           O  
ATOM   3460  C3'   C   108      30.760  31.391  91.480  1.00  0.00           C  
ATOM   3461  O3'   C   108      30.844  32.302  92.560  1.00  0.00           O  
ATOM   3462  C1'   C   108      29.744  29.481  90.582  1.00  0.00           C  
ATOM   3463  C2'   C   108      30.217  30.046  91.920  1.00  0.00           C  
ATOM   3464  O2'   C   108      29.107  30.195  92.777  1.00  0.00           O  
ATOM   3465  N1    C   108      30.785  28.641  89.968  1.00  0.00           N  
ATOM   3466  C2    C   108      30.920  27.323  90.414  1.00  0.00           C  
ATOM   3467  O2    C   108      30.136  26.901  91.280  1.00  0.00           O  
ATOM   3468  N3    C   108      31.895  26.544  89.899  1.00  0.00           N  
ATOM   3469  C4    C   108      32.715  27.036  88.967  1.00  0.00           C  
ATOM   3470  N4    C   108      33.676  26.234  88.493  1.00  0.00           N  
ATOM   3471  C5    C   108      32.589  28.371  88.481  1.00  0.00           C  
ATOM   3472  C6    C   108      31.618  29.129  89.001  1.00  0.00           C  
ATOM   3473  H5'   C   108      29.454  33.009  88.791  1.00  0.00           H  
ATOM   3474 H5''   C   108      30.293  33.727  89.943  1.00  0.00           H  
ATOM   3475  H4'   C   108      28.866  32.248  90.953  1.00  0.00           H  
ATOM   3476  H3'   C   108      31.791  31.355  91.095  1.00  0.00           H  
ATOM   3477  H1'   C   108      28.880  28.835  90.795  1.00  0.00           H  
ATOM   3478  H2'   C   108      30.950  29.458  92.490  1.00  0.00           H  
ATOM   3479 HO2'   C   108      29.123  31.106  93.190  1.00  0.00           H  
ATOM   3480  H42   C   108      34.309  26.569  87.794  1.00  0.00           H  
ATOM   3481  H41   C   108      33.761  25.299  88.836  1.00  0.00           H  
ATOM   3482  H5    C   108      33.268  28.762  87.709  1.00  0.00           H  
ATOM   3483  H6    C   108      31.491  30.164  88.649  1.00  0.00           H  
ATOM   3484  P     G   109      32.257  32.549  93.284  1.00  0.00           P  
ATOM   3485  OP2   G   109      33.358  32.643  92.286  1.00  0.00           O  
ATOM   3486  OP1   G   109      31.992  33.689  94.203  1.00  0.00           O  
ATOM   3487  O5'   G   109      32.484  31.235  94.150  1.00  0.00           O  
ATOM   3488  C5'   G   109      31.591  30.912  95.229  1.00  0.00           C  
ATOM   3489  C4'   G   109      31.975  29.594  95.847  1.00  0.00           C  
ATOM   3490  O4'   G   109      31.846  28.545  94.854  1.00  0.00           O  
ATOM   3491  C3'   G   109      33.421  29.484  96.288  1.00  0.00           C  
ATOM   3492  O3'   G   109      33.641  30.147  97.531  1.00  0.00           O  
ATOM   3493  C1'   G   109      32.812  27.544  95.114  1.00  0.00           C  
ATOM   3494  C2'   G   109      33.617  27.976  96.339  1.00  0.00           C  
ATOM   3495  O2'   G   109      33.024  27.383  97.478  1.00  0.00           O  
ATOM   3496  N1    G   109      35.838  24.305  92.644  1.00  0.00           N  
ATOM   3497  C2    G   109      35.302  24.211  93.904  1.00  0.00           C  
ATOM   3498  N2    G   109      35.589  23.091  94.585  1.00  0.00           N  
ATOM   3499  N3    G   109      34.545  25.144  94.458  1.00  0.00           N  
ATOM   3500  C4    G   109      34.377  26.206  93.643  1.00  0.00           C  
ATOM   3501  C5    G   109      34.881  26.407  92.374  1.00  0.00           C  
ATOM   3502  C6    G   109      35.668  25.385  91.782  1.00  0.00           C  
ATOM   3503  O6    G   109      36.165  25.353  90.651  1.00  0.00           O  
ATOM   3504  N7    G   109      34.490  27.641  91.877  1.00  0.00           N  
ATOM   3505  C8    G   109      33.747  28.151  92.826  1.00  0.00           C  
ATOM   3506  N9    G   109      33.619  27.321  93.916  1.00  0.00           N  
ATOM   3507  H5'   G   109      30.556  30.861  94.861  1.00  0.00           H  
ATOM   3508 H5''   G   109      31.622  31.703  95.994  1.00  0.00           H  
ATOM   3509  H4'   G   109      31.306  29.500  96.715  1.00  0.00           H  
ATOM   3510  H3'   G   109      34.131  29.966  95.600  1.00  0.00           H  
ATOM   3511  H1'   G   109      32.355  26.575  95.358  1.00  0.00           H  
ATOM   3512  H2'   G   109      34.676  27.687  96.393  1.00  0.00           H  
ATOM   3513 HO2'   G   109      32.969  28.058  98.215  1.00  0.00           H  
ATOM   3514  H1    G   109      36.393  23.540  92.320  1.00  0.00           H  
ATOM   3515  H22   G   109      35.229  22.963  95.510  1.00  0.00           H  
ATOM   3516  H21   G   109      36.160  22.385  94.170  1.00  0.00           H  
ATOM   3517  H8    G   109      33.269  29.141  92.757  1.00  0.00           H  
ATOM   3518  P     C   110      35.139  30.570  97.949  1.00  0.00           P  
ATOM   3519  OP2   C   110      35.769  31.330  96.837  1.00  0.00           O  
ATOM   3520  OP1   C   110      35.059  31.193  99.293  1.00  0.00           O  
ATOM   3521  O5'   C   110      35.887  29.168  98.086  1.00  0.00           O  
ATOM   3522  C5'   C   110      37.127  29.087  98.776  1.00  0.00           C  
ATOM   3523  C4'   C   110      37.661  27.674  98.756  1.00  0.00           C  
ATOM   3524  O4'   C   110      36.978  26.922  97.720  1.00  0.00           O  
ATOM   3525  C3'   C   110      39.132  27.501  98.392  1.00  0.00           C  
ATOM   3526  O3'   C   110      40.020  27.700  99.481  1.00  0.00           O  
ATOM   3527  C1'   C   110      37.854  25.994  97.122  1.00  0.00           C  
ATOM   3528  C2'   C   110      39.169  26.065  97.896  1.00  0.00           C  
ATOM   3529  O2'   C   110      39.137  25.119  98.946  1.00  0.00           O  
ATOM   3530  N1    C   110      38.014  26.352  95.702  1.00  0.00           N  
ATOM   3531  C2    C   110      38.535  25.388  94.833  1.00  0.00           C  
ATOM   3532  O2    C   110      38.853  24.281  95.291  1.00  0.00           O  
ATOM   3533  N3    C   110      38.680  25.683  93.523  1.00  0.00           N  
ATOM   3534  C4    C   110      38.336  26.888  93.071  1.00  0.00           C  
ATOM   3535  N4    C   110      38.491  27.132  91.765  1.00  0.00           N  
ATOM   3536  C5    C   110      37.813  27.896  93.936  1.00  0.00           C  
ATOM   3537  C6    C   110      37.668  27.588  95.231  1.00  0.00           C  
ATOM   3538  H5'   C   110      37.002  29.416  99.818  1.00  0.00           H  
ATOM   3539 H5''   C   110      37.861  29.762  98.312  1.00  0.00           H  
ATOM   3540  H4'   C   110      37.500  27.312  99.782  1.00  0.00           H  
ATOM   3541  H3'   C   110      39.492  28.228  97.648  1.00  0.00           H  
ATOM   3542  H1'   C   110      37.522  24.946  97.151  1.00  0.00           H  
ATOM   3543  H2'   C   110      40.088  25.832  97.340  1.00  0.00           H  
ATOM   3544 HO2'   C   110      39.505  25.532  99.779  1.00  0.00           H  
ATOM   3545  H42   C   110      38.245  28.026  91.390  1.00  0.00           H  
ATOM   3546  H41   C   110      38.853  26.421  91.164  1.00  0.00           H  
ATOM   3547  H5    C   110      37.541  28.890  93.551  1.00  0.00           H  
ATOM   3548  H6    C   110      37.267  28.340  95.926  1.00  0.00           H  
ATOM   3549  P     A   111      41.426  28.445  99.232  1.00  0.00           P  
ATOM   3550  OP2   A   111      41.240  29.523  98.227  1.00  0.00           O  
ATOM   3551  OP1   A   111      41.943  28.783 100.583  1.00  0.00           O  
ATOM   3552  O5'   A   111      42.350  27.325  98.574  1.00  0.00           O  
ATOM   3553  C5'   A   111      42.693  26.139  99.309  1.00  0.00           C  
ATOM   3554  C4'   A   111      43.301  25.091  98.398  1.00  0.00           C  
ATOM   3555  O4'   A   111      42.369  24.753  97.337  1.00  0.00           O  
ATOM   3556  C3'   A   111      44.569  25.454  97.643  1.00  0.00           C  
ATOM   3557  O3'   A   111      45.737  25.359  98.448  1.00  0.00           O  
ATOM   3558  C1'   A   111      43.080  24.376  96.177  1.00  0.00           C  
ATOM   3559  C2'   A   111      44.568  24.421  96.526  1.00  0.00           C  
ATOM   3560  O2'   A   111      44.977  23.140  96.968  1.00  0.00           O  
ATOM   3561  N1    A   111      43.335  25.185  91.121  1.00  0.00           N  
ATOM   3562  C2    A   111      43.787  24.196  91.901  1.00  0.00           C  
ATOM   3563  N3    A   111      43.687  24.051  93.218  1.00  0.00           N  
ATOM   3564  C4    A   111      43.028  25.091  93.760  1.00  0.00           C  
ATOM   3565  C5    A   111      42.506  26.183  93.092  1.00  0.00           C  
ATOM   3566  C6    A   111      42.673  26.213  91.696  1.00  0.00           C  
ATOM   3567  N6    A   111      42.213  27.189  90.915  1.00  0.00           N  
ATOM   3568  N7    A   111      41.900  27.060  93.980  1.00  0.00           N  
ATOM   3569  C8    A   111      42.063  26.487  95.148  1.00  0.00           C  
ATOM   3570  N9    A   111      42.732  25.289  95.087  1.00  0.00           N  
ATOM   3571  H5'   A   111      41.798  25.723  99.794  1.00  0.00           H  
ATOM   3572 H5''   A   111      43.408  26.384 100.109  1.00  0.00           H  
ATOM   3573  H4'   A   111      43.551  24.259  99.073  1.00  0.00           H  
ATOM   3574  H3'   A   111      44.589  26.495  97.288  1.00  0.00           H  
ATOM   3575  H1'   A   111      42.866  23.358  95.821  1.00  0.00           H  
ATOM   3576  H2'   A   111      45.264  24.674  95.714  1.00  0.00           H  
ATOM   3577 HO2'   A   111      45.582  23.237  97.759  1.00  0.00           H  
ATOM   3578  H2    A   111      44.319  23.389  91.378  1.00  0.00           H  
ATOM   3579  H61   A   111      42.360  27.150  89.926  1.00  0.00           H  
ATOM   3580  H62   A   111      41.721  27.960  91.316  1.00  0.00           H  
ATOM   3581  H8    A   111      41.694  26.923  96.089  1.00  0.00           H  
ATOM   3582  P     G   112      46.859  26.507  98.382  1.00  0.00           P  
ATOM   3583  OP2   G   112      46.172  27.812  98.204  1.00  0.00           O  
ATOM   3584  OP1   G   112      47.783  26.315  99.530  1.00  0.00           O  
ATOM   3585  O5'   G   112      47.662  26.186  97.044  1.00  0.00           O  
ATOM   3586  C5'   G   112      48.446  25.008  96.929  1.00  0.00           C  
ATOM   3587  C4'   G   112      48.842  24.741  95.493  1.00  0.00           C  
ATOM   3588  O4'   G   112      47.653  24.539  94.679  1.00  0.00           O  
ATOM   3589  C3'   G   112      49.583  25.872  94.798  1.00  0.00           C  
ATOM   3590  O3'   G   112      50.971  25.871  95.106  1.00  0.00           O  
ATOM   3591  C1'   G   112      47.840  25.122  93.404  1.00  0.00           C  
ATOM   3592  C2'   G   112      49.298  25.588  93.332  1.00  0.00           C  
ATOM   3593  O2'   G   112      50.108  24.557  92.802  1.00  0.00           O  
ATOM   3594  N1    G   112      45.584  28.285  90.141  1.00  0.00           N  
ATOM   3595  C2    G   112      46.475  27.268  89.896  1.00  0.00           C  
ATOM   3596  N2    G   112      46.817  27.076  88.614  1.00  0.00           N  
ATOM   3597  N3    G   112      46.993  26.498  90.837  1.00  0.00           N  
ATOM   3598  C4    G   112      46.546  26.834  92.063  1.00  0.00           C  
ATOM   3599  C5    G   112      45.662  27.833  92.414  1.00  0.00           C  
ATOM   3600  C6    G   112      45.113  28.647  91.396  1.00  0.00           C  
ATOM   3601  O6    G   112      44.316  29.582  91.504  1.00  0.00           O  
ATOM   3602  N7    G   112      45.462  27.855  93.785  1.00  0.00           N  
ATOM   3603  C8    G   112      46.213  26.887  94.236  1.00  0.00           C  
ATOM   3604  N9    G   112      46.902  26.230  93.244  1.00  0.00           N  
ATOM   3605  H5'   G   112      47.931  24.246  97.267  1.00  0.00           H  
ATOM   3606 H5''   G   112      49.257  25.110  97.471  1.00  0.00           H  
ATOM   3607  H4'   G   112      49.510  23.870  95.556  1.00  0.00           H  
ATOM   3608  H3'   G   112      49.248  26.874  95.105  1.00  0.00           H  
ATOM   3609  H1'   G   112      47.681  24.439  92.557  1.00  0.00           H  
ATOM   3610  H2'   G   112      49.494  26.456  92.686  1.00  0.00           H  
ATOM   3611 HO2'   G   112      50.924  24.446  93.371  1.00  0.00           H  
ATOM   3612  H1    G   112      45.249  28.805  89.356  1.00  0.00           H  
ATOM   3613  H22   G   112      47.464  26.351  88.373  1.00  0.00           H  
ATOM   3614  H21   G   112      46.428  27.656  87.899  1.00  0.00           H  
ATOM   3615  H8    G   112      46.291  26.628  95.303  1.00  0.00           H  
ATOM   3616  P     C   113      51.743  27.267  95.316  1.00  0.00           P  
ATOM   3617  OP2   C   113      50.902  28.179  96.135  1.00  0.00           O  
ATOM   3618  OP1   C   113      53.111  26.915  95.779  1.00  0.00           O  
ATOM   3619  O5'   C   113      51.839  27.881  93.848  1.00  0.00           O  
ATOM   3620  C5'   C   113      52.630  27.245  92.822  1.00  0.00           C  
ATOM   3621  C4'   C   113      52.331  27.860  91.475  1.00  0.00           C  
ATOM   3622  O4'   C   113      50.927  27.658  91.159  1.00  0.00           O  
ATOM   3623  C3'   C   113      52.504  29.370  91.383  1.00  0.00           C  
ATOM   3624  O3'   C   113      53.848  29.779  91.173  1.00  0.00           O  
ATOM   3625  C1'   C   113      50.419  28.784  90.474  1.00  0.00           C  
ATOM   3626  C2'   C   113      51.598  29.723  90.215  1.00  0.00           C  
ATOM   3627  O2'   C   113      52.180  29.452  88.956  1.00  0.00           O  
ATOM   3628  N1    C   113      49.391  29.436  91.312  1.00  0.00           N  
ATOM   3629  C2    C   113      48.403  30.211  90.685  1.00  0.00           C  
ATOM   3630  O2    C   113      48.401  30.297  89.446  1.00  0.00           O  
ATOM   3631  N3    C   113      47.479  30.844  91.446  1.00  0.00           N  
ATOM   3632  C4    C   113      47.510  30.724  92.775  1.00  0.00           C  
ATOM   3633  N4    C   113      46.590  31.372  93.481  1.00  0.00           N  
ATOM   3634  C5    C   113      48.493  29.932  93.437  1.00  0.00           C  
ATOM   3635  C6    C   113      49.403  29.309  92.676  1.00  0.00           C  
ATOM   3636  H5'   C   113      52.415  26.167  92.793  1.00  0.00           H  
ATOM   3637 H5''   C   113      53.701  27.353  93.049  1.00  0.00           H  
ATOM   3638  H4'   C   113      53.040  27.369  90.792  1.00  0.00           H  
ATOM   3639  H3'   C   113      52.227  29.903  92.306  1.00  0.00           H  
ATOM   3640  H1'   C   113      49.961  28.570  89.498  1.00  0.00           H  
ATOM   3641  H2'   C   113      51.351  30.794  90.179  1.00  0.00           H  
ATOM   3642 HO2'   C   113      53.174  29.401  89.052  1.00  0.00           H  
ATOM   3643  H42   C   113      46.585  31.305  94.479  1.00  0.00           H  
ATOM   3644  H41   C   113      45.902  31.927  93.015  1.00  0.00           H  
ATOM   3645  H5    C   113      48.504  29.838  94.533  1.00  0.00           H  
ATOM   3646  H6    C   113      50.176  28.688  93.153  1.00  0.00           H  
ATOM   3647  P     C   114      54.386  31.151  91.814  1.00  0.00           P  
ATOM   3648  OP2   C   114      53.662  31.378  93.090  1.00  0.00           O  
ATOM   3649  OP1   C   114      55.870  31.108  91.811  1.00  0.00           O  
ATOM   3650  O5'   C   114      53.924  32.269  90.778  1.00  0.00           O  
ATOM   3651  C5'   C   114      54.413  32.276  89.446  1.00  0.00           C  
ATOM   3652  C4'   C   114      53.593  33.178  88.555  1.00  0.00           C  
ATOM   3653  O4'   C   114      52.206  32.748  88.550  1.00  0.00           O  
ATOM   3654  C3'   C   114      53.512  34.638  88.972  1.00  0.00           C  
ATOM   3655  O3'   C   114      54.680  35.371  88.648  1.00  0.00           O  
ATOM   3656  C1'   C   114      51.369  33.869  88.360  1.00  0.00           C  
ATOM   3657  C2'   C   114      52.266  35.105  88.235  1.00  0.00           C  
ATOM   3658  O2'   C   114      52.540  35.347  86.863  1.00  0.00           O  
ATOM   3659  N1    C   114      50.418  33.976  89.494  1.00  0.00           N  
ATOM   3660  C2    C   114      49.210  34.655  89.287  1.00  0.00           C  
ATOM   3661  O2    C   114      48.973  35.144  88.171  1.00  0.00           O  
ATOM   3662  N3    C   114      48.325  34.766  90.304  1.00  0.00           N  
ATOM   3663  C4    C   114      48.603  34.232  91.493  1.00  0.00           C  
ATOM   3664  N4    C   114      47.700  34.366  92.467  1.00  0.00           N  
ATOM   3665  C5    C   114      49.821  33.537  91.736  1.00  0.00           C  
ATOM   3666  C6    C   114      50.689  33.432  90.722  1.00  0.00           C  
ATOM   3667  H5'   C   114      54.384  31.363  89.090  1.00  0.00           H  
ATOM   3668 H5''   C   114      55.342  32.589  89.448  1.00  0.00           H  
ATOM   3669  H4'   C   114      53.943  33.122  87.642  1.00  0.00           H  
ATOM   3670  H3'   C   114      53.356  34.690  89.939  1.00  0.00           H  
ATOM   3671  H1'   C   114      50.870  33.748  87.526  1.00  0.00           H  
ATOM   3672  H2'   C   114      51.866  35.888  88.668  1.00  0.00           H  
ATOM   3673 HO2'   C   114      52.267  34.565  86.340  1.00  0.00           H  
ATOM   3674  H42   C   114      47.875  33.985  93.352  1.00  0.00           H  
ATOM   3675  H41   C   114      46.863  34.846  92.296  1.00  0.00           H  
ATOM   3676  H5    C   114      50.017  33.147  92.614  1.00  0.00           H  
ATOM   3677  H6    C   114      51.533  32.958  90.869  1.00  0.00           H  
ATOM   3678  P     A   115      55.305  36.406  89.707  1.00  0.00           P  
ATOM   3679  OP2   A   115      55.507  35.687  90.990  1.00  0.00           O  
ATOM   3680  OP1   A   115      56.453  37.090  89.061  1.00  0.00           O  
ATOM   3681  O5'   A   115      54.148  37.481  89.923  1.00  0.00           O  
ATOM   3682  C5'   A   115      53.780  38.373  88.882  1.00  0.00           C  
ATOM   3683  C4'   A   115      52.605  39.233  89.278  1.00  0.00           C  
ATOM   3684  O4'   A   115      51.398  38.447  89.443  1.00  0.00           O  
ATOM   3685  C3'   A   115      52.729  39.959  90.609  1.00  0.00           C  
ATOM   3686  O3'   A   115      53.577  41.094  90.544  1.00  0.00           O  
ATOM   3687  C1'   A   115      50.595  39.044  90.421  1.00  0.00           C  
ATOM   3688  C2'   A   115      51.290  40.330  90.861  1.00  0.00           C  
ATOM   3689  O2'   A   115      50.879  41.400  90.023  1.00  0.00           O  
ATOM   3690  N1    A   115      48.018  38.010  94.762  1.00  0.00           N  
ATOM   3691  C2    A   115      47.952  39.031  93.897  1.00  0.00           C  
ATOM   3692  N3    A   115      48.654  39.237  92.785  1.00  0.00           N  
ATOM   3693  C4    A   115      49.526  38.233  92.580  1.00  0.00           C  
ATOM   3694  C5    A   115      49.709  37.119  93.378  1.00  0.00           C  
ATOM   3695  C6    A   115      48.903  37.018  94.526  1.00  0.00           C  
ATOM   3696  N6    A   115      48.969  36.001  95.389  1.00  0.00           N  
ATOM   3697  N7    A   115      50.695  36.296  92.852  1.00  0.00           N  
ATOM   3698  C8    A   115      51.079  36.920  91.766  1.00  0.00           C  
ATOM   3699  N9    A   115      50.413  38.100  91.540  1.00  0.00           N  
ATOM   3700  H5'   A   115      53.541  37.855  88.085  1.00  0.00           H  
ATOM   3701 H5''   A   115      54.541  38.951  88.670  1.00  0.00           H  
ATOM   3702  H4'   A   115      52.443  39.893  88.573  1.00  0.00           H  
ATOM   3703  H3'   A   115      53.036  39.327  91.293  1.00  0.00           H  
ATOM   3704  H1'   A   115      49.722  39.262  90.032  1.00  0.00           H  
ATOM   3705  H2'   A   115      51.130  40.527  91.808  1.00  0.00           H  
ATOM   3706 HO2'   A   115      50.572  42.143  90.583  1.00  0.00           H  
ATOM   3707  H2    A   115      47.294  39.724  94.114  1.00  0.00           H  
ATOM   3708  H61   A   115      48.381  35.986  96.173  1.00  0.00           H  
ATOM   3709  H62   A   115      49.603  35.270  95.238  1.00  0.00           H  
ATOM   3710  H8    A   115      51.778  36.577  91.170  1.00  0.00           H  
ATOM   3711  P     A   116      53.771  42.008  91.840  1.00  0.00           P  
ATOM   3712  OP2   A   116      54.033  41.073  92.963  1.00  0.00           O  
ATOM   3713  OP1   A   116      54.794  43.020  91.475  1.00  0.00           O  
ATOM   3714  O5'   A   116      52.407  42.774  92.145  1.00  0.00           O  
ATOM   3715  C5'   A   116      52.411  44.125  92.581  1.00  0.00           C  
ATOM   3716  C4'   A   116      51.170  44.855  92.132  1.00  0.00           C  
ATOM   3717  O4'   A   116      50.099  43.876  92.195  1.00  0.00           O  
ATOM   3718  C3'   A   116      50.708  45.997  93.025  1.00  0.00           C  
ATOM   3719  O3'   A   116      51.327  47.232  92.710  1.00  0.00           O  
ATOM   3720  C1'   A   116      48.925  44.542  92.630  1.00  0.00           C  
ATOM   3721  C2'   A   116      49.215  46.030  92.772  1.00  0.00           C  
ATOM   3722  O2'   A   116      48.914  46.688  91.550  1.00  0.00           O  
ATOM   3723  N1    A   116      45.059  44.438  96.034  1.00  0.00           N  
ATOM   3724  C2    A   116      45.246  45.135  94.906  1.00  0.00           C  
ATOM   3725  N3    A   116      46.279  45.113  94.066  1.00  0.00           N  
ATOM   3726  C4    A   116      47.215  44.245  94.487  1.00  0.00           C  
ATOM   3727  C5    A   116      47.165  43.459  95.623  1.00  0.00           C  
ATOM   3728  C6    A   116      46.018  43.574  96.428  1.00  0.00           C  
ATOM   3729  N6    A   116      45.831  42.881  97.553  1.00  0.00           N  
ATOM   3730  N7    A   116      48.312  42.684  95.735  1.00  0.00           N  
ATOM   3731  C8    A   116      49.018  43.014  94.681  1.00  0.00           C  
ATOM   3732  N9    A   116      48.414  43.953  93.882  1.00  0.00           N  
ATOM   3733  H5'   A   116      53.198  44.578  92.213  1.00  0.00           H  
ATOM   3734 H5''   A   116      52.459  44.146  93.559  1.00  0.00           H  
ATOM   3735  H4'   A   116      51.241  45.182  91.211  1.00  0.00           H  
ATOM   3736  H3'   A   116      50.884  45.781  93.965  1.00  0.00           H  
ATOM   3737  H1'   A   116      48.270  44.405  91.913  1.00  0.00           H  
ATOM   3738  H2'   A   116      48.732  46.426  93.527  1.00  0.00           H  
ATOM   3739 HO2'   A   116      49.630  47.326  91.348  1.00  0.00           H  
ATOM   3740  H2    A   116      44.520  45.748  94.664  1.00  0.00           H  
ATOM   3741  H61   A   116      45.009  43.004  98.074  1.00  0.00           H  
ATOM   3742  H62   A   116      46.514  42.247  97.859  1.00  0.00           H  
ATOM   3743  H8    A   116      49.896  42.625  94.482  1.00  0.00           H  
ATOM   3744  P     G   117      52.093  48.066  93.850  1.00  0.00           P  
ATOM   3745  OP2   G   117      53.071  47.160  94.503  1.00  0.00           O  
ATOM   3746  OP1   G   117      52.561  49.343  93.251  1.00  0.00           O  
ATOM   3747  O5'   G   117      50.954  48.409  94.910  1.00  0.00           O  
ATOM   3748  C5'   G   117      49.965  49.387  94.627  1.00  0.00           C  
ATOM   3749  C4'   G   117      48.906  49.441  95.714  1.00  0.00           C  
ATOM   3750  O4'   G   117      48.146  48.198  95.722  1.00  0.00           O  
ATOM   3751  C3'   G   117      49.384  49.572  97.152  1.00  0.00           C  
ATOM   3752  O3'   G   117      49.689  50.918  97.502  1.00  0.00           O  
ATOM   3753  C1'   G   117      47.756  47.877  97.032  1.00  0.00           C  
ATOM   3754  C2'   G   117      48.180  49.046  97.921  1.00  0.00           C  
ATOM   3755  O2'   G   117      47.121  49.985  97.976  1.00  0.00           O  
ATOM   3756  N1    G   117      47.801  43.912 100.203  1.00  0.00           N  
ATOM   3757  C2    G   117      46.896  44.933 100.099  1.00  0.00           C  
ATOM   3758  N2    G   117      45.893  44.920 100.985  1.00  0.00           N  
ATOM   3759  N3    G   117      46.969  45.898  99.203  1.00  0.00           N  
ATOM   3760  C4    G   117      48.053  45.770  98.413  1.00  0.00           C  
ATOM   3761  C5    G   117      49.021  44.787  98.433  1.00  0.00           C  
ATOM   3762  C6    G   117      48.920  43.749  99.397  1.00  0.00           C  
ATOM   3763  O6    G   117      49.678  42.785  99.579  1.00  0.00           O  
ATOM   3764  N7    G   117      49.977  45.014  97.450  1.00  0.00           N  
ATOM   3765  C8    G   117      49.584  46.115  96.866  1.00  0.00           C  
ATOM   3766  N9    G   117      48.433  46.637  97.411  1.00  0.00           N  
ATOM   3767  H5'   G   117      49.536  49.172  93.773  1.00  0.00           H  
ATOM   3768 H5''   G   117      50.395  50.265  94.556  1.00  0.00           H  
ATOM   3769  H4'   G   117      48.321  50.340  95.474  1.00  0.00           H  
ATOM   3770  H3'   G   117      50.320  49.033  97.359  1.00  0.00           H  
ATOM   3771  H1'   G   117      46.680  47.724  97.197  1.00  0.00           H  
ATOM   3772  H2'   G   117      48.413  48.821  98.971  1.00  0.00           H  
ATOM   3773 HO2'   G   117      47.490  50.911  97.897  1.00  0.00           H  
ATOM   3774  H1    G   117      47.647  43.229 100.916  1.00  0.00           H  
ATOM   3775  H22   G   117      45.201  45.642 100.966  1.00  0.00           H  
ATOM   3776  H21   G   117      45.835  44.191 101.665  1.00  0.00           H  
ATOM   3777  H8    G   117      50.125  46.584  96.030  1.00  0.00           H  
ATOM   3778  P     U   118      51.012  51.242  98.370  1.00  0.00           P  
ATOM   3779  OP2   U   118      52.140  50.406  97.911  1.00  0.00           O  
ATOM   3780  OP1   U   118      51.156  52.723  98.360  1.00  0.00           O  
ATOM   3781  O5'   U   118      50.644  50.785  99.851  1.00  0.00           O  
ATOM   3782  C5'   U   118      49.618  51.465 100.600  1.00  0.00           C  
ATOM   3783  C4'   U   118      49.255  50.671 101.831  1.00  0.00           C  
ATOM   3784  O4'   U   118      48.749  49.362 101.451  1.00  0.00           O  
ATOM   3785  C3'   U   118      50.403  50.347 102.768  1.00  0.00           C  
ATOM   3786  O3'   U   118      50.722  51.438 103.618  1.00  0.00           O  
ATOM   3787  C1'   U   118      49.131  48.398 102.411  1.00  0.00           C  
ATOM   3788  C2'   U   118      49.858  49.147 103.528  1.00  0.00           C  
ATOM   3789  O2'   U   118      48.926  49.499 104.531  1.00  0.00           O  
ATOM   3790  N1    U   118      49.989  47.396 101.757  1.00  0.00           N  
ATOM   3791  C2    U   118      50.118  46.153 102.368  1.00  0.00           C  
ATOM   3792  O2    U   118      49.551  45.861 103.413  1.00  0.00           O  
ATOM   3793  N3    U   118      50.939  45.267 101.711  1.00  0.00           N  
ATOM   3794  C4    U   118      51.629  45.486 100.531  1.00  0.00           C  
ATOM   3795  O4    U   118      52.304  44.576 100.047  1.00  0.00           O  
ATOM   3796  C5    U   118      51.444  46.788  99.963  1.00  0.00           C  
ATOM   3797  C6    U   118      50.652  47.674 100.576  1.00  0.00           C  
ATOM   3798  H5'   U   118      48.725  51.606  99.975  1.00  0.00           H  
ATOM   3799 H5''   U   118      49.966  52.466 100.896  1.00  0.00           H  
ATOM   3800  H4'   U   118      48.529  51.308 102.357  1.00  0.00           H  
ATOM   3801  H3'   U   118      51.349  50.132 102.250  1.00  0.00           H  
ATOM   3802  H1'   U   118      48.301  47.851 102.880  1.00  0.00           H  
ATOM   3803  H2'   U   118      50.642  48.593 104.063  1.00  0.00           H  
ATOM   3804 HO2'   U   118      49.097  50.438 104.831  1.00  0.00           H  
ATOM   3805  H3    U   118      51.052  44.366 102.132  1.00  0.00           H  
ATOM   3806  H5    U   118      51.953  47.059  99.025  1.00  0.00           H  
ATOM   3807  H6    U   118      50.522  48.668 100.122  1.00  0.00           H  
ATOM   3808  P     C   119      52.253  51.714 104.013  1.00  0.00           P  
ATOM   3809  OP2   C   119      53.097  51.542 102.796  1.00  0.00           O  
ATOM   3810  OP1   C   119      52.270  53.007 104.737  1.00  0.00           O  
ATOM   3811  O5'   C   119      52.607  50.556 105.053  1.00  0.00           O  
ATOM   3812  C5'   C   119      51.940  50.478 106.324  1.00  0.00           C  
ATOM   3813  C4'   C   119      52.392  49.254 107.087  1.00  0.00           C  
ATOM   3814  O4'   C   119      51.939  48.051 106.408  1.00  0.00           O  
ATOM   3815  C3'   C   119      53.893  49.051 107.221  1.00  0.00           C  
ATOM   3816  O3'   C   119      54.459  49.858 108.251  1.00  0.00           O  
ATOM   3817  C1'   C   119      52.859  47.007 106.654  1.00  0.00           C  
ATOM   3818  C2'   C   119      53.980  47.562 107.536  1.00  0.00           C  
ATOM   3819  O2'   C   119      53.699  47.256 108.888  1.00  0.00           O  
ATOM   3820  N1    C   119      53.379  46.492 105.375  1.00  0.00           N  
ATOM   3821  C2    C   119      53.939  45.211 105.347  1.00  0.00           C  
ATOM   3822  O2    C   119      53.971  44.545 106.396  1.00  0.00           O  
ATOM   3823  N3    C   119      54.437  44.732 104.186  1.00  0.00           N  
ATOM   3824  C4    C   119      54.392  45.478 103.084  1.00  0.00           C  
ATOM   3825  N4    C   119      54.897  44.963 101.961  1.00  0.00           N  
ATOM   3826  C5    C   119      53.825  46.785 103.081  1.00  0.00           C  
ATOM   3827  C6    C   119      53.333  47.247 104.235  1.00  0.00           C  
ATOM   3828  H5'   C   119      50.851  50.438 106.178  1.00  0.00           H  
ATOM   3829 H5''   C   119      52.152  51.379 106.917  1.00  0.00           H  
ATOM   3830  H4'   C   119      51.978  49.398 108.096  1.00  0.00           H  
ATOM   3831  H3'   C   119      54.459  49.341 106.323  1.00  0.00           H  
ATOM   3832  H1'   C   119      52.419  46.155 107.193  1.00  0.00           H  
ATOM   3833  H2'   C   119      54.985  47.150 107.367  1.00  0.00           H  
ATOM   3834 HO2'   C   119      53.909  48.049 109.461  1.00  0.00           H  
ATOM   3835  H42   C   119      54.881  45.495 101.114  1.00  0.00           H  
ATOM   3836  H41   C   119      55.291  44.044 101.966  1.00  0.00           H  
ATOM   3837  H5    C   119      53.796  47.391 102.163  1.00  0.00           H  
ATOM   3838  H6    C   119      52.887  48.253 104.271  1.00  0.00           H  
ATOM   3839  P     C   120      56.032  50.189 108.234  1.00  0.00           P  
ATOM   3840  OP2   C   120      56.493  50.415 106.826  1.00  0.00           O  
ATOM   3841  OP1   C   120      56.293  51.229 109.270  1.00  0.00           O  
ATOM   3842  O5'   C   120      56.660  48.834 108.762  1.00  0.00           O  
ATOM   3843  C5'   C   120      57.987  48.465 108.436  1.00  0.00           C  
ATOM   3844  C4'   C   120      58.186  47.030 108.793  1.00  0.00           C  
ATOM   3845  O4'   C   120      57.217  46.216 108.083  1.00  0.00           O  
ATOM   3846  C3'   C   120      59.530  46.456 108.414  1.00  0.00           C  
ATOM   3847  O3'   C   120      60.458  46.785 109.445  1.00  0.00           O  
ATOM   3848  C1'   C   120      57.805  45.000 107.712  1.00  0.00           C  
ATOM   3849  C2'   C   120      59.208  44.968 108.336  1.00  0.00           C  
ATOM   3850  O2'   C   120      59.106  44.366 109.611  1.00  0.00           O  
ATOM   3851  N1    C   120      57.833  44.933 106.236  1.00  0.00           N  
ATOM   3852  C2    C   120      58.197  43.728 105.620  1.00  0.00           C  
ATOM   3853  O2    C   120      58.444  42.743 106.328  1.00  0.00           O  
ATOM   3854  N3    C   120      58.268  43.671 104.271  1.00  0.00           N  
ATOM   3855  C4    C   120      57.979  44.750 103.541  1.00  0.00           C  
ATOM   3856  N4    C   120      58.071  44.649 102.211  1.00  0.00           N  
ATOM   3857  C5    C   120      57.583  45.982 104.138  1.00  0.00           C  
ATOM   3858  C6    C   120      57.524  46.029 105.474  1.00  0.00           C  
ATOM   3859  H5'   C   120      58.701  49.099 108.980  1.00  0.00           H  
ATOM   3860 H5''   C   120      58.169  48.622 107.363  1.00  0.00           H  
ATOM   3861  H4'   C   120      58.096  47.012 109.889  1.00  0.00           H  
ATOM   3862  H3'   C   120      59.946  46.880 107.488  1.00  0.00           H  
ATOM   3863  H1'   C   120      57.280  44.099 108.060  1.00  0.00           H  
ATOM   3864  H2'   C   120      59.986  44.393 107.815  1.00  0.00           H  
ATOM   3865 HO2'   C   120      59.663  44.876 110.267  1.00  0.00           H  
ATOM   3866  H42   C   120      57.863  45.439 101.633  1.00  0.00           H  
ATOM   3867  H41   C   120      58.348  43.784 101.794  1.00  0.00           H  
ATOM   3868  H5    C   120      57.337  46.860 103.523  1.00  0.00           H  
ATOM   3869  H6    C   120      57.222  46.963 105.971  1.00  0.00           H  
ATOM   3870  P     U   121      62.028  46.781 109.126  1.00  0.00           P  
ATOM   3871  OP2   U   121      62.266  47.955 108.249  1.00  0.00           O  
ATOM   3872  OP1   U   121      62.710  46.698 110.443  1.00  0.00           O  
ATOM   3873  O5'   U   121      62.389  45.468 108.300  1.00  0.00           O  
ATOM   3874  C5'   U   121      62.679  44.246 108.962  1.00  0.00           C  
ATOM   3875  C4'   U   121      63.083  43.167 107.988  1.00  0.00           C  
ATOM   3876  O4'   U   121      62.054  42.998 106.976  1.00  0.00           O  
ATOM   3877  C3'   U   121      64.301  43.462 107.127  1.00  0.00           C  
ATOM   3878  O3'   U   121      65.525  43.263 107.812  1.00  0.00           O  
ATOM   3879  C1'   U   121      62.625  42.468 105.810  1.00  0.00           C  
ATOM   3880  C2'   U   121      64.135  42.430 106.023  1.00  0.00           C  
ATOM   3881  O2'   U   121      64.510  41.134 106.469  1.00  0.00           O  
ATOM   3882  N1    U   121      62.239  43.341 104.675  1.00  0.00           N  
ATOM   3883  C2    U   121      62.488  42.865 103.401  1.00  0.00           C  
ATOM   3884  O2    U   121      62.999  41.781 103.183  1.00  0.00           O  
ATOM   3885  N3    U   121      62.113  43.706 102.382  1.00  0.00           N  
ATOM   3886  C4    U   121      61.529  44.949 102.501  1.00  0.00           C  
ATOM   3887  O4    U   121      61.251  45.587 101.485  1.00  0.00           O  
ATOM   3888  C5    U   121      61.301  45.376 103.848  1.00  0.00           C  
ATOM   3889  C6    U   121      61.655  44.576 104.860  1.00  0.00           C  
ATOM   3890  H5'   U   121      61.883  43.952 109.453  1.00  0.00           H  
ATOM   3891 H5''   U   121      63.411  44.392 109.597  1.00  0.00           H  
ATOM   3892  H4'   U   121      63.228  42.322 108.462  1.00  0.00           H  
ATOM   3893  H3'   U   121      64.285  44.369 106.757  1.00  0.00           H  
ATOM   3894  H1'   U   121      62.299  41.558 105.646  1.00  0.00           H  
ATOM   3895  H2'   U   121      64.621  42.688 105.213  1.00  0.00           H  
ATOM   3896 HO2'   U   121      64.417  40.501 105.726  1.00  0.00           H  
ATOM   3897  H3    U   121      62.281  43.389 101.470  1.00  0.00           H  
ATOM   3898  H5    U   121      60.889  46.247 104.027  1.00  0.00           H  
ATOM   3899  H6    U   121      61.490  44.892 105.772  1.00  0.00           H  
ATOM   3900  P     A   122      66.714  44.335 107.674  1.00  0.00           P  
ATOM   3901  OP2   A   122      66.145  45.686 107.912  1.00  0.00           O  
ATOM   3902  OP1   A   122      67.856  43.865 108.497  1.00  0.00           O  
ATOM   3903  O5'   A   122      67.139  44.243 106.141  1.00  0.00           O  
ATOM   3904  C5'   A   122      67.711  43.056 105.614  1.00  0.00           C  
ATOM   3905  C4'   A   122      67.764  43.088 104.107  1.00  0.00           C  
ATOM   3906  O4'   A   122      66.431  43.199 103.548  1.00  0.00           O  
ATOM   3907  C3'   A   122      68.430  44.308 103.489  1.00  0.00           C  
ATOM   3908  O3'   A   122      69.845  44.238 103.510  1.00  0.00           O  
ATOM   3909  C1'   A   122      66.457  43.876 102.319  1.00  0.00           C  
ATOM   3910  C2'   A   122      67.936  44.278 102.058  1.00  0.00           C  
ATOM   3911  O2'   A   122      68.591  43.265 101.308  1.00  0.00           O  
ATOM   3912  N1    A   122      63.793  47.502  99.808  1.00  0.00           N  
ATOM   3913  C2    A   122      64.560  46.490  99.381  1.00  0.00           C  
ATOM   3914  N3    A   122      65.225  45.582 100.091  1.00  0.00           N  
ATOM   3915  C4    A   122      65.047  45.785 101.408  1.00  0.00           C  
ATOM   3916  C5    A   122      64.290  46.780 101.998  1.00  0.00           C  
ATOM   3917  C6    A   122      63.635  47.678 101.137  1.00  0.00           C  
ATOM   3918  N6    A   122      62.871  48.687 101.562  1.00  0.00           N  
ATOM   3919  N7    A   122      64.338  46.677 103.382  1.00  0.00           N  
ATOM   3920  C8    A   122      65.110  45.640 103.594  1.00  0.00           C  
ATOM   3921  N9    A   122      65.574  45.051 102.444  1.00  0.00           N  
ATOM   3922  H5'   A   122      67.173  42.288 105.898  1.00  0.00           H  
ATOM   3923 H5''   A   122      68.620  42.955 105.963  1.00  0.00           H  
ATOM   3924  H4'   A   122      68.209  42.281 103.773  1.00  0.00           H  
ATOM   3925  H3'   A   122      68.142  45.128 103.943  1.00  0.00           H  
ATOM   3926  H1'   A   122      66.140  43.305 101.587  1.00  0.00           H  
ATOM   3927  H2'   A   122      68.017  45.157 101.631  1.00  0.00           H  
ATOM   3928 HO2'   A   122      68.795  43.612 100.415  1.00  0.00           H  
ATOM   3929  H2    A   122      64.642  46.407  98.408  1.00  0.00           H  
ATOM   3930  H61   A   122      62.439  49.281 100.913  1.00  0.00           H  
ATOM   3931  H62   A   122      62.741  48.833 102.522  1.00  0.00           H  
ATOM   3932  H8    A   122      65.335  45.315 104.491  1.00  0.00           H  
ATOM   3933  P     A   123      70.713  45.545 103.857  1.00  0.00           P  
ATOM   3934  OP2   A   123      69.840  46.497 104.589  1.00  0.00           O  
ATOM   3935  OP1   A   123      71.990  45.101 104.469  1.00  0.00           O  
ATOM   3936  O5'   A   123      71.044  46.177 102.432  1.00  0.00           O  
ATOM   3937  C5'   A   123      71.335  45.348 101.317  1.00  0.00           C  
ATOM   3938  C4'   A   123      72.366  45.976 100.413  1.00  0.00           C  
ATOM   3939  O4'   A   123      72.217  47.422 100.474  1.00  0.00           O  
ATOM   3940  C3'   A   123      73.819  45.687 100.756  1.00  0.00           C  
ATOM   3941  O3'   A   123      74.667  45.684  99.621  1.00  0.00           O  
ATOM   3942  C1'   A   123      73.410  48.009 100.935  1.00  0.00           C  
ATOM   3943  C2'   A   123      74.192  46.885 101.615  1.00  0.00           C  
ATOM   3944  O2'   A   123      75.580  47.171 101.524  1.00  0.00           O  
ATOM   3945  N1    A   123      72.072  52.954 101.484  1.00  0.00           N  
ATOM   3946  C2    A   123      72.377  52.219 100.408  1.00  0.00           C  
ATOM   3947  N3    A   123      72.717  50.934 100.336  1.00  0.00           N  
ATOM   3948  C4    A   123      72.731  50.377 101.561  1.00  0.00           C  
ATOM   3949  C5    A   123      72.441  51.003 102.758  1.00  0.00           C  
ATOM   3950  C6    A   123      72.095  52.365 102.699  1.00  0.00           C  
ATOM   3951  N6    A   123      71.791  53.099 103.772  1.00  0.00           N  
ATOM   3952  N7    A   123      72.558  50.113 103.818  1.00  0.00           N  
ATOM   3953  C8    A   123      72.910  48.988 103.246  1.00  0.00           C  
ATOM   3954  N9    A   123      73.033  49.075 101.881  1.00  0.00           N  
ATOM   3955  H5'   A   123      70.512  45.197 100.806  1.00  0.00           H  
ATOM   3956 H5''   A   123      71.673  44.486 101.637  1.00  0.00           H  
ATOM   3957  H4'   A   123      72.195  45.692  99.491  1.00  0.00           H  
ATOM   3958  H3'   A   123      73.927  44.841 101.239  1.00  0.00           H  
ATOM   3959  H1'   A   123      73.951  48.390 100.211  1.00  0.00           H  
ATOM   3960  H2'   A   123      73.905  46.763 102.544  1.00  0.00           H  
ATOM   3961 HO2'   A   123      75.782  47.946 102.088  1.00  0.00           H  
ATOM   3962  H2    A   123      72.346  52.694  99.551  1.00  0.00           H  
ATOM   3963  H61   A   123      71.557  54.045 103.667  1.00  0.00           H  
ATOM   3964  H62   A   123      71.801  52.692 104.663  1.00  0.00           H  
ATOM   3965  H8    A   123      73.071  48.161 103.747  1.00  0.00           H  
ATOM   3966  P     G   124      75.424  44.336  99.182  1.00  0.00           P  
ATOM   3967  OP2   G   124      76.828  44.686  98.845  1.00  0.00           O  
ATOM   3968  OP1   G   124      75.152  43.299 100.210  1.00  0.00           O  
ATOM   3969  O5'   G   124      74.689  43.900  97.837  1.00  0.00           O  
ATOM   3970  C5'   G   124      75.169  42.811  97.063  1.00  0.00           C  
ATOM   3971  C4'   G   124      74.174  42.400  96.009  1.00  0.00           C  
ATOM   3972  O4'   G   124      72.921  42.003  96.630  1.00  0.00           O  
ATOM   3973  C3'   G   124      73.768  43.494  95.041  1.00  0.00           C  
ATOM   3974  O3'   G   124      74.738  43.671  94.020  1.00  0.00           O  
ATOM   3975  C1'   G   124      71.839  42.353  95.782  1.00  0.00           C  
ATOM   3976  C2'   G   124      72.444  42.964  94.513  1.00  0.00           C  
ATOM   3977  O2'   G   124      72.624  41.947  93.552  1.00  0.00           O  
ATOM   3978  N1    G   124      68.017  45.723  95.459  1.00  0.00           N  
ATOM   3979  C2    G   124      68.538  44.914  94.481  1.00  0.00           C  
ATOM   3980  N2    G   124      67.980  45.032  93.259  1.00  0.00           N  
ATOM   3981  N3    G   124      69.529  44.050  94.682  1.00  0.00           N  
ATOM   3982  C4    G   124      69.958  44.064  95.964  1.00  0.00           C  
ATOM   3983  C5    G   124      69.497  44.831  97.014  1.00  0.00           C  
ATOM   3984  C6    G   124      68.439  45.750  96.784  1.00  0.00           C  
ATOM   3985  O6    G   124      67.899  46.520  97.590  1.00  0.00           O  
ATOM   3986  N7    G   124      70.197  44.547  98.176  1.00  0.00           N  
ATOM   3987  C8    G   124      71.059  43.633  97.825  1.00  0.00           C  
ATOM   3988  N9    G   124      70.983  43.301  96.494  1.00  0.00           N  
ATOM   3989  H5'   G   124      75.341  42.049  97.655  1.00  0.00           H  
ATOM   3990 H5''   G   124      76.007  43.073  96.628  1.00  0.00           H  
ATOM   3991  H4'   G   124      74.686  41.601  95.454  1.00  0.00           H  
ATOM   3992  H3'   G   124      73.684  44.488  95.506  1.00  0.00           H  
ATOM   3993  H1'   G   124      71.199  41.519  95.462  1.00  0.00           H  
ATOM   3994  H2'   G   124      71.850  43.736  94.004  1.00  0.00           H  
ATOM   3995 HO2'   G   124      73.549  42.005  93.173  1.00  0.00           H  
ATOM   3996  H1    G   124      67.277  46.343  95.200  1.00  0.00           H  
ATOM   3997  H22   G   124      68.313  44.469  92.502  1.00  0.00           H  
ATOM   3998  H21   G   124      67.236  45.682  93.109  1.00  0.00           H  
ATOM   3999  H8    G   124      71.782  43.182  98.522  1.00  0.00           H  
ATOM   4000  P     U   125      75.346  45.132  93.737  1.00  0.00           P  
ATOM   4001  OP2   U   125      74.758  46.099  94.705  1.00  0.00           O  
ATOM   4002  OP1   U   125      76.815  44.936  93.697  1.00  0.00           O  
ATOM   4003  O5'   U   125      74.860  45.539  92.276  1.00  0.00           O  
ATOM   4004  C5'   U   125      74.035  44.655  91.498  1.00  0.00           C  
ATOM   4005  C4'   U   125      72.827  45.388  90.969  1.00  0.00           C  
ATOM   4006  O4'   U   125      71.720  45.251  91.898  1.00  0.00           O  
ATOM   4007  C3'   U   125      72.979  46.892  90.796  1.00  0.00           C  
ATOM   4008  O3'   U   125      73.648  47.247  89.598  1.00  0.00           O  
ATOM   4009  C1'   U   125      70.949  46.457  91.926  1.00  0.00           C  
ATOM   4010  C2'   U   125      71.538  47.381  90.858  1.00  0.00           C  
ATOM   4011  O2'   U   125      70.863  47.154  89.628  1.00  0.00           O  
ATOM   4012  N1    U   125      70.986  47.066  93.277  1.00  0.00           N  
ATOM   4013  C2    U   125      70.040  48.034  93.559  1.00  0.00           C  
ATOM   4014  O2    U   125      69.198  48.396  92.756  1.00  0.00           O  
ATOM   4015  N3    U   125      70.111  48.568  94.821  1.00  0.00           N  
ATOM   4016  C4    U   125      71.013  48.242  95.813  1.00  0.00           C  
ATOM   4017  O4    U   125      70.947  48.815  96.902  1.00  0.00           O  
ATOM   4018  C5    U   125      71.961  47.233  95.451  1.00  0.00           C  
ATOM   4019  C6    U   125      71.913  46.695  94.228  1.00  0.00           C  
ATOM   4020  H5'   U   125      73.709  43.804  92.112  1.00  0.00           H  
ATOM   4021 H5''   U   125      74.612  44.242  90.656  1.00  0.00           H  
ATOM   4022  H4'   U   125      72.569  44.994  90.109  1.00  0.00           H  
ATOM   4023  H3'   U   125      73.473  47.256  91.561  1.00  0.00           H  
ATOM   4024  H1'   U   125      70.021  46.241  91.694  1.00  0.00           H  
ATOM   4025  H2'   U   125      71.488  48.320  91.131  1.00  0.00           H  
ATOM   4026 HO2'   U   125      71.527  47.034  88.918  1.00  0.00           H  
ATOM   4027  H3    U   125      69.451  49.257  95.042  1.00  0.00           H  
ATOM   4028  H5    U   125      72.638  46.939  96.095  1.00  0.00           H  
ATOM   4029  H6    U   125      72.573  46.007  94.005  1.00  0.00           H  
ATOM   4030  P     C   126      74.465  48.628  89.505  1.00  0.00           P  
ATOM   4031  OP2   C   126      75.283  48.762  90.737  1.00  0.00           O  
ATOM   4032  OP1   C   126      75.124  48.683  88.176  1.00  0.00           O  
ATOM   4033  O5'   C   126      73.333  49.748  89.539  1.00  0.00           O  
ATOM   4034  C5'   C   126      72.544  50.024  88.392  1.00  0.00           C  
ATOM   4035  C4'   C   126      71.567  51.146  88.645  1.00  0.00           C  
ATOM   4036  O4'   C   126      70.685  50.797  89.744  1.00  0.00           O  
ATOM   4037  C3'   C   126      72.169  52.478  89.062  1.00  0.00           C  
ATOM   4038  O3'   C   126      72.684  53.220  87.970  1.00  0.00           O  
ATOM   4039  C1'   C   126      70.361  51.982  90.499  1.00  0.00           C  
ATOM   4040  C2'   C   126      71.009  53.160  89.772  1.00  0.00           C  
ATOM   4041  O2'   C   126      70.079  53.695  88.842  1.00  0.00           O  
ATOM   4042  N1    C   126      70.829  51.859  91.903  1.00  0.00           N  
ATOM   4043  C2    C   126      70.299  52.734  92.860  1.00  0.00           C  
ATOM   4044  O2    C   126      69.460  53.579  92.509  1.00  0.00           O  
ATOM   4045  N3    C   126      70.708  52.644  94.146  1.00  0.00           N  
ATOM   4046  C4    C   126      71.611  51.727  94.496  1.00  0.00           C  
ATOM   4047  N4    C   126      71.985  51.675  95.777  1.00  0.00           N  
ATOM   4048  C5    C   126      72.169  50.824  93.548  1.00  0.00           C  
ATOM   4049  C6    C   126      71.755  50.922  92.279  1.00  0.00           C  
ATOM   4050  H5'   C   126      72.046  49.216  88.147  1.00  0.00           H  
ATOM   4051 H5''   C   126      73.133  50.273  87.652  1.00  0.00           H  
ATOM   4052  H4'   C   126      71.027  51.281  87.837  1.00  0.00           H  
ATOM   4053  H3'   C   126      72.889  52.316  89.709  1.00  0.00           H  
ATOM   4054  H1'   C   126      69.387  52.088  90.491  1.00  0.00           H  
ATOM   4055  H2'   C   126      71.323  53.842  90.403  1.00  0.00           H  
ATOM   4056 HO2'   C   126      70.520  53.798  87.973  1.00  0.00           H  
ATOM   4057  H42   C   126      72.647  51.011  96.067  1.00  0.00           H  
ATOM   4058  H41   C   126      71.599  52.298  96.426  1.00  0.00           H  
ATOM   4059  H5    C   126      72.831  50.153  93.815  1.00  0.00           H  
ATOM   4060  H6    C   126      72.128  50.310  91.612  1.00  0.00           H  
ATOM   4061  P     A   127      73.855  54.298  88.205  1.00  0.00           P  
ATOM   4062  OP2   A   127      74.856  53.695  89.120  1.00  0.00           O  
ATOM   4063  OP1   A   127      74.284  54.807  86.880  1.00  0.00           O  
ATOM   4064  O5'   A   127      73.133  55.487  88.981  1.00  0.00           O  
ATOM   4065  C5'   A   127      72.144  56.280  88.341  1.00  0.00           C  
ATOM   4066  C4'   A   127      71.504  57.250  89.304  1.00  0.00           C  
ATOM   4067  O4'   A   127      70.845  56.520  90.371  1.00  0.00           O  
ATOM   4068  C3'   A   127      72.451  58.193  90.028  1.00  0.00           C  
ATOM   4069  O3'   A   127      72.853  59.295  89.233  1.00  0.00           O  
ATOM   4070  C1'   A   127      70.945  57.275  91.600  1.00  0.00           C  
ATOM   4071  C2'   A   127      71.648  58.590  91.259  1.00  0.00           C  
ATOM   4072  O2'   A   127      70.668  59.568  90.942  1.00  0.00           O  
ATOM   4073  N1    A   127      71.997  56.861  96.628  1.00  0.00           N  
ATOM   4074  C2    A   127      71.251  57.729  95.933  1.00  0.00           C  
ATOM   4075  N3    A   127      71.020  57.779  94.623  1.00  0.00           N  
ATOM   4076  C4    A   127      71.664  56.783  93.989  1.00  0.00           C  
ATOM   4077  C5    A   127      72.466  55.816  94.565  1.00  0.00           C  
ATOM   4078  C6    A   127      72.630  55.872  95.960  1.00  0.00           C  
ATOM   4079  N6    A   127      73.374  55.008  96.654  1.00  0.00           N  
ATOM   4080  N7    A   127      72.963  54.951  93.599  1.00  0.00           N  
ATOM   4081  C8    A   127      72.459  55.407  92.480  1.00  0.00           C  
ATOM   4082  N9    A   127      71.663  56.514  92.641  1.00  0.00           N  
ATOM   4083  H5'   A   127      71.452  55.692  87.973  1.00  0.00           H  
ATOM   4084 H5''   A   127      72.559  56.782  87.610  1.00  0.00           H  
ATOM   4085  H4'   A   127      70.836  57.780  88.821  1.00  0.00           H  
ATOM   4086  H3'   A   127      73.247  57.695  90.312  1.00  0.00           H  
ATOM   4087  H1'   A   127      70.033  57.463  91.905  1.00  0.00           H  
ATOM   4088  H2'   A   127      72.231  58.885  91.991  1.00  0.00           H  
ATOM   4089 HO2'   A   127      70.916  60.007  90.102  1.00  0.00           H  
ATOM   4090  H2    A   127      70.813  58.427  96.464  1.00  0.00           H  
ATOM   4091  H61   A   127      73.451  55.098  97.626  1.00  0.00           H  
ATOM   4092  H62   A   127      73.842  54.282  96.191  1.00  0.00           H  
ATOM   4093  H8    A   127      72.634  54.996  91.607  1.00  0.00           H  
ATOM   4094  P     A   128      74.263  60.018  89.505  1.00  0.00           P  
ATOM   4095  OP2   A   128      75.285  58.963  89.723  1.00  0.00           O  
ATOM   4096  OP1   A   128      74.471  61.036  88.445  1.00  0.00           O  
ATOM   4097  O5'   A   128      74.042  60.782  90.887  1.00  0.00           O  
ATOM   4098  C5'   A   128      73.143  61.877  90.978  1.00  0.00           C  
ATOM   4099  C4'   A   128      72.972  62.335  92.405  1.00  0.00           C  
ATOM   4100  O4'   A   128      72.437  61.251  93.208  1.00  0.00           O  
ATOM   4101  C3'   A   128      74.246  62.741  93.132  1.00  0.00           C  
ATOM   4102  O3'   A   128      74.681  64.048  92.797  1.00  0.00           O  
ATOM   4103  C1'   A   128      72.985  61.328  94.544  1.00  0.00           C  
ATOM   4104  C2'   A   128      73.858  62.582  94.594  1.00  0.00           C  
ATOM   4105  O2'   A   128      73.070  63.675  95.042  1.00  0.00           O  
ATOM   4106  N1    A   128      75.066  58.509  98.322  1.00  0.00           N  
ATOM   4107  C2    A   128      74.385  59.662  98.329  1.00  0.00           C  
ATOM   4108  N3    A   128      73.871  60.342  97.307  1.00  0.00           N  
ATOM   4109  C4    A   128      74.117  59.710  96.145  1.00  0.00           C  
ATOM   4110  C5    A   128      74.801  58.520  95.978  1.00  0.00           C  
ATOM   4111  C6    A   128      75.294  57.900  97.139  1.00  0.00           C  
ATOM   4112  N6    A   128      75.972  56.749  97.132  1.00  0.00           N  
ATOM   4113  N7    A   128      74.857  58.173  94.635  1.00  0.00           N  
ATOM   4114  C8    A   128      74.218  59.144  94.031  1.00  0.00           C  
ATOM   4115  N9    A   128      73.742  60.109  94.885  1.00  0.00           N  
ATOM   4116  H5'   A   128      72.271  61.604  90.624  1.00  0.00           H  
ATOM   4117 H5''   A   128      73.487  62.620  90.442  1.00  0.00           H  
ATOM   4118  H4'   A   128      72.343  63.086  92.423  1.00  0.00           H  
ATOM   4119  H3'   A   128      74.957  62.101  92.916  1.00  0.00           H  
ATOM   4120  H1'   A   128      72.232  61.429  95.164  1.00  0.00           H  
ATOM   4121  H2'   A   128      74.646  62.447  95.163  1.00  0.00           H  
ATOM   4122 HO2'   A   128      73.204  64.435  94.438  1.00  0.00           H  
ATOM   4123  H2    A   128      74.246  60.063  99.214  1.00  0.00           H  
ATOM   4124  H61   A   128      76.292  56.364  97.975  1.00  0.00           H  
ATOM   4125  H62   A   128      76.150  56.290  96.286  1.00  0.00           H  
ATOM   4126  H8    A   128      74.090  59.178  93.060  1.00  0.00           H  
ATOM   4127  P     C   129      76.240  64.427  92.881  1.00  0.00           P  
ATOM   4128  OP2   C   129      77.018  63.313  92.281  1.00  0.00           O  
ATOM   4129  OP1   C   129      76.408  65.805  92.354  1.00  0.00           O  
ATOM   4130  O5'   C   129      76.547  64.457  94.444  1.00  0.00           O  
ATOM   4131  C5'   C   129      75.996  65.466  95.276  1.00  0.00           C  
ATOM   4132  C4'   C   129      76.342  65.240  96.728  1.00  0.00           C  
ATOM   4133  O4'   C   129      75.793  63.973  97.176  1.00  0.00           O  
ATOM   4134  C3'   C   129      77.823  65.137  97.058  1.00  0.00           C  
ATOM   4135  O3'   C   129      78.461  66.400  97.140  1.00  0.00           O  
ATOM   4136  C1'   C   129      76.681  63.372  98.138  1.00  0.00           C  
ATOM   4137  C2'   C   129      77.819  64.368  98.371  1.00  0.00           C  
ATOM   4138  O2'   C   129      77.476  65.211  99.461  1.00  0.00           O  
ATOM   4139  N1    C   129      77.173  62.057  97.659  1.00  0.00           N  
ATOM   4140  C2    C   129      77.721  61.171  98.595  1.00  0.00           C  
ATOM   4141  O2    C   129      77.778  61.508  99.787  1.00  0.00           O  
ATOM   4142  N3    C   129      78.176  59.964  98.185  1.00  0.00           N  
ATOM   4143  C4    C   129      78.103  59.625  96.898  1.00  0.00           C  
ATOM   4144  N4    C   129      78.565  58.425  96.539  1.00  0.00           N  
ATOM   4145  C5    C   129      77.554  60.503  95.922  1.00  0.00           C  
ATOM   4146  C6    C   129      77.105  61.693  96.339  1.00  0.00           C  
ATOM   4147  H5'   C   129      75.022  65.466  95.175  1.00  0.00           H  
ATOM   4148 H5''   C   129      76.346  66.337  94.997  1.00  0.00           H  
ATOM   4149  H4'   C   129      75.947  65.962  97.262  1.00  0.00           H  
ATOM   4150  H3'   C   129      78.267  64.597  96.370  1.00  0.00           H  
ATOM   4151  H1'   C   129      76.181  63.248  98.971  1.00  0.00           H  
ATOM   4152  H2'   C   129      78.672  63.908  98.521  1.00  0.00           H  
ATOM   4153 HO2'   C   129      77.626  66.144  99.202  1.00  0.00           H  
ATOM   4154  H42   C   129      78.525  58.146  95.601  1.00  0.00           H  
ATOM   4155  H41   C   129      78.944  57.823  97.214  1.00  0.00           H  
ATOM   4156  H5    C   129      77.503  60.245  94.977  1.00  0.00           H  
ATOM   4157  H6    C   129      76.723  62.312  95.683  1.00  0.00           H  
ATOM   4158  P     A   130      80.039  66.528  96.860  1.00  0.00           P  
ATOM   4159  OP2   A   130      80.362  65.704  95.668  1.00  0.00           O  
ATOM   4160  OP1   A   130      80.394  67.969  96.874  1.00  0.00           O  
ATOM   4161  O5'   A   130      80.713  65.841  98.130  1.00  0.00           O  
ATOM   4162  C5'   A   130      80.600  66.424  99.419  1.00  0.00           C  
ATOM   4163  C4'   A   130      81.185  65.531 100.484  1.00  0.00           C  
ATOM   4164  O4'   A   130      80.462  64.273 100.522  1.00  0.00           O  
ATOM   4165  C3'   A   130      82.636  65.120 100.287  1.00  0.00           C  
ATOM   4166  O3'   A   130      83.555  66.130 100.669  1.00  0.00           O  
ATOM   4167  C1'   A   130      81.377  63.205 100.865  1.00  0.00           C  
ATOM   4168  C2'   A   130      82.739  63.853 101.123  1.00  0.00           C  
ATOM   4169  O2'   A   130      82.851  64.154 102.507  1.00  0.00           O  
ATOM   4170  N1    A   130      82.801  58.413  99.616  1.00  0.00           N  
ATOM   4171  C2    A   130      82.884  59.109 100.758  1.00  0.00           C  
ATOM   4172  N3    A   130      82.493  60.355 101.013  1.00  0.00           N  
ATOM   4173  C4    A   130      81.952  60.918  99.918  1.00  0.00           C  
ATOM   4174  C5    A   130      81.797  60.331  98.677  1.00  0.00           C  
ATOM   4175  C6    A   130      82.250  59.008  98.535  1.00  0.00           C  
ATOM   4176  N6    A   130      82.168  58.314  97.398  1.00  0.00           N  
ATOM   4177  N7    A   130      81.196  61.213  97.788  1.00  0.00           N  
ATOM   4178  C8    A   130      81.006  62.295  98.502  1.00  0.00           C  
ATOM   4179  N9    A   130      81.438  62.187  99.800  1.00  0.00           N  
ATOM   4180  H5'   A   130      79.653  66.581  99.618  1.00  0.00           H  
ATOM   4181 H5''   A   130      81.073  67.282  99.425  1.00  0.00           H  
ATOM   4182  H4'   A   130      81.097  65.975 101.355  1.00  0.00           H  
ATOM   4183  H3'   A   130      82.781  64.895  99.344  1.00  0.00           H  
ATOM   4184  H1'   A   130      81.050  62.794 101.692  1.00  0.00           H  
ATOM   4185  H2'   A   130      83.473  63.278 100.817  1.00  0.00           H  
ATOM   4186 HO2'   A   130      83.154  65.079 102.609  1.00  0.00           H  
ATOM   4187  H2    A   130      83.291  58.632 101.511  1.00  0.00           H  
ATOM   4188  H61   A   130      82.502  57.392  97.360  1.00  0.00           H  
ATOM   4189  H62   A   130      81.772  58.724  96.601  1.00  0.00           H  
ATOM   4190  H8    A   130      80.591  63.108  98.141  1.00  0.00           H  
ATOM   4191  P     G   131      84.944  66.287  99.871  1.00  0.00           P  
ATOM   4192  OP2   G   131      84.674  66.287  98.416  1.00  0.00           O  
ATOM   4193  OP1   G   131      85.681  67.418 100.469  1.00  0.00           O  
ATOM   4194  O5'   G   131      85.750  64.965 100.254  1.00  0.00           O  
ATOM   4195  C5'   G   131      86.346  64.825 101.560  1.00  0.00           C  
ATOM   4196  C4'   G   131      87.007  63.475 101.707  1.00  0.00           C  
ATOM   4197  O4'   G   131      86.023  62.421 101.526  1.00  0.00           O  
ATOM   4198  C3'   G   131      88.076  63.134 100.682  1.00  0.00           C  
ATOM   4199  O3'   G   131      89.319  63.759 100.972  1.00  0.00           O  
ATOM   4200  C1'   G   131      86.675  61.276 101.044  1.00  0.00           C  
ATOM   4201  C2'   G   131      88.147  61.617 100.809  1.00  0.00           C  
ATOM   4202  O2'   G   131      88.912  61.163 101.910  1.00  0.00           O  
ATOM   4203  N1    G   131      86.292  57.468  97.731  1.00  0.00           N  
ATOM   4204  C2    G   131      86.893  57.498  98.968  1.00  0.00           C  
ATOM   4205  N2    G   131      87.504  56.369  99.367  1.00  0.00           N  
ATOM   4206  N3    G   131      86.890  58.556  99.762  1.00  0.00           N  
ATOM   4207  C4    G   131      86.211  59.592  99.226  1.00  0.00           C  
ATOM   4208  C5    G   131      85.564  59.663  98.013  1.00  0.00           C  
ATOM   4209  C6    G   131      85.597  58.526  97.153  1.00  0.00           C  
ATOM   4210  O6    G   131      85.114  58.399  96.020  1.00  0.00           O  
ATOM   4211  N7    G   131      84.970  60.910  97.844  1.00  0.00           N  
ATOM   4212  C8    G   131      85.279  61.563  98.931  1.00  0.00           C  
ATOM   4213  N9    G   131      86.059  60.832  99.796  1.00  0.00           N  
ATOM   4214  H5'   G   131      85.579  64.942 102.339  1.00  0.00           H  
ATOM   4215 H5''   G   131      87.092  65.617 101.721  1.00  0.00           H  
ATOM   4216  H4'   G   131      87.469  63.509 102.704  1.00  0.00           H  
ATOM   4217  H3'   G   131      87.841  63.482  99.665  1.00  0.00           H  
ATOM   4218  H1'   G   131      86.651  60.435 101.752  1.00  0.00           H  
ATOM   4219  H2'   G   131      88.623  61.141  99.940  1.00  0.00           H  
ATOM   4220 HO2'   G   131      89.597  61.853 102.147  1.00  0.00           H  
ATOM   4221  H1    G   131      86.360  56.621  97.205  1.00  0.00           H  
ATOM   4222  H22   G   131      87.952  56.334 100.261  1.00  0.00           H  
ATOM   4223  H21   G   131      87.510  55.566  98.772  1.00  0.00           H  
ATOM   4224  H8    G   131      84.964  62.600  99.126  1.00  0.00           H  
ATOM   4225  P     A   132      90.053  64.652  99.856  1.00  0.00           P  
ATOM   4226  OP2   A   132      89.032  65.521  99.217  1.00  0.00           O  
ATOM   4227  OP1   A   132      91.255  65.265 100.474  1.00  0.00           O  
ATOM   4228  O5'   A   132      90.542  63.590  98.773  1.00  0.00           O  
ATOM   4229  C5'   A   132      91.545  62.636  99.089  1.00  0.00           C  
ATOM   4230  C4'   A   132      91.606  61.535  98.061  1.00  0.00           C  
ATOM   4231  O4'   A   132      90.348  60.834  98.045  1.00  0.00           O  
ATOM   4232  C3'   A   132      91.778  61.979  96.617  1.00  0.00           C  
ATOM   4233  O3'   A   132      93.131  62.209  96.264  1.00  0.00           O  
ATOM   4234  C1'   A   132      89.998  60.458  96.741  1.00  0.00           C  
ATOM   4235  C2'   A   132      91.187  60.797  95.853  1.00  0.00           C  
ATOM   4236  O2'   A   132      92.087  59.698  95.829  1.00  0.00           O  
ATOM   4237  N1    A   132      85.800  60.559  93.755  1.00  0.00           N  
ATOM   4238  C2    A   132      86.791  59.668  93.884  1.00  0.00           C  
ATOM   4239  N3    A   132      87.856  59.705  94.682  1.00  0.00           N  
ATOM   4240  C4    A   132      87.854  60.826  95.425  1.00  0.00           C  
ATOM   4241  C5    A   132      86.906  61.831  95.405  1.00  0.00           C  
ATOM   4242  C6    A   132      85.828  61.673  94.516  1.00  0.00           C  
ATOM   4243  N6    A   132      84.839  62.561  94.387  1.00  0.00           N  
ATOM   4244  N7    A   132      87.234  62.833  96.309  1.00  0.00           N  
ATOM   4245  C8    A   132      88.353  62.416  96.847  1.00  0.00           C  
ATOM   4246  N9    A   132      88.787  61.208  96.359  1.00  0.00           N  
ATOM   4247  H5'   A   132      91.349  62.244  99.966  1.00  0.00           H  
ATOM   4248 H5''   A   132      92.414  63.086  99.128  1.00  0.00           H  
ATOM   4249  H4'   A   132      92.320  60.910  98.307  1.00  0.00           H  
ATOM   4250  H3'   A   132      91.229  62.776  96.458  1.00  0.00           H  
ATOM   4251  H1'   A   132      89.816  59.495  96.689  1.00  0.00           H  
ATOM   4252  H2'   A   132      90.907  61.056  94.950  1.00  0.00           H  
ATOM   4253 HO2'   A   132      93.002  60.034  95.923  1.00  0.00           H  
ATOM   4254  H2    A   132      86.724  58.877  93.308  1.00  0.00           H  
ATOM   4255  H61   A   132      84.113  62.396  93.749  1.00  0.00           H  
ATOM   4256  H62   A   132      84.838  63.377  94.929  1.00  0.00           H  
ATOM   4257  H8    A   132      88.837  62.921  97.534  1.00  0.00           H  
ATOM   4258  P     U   133      93.547  63.597  95.578  1.00  0.00           P  
ATOM   4259  OP2   U   133      93.374  64.634  96.627  1.00  0.00           O  
ATOM   4260  OP1   U   133      94.889  63.369  94.985  1.00  0.00           O  
ATOM   4261  O5'   U   133      92.532  63.918  94.394  1.00  0.00           O  
ATOM   4262  C5'   U   133      92.207  65.258  94.054  1.00  0.00           C  
ATOM   4263  C4'   U   133      92.121  65.449  92.560  1.00  0.00           C  
ATOM   4264  O4'   U   133      93.431  65.257  91.974  1.00  0.00           O  
ATOM   4265  C3'   U   133      91.249  64.456  91.806  1.00  0.00           C  
ATOM   4266  O3'   U   133      89.864  64.717  91.949  1.00  0.00           O  
ATOM   4267  C1'   U   133      93.295  64.885  90.626  1.00  0.00           C  
ATOM   4268  C2'   U   133      91.779  64.649  90.380  1.00  0.00           C  
ATOM   4269  O2'   U   133      91.228  65.813  89.780  1.00  0.00           O  
ATOM   4270  N1    U   133      94.098  63.658  90.404  1.00  0.00           N  
ATOM   4271  C2    U   133      94.239  63.224  89.099  1.00  0.00           C  
ATOM   4272  O2    U   133      93.740  63.800  88.148  1.00  0.00           O  
ATOM   4273  N3    U   133      94.991  62.086  88.942  1.00  0.00           N  
ATOM   4274  C4    U   133      95.603  61.350  89.934  1.00  0.00           C  
ATOM   4275  O4    U   133      96.247  60.344  89.631  1.00  0.00           O  
ATOM   4276  C5    U   133      95.414  61.858  91.258  1.00  0.00           C  
ATOM   4277  C6    U   133      94.688  62.965  91.440  1.00  0.00           C  
ATOM   4278  H5'   U   133      92.897  65.854  94.413  1.00  0.00           H  
ATOM   4279 H5''   U   133      91.344  65.490  94.455  1.00  0.00           H  
ATOM   4280  H4'   U   133      91.812  66.356  92.361  1.00  0.00           H  
ATOM   4281  H3'   U   133      91.434  63.537  92.089  1.00  0.00           H  
ATOM   4282  H1'   U   133      93.612  65.594  90.028  1.00  0.00           H  
ATOM   4283  H2'   U   133      91.628  63.853  89.830  1.00  0.00           H  
ATOM   4284 HO2'   U   133      90.355  65.999  90.185  1.00  0.00           H  
ATOM   4285  H3    U   133      95.104  61.761  88.025  1.00  0.00           H  
ATOM   4286  H5    U   133      95.815  61.397  92.025  1.00  0.00           H  
ATOM   4287  H6    U   133      94.573  63.292  92.356  1.00  0.00           H  
ATOM   4288  P     C   134      88.856  63.535  92.359  1.00  0.00           P  
ATOM   4289  OP2   C   134      89.510  62.716  93.410  1.00  0.00           O  
ATOM   4290  OP1   C   134      87.524  64.137  92.620  1.00  0.00           O  
ATOM   4291  O5'   C   134      88.745  62.648  91.040  1.00  0.00           O  
ATOM   4292  C5'   C   134      88.163  63.171  89.856  1.00  0.00           C  
ATOM   4293  C4'   C   134      88.570  62.378  88.638  1.00  0.00           C  
ATOM   4294  O4'   C   134      90.011  62.408  88.470  1.00  0.00           O  
ATOM   4295  C3'   C   134      88.263  60.889  88.674  1.00  0.00           C  
ATOM   4296  O3'   C   134      86.912  60.596  88.362  1.00  0.00           O  
ATOM   4297  C1'   C   134      90.457  61.202  87.902  1.00  0.00           C  
ATOM   4298  C2'   C   134      89.226  60.350  87.634  1.00  0.00           C  
ATOM   4299  O2'   C   134      88.759  60.606  86.318  1.00  0.00           O  
ATOM   4300  N1    C   134      91.393  60.556  88.855  1.00  0.00           N  
ATOM   4301  C2    C   134      92.283  59.592  88.364  1.00  0.00           C  
ATOM   4302  O2    C   134      92.262  59.308  87.156  1.00  0.00           O  
ATOM   4303  N3    C   134      93.147  58.988  89.212  1.00  0.00           N  
ATOM   4304  C4    C   134      93.148  59.310  90.505  1.00  0.00           C  
ATOM   4305  N4    C   134      94.018  58.689  91.305  1.00  0.00           N  
ATOM   4306  C5    C   134      92.257  60.285  91.036  1.00  0.00           C  
ATOM   4307  C6    C   134      91.408  60.877  90.188  1.00  0.00           C  
ATOM   4308  H5'   C   134      88.450  64.101  89.743  1.00  0.00           H  
ATOM   4309 H5''   C   134      87.187  63.145  89.942  1.00  0.00           H  
ATOM   4310  H4'   C   134      88.143  62.771  87.848  1.00  0.00           H  
ATOM   4311  H3'   C   134      88.479  60.512  89.552  1.00  0.00           H  
ATOM   4312  H1'   C   134      90.921  61.374  87.056  1.00  0.00           H  
ATOM   4313  H2'   C   134      89.408  59.397  87.774  1.00  0.00           H  
ATOM   4314 HO2'   C   134      87.782  60.677  86.333  1.00  0.00           H  
ATOM   4315  H42   C   134      94.044  58.903  92.261  1.00  0.00           H  
ATOM   4316  H41   C   134      94.630  58.017  90.936  1.00  0.00           H  
ATOM   4317  H5    C   134      92.266  60.516  91.989  1.00  0.00           H  
ATOM   4318  H6    C   134      90.786  61.550  90.533  1.00  0.00           H  
ATOM   4319  P     U   135      86.085  59.548  89.257  1.00  0.00           P  
ATOM   4320  OP2   U   135      86.434  59.784  90.680  1.00  0.00           O  
ATOM   4321  OP1   U   135      84.663  59.600  88.831  1.00  0.00           O  
ATOM   4322  O5'   U   135      86.674  58.130  88.833  1.00  0.00           O  
ATOM   4323  C5'   U   135      86.496  57.630  87.517  1.00  0.00           C  
ATOM   4324  C4'   U   135      87.388  56.443  87.246  1.00  0.00           C  
ATOM   4325  O4'   U   135      88.768  56.861  87.381  1.00  0.00           O  
ATOM   4326  C3'   U   135      87.238  55.262  88.193  1.00  0.00           C  
ATOM   4327  O3'   U   135      86.248  54.339  87.774  1.00  0.00           O  
ATOM   4328  C1'   U   135      89.535  55.846  88.031  1.00  0.00           C  
ATOM   4329  C2'   U   135      88.623  54.630  88.188  1.00  0.00           C  
ATOM   4330  O2'   U   135      88.798  53.783  87.060  1.00  0.00           O  
ATOM   4331  N1    U   135      90.014  56.362  89.336  1.00  0.00           N  
ATOM   4332  C2    U   135      91.104  55.728  89.903  1.00  0.00           C  
ATOM   4333  O2    U   135      91.671  54.784  89.380  1.00  0.00           O  
ATOM   4334  N3    U   135      91.513  56.240  91.109  1.00  0.00           N  
ATOM   4335  C4    U   135      90.957  57.297  91.796  1.00  0.00           C  
ATOM   4336  O4    U   135      91.441  57.639  92.876  1.00  0.00           O  
ATOM   4337  C5    U   135      89.833  57.905  91.150  1.00  0.00           C  
ATOM   4338  C6    U   135      89.414  57.427  89.973  1.00  0.00           C  
ATOM   4339  H5'   U   135      86.707  58.340  86.874  1.00  0.00           H  
ATOM   4340 H5''   U   135      85.562  57.360  87.400  1.00  0.00           H  
ATOM   4341  H4'   U   135      87.249  56.132  86.328  1.00  0.00           H  
ATOM   4342  H3'   U   135      87.016  55.585  89.091  1.00  0.00           H  
ATOM   4343  H1'   U   135      90.305  55.603  87.475  1.00  0.00           H  
ATOM   4344  H2'   U   135      88.805  54.158  89.027  1.00  0.00           H  
ATOM   4345 HO2'   U   135      87.923  53.444  86.777  1.00  0.00           H  
ATOM   4346  H3    U   135      92.284  55.804  91.529  1.00  0.00           H  
ATOM   4347  H5    U   135      89.375  58.665  91.567  1.00  0.00           H  
ATOM   4348  H6    U   135      88.643  57.859  89.552  1.00  0.00           H  
ATOM   4349  P     U   136      85.129  53.828  88.807  1.00  0.00           P  
ATOM   4350  OP2   U   136      84.654  55.000  89.587  1.00  0.00           O  
ATOM   4351  OP1   U   136      84.150  53.002  88.055  1.00  0.00           O  
ATOM   4352  O5'   U   136      85.927  52.868  89.796  1.00  0.00           O  
ATOM   4353  C5'   U   136      86.461  51.634  89.342  1.00  0.00           C  
ATOM   4354  C4'   U   136      87.540  51.121  90.264  1.00  0.00           C  
ATOM   4355  O4'   U   136      88.603  52.106  90.359  1.00  0.00           O  
ATOM   4356  C3'   U   136      87.137  50.912  91.716  1.00  0.00           C  
ATOM   4357  O3'   U   136      86.484  49.675  91.937  1.00  0.00           O  
ATOM   4358  C1'   U   136      89.179  52.089  91.646  1.00  0.00           C  
ATOM   4359  C2'   U   136      88.487  50.963  92.419  1.00  0.00           C  
ATOM   4360  O2'   U   136      89.211  49.756  92.233  1.00  0.00           O  
ATOM   4361  N1    U   136      88.966  53.416  92.273  1.00  0.00           N  
ATOM   4362  C2    U   136      89.805  53.764  93.315  1.00  0.00           C  
ATOM   4363  O2    U   136      90.693  53.037  93.726  1.00  0.00           O  
ATOM   4364  N3    U   136      89.572  55.001  93.864  1.00  0.00           N  
ATOM   4365  C4    U   136      88.604  55.908  93.488  1.00  0.00           C  
ATOM   4366  O4    U   136      88.520  56.983  94.084  1.00  0.00           O  
ATOM   4367  C5    U   136      87.773  55.481  92.404  1.00  0.00           C  
ATOM   4368  C6    U   136      87.980  54.282  91.850  1.00  0.00           C  
ATOM   4369  H5'   U   136      86.840  51.760  88.447  1.00  0.00           H  
ATOM   4370 H5''   U   136      85.741  50.972  89.294  1.00  0.00           H  
ATOM   4371  H4'   U   136      87.906  50.283  89.914  1.00  0.00           H  
ATOM   4372  H3'   U   136      86.563  51.639  92.034  1.00  0.00           H  
ATOM   4373  H1'   U   136      90.141  51.904  91.598  1.00  0.00           H  
ATOM   4374  H2'   U   136      88.389  51.183  93.369  1.00  0.00           H  
ATOM   4375 HO2'   U   136      88.584  49.041  91.993  1.00  0.00           H  
ATOM   4376  H3    U   136      90.155  55.266  94.605  1.00  0.00           H  
ATOM   4377  H5    U   136      87.059  56.064  92.071  1.00  0.00           H  
ATOM   4378  H6    U   136      87.397  54.013  91.111  1.00  0.00           H  
ATOM   4379  P     C   137      85.191  49.601  92.889  1.00  0.00           P  
ATOM   4380  OP2   C   137      84.305  50.743  92.553  1.00  0.00           O  
ATOM   4381  OP1   C   137      84.657  48.216  92.831  1.00  0.00           O  
ATOM   4382  O5'   C   137      85.775  49.842  94.352  1.00  0.00           O  
ATOM   4383  C5'   C   137      86.646  48.898  94.955  1.00  0.00           C  
ATOM   4384  C4'   C   137      87.376  49.488  96.137  1.00  0.00           C  
ATOM   4385  O4'   C   137      88.148  50.639  95.704  1.00  0.00           O  
ATOM   4386  C3'   C   137      86.482  50.032  97.239  1.00  0.00           C  
ATOM   4387  O3'   C   137      86.045  49.011  98.122  1.00  0.00           O  
ATOM   4388  C1'   C   137      88.061  51.679  96.669  1.00  0.00           C  
ATOM   4389  C2'   C   137      87.375  51.078  97.894  1.00  0.00           C  
ATOM   4390  O2'   C   137      88.373  50.551  98.743  1.00  0.00           O  
ATOM   4391  N1    C   137      87.284  52.793  96.095  1.00  0.00           N  
ATOM   4392  C2    C   137      87.409  54.068  96.670  1.00  0.00           C  
ATOM   4393  O2    C   137      88.179  54.226  97.633  1.00  0.00           O  
ATOM   4394  N3    C   137      86.688  55.092  96.161  1.00  0.00           N  
ATOM   4395  C4    C   137      85.874  54.886  95.127  1.00  0.00           C  
ATOM   4396  N4    C   137      85.187  55.925  94.665  1.00  0.00           N  
ATOM   4397  C5    C   137      85.730  53.606  94.522  1.00  0.00           C  
ATOM   4398  C6    C   137      86.448  52.598  95.031  1.00  0.00           C  
ATOM   4399  H5'   C   137      87.302  48.599  94.291  1.00  0.00           H  
ATOM   4400 H5''   C   137      86.122  48.126  95.256  1.00  0.00           H  
ATOM   4401  H4'   C   137      87.970  48.650  96.530  1.00  0.00           H  
ATOM   4402  H3'   C   137      85.546  50.477  96.870  1.00  0.00           H  
ATOM   4403  H1'   C   137      89.020  52.094  97.012  1.00  0.00           H  
ATOM   4404  H2'   C   137      86.816  51.766  98.543  1.00  0.00           H  
ATOM   4405 HO2'   C   137      88.072  49.668  99.104  1.00  0.00           H  
ATOM   4406  H42   C   137      84.564  55.809  93.890  1.00  0.00           H  
ATOM   4407  H41   C   137      85.292  56.822  95.091  1.00  0.00           H  
ATOM   4408  H5    C   137      85.052  53.452  93.670  1.00  0.00           H  
ATOM   4409  H6    C   137      86.363  51.594  94.589  1.00  0.00           H  
ATOM   4410  P     U   138      84.532  49.023  98.660  1.00  0.00           P  
ATOM   4411  OP2   U   138      83.649  49.613  97.620  1.00  0.00           O  
ATOM   4412  OP1   U   138      84.234  47.677  99.196  1.00  0.00           O  
ATOM   4413  O5'   U   138      84.585  50.028  99.893  1.00  0.00           O  
ATOM   4414  C5'   U   138      85.380  49.725 101.052  1.00  0.00           C  
ATOM   4415  C4'   U   138      85.389  50.901 101.997  1.00  0.00           C  
ATOM   4416  O4'   U   138      86.042  52.035 101.370  1.00  0.00           O  
ATOM   4417  C3'   U   138      84.027  51.439 102.410  1.00  0.00           C  
ATOM   4418  O3'   U   138      83.435  50.699 103.465  1.00  0.00           O  
ATOM   4419  C1'   U   138      85.375  53.251 101.714  1.00  0.00           C  
ATOM   4420  C2'   U   138      84.339  52.883 102.777  1.00  0.00           C  
ATOM   4421  O2'   U   138      84.942  52.971 104.060  1.00  0.00           O  
ATOM   4422  N1    U   138      84.756  53.850 100.507  1.00  0.00           N  
ATOM   4423  C2    U   138      84.373  55.176 100.586  1.00  0.00           C  
ATOM   4424  O2    U   138      84.524  55.854 101.588  1.00  0.00           O  
ATOM   4425  N3    U   138      83.805  55.688  99.445  1.00  0.00           N  
ATOM   4426  C4    U   138      83.583  55.024  98.257  1.00  0.00           C  
ATOM   4427  O4    U   138      83.059  55.626  97.318  1.00  0.00           O  
ATOM   4428  C5    U   138      84.004  53.657  98.248  1.00  0.00           C  
ATOM   4429  C6    U   138      84.562  53.133  99.345  1.00  0.00           C  
ATOM   4430  H5'   U   138      86.409  49.483 100.751  1.00  0.00           H  
ATOM   4431 H5''   U   138      84.977  48.839 101.565  1.00  0.00           H  
ATOM   4432  H4'   U   138      85.888  50.651 102.804  1.00  0.00           H  
ATOM   4433  H3'   U   138      83.429  51.428 101.634  1.00  0.00           H  
ATOM   4434  H1'   U   138      86.021  53.884 102.093  1.00  0.00           H  
ATOM   4435  H2'   U   138      83.542  53.451 102.712  1.00  0.00           H  
ATOM   4436 HO2'   U   138      84.744  52.153 104.561  1.00  0.00           H  
ATOM   4437  H3    U   138      83.526  56.626  99.480  1.00  0.00           H  
ATOM   4438  H5    U   138      83.885  53.109  97.444  1.00  0.00           H  
ATOM   4439  H6    U   138      84.839  52.194  99.314  1.00  0.00           H  
ATOM   4440  P     G   139      81.836  50.580 103.571  1.00  0.00           P  
ATOM   4441  OP2   G   139      81.296  50.404 102.199  1.00  0.00           O  
ATOM   4442  OP1   G   139      81.518  49.577 104.619  1.00  0.00           O  
ATOM   4443  O5'   G   139      81.376  52.010 104.102  1.00  0.00           O  
ATOM   4444  C5'   G   139      81.702  52.439 105.415  1.00  0.00           C  
ATOM   4445  C4'   G   139      81.317  53.881 105.639  1.00  0.00           C  
ATOM   4446  O4'   G   139      82.033  54.731 104.705  1.00  0.00           O  
ATOM   4447  C3'   G   139      79.853  54.225 105.405  1.00  0.00           C  
ATOM   4448  O3'   G   139      79.025  53.898 106.509  1.00  0.00           O  
ATOM   4449  C1'   G   139      81.190  55.811 104.275  1.00  0.00           C  
ATOM   4450  C2'   G   139      79.906  55.715 105.101  1.00  0.00           C  
ATOM   4451  O2'   G   139      80.063  56.478 106.288  1.00  0.00           O  
ATOM   4452  N1    G   139      79.355  58.209 100.176  1.00  0.00           N  
ATOM   4453  C2    G   139      79.442  58.642 101.477  1.00  0.00           C  
ATOM   4454  N2    G   139      78.981  59.878 101.725  1.00  0.00           N  
ATOM   4455  N3    G   139      79.944  57.920 102.464  1.00  0.00           N  
ATOM   4456  C4    G   139      80.361  56.707 102.042  1.00  0.00           C  
ATOM   4457  C5    G   139      80.319  56.177 100.769  1.00  0.00           C  
ATOM   4458  C6    G   139      79.776  56.964  99.719  1.00  0.00           C  
ATOM   4459  O6    G   139      79.653  56.672  98.525  1.00  0.00           O  
ATOM   4460  N7    G   139      80.847  54.895 100.751  1.00  0.00           N  
ATOM   4461  C8    G   139      81.193  54.672 101.990  1.00  0.00           C  
ATOM   4462  N9    G   139      80.926  55.728 102.826  1.00  0.00           N  
ATOM   4463  H5'   G   139      82.667  52.342 105.554  1.00  0.00           H  
ATOM   4464 H5''   G   139      81.228  51.877 106.063  1.00  0.00           H  
ATOM   4465  H4'   G   139      81.560  54.136 106.554  1.00  0.00           H  
ATOM   4466  H3'   G   139      79.533  53.746 104.611  1.00  0.00           H  
ATOM   4467  H1'   G   139      81.645  56.656 104.477  1.00  0.00           H  
ATOM   4468  H2'   G   139      79.125  56.003 104.583  1.00  0.00           H  
ATOM   4469 HO2'   G   139      79.788  55.934 107.055  1.00  0.00           H  
ATOM   4470  H1    G   139      78.965  58.821  99.518  1.00  0.00           H  
ATOM   4471  H22   G   139      79.018  60.241 102.635  1.00  0.00           H  
ATOM   4472  H21   G   139      78.607  60.419 100.998  1.00  0.00           H  
ATOM   4473  H8    G   139      81.603  53.834 102.292  1.00  0.00           H  
ATOM   4474  P     U   140      77.486  53.501 106.273  1.00  0.00           P  
ATOM   4475  OP2   U   140      77.409  52.667 105.048  1.00  0.00           O  
ATOM   4476  OP1   U   140      76.944  52.978 107.553  1.00  0.00           O  
ATOM   4477  O5'   U   140      76.772  54.892 105.968  1.00  0.00           O  
ATOM   4478  C5'   U   140      76.648  55.885 106.976  1.00  0.00           C  
ATOM   4479  C4'   U   140      76.029  57.151 106.438  1.00  0.00           C  
ATOM   4480  O4'   U   140      76.879  57.718 105.408  1.00  0.00           O  
ATOM   4481  C3'   U   140      74.676  57.000 105.759  1.00  0.00           C  
ATOM   4482  O3'   U   140      73.597  56.954 106.677  1.00  0.00           O  
ATOM   4483  C1'   U   140      76.089  58.273 104.356  1.00  0.00           C  
ATOM   4484  C2'   U   140      74.636  58.203 104.827  1.00  0.00           C  
ATOM   4485  O2'   U   140      74.322  59.393 105.536  1.00  0.00           O  
ATOM   4486  N1    U   140      76.309  57.519 103.098  1.00  0.00           N  
ATOM   4487  C2    U   140      75.892  58.117 101.923  1.00  0.00           C  
ATOM   4488  O2    U   140      75.365  59.214 101.885  1.00  0.00           O  
ATOM   4489  N3    U   140      76.117  57.382 100.784  1.00  0.00           N  
ATOM   4490  C4    U   140      76.703  56.137 100.700  1.00  0.00           C  
ATOM   4491  O4    U   140      76.834  55.604  99.596  1.00  0.00           O  
ATOM   4492  C5    U   140      77.109  55.580 101.954  1.00  0.00           C  
ATOM   4493  C6    U   140      76.903  56.274 103.078  1.00  0.00           C  
ATOM   4494  H5'   U   140      77.537  56.092 107.333  1.00  0.00           H  
ATOM   4495 H5''   U   140      76.085  55.538 107.700  1.00  0.00           H  
ATOM   4496  H4'   U   140      75.944  57.796 107.171  1.00  0.00           H  
ATOM   4497  H3'   U   140      74.675  56.179 105.223  1.00  0.00           H  
ATOM   4498  H1'   U   140      76.342  59.209 104.219  1.00  0.00           H  
ATOM   4499  H2'   U   140      74.022  58.055 104.077  1.00  0.00           H  
ATOM   4500 HO2'   U   140      73.894  59.156 106.385  1.00  0.00           H  
ATOM   4501  H3    U   140      75.829  57.787  99.941  1.00  0.00           H  
ATOM   4502  H5    U   140      77.535  54.698 101.988  1.00  0.00           H  
ATOM   4503  H6    U   140      77.188  55.872 103.924  1.00  0.00           H  
ATOM   4504  P     U   141      72.268  56.123 106.325  1.00  0.00           P  
ATOM   4505  OP2   U   141      72.678  54.874 105.634  1.00  0.00           O  
ATOM   4506  OP1   U   141      71.435  56.043 107.553  1.00  0.00           O  
ATOM   4507  O5'   U   141      71.506  57.043 105.271  1.00  0.00           O  
ATOM   4508  C5'   U   141      70.928  58.278 105.664  1.00  0.00           C  
ATOM   4509  C4'   U   141      70.348  59.022 104.486  1.00  0.00           C  
ATOM   4510  O4'   U   141      71.401  59.355 103.544  1.00  0.00           O  
ATOM   4511  C3'   U   141      69.329  58.264 103.651  1.00  0.00           C  
ATOM   4512  O3'   U   141      68.028  58.284 104.212  1.00  0.00           O  
ATOM   4513  C1'   U   141      70.925  59.228 102.200  1.00  0.00           C  
ATOM   4514  C2'   U   141      69.423  58.959 102.300  1.00  0.00           C  
ATOM   4515  O2'   U   141      68.733  60.201 102.310  1.00  0.00           O  
ATOM   4516  N1    U   141      71.647  58.134 101.505  1.00  0.00           N  
ATOM   4517  C2    U   141      71.576  58.109 100.125  1.00  0.00           C  
ATOM   4518  O2    U   141      70.958  58.934  99.474  1.00  0.00           O  
ATOM   4519  N3    U   141      72.260  57.080  99.525  1.00  0.00           N  
ATOM   4520  C4    U   141      72.992  56.092 100.148  1.00  0.00           C  
ATOM   4521  O4    U   141      73.550  55.231  99.467  1.00  0.00           O  
ATOM   4522  C5    U   141      73.020  56.181 101.577  1.00  0.00           C  
ATOM   4523  C6    U   141      72.365  57.174 102.187  1.00  0.00           C  
ATOM   4524  H5'   U   141      71.618  58.834 106.084  1.00  0.00           H  
ATOM   4525 H5''   U   141      70.217  58.106 106.315  1.00  0.00           H  
ATOM   4526  H4'   U   141      69.938  59.851 104.812  1.00  0.00           H  
ATOM   4527  H3'   U   141      69.622  57.333 103.553  1.00  0.00           H  
ATOM   4528  H1'   U   141      71.075  60.069 101.720  1.00  0.00           H  
ATOM   4529  H2'   U   141      69.114  58.378 101.573  1.00  0.00           H  
ATOM   4530 HO2'   U   141      68.091  60.202 103.050  1.00  0.00           H  
ATOM   4531  H3    U   141      72.222  57.044  98.547  1.00  0.00           H  
ATOM   4532  H5    U   141      73.519  55.520 102.103  1.00  0.00           H  
ATOM   4533  H6    U   141      72.399  57.213 103.165  1.00  0.00           H  
ATOM   4534  P     G   142      67.027  57.046 103.983  1.00  0.00           P  
ATOM   4535  OP2   G   142      67.822  55.794 104.056  1.00  0.00           O  
ATOM   4536  OP1   G   142      65.857  57.228 104.879  1.00  0.00           O  
ATOM   4537  O5'   G   142      66.529  57.227 102.480  1.00  0.00           O  
ATOM   4538  C5'   G   142      65.687  58.309 102.116  1.00  0.00           C  
ATOM   4539  C4'   G   142      65.494  58.384 100.622  1.00  0.00           C  
ATOM   4540  O4'   G   142      66.776  58.576  99.970  1.00  0.00           O  
ATOM   4541  C3'   G   142      64.925  57.138  99.959  1.00  0.00           C  
ATOM   4542  O3'   G   142      63.514  57.047 100.069  1.00  0.00           O  
ATOM   4543  C1'   G   142      66.820  57.843  98.737  1.00  0.00           C  
ATOM   4544  C2'   G   142      65.418  57.269  98.525  1.00  0.00           C  
ATOM   4545  O2'   G   142      64.641  58.209  97.796  1.00  0.00           O  
ATOM   4546  N1    G   142      69.530  54.461  96.066  1.00  0.00           N  
ATOM   4547  C2    G   142      68.577  55.353  95.636  1.00  0.00           C  
ATOM   4548  N2    G   142      68.307  55.348  94.323  1.00  0.00           N  
ATOM   4549  N3    G   142      67.936  56.190  96.435  1.00  0.00           N  
ATOM   4550  C4    G   142      68.328  56.063  97.720  1.00  0.00           C  
ATOM   4551  C5    G   142      69.269  55.206  98.253  1.00  0.00           C  
ATOM   4552  C6    G   142      69.949  54.313  97.385  1.00  0.00           C  
ATOM   4553  O6    G   142      70.816  53.477  97.665  1.00  0.00           O  
ATOM   4554  N7    G   142      69.381  55.388  99.624  1.00  0.00           N  
ATOM   4555  C8    G   142      68.522  56.334  99.895  1.00  0.00           C  
ATOM   4556  N9    G   142      67.850  56.788  98.786  1.00  0.00           N  
ATOM   4557  H5'   G   142      66.088  59.147 102.429  1.00  0.00           H  
ATOM   4558 H5''   G   142      64.813  58.194 102.546  1.00  0.00           H  
ATOM   4559  H4'   G   142      64.913  59.147 100.413  1.00  0.00           H  
ATOM   4560  H3'   G   142      65.330  56.344 100.366  1.00  0.00           H  
ATOM   4561  H1'   G   142      67.029  58.470  98.011  1.00  0.00           H  
ATOM   4562  H2'   G   142      65.452  56.399  98.075  1.00  0.00           H  
ATOM   4563 HO2'   G   142      63.782  58.333  98.249  1.00  0.00           H  
ATOM   4564  H1    G   142      69.948  53.883  95.394  1.00  0.00           H  
ATOM   4565  H22   G   142      67.636  55.962  93.959  1.00  0.00           H  
ATOM   4566  H21   G   142      68.778  54.730  93.725  1.00  0.00           H  
ATOM   4567  H8    G   142      68.374  56.684 100.798  1.00  0.00           H  
ATOM   4568  P     A   143      62.796  55.609 100.086  1.00  0.00           P  
ATOM   4569  OP2   A   143      63.607  54.701 100.936  1.00  0.00           O  
ATOM   4570  OP1   A   143      61.360  55.815 100.392  1.00  0.00           O  
ATOM   4571  O5'   A   143      62.913  55.104  98.579  1.00  0.00           O  
ATOM   4572  C5'   A   143      62.222  55.769  97.532  1.00  0.00           C  
ATOM   4573  C4'   A   143      62.576  55.197  96.183  1.00  0.00           C  
ATOM   4574  O4'   A   143      63.993  55.379  95.928  1.00  0.00           O  
ATOM   4575  C3'   A   143      62.359  53.700  96.016  1.00  0.00           C  
ATOM   4576  O3'   A   143      61.012  53.364  95.728  1.00  0.00           O  
ATOM   4577  C1'   A   143      64.520  54.247  95.229  1.00  0.00           C  
ATOM   4578  C2'   A   143      63.329  53.348  94.895  1.00  0.00           C  
ATOM   4579  O2'   A   143      62.810  53.723  93.628  1.00  0.00           O  
ATOM   4580  N1    A   143      68.295  50.738  95.279  1.00  0.00           N  
ATOM   4581  C2    A   143      67.497  51.189  94.301  1.00  0.00           C  
ATOM   4582  N3    A   143      66.533  52.105  94.359  1.00  0.00           N  
ATOM   4583  C4    A   143      66.413  52.592  95.607  1.00  0.00           C  
ATOM   4584  C5    A   143      67.158  52.228  96.712  1.00  0.00           C  
ATOM   4585  C6    A   143      68.149  51.248  96.520  1.00  0.00           C  
ATOM   4586  N6    A   143      68.943  50.798  97.494  1.00  0.00           N  
ATOM   4587  N7    A   143      66.755  52.942  97.832  1.00  0.00           N  
ATOM   4588  C8    A   143      65.790  53.708  97.386  1.00  0.00           C  
ATOM   4589  N9    A   143      65.531  53.549  96.047  1.00  0.00           N  
ATOM   4590  H5'   A   143      62.458  56.721  97.547  1.00  0.00           H  
ATOM   4591 H5''   A   143      61.258  55.677  97.675  1.00  0.00           H  
ATOM   4592  H4'   A   143      62.065  55.670  95.493  1.00  0.00           H  
ATOM   4593  H3'   A   143      62.637  53.242  96.836  1.00  0.00           H  
ATOM   4594  H1'   A   143      64.934  54.561  94.399  1.00  0.00           H  
ATOM   4595  H2'   A   143      63.577  52.399  94.920  1.00  0.00           H  
ATOM   4596 HO2'   A   143      61.838  53.828  93.700  1.00  0.00           H  
ATOM   4597  H2    A   143      67.644  50.787  93.419  1.00  0.00           H  
ATOM   4598  H61   A   143      69.616  50.112  97.299  1.00  0.00           H  
ATOM   4599  H62   A   143      68.856  51.153  98.402  1.00  0.00           H  
ATOM   4600  H8    A   143      65.300  54.337  97.956  1.00  0.00           H  
ATOM   4601  P     U   144      60.386  52.014  96.330  1.00  0.00           P  
ATOM   4602  OP2   U   144      60.831  51.828  97.736  1.00  0.00           O  
ATOM   4603  OP1   U   144      58.930  52.041  96.006  1.00  0.00           O  
ATOM   4604  O5'   U   144      61.081  50.856  95.484  1.00  0.00           O  
ATOM   4605  C5'   U   144      60.846  50.710  94.071  1.00  0.00           C  
ATOM   4606  C4'   U   144      61.794  49.685  93.505  1.00  0.00           C  
ATOM   4607  O4'   U   144      63.159  50.124  93.752  1.00  0.00           O  
ATOM   4608  C3'   U   144      61.722  48.316  94.169  1.00  0.00           C  
ATOM   4609  O3'   U   144      60.680  47.503  93.636  1.00  0.00           O  
ATOM   4610  C1'   U   144      63.970  48.997  94.017  1.00  0.00           C  
ATOM   4611  C2'   U   144      63.101  47.746  93.879  1.00  0.00           C  
ATOM   4612  O2'   U   144      63.203  47.254  92.562  1.00  0.00           O  
ATOM   4613  N1    U   144      64.580  49.113  95.352  1.00  0.00           N  
ATOM   4614  C2    U   144      65.742  48.398  95.581  1.00  0.00           C  
ATOM   4615  O2    U   144      66.255  47.692  94.740  1.00  0.00           O  
ATOM   4616  N3    U   144      66.277  48.538  96.835  1.00  0.00           N  
ATOM   4617  C4    U   144      65.779  49.304  97.867  1.00  0.00           C  
ATOM   4618  O4    U   144      66.394  49.351  98.931  1.00  0.00           O  
ATOM   4619  C5    U   144      64.570  50.011  97.558  1.00  0.00           C  
ATOM   4620  C6    U   144      64.028  49.895  96.344  1.00  0.00           C  
ATOM   4621  H5'   U   144      60.987  51.674  93.562  1.00  0.00           H  
ATOM   4622 H5''   U   144      59.806  50.399  93.890  1.00  0.00           H  
ATOM   4623  H4'   U   144      61.509  49.611  92.445  1.00  0.00           H  
ATOM   4624  H3'   U   144      61.491  48.358  95.243  1.00  0.00           H  
ATOM   4625  H1'   U   144      64.795  48.894  93.297  1.00  0.00           H  
ATOM   4626  H2'   U   144      63.352  46.893  94.525  1.00  0.00           H  
ATOM   4627 HO2'   U   144      63.381  46.270  92.586  1.00  0.00           H  
ATOM   4628  H3    U   144      67.118  48.028  97.022  1.00  0.00           H  
ATOM   4629  H5    U   144      64.090  50.645  98.319  1.00  0.00           H  
ATOM   4630  H6    U   144      63.100  50.446  96.126  1.00  0.00           H  
ATOM   4631  P     A   145      60.115  46.257  94.478  1.00  0.00           P  
ATOM   4632  OP2   A   145      60.349  46.531  95.918  1.00  0.00           O  
ATOM   4633  OP1   A   145      58.741  45.963  94.000  1.00  0.00           O  
ATOM   4634  O5'   A   145      61.055  45.044  94.049  1.00  0.00           O  
ATOM   4635  C5'   A   145      61.118  44.613  92.698  1.00  0.00           C  
ATOM   4636  C4'   A   145      62.228  43.613  92.486  1.00  0.00           C  
ATOM   4637  O4'   A   145      63.527  44.161  92.856  1.00  0.00           O  
ATOM   4638  C3'   A   145      62.129  42.326  93.291  1.00  0.00           C  
ATOM   4639  O3'   A   145      61.222  41.391  92.734  1.00  0.00           O  
ATOM   4640  C1'   A   145      64.355  43.122  93.353  1.00  0.00           C  
ATOM   4641  C2'   A   145      63.568  41.820  93.218  1.00  0.00           C  
ATOM   4642  O2'   A   145      63.846  41.242  91.951  1.00  0.00           O  
ATOM   4643  N1    A   145      67.578  42.134  97.250  1.00  0.00           N  
ATOM   4644  C2    A   145      67.514  41.670  95.995  1.00  0.00           C  
ATOM   4645  N3    A   145      66.646  41.970  95.031  1.00  0.00           N  
ATOM   4646  C4    A   145      65.747  42.871  95.465  1.00  0.00           C  
ATOM   4647  C5    A   145      65.684  43.439  96.724  1.00  0.00           C  
ATOM   4648  C6    A   145      66.660  43.038  97.654  1.00  0.00           C  
ATOM   4649  N6    A   145      66.725  43.500  98.905  1.00  0.00           N  
ATOM   4650  N7    A   145      64.621  44.328  96.809  1.00  0.00           N  
ATOM   4651  C8    A   145      64.075  44.279  95.619  1.00  0.00           C  
ATOM   4652  N9    A   145      64.705  43.417  94.755  1.00  0.00           N  
ATOM   4653  H5'   A   145      61.274  45.389  92.121  1.00  0.00           H  
ATOM   4654 H5''   A   145      60.264  44.199  92.454  1.00  0.00           H  
ATOM   4655  H4'   A   145      62.235  43.390  91.532  1.00  0.00           H  
ATOM   4656  H3'   A   145      61.879  42.501  94.223  1.00  0.00           H  
ATOM   4657  H1'   A   145      65.174  43.064  92.817  1.00  0.00           H  
ATOM   4658  H2'   A   145      63.769  41.202  93.952  1.00  0.00           H  
ATOM   4659 HO2'   A   145      63.013  40.899  91.567  1.00  0.00           H  
ATOM   4660  H2    A   145      68.203  41.016  95.753  1.00  0.00           H  
ATOM   4661  H61   A   145      67.429  43.182  99.508  1.00  0.00           H  
ATOM   4662  H62   A   145      66.069  44.156  99.220  1.00  0.00           H  
ATOM   4663  H8    A   145      63.288  44.808  95.369  1.00  0.00           H  
ATOM   4664  P     U   146      60.282  40.508  93.692  1.00  0.00           P  
ATOM   4665  OP2   U   146      59.626  41.422  94.660  1.00  0.00           O  
ATOM   4666  OP1   U   146      59.449  39.627  92.834  1.00  0.00           O  
ATOM   4667  O5'   U   146      61.305  39.590  94.495  1.00  0.00           O  
ATOM   4668  C5'   U   146      62.058  38.585  93.834  1.00  0.00           C  
ATOM   4669  C4'   U   146      63.094  37.974  94.745  1.00  0.00           C  
ATOM   4670  O4'   U   146      63.963  39.054  95.162  1.00  0.00           O  
ATOM   4671  C3'   U   146      62.574  37.363  96.037  1.00  0.00           C  
ATOM   4672  O3'   U   146      62.140  36.024  95.880  1.00  0.00           O  
ATOM   4673  C1'   U   146      64.323  38.867  96.522  1.00  0.00           C  
ATOM   4674  C2'   U   146      63.748  37.526  96.989  1.00  0.00           C  
ATOM   4675  O2'   U   146      64.719  36.508  96.788  1.00  0.00           O  
ATOM   4676  N1    U   146      63.818  40.005  97.327  1.00  0.00           N  
ATOM   4677  C2    U   146      64.409  40.218  98.558  1.00  0.00           C  
ATOM   4678  O2    U   146      65.308  39.520  98.995  1.00  0.00           O  
ATOM   4679  N3    U   146      63.911  41.283  99.268  1.00  0.00           N  
ATOM   4680  C4    U   146      62.902  42.141  98.882  1.00  0.00           C  
ATOM   4681  O4    U   146      62.565  43.055  99.635  1.00  0.00           O  
ATOM   4682  C5    U   146      62.338  41.860  97.597  1.00  0.00           C  
ATOM   4683  C6    U   146      62.805  40.830  96.884  1.00  0.00           C  
ATOM   4684  H5'   U   146      62.509  38.981  93.059  1.00  0.00           H  
ATOM   4685 H5''   U   146      61.451  37.881  93.525  1.00  0.00           H  
ATOM   4686  H4'   U   146      63.636  37.307  94.275  1.00  0.00           H  
ATOM   4687  H3'   U   146      61.827  37.907  96.362  1.00  0.00           H  
ATOM   4688  H1'   U   146      65.301  38.836  96.580  1.00  0.00           H  
ATOM   4689  H2'   U   146      63.452  37.564  97.922  1.00  0.00           H  
ATOM   4690 HO2'   U   146      64.276  35.712  96.425  1.00  0.00           H  
ATOM   4691  H3    U   146      64.315  41.451 100.144  1.00  0.00           H  
ATOM   4692  H5    U   146      61.616  42.420  97.242  1.00  0.00           H  
ATOM   4693  H6    U   146      62.402  40.659  96.009  1.00  0.00           H  
ATOM   4694  P     G   147      60.678  35.583  96.381  1.00  0.00           P  
ATOM   4695  OP2   G   147      59.703  36.594  95.900  1.00  0.00           O  
ATOM   4696  OP1   G   147      60.484  34.152  96.033  1.00  0.00           O  
ATOM   4697  O5'   G   147      60.763  35.696  97.968  1.00  0.00           O  
ATOM   4698  C5'   G   147      61.640  34.864  98.712  1.00  0.00           C  
ATOM   4699  C4'   G   147      61.623  35.214 100.183  1.00  0.00           C  
ATOM   4700  O4'   G   147      62.340  36.461 100.410  1.00  0.00           O  
ATOM   4701  C3'   G   147      60.276  35.471 100.842  1.00  0.00           C  
ATOM   4702  O3'   G   147      59.540  34.285 101.141  1.00  0.00           O  
ATOM   4703  C1'   G   147      61.812  37.112 101.538  1.00  0.00           C  
ATOM   4704  C2'   G   147      60.714  36.207 102.101  1.00  0.00           C  
ATOM   4705  O2'   G   147      61.276  35.347 103.068  1.00  0.00           O  
ATOM   4706  N1    G   147      59.490  41.384 102.983  1.00  0.00           N  
ATOM   4707  C2    G   147      60.004  40.371 103.749  1.00  0.00           C  
ATOM   4708  N2    G   147      59.856  40.497 105.074  1.00  0.00           N  
ATOM   4709  N3    G   147      60.617  39.309 103.253  1.00  0.00           N  
ATOM   4710  C4    G   147      60.676  39.343 101.905  1.00  0.00           C  
ATOM   4711  C5    G   147      60.198  40.311 101.047  1.00  0.00           C  
ATOM   4712  C6    G   147      59.543  41.445 101.594  1.00  0.00           C  
ATOM   4713  O6    G   147      59.052  42.409 101.004  1.00  0.00           O  
ATOM   4714  N7    G   147      60.465  39.974  99.724  1.00  0.00           N  
ATOM   4715  C8    G   147      61.086  38.826  99.801  1.00  0.00           C  
ATOM   4716  N9    G   147      61.231  38.375 101.093  1.00  0.00           N  
ATOM   4717  H5'   G   147      62.551  34.970  98.368  1.00  0.00           H  
ATOM   4718 H5''   G   147      61.364  33.929  98.602  1.00  0.00           H  
ATOM   4719  H4'   G   147      62.065  34.334 100.673  1.00  0.00           H  
ATOM   4720  H3'   G   147      59.575  36.038 100.211  1.00  0.00           H  
ATOM   4721  H1'   G   147      62.504  37.327 102.365  1.00  0.00           H  
ATOM   4722  H2'   G   147      59.878  36.700 102.617  1.00  0.00           H  
ATOM   4723 HO2'   G   147      60.978  34.408 102.894  1.00  0.00           H  
ATOM   4724  H1    G   147      59.042  42.141 103.458  1.00  0.00           H  
ATOM   4725  H22   G   147      60.209  39.789 105.685  1.00  0.00           H  
ATOM   4726  H21   G   147      59.393  41.298 105.451  1.00  0.00           H  
ATOM   4727  H8    G   147      61.443  38.269  98.921  1.00  0.00           H  
ATOM   4728  P     G   148      57.925  34.297 101.053  1.00  0.00           P  
ATOM   4729  OP2   G   148      57.492  35.262 100.003  1.00  0.00           O  
ATOM   4730  OP1   G   148      57.462  32.889 100.993  1.00  0.00           O  
ATOM   4731  O5'   G   148      57.465  34.903 102.451  1.00  0.00           O  
ATOM   4732  C5'   G   148      57.780  34.250 103.689  1.00  0.00           C  
ATOM   4733  C4'   G   148      57.411  35.152 104.850  1.00  0.00           C  
ATOM   4734  O4'   G   148      58.136  36.405 104.739  1.00  0.00           O  
ATOM   4735  C3'   G   148      55.956  35.602 104.934  1.00  0.00           C  
ATOM   4736  O3'   G   148      55.094  34.630 105.504  1.00  0.00           O  
ATOM   4737  C1'   G   148      57.348  37.455 105.276  1.00  0.00           C  
ATOM   4738  C2'   G   148      56.063  36.831 105.817  1.00  0.00           C  
ATOM   4739  O2'   G   148      56.236  36.491 107.177  1.00  0.00           O  
ATOM   4740  N1    G   148      55.563  42.076 104.214  1.00  0.00           N  
ATOM   4741  C2    G   148      55.687  41.450 105.424  1.00  0.00           C  
ATOM   4742  N2    G   148      55.272  42.143 106.487  1.00  0.00           N  
ATOM   4743  N3    G   148      56.175  40.234 105.578  1.00  0.00           N  
ATOM   4744  C4    G   148      56.528  39.680 104.399  1.00  0.00           C  
ATOM   4745  C5    G   148      56.438  40.219 103.134  1.00  0.00           C  
ATOM   4746  C6    G   148      55.920  41.530 102.988  1.00  0.00           C  
ATOM   4747  O6    G   148      55.763  42.191 101.952  1.00  0.00           O  
ATOM   4748  N7    G   148      56.901  39.322 102.180  1.00  0.00           N  
ATOM   4749  C8    G   148      57.259  38.274 102.869  1.00  0.00           C  
ATOM   4750  N9    G   148      57.060  38.425 104.224  1.00  0.00           N  
ATOM   4751  H5'   G   148      58.852  34.008 103.727  1.00  0.00           H  
ATOM   4752 H5''   G   148      57.233  33.298 103.763  1.00  0.00           H  
ATOM   4753  H4'   G   148      57.650  34.554 105.741  1.00  0.00           H  
ATOM   4754  H3'   G   148      55.496  35.796 103.953  1.00  0.00           H  
ATOM   4755  H1'   G   148      57.813  38.002 106.109  1.00  0.00           H  
ATOM   4756  H2'   G   148      55.157  37.453 105.789  1.00  0.00           H  
ATOM   4757 HO2'   G   148      55.865  35.577 107.343  1.00  0.00           H  
ATOM   4758  H1    G   148      55.184  43.001 104.210  1.00  0.00           H  
ATOM   4759  H22   G   148      55.333  41.740 107.401  1.00  0.00           H  
ATOM   4760  H21   G   148      54.902  43.064 106.371  1.00  0.00           H  
ATOM   4761  H8    G   148      57.675  37.362 102.413  1.00  0.00           H  
ATOM   4762  P     A   149      53.590  34.507 104.966  1.00  0.00           P  
ATOM   4763  OP2   A   149      53.589  34.702 103.491  1.00  0.00           O  
ATOM   4764  OP1   A   149      53.079  33.238 105.537  1.00  0.00           O  
ATOM   4765  O5'   A   149      52.832  35.742 105.635  1.00  0.00           O  
ATOM   4766  C5'   A   149      52.656  35.820 107.063  1.00  0.00           C  
ATOM   4767  C4'   A   149      52.157  37.188 107.471  1.00  0.00           C  
ATOM   4768  O4'   A   149      53.093  38.205 107.019  1.00  0.00           O  
ATOM   4769  C3'   A   149      50.823  37.665 106.913  1.00  0.00           C  
ATOM   4770  O3'   A   149      49.722  37.124 107.635  1.00  0.00           O  
ATOM   4771  C1'   A   149      52.400  39.416 106.779  1.00  0.00           C  
ATOM   4772  C2'   A   149      50.930  39.171 107.126  1.00  0.00           C  
ATOM   4773  O2'   A   149      50.720  39.548 108.472  1.00  0.00           O  
ATOM   4774  N1    A   149      51.755  43.131 103.300  1.00  0.00           N  
ATOM   4775  C2    A   149      51.530  43.085 104.613  1.00  0.00           C  
ATOM   4776  N3    A   149      51.724  42.085 105.464  1.00  0.00           N  
ATOM   4777  C4    A   149      52.227  41.015 104.831  1.00  0.00           C  
ATOM   4778  C5    A   149      52.514  40.909 103.487  1.00  0.00           C  
ATOM   4779  C6    A   149      52.251  42.031 102.693  1.00  0.00           C  
ATOM   4780  N6    A   149      52.455  42.062 101.385  1.00  0.00           N  
ATOM   4781  N7    A   149      53.027  39.657 103.188  1.00  0.00           N  
ATOM   4782  C8    A   149      53.037  39.040 104.339  1.00  0.00           C  
ATOM   4783  N9    A   149      52.558  39.800 105.378  1.00  0.00           N  
ATOM   4784  H5'   A   149      53.607  35.612 107.574  1.00  0.00           H  
ATOM   4785 H5''   A   149      51.938  35.056 107.398  1.00  0.00           H  
ATOM   4786  H4'   A   149      52.042  37.117 108.563  1.00  0.00           H  
ATOM   4787  H3'   A   149      50.639  37.349 105.876  1.00  0.00           H  
ATOM   4788  H1'   A   149      52.736  40.265 107.392  1.00  0.00           H  
ATOM   4789  H2'   A   149      50.177  39.734 106.557  1.00  0.00           H  
ATOM   4790 HO2'   A   149      50.154  38.860 108.928  1.00  0.00           H  
ATOM   4791  H2    A   149      51.124  44.006 105.055  1.00  0.00           H  
ATOM   4792  H61   A   149      52.244  42.890 100.865  1.00  0.00           H  
ATOM   4793  H62   A   149      52.821  41.259 100.917  1.00  0.00           H  
ATOM   4794  H8    A   149      53.391  38.005 104.465  1.00  0.00           H  
ATOM   4795  P     U   150      48.398  36.639 106.852  1.00  0.00           P  
ATOM   4796  OP2   U   150      48.797  35.923 105.610  1.00  0.00           O  
ATOM   4797  OP1   U   150      47.571  35.939 107.864  1.00  0.00           O  
ATOM   4798  O5'   U   150      47.662  37.987 106.428  1.00  0.00           O  
ATOM   4799  C5'   U   150      47.072  38.851 107.409  1.00  0.00           C  
ATOM   4800  C4'   U   150      46.822  40.219 106.819  1.00  0.00           C  
ATOM   4801  O4'   U   150      48.063  40.723 106.250  1.00  0.00           O  
ATOM   4802  C3'   U   150      45.832  40.299 105.664  1.00  0.00           C  
ATOM   4803  O3'   U   150      44.475  40.358 106.110  1.00  0.00           O  
ATOM   4804  C1'   U   150      47.789  41.495 105.101  1.00  0.00           C  
ATOM   4805  C2'   U   150      46.267  41.586 104.969  1.00  0.00           C  
ATOM   4806  O2'   U   150      45.842  42.751 105.647  1.00  0.00           O  
ATOM   4807  N1    U   150      48.443  40.888 103.929  1.00  0.00           N  
ATOM   4808  C2    U   150      48.605  41.681 102.797  1.00  0.00           C  
ATOM   4809  O2    U   150      48.194  42.830 102.726  1.00  0.00           O  
ATOM   4810  N3    U   150      49.255  41.071 101.747  1.00  0.00           N  
ATOM   4811  C4    U   150      49.737  39.773 101.707  1.00  0.00           C  
ATOM   4812  O4    U   150      50.305  39.369 100.690  1.00  0.00           O  
ATOM   4813  C5    U   150      49.513  39.012 102.904  1.00  0.00           C  
ATOM   4814  C6    U   150      48.892  39.579 103.946  1.00  0.00           C  
ATOM   4815  H5'   U   150      47.734  38.941 108.282  1.00  0.00           H  
ATOM   4816 H5''   U   150      46.123  38.425 107.767  1.00  0.00           H  
ATOM   4817  H4'   U   150      46.421  40.805 107.659  1.00  0.00           H  
ATOM   4818  H3'   U   150      45.850  39.419 105.005  1.00  0.00           H  
ATOM   4819  H1'   U   150      48.167  42.526 105.167  1.00  0.00           H  
ATOM   4820  H2'   U   150      45.848  41.685 103.958  1.00  0.00           H  
ATOM   4821 HO2'   U   150      45.013  42.550 106.171  1.00  0.00           H  
ATOM   4822  H3    U   150      49.393  41.624 100.925  1.00  0.00           H  
ATOM   4823  H5    U   150      49.850  37.965 102.964  1.00  0.00           H  
ATOM   4824  H6    U   150      48.731  38.980 104.855  1.00  0.00           H  
ATOM   4825  P     G   151      43.311  39.651 105.257  1.00  0.00           P  
ATOM   4826  OP2   G   151      43.673  38.221 105.083  1.00  0.00           O  
ATOM   4827  OP1   G   151      42.007  40.009 105.871  1.00  0.00           O  
ATOM   4828  O5'   G   151      43.395  40.358 103.831  1.00  0.00           O  
ATOM   4829  C5'   G   151      42.997  41.710 103.663  1.00  0.00           C  
ATOM   4830  C4'   G   151      43.276  42.201 102.264  1.00  0.00           C  
ATOM   4831  O4'   G   151      44.704  42.182 101.998  1.00  0.00           O  
ATOM   4832  C3'   G   151      42.688  41.367 101.135  1.00  0.00           C  
ATOM   4833  O3'   G   151      41.325  41.662 100.881  1.00  0.00           O  
ATOM   4834  C1'   G   151      44.967  41.758 100.687  1.00  0.00           C  
ATOM   4835  C2'   G   151      43.615  41.700  99.976  1.00  0.00           C  
ATOM   4836  O2'   G   151      43.321  42.978  99.431  1.00  0.00           O  
ATOM   4837  N1    G   151      48.121  38.531  98.330  1.00  0.00           N  
ATOM   4838  C2    G   151      47.704  39.783  97.947  1.00  0.00           C  
ATOM   4839  N2    G   151      48.188  40.241  96.783  1.00  0.00           N  
ATOM   4840  N3    G   151      46.873  40.533  98.653  1.00  0.00           N  
ATOM   4841  C4    G   151      46.484  39.922  99.791  1.00  0.00           C  
ATOM   4842  C5    G   151      46.841  38.677 100.266  1.00  0.00           C  
ATOM   4843  C6    G   151      47.732  37.883  99.499  1.00  0.00           C  
ATOM   4844  O6    G   151      48.168  36.753  99.750  1.00  0.00           O  
ATOM   4845  N7    G   151      46.222  38.416 101.480  1.00  0.00           N  
ATOM   4846  C8    G   151      45.513  39.487 101.718  1.00  0.00           C  
ATOM   4847  N9    G   151      45.627  40.439 100.734  1.00  0.00           N  
ATOM   4848  H5'   G   151      43.485  42.269 104.302  1.00  0.00           H  
ATOM   4849 H5''   G   151      42.036  41.785 103.843  1.00  0.00           H  
ATOM   4850  H4'   G   151      42.947  43.121 102.184  1.00  0.00           H  
ATOM   4851  H3'   G   151      42.776  40.416 101.351  1.00  0.00           H  
ATOM   4852  H1'   G   151      45.550  42.399 100.230  1.00  0.00           H  
ATOM   4853  H2'   G   151      43.598  41.000  99.289  1.00  0.00           H  
ATOM   4854 HO2'   G   151      42.945  42.863  98.533  1.00  0.00           H  
ATOM   4855  H1    G   151      48.738  38.056  97.736  1.00  0.00           H  
ATOM   4856  H22   G   151      47.926  41.128  96.459  1.00  0.00           H  
ATOM   4857  H21   G   151      48.804  39.691  96.255  1.00  0.00           H  
ATOM   4858  H8    G   151      44.958  39.598 102.517  1.00  0.00           H  
ATOM   4859  P     C   152      40.342  40.519 100.324  1.00  0.00           P  
ATOM   4860  OP2   C   152      40.937  39.200 100.653  1.00  0.00           O  
ATOM   4861  OP1   C   152      38.965  40.837 100.779  1.00  0.00           O  
ATOM   4862  O5'   C   152      40.393  40.703  98.742  1.00  0.00           O  
ATOM   4863  C5'   C   152      39.971  41.915  98.135  1.00  0.00           C  
ATOM   4864  C4'   C   152      40.695  42.168  96.835  1.00  0.00           C  
ATOM   4865  O4'   C   152      42.136  42.067  97.064  1.00  0.00           O  
ATOM   4866  C3'   C   152      40.472  41.144  95.733  1.00  0.00           C  
ATOM   4867  O3'   C   152      39.216  41.285  95.093  1.00  0.00           O  
ATOM   4868  C1'   C   152      42.745  41.596  95.899  1.00  0.00           C  
ATOM   4869  C2'   C   152      41.674  41.418  94.890  1.00  0.00           C  
ATOM   4870  O2'   C   152      41.530  42.632  94.167  1.00  0.00           O  
ATOM   4871  N1    C   152      43.458  40.329  96.194  1.00  0.00           N  
ATOM   4872  C2    C   152      44.570  39.994  95.412  1.00  0.00           C  
ATOM   4873  O2    C   152      44.924  40.760  94.502  1.00  0.00           O  
ATOM   4874  N3    C   152      45.238  38.844  95.661  1.00  0.00           N  
ATOM   4875  C4    C   152      44.838  38.038  96.644  1.00  0.00           C  
ATOM   4876  N4    C   152      45.527  36.914  96.853  1.00  0.00           N  
ATOM   4877  C5    C   152      43.711  38.349  97.456  1.00  0.00           C  
ATOM   4878  C6    C   152      43.058  39.490  97.201  1.00  0.00           C  
ATOM   4879  H5'   C   152      40.147  42.658  98.749  1.00  0.00           H  
ATOM   4880 H5''   C   152      39.008  41.866  97.960  1.00  0.00           H  
ATOM   4881  H4'   C   152      40.478  43.058  96.488  1.00  0.00           H  
ATOM   4882  H3'   C   152      40.554  40.232  96.082  1.00  0.00           H  
ATOM   4883  H1'   C   152      43.385  42.263  95.574  1.00  0.00           H  
ATOM   4884  H2'   C   152      41.874  40.665  94.296  1.00  0.00           H  
ATOM   4885 HO2'   C   152      41.681  42.458  93.216  1.00  0.00           H  
ATOM   4886  H42   C   152      45.258  36.301  97.568  1.00  0.00           H  
ATOM   4887  H41   C   152      46.302  36.703  96.291  1.00  0.00           H  
ATOM   4888  H5    C   152      43.424  37.751  98.177  1.00  0.00           H  
ATOM   4889  H6    C   152      42.280  39.722  97.749  1.00  0.00           H  
ATOM   4890  P     A   153      38.532  40.023  94.369  1.00  0.00           P  
ATOM   4891  OP2   A   153      38.841  38.811  95.167  1.00  0.00           O  
ATOM   4892  OP1   A   153      37.118  40.370  94.078  1.00  0.00           O  
ATOM   4893  O5'   A   153      39.307  39.909  92.981  1.00  0.00           O  
ATOM   4894  C5'   A   153      39.275  40.971  92.039  1.00  0.00           C  
ATOM   4895  C4'   A   153      40.423  40.882  91.065  1.00  0.00           C  
ATOM   4896  O4'   A   153      41.681  40.870  91.788  1.00  0.00           O  
ATOM   4897  C3'   A   153      40.480  39.622  90.215  1.00  0.00           C  
ATOM   4898  O3'   A   153      39.602  39.662  89.103  1.00  0.00           O  
ATOM   4899  C1'   A   153      42.616  40.014  91.126  1.00  0.00           C  
ATOM   4900  C2'   A   153      41.950  39.547  89.834  1.00  0.00           C  
ATOM   4901  O2'   A   153      42.260  40.465  88.795  1.00  0.00           O  
ATOM   4902  N1    A   153      46.148  36.477  92.379  1.00  0.00           N  
ATOM   4903  C2    A   153      46.129  37.441  91.450  1.00  0.00           C  
ATOM   4904  N3    A   153      45.175  38.329  91.177  1.00  0.00           N  
ATOM   4905  C4    A   153      44.122  38.161  91.997  1.00  0.00           C  
ATOM   4906  C5    A   153      43.994  37.217  92.998  1.00  0.00           C  
ATOM   4907  C6    A   153      45.074  36.336  93.187  1.00  0.00           C  
ATOM   4908  N6    A   153      45.093  35.375  94.113  1.00  0.00           N  
ATOM   4909  N7    A   153      42.769  37.343  93.639  1.00  0.00           N  
ATOM   4910  C8    A   153      42.193  38.344  93.020  1.00  0.00           C  
ATOM   4911  N9    A   153      42.956  38.887  92.015  1.00  0.00           N  
ATOM   4912  H5'   A   153      39.329  41.825  92.518  1.00  0.00           H  
ATOM   4913 H5''   A   153      38.431  40.935  91.543  1.00  0.00           H  
ATOM   4914  H4'   A   153      40.401  41.663  90.472  1.00  0.00           H  
ATOM   4915  H3'   A   153      40.256  38.847  90.773  1.00  0.00           H  
ATOM   4916  H1'   A   153      43.430  40.517  90.910  1.00  0.00           H  
ATOM   4917  H2'   A   153      42.216  38.633  89.602  1.00  0.00           H  
ATOM   4918 HO2'   A   153      41.446  40.655  88.285  1.00  0.00           H  
ATOM   4919  H2    A   153      46.932  37.502  90.890  1.00  0.00           H  
ATOM   4920  H61   A   153      45.876  34.791  94.196  1.00  0.00           H  
ATOM   4921  H62   A   153      44.326  35.254  94.710  1.00  0.00           H  
ATOM   4922  H8    A   153      41.300  38.675  93.253  1.00  0.00           H  
ATOM   4923  P     G   154      38.795  38.344  88.663  1.00  0.00           P  
ATOM   4924  OP2   G   154      38.491  37.561  89.887  1.00  0.00           O  
ATOM   4925  OP1   G   154      37.688  38.760  87.764  1.00  0.00           O  
ATOM   4926  O5'   G   154      39.848  37.517  87.798  1.00  0.00           O  
ATOM   4927  C5'   G   154      40.436  38.079  86.634  1.00  0.00           C  
ATOM   4928  C4'   G   154      41.675  37.322  86.218  1.00  0.00           C  
ATOM   4929  O4'   G   154      42.670  37.369  87.271  1.00  0.00           O
[truncated: 9,818 more chars]
