# Supplementary material for: Chemical reversible crosslinking enables measurement of RNA 3D distances and alternative conformations in cells
Source: Nat Commun. 2022 Feb 17;13:911. doi: 10.1038/s41467-022-28602-3 (PMC8854666; doi:10.1038/s41467-022-28602-3)
Supplement: Supplementary file 3 — Source Data [file 41467_2022_28602_MOESM3_ESM.zip › Source Data/Source Data SI/sfig10n/S10n Cluster 2 Source Data.pdb]

HEADER                                            11-SEP-21   XXXX              
EXPDTA    THEORETICAL MODEL                                                     
REMARK 220                                                                      
REMARK 220 EXPERIMENTAL DETAILS                                                 
REMARK 220  EXPERIMENT TYPE                : THEORETICAL MODELLING              
REMARK 220  DATE OF DATA COLLECTION        : 11-SEP-21                          
REMARK 220                                                                      
REMARK 220 REMARK: MODEL GENERATED BY ROSETTA                                   
REMARK 220  VERSION 2020.08+release.cb1caba                                     
ATOM      1  C5'   G     1      47.563  40.716  85.638  1.00  0.00           C  
ATOM      2  C4'   G     1      47.923  40.171  84.279  1.00  0.00           C  
ATOM      3  O4'   G     1      49.350  40.305  84.076  1.00  0.00           O  
ATOM      4  C3'   G     1      47.644  38.692  84.058  1.00  0.00           C  
ATOM      5  O3'   G     1      46.313  38.436  83.643  1.00  0.00           O  
ATOM      6  C1'   G     1      49.850  39.184  83.377  1.00  0.00           C  
ATOM      7  C2'   G     1      48.660  38.307  82.999  1.00  0.00           C  
ATOM      8  O2'   G     1      48.215  38.673  81.701  1.00  0.00           O  
ATOM      9  N1    G     1      53.162  35.341  83.803  1.00  0.00           N  
ATOM     10  C2    G     1      52.393  35.718  82.728  1.00  0.00           C  
ATOM     11  N2    G     1      52.520  34.977  81.617  1.00  0.00           N  
ATOM     12  N3    G     1      51.562  36.747  82.739  1.00  0.00           N  
ATOM     13  C4    G     1      51.557  37.379  83.932  1.00  0.00           C  
ATOM     14  C5    G     1      52.284  37.085  85.066  1.00  0.00           C  
ATOM     15  C6    G     1      53.173  35.978  85.040  1.00  0.00           C  
ATOM     16  O6    G     1      53.904  35.557  85.943  1.00  0.00           O  
ATOM     17  N7    G     1      51.993  37.980  86.085  1.00  0.00           N  
ATOM     18  C8    G     1      51.110  38.787  85.562  1.00  0.00           C  
ATOM     19  N9    G     1      50.801  38.480  84.259  1.00  0.00           N  
ATOM     20  H4'   G     1      47.457  40.689  83.589  1.00  0.00           H  
ATOM     21  H3'   G     1      47.823  38.199  84.885  1.00  0.00           H  
ATOM     22  H1'   G     1      50.313  39.474  82.564  1.00  0.00           H  
ATOM     23  H2'   G     1      48.888  37.355  83.050  1.00  0.00           H  
ATOM     24 HO2'   G     1      47.245  38.813  81.724  1.00  0.00           H  
ATOM     25  H1    G     1      53.747  34.563  83.692  1.00  0.00           H  
ATOM     26  H22   G     1      51.996  35.199  80.818  1.00  0.00           H  
ATOM     27  H21   G     1      53.134  34.214  81.601  1.00  0.00           H  
ATOM     28  H8    G     1      50.710  39.537  86.050  1.00  0.00           H  
ATOM     29  P     A     2      45.581  37.072  84.076  1.00  0.00           P  
ATOM     30  OP2   A     2      46.086  36.685  85.417  1.00  0.00           O  
ATOM     31  OP1   A     2      44.122  37.245  83.862  1.00  0.00           O  
ATOM     32  O5'   A     2      46.109  36.000  83.022  1.00  0.00           O  
ATOM     33  C5'   A     2      45.830  36.140  81.637  1.00  0.00           C  
ATOM     34  C4'   A     2      46.447  35.024  80.832  1.00  0.00           C  
ATOM     35  O4'   A     2      47.786  34.928  81.364  1.00  0.00           O  
ATOM     36  C3'   A     2      45.820  33.649  81.008  1.00  0.00           C  
ATOM     37  O3'   A     2      45.956  32.827  79.862  1.00  0.00           O  
ATOM     38  C1'   A     2      47.986  33.649  81.983  1.00  0.00           C  
ATOM     39  C2'   A     2      46.607  33.021  82.157  1.00  0.00           C  
ATOM     40  O2'   A     2      46.723  31.615  81.993  1.00  0.00           O  
ATOM     41  N1    A     2      52.076  32.554  84.920  1.00  0.00           N  
ATOM     42  C2    A     2      51.717  32.157  83.692  1.00  0.00           C  
ATOM     43  N3    A     2      50.636  32.482  82.986  1.00  0.00           N  
ATOM     44  C4    A     2      49.853  33.328  83.678  1.00  0.00           C  
ATOM     45  C5    A     2      50.087  33.824  84.947  1.00  0.00           C  
ATOM     46  C6    A     2      51.267  33.404  85.587  1.00  0.00           C  
ATOM     47  N6    A     2      51.624  33.798  86.812  1.00  0.00           N  
ATOM     48  N7    A     2      49.061  34.672  85.339  1.00  0.00           N  
ATOM     49  C8    A     2      48.243  34.670  84.316  1.00  0.00           C  
ATOM     50  N9    A     2      48.660  33.878  83.275  1.00  0.00           N  
ATOM     51  H5'   A     2      46.190  36.997  81.323  1.00  0.00           H  
ATOM     52 H5''   A     2      44.860  36.133  81.503  1.00  0.00           H  
ATOM     53  H4'   A     2      46.515  35.221  79.874  1.00  0.00           H  
ATOM     54  H3'   A     2      44.869  33.739  81.228  1.00  0.00           H  
ATOM     55  H1'   A     2      48.541  33.065  81.424  1.00  0.00           H  
ATOM     56  H2'   A     2      46.220  33.255  83.027  1.00  0.00           H  
ATOM     57 HO2'   A     2      47.454  31.288  82.558  1.00  0.00           H  
ATOM     58  H2    A     2      52.338  31.540  83.251  1.00  0.00           H  
ATOM     59  H61   A     2      52.460  33.471  87.207  1.00  0.00           H  
ATOM     60  H62   A     2      51.053  34.415  87.315  1.00  0.00           H  
ATOM     61  H8    A     2      47.410  35.186  84.296  1.00  0.00           H  
ATOM     62  P     A     3      44.729  32.660  78.838  1.00  0.00           P  
ATOM     63  OP2   A     3      43.687  31.835  79.499  1.00  0.00           O  
ATOM     64  OP1   A     3      44.380  34.004  78.315  1.00  0.00           O  
ATOM     65  O5'   A     3      45.343  31.808  77.638  1.00  0.00           O  
ATOM     66  C5'   A     3      45.235  32.258  76.296  1.00  0.00           C  
ATOM     67  C4'   A     3      46.395  31.781  75.457  1.00  0.00           C  
ATOM     68  O4'   A     3      47.585  32.540  75.778  1.00  0.00           O  
ATOM     69  C3'   A     3      46.816  30.334  75.663  1.00  0.00           C  
ATOM     70  O3'   A     3      46.083  29.424  74.862  1.00  0.00           O  
ATOM     71  C1'   A     3      48.734  31.705  75.726  1.00  0.00           C  
ATOM     72  C2'   A     3      48.270  30.332  75.231  1.00  0.00           C  
ATOM     73  O2'   A     3      48.387  30.286  73.817  1.00  0.00           O  
ATOM     74  N1    A     3      52.629  29.976  78.624  1.00  0.00           N  
ATOM     75  C2    A     3      52.360  29.863  77.317  1.00  0.00           C  
ATOM     76  N3    A     3      51.326  30.338  76.627  1.00  0.00           N  
ATOM     77  C4    A     3      50.486  31.012  77.433  1.00  0.00           C  
ATOM     78  C5    A     3      50.627  31.213  78.793  1.00  0.00           C  
ATOM     79  C6    A     3      51.766  30.660  79.405  1.00  0.00           C  
ATOM     80  N6    A     3      52.034  30.772  80.708  1.00  0.00           N  
ATOM     81  N7    A     3      49.565  31.956  79.292  1.00  0.00           N  
ATOM     82  C8    A     3      48.819  32.183  78.239  1.00  0.00           C  
ATOM     83  N9    A     3      49.316  31.640  77.080  1.00  0.00           N  
ATOM     84  H5'   A     3      45.216  33.238  76.287  1.00  0.00           H  
ATOM     85 H5''   A     3      44.401  31.919  75.910  1.00  0.00           H  
ATOM     86  H4'   A     3      46.175  31.916  74.512  1.00  0.00           H  
ATOM     87  H3'   A     3      46.725  30.078  76.605  1.00  0.00           H  
ATOM     88  H1'   A     3      49.398  32.068  75.102  1.00  0.00           H  
ATOM     89  H2'   A     3      48.770  29.607  75.661  1.00  0.00           H  
ATOM     90 HO2'   A     3      47.619  29.801  73.449  1.00  0.00           H  
ATOM     91  H2    A     3      53.018  29.358  76.794  1.00  0.00           H  
ATOM     92  H61   A     3      52.845  30.364  81.078  1.00  0.00           H  
ATOM     93  H62   A     3      51.422  31.263  81.294  1.00  0.00           H  
ATOM     94  H8    A     3      47.982  32.693  78.276  1.00  0.00           H  
ATOM     95  P     U     4      45.450  28.100  75.517  1.00  0.00           P  
ATOM     96  OP2   U     4      44.569  28.518  76.637  1.00  0.00           O  
ATOM     97  OP1   U     4      44.897  27.264  74.421  1.00  0.00           O  
ATOM     98  O5'   U     4      46.705  27.338  76.134  1.00  0.00           O  
ATOM     99  C5'   U     4      47.699  26.769  75.295  1.00  0.00           C  
ATOM    100  C4'   U     4      48.909  26.330  76.082  1.00  0.00           C  
ATOM    101  O4'   U     4      49.449  27.466  76.801  1.00  0.00           O  
ATOM    102  C3'   U     4      48.662  25.293  77.166  1.00  0.00           C  
ATOM    103  O3'   U     4      48.590  23.971  76.662  1.00  0.00           O  
ATOM    104  C1'   U     4      49.969  27.051  78.055  1.00  0.00           C  
ATOM    105  C2'   U     4      49.828  25.527  78.119  1.00  0.00           C  
ATOM    106  O2'   U     4      51.021  24.931  77.629  1.00  0.00           O  
ATOM    107  N1    U     4      49.207  27.732  79.130  1.00  0.00           N  
ATOM    108  C2    U     4      49.642  27.542  80.429  1.00  0.00           C  
ATOM    109  O2    U     4      50.606  26.854  80.715  1.00  0.00           O  
ATOM    110  N3    U     4      48.906  28.192  81.390  1.00  0.00           N  
ATOM    111  C4    U     4      47.803  28.995  81.192  1.00  0.00           C  
ATOM    112  O4    U     4      47.248  29.510  82.163  1.00  0.00           O  
ATOM    113  C5    U     4      47.411  29.145  79.823  1.00  0.00           C  
ATOM    114  C6    U     4      48.110  28.525  78.867  1.00  0.00           C  
ATOM    115  H5'   U     4      47.975  27.435  74.630  1.00  0.00           H  
ATOM    116 H5''   U     4      47.321  25.993  74.832  1.00  0.00           H  
ATOM    117  H4'   U     4      49.592  25.990  75.468  1.00  0.00           H  
ATOM    118  H3'   U     4      47.827  25.506  77.631  1.00  0.00           H  
ATOM    119  H1'   U     4      50.917  27.291  78.128  1.00  0.00           H  
ATOM    120  H2'   U     4      49.618  25.223  79.026  1.00  0.00           H  
ATOM    121 HO2'   U     4      50.787  24.143  77.094  1.00  0.00           H  
ATOM    122  H3    U     4      49.197  28.071  82.317  1.00  0.00           H  
ATOM    123  H5    U     4      46.637  29.699  79.590  1.00  0.00           H  
ATOM    124  H6    U     4      47.821  28.643  77.939  1.00  0.00           H  
ATOM    125  P     U     5      47.590  22.905  77.329  1.00  0.00           P  
ATOM    126  OP2   U     5      46.450  23.650  77.918  1.00  0.00           O  
ATOM    127  OP1   U     5      47.330  21.833  76.334  1.00  0.00           O  
ATOM    128  O5'   U     5      48.438  22.275  78.521  1.00  0.00           O  
ATOM    129  C5'   U     5      49.597  21.498  78.262  1.00  0.00           C  
ATOM    130  C4'   U     5      50.443  21.330  79.498  1.00  0.00           C  
ATOM    131  O4'   U     5      50.796  22.642  80.021  1.00  0.00           O  
ATOM    132  C3'   U     5      49.774  20.700  80.699  1.00  0.00           C  
ATOM    133  O3'   U     5      49.648  19.289  80.590  1.00  0.00           O  
ATOM    134  C1'   U     5      50.987  22.577  81.409  1.00  0.00           C  
ATOM    135  C2'   U     5      50.719  21.128  81.811  1.00  0.00           C  
ATOM    136  O2'   U     5      51.940  20.411  81.777  1.00  0.00           O  
ATOM    137  N1    U     5      50.042  23.520  82.023  1.00  0.00           N  
ATOM    138  C2    U     5      50.311  23.960  83.306  1.00  0.00           C  
ATOM    139  O2    U     5      51.276  23.579  83.952  1.00  0.00           O  
ATOM    140  N3    U     5      49.399  24.850  83.822  1.00  0.00           N  
ATOM    141  C4    U     5      48.253  25.305  83.210  1.00  0.00           C  
ATOM    142  O4    U     5      47.443  25.957  83.869  1.00  0.00           O  
ATOM    143  C5    U     5      48.046  24.805  81.890  1.00  0.00           C  
ATOM    144  C6    U     5      48.927  23.952  81.351  1.00  0.00           C  
ATOM    145  H5'   U     5      50.129  21.940  77.568  1.00  0.00           H  
ATOM    146 H5''   U     5      49.324  20.614  77.940  1.00  0.00           H  
ATOM    147  H4'   U     5      51.294  20.719  79.161  1.00  0.00           H  
ATOM    148  H3'   U     5      48.737  21.034  80.853  1.00  0.00           H  
ATOM    149  H1'   U     5      51.985  22.835  81.792  1.00  0.00           H  
ATOM    150  H2'   U     5      50.306  20.943  82.813  1.00  0.00           H  
ATOM    151 HO2'   U     5      52.502  20.673  82.562  1.00  0.00           H  
ATOM    152  H3    U     5      49.588  25.201  84.740  1.00  0.00           H  
ATOM    153  H5    U     5      47.161  25.117  81.313  1.00  0.00           H  
ATOM    154  H6    U     5      48.746  23.580  80.332  1.00  0.00           H  
ATOM    155  P     G     6      48.352  18.569  81.217  1.00  0.00           P  
ATOM    156  OP2   G     6      47.206  19.480  80.928  1.00  0.00           O  
ATOM    157  OP1   G     6      48.304  17.146  80.757  1.00  0.00           O  
ATOM    158  O5'   G     6      48.632  18.589  82.789  1.00  0.00           O  
ATOM    159  C5'   G     6      49.719  17.842  83.330  1.00  0.00           C  
ATOM    160  C4'   G     6      49.937  18.184  84.782  1.00  0.00           C  
ATOM    161  O4'   G     6      50.184  19.602  84.890  1.00  0.00           O  
ATOM    162  C3'   G     6      48.765  17.976  85.711  1.00  0.00           C  
ATOM    163  O3'   G     6      48.632  16.628  86.120  1.00  0.00           O  
ATOM    164  C1'   G     6      49.741  20.062  86.154  1.00  0.00           C  
ATOM    165  C2'   G     6      49.134  18.870  86.883  1.00  0.00           C  
ATOM    166  O2'   G     6      50.064  18.296  87.785  1.00  0.00           O  
ATOM    167  N1    G     6      46.998  23.695  88.366  1.00  0.00           N  
ATOM    168  C2    G     6      47.965  22.882  88.915  1.00  0.00           C  
ATOM    169  N2    G     6      48.198  23.046  90.238  1.00  0.00           N  
ATOM    170  N3    G     6      48.648  21.981  88.221  1.00  0.00           N  
ATOM    171  C4    G     6      48.263  21.954  86.929  1.00  0.00           C  
ATOM    172  C5    G     6      47.316  22.734  86.292  1.00  0.00           C  
ATOM    173  C6    G     6      46.623  23.693  87.027  1.00  0.00           C  
ATOM    174  O6    G     6      45.781  24.491  86.625  1.00  0.00           O  
ATOM    175  N7    G     6      47.220  22.401  84.946  1.00  0.00           N  
ATOM    176  C8    G     6      48.087  21.431  84.793  1.00  0.00           C  
ATOM    177  N9    G     6      48.744  21.106  85.962  1.00  0.00           N  
ATOM    178  H5'   G     6      50.638  18.049  82.765  1.00  0.00           H  
ATOM    179 H5''   G     6      49.519  16.764  83.235  1.00  0.00           H  
ATOM    180  H4'   G     6      50.769  17.535  85.089  1.00  0.00           H  
ATOM    181  H3'   G     6      47.791  18.203  85.253  1.00  0.00           H  
ATOM    182  H1'   G     6      50.529  20.468  86.806  1.00  0.00           H  
ATOM    183  H2'   G     6      48.271  19.117  87.516  1.00  0.00           H  
ATOM    184 HO2'   G     6      49.981  17.299  87.762  1.00  0.00           H  
ATOM    185  H1    G     6      46.531  24.334  88.977  1.00  0.00           H  
ATOM    186  H22   G     6      48.889  22.486  90.696  1.00  0.00           H  
ATOM    187  H21   G     6      47.681  23.725  90.756  1.00  0.00           H  
ATOM    188  H8    G     6      48.268  20.926  83.832  1.00  0.00           H  
ATOM    189  P     C     7      47.175  15.985  86.286  1.00  0.00           P  
ATOM    190  OP2   C     7      46.243  16.613  85.305  1.00  0.00           O  
ATOM    191  OP1   C     7      47.343  14.507  86.289  1.00  0.00           O  
ATOM    192  O5'   C     7      46.736  16.433  87.750  1.00  0.00           O  
ATOM    193  C5'   C     7      47.433  15.955  88.910  1.00  0.00           C  
ATOM    194  C4'   C     7      47.115  16.824  90.096  1.00  0.00           C  
ATOM    195  O4'   C     7      47.428  18.201  89.769  1.00  0.00           O  
ATOM    196  C3'   C     7      45.651  16.873  90.500  1.00  0.00           C  
ATOM    197  O3'   C     7      45.265  15.765  91.303  1.00  0.00           O  
ATOM    198  C1'   C     7      46.497  19.065  90.393  1.00  0.00           C  
ATOM    199  C2'   C     7      45.579  18.192  91.250  1.00  0.00           C  
ATOM    200  O2'   C     7      46.104  18.103  92.558  1.00  0.00           O  
ATOM    201  N1    C     7      45.764  19.811  89.356  1.00  0.00           N  
ATOM    202  C2    C     7      45.219  21.053  89.688  1.00  0.00           C  
ATOM    203  O2    C     7      45.366  21.482  90.841  1.00  0.00           O  
ATOM    204  N3    C     7      44.548  21.755  88.748  1.00  0.00           N  
ATOM    205  C4    C     7      44.415  21.260  87.514  1.00  0.00           C  
ATOM    206  N4    C     7      43.754  21.994  86.614  1.00  0.00           N  
ATOM    207  C5    C     7      44.957  19.993  87.149  1.00  0.00           C  
ATOM    208  C6    C     7      45.616  19.307  88.093  1.00  0.00           C  
ATOM    209  H5'   C     7      48.518  15.957  88.727  1.00  0.00           H  
ATOM    210 H5''   C     7      47.145  14.915  89.123  1.00  0.00           H  
ATOM    211  H4'   C     7      47.709  16.389  90.914  1.00  0.00           H  
ATOM    212  H3'   C     7      44.956  16.825  89.648  1.00  0.00           H  
ATOM    213  H1'   C     7      46.946  19.812  91.063  1.00  0.00           H  
ATOM    214  H2'   C     7      44.548  18.548  91.385  1.00  0.00           H  
ATOM    215 HO2'   C     7      45.994  17.169  92.899  1.00  0.00           H  
ATOM    216  H42   C     7      43.634  21.653  85.681  1.00  0.00           H  
ATOM    217  H41   C     7      43.379  22.883  86.872  1.00  0.00           H  
ATOM    218  H5    C     7      44.836  19.594  86.131  1.00  0.00           H  
ATOM    219  H6    C     7      46.049  18.326  87.848  1.00  0.00           H  
ATOM    220  P     G     8      43.809  15.101  91.102  1.00  0.00           P  
ATOM    221  OP2   G     8      43.515  14.999  89.644  1.00  0.00           O  
ATOM    222  OP1   G     8      43.781  13.877  91.945  1.00  0.00           O  
ATOM    223  O5'   G     8      42.797  16.164  91.722  1.00  0.00           O  
ATOM    224  C5'   G     8      42.796  16.451  93.132  1.00  0.00           C  
ATOM    225  C4'   G     8      41.917  17.644  93.423  1.00  0.00           C  
ATOM    226  O4'   G     8      42.389  18.804  92.684  1.00  0.00           O  
ATOM    227  C3'   G     8      40.465  17.533  92.989  1.00  0.00           C  
ATOM    228  O3'   G     8      39.690  16.762  93.890  1.00  0.00           O  
ATOM    229  C1'   G     8      41.301  19.664  92.440  1.00  0.00           C  
ATOM    230  C2'   G     8      40.033  18.990  92.969  1.00  0.00           C  
ATOM    231  O2'   G     8      39.736  19.490  94.256  1.00  0.00           O  
ATOM    232  N1    G     8      39.069  22.525  88.905  1.00  0.00           N  
ATOM    233  C2    G     8      38.926  22.548  90.273  1.00  0.00           C  
ATOM    234  N2    G     8      38.064  23.453  90.774  1.00  0.00           N  
ATOM    235  N3    G     8      39.580  21.745  91.096  1.00  0.00           N  
ATOM    236  C4    G     8      40.401  20.900  90.434  1.00  0.00           C  
ATOM    237  C5    G     8      40.616  20.795  89.077  1.00  0.00           C  
ATOM    238  C6    G     8      39.910  21.666  88.203  1.00  0.00           C  
ATOM    239  O6    G     8      39.965  21.732  86.967  1.00  0.00           O  
ATOM    240  N7    G     8      41.540  19.795  88.801  1.00  0.00           N  
ATOM    241  C8    G     8      41.866  19.323  89.976  1.00  0.00           C  
ATOM    242  N9    G     8      41.206  19.946  91.010  1.00  0.00           N  
ATOM    243  H5'   G     8      43.820  16.653  93.477  1.00  0.00           H  
ATOM    244 H5''   G     8      42.434  15.578  93.694  1.00  0.00           H  
ATOM    245  H4'   G     8      41.958  17.748  94.517  1.00  0.00           H  
ATOM    246  H3'   G     8      40.329  17.018  92.026  1.00  0.00           H  
ATOM    247  H1'   G     8      41.388  20.631  92.956  1.00  0.00           H  
ATOM    248  H2'   G     8      39.114  19.152  92.387  1.00  0.00           H  
ATOM    249 HO2'   G     8      39.393  18.748  94.832  1.00  0.00           H  
ATOM    250  H1    G     8      38.528  23.175  88.373  1.00  0.00           H  
ATOM    251  H22   G     8      37.923  23.513  91.763  1.00  0.00           H  
ATOM    252  H21   G     8      37.566  24.063  90.160  1.00  0.00           H  
ATOM    253  H8    G     8      42.589  18.505  90.122  1.00  0.00           H  
ATOM    254  P     G     9      38.628  15.692  93.331  1.00  0.00           P  
ATOM    255  OP2   G     9      39.300  14.884  92.282  1.00  0.00           O  
ATOM    256  OP1   G     9      38.003  15.012  94.494  1.00  0.00           O  
ATOM    257  O5'   G     9      37.514  16.586  92.625  1.00  0.00           O  
ATOM    258  C5'   G     9      36.605  17.360  93.395  1.00  0.00           C  
ATOM    259  C4'   G     9      35.820  18.314  92.530  1.00  0.00           C  
ATOM    260  O4'   G     9      36.764  19.163  91.826  1.00  0.00           O  
ATOM    261  C3'   G     9      35.016  17.686  91.402  1.00  0.00           C  
ATOM    262  O3'   G     9      33.715  17.290  91.803  1.00  0.00           O  
ATOM    263  C1'   G     9      36.318  19.449  90.533  1.00  0.00           C  
ATOM    264  C2'   G     9      34.923  18.835  90.415  1.00  0.00           C  
ATOM    265  O2'   G     9      33.960  19.793  90.830  1.00  0.00           O  
ATOM    266  N1    G     9      38.076  19.405  85.755  1.00  0.00           N  
ATOM    267  C2    G     9      37.088  20.178  86.316  1.00  0.00           C  
ATOM    268  N2    G     9      36.486  21.058  85.502  1.00  0.00           N  
ATOM    269  N3    G     9      36.717  20.097  87.584  1.00  0.00           N  
ATOM    270  C4    G     9      37.423  19.165  88.258  1.00  0.00           C  
ATOM    271  C5    G     9      38.427  18.342  87.793  1.00  0.00           C  
ATOM    272  C6    G     9      38.815  18.439  86.431  1.00  0.00           C  
ATOM    273  O6    G     9      39.683  17.797  85.830  1.00  0.00           O  
ATOM    274  N7    G     9      38.899  17.520  88.806  1.00  0.00           N  
ATOM    275  C8    G     9      38.187  17.851  89.849  1.00  0.00           C  
ATOM    276  N9    G     9      37.273  18.843  89.587  1.00  0.00           N  
ATOM    277  H5'   G     9      37.107  17.872  94.063  1.00  0.00           H  
ATOM    278 H5''   G     9      35.983  16.758  93.855  1.00  0.00           H  
ATOM    279  H4'   G     9      35.246  18.863  93.105  1.00  0.00           H  
ATOM    280  H3'   G     9      35.535  16.956  91.006  1.00  0.00           H  
ATOM    281  H1'   G     9      36.264  20.414  90.369  1.00  0.00           H  
ATOM    282  H2'   G     9      34.747  18.514  89.506  1.00  0.00           H  
ATOM    283 HO2'   G     9      33.475  20.120  90.043  1.00  0.00           H  
ATOM    284  H1    G     9      38.276  19.543  84.806  1.00  0.00           H  
ATOM    285  H22   G     9      35.774  21.637  85.848  1.00  0.00           H  
ATOM    286  H21   G     9      36.755  21.124  84.563  1.00  0.00           H  
ATOM    287  H8    G     9      38.296  17.434  90.729  1.00  0.00           H  
ATOM    288  P     G    10      32.574  17.077  90.697  1.00  0.00           P  
ATOM    289  OP2   G    10      33.221  16.340  89.582  1.00  0.00           O  
ATOM    290  OP1   G    10      31.424  16.467  91.411  1.00  0.00           O  
ATOM    291  O5'   G    10      32.114  18.500  90.146  1.00  0.00           O  
ATOM    292  C5'   G    10      31.301  18.604  88.987  1.00  0.00           C  
ATOM    293  C4'   G    10      30.995  20.042  88.652  1.00  0.00           C  
ATOM    294  O4'   G    10      32.218  20.683  88.242  1.00  0.00           O  
ATOM    295  C3'   G    10      30.013  20.268  87.512  1.00  0.00           C  
ATOM    296  O3'   G    10      28.667  20.348  87.948  1.00  0.00           O  
ATOM    297  C1'   G    10      31.981  21.554  87.125  1.00  0.00           C  
ATOM    298  C2'   G    10      30.476  21.568  86.861  1.00  0.00           C  
ATOM    299  O2'   G    10      29.916  22.698  87.514  1.00  0.00           O  
ATOM    300  N1    G    10      33.458  22.469  82.340  1.00  0.00           N  
ATOM    301  C2    G    10      32.679  23.232  83.176  1.00  0.00           C  
ATOM    302  N2    G    10      32.233  24.395  82.677  1.00  0.00           N  
ATOM    303  N3    G    10      32.362  22.884  84.412  1.00  0.00           N  
ATOM    304  C4    G    10      32.891  21.690  84.752  1.00  0.00           C  
ATOM    305  C5    G    10      33.680  20.851  83.994  1.00  0.00           C  
ATOM    306  C6    G    10      34.013  21.237  82.670  1.00  0.00           C  
ATOM    307  O6    G    10      34.701  20.630  81.841  1.00  0.00           O  
ATOM    308  N7    G    10      34.022  19.714  84.712  1.00  0.00           N  
ATOM    309  C8    G    10      33.445  19.879  85.872  1.00  0.00           C  
ATOM    310  N9    G    10      32.744  21.057  85.964  1.00  0.00           N  
ATOM    311  H5'   G    10      30.460  18.125  89.141  1.00  0.00           H  
ATOM    312 H5''   G    10      31.769  18.191  88.230  1.00  0.00           H  
ATOM    313  H4'   G    10      30.663  20.499  89.453  1.00  0.00           H  
ATOM    314  H3'   G    10      30.102  19.525  86.879  1.00  0.00           H  
ATOM    315  H1'   G    10      32.282  22.459  87.350  1.00  0.00           H  
ATOM    316  H2'   G    10      30.289  21.575  85.899  1.00  0.00           H  
ATOM    317 HO2'   G    10      29.075  22.435  87.944  1.00  0.00           H  
ATOM    318  H1    G    10      33.636  22.817  81.441  1.00  0.00           H  
ATOM    319  H22   G    10      31.673  24.981  83.228  1.00  0.00           H  
ATOM    320  H21   G    10      32.464  24.660  81.762  1.00  0.00           H  
ATOM    321  H8    G    10      33.508  19.229  86.602  1.00  0.00           H  
ATOM    322  P     A    11      27.506  19.601  87.125  1.00  0.00           P  
ATOM    323  OP2   A    11      28.118  18.459  86.400  1.00  0.00           O  
ATOM    324  OP1   A    11      26.369  19.360  88.048  1.00  0.00           O  
ATOM    325  O5'   A    11      27.045  20.679  86.046  1.00  0.00           O  
ATOM    326  C5'   A    11      26.512  21.932  86.448  1.00  0.00           C  
ATOM    327  C4'   A    11      26.473  22.911  85.303  1.00  0.00           C  
ATOM    328  O4'   A    11      27.751  22.861  84.607  1.00  0.00           O  
ATOM    329  C3'   A    11      25.409  22.660  84.245  1.00  0.00           C  
ATOM    330  O3'   A    11      25.039  23.832  83.541  1.00  0.00           O  
ATOM    331  C1'   A    11      27.537  22.348  83.299  1.00  0.00           C  
ATOM    332  C2'   A    11      26.131  21.762  83.258  1.00  0.00           C  
ATOM    333  O2'   A    11      25.605  21.911  81.947  1.00  0.00           O  
ATOM    334  N1    A    11      31.629  21.022  80.461  1.00  0.00           N  
ATOM    335  C2    A    11      30.837  22.102  80.449  1.00  0.00           C  
ATOM    336  N3    A    11      29.787  22.383  81.218  1.00  0.00           N  
ATOM    337  C4    A    11      29.563  21.391  82.098  1.00  0.00           C  
ATOM    338  C5    A    11      30.289  20.222  82.231  1.00  0.00           C  
ATOM    339  C6    A    11      31.377  20.044  81.358  1.00  0.00           C  
ATOM    340  N6    A    11      32.166  18.968  81.369  1.00  0.00           N  
ATOM    341  N7    A    11      29.766  19.433  83.247  1.00  0.00           N  
ATOM    342  C8    A    11      28.753  20.131  83.697  1.00  0.00           C  
ATOM    343  N9    A    11      28.572  21.327  83.048  1.00  0.00           N  
ATOM    344  H5'   A    11      27.069  22.301  87.165  1.00  0.00           H  
ATOM    345 H5''   A    11      25.603  21.799  86.787  1.00  0.00           H  
ATOM    346  H4'   A    11      26.357  23.817  85.660  1.00  0.00           H  
ATOM    347  H3'   A    11      24.604  22.240  84.616  1.00  0.00           H  
ATOM    348  H1'   A    11      27.613  23.061  82.630  1.00  0.00           H  
ATOM    349  H2'   A    11      26.122  20.827  83.549  1.00  0.00           H  
ATOM    350 HO2'   A    11      26.103  21.329  81.336  1.00  0.00           H  
ATOM    351  H2    A    11      31.062  22.782  79.780  1.00  0.00           H  
ATOM    352  H61   A    11      32.911  18.900  80.735  1.00  0.00           H  
ATOM    353  H62   A    11      32.003  18.246  82.011  1.00  0.00           H  
ATOM    354  H8    A    11      28.178  19.827  84.431  1.00  0.00           H  
ATOM    355  P     A    12      23.693  24.618  83.932  1.00  0.00           P  
ATOM    356  OP2   A    12      22.600  24.124  83.056  1.00  0.00           O  
ATOM    357  OP1   A    12      23.536  24.558  85.407  1.00  0.00           O  
ATOM    358  O5'   A    12      23.999  26.130  83.530  1.00  0.00           O  
ATOM    359  C5'   A    12      22.948  27.020  83.185  1.00  0.00           C  
ATOM    360  C4'   A    12      23.416  28.083  82.223  1.00  0.00           C  
ATOM    361  O4'   A    12      24.779  28.475  82.538  1.00  0.00           O  
ATOM    362  C3'   A    12      23.494  27.671  80.761  1.00  0.00           C  
ATOM    363  O3'   A    12      22.232  27.669  80.116  1.00  0.00           O  
ATOM    364  C1'   A    12      25.489  28.699  81.359  1.00  0.00           C  
ATOM    365  C2'   A    12      24.487  28.673  80.211  1.00  0.00           C  
ATOM    366  O2'   A    12      23.894  29.955  80.062  1.00  0.00           O  
ATOM    367  N1    A    12      29.809  27.271  78.939  1.00  0.00           N  
ATOM    368  C2    A    12      29.042  28.365  78.843  1.00  0.00           C  
ATOM    369  N3    A    12      27.929  28.673  79.504  1.00  0.00           N  
ATOM    370  C4    A    12      27.603  27.694  80.367  1.00  0.00           C  
ATOM    371  C5    A    12      28.290  26.514  80.578  1.00  0.00           C  
ATOM    372  C6    A    12      29.454  26.308  79.816  1.00  0.00           C  
ATOM    373  N6    A    12      30.218  25.217  79.912  1.00  0.00           N  
ATOM    374  N7    A    12      27.658  25.744  81.546  1.00  0.00           N  
ATOM    375  C8    A    12      26.620  26.465  81.891  1.00  0.00           C  
ATOM    376  N9    A    12      26.524  27.658  81.217  1.00  0.00           N  
ATOM    377  H5'   A    12      22.614  27.451  84.000  1.00  0.00           H  
ATOM    378 H5''   A    12      22.220  26.512  82.772  1.00  0.00           H  
ATOM    379  H4'   A    12      22.829  28.864  82.301  1.00  0.00           H  
ATOM    380  H3'   A    12      23.889  26.776  80.696  1.00  0.00           H  
ATOM    381  H1'   A    12      25.917  29.581  81.399  1.00  0.00           H  
ATOM    382  H2'   A    12      24.888  28.359  79.374  1.00  0.00           H  
ATOM    383 HO2'   A    12      22.934  29.845  79.901  1.00  0.00           H  
ATOM    384  H2    A    12      29.344  29.034  78.192  1.00  0.00           H  
ATOM    385  H61   A    12      31.019  25.130  79.353  1.00  0.00           H  
ATOM    386  H62   A    12      29.980  24.505  80.541  1.00  0.00           H  
ATOM    387  H8    A    12      25.970  26.179  82.568  1.00  0.00           H  
ATOM    388  P     A    13      21.826  26.460  79.138  1.00  0.00           P  
ATOM    389  OP2   A    13      22.543  25.242  79.591  1.00  0.00           O  
ATOM    390  OP1   A    13      20.347  26.440  79.020  1.00  0.00           O  
ATOM    391  O5'   A    13      22.428  26.888  77.726  1.00  0.00           O  
ATOM    392  C5'   A    13      23.553  26.217  77.180  1.00  0.00           C  
ATOM    393  C4'   A    13      23.506  26.194  75.672  1.00  0.00           C  
ATOM    394  O4'   A    13      22.203  25.693  75.262  1.00  0.00           O  
ATOM    395  C3'   A    13      23.555  27.549  74.983  1.00  0.00           C  
ATOM    396  O3'   A    13      24.870  28.064  74.864  1.00  0.00           O  
ATOM    397  C1'   A    13      21.881  26.221  74.002  1.00  0.00           C  
ATOM    398  C2'   A    13      23.002  27.184  73.611  1.00  0.00           C  
ATOM    399  O2'   A    13      23.967  26.491  72.834  1.00  0.00           O  
ATOM    400  N1    A    13      18.005  28.409  71.406  1.00  0.00           N  
ATOM    401  C2    A    13      19.148  27.838  71.005  1.00  0.00           C  
ATOM    402  N3    A    13      20.115  27.287  71.736  1.00  0.00           N  
ATOM    403  C4    A    13      19.819  27.359  73.046  1.00  0.00           C  
ATOM    404  C5    A    13      18.686  27.914  73.610  1.00  0.00           C  
ATOM    405  C6    A    13      17.738  28.464  72.729  1.00  0.00           C  
ATOM    406  N6    A    13      16.599  29.034  73.128  1.00  0.00           N  
ATOM    407  N7    A    13      18.724  27.806  74.994  1.00  0.00           N  
ATOM    408  C8    A    13      19.860  27.198  75.231  1.00  0.00           C  
ATOM    409  N9    A    13      20.574  26.897  74.097  1.00  0.00           N  
ATOM    410  H5'   A    13      23.569  25.295  77.513  1.00  0.00           H  
ATOM    411 H5''   A    13      24.370  26.674  77.467  1.00  0.00           H  
ATOM    412  H4'   A    13      24.214  25.625  75.303  1.00  0.00           H  
ATOM    413  H3'   A    13      22.986  28.217  75.420  1.00  0.00           H  
ATOM    414  H1'   A    13      21.828  25.498  73.341  1.00  0.00           H  
ATOM    415  H2'   A    13      22.656  27.973  73.142  1.00  0.00           H  
ATOM    416 HO2'   A    13      23.600  26.330  71.940  1.00  0.00           H  
ATOM    417  H2    A    13      19.293  27.824  70.035  1.00  0.00           H  
ATOM    418  H61   A    13      15.976  29.400  72.465  1.00  0.00           H  
ATOM    419  H62   A    13      16.384  29.085  74.082  1.00  0.00           H  
ATOM    420  H8    A    13      20.171  26.979  76.134  1.00  0.00           H  
ATOM    421  P     G    14      25.112  29.652  74.791  1.00  0.00           P  
ATOM    422  OP2   G    14      24.487  30.155  73.541  1.00  0.00           O  
ATOM    423  OP1   G    14      24.716  30.238  76.097  1.00  0.00           O  
ATOM    424  O5'   G    14      26.692  29.795  74.645  1.00  0.00           O  
ATOM    425  C5'   G    14      27.568  29.203  75.592  1.00  0.00           C  
ATOM    426  C4'   G    14      28.819  28.675  74.935  1.00  0.00           C  
ATOM    427  O4'   G    14      28.467  27.608  74.008  1.00  0.00           O  
ATOM    428  C3'   G    14      29.581  29.660  74.062  1.00  0.00           C  
ATOM    429  O3'   G    14      30.378  30.562  74.810  1.00  0.00           O  
ATOM    430  C1'   G    14      29.371  27.619  72.930  1.00  0.00           C  
ATOM    431  C2'   G    14      30.410  28.706  73.226  1.00  0.00           C  
ATOM    432  O2'   G    14      31.474  28.147  73.984  1.00  0.00           O  
ATOM    433  N1    G    14      29.607  28.103  67.868  1.00  0.00           N  
ATOM    434  C2    G    14      30.606  27.819  68.767  1.00  0.00           C  
ATOM    435  N2    G    14      31.833  27.639  68.255  1.00  0.00           N  
ATOM    436  N3    G    14      30.419  27.718  70.072  1.00  0.00           N  
ATOM    437  C4    G    14      29.131  27.928  70.416  1.00  0.00           C  
ATOM    438  C5    G    14      28.058  28.217  69.599  1.00  0.00           C  
ATOM    439  C6    G    14      28.273  28.323  68.200  1.00  0.00           C  
ATOM    440  O6    G    14      27.451  28.572  67.311  1.00  0.00           O  
ATOM    441  N7    G    14      26.896  28.360  70.343  1.00  0.00           N  
ATOM    442  C8    G    14      27.276  28.160  71.576  1.00  0.00           C  
ATOM    443  N9    G    14      28.618  27.892  71.691  1.00  0.00           N  
ATOM    444  H5'   G    14      27.105  28.465  76.039  1.00  0.00           H  
ATOM    445 H5''   G    14      27.817  29.875  76.261  1.00  0.00           H  
ATOM    446  H4'   G    14      29.426  28.321  75.620  1.00  0.00           H  
ATOM    447  H3'   G    14      28.980  30.169  73.481  1.00  0.00           H  
ATOM    448  H1'   G    14      29.819  26.751  72.855  1.00  0.00           H  
ATOM    449  H2'   G    14      30.734  29.134  72.406  1.00  0.00           H  
ATOM    450 HO2'   G    14      31.758  28.797  74.661  1.00  0.00           H  
ATOM    451  H1    G    14      29.849  28.156  66.920  1.00  0.00           H  
ATOM    452  H22   G    14      32.586  27.433  68.849  1.00  0.00           H  
ATOM    453  H21   G    14      31.980  27.712  67.289  1.00  0.00           H  
ATOM    454  H8    G    14      26.664  28.196  72.340  1.00  0.00           H  
ATOM    455  P     G    15      30.462  32.110  74.385  1.00  0.00           P  
ATOM    456  OP2   G    15      29.117  32.531  73.916  1.00  0.00           O  
ATOM    457  OP1   G    15      31.122  32.855  75.487  1.00  0.00           O  
ATOM    458  O5'   G    15      31.445  32.113  73.131  1.00  0.00           O  
ATOM    459  C5'   G    15      32.800  31.711  73.265  1.00  0.00           C  
ATOM    460  C4'   G    15      33.460  31.522  71.918  1.00  0.00           C  
ATOM    461  O4'   G    15      32.748  30.501  71.164  1.00  0.00           O  
ATOM    462  C3'   G    15      33.427  32.724  70.990  1.00  0.00           C  
ATOM    463  O3'   G    15      34.407  33.696  71.303  1.00  0.00           O  
ATOM    464  C1'   G    15      32.780  30.824  69.788  1.00  0.00           C  
ATOM    465  C2'   G    15      33.640  32.078  69.633  1.00  0.00           C  
ATOM    466  O2'   G    15      34.986  31.705  69.422  1.00  0.00           O  
ATOM    467  N1    G    15      29.793  31.754  65.800  1.00  0.00           N  
ATOM    468  C2    G    15      31.153  31.566  65.849  1.00  0.00           C  
ATOM    469  N2    G    15      31.809  31.648  64.681  1.00  0.00           N  
ATOM    470  N3    G    15      31.822  31.321  66.959  1.00  0.00           N  
ATOM    471  C4    G    15      31.018  31.295  68.039  1.00  0.00           C  
ATOM    472  C5    G    15      29.655  31.485  68.101  1.00  0.00           C  
ATOM    473  C6    G    15      28.945  31.737  66.902  1.00  0.00           C  
ATOM    474  O6    G    15      27.730  31.931  66.752  1.00  0.00           O  
ATOM    475  N7    G    15      29.204  31.388  69.409  1.00  0.00           N  
ATOM    476  C8    G    15      30.278  31.139  70.104  1.00  0.00           C  
ATOM    477  N9    G    15      31.414  31.071  69.333  1.00  0.00           N  
ATOM    478  H5'   G    15      32.835  30.866  73.760  1.00  0.00           H  
ATOM    479 H5''   G    15      33.288  32.396  73.768  1.00  0.00           H  
ATOM    480  H4'   G    15      34.503  31.276  72.162  1.00  0.00           H  
ATOM    481  H3'   G    15      32.487  33.293  71.036  1.00  0.00           H  
ATOM    482  H1'   G    15      33.214  30.055  69.133  1.00  0.00           H  
ATOM    483  H2'   G    15      33.399  32.752  68.799  1.00  0.00           H  
ATOM    484 HO2'   G    15      35.093  31.350  68.493  1.00  0.00           H  
ATOM    485  H1    G    15      29.382  31.917  64.904  1.00  0.00           H  
ATOM    486  H22   G    15      32.801  31.524  64.656  1.00  0.00           H  
ATOM    487  H21   G    15      31.307  31.833  63.837  1.00  0.00           H  
ATOM    488  H8    G    15      30.276  31.003  71.196  1.00  0.00           H  
ATOM    489  P     G    16      34.075  35.252  71.054  1.00  0.00           P  
ATOM    490  OP2   G    16      32.657  35.508  71.417  1.00  0.00           O  
ATOM    491  OP1   G    16      35.152  36.049  71.696  1.00  0.00           O  
ATOM    492  O5'   G    16      34.192  35.396  69.476  1.00  0.00           O  
ATOM    493  C5'   G    16      35.438  35.187  68.813  1.00  0.00           C  
ATOM    494  C4'   G    16      35.243  35.269  67.320  1.00  0.00           C  
ATOM    495  O4'   G    16      34.289  34.262  66.893  1.00  0.00           O  
ATOM    496  C3'   G    16      34.665  36.574  66.793  1.00  0.00           C  
ATOM    497  O3'   G    16      35.635  37.601  66.672  1.00  0.00           O  
ATOM    498  C1'   G    16      33.489  34.774  65.812  1.00  0.00           C  
ATOM    499  C2'   G    16      34.051  36.154  65.465  1.00  0.00           C  
ATOM    500  O2'   G    16      35.045  36.007  64.461  1.00  0.00           O  
ATOM    501  N1    G    16      28.713  35.444  64.182  1.00  0.00           N  
ATOM    502  C2    G    16      29.889  35.459  63.472  1.00  0.00           C  
ATOM    503  N2    G    16      29.786  35.682  62.153  1.00  0.00           N  
ATOM    504  N3    G    16      31.081  35.270  64.013  1.00  0.00           N  
ATOM    505  C4    G    16      31.003  35.062  65.345  1.00  0.00           C  
ATOM    506  C5    G    16      29.882  35.026  66.147  1.00  0.00           C  
ATOM    507  C6    G    16      28.610  35.231  65.553  1.00  0.00           C  
ATOM    508  O6    G    16      27.499  35.237  66.094  1.00  0.00           O  
ATOM    509  N7    G    16      30.229  34.782  67.468  1.00  0.00           N  
ATOM    510  C8    G    16      31.529  34.676  67.447  1.00  0.00           C  
ATOM    511  N9    G    16      32.064  34.834  66.191  1.00  0.00           N  
ATOM    512  H5'   G    16      35.848  34.203  69.083  1.00  0.00           H  
ATOM    513 H5''   G    16      36.169  35.941  69.138  1.00  0.00           H  
ATOM    514  H4'   G    16      36.101  35.100  66.878  1.00  0.00           H  
ATOM    515  H3'   G    16      33.951  36.876  67.395  1.00  0.00           H  
ATOM    516  H1'   G    16      33.598  34.175  65.044  1.00  0.00           H  
ATOM    517  H2'   G    16      33.341  36.770  65.185  1.00  0.00           H  
ATOM    518 HO2'   G    16      35.847  36.501  64.731  1.00  0.00           H  
ATOM    519  H1    G    16      27.881  35.595  63.685  1.00  0.00           H  
ATOM    520  H22   G    16      30.593  35.704  61.596  1.00  0.00           H  
ATOM    521  H21   G    16      28.908  35.823  61.744  1.00  0.00           H  
ATOM    522  H8    G    16      32.069  34.501  68.245  1.00  0.00           H  
ATOM    523  P     G    17      35.182  39.144  66.682  1.00  0.00           P  
ATOM    524  OP2   G    17      34.180  39.322  67.763  1.00  0.00           O  
ATOM    525  OP1   G    17      36.408  39.982  66.670  1.00  0.00           O  
ATOM    526  O5'   G    17      34.441  39.337  65.285  1.00  0.00           O  
ATOM    527  C5'   G    17      35.173  39.374  64.069  1.00  0.00           C  
ATOM    528  C4'   G    17      34.275  39.655  62.890  1.00  0.00           C  
ATOM    529  O4'   G    17      33.296  38.593  62.754  1.00  0.00           O  
ATOM    530  C3'   G    17      33.438  40.923  62.976  1.00  0.00           C  
ATOM    531  O3'   G    17      34.175  42.095  62.674  1.00  0.00           O  
ATOM    532  C1'   G    17      32.062  39.151  62.232  1.00  0.00           C  
ATOM    533  C2'   G    17      32.309  40.642  61.994  1.00  0.00           C  
ATOM    534  O2'   G    17      32.733  40.830  60.652  1.00  0.00           O  
ATOM    535  N1    G    17      27.003  39.170  62.797  1.00  0.00           N  
ATOM    536  C2    G    17      27.760  39.477  61.694  1.00  0.00           C  
ATOM    537  N2    G    17      27.087  39.838  60.591  1.00  0.00           N  
ATOM    538  N3    G    17      29.082  39.434  61.669  1.00  0.00           N  
ATOM    539  C4    G    17      29.597  39.054  62.857  1.00  0.00           C  
ATOM    540  C5    G    17      28.930  38.725  64.019  1.00  0.00           C  
ATOM    541  C6    G    17      27.512  38.777  64.031  1.00  0.00           C  
ATOM    542  O6    G    17      26.740  38.521  64.962  1.00  0.00           O  
ATOM    543  N7    G    17      29.826  38.387  65.022  1.00  0.00           N  
ATOM    544  C8    G    17      30.999  38.513  64.464  1.00  0.00           C  
ATOM    545  N9    G    17      30.933  38.914  63.152  1.00  0.00           N  
ATOM    546  H5'   G    17      35.616  38.511  63.936  1.00  0.00           H  
ATOM    547 H5''   G    17      35.853  40.077  64.128  1.00  0.00           H  
ATOM    548  H4'   G    17      34.821  39.689  62.076  1.00  0.00           H  
ATOM    549  H3'   G    17      33.065  41.001  63.879  1.00  0.00           H  
ATOM    550  H1'   G    17      31.884  38.709  61.375  1.00  0.00           H  
ATOM    551  H2'   G    17      31.511  41.173  62.201  1.00  0.00           H  
ATOM    552 HO2'   G    17      33.535  41.393  60.647  1.00  0.00           H  
ATOM    553  H1    G    17      26.029  39.233  62.711  1.00  0.00           H  
ATOM    554  H22   G    17      27.575  40.069  59.771  1.00  0.00           H  
ATOM    555  H21   G    17      26.107  39.872  60.600  1.00  0.00           H  
ATOM    556  H8    G    17      31.841  38.338  64.934  1.00  0.00           H  
ATOM    557  P     U    18      33.865  43.466  63.453  1.00  0.00           P  
ATOM    558  OP2   U    18      33.866  43.177  64.909  1.00  0.00           O  
ATOM    559  OP1   U    18      34.765  44.516  62.911  1.00  0.00           O  
ATOM    560  O5'   U    18      32.374  43.825  63.022  1.00  0.00           O  
ATOM    561  C5'   U    18      32.061  44.155  61.677  1.00  0.00           C  
ATOM    562  C4'   U    18      30.572  44.250  61.457  1.00  0.00           C  
ATOM    563  O4'   U    18      29.954  42.958  61.689  1.00  0.00           O  
ATOM    564  C3'   U    18      29.817  45.192  62.384  1.00  0.00           C  
ATOM    565  O3'   U    18      29.909  46.550  61.988  1.00  0.00           O  
ATOM    566  C1'   U    18      28.664  43.131  62.289  1.00  0.00           C  
ATOM    567  C2'   U    18      28.400  44.637  62.339  1.00  0.00           C  
ATOM    568  O2'   U    18      27.732  45.027  61.148  1.00  0.00           O  
ATOM    569  N1    U    18      28.632  42.509  63.635  1.00  0.00           N  
ATOM    570  C2    U    18      27.389  42.261  64.185  1.00  0.00           C  
ATOM    571  O2    U    18      26.343  42.527  63.617  1.00  0.00           O  
ATOM    572  N3    U    18      27.408  41.685  65.432  1.00  0.00           N  
ATOM    573  C4    U    18      28.519  41.339  66.171  1.00  0.00           C  
ATOM    574  O4    U    18      28.370  40.827  67.282  1.00  0.00           O  
ATOM    575  C5    U    18      29.770  41.625  65.539  1.00  0.00           C  
ATOM    576  C6    U    18      29.781  42.185  64.325  1.00  0.00           C  
ATOM    577  H5'   U    18      32.428  43.464  61.086  1.00  0.00           H  
ATOM    578 H5''   U    18      32.473  45.016  61.455  1.00  0.00           H  
ATOM    579  H4'   U    18      30.406  44.519  60.530  1.00  0.00           H  
ATOM    580  H3'   U    18      30.169  45.098  63.294  1.00  0.00           H  
ATOM    581  H1'   U    18      27.992  42.701  61.719  1.00  0.00           H  
ATOM    582  H2'   U    18      27.891  44.885  63.139  1.00  0.00           H  
ATOM    583 HO2'   U    18      28.185  45.809  60.768  1.00  0.00           H  
ATOM    584  H3    U    18      26.536  41.500  65.840  1.00  0.00           H  
ATOM    585  H5    U    18      30.613  41.411  65.992  1.00  0.00           H  
ATOM    586  H6    U    18      30.650  42.371  63.914  1.00  0.00           H  
ATOM    587  P     C    19      29.765  47.722  63.079  1.00  0.00           P  
ATOM    588  OP2   C    19      30.466  47.290  64.314  1.00  0.00           O  
ATOM    589  OP1   C    19      30.145  49.002  62.430  1.00  0.00           O  
ATOM    590  O5'   C    19      28.204  47.771  63.389  1.00  0.00           O  
ATOM    591  C5'   C    19      27.286  48.279  62.433  1.00  0.00           C  
ATOM    592  C4'   C    19      25.857  48.108  62.887  1.00  0.00           C  
ATOM    593  O4'   C    19      25.570  46.700  63.095  1.00  0.00           O  
ATOM    594  C3'   C    19      25.492  48.759  64.212  1.00  0.00           C  
ATOM    595  O3'   C    19      25.238  50.149  64.094  1.00  0.00           O  
ATOM    596  C1'   C    19      24.671  46.543  64.206  1.00  0.00           C  
ATOM    597  C2'   C    19      24.279  47.952  64.655  1.00  0.00           C  
ATOM    598  O2'   C    19      23.110  48.352  63.955  1.00  0.00           O  
ATOM    599  N1    C    19      25.293  45.756  65.299  1.00  0.00           N  
ATOM    600  C2    C    19      24.456  45.164  66.253  1.00  0.00           C  
ATOM    601  O2    C    19      23.229  45.314  66.159  1.00  0.00           O  
ATOM    602  N3    C    19      25.000  44.441  67.260  1.00  0.00           N  
ATOM    603  C4    C    19      26.321  44.296  67.339  1.00  0.00           C  
ATOM    604  N4    C    19      26.813  43.574  68.350  1.00  0.00           N  
ATOM    605  C5    C    19      27.199  44.885  66.386  1.00  0.00           C  
ATOM    606  C6    C    19      26.651  45.597  65.395  1.00  0.00           C  
ATOM    607  H5'   C    19      27.412  47.803  61.586  1.00  0.00           H  
ATOM    608 H5''   C    19      27.464  49.233  62.294  1.00  0.00           H  
ATOM    609  H4'   C    19      25.260  48.451  62.188  1.00  0.00           H  
ATOM    610  H3'   C    19      26.222  48.619  64.851  1.00  0.00           H  
ATOM    611  H1'   C    19      23.874  46.072  63.881  1.00  0.00           H  
ATOM    612  H2'   C    19      24.153  47.997  65.627  1.00  0.00           H  
ATOM    613 HO2'   C    19      23.252  49.247  63.584  1.00  0.00           H  
ATOM    614  H42   C    19      27.780  43.448  68.436  1.00  0.00           H  
ATOM    615  H41   C    19      26.205  43.170  69.005  1.00  0.00           H  
ATOM    616  H5    C    19      28.170  44.772  66.454  1.00  0.00           H  
ATOM    617  H6    C    19      27.238  46.011  64.729  1.00  0.00           H  
ATOM    618  P     A    20      25.525  51.116  65.342  1.00  0.00           P  
ATOM    619  OP2   A    20      26.836  50.782  65.963  1.00  0.00           O  
ATOM    620  OP1   A    20      25.276  52.500  64.863  1.00  0.00           O  
ATOM    621  O5'   A    20      24.387  50.714  66.383  1.00  0.00           O  
ATOM    622  C5'   A    20      23.009  51.043  66.130  1.00  0.00           C  
ATOM    623  C4'   A    20      22.136  50.547  67.256  1.00  0.00           C  
ATOM    624  O4'   A    20      22.235  49.106  67.371  1.00  0.00           O  
ATOM    625  C3'   A    20      22.493  51.035  68.649  1.00  0.00           C  
ATOM    626  O3'   A    20      22.042  52.359  68.874  1.00  0.00           O  
ATOM    627  C1'   A    20      22.009  48.731  68.711  1.00  0.00           C  
ATOM    628  C2'   A    20      21.794  50.008  69.528  1.00  0.00           C  
ATOM    629  O2'   A    20      20.404  50.231  69.657  1.00  0.00           O  
ATOM    630  N1    A    20      23.640  45.253  72.124  1.00  0.00           N  
ATOM    631  C2    A    20      22.444  45.818  71.914  1.00  0.00           C  
ATOM    632  N3    A    20      22.086  46.718  70.999  1.00  0.00           N  
ATOM    633  C4    A    20      23.133  47.047  70.224  1.00  0.00           C  
ATOM    634  C5    A    20      24.423  46.553  70.317  1.00  0.00           C  
ATOM    635  C6    A    20      24.673  45.609  71.328  1.00  0.00           C  
ATOM    636  N6    A    20      25.867  45.055  71.544  1.00  0.00           N  
ATOM    637  N7    A    20      25.242  47.126  69.353  1.00  0.00           N  
ATOM    638  C8    A    20      24.443  47.942  68.708  1.00  0.00           C  
ATOM    639  N9    A    20      23.151  47.945  69.183  1.00  0.00           N  
ATOM    640  H5'   A    20      22.681  50.593  65.182  1.00  0.00           H  
ATOM    641 H5''   A    20      22.895  52.132  66.026  1.00  0.00           H  
ATOM    642  H4'   A    20      21.133  50.920  67.002  1.00  0.00           H  
ATOM    643  H3'   A    20      23.576  51.088  68.834  1.00  0.00           H  
ATOM    644  H1'   A    20      21.115  48.107  68.852  1.00  0.00           H  
ATOM    645  H2'   A    20      22.167  50.009  70.561  1.00  0.00           H  
ATOM    646 HO2'   A    20      20.214  51.210  69.569  1.00  0.00           H  
ATOM    647  H2    A    20      21.643  45.494  72.594  1.00  0.00           H  
ATOM    648  H61   A    20      25.984  44.390  72.283  1.00  0.00           H  
ATOM    649  H62   A    20      26.645  45.303  70.969  1.00  0.00           H  
ATOM    650  H8    A    20      24.774  48.567  67.864  1.00  0.00           H  
ATOM    651  P     A    21      22.732  53.266  70.008  1.00  0.00           P  
ATOM    652  OP2   A    21      23.958  52.569  70.471  1.00  0.00           O  
ATOM    653  OP1   A    21      22.826  54.655  69.493  1.00  0.00           O  
ATOM    654  O5'   A    21      21.678  53.254  71.203  1.00  0.00           O  
ATOM    655  C5'   A    21      22.095  53.458  72.545  1.00  0.00           C  
ATOM    656  C4'   A    21      21.532  52.405  73.466  1.00  0.00           C  
ATOM    657  O4'   A    21      21.621  51.102  72.831  1.00  0.00           O  
ATOM    658  C3'   A    21      22.252  52.227  74.795  1.00  0.00           C  
ATOM    659  O3'   A    21      21.840  53.160  75.778  1.00  0.00           O  
ATOM    660  C1'   A    21      22.004  50.124  73.768  1.00  0.00           C  
ATOM    661  C2'   A    21      21.949  50.776  75.149  1.00  0.00           C  
ATOM    662  O2'   A    21      20.639  50.637  75.679  1.00  0.00           O  
ATOM    663  N1    A    21      25.643  46.585  74.654  1.00  0.00           N  
ATOM    664  C2    A    21      24.415  46.760  75.160  1.00  0.00           C  
ATOM    665  N3    A    21      23.519  47.705  74.884  1.00  0.00           N  
ATOM    666  C4    A    21      23.997  48.558  73.960  1.00  0.00           C  
ATOM    667  C5    A    21      25.236  48.508  73.349  1.00  0.00           C  
ATOM    668  C6    A    21      26.092  47.458  73.727  1.00  0.00           C  
ATOM    669  N6    A    21      27.316  47.284  73.224  1.00  0.00           N  
ATOM    670  N7    A    21      25.380  49.553  72.447  1.00  0.00           N  
ATOM    671  C8    A    21      24.244  50.200  72.532  1.00  0.00           C  
ATOM    672  N9    A    21      23.360  49.653  73.428  1.00  0.00           N  
ATOM    673  H5'   A    21      21.790  54.340  72.844  1.00  0.00           H  
ATOM    674 H5''   A    21      23.073  53.428  72.585  1.00  0.00           H  
ATOM    675  H4'   A    21      20.590  52.609  73.644  1.00  0.00           H  
ATOM    676  H3'   A    21      23.217  52.326  74.653  1.00  0.00           H  
ATOM    677  H1'   A    21      21.379  49.368  73.739  1.00  0.00           H  
ATOM    678  H2'   A    21      22.627  50.404  75.752  1.00  0.00           H  
ATOM    679 HO2'   A    21      20.387  51.472  76.126  1.00  0.00           H  
ATOM    680  H2    A    21      24.137  46.099  75.828  1.00  0.00           H  
ATOM    681  H61   A    21      27.868  46.532  73.528  1.00  0.00           H  
ATOM    682  H62   A    21      27.663  47.905  72.551  1.00  0.00           H  
ATOM    683  H8    A    21      24.044  51.002  72.004  1.00  0.00           H  
ATOM    684  P     C    22      22.908  53.766  76.814  1.00  0.00           P  
ATOM    685  OP2   C    22      24.133  54.125  76.056  1.00  0.00           O  
ATOM    686  OP1   C    22      22.221  54.800  77.630  1.00  0.00           O  
ATOM    687  O5'   C    22      23.260  52.540  77.768  1.00  0.00           O  
ATOM    688  C5'   C    22      22.269  51.955  78.600  1.00  0.00           C  
ATOM    689  C4'   C    22      22.854  50.899  79.506  1.00  0.00           C  
ATOM    690  O4'   C    22      23.310  49.752  78.751  1.00  0.00           O  
ATOM    691  C3'   C    22      24.107  51.293  80.273  1.00  0.00           C  
ATOM    692  O3'   C    22      23.830  52.096  81.408  1.00  0.00           O  
ATOM    693  C1'   C    22      24.345  49.093  79.447  1.00  0.00           C  
ATOM    694  C2'   C    22      24.640  49.931  80.690  1.00  0.00           C  
ATOM    695  O2'   C    22      23.906  49.405  81.786  1.00  0.00           O  
ATOM    696  N1    C    22      25.512  49.010  78.534  1.00  0.00           N  
ATOM    697  C2    C    22      26.571  48.163  78.884  1.00  0.00           C  
ATOM    698  O2    C    22      26.504  47.513  79.938  1.00  0.00           O  
ATOM    699  N3    C    22      27.646  48.069  78.069  1.00  0.00           N  
ATOM    700  C4    C    22      27.694  48.778  76.941  1.00  0.00           C  
ATOM    701  N4    C    22      28.776  48.653  76.167  1.00  0.00           N  
ATOM    702  C5    C    22      26.635  49.648  76.557  1.00  0.00           C  
ATOM    703  C6    C    22      25.576  49.732  77.371  1.00  0.00           C  
ATOM    704  H5'   C    22      21.580  51.546  78.036  1.00  0.00           H  
ATOM    705 H5''   C    22      21.859  52.656  79.149  1.00  0.00           H  
ATOM    706  H4'   C    22      22.160  50.599  80.128  1.00  0.00           H  
ATOM    707  H3'   C    22      24.740  51.721  79.659  1.00  0.00           H  
ATOM    708  H1'   C    22      24.081  48.191  79.722  1.00  0.00           H  
ATOM    709  H2'   C    22      25.600  49.965  80.880  1.00  0.00           H  
ATOM    710 HO2'   C    22      23.560  50.147  82.325  1.00  0.00           H  
ATOM    711  H42   C    22      28.841  49.161  75.332  1.00  0.00           H  
ATOM    712  H41   C    22      29.503  48.054  76.436  1.00  0.00           H  
ATOM    713  H5    C    22      26.679  50.165  75.726  1.00  0.00           H  
ATOM    714  H6    C    22      24.836  50.326  77.124  1.00  0.00           H  
ATOM    715  P     A    23      24.840  53.273  81.831  1.00  0.00           P  
ATOM    716  OP2   A    23      25.491  53.785  80.599  1.00  0.00           O  
ATOM    717  OP1   A    23      24.107  54.211  82.718  1.00  0.00           O  
ATOM    718  O5'   A    23      25.950  52.534  82.703  1.00  0.00           O  
ATOM    719  C5'   A    23      25.621  51.945  83.953  1.00  0.00           C  
ATOM    720  C4'   A    23      26.670  50.954  84.391  1.00  0.00           C  
ATOM    721  O4'   A    23      26.802  49.911  83.382  1.00  0.00           O  
ATOM    722  C3'   A    23      28.088  51.490  84.510  1.00  0.00           C  
ATOM    723  O3'   A    23      28.300  52.242  85.693  1.00  0.00           O  
ATOM    724  C1'   A    23      28.148  49.483  83.298  1.00  0.00           C  
ATOM    725  C2'   A    23      28.924  50.224  84.387  1.00  0.00           C  
ATOM    726  O2'   A    23      28.892  49.467  85.587  1.00  0.00           O  
ATOM    727  N1    A    23      31.574  48.229  79.658  1.00  0.00           N  
ATOM    728  C2    A    23      31.334  47.732  80.878  1.00  0.00           C  
ATOM    729  N3    A    23      30.425  48.107  81.775  1.00  0.00           N  
ATOM    730  C4    A    23      29.690  49.132  81.308  1.00  0.00           C  
ATOM    731  C5    A    23      29.818  49.749  80.077  1.00  0.00           C  
ATOM    732  C6    A    23      30.817  49.258  79.218  1.00  0.00           C  
ATOM    733  N6    A    23      31.057  49.753  78.002  1.00  0.00           N  
ATOM    734  N7    A    23      28.887  50.770  79.941  1.00  0.00           N  
ATOM    735  C8    A    23      28.229  50.748  81.074  1.00  0.00           C  
ATOM    736  N9    A    23      28.663  49.782  81.948  1.00  0.00           N  
ATOM    737  H5'   A    23      24.760  51.485  83.874  1.00  0.00           H  
ATOM    738 H5''   A    23      25.546  52.650  84.629  1.00  0.00           H  
ATOM    739  H4'   A    23      26.388  50.547  85.237  1.00  0.00           H  
ATOM    740  H3'   A    23      28.275  52.076  83.746  1.00  0.00           H  
ATOM    741  H1'   A    23      28.200  48.518  83.461  1.00  0.00           H  
ATOM    742  H2'   A    23      29.842  50.426  84.109  1.00  0.00           H  
ATOM    743 HO2'   A    23      28.769  50.076  86.345  1.00  0.00           H  
ATOM    744  H2    A    23      31.910  46.987  81.150  1.00  0.00           H  
ATOM    745  H61   A    23      31.769  49.369  77.448  1.00  0.00           H  
ATOM    746  H62   A    23      30.521  50.499  77.662  1.00  0.00           H  
ATOM    747  H8    A    23      27.495  51.365  81.279  1.00  0.00           H  
ATOM    748  P     G    24      29.309  53.492  85.686  1.00  0.00           P  
ATOM    749  OP2   G    24      29.165  54.192  84.384  1.00  0.00           O  
ATOM    750  OP1   G    24      29.116  54.247  86.951  1.00  0.00           O  
ATOM    751  O5'   G    24      30.754  52.822  85.729  1.00  0.00           O  
ATOM    752  C5'   G    24      31.168  52.052  86.847  1.00  0.00           C  
ATOM    753  C4'   G    24      32.520  51.424  86.618  1.00  0.00           C  
ATOM    754  O4'   G    24      32.432  50.434  85.565  1.00  0.00           O  
ATOM    755  C3'   G    24      33.621  52.362  86.147  1.00  0.00           C  
ATOM    756  O3'   G    24      34.195  53.115  87.201  1.00  0.00           O  
ATOM    757  C1'   G    24      33.657  50.390  84.841  1.00  0.00           C  
ATOM    758  C2'   G    24      34.604  51.416  85.467  1.00  0.00           C  
ATOM    759  O2'   G    24      35.430  50.760  86.419  1.00  0.00           O  
ATOM    760  N1    G    24      35.297  49.729  80.067  1.00  0.00           N  
ATOM    761  C2    G    24      35.843  49.288  81.248  1.00  0.00           C  
ATOM    762  N2    G    24      36.976  48.576  81.151  1.00  0.00           N  
ATOM    763  N3    G    24      35.318  49.525  82.439  1.00  0.00           N  
ATOM    764  C4    G    24      34.185  50.253  82.355  1.00  0.00           C  
ATOM    765  C5    G    24      33.556  50.742  81.229  1.00  0.00           C  
ATOM    766  C6    G    24      34.131  50.480  79.958  1.00  0.00           C  
ATOM    767  O6    G    24      33.725  50.827  78.843  1.00  0.00           O  
ATOM    768  N7    G    24      32.409  51.444  81.570  1.00  0.00           N  
ATOM    769  C8    G    24      32.361  51.371  82.872  1.00  0.00           C  
ATOM    770  N9    G    24      33.407  50.663  83.413  1.00  0.00           N  
ATOM    771  H5'   G    24      30.510  51.345  87.010  1.00  0.00           H  
ATOM    772 H5''   G    24      31.214  52.633  87.636  1.00  0.00           H  
ATOM    773  H4'   G    24      32.809  50.982  87.444  1.00  0.00           H  
ATOM    774  H3'   G    24      33.255  52.976  85.477  1.00  0.00           H  
ATOM    775  H1'   G    24      34.037  49.491  84.940  1.00  0.00           H  
ATOM    776  H2'   G    24      35.134  51.878  84.784  1.00  0.00           H  
ATOM    777 HO2'   G    24      36.085  50.206  85.946  1.00  0.00           H  
ATOM    778  H1    G    24      35.764  49.499  79.237  1.00  0.00           H  
ATOM    779  H22   G    24      37.411  48.235  81.961  1.00  0.00           H  
ATOM    780  H21   G    24      37.371  48.395  80.273  1.00  0.00           H  
ATOM    781  H8    G    24      31.650  51.779  83.409  1.00  0.00           H  
ATOM    782  P     C    25      35.091  54.409  86.875  1.00  0.00           P  
ATOM    783  OP2   C    25      34.825  54.812  85.471  1.00  0.00           O  
ATOM    784  OP1   C    25      34.893  55.393  87.970  1.00  0.00           O  
ATOM    785  O5'   C    25      36.589  53.874  86.960  1.00  0.00           O  
ATOM    786  C5'   C    25      37.599  54.394  86.109  1.00  0.00           C  
ATOM    787  C4'   C    25      38.536  53.313  85.630  1.00  0.00           C  
ATOM    788  O4'   C    25      37.783  52.288  84.924  1.00  0.00           O  
ATOM    789  C3'   C    25      39.582  53.736  84.612  1.00  0.00           C  
ATOM    790  O3'   C    25      40.688  54.413  85.174  1.00  0.00           O  
ATOM    791  C1'   C    25      38.578  51.743  83.904  1.00  0.00           C  
ATOM    792  C2'   C    25      39.954  52.404  83.985  1.00  0.00           C  
ATOM    793  O2'   C    25      40.807  51.622  84.800  1.00  0.00           O  
ATOM    794  N1    C    25      37.939  52.013  82.603  1.00  0.00           N  
ATOM    795  C2    C    25      38.416  51.340  81.469  1.00  0.00           C  
ATOM    796  O2    C    25      39.366  50.548  81.594  1.00  0.00           O  
ATOM    797  N3    C    25      37.837  51.575  80.267  1.00  0.00           N  
ATOM    798  C4    C    25      36.830  52.444  80.168  1.00  0.00           C  
ATOM    799  N4    C    25      36.294  52.638  78.966  1.00  0.00           N  
ATOM    800  C5    C    25      36.331  53.151  81.301  1.00  0.00           C  
ATOM    801  C6    C    25      36.907  52.906  82.488  1.00  0.00           C  
ATOM    802  H5'   C    25      38.113  55.069  86.599  1.00  0.00           H  
ATOM    803 H5''   C    25      37.176  54.817  85.332  1.00  0.00           H  
ATOM    804  H4'   C    25      39.039  52.970  86.546  1.00  0.00           H  
ATOM    805  H3'   C    25      39.209  54.457  83.869  1.00  0.00           H  
ATOM    806  H1'   C    25      38.741  50.658  83.975  1.00  0.00           H  
ATOM    807  H2'   C    25      40.506  52.518  83.041  1.00  0.00           H  
ATOM    808 HO2'   C    25      41.306  52.218  85.430  1.00  0.00           H  
ATOM    809  H42   C    25      35.538  53.284  78.854  1.00  0.00           H  
ATOM    810  H41   C    25      36.647  52.139  78.176  1.00  0.00           H  
ATOM    811  H5    C    25      35.505  53.872  81.203  1.00  0.00           H  
ATOM    812  H6    C    25      36.547  53.432  83.384  1.00  0.00           H  
ATOM    813  P     C    26      41.349  55.636  84.370  1.00  0.00           P  
ATOM    814  OP2   C    26      40.276  56.360  83.665  1.00  0.00           O  
ATOM    815  OP1   C    26      42.215  56.368  85.327  1.00  0.00           O  
ATOM    816  O5'   C    26      42.251  54.917  83.268  1.00  0.00           O  
ATOM    817  C5'   C    26      43.397  54.126  83.648  1.00  0.00           C  
ATOM    818  C4'   C    26      43.941  53.361  82.459  1.00  0.00           C  
ATOM    819  O4'   C    26      42.925  52.473  81.923  1.00  0.00           O  
ATOM    820  C3'   C    26      44.375  54.189  81.263  1.00  0.00           C  
ATOM    821  O3'   C    26      45.670  54.745  81.430  1.00  0.00           O  
ATOM    822  C1'   C    26      43.086  52.362  80.517  1.00  0.00           C  
ATOM    823  C2'   C    26      44.332  53.166  80.136  1.00  0.00           C  
ATOM    824  O2'   C    26      45.460  52.313  80.105  1.00  0.00           O  
ATOM    825  N1    C    26      41.869  52.874  79.851  1.00  0.00           N  
ATOM    826  C2    C    26      41.535  52.397  78.570  1.00  0.00           C  
ATOM    827  O2    C    26      42.261  51.551  78.028  1.00  0.00           O  
ATOM    828  N3    C    26      40.426  52.873  77.961  1.00  0.00           N  
ATOM    829  C4    C    26      39.659  53.780  78.577  1.00  0.00           C  
ATOM    830  N4    C    26      38.572  54.220  77.939  1.00  0.00           N  
ATOM    831  C5    C    26      39.971  54.276  79.873  1.00  0.00           C  
ATOM    832  C6    C    26      41.072  53.803  80.468  1.00  0.00           C  
ATOM    833  H5'   C    26      43.121  53.417  84.443  1.00  0.00           H  
ATOM    834 H5''   C    26      44.185  54.776  84.056  1.00  0.00           H  
ATOM    835  H4'   C    26      44.834  52.852  82.853  1.00  0.00           H  
ATOM    836  H3'   C    26      43.739  55.068  81.080  1.00  0.00           H  
ATOM    837  H1'   C    26      43.244  51.337  80.153  1.00  0.00           H  
ATOM    838  H2'   C    26      44.314  53.631  79.141  1.00  0.00           H  
ATOM    839 HO2'   C    26      46.226  52.756  80.571  1.00  0.00           H  
ATOM    840  H42   C    26      37.978  54.899  78.371  1.00  0.00           H  
ATOM    841  H41   C    26      38.351  53.871  77.029  1.00  0.00           H  
ATOM    842  H5    C    26      39.330  55.022  80.365  1.00  0.00           H  
ATOM    843  H6    C    26      41.344  54.163  81.471  1.00  0.00           H  
ATOM    844  P     G    27      45.971  56.213  80.852  1.00  0.00           P  
ATOM    845  OP2   G    27      44.818  57.094  81.161  1.00  0.00           O  
ATOM    846  OP1   G    27      47.331  56.597  81.310  1.00  0.00           O  
ATOM    847  O5'   G    27      46.000  55.996  79.275  1.00  0.00           O  
ATOM    848  C5'   G    27      47.033  55.219  78.667  1.00  0.00           C  
ATOM    849  C4'   G    27      46.795  55.093  77.185  1.00  0.00           C  
ATOM    850  O4'   G    27      45.587  54.324  76.944  1.00  0.00           O  
ATOM    851  C3'   G    27      46.556  56.379  76.415  1.00  0.00           C  
ATOM    852  O3'   G    27      47.769  57.052  76.125  1.00  0.00           O  
ATOM    853  C1'   G    27      45.013  54.736  75.717  1.00  0.00           C  
ATOM    854  C2'   G    27      45.883  55.861  75.152  1.00  0.00           C  
ATOM    855  O2'   G    27      46.798  55.307  74.233  1.00  0.00           O  
ATOM    856  N1    G    27      40.524  55.652  73.559  1.00  0.00           N  
ATOM    857  C2    G    27      41.686  55.201  72.993  1.00  0.00           C  
ATOM    858  N2    G    27      41.646  54.969  71.679  1.00  0.00           N  
ATOM    859  N3    G    27      42.804  54.991  73.667  1.00  0.00           N  
ATOM    860  C4    G    27      42.660  55.271  74.980  1.00  0.00           C  
ATOM    861  C5    G    27      41.543  55.722  75.644  1.00  0.00           C  
ATOM    862  C6    G    27      40.355  55.948  74.904  1.00  0.00           C  
ATOM    863  O6    G    27      39.269  56.355  75.307  1.00  0.00           O  
ATOM    864  N7    G    27      41.805  55.888  76.997  1.00  0.00           N  
ATOM    865  C8    G    27      43.056  55.546  77.127  1.00  0.00           C  
ATOM    866  N9    G    27      43.636  55.164  75.939  1.00  0.00           N  
ATOM    867  H5'   G    27      47.070  54.218  79.120  1.00  0.00           H  
ATOM    868 H5''   G    27      48.012  55.688  78.844  1.00  0.00           H  
ATOM    869  H4'   G    27      47.718  54.635  76.802  1.00  0.00           H  
ATOM    870  H3'   G    27      45.966  57.124  76.970  1.00  0.00           H  
ATOM    871  H1'   G    27      44.984  53.942  74.957  1.00  0.00           H  
ATOM    872  H2'   G    27      45.368  56.653  74.590  1.00  0.00           H  
ATOM    873 HO2'   G    27      46.827  55.873  73.408  1.00  0.00           H  
ATOM    874  H1    G    27      39.736  55.780  72.958  1.00  0.00           H  
ATOM    875  H22   G    27      42.462  54.637  71.206  1.00  0.00           H  
ATOM    876  H21   G    27      40.802  55.128  71.169  1.00  0.00           H  
ATOM    877  H8    G    27      43.593  55.563  78.087  1.00  0.00           H  
ATOM    878  P     U    28      47.766  58.633  75.838  1.00  0.00           P  
ATOM    879  OP2   U    28      46.704  59.250  76.673  1.00  0.00           O  
ATOM    880  OP1   U    28      49.163  59.124  75.947  1.00  0.00           O  
ATOM    881  O5'   U    28      47.321  58.747  74.312  1.00  0.00           O  
ATOM    882  C5'   U    28      48.197  58.356  73.266  1.00  0.00           C  
ATOM    883  C4'   U    28      47.495  58.332  71.931  1.00  0.00           C  
ATOM    884  O4'   U    28      46.339  57.450  71.972  1.00  0.00           O  
ATOM    885  C3'   U    28      46.910  59.654  71.457  1.00  0.00           C  
ATOM    886  O3'   U    28      47.891  60.551  70.969  1.00  0.00           O  
ATOM    887  C1'   U    28      45.356  57.931  71.073  1.00  0.00           C  
ATOM    888  C2'   U    28      45.908  59.190  70.406  1.00  0.00           C  
ATOM    889  O2'   U    28      46.560  58.832  69.196  1.00  0.00           O  
ATOM    890  N1    U    28      44.090  58.189  71.800  1.00  0.00           N  
ATOM    891  C2    U    28      42.913  58.034  71.091  1.00  0.00           C  
ATOM    892  O2    U    28      42.880  57.700  69.919  1.00  0.00           O  
ATOM    893  N3    U    28      41.766  58.282  71.805  1.00  0.00           N  
ATOM    894  C4    U    28      41.674  58.663  73.126  1.00  0.00           C  
ATOM    895  O4    U    28      40.564  58.850  73.626  1.00  0.00           O  
ATOM    896  C5    U    28      42.931  58.804  73.796  1.00  0.00           C  
ATOM    897  C6    U    28      44.063  58.567  73.126  1.00  0.00           C  
ATOM    898  H5'   U    28      48.546  57.460  73.459  1.00  0.00           H  
ATOM    899 H5''   U    28      48.945  58.988  73.222  1.00  0.00           H  
ATOM    900  H4'   U    28      48.117  57.996  71.253  1.00  0.00           H  
ATOM    901  H3'   U    28      46.430  60.078  72.198  1.00  0.00           H  
ATOM    902  H1'   U    28      45.205  57.244  70.390  1.00  0.00           H  
ATOM    903  H2'   U    28      45.208  59.859  70.256  1.00  0.00           H  
ATOM    904 HO2'   U    28      46.151  59.327  68.454  1.00  0.00           H  
ATOM    905  H3    U    28      40.920  58.178  71.321  1.00  0.00           H  
ATOM    906  H5    U    28      42.961  59.071  74.739  1.00  0.00           H  
ATOM    907  H6    U    28      44.910  58.671  73.606  1.00  0.00           H  
ATOM    908  P     U    29      47.637  62.136  71.022  1.00  0.00           P  
ATOM    909  OP2   U    29      46.982  62.453  72.316  1.00  0.00           O  
ATOM    910  OP1   U    29      48.904  62.818  70.654  1.00  0.00           O  
ATOM    911  O5'   U    29      46.581  62.396  69.858  1.00  0.00           O  
ATOM    912  C5'   U    29      46.948  62.249  68.495  1.00  0.00           C  
ATOM    913  C4'   U    29      45.740  62.068  67.609  1.00  0.00           C  
ATOM    914  O4'   U    29      44.912  61.023  68.152  1.00  0.00           O  
ATOM    915  C3'   U    29      44.812  63.267  67.488  1.00  0.00           C  
ATOM    916  O3'   U    29      45.246  64.209  66.523  1.00  0.00           O  
ATOM    917  C1'   U    29      43.541  61.323  67.938  1.00  0.00           C  
ATOM    918  C2'   U    29      43.483  62.616  67.123  1.00  0.00           C  
ATOM    919  O2'   U    29      43.432  62.289  65.742  1.00  0.00           O  
ATOM    920  N1    U    29      42.839  61.445  69.238  1.00  0.00           N  
ATOM    921  C2    U    29      41.499  61.104  69.266  1.00  0.00           C  
ATOM    922  O2    U    29      40.890  60.716  68.284  1.00  0.00           O  
ATOM    923  N3    U    29      40.890  61.232  70.490  1.00  0.00           N  
ATOM    924  C4    U    29      41.470  61.657  71.667  1.00  0.00           C  
ATOM    925  O4    U    29      40.786  61.719  72.689  1.00  0.00           O  
ATOM    926  C5    U    29      42.857  61.992  71.563  1.00  0.00           C  
ATOM    927  C6    U    29      43.475  61.876  70.383  1.00  0.00           C  
ATOM    928  H5'   U    29      47.531  61.466  68.403  1.00  0.00           H  
ATOM    929 H5''   U    29      47.437  63.048  68.207  1.00  0.00           H  
ATOM    930  H4'   U    29      46.041  61.810  66.713  1.00  0.00           H  
ATOM    931  H3'   U    29      44.727  63.699  68.363  1.00  0.00           H  
ATOM    932  H1'   U    29      43.138  60.596  67.418  1.00  0.00           H  
ATOM    933  H2'   U    29      42.724  63.174  67.391  1.00  0.00           H  
ATOM    934 HO2'   U    29      42.638  62.705  65.344  1.00  0.00           H  
ATOM    935  H3    U    29      39.940  60.996  70.532  1.00  0.00           H  
ATOM    936  H5    U    29      43.350  62.304  72.351  1.00  0.00           H  
ATOM    937  H6    U    29      44.424  62.112  70.338  1.00  0.00           H  
ATOM    938  P     C    30      44.842  65.757  66.664  1.00  0.00           P  
ATOM    939  OP2   C    30      44.934  66.129  68.098  1.00  0.00           O  
ATOM    940  OP1   C    30      45.615  66.527  65.656  1.00  0.00           O  
ATOM    941  O5'   C    30      43.307  65.796  66.240  1.00  0.00           O  
ATOM    942  C5'   C    30      42.907  65.478  64.916  1.00  0.00           C  
ATOM    943  C4'   C    30      41.427  65.247  64.825  1.00  0.00           C  
ATOM    944  O4'   C    30      41.049  64.181  65.727  1.00  0.00           O  
ATOM    945  C3'   C    30      40.583  66.423  65.276  1.00  0.00           C  
ATOM    946  O3'   C    30      40.427  67.364  64.216  1.00  0.00           O  
ATOM    947  C1'   C    30      39.751  64.431  66.254  1.00  0.00           C  
ATOM    948  C2'   C    30      39.266  65.752  65.653  1.00  0.00           C  
ATOM    949  O2'   C    30      38.454  65.493  64.529  1.00  0.00           O  
ATOM    950  N1    C    30      39.821  64.441  67.718  1.00  0.00           N  
ATOM    951  C2    C    30      38.734  63.945  68.437  1.00  0.00           C  
ATOM    952  O2    C    30      37.744  63.537  67.807  1.00  0.00           O  
ATOM    953  N3    C    30      38.783  63.925  69.794  1.00  0.00           N  
ATOM    954  C4    C    30      39.864  64.389  70.423  1.00  0.00           C  
ATOM    955  N4    C    30      39.874  64.354  71.754  1.00  0.00           N  
ATOM    956  C5    C    30      40.984  64.912  69.714  1.00  0.00           C  
ATOM    957  C6    C    30      40.923  64.919  68.373  1.00  0.00           C  
ATOM    958  H5'   C    30      43.376  64.667  64.627  1.00  0.00           H  
ATOM    959 H5''   C    30      43.152  66.218  64.322  1.00  0.00           H  
ATOM    960  H4'   C    30      41.254  65.037  63.759  1.00  0.00           H  
ATOM    961  H3'   C    30      41.034  67.002  66.096  1.00  0.00           H  
ATOM    962  H1'   C    30      39.009  63.666  65.986  1.00  0.00           H  
ATOM    963  H2'   C    30      38.647  66.374  66.313  1.00  0.00           H  
ATOM    964 HO2'   C    30      38.642  66.171  63.817  1.00  0.00           H  
ATOM    965  H42   C    30      40.669  64.695  72.258  1.00  0.00           H  
ATOM    966  H41   C    30      39.088  63.987  72.250  1.00  0.00           H  
ATOM    967  H5    C    30      41.867  65.297  70.246  1.00  0.00           H  
ATOM    968  H6    C    30      41.770  65.315  67.793  1.00  0.00           H  
ATOM    969  P     A    31      40.291  68.929  64.557  1.00  0.00           P  
ATOM    970  OP2   A    31      41.157  69.283  65.718  1.00  0.00           O  
ATOM    971  OP1   A    31      40.411  69.694  63.287  1.00  0.00           O  
ATOM    972  O5'   A    31      38.795  69.047  65.062  1.00  0.00           O  
ATOM    973  C5'   A    31      38.423  70.061  65.968  1.00  0.00           C  
ATOM    974  C4'   A    31      37.032  69.804  66.457  1.00  0.00           C  
ATOM    975  O4'   A    31      36.941  68.441  66.932  1.00  0.00           O  
ATOM    976  C3'   A    31      36.608  70.643  67.639  1.00  0.00           C  
ATOM    977  O3'   A    31      36.132  71.874  67.144  1.00  0.00           O  
ATOM    978  C1'   A    31      36.090  68.396  68.045  1.00  0.00           C  
ATOM    979  C2'   A    31      35.501  69.794  68.233  1.00  0.00           C  
ATOM    980  O2'   A    31      34.312  69.900  67.478  1.00  0.00           O  
ATOM    981  N1    A    31      35.897  66.852  72.924  1.00  0.00           N  
ATOM    982  C2    A    31      34.944  67.159  72.038  1.00  0.00           C  
ATOM    983  N3    A    31      35.063  67.542  70.771  1.00  0.00           N  
ATOM    984  C4    A    31      36.352  67.594  70.420  1.00  0.00           C  
ATOM    985  C5    A    31      37.443  67.306  71.211  1.00  0.00           C  
ATOM    986  C6    A    31      37.189  66.930  72.528  1.00  0.00           C  
ATOM    987  N6    A    31      38.153  66.654  73.411  1.00  0.00           N  
ATOM    988  N7    A    31      38.624  67.455  70.496  1.00  0.00           N  
ATOM    989  C8    A    31      38.222  67.840  69.309  1.00  0.00           C  
ATOM    990  N9    A    31      36.860  67.957  69.202  1.00  0.00           N  
ATOM    991  H5'   A    31      38.476  71.044  65.478  1.00  0.00           H  
ATOM    992 H5''   A    31      39.123  70.085  66.816  1.00  0.00           H  
ATOM    993  H4'   A    31      36.394  70.042  65.593  1.00  0.00           H  
ATOM    994  H3'   A    31      37.432  70.888  68.325  1.00  0.00           H  
ATOM    995  H1'   A    31      35.243  67.703  67.944  1.00  0.00           H  
ATOM    996  H2'   A    31      35.231  70.104  69.253  1.00  0.00           H  
ATOM    997 HO2'   A    31      34.276  70.796  67.035  1.00  0.00           H  
ATOM    998  H2    A    31      33.913  67.085  72.412  1.00  0.00           H  
ATOM    999  H61   A    31      37.914  66.394  74.348  1.00  0.00           H  
ATOM   1000  H62   A    31      39.112  66.706  73.137  1.00  0.00           H  
ATOM   1001  H8    A    31      38.914  68.053  68.480  1.00  0.00           H  
ATOM   1002  P     G    32      36.340  73.205  68.007  1.00  0.00           P  
ATOM   1003  OP2   G    32      37.799  73.376  68.306  1.00  0.00           O  
ATOM   1004  OP1   G    32      35.613  74.256  67.253  1.00  0.00           O  
ATOM   1005  O5'   G    32      35.562  72.896  69.359  1.00  0.00           O  
ATOM   1006  C5'   G    32      34.848  73.935  70.004  1.00  0.00           C  
ATOM   1007  C4'   G    32      34.102  73.404  71.195  1.00  0.00           C  
ATOM   1008  O4'   G    32      34.301  71.974  71.308  1.00  0.00           O  
ATOM   1009  C3'   G    32      34.546  73.933  72.539  1.00  0.00           C  
ATOM   1010  O3'   G    32      33.994  75.224  72.774  1.00  0.00           O  
ATOM   1011  C1'   G    32      34.256  71.602  72.656  1.00  0.00           C  
ATOM   1012  C2'   G    32      33.976  72.868  73.466  1.00  0.00           C  
ATOM   1013  O2'   G    32      32.579  73.012  73.599  1.00  0.00           O  
ATOM   1014  N1    G    32      37.049  69.401  76.309  1.00  0.00           N  
ATOM   1015  C2    G    32      35.734  69.790  76.353  1.00  0.00           C  
ATOM   1016  N2    G    32      35.106  69.620  77.544  1.00  0.00           N  
ATOM   1017  N3    G    32      35.082  70.311  75.314  1.00  0.00           N  
ATOM   1018  C4    G    32      35.876  70.425  74.228  1.00  0.00           C  
ATOM   1019  C5    G    32      37.195  70.054  74.090  1.00  0.00           C  
ATOM   1020  C6    G    32      37.872  69.498  75.194  1.00  0.00           C  
ATOM   1021  O6    G    32      39.051  69.122  75.260  1.00  0.00           O  
ATOM   1022  N7    G    32      37.651  70.321  72.805  1.00  0.00           N  
ATOM   1023  C8    G    32      36.628  70.866  72.203  1.00  0.00           C  
ATOM   1024  N9    G    32      35.526  70.982  73.015  1.00  0.00           N  
ATOM   1025  H5'   G    32      34.138  74.398  69.303  1.00  0.00           H  
ATOM   1026 H5''   G    32      35.541  74.725  70.327  1.00  0.00           H  
ATOM   1027  H4'   G    32      33.061  73.712  71.020  1.00  0.00           H  
ATOM   1028  H3'   G    32      35.634  74.078  72.621  1.00  0.00           H  
ATOM   1029  H1'   G    32      33.466  70.880  72.909  1.00  0.00           H  
ATOM   1030  H2'   G    32      34.381  72.932  74.486  1.00  0.00           H  
ATOM   1031 HO2'   G    32      32.331  73.976  73.499  1.00  0.00           H  
ATOM   1032  H1    G    32      37.445  69.018  77.143  1.00  0.00           H  
ATOM   1033  H22   G    32      34.147  69.887  77.645  1.00  0.00           H  
ATOM   1034  H21   G    32      35.600  69.230  78.320  1.00  0.00           H  
ATOM   1035  H8    G    32      36.651  71.205  71.156  1.00  0.00           H  
ATOM   1036  P     U    33      34.902  76.387  73.411  1.00  0.00           P  
ATOM   1037  OP2   U    33      36.137  76.504  72.595  1.00  0.00           O  
ATOM   1038  OP1   U    33      34.043  77.581  73.617  1.00  0.00           O  
ATOM   1039  O5'   U    33      35.308  75.818  74.842  1.00  0.00           O  
ATOM   1040  C5'   U    33      34.335  75.646  75.861  1.00  0.00           C  
ATOM   1041  C4'   U    33      34.916  74.968  77.078  1.00  0.00           C  
ATOM   1042  O4'   U    33      35.461  73.678  76.722  1.00  0.00           O  
ATOM   1043  C3'   U    33      36.096  75.668  77.735  1.00  0.00           C  
ATOM   1044  O3'   U    33      35.711  76.773  78.532  1.00  0.00           O  
ATOM   1045  C1'   U    33      36.542  73.361  77.573  1.00  0.00           C  
ATOM   1046  C2'   U    33      36.721  74.532  78.534  1.00  0.00           C  
ATOM   1047  O2'   U    33      35.987  74.275  79.723  1.00  0.00           O  
ATOM   1048  N1    U    33      37.747  73.127  76.741  1.00  0.00           N  
ATOM   1049  C2    U    33      38.902  72.743  77.398  1.00  0.00           C  
ATOM   1050  O2    U    33      38.963  72.593  78.606  1.00  0.00           O  
ATOM   1051  N3    U    33      39.991  72.537  76.588  1.00  0.00           N  
ATOM   1052  C4    U    33      40.046  72.673  75.217  1.00  0.00           C  
ATOM   1053  O4    U    33      41.106  72.451  74.629  1.00  0.00           O  
ATOM   1054  C5    U    33      38.815  73.072  74.606  1.00  0.00           C  
ATOM   1055  C6    U    33      37.738  73.278  75.371  1.00  0.00           C  
ATOM   1056  H5'   U    33      33.600  75.099  75.512  1.00  0.00           H  
ATOM   1057 H5''   U    33      33.985  76.523  76.121  1.00  0.00           H  
ATOM   1058  H4'   U    33      34.203  74.835  77.736  1.00  0.00           H  
ATOM   1059  H3'   U    33      36.723  75.961  77.042  1.00  0.00           H  
ATOM   1060  H1'   U    33      36.340  72.550  78.087  1.00  0.00           H  
ATOM   1061  H2'   U    33      37.667  74.704  78.722  1.00  0.00           H  
ATOM   1062 HO2'   U    33      35.570  75.109  80.027  1.00  0.00           H  
ATOM   1063  H3    U    33      40.820  72.264  77.033  1.00  0.00           H  
ATOM   1064  H5    U    33      38.762  73.192  73.634  1.00  0.00           H  
ATOM   1065  H6    U    33      36.908  73.552  74.929  1.00  0.00           H  
ATOM   1066  P     A    34      36.577  78.126  78.513  1.00  0.00           P  
ATOM   1067  OP2   A    34      36.664  78.596  77.108  1.00  0.00           O  
ATOM   1068  OP1   A    34      36.040  79.032  79.559  1.00  0.00           O  
ATOM   1069  O5'   A    34      38.032  77.658  78.965  1.00  0.00           O  
ATOM   1070  C5'   A    34      38.305  77.338  80.321  1.00  0.00           C  
ATOM   1071  C4'   A    34      39.767  77.023  80.533  1.00  0.00           C  
ATOM   1072  O4'   A    34      40.127  75.822  79.805  1.00  0.00           O  
ATOM   1073  C3'   A    34      40.722  78.108  80.061  1.00  0.00           C  
ATOM   1074  O3'   A    34      40.952  79.041  81.112  1.00  0.00           O  
ATOM   1075  C1'   A    34      41.366  76.029  79.144  1.00  0.00           C  
ATOM   1076  C2'   A    34      41.972  77.328  79.686  1.00  0.00           C  
ATOM   1077  O2'   A    34      42.779  77.026  80.805  1.00  0.00           O  
ATOM   1078  N1    A    34      43.371  75.329  74.431  1.00  0.00           N  
ATOM   1079  C2    A    34      43.919  75.264  75.650  1.00  0.00           C  
ATOM   1080  N3    A    34      43.350  75.444  76.841  1.00  0.00           N  
ATOM   1081  C4    A    34      42.042  75.728  76.701  1.00  0.00           C  
ATOM   1082  C5    A    34      41.338  75.825  75.515  1.00  0.00           C  
ATOM   1083  C6    A    34      42.053  75.612  74.327  1.00  0.00           C  
ATOM   1084  N6    A    34      41.504  75.675  73.113  1.00  0.00           N  
ATOM   1085  N7    A    34      40.010  76.136  75.755  1.00  0.00           N  
ATOM   1086  C8    A    34      39.938  76.222  77.057  1.00  0.00           C  
ATOM   1087  N9    A    34      41.131  75.993  77.698  1.00  0.00           N  
ATOM   1088  H5'   A    34      37.770  76.558  80.580  1.00  0.00           H  
ATOM   1089 H5''   A    34      38.056  78.098  80.887  1.00  0.00           H  
ATOM   1090  H4'   A    34      39.870  76.948  81.625  1.00  0.00           H  
ATOM   1091  H3'   A    34      40.330  78.710  79.228  1.00  0.00           H  
ATOM   1092  H1'   A    34      42.096  75.230  79.340  1.00  0.00           H  
ATOM   1093  H2'   A    34      42.632  77.884  79.005  1.00  0.00           H  
ATOM   1094 HO2'   A    34      42.669  77.739  81.498  1.00  0.00           H  
ATOM   1095  H2    A    34      44.992  75.030  75.672  1.00  0.00           H  
ATOM   1096  H61   A    34      42.066  75.513  72.301  1.00  0.00           H  
ATOM   1097  H62   A    34      40.532  75.883  73.014  1.00  0.00           H  
ATOM   1098  H8    A    34      39.006  76.460  77.593  1.00  0.00           H  
ATOM   1099  P     C    35      40.823  80.615  80.834  1.00  0.00           P  
ATOM   1100  OP2   C    35      39.548  80.874  80.129  1.00  0.00           O  
ATOM   1101  OP1   C    35      41.110  81.316  82.106  1.00  0.00           O  
ATOM   1102  O5'   C    35      42.022  80.921  79.833  1.00  0.00           O  
ATOM   1103  C5'   C    35      43.379  80.890  80.305  1.00  0.00           C  
ATOM   1104  C4'   C    35      44.343  81.032  79.153  1.00  0.00           C  
ATOM   1105  O4'   C    35      44.342  79.828  78.333  1.00  0.00           O  
ATOM   1106  C3'   C    35      44.042  82.124  78.141  1.00  0.00           C  
ATOM   1107  O3'   C    35      44.396  83.416  78.613  1.00  0.00           O  
ATOM   1108  C1'   C    35      44.686  80.166  77.022  1.00  0.00           C  
ATOM   1109  C2'   C    35      44.898  81.679  76.967  1.00  0.00           C  
ATOM   1110  O2'   C    35      46.266  81.952  77.185  1.00  0.00           O  
ATOM   1111  N1    C    35      43.587  79.765  76.117  1.00  0.00           N  
ATOM   1112  C2    C    35      43.894  79.551  74.768  1.00  0.00           C  
ATOM   1113  O2    C    35      45.069  79.681  74.392  1.00  0.00           O  
ATOM   1114  N3    C    35      42.908  79.218  73.907  1.00  0.00           N  
ATOM   1115  C4    C    35      41.651  79.104  74.345  1.00  0.00           C  
ATOM   1116  N4    C    35      40.707  78.798  73.446  1.00  0.00           N  
ATOM   1117  C5    C    35      41.308  79.303  75.719  1.00  0.00           C  
ATOM   1118  C6    C    35      42.298  79.626  76.564  1.00  0.00           C  
ATOM   1119  H5'   C    35      43.574  79.946  80.835  1.00  0.00           H  
ATOM   1120 H5''   C    35      43.546  81.704  81.027  1.00  0.00           H  
ATOM   1121  H4'   C    35      45.307  81.255  79.635  1.00  0.00           H  
ATOM   1122  H3'   C    35      42.972  82.221  77.902  1.00  0.00           H  
ATOM   1123  H1'   C    35      45.611  79.700  76.654  1.00  0.00           H  
ATOM   1124  H2'   C    35      44.643  82.202  76.035  1.00  0.00           H  
ATOM   1125 HO2'   C    35      46.586  82.617  76.509  1.00  0.00           H  
ATOM   1126  H42   C    35      39.753  78.705  73.734  1.00  0.00           H  
ATOM   1127  H41   C    35      40.954  78.661  72.488  1.00  0.00           H  
ATOM   1128  H5    C    35      40.270  79.197  76.067  1.00  0.00           H  
ATOM   1129  H6    C    35      42.072  79.787  77.628  1.00  0.00           H  
ATOM   1130  P     C    36      43.587  84.703  78.098  1.00  0.00           P  
ATOM   1131  OP2   C    36      42.178  84.322  77.799  1.00  0.00           O  
ATOM   1132  OP1   C    36      43.860  85.764  79.107  1.00  0.00           O  
ATOM   1133  O5'   C    36      44.308  85.091  76.728  1.00  0.00           O  
ATOM   1134  C5'   C    36      45.706  85.460  76.706  1.00  0.00           C  
ATOM   1135  C4'   C    36      46.241  85.430  75.296  1.00  0.00           C  
ATOM   1136  O4'   C    36      46.062  84.110  74.716  1.00  0.00           O  
ATOM   1137  C3'   C    36      45.541  86.359  74.323  1.00  0.00           C  
ATOM   1138  O3'   C    36      46.017  87.689  74.433  1.00  0.00           O  
ATOM   1139  C1'   C    36      45.756  84.238  73.337  1.00  0.00           C  
ATOM   1140  C2'   C    36      45.872  85.721  72.984  1.00  0.00           C  
ATOM   1141  O2'   C    36      47.187  85.982  72.536  1.00  0.00           O  
ATOM   1142  N1    C    36      44.410  83.695  73.081  1.00  0.00           N  
ATOM   1143  C2    C    36      44.113  83.232  71.797  1.00  0.00           C  
ATOM   1144  O2    C    36      44.971  83.335  70.911  1.00  0.00           O  
ATOM   1145  N3    C    36      42.898  82.688  71.551  1.00  0.00           N  
ATOM   1146  C4    C    36      41.996  82.602  72.532  1.00  0.00           C  
ATOM   1147  N4    C    36      40.824  82.029  72.251  1.00  0.00           N  
ATOM   1148  C5    C    36      42.261  83.093  73.844  1.00  0.00           C  
ATOM   1149  C6    C    36      43.468  83.627  74.073  1.00  0.00           C  
ATOM   1150  H5'   C    36      46.289  84.770  77.334  1.00  0.00           H  
ATOM   1151 H5''   C    36      45.837  86.467  77.128  1.00  0.00           H  
ATOM   1152  H4'   C    36      47.290  85.748  75.400  1.00  0.00           H  
ATOM   1153  H3'   C    36      44.458  86.449  74.500  1.00  0.00           H  
ATOM   1154  H1'   C    36      46.447  83.697  72.674  1.00  0.00           H  
ATOM   1155  H2'   C    36      45.233  86.088  72.169  1.00  0.00           H  
ATOM   1156 HO2'   C    36      47.524  86.823  72.959  1.00  0.00           H  
ATOM   1157  H42   C    36      40.124  81.948  72.961  1.00  0.00           H  
ATOM   1158  H41   C    36      40.646  81.681  71.332  1.00  0.00           H  
ATOM   1159  H5    C    36      41.501  83.036  74.637  1.00  0.00           H  
ATOM   1160  H6    C    36      43.708  84.016  75.074  1.00  0.00           H  
ATOM   1161  P     A    37      45.000  88.926  74.297  1.00  0.00           P  
ATOM   1162  OP2   A    37      43.750  88.575  75.017  1.00  0.00           O  
ATOM   1163  OP1   A    37      45.732  90.166  74.659  1.00  0.00           O  
ATOM   1164  O5'   A    37      44.670  88.984  72.739  1.00  0.00           O  
ATOM   1165  C5'   A    37      45.691  89.248  71.788  1.00  0.00           C  
ATOM   1166  C4'   A    37      45.198  89.046  70.377  1.00  0.00           C  
ATOM   1167  O4'   A    37      44.916  87.649  70.108  1.00  0.00           O  
ATOM   1168  C3'   A    37      43.906  89.761  70.012  1.00  0.00           C  
ATOM   1169  O3'   A    37      44.096  91.135  69.719  1.00  0.00           O  
ATOM   1170  C1'   A    37      43.832  87.546  69.192  1.00  0.00           C  
ATOM   1171  C2'   A    37      43.432  88.972  68.804  1.00  0.00           C  
ATOM   1172  O2'   A    37      44.143  89.346  67.633  1.00  0.00           O  
ATOM   1173  N1    A    37      39.493  84.870  68.435  1.00  0.00           N  
ATOM   1174  C2    A    37      40.348  85.458  67.588  1.00  0.00           C  
ATOM   1175  N3    A    37      41.460  86.140  67.854  1.00  0.00           N  
ATOM   1176  C4    A    37      41.678  86.196  69.180  1.00  0.00           C  
ATOM   1177  C5    A    37      40.891  85.642  70.172  1.00  0.00           C  
ATOM   1178  C6    A    37      39.741  84.945  69.760  1.00  0.00           C  
ATOM   1179  N6    A    37      38.889  84.359  70.604  1.00  0.00           N  
ATOM   1180  N7    A    37      41.428  85.902  71.426  1.00  0.00           N  
ATOM   1181  C8    A    37      42.509  86.596  71.167  1.00  0.00           C  
ATOM   1182  N9    A    37      42.722  86.811  69.828  1.00  0.00           N  
ATOM   1183  H5'   A    37      46.445  88.644  71.952  1.00  0.00           H  
ATOM   1184 H5''   A    37      45.994  90.173  71.892  1.00  0.00           H  
ATOM   1185  H4'   A    37      45.894  89.342  69.753  1.00  0.00           H  
ATOM   1186  H3'   A    37      43.261  89.652  70.743  1.00  0.00           H  
ATOM   1187  H1'   A    37      44.129  87.061  68.393  1.00  0.00           H  
ATOM   1188  H2'   A    37      42.463  89.051  68.681  1.00  0.00           H  
ATOM   1189 HO2'   A    37      44.585  90.206  67.790  1.00  0.00           H  
ATOM   1190  H2    A    37      40.122  85.374  66.638  1.00  0.00           H  
ATOM   1191  H61   A    37      38.103  83.887  70.257  1.00  0.00           H  
ATOM   1192  H62   A    37      39.049  84.400  71.570  1.00  0.00           H  
ATOM   1193  H8    A    37      43.110  86.930  71.865  1.00  0.00           H  
ATOM   1194  P     A    38      42.900  92.183  69.951  1.00  0.00           P  
ATOM   1195  OP2   A    38      42.107  91.724  71.119  1.00  0.00           O  
ATOM   1196  OP1   A    38      43.479  93.550  69.949  1.00  0.00           O  
ATOM   1197  O5'   A    38      41.994  92.028  68.650  1.00  0.00           O  
ATOM   1198  C5'   A    38      42.523  92.293  67.358  1.00  0.00           C  
ATOM   1199  C4'   A    38      41.520  91.982  66.275  1.00  0.00           C  
ATOM   1200  O4'   A    38      40.952  90.666  66.537  1.00  0.00           O  
ATOM   1201  C3'   A    38      40.335  92.930  66.171  1.00  0.00           C  
ATOM   1202  O3'   A    38      39.838  93.052  64.849  1.00  0.00           O  
ATOM   1203  C1'   A    38      39.558  90.745  66.571  1.00  0.00           C  
ATOM   1204  C2'   A    38      39.274  92.191  66.975  1.00  0.00           C  
ATOM   1205  O2'   A    38      37.966  92.546  66.551  1.00  0.00           O  
ATOM   1206  N1    A    38      36.067  87.082  67.544  1.00  0.00           N  
ATOM   1207  C2    A    38      36.302  87.837  66.463  1.00  0.00           C  
ATOM   1208  N3    A    38      37.229  88.774  66.278  1.00  0.00           N  
ATOM   1209  C4    A    38      37.989  88.915  67.378  1.00  0.00           C  
ATOM   1210  C5    A    38      37.869  88.213  68.563  1.00  0.00           C  
ATOM   1211  C6    A    38      36.848  87.248  68.632  1.00  0.00           C  
ATOM   1212  N6    A    38      36.613  86.496  69.709  1.00  0.00           N  
ATOM   1213  N7    A    38      38.828  88.627  69.478  1.00  0.00           N  
ATOM   1214  C8    A    38      39.494  89.555  68.836  1.00  0.00           C  
ATOM   1215  N9    A    38      39.041  89.780  67.560  1.00  0.00           N  
ATOM   1216  H5'   A    38      43.322  91.742  67.221  1.00  0.00           H  
ATOM   1217 H5''   A    38      42.772  93.238  67.301  1.00  0.00           H  
ATOM   1218  H4'   A    38      41.980  91.974  65.410  1.00  0.00           H  
ATOM   1219  H3'   A    38      40.557  93.772  66.620  1.00  0.00           H  
ATOM   1220  H1'   A    38      39.152  90.566  65.697  1.00  0.00           H  
ATOM   1221  H2'   A    38      39.394  92.328  67.938  1.00  0.00           H  
ATOM   1222 HO2'   A    38      37.312  92.052  67.088  1.00  0.00           H  
ATOM   1223  H2    A    38      35.707  87.677  65.700  1.00  0.00           H  
ATOM   1224  H61   A    38      35.885  85.838  69.698  1.00  0.00           H  
ATOM   1225  H62   A    38      37.167  86.599  70.510  1.00  0.00           H  
ATOM   1226  H8    A    38      40.247  90.043  69.231  1.00  0.00           H  
ATOM   1227  P     G    39      40.433  94.174  63.863  1.00  0.00           P  
ATOM   1228  OP2   G    39      40.558  95.440  64.630  1.00  0.00           O  
ATOM   1229  OP1   G    39      41.626  93.605  63.185  1.00  0.00           O  
ATOM   1230  O5'   G    39      39.291  94.371  62.769  1.00  0.00           O  
ATOM   1231  C5'   G    39      38.895  93.298  61.929  1.00  0.00           C  
ATOM   1232  C4'   G    39      37.888  93.743  60.901  1.00  0.00           C  
ATOM   1233  O4'   G    39      36.748  94.366  61.553  1.00  0.00           O  
ATOM   1234  C3'   G    39      38.376  94.805  59.934  1.00  0.00           C  
ATOM   1235  O3'   G    39      39.129  94.235  58.874  1.00  0.00           O  
ATOM   1236  C1'   G    39      36.253  95.419  60.763  1.00  0.00           C  
ATOM   1237  C2'   G    39      37.067  95.420  59.464  1.00  0.00           C  
ATOM   1238  O2'   G    39      36.413  94.615  58.508  1.00  0.00           O  
ATOM   1239  N1    G    39      35.779 100.502  60.758  1.00  0.00           N  
ATOM   1240  C2    G    39      35.424  99.603  59.784  1.00  0.00           C  
ATOM   1241  N2    G    39      34.894 100.127  58.662  1.00  0.00           N  
ATOM   1242  N3    G    39      35.575  98.286  59.900  1.00  0.00           N  
ATOM   1243  C4    G    39      36.115  97.943  61.091  1.00  0.00           C  
ATOM   1244  C5    G    39      36.495  98.768  62.129  1.00  0.00           C  
ATOM   1245  C6    G    39      36.330 100.171  61.991  1.00  0.00           C  
ATOM   1246  O6    G    39      36.614 101.064  62.802  1.00  0.00           O  
ATOM   1247  N7    G    39      37.004  98.028  63.185  1.00  0.00           N  
ATOM   1248  C8    G    39      36.931  96.789  62.783  1.00  0.00           C  
ATOM   1249  N9    G    39      36.416  96.661  61.516  1.00  0.00           N  
ATOM   1250  H5'   G    39      38.499  92.590  62.478  1.00  0.00           H  
ATOM   1251 H5''   G    39      39.685  92.942  61.470  1.00  0.00           H  
ATOM   1252  H4'   G    39      37.653  92.827  60.340  1.00  0.00           H  
ATOM   1253  H3'   G    39      39.063  95.535  60.388  1.00  0.00           H  
ATOM   1254  H1'   G    39      35.194  95.353  60.477  1.00  0.00           H  
ATOM   1255  H2'   G    39      37.208  96.392  58.970  1.00  0.00           H  
ATOM   1256 HO2'   G    39      37.082  94.025  58.054  1.00  0.00           H  
ATOM   1257  H1    G    39      35.630 101.472  60.567  1.00  0.00           H  
ATOM   1258  H22   G    39      34.612  99.524  57.914  1.00  0.00           H  
ATOM   1259  H21   G    39      34.782 101.116  58.576  1.00  0.00           H  
ATOM   1260  H8    G    39      37.261  95.933  63.393  1.00  0.00           H  
ATOM   1261  P     U    40      40.605  94.772  58.544  1.00  0.00           P  
ATOM   1262  OP2   U    40      41.238  95.276  59.795  1.00  0.00           O  
ATOM   1263  OP1   U    40      41.257  93.682  57.780  1.00  0.00           O  
ATOM   1264  O5'   U    40      40.395  96.010  57.564  1.00  0.00           O  
ATOM   1265  C5'   U    40      39.473  95.934  56.464  1.00  0.00           C  
ATOM   1266  C4'   U    40      39.063  97.318  56.023  1.00  0.00           C  
ATOM   1267  O4'   U    40      38.124  97.882  56.975  1.00  0.00           O  
ATOM   1268  C3'   U    40      40.174  98.353  55.943  1.00  0.00           C  
ATOM   1269  O3'   U    40      40.934  98.260  54.751  1.00  0.00           O  
ATOM   1270  C1'   U    40      38.343  99.291  57.107  1.00  0.00           C  
ATOM   1271  C2'   U    40      39.416  99.666  56.083  1.00  0.00           C  
ATOM   1272  O2'   U    40      38.784 100.029  54.863  1.00  0.00           O  
ATOM   1273  N1    U    40      38.746  99.627  58.493  1.00  0.00           N  
ATOM   1274  C2    U    40      38.672 100.955  58.868  1.00  0.00           C  
ATOM   1275  O2    U    40      38.296 101.839  58.117  1.00  0.00           O  
ATOM   1276  N3    U    40      39.055 101.219  60.159  1.00  0.00           N  
ATOM   1277  C4    U    40      39.496 100.310  61.098  1.00  0.00           C  
ATOM   1278  O4    U    40      39.805 100.705  62.223  1.00  0.00           O  
ATOM   1279  C5    U    40      39.546  98.955  60.641  1.00  0.00           C  
ATOM   1280  C6    U    40      39.178  98.670  59.387  1.00  0.00           C  
ATOM   1281  H5'   U    40      38.581  95.362  56.756  1.00  0.00           H  
ATOM   1282 H5''   U    40      39.936  95.402  55.619  1.00  0.00           H  
ATOM   1283  H4'   U    40      38.625  97.254  55.147  1.00  0.00           H  
ATOM   1284  H3'   U    40      40.771  98.245  56.714  1.00  0.00           H  
ATOM   1285  H1'   U    40      37.509  99.758  56.891  1.00  0.00           H  
ATOM   1286  H2'   U    40      39.995 100.382  56.418  1.00  0.00           H  
ATOM   1287 HO2'   U    40      39.216  99.550  54.126  1.00  0.00           H  
ATOM   1288  H3    U    40      39.010 102.155  60.445  1.00  0.00           H  
ATOM   1289  H5    U    40      39.848  98.242  61.243  1.00  0.00           H  
ATOM   1290  H6    U    40      39.223  97.736  59.099  1.00  0.00           H  
ATOM   1291  P     C    41      42.462  98.758  54.722  1.00  0.00           P  
ATOM   1292  OP2   C    41      43.140  98.232  55.933  1.00  0.00           O  
ATOM   1293  OP1   C    41      43.018  98.457  53.379  1.00  0.00           O  
ATOM   1294  O5'   C    41      42.353 100.341  54.865  1.00  0.00           O  
ATOM   1295  C5'   C    41      41.974 101.150  53.762  1.00  0.00           C  
ATOM   1296  C4'   C    41      41.962 102.615  54.123  1.00  0.00           C  
ATOM   1297  O4'   C    41      41.046 102.845  55.226  1.00  0.00           O  
ATOM   1298  C3'   C    41      43.279 103.197  54.611  1.00  0.00           C  
ATOM   1299  O3'   C    41      44.174 103.503  53.554  1.00  0.00           O  
ATOM   1300  C1'   C    41      41.559 103.895  56.072  1.00  0.00           C  
ATOM   1301  C2'   C    41      42.832 104.417  55.404  1.00  0.00           C  
ATOM   1302  O2'   C    41      42.492 105.495  54.544  1.00  0.00           O  
ATOM   1303  N1    C    41      41.807 103.397  57.448  1.00  0.00           N  
ATOM   1304  C2    C    41      41.964 104.337  58.475  1.00  0.00           C  
ATOM   1305  O2    C    41      41.893 105.546  58.207  1.00  0.00           O  
ATOM   1306  N3    C    41      42.192 103.910  59.738  1.00  0.00           N  
ATOM   1307  C4    C    41      42.265 102.605  60.000  1.00  0.00           C  
ATOM   1308  N4    C    41      42.492 102.231  61.262  1.00  0.00           N  
ATOM   1309  C5    C    41      42.110 101.626  58.979  1.00  0.00           C  
ATOM   1310  C6    C    41      41.884 102.060  57.733  1.00  0.00           C  
ATOM   1311  H5'   C    41      41.078 100.886  53.466  1.00  0.00           H  
ATOM   1312 H5''   C    41      42.609 101.007  53.029  1.00  0.00           H  
ATOM   1313  H4'   C    41      41.655 103.129  53.346  1.00  0.00           H  
ATOM   1314  H3'   C    41      43.707 102.558  55.219  1.00  0.00           H  
ATOM   1315  H1'   C    41      40.889 104.610  56.102  1.00  0.00           H  
ATOM   1316  H2'   C    41      43.503 104.680  56.068  1.00  0.00           H  
ATOM   1317 HO2'   C    41      42.909 105.349  53.669  1.00  0.00           H  
ATOM   1318  H42   C    41      42.550 101.279  61.487  1.00  0.00           H  
ATOM   1319  H41   C    41      42.598 102.907  61.963  1.00  0.00           H  
ATOM   1320  H5    C    41      42.165 100.669  59.181  1.00  0.00           H  
ATOM   1321  H6    C    41      41.775 101.402  57.016  1.00  0.00           H  
ATOM   1322  P     U    42      45.759 103.536  53.821  1.00  0.00           P  
ATOM   1323  OP2   U    42      46.111 102.348  54.641  1.00  0.00           O  
ATOM   1324  OP1   U    42      46.440 103.757  52.520  1.00  0.00           O  
ATOM   1325  O5'   U    42      45.971 104.835  54.717  1.00  0.00           O  
ATOM   1326  C5'   U    42      45.725 106.131  54.193  1.00  0.00           C  
ATOM   1327  C4'   U    42      45.830 107.192  55.261  1.00  0.00           C  
ATOM   1328  O4'   U    42      44.854 106.942  56.305  1.00  0.00           O  
ATOM   1329  C3'   U    42      47.155 107.268  56.004  1.00  0.00           C  
ATOM   1330  O3'   U    42      48.165 107.938  55.270  1.00  0.00           O  
ATOM   1331  C1'   U    42      45.397 107.361  57.580  1.00  0.00           C  
ATOM   1332  C2'   U    42      46.770 107.973  57.298  1.00  0.00           C  
ATOM   1333  O2'   U    42      46.621 109.370  57.098  1.00  0.00           O  
ATOM   1334  N1    U    42      45.471 106.228  58.534  1.00  0.00           N  
ATOM   1335  C2    U    42      45.603 106.538  59.874  1.00  0.00           C  
ATOM   1336  O2    U    42      45.658 107.682  60.290  1.00  0.00           O  
ATOM   1337  N3    U    42      45.668 105.457  60.719  1.00  0.00           N  
ATOM   1338  C4    U    42      45.616 104.124  60.370  1.00  0.00           C  
ATOM   1339  O4    U    42      45.688 103.265  61.250  1.00  0.00           O  
ATOM   1340  C5    U    42      45.479 103.878  58.966  1.00  0.00           C  
ATOM   1341  C6    U    42      45.413 104.913  58.122  1.00  0.00           C  
ATOM   1342  H5'   U    42      44.825 106.153  53.808  1.00  0.00           H  
ATOM   1343 H5''   U    42      46.380 106.321  53.490  1.00  0.00           H  
ATOM   1344  H4'   U    42      45.644 108.067  54.856  1.00  0.00           H  
ATOM   1345  H3'   U    42      47.458 106.359  56.212  1.00  0.00           H  
ATOM   1346  H1'   U    42      44.803 108.050  57.945  1.00  0.00           H  
ATOM   1347  H2'   U    42      47.406 107.775  58.018  1.00  0.00           H  
ATOM   1348 HO2'   U    42      47.094 109.628  56.280  1.00  0.00           H  
ATOM   1349  H3    U    42      45.762 105.654  61.674  1.00  0.00           H  
ATOM   1350  H5    U    42      45.433 102.960  58.628  1.00  0.00           H  
ATOM   1351  H6    U    42      45.321 104.718  57.167  1.00  0.00           H  
ATOM   1352  P     C    43      49.714 107.594  55.525  1.00  0.00           P  
ATOM   1353  OP2   C    43      49.853 106.118  55.599  1.00  0.00           O  
ATOM   1354  OP1   C    43      50.522 108.358  54.540  1.00  0.00           O  
ATOM   1355  O5'   C    43      50.009 108.191  56.972  1.00  0.00           O  
ATOM   1356  C5'   C    43      50.026 109.592  57.194  1.00  0.00           C  
ATOM   1357  C4'   C    43      50.242 109.923  58.650  1.00  0.00           C  
ATOM   1358  O4'   C    43      49.152 109.388  59.446  1.00  0.00           O  
ATOM   1359  C3'   C    43      51.490 109.339  59.294  1.00  0.00           C  
ATOM   1360  O3'   C    43      52.665 110.069  58.987  1.00  0.00           O  
ATOM   1361  C1'   C    43      49.653 108.975  60.735  1.00  0.00           C  
ATOM   1362  C2'   C    43      51.135 109.346  60.774  1.00  0.00           C  
ATOM   1363  O2'   C    43      51.271 110.647  61.329  1.00  0.00           O  
ATOM   1364  N1    C    43      49.430 107.523  60.953  1.00  0.00           N  
ATOM   1365  C2    C    43      49.492 107.030  62.262  1.00  0.00           C  
ATOM   1366  O2    C    43      49.730 107.814  63.194  1.00  0.00           O  
ATOM   1367  N3    C    43      49.292 105.713  62.488  1.00  0.00           N  
ATOM   1368  C4    C    43      49.037 104.891  61.470  1.00  0.00           C  
ATOM   1369  N4    C    43      48.847 103.597  61.740  1.00  0.00           N  
ATOM   1370  C5    C    43      48.969 105.360  60.127  1.00  0.00           C  
ATOM   1371  C6    C    43      49.167 106.666  59.916  1.00  0.00           C  
ATOM   1372  H5'   C    43      49.171 109.973  56.903  1.00  0.00           H  
ATOM   1373 H5''   C    43      50.749 109.990  56.666  1.00  0.00           H  
ATOM   1374  H4'   C    43      50.259 110.899  58.753  1.00  0.00           H  
ATOM   1375  H3'   C    43      51.601 108.412  58.996  1.00  0.00           H  
ATOM   1376  H1'   C    43      49.171 109.483  61.420  1.00  0.00           H  
ATOM   1377  H2'   C    43      51.659 108.683  61.272  1.00  0.00           H  
ATOM   1378 HO2'   C    43      51.853 111.181  60.750  1.00  0.00           H  
ATOM   1379  H42   C    43      48.658 102.968  61.014  1.00  0.00           H  
ATOM   1380  H41   C    43      48.896 103.277  62.666  1.00  0.00           H  
ATOM   1381  H5    C    43      48.780 104.748  59.386  1.00  0.00           H  
ATOM   1382  H6    C    43      49.123 107.009  59.000  1.00  0.00           H  
ATOM   1383  P     A    44      54.100 109.343  59.017  1.00  0.00           P  
ATOM   1384  OP2   A    44      53.958 108.018  58.362  1.00  0.00           O  
ATOM   1385  OP1   A    44      55.113 110.305  58.518  1.00  0.00           O  
ATOM   1386  O5'   A    44      54.373 109.098  60.568  1.00  0.00           O  
ATOM   1387  C5'   A    44      54.620 110.186  61.445  1.00  0.00           C  
ATOM   1388  C4'   A    44      54.674 109.737  62.884  1.00  0.00           C  
ATOM   1389  O4'   A    44      53.414 109.119  63.254  1.00  0.00           O  
ATOM   1390  C3'   A    44      55.717 108.681  63.214  1.00  0.00           C  
ATOM   1391  O3'   A    44      57.022 109.216  63.358  1.00  0.00           O  
ATOM   1392  C1'   A    44      53.666 108.048  64.201  1.00  0.00           C  
ATOM   1393  C2'   A    44      55.169 108.058  64.490  1.00  0.00           C  
ATOM   1394  O2'   A    44      55.416 108.886  65.616  1.00  0.00           O  
ATOM   1395  N1    A    44      52.507 103.160  65.350  1.00  0.00           N  
ATOM   1396  C2    A    44      52.930 104.184  66.100  1.00  0.00           C  
ATOM   1397  N3    A    44      53.212 105.433  65.736  1.00  0.00           N  
ATOM   1398  C4    A    44      53.020 105.599  64.415  1.00  0.00           C  
ATOM   1399  C5    A    44      52.590 104.641  63.515  1.00  0.00           C  
ATOM   1400  C6    A    44      52.323 103.359  64.027  1.00  0.00           C  
ATOM   1401  N6    A    44      51.903 102.336  63.278  1.00  0.00           N  
ATOM   1402  N7    A    44      52.507 105.173  62.235  1.00  0.00           N  
ATOM   1403  C8    A    44      52.883 106.420  62.389  1.00  0.00           C  
ATOM   1404  N9    A    44      53.208 106.745  63.682  1.00  0.00           N  
ATOM   1405  H5'   A    44      53.903 110.848  61.345  1.00  0.00           H  
ATOM   1406 H5''   A    44      55.474 110.603  61.208  1.00  0.00           H  
ATOM   1407  H4'   A    44      54.824 110.519  63.455  1.00  0.00           H  
ATOM   1408  H3'   A    44      55.725 108.003  62.504  1.00  0.00           H  
ATOM   1409  H1'   A    44      53.175 108.263  65.023  1.00  0.00           H  
ATOM   1410  H2'   A    44      55.512 107.149  64.624  1.00  0.00           H  
ATOM   1411 HO2'   A    44      56.144 109.506  65.402  1.00  0.00           H  
ATOM   1412  H2    A    44      53.046 103.988  67.054  1.00  0.00           H  
ATOM   1413  H61   A    44      51.733 101.464  63.692  1.00  0.00           H  
ATOM   1414  H62   A    44      51.762 102.458  62.317  1.00  0.00           H  
ATOM   1415  H8    A    44      52.928 107.060  61.647  1.00  0.00           H  
ATOM   1416  P     G    45      58.309 108.281  63.129  1.00  0.00           P  
ATOM   1417  OP2   G    45      58.053 107.430  61.939  1.00  0.00           O  
ATOM   1418  OP1   G    45      59.518 109.143  63.168  1.00  0.00           O  
ATOM   1419  O5'   G    45      58.334 107.337  64.413  1.00  0.00           O  
ATOM   1420  C5'   G    45      58.617 107.865  65.700  1.00  0.00           C  
ATOM   1421  C4'   G    45      58.531 106.802  66.767  1.00  0.00           C  
ATOM   1422  O4'   G    45      57.181 106.272  66.825  1.00  0.00           O  
ATOM   1423  C3'   G    45      59.403 105.573  66.556  1.00  0.00           C  
ATOM   1424  O3'   G    45      60.762 105.792  66.893  1.00  0.00           O  
ATOM   1425  C1'   G    45      57.244 104.865  67.204  1.00  0.00           C  
ATOM   1426  C2'   G    45      58.720 104.528  67.426  1.00  0.00           C  
ATOM   1427  O2'   G    45      59.034 104.713  68.798  1.00  0.00           O  
ATOM   1428  N1    G    45      55.443 100.220  66.154  1.00  0.00           N  
ATOM   1429  C2    G    45      55.998 100.701  67.315  1.00  0.00           C  
ATOM   1430  N2    G    45      56.086  99.835  68.336  1.00  0.00           N  
ATOM   1431  N3    G    45      56.432 101.941  67.468  1.00  0.00           N  
ATOM   1432  C4    G    45      56.269 102.675  66.348  1.00  0.00           C  
ATOM   1433  C5    G    45      55.729 102.293  65.138  1.00  0.00           C  
ATOM   1434  C6    G    45      55.266 100.960  64.987  1.00  0.00           C  
ATOM   1435  O6    G    45      54.755 100.429  63.994  1.00  0.00           O  
ATOM   1436  N7    G    45      55.740 103.348  64.237  1.00  0.00           N  
ATOM   1437  C8    G    45      56.277 104.335  64.902  1.00  0.00           C  
ATOM   1438  N9    G    45      56.621 103.995  66.188  1.00  0.00           N  
ATOM   1439  H5'   G    45      57.973 108.575  65.903  1.00  0.00           H  
ATOM   1440 H5''   G    45      59.521 108.245  65.699  1.00  0.00           H  
ATOM   1441  H4'   G    45      58.753 107.203  67.634  1.00  0.00           H  
ATOM   1442  H3'   G    45      59.345 105.295  65.616  1.00  0.00           H  
ATOM   1443  H1'   G    45      56.758 104.776  68.052  1.00  0.00           H  
ATOM   1444  H2'   G    45      58.927 103.618  67.125  1.00  0.00           H  
ATOM   1445 HO2'   G    45      59.850 105.251  68.869  1.00  0.00           H  
ATOM   1446  H1    G    45      55.151  99.285  66.142  1.00  0.00           H  
ATOM   1447  H22   G    45      56.472 100.121  69.189  1.00  0.00           H  
ATOM   1448  H21   G    45      55.765  98.914  68.229  1.00  0.00           H  
ATOM   1449  H8    G    45      56.419 105.226  64.522  1.00  0.00           H  
ATOM   1450  P     G    46      61.916 104.904  66.212  1.00  0.00           P  
ATOM   1451  OP2   G    46      61.623 104.804  64.760  1.00  0.00           O  
ATOM   1452  OP1   G    46      63.229 105.432  66.662  1.00  0.00           O  
ATOM   1453  O5'   G    46      61.720 103.459  66.855  1.00  0.00           O  
ATOM   1454  C5'   G    46      61.950 103.239  68.238  1.00  0.00           C  
ATOM   1455  C4'   G    46      61.648 101.815  68.632  1.00  0.00           C  
ATOM   1456  O4'   G    46      60.240 101.535  68.421  1.00  0.00           O  
ATOM   1457  C3'   G    46      62.363 100.736  67.833  1.00  0.00           C  
ATOM   1458  O3'   G    46      63.711 100.551  68.234  1.00  0.00           O  
ATOM   1459  C1'   G    46      60.088 100.137  68.053  1.00  0.00           C  
ATOM   1460  C2'   G    46      61.485  99.515  68.064  1.00  0.00           C  
ATOM   1461  O2'   G    46      61.724  98.941  69.340  1.00  0.00           O  
ATOM   1462  N1    G    46      57.754  96.964  64.828  1.00  0.00           N  
ATOM   1463  C2    G    46      58.286  96.714  66.069  1.00  0.00           C  
ATOM   1464  N2    G    46      58.186  95.453  66.516  1.00  0.00           N  
ATOM   1465  N3    G    46      58.873  97.631  66.820  1.00  0.00           N  
ATOM   1466  C4    G    46      58.889  98.841  66.221  1.00  0.00           C  
ATOM   1467  C5    G    46      58.387  99.196  64.987  1.00  0.00           C  
ATOM   1468  C6    G    46      57.759  98.202  64.193  1.00  0.00           C  
ATOM   1469  O6    G    46      57.251  98.320  63.071  1.00  0.00           O  
ATOM   1470  N7    G    46      58.602 100.543  64.737  1.00  0.00           N  
ATOM   1471  C8    G    46      59.220 100.974  65.803  1.00  0.00           C  
ATOM   1472  N9    G    46      59.426  99.993  66.743  1.00  0.00           N  
ATOM   1473  H5'   G    46      61.380 103.843  68.758  1.00  0.00           H  
ATOM   1474 H5''   G    46      62.890 103.435  68.441  1.00  0.00           H  
ATOM   1475  H4'   G    46      61.856 101.697  69.582  1.00  0.00           H  
ATOM   1476  H3'   G    46      62.341 100.972  66.881  1.00  0.00           H  
ATOM   1477  H1'   G    46      59.538  99.715  68.745  1.00  0.00           H  
ATOM   1478  H2'   G    46      61.589  98.855  67.344  1.00  0.00           H  
ATOM   1479 HO2'   G    46      62.598  99.239  69.666  1.00  0.00           H  
ATOM   1480  H1    G    46      57.340  96.215  64.352  1.00  0.00           H  
ATOM   1481  H22   G    46      58.548  95.215  67.397  1.00  0.00           H  
ATOM   1482  H21   G    46      57.752  94.768  65.966  1.00  0.00           H  
ATOM   1483  H8    G    46      59.507 101.904  65.920  1.00  0.00           H  
ATOM   1484  P     G    47      64.826 100.183  67.126  1.00  0.00           P  
ATOM   1485  OP2   G    47      64.711 101.109  65.969  1.00  0.00           O  
ATOM   1486  OP1   G    47      66.116 100.074  67.841  1.00  0.00           O  
ATOM   1487  O5'   G    47      64.399  98.730  66.634  1.00  0.00           O  
ATOM   1488  C5'   G    47      64.551  97.598  67.489  1.00  0.00           C  
ATOM   1489  C4'   G    47      63.982  96.363  66.834  1.00  0.00           C  
ATOM   1490  O4'   G    47      62.546  96.526  66.645  1.00  0.00           O  
ATOM   1491  C3'   G    47      64.467  96.042  65.430  1.00  0.00           C  
ATOM   1492  O3'   G    47      65.780  95.499  65.389  1.00  0.00           O  
ATOM   1493  C1'   G    47      62.146  95.733  65.558  1.00  0.00           C  
ATOM   1494  C2'   G    47      63.397  95.064  64.980  1.00  0.00           C  
ATOM   1495  O2'   G    47      63.543  93.785  65.563  1.00  0.00           O  
ATOM   1496  N1    G    47      59.490  95.791  61.258  1.00  0.00           N  
ATOM   1497  C2    G    47      59.752  94.745  62.102  1.00  0.00           C  
ATOM   1498  N2    G    47      59.306  93.541  61.720  1.00  0.00           N  
ATOM   1499  N3    G    47      60.408  94.866  63.238  1.00  0.00           N  
ATOM   1500  C4    G    47      60.791  96.141  63.464  1.00  0.00           C  
ATOM   1501  C5    G    47      60.571  97.254  62.687  1.00  0.00           C  
ATOM   1502  C6    G    47      59.873  97.108  61.473  1.00  0.00           C  
ATOM   1503  O6    G    47      59.604  97.966  60.637  1.00  0.00           O  
ATOM   1504  N7    G    47      61.134  98.380  63.270  1.00  0.00           N  
ATOM   1505  C8    G    47      61.690  97.935  64.366  1.00  0.00           C  
ATOM   1506  N9    G    47      61.551  96.579  64.525  1.00  0.00           N  
ATOM   1507  H5'   G    47      64.040  97.776  68.446  1.00  0.00           H  
ATOM   1508 H5''   G    47      65.615  97.438  67.716  1.00  0.00           H  
ATOM   1509  H4'   G    47      64.271  95.544  67.507  1.00  0.00           H  
ATOM   1510  H3'   G    47      64.547  96.924  64.777  1.00  0.00           H  
ATOM   1511  H1'   G    47      61.438  94.929  65.803  1.00  0.00           H  
ATOM   1512  H2'   G    47      63.417  94.881  63.897  1.00  0.00           H  
ATOM   1513 HO2'   G    47      64.512  93.609  65.744  1.00  0.00           H  
ATOM   1514  H1    G    47      58.983  95.592  60.419  1.00  0.00           H  
ATOM   1515  H22   G    47      59.472  92.741  62.297  1.00  0.00           H  
ATOM   1516  H21   G    47      58.808  93.442  60.859  1.00  0.00           H  
ATOM   1517  H8    G    47      62.234  98.578  65.075  1.00  0.00           H  
ATOM   1518  P     G    48      66.746  95.813  64.143  1.00  0.00           P  
ATOM   1519  OP2   G    48      66.657  97.266  63.848  1.00  0.00           O  
ATOM   1520  OP1   G    48      68.070  95.199  64.420  1.00  0.00           O  
ATOM   1521  O5'   G    48      66.080  95.022  62.930  1.00  0.00           O  
ATOM   1522  C5'   G    48      66.063  93.603  62.908  1.00  0.00           C  
ATOM   1523  C4'   G    48      65.371  93.076  61.675  1.00  0.00           C  
ATOM   1524  O4'   G    48      63.984  93.524  61.637  1.00  0.00           O  
ATOM   1525  C3'   G    48      65.928  93.553  60.342  1.00  0.00           C  
ATOM   1526  O3'   G    48      67.106  92.865  59.956  1.00  0.00           O  
ATOM   1527  C1'   G    48      63.591  93.730  60.306  1.00  0.00           C  
ATOM   1528  C2'   G    48      64.746  93.298  59.420  1.00  0.00           C  
ATOM   1529  O2'   G    48      64.615  91.916  59.121  1.00  0.00           O  
ATOM   1530  N1    G    48      61.268  97.189  57.382  1.00  0.00           N  
ATOM   1531  C2    G    48      61.379  95.831  57.209  1.00  0.00           C  
ATOM   1532  N2    G    48      60.796  95.321  56.114  1.00  0.00           N  
ATOM   1533  N3    G    48      62.014  95.029  58.047  1.00  0.00           N  
ATOM   1534  C4    G    48      62.541  95.704  59.091  1.00  0.00           C  
ATOM   1535  C5    G    48      62.487  97.056  59.357  1.00  0.00           C  
ATOM   1536  C6    G    48      61.803  97.905  58.449  1.00  0.00           C  
ATOM   1537  O6    G    48      61.644  99.130  58.509  1.00  0.00           O  
ATOM   1538  N7    G    48      63.155  97.353  60.536  1.00  0.00           N  
ATOM   1539  C8    G    48      63.595  96.199  60.958  1.00  0.00           C  
ATOM   1540  N9    G    48      63.257  95.156  60.129  1.00  0.00           N  
ATOM   1541  H5'   G    48      65.593  93.275  63.703  1.00  0.00           H  
ATOM   1542 H5''   G    48      66.986  93.271  62.923  1.00  0.00           H  
ATOM   1543  H4'   G    48      65.381  92.096  61.699  1.00  0.00           H  
ATOM   1544  H3'   G    48      66.105  94.515  60.393  1.00  0.00           H  
ATOM   1545  H1'   G    48      62.803  93.183  60.105  1.00  0.00           H  
ATOM   1546  H2'   G    48      64.802  93.842  58.606  1.00  0.00           H  
ATOM   1547 HO2'   G    48      65.484  91.480  59.240  1.00  0.00           H  
ATOM   1548  H1    G    48      60.776  97.695  56.702  1.00  0.00           H  
ATOM   1549  H22   G    48      60.842  94.357  55.938  1.00  0.00           H  
ATOM   1550  H21   G    48      60.323  95.908  55.488  1.00  0.00           H  
ATOM   1551  H8    G    48      64.112  96.088  61.782  1.00  0.00           H  
ATOM   1552  P     A    49      68.380  93.695  59.450  1.00  0.00           P  
ATOM   1553  OP2   A    49      68.540  94.817  60.408  1.00  0.00           O  
ATOM   1554  OP1   A    49      69.473  92.703  59.291  1.00  0.00           O  
ATOM   1555  O5'   A    49      68.063  94.313  58.016  1.00  0.00           O  
ATOM   1556  C5'   A    49      68.817  95.404  57.510  1.00  0.00           C  
ATOM   1557  C4'   A    49      68.831  95.416  56.002  1.00  0.00           C  
ATOM   1558  O4'   A    49      69.466  94.214  55.493  1.00  0.00           O  
ATOM   1559  C3'   A    49      67.470  95.391  55.322  1.00  0.00           C  
ATOM   1560  O3'   A    49      66.832  96.656  55.310  1.00  0.00           O  
ATOM   1561  C1'   A    49      68.903  93.869  54.249  1.00  0.00           C  
ATOM   1562  C2'   A    49      67.828  94.901  53.930  1.00  0.00           C  
ATOM   1563  O2'   A    49      68.398  95.941  53.149  1.00  0.00           O  
ATOM   1564  N1    A    49      66.720  89.948  51.717  1.00  0.00           N  
ATOM   1565  C2    A    49      67.141  91.154  51.317  1.00  0.00           C  
ATOM   1566  N3    A    49      67.701  92.129  52.031  1.00  0.00           N  
ATOM   1567  C4    A    49      67.822  91.765  53.320  1.00  0.00           C  
ATOM   1568  C5    A    49      67.437  90.561  53.880  1.00  0.00           C  
ATOM   1569  C6    A    49      66.857  89.613  53.018  1.00  0.00           C  
ATOM   1570  N6    A    49      66.437  88.410  53.417  1.00  0.00           N  
ATOM   1571  N7    A    49      67.719  90.540  55.240  1.00  0.00           N  
ATOM   1572  C8    A    49      68.258  91.712  55.466  1.00  0.00           C  
ATOM   1573  N9    A    49      68.352  92.505  54.349  1.00  0.00           N  
ATOM   1574  H5'   A    49      69.739  95.335  57.837  1.00  0.00           H  
ATOM   1575 H5''   A    49      68.426  96.242  57.833  1.00  0.00           H  
ATOM   1576  H4'   A    49      69.325  96.204  55.692  1.00  0.00           H  
ATOM   1577  H3'   A    49      66.882  94.738  55.758  1.00  0.00           H  
ATOM   1578  H1'   A    49      69.594  93.893  53.552  1.00  0.00           H  
ATOM   1579  H2'   A    49      67.057  94.492  53.484  1.00  0.00           H  
ATOM   1580 HO2'   A    49      68.026  96.799  53.441  1.00  0.00           H  
ATOM   1581  H2    A    49      67.019  91.348  50.364  1.00  0.00           H  
ATOM   1582  H61   A    49      66.040  87.791  52.769  1.00  0.00           H  
ATOM   1583  H62   A    49      66.527  88.145  54.356  1.00  0.00           H  
ATOM   1584  H8    A    49      68.566  91.997  56.353  1.00  0.00           H  
ATOM   1585  P     A    50      65.286  96.785  55.729  1.00  0.00           P  
ATOM   1586  OP2   A    50      65.028  95.826  56.833  1.00  0.00           O  
ATOM   1587  OP1   A    50      64.980  98.225  55.921  1.00  0.00           O  
ATOM   1588  O5'   A    50      64.495  96.279  54.442  1.00  0.00           O  
ATOM   1589  C5'   A    50      64.576  96.984  53.213  1.00  0.00           C  
ATOM   1590  C4'   A    50      64.064  96.154  52.063  1.00  0.00           C  
ATOM   1591  O4'   A    50      64.879  94.967  51.970  1.00  0.00           O  
ATOM   1592  C3'   A    50      62.640  95.636  52.195  1.00  0.00           C  
ATOM   1593  O3'   A    50      61.671  96.547  51.703  1.00  0.00           O  
ATOM   1594  C1'   A    50      64.075  93.823  51.662  1.00  0.00           C  
ATOM   1595  C2'   A    50      62.660  94.333  51.406  1.00  0.00           C  
ATOM   1596  O2'   A    50      62.508  94.570  50.014  1.00  0.00           O  
ATOM   1597  N1    A    50      63.199  89.016  53.298  1.00  0.00           N  
ATOM   1598  C2    A    50      63.033  89.606  52.108  1.00  0.00           C  
ATOM   1599  N3    A    50      63.282  90.864  51.750  1.00  0.00           N  
ATOM   1600  C4    A    50      63.763  91.567  52.791  1.00  0.00           C  
ATOM   1601  C5    A    50      63.988  91.100  54.073  1.00  0.00           C  
ATOM   1602  C6    A    50      63.685  89.750  54.322  1.00  0.00           C  
ATOM   1603  N6    A    50      63.849  89.162  55.509  1.00  0.00           N  
ATOM   1604  N7    A    50      64.491  92.111  54.881  1.00  0.00           N  
ATOM   1605  C8    A    50      64.557  93.148  54.083  1.00  0.00           C  
ATOM   1606  N9    A    50      64.132  92.890  52.803  1.00  0.00           N  
ATOM   1607  H5'   A    50      65.511  97.224  53.042  1.00  0.00           H  
ATOM   1608 H5''   A    50      64.043  97.804  53.277  1.00  0.00           H  
ATOM   1609  H4'   A    50      64.143  96.655  51.224  1.00  0.00           H  
ATOM   1610  H3'   A    50      62.455  95.450  53.140  1.00  0.00           H  
ATOM   1611  H1'   A    50      64.410  93.375  50.857  1.00  0.00           H  
ATOM   1612  H2'   A    50      61.991  93.699  51.742  1.00  0.00           H  
ATOM   1613 HO2'   A    50      61.966  95.376  49.886  1.00  0.00           H  
ATOM   1614  H2    A    50      62.678  89.029  51.398  1.00  0.00           H  
ATOM   1615  H61   A    50      63.620  88.215  55.623  1.00  0.00           H  
ATOM   1616  H62   A    50      64.201  89.675  56.266  1.00  0.00           H  
ATOM   1617  H8    A    50      64.880  94.027  54.374  1.00  0.00           H  
ATOM   1618  P     A    51      60.324  96.820  52.536  1.00  0.00           P  
ATOM   1619  OP2   A    51      60.682  96.905  53.974  1.00  0.00           O  
ATOM   1620  OP1   A    51      59.605  97.947  51.891  1.00  0.00           O  
ATOM   1621  O5'   A    51      59.463  95.497  52.321  1.00  0.00           O  
ATOM   1622  C5'   A    51      58.904  95.189  51.052  1.00  0.00           C  
ATOM   1623  C4'   A    51      58.467  93.748  50.974  1.00  0.00           C  
ATOM   1624  O4'   A    51      59.603  92.901  51.256  1.00  0.00           O  
ATOM   1625  C3'   A    51      57.422  93.312  51.989  1.00  0.00           C  
ATOM   1626  O3'   A    51      56.096  93.596  51.577  1.00  0.00           O  
ATOM   1627  C1'   A    51      59.223  91.774  52.035  1.00  0.00           C  
ATOM   1628  C2'   A    51      57.703  91.821  52.145  1.00  0.00           C  
ATOM   1629  O2'   A    51      57.144  91.076  51.073  1.00  0.00           O  
ATOM   1630  N1    A    51      60.704  89.283  56.296  1.00  0.00           N  
ATOM   1631  C2    A    51      60.078  88.873  55.185  1.00  0.00           C  
ATOM   1632  N3    A    51      59.722  89.576  54.112  1.00  0.00           N  
ATOM   1633  C4    A    51      60.080  90.866  54.249  1.00  0.00           C  
ATOM   1634  C5    A    51      60.727  91.435  55.329  1.00  0.00           C  
ATOM   1635  C6    A    51      61.050  90.584  56.401  1.00  0.00           C  
ATOM   1636  N6    A    51      61.673  90.992  57.509  1.00  0.00           N  
ATOM   1637  N7    A    51      60.934  92.792  55.118  1.00  0.00           N  
ATOM   1638  C8    A    51      60.415  93.008  53.935  1.00  0.00           C  
ATOM   1639  N9    A    51      59.880  91.886  53.351  1.00  0.00           N  
ATOM   1640  H5'   A    51      59.575  95.358  50.358  1.00  0.00           H  
ATOM   1641 H5''   A    51      58.129  95.768  50.894  1.00  0.00           H  
ATOM   1642  H4'   A    51      58.137  93.549  50.073  1.00  0.00           H  
ATOM   1643  H3'   A    51      57.597  93.763  52.841  1.00  0.00           H  
ATOM   1644  H1'   A    51      59.493  90.934  51.606  1.00  0.00           H  
ATOM   1645  H2'   A    51      57.400  91.488  53.016  1.00  0.00           H  
ATOM   1646 HO2'   A    51      56.349  91.543  50.742  1.00  0.00           H  
ATOM   1647  H2    A    51      59.849  87.920  55.159  1.00  0.00           H  
ATOM   1648  H61   A    51      61.872  90.351  58.224  1.00  0.00           H  
ATOM   1649  H62   A    51      61.934  91.931  57.607  1.00  0.00           H  
ATOM   1650  H8    A    51      60.409  93.889  53.506  1.00  0.00           H  
ATOM   1651  P     C    52      55.115  94.434  52.535  1.00  0.00           P  
ATOM   1652  OP2   C    52      55.655  95.811  52.657  1.00  0.00           O  
ATOM   1653  OP1   C    52      53.723  94.232  52.057  1.00  0.00           O  
ATOM   1654  O5'   C    52      55.257  93.720  53.952  1.00  0.00           O  
ATOM   1655  C5'   C    52      54.774  92.401  54.156  1.00  0.00           C  
ATOM   1656  C4'   C    52      55.517  91.702  55.268  1.00  0.00           C  
ATOM   1657  O4'   C    52      56.882  92.209  55.356  1.00  0.00           O  
ATOM   1658  C3'   C    52      54.972  91.952  56.658  1.00  0.00           C  
ATOM   1659  O3'   C    52      53.841  91.154  56.957  1.00  0.00           O  
ATOM   1660  C1'   C    52      57.302  92.242  56.702  1.00  0.00           C  
ATOM   1661  C2'   C    52      56.175  91.636  57.534  1.00  0.00           C  
ATOM   1662  O2'   C    52      56.412  90.250  57.698  1.00  0.00           O  
ATOM   1663  N1    C    52      57.547  93.652  57.069  1.00  0.00           N  
ATOM   1664  C2    C    52      58.177  93.930  58.297  1.00  0.00           C  
ATOM   1665  O2    C    52      58.538  92.987  59.019  1.00  0.00           O  
ATOM   1666  N3    C    52      58.383  95.212  58.655  1.00  0.00           N  
ATOM   1667  C4    C    52      58.019  96.200  57.835  1.00  0.00           C  
ATOM   1668  N4    C    52      58.268  97.453  58.217  1.00  0.00           N  
ATOM   1669  C5    C    52      57.388  95.947  56.580  1.00  0.00           C  
ATOM   1670  C6    C    52      57.169  94.672  56.245  1.00  0.00           C  
ATOM   1671  H5'   C    52      54.884  91.889  53.328  1.00  0.00           H  
ATOM   1672 H5''   C    52      53.822  92.441  54.384  1.00  0.00           H  
ATOM   1673  H4'   C    52      55.438  90.634  55.014  1.00  0.00           H  
ATOM   1674  H3'   C    52      54.606  92.978  56.810  1.00  0.00           H  
ATOM   1675  H1'   C    52      58.215  91.678  56.942  1.00  0.00           H  
ATOM   1676  H2'   C    52      56.064  92.014  58.560  1.00  0.00           H  
ATOM   1677 HO2'   C    52      57.193  90.114  58.308  1.00  0.00           H  
ATOM   1678  H42   C    52      58.007  98.218  57.627  1.00  0.00           H  
ATOM   1679  H41   C    52      58.715  97.628  59.093  1.00  0.00           H  
ATOM   1680  H5    C    52      57.092  96.772  55.915  1.00  0.00           H  
ATOM   1681  H6    C    52      56.685  94.439  55.284  1.00  0.00           H  
ATOM   1682  P     U    53      52.651  91.776  57.842  1.00  0.00           P  
ATOM   1683  OP2   U    53      52.458  93.207  57.501  1.00  0.00           O  
ATOM   1684  OP1   U    53      51.522  90.826  57.709  1.00  0.00           O  
ATOM   1685  O5'   U    53      53.203  91.737  59.334  1.00  0.00           O  
ATOM   1686  C5'   U    53      53.533  90.489  59.972  1.00  0.00           C  
ATOM   1687  C4'   U    53      54.204  90.758  61.296  1.00  0.00           C  
ATOM   1688  O4'   U    53      55.443  91.482  61.084  1.00  0.00           O  
ATOM   1689  C3'   U    53      53.429  91.626  62.276  1.00  0.00           C  
ATOM   1690  O3'   U    53      52.457  90.902  63.010  1.00  0.00           O  
ATOM   1691  C1'   U    53      55.639  92.447  62.109  1.00  0.00           C  
ATOM   1692  C2'   U    53      54.533  92.217  63.141  1.00  0.00           C  
ATOM   1693  O2'   U    53      54.990  91.279  64.104  1.00  0.00           O  
ATOM   1694  N1    U    53      55.594  93.813  61.533  1.00  0.00           N  
ATOM   1695  C2    U    53      56.137  94.835  62.289  1.00  0.00           C  
ATOM   1696  O2    U    53      56.639  94.657  63.386  1.00  0.00           O  
ATOM   1697  N3    U    53      56.075  96.081  61.716  1.00  0.00           N  
ATOM   1698  C4    U    53      55.536  96.406  60.489  1.00  0.00           C  
ATOM   1699  O4    U    53      55.554  97.578  60.112  1.00  0.00           O  
ATOM   1700  C5    U    53      54.992  95.299  59.762  1.00  0.00           C  
ATOM   1701  C6    U    53      55.042  94.075  60.296  1.00  0.00           C  
ATOM   1702  H5'   U    53      54.199  89.899  59.327  1.00  0.00           H  
ATOM   1703 H5''   U    53      52.622  89.891  60.127  1.00  0.00           H  
ATOM   1704  H4'   U    53      54.405  89.899  61.725  1.00  0.00           H  
ATOM   1705  H3'   U    53      52.986  92.349  61.784  1.00  0.00           H  
ATOM   1706  H1'   U    53      56.512  92.303  62.530  1.00  0.00           H  
ATOM   1707  H2'   U    53      54.252  93.058  63.559  1.00  0.00           H  
ATOM   1708 HO2'   U    53      54.306  90.586  64.225  1.00  0.00           H  
ATOM   1709  H3    U    53      56.453  96.820  62.236  1.00  0.00           H  
ATOM   1710  H5    U    53      54.590  95.439  58.880  1.00  0.00           H  
ATOM   1711  H6    U    53      54.663  93.333  59.781  1.00  0.00           H  
ATOM   1712  P     U    54      51.087  91.611  63.460  1.00  0.00           P  
ATOM   1713  OP2   U    54      50.665  92.527  62.370  1.00  0.00           O  
ATOM   1714  OP1   U    54      50.156  90.556  63.934  1.00  0.00           O  
ATOM   1715  O5'   U    54      51.507  92.498  64.714  1.00  0.00           O  
ATOM   1716  C5'   U    54      51.929  91.893  65.927  1.00  0.00           C  
ATOM   1717  C4'   U    54      52.659  92.872  66.814  1.00  0.00           C  
ATOM   1718  O4'   U    54      53.783  93.445  66.097  1.00  0.00           O  
ATOM   1719  C3'   U    54      51.861  94.080  67.278  1.00  0.00           C  
ATOM   1720  O3'   U    54      51.048  93.807  68.408  1.00  0.00           O  
ATOM   1721  C1'   U    54      53.922  94.829  66.400  1.00  0.00           C  
ATOM   1722  C2'   U    54      52.946  95.114  67.542  1.00  0.00           C  
ATOM   1723  O2'   U    54      53.599  94.871  68.780  1.00  0.00           O  
ATOM   1724  N1    U    54      53.653  95.667  65.207  1.00  0.00           N  
ATOM   1725  C2    U    54      54.123  96.967  65.230  1.00  0.00           C  
ATOM   1726  O2    U    54      54.737  97.436  66.172  1.00  0.00           O  
ATOM   1727  N3    U    54      53.852  97.706  64.105  1.00  0.00           N  
ATOM   1728  C4    U    54      53.170  97.289  62.980  1.00  0.00           C  
ATOM   1729  O4    U    54      53.005  98.075  62.047  1.00  0.00           O  
ATOM   1730  C5    U    54      52.713  95.933  63.027  1.00  0.00           C  
ATOM   1731  C6    U    54      52.966  95.191  64.111  1.00  0.00           C  
ATOM   1732  H5'   U    54      52.525  91.144  65.720  1.00  0.00           H  
ATOM   1733 H5''   U    54      51.144  91.554  66.406  1.00  0.00           H  
ATOM   1734  H4'   U    54      52.994  92.392  67.601  1.00  0.00           H  
ATOM   1735  H3'   U    54      51.292  94.392  66.542  1.00  0.00           H  
ATOM   1736  H1'   U    54      54.839  94.990  66.708  1.00  0.00           H  
ATOM   1737  H2'   U    54      52.592  96.027  67.492  1.00  0.00           H  
ATOM   1738 HO2'   U    54      53.025  94.308  69.339  1.00  0.00           H  
ATOM   1739  H3    U    54      54.176  98.630  64.100  1.00  0.00           H  
ATOM   1740  H5    U    54      52.220  95.552  62.270  1.00  0.00           H  
ATOM   1741  H6    U    54      52.641  94.267  64.118  1.00  0.00           H  
ATOM   1742  P     U    55      49.683  94.622  68.639  1.00  0.00           P  
ATOM   1743  OP2   U    55      49.120  94.962  67.308  1.00  0.00           O  
ATOM   1744  OP1   U    55      48.856  93.868  69.615  1.00  0.00           O  
ATOM   1745  O5'   U    55      50.155  95.975  69.336  1.00  0.00           O  
ATOM   1746  C5'   U    55      50.615  95.982  70.678  1.00  0.00           C  
ATOM   1747  C4'   U    55      51.173  97.329  71.069  1.00  0.00           C  
ATOM   1748  O4'   U    55      52.296  97.665  70.213  1.00  0.00           O  
ATOM   1749  C3'   U    55      50.230  98.513  70.923  1.00  0.00           C  
ATOM   1750  O3'   U    55      49.351  98.659  72.025  1.00  0.00           O  
ATOM   1751  C1'   U    55      52.280  99.054  69.879  1.00  0.00           C  
ATOM   1752  C2'   U    55      51.189  99.682  70.747  1.00  0.00           C  
ATOM   1753  O2'   U    55      51.757 100.074  71.989  1.00  0.00           O  
ATOM   1754  N1    U    55      52.015  99.225  68.430  1.00  0.00           N  
ATOM   1755  C2    U    55      52.346 100.445  67.868  1.00  0.00           C  
ATOM   1756  O2    U    55      52.836 101.361  68.507  1.00  0.00           O  
ATOM   1757  N3    U    55      52.083 100.558  66.525  1.00  0.00           N  
ATOM   1758  C4    U    55      51.534  99.598  65.702  1.00  0.00           C  
ATOM   1759  O4    U    55      51.358  99.854  64.509  1.00  0.00           O  
ATOM   1760  C5    U    55      51.216  98.363  66.350  1.00  0.00           C  
ATOM   1761  C6    U    55      51.464  98.225  67.658  1.00  0.00           C  
ATOM   1762  H5'   U    55      51.317  95.305  70.779  1.00  0.00           H  
ATOM   1763 H5''   U    55      49.869  95.762  71.274  1.00  0.00           H  
ATOM   1764  H4'   U    55      51.483  97.282  71.997  1.00  0.00           H  
ATOM   1765  H3'   U    55      49.703  98.405  70.104  1.00  0.00           H  
ATOM   1766  H1'   U    55      53.145  99.458  70.098  1.00  0.00           H  
ATOM   1767  H2'   U    55      50.758 100.436  70.292  1.00  0.00           H  
ATOM   1768 HO2'   U    55      51.193  99.741  72.717  1.00  0.00           H  
ATOM   1769  H3    U    55      52.310 101.415  66.108  1.00  0.00           H  
ATOM   1770  H5    U    55      50.823  97.625  65.840  1.00  0.00           H  
ATOM   1771  H6    U    55      51.237  97.371  68.079  1.00  0.00           H  
ATOM   1772  P     G    56      47.895  99.308  71.819  1.00  0.00           P  
ATOM   1773  OP2   G    56      47.335  98.785  70.547  1.00  0.00           O  
ATOM   1774  OP1   G    56      47.131  99.138  73.081  1.00  0.00           O  
ATOM   1775  O5'   G    56      48.188 100.862  71.625  1.00  0.00           O  
ATOM   1776  C5'   G    56      48.672 101.652  72.701  1.00  0.00           C  
ATOM   1777  C4'   G    56      49.030 103.045  72.249  1.00  0.00           C  
ATOM   1778  O4'   G    56      50.077 102.982  71.246  1.00  0.00           O  
ATOM   1779  C3'   G    56      47.919 103.834  71.574  1.00  0.00           C  
ATOM   1780  O3'   G    56      47.027 104.435  72.497  1.00  0.00           O  
ATOM   1781  C1'   G    56      49.867 103.989  70.244  1.00  0.00           C  
ATOM   1782  C2'   G    56      48.690 104.838  70.728  1.00  0.00           C  
ATOM   1783  O2'   G    56      49.187 105.906  71.522  1.00  0.00           O  
ATOM   1784  N1    G    56      49.469 104.757  65.228  1.00  0.00           N  
ATOM   1785  C2    G    56      49.752 105.653  66.229  1.00  0.00           C  
ATOM   1786  N2    G    56      49.956 106.923  65.851  1.00  0.00           N  
ATOM   1787  N3    G    56      49.829 105.330  67.510  1.00  0.00           N  
ATOM   1788  C4    G    56      49.595 104.016  67.714  1.00  0.00           C  
ATOM   1789  C5    G    56      49.305 103.038  66.786  1.00  0.00           C  
ATOM   1790  C6    G    56      49.226 103.399  65.416  1.00  0.00           C  
ATOM   1791  O6    G    56      48.980 102.677  64.442  1.00  0.00           O  
ATOM   1792  N7    G    56      49.135 101.808  67.403  1.00  0.00           N  
ATOM   1793  C8    G    56      49.320 102.055  68.671  1.00  0.00           C  
ATOM   1794  N9    G    56      49.603 103.374  68.930  1.00  0.00           N  
ATOM   1795  H5'   G    56      49.467 101.223  73.080  1.00  0.00           H  
ATOM   1796 H5''   G    56      47.979 101.708  73.392  1.00  0.00           H  
ATOM   1797  H4'   G    56      49.358 103.555  73.019  1.00  0.00           H  
ATOM   1798  H3'   G    56      47.415 103.237  70.982  1.00  0.00           H  
ATOM   1799  H1'   G    56      50.670 104.547  70.189  1.00  0.00           H  
ATOM   1800  H2'   G    56      48.151 105.166  69.977  1.00  0.00           H  
ATOM   1801 HO2'   G    56      48.677 105.947  72.358  1.00  0.00           H  
ATOM   1802  H1    G    56      49.434 105.097  64.310  1.00  0.00           H  
ATOM   1803  H22   G    56      50.163 107.607  66.522  1.00  0.00           H  
ATOM   1804  H21   G    56      49.901 107.171  64.905  1.00  0.00           H  
ATOM   1805  H8    G    56      49.263 101.367  69.368  1.00  0.00           H  
ATOM   1806  P     A    57      45.489 104.676  72.095  1.00  0.00           P  
ATOM   1807  OP2   A    57      45.034 103.508  71.299  1.00  0.00           O  
ATOM   1808  OP1   A    57      44.748 105.063  73.320  1.00  0.00           O  
ATOM   1809  O5'   A    57      45.539 105.941  71.127  1.00  0.00           O  
ATOM   1810  C5'   A    57      45.884 107.226  71.624  1.00  0.00           C  
ATOM   1811  C4'   A    57      45.958 108.247  70.517  1.00  0.00           C  
ATOM   1812  O4'   A    57      47.002 107.879  69.578  1.00  0.00           O  
ATOM   1813  C3'   A    57      44.713 108.384  69.652  1.00  0.00           C  
ATOM   1814  O3'   A    57      43.717 109.201  70.241  1.00  0.00           O  
ATOM   1815  C1'   A    57      46.595 108.184  68.236  1.00  0.00           C  
ATOM   1816  C2'   A    57      45.273 108.944  68.352  1.00  0.00           C  
ATOM   1817  O2'   A    57      45.547 110.333  68.465  1.00  0.00           O  
ATOM   1818  N1    A    57      46.109 106.151  63.526  1.00  0.00           N  
ATOM   1819  C2    A    57      46.220 107.415  63.954  1.00  0.00           C  
ATOM   1820  N3    A    57      46.343 107.875  65.198  1.00  0.00           N  
ATOM   1821  C4    A    57      46.347 106.860  66.081  1.00  0.00           C  
ATOM   1822  C5    A    57      46.242 105.512  65.794  1.00  0.00           C  
ATOM   1823  C6    A    57      46.117 105.155  64.439  1.00  0.00           C  
ATOM   1824  N6    A    57      46.005 103.896  64.012  1.00  0.00           N  
ATOM   1825  N7    A    57      46.285 104.758  66.959  1.00  0.00           N  
ATOM   1826  C8    A    57      46.413 105.653  67.908  1.00  0.00           C  
ATOM   1827  N9    A    57      46.457 106.946  67.447  1.00  0.00           N  
ATOM   1828  H5'   A    57      46.756 107.173  72.068  1.00  0.00           H  
ATOM   1829 H5''   A    57      45.210 107.510  72.276  1.00  0.00           H  
ATOM   1830  H4'   A    57      46.171 109.121  70.905  1.00  0.00           H  
ATOM   1831  H3'   A    57      44.340 107.494  69.483  1.00  0.00           H  
ATOM   1832  H1'   A    57      47.268 108.763  67.820  1.00  0.00           H  
ATOM   1833  H2'   A    57      44.682 108.752  67.594  1.00  0.00           H  
ATOM   1834 HO2'   A    57      45.038 110.699  69.217  1.00  0.00           H  
ATOM   1835  H2    A    57      46.208 108.099  63.252  1.00  0.00           H  
ATOM   1836  H61   A    57      45.921 103.710  63.054  1.00  0.00           H  
ATOM   1837  H62   A    57      46.009 103.158  64.656  1.00  0.00           H  
ATOM   1838  H8    A    57      46.471 105.420  68.858  1.00  0.00           H  
ATOM   1839  P     G    58      42.163 108.927  69.936  1.00  0.00           P  
ATOM   1840  OP2   G    58      41.957 107.457  69.886  1.00  0.00           O  
ATOM   1841  OP1   G    58      41.356 109.750  70.873  1.00  0.00           O  
ATOM   1842  O5'   G    58      41.950 109.504  68.466  1.00  0.00           O  
ATOM   1843  C5'   G    58      42.038 110.898  68.210  1.00  0.00           C  
ATOM   1844  C4'   G    58      41.971 111.196  66.733  1.00  0.00           C  
ATOM   1845  O4'   G    58      43.073 110.544  66.050  1.00  0.00           O  
ATOM   1846  C3'   G    58      40.735 110.691  66.006  1.00  0.00           C  
ATOM   1847  O3'   G    58      39.614 111.547  66.157  1.00  0.00           O  
ATOM   1848  C1'   G    58      42.648 110.057  64.772  1.00  0.00           C  
ATOM   1849  C2'   G    58      41.220 110.570  64.568  1.00  0.00           C  
ATOM   1850  O2'   G    58      41.272 111.838  63.933  1.00  0.00           O  
ATOM   1851  N1    G    58      42.480 105.923  61.806  1.00  0.00           N  
ATOM   1852  C2    G    58      42.361 107.248  61.465  1.00  0.00           C  
ATOM   1853  N2    G    58      42.172 107.514  60.164  1.00  0.00           N  
ATOM   1854  N3    G    58      42.423 108.243  62.336  1.00  0.00           N  
ATOM   1855  C4    G    58      42.615 107.801  63.596  1.00  0.00           C  
ATOM   1856  C5    G    58      42.747 106.502  64.042  1.00  0.00           C  
ATOM   1857  C6    G    58      42.678 105.444  63.098  1.00  0.00           C  
ATOM   1858  O6    G    58      42.772 104.228  63.296  1.00  0.00           O  
ATOM   1859  N7    G    58      42.932 106.470  65.417  1.00  0.00           N  
ATOM   1860  C8    G    58      42.910 107.724  65.775  1.00  0.00           C  
ATOM   1861  N9    G    58      42.721 108.585  64.720  1.00  0.00           N  
ATOM   1862  H5'   G    58      42.886 111.236  68.567  1.00  0.00           H  
ATOM   1863 H5''   G    58      41.297 111.354  68.663  1.00  0.00           H  
ATOM   1864  H4'   G    58      42.043 112.165  66.601  1.00  0.00           H  
ATOM   1865  H3'   G    58      40.505 109.799  66.342  1.00  0.00           H  
ATOM   1866  H1'   G    58      43.232 110.438  64.083  1.00  0.00           H  
ATOM   1867  H2'   G    58      40.680 109.930  64.058  1.00  0.00           H  
ATOM   1868 HO2'   G    58      40.699 112.464  64.422  1.00  0.00           H  
ATOM   1869  H1    G    58      42.420 105.261  61.086  1.00  0.00           H  
ATOM   1870  H22   G    58      42.081 108.443  59.863  1.00  0.00           H  
ATOM   1871  H21   G    58      42.126 106.783  59.513  1.00  0.00           H  
ATOM   1872  H8    G    58      43.018 108.022  66.703  1.00  0.00           H  
ATOM   1873  P     A    59      38.125 110.946  66.103  1.00  0.00           P  
ATOM   1874  OP2   A    59      38.116 109.672  66.866  1.00  0.00           O  
ATOM   1875  OP1   A    59      37.178 112.028  66.467  1.00  0.00           O  
ATOM   1876  O5'   A    59      37.907 110.597  64.563  1.00  0.00           O  
ATOM   1877  C5'   A    59      37.849 111.624  63.584  1.00  0.00           C  
ATOM   1878  C4'   A    59      37.763 111.056  62.190  1.00  0.00           C  
ATOM   1879  O4'   A    59      38.951 110.274  61.902  1.00  0.00           O  
ATOM   1880  C3'   A    59      36.613 110.093  61.932  1.00  0.00           C  
ATOM   1881  O3'   A    59      35.387 110.753  61.666  1.00  0.00           O  
ATOM   1882  C1'   A    59      38.610 109.129  61.115  1.00  0.00           C  
ATOM   1883  C2'   A    59      37.129 109.268  60.761  1.00  0.00           C  
ATOM   1884  O2'   A    59      37.012 109.980  59.537  1.00  0.00           O  
ATOM   1885  N1    A    59      39.119 104.009  60.815  1.00  0.00           N  
ATOM   1886  C2    A    59      38.838 104.942  59.895  1.00  0.00           C  
ATOM   1887  N3    A    59      38.720 106.259  60.043  1.00  0.00           N  
ATOM   1888  C4    A    59      38.928 106.615  61.323  1.00  0.00           C  
ATOM   1889  C5    A    59      39.225 105.773  62.378  1.00  0.00           C  
ATOM   1890  C6    A    59      39.323 104.400  62.091  1.00  0.00           C  
ATOM   1891  N6    A    59      39.602 103.470  63.007  1.00  0.00           N  
ATOM   1892  N7    A    59      39.373 106.495  63.555  1.00  0.00           N  
ATOM   1893  C8    A    59      39.165 107.736  63.190  1.00  0.00           C  
ATOM   1894  N9    A    59      38.891 107.882  61.853  1.00  0.00           N  
ATOM   1895  H5'   A    59      38.656 112.178  63.654  1.00  0.00           H  
ATOM   1896 H5''   A    59      37.063 112.183  63.752  1.00  0.00           H  
ATOM   1897  H4'   A    59      37.706 111.797  61.549  1.00  0.00           H  
ATOM   1898  H3'   A    59      36.502 109.510  62.712  1.00  0.00           H  
ATOM   1899  H1'   A    59      39.145 109.149  60.294  1.00  0.00           H  
ATOM   1900  H2'   A    59      36.687 108.393  60.716  1.00  0.00           H  
ATOM   1901 HO2'   A    59      36.352 110.695  59.647  1.00  0.00           H  
ATOM   1902  H2    A    59      38.699 104.606  58.984  1.00  0.00           H  
ATOM   1903  H61   A    59      39.657 102.526  62.747  1.00  0.00           H  
ATOM   1904  H62   A    59      39.754 103.730  63.939  1.00  0.00           H  
ATOM   1905  H8    A    59      39.202 108.490  63.815  1.00  0.00           H  
ATOM   1906  P     U    60      34.007 110.082  62.140  1.00  0.00           P  
ATOM   1907  OP2   U    60      34.168 109.489  63.493  1.00  0.00           O  
ATOM   1908  OP1   U    60      32.938 111.092  61.891  1.00  0.00           O  
ATOM   1909  O5'   U    60      33.807 108.861  61.136  1.00  0.00           O  
ATOM   1910  C5'   U    60      33.633 109.068  59.722  1.00  0.00           C  
ATOM   1911  C4'   U    60      33.741 107.749  59.002  1.00  0.00           C  
ATOM   1912  O4'   U    60      35.040 107.161  59.295  1.00  0.00           O  
ATOM   1913  C3'   U    60      32.746 106.690  59.459  1.00  0.00           C  
ATOM   1914  O3'   U    60      31.480 106.814  58.818  1.00  0.00           O  
ATOM   1915  C1'   U    60      34.905 105.753  59.423  1.00  0.00           C  
ATOM   1916  C2'   U    60      33.457 105.400  59.084  1.00  0.00           C  
ATOM   1917  O2'   U    60      33.357 105.124  57.705  1.00  0.00           O  
ATOM   1918  N1    U    60      35.276 105.355  60.791  1.00  0.00           N  
ATOM   1919  C2    U    60      35.676 104.044  60.981  1.00  0.00           C  
ATOM   1920  O2    U    60      35.722 103.234  60.081  1.00  0.00           O  
ATOM   1921  N3    U    60      36.015 103.718  62.269  1.00  0.00           N  
ATOM   1922  C4    U    60      35.995 104.550  63.367  1.00  0.00           C  
ATOM   1923  O4    U    60      36.358 104.115  64.458  1.00  0.00           O  
ATOM   1924  C5    U    60      35.563 105.890  63.093  1.00  0.00           C  
ATOM   1925  C6    U    60      35.229 106.237  61.849  1.00  0.00           C  
ATOM   1926  H5'   U    60      34.394 109.766  59.345  1.00  0.00           H  
ATOM   1927 H5''   U    60      32.651 109.524  59.525  1.00  0.00           H  
ATOM   1928  H4'   U    60      33.569 108.005  57.946  1.00  0.00           H  
ATOM   1929  H3'   U    60      32.500 106.750  60.530  1.00  0.00           H  
ATOM   1930  H1'   U    60      35.543 105.176  58.738  1.00  0.00           H  
ATOM   1931  H2'   U    60      33.030 104.519  59.585  1.00  0.00           H  
ATOM   1932 HO2'   U    60      32.583 105.627  57.319  1.00  0.00           H  
ATOM   1933  H3    U    60      36.307 102.773  62.429  1.00  0.00           H  
ATOM   1934  H5    U    60      35.506 106.629  63.907  1.00  0.00           H  
ATOM   1935  H6    U    60      34.901 107.271  61.659  1.00  0.00           H  
ATOM   1936  P     G    61      30.134 106.411  59.598  1.00  0.00           P  
ATOM   1937  OP2   G    61      30.265 106.866  61.005  1.00  0.00           O  
ATOM   1938  OP1   G    61      28.977 106.863  58.784  1.00  0.00           O  
ATOM   1939  O5'   G    61      30.148 104.817  59.592  1.00  0.00           O  
ATOM   1940  C5'   G    61      30.087 104.092  58.372  1.00  0.00           C  
ATOM   1941  C4'   G    61      30.189 102.606  58.606  1.00  0.00           C  
ATOM   1942  O4'   G    61      31.518 102.266  59.076  1.00  0.00           O  
ATOM   1943  C3'   G    61      29.287 102.037  59.691  1.00  0.00           C  
ATOM   1944  O3'   G    61      27.939 101.903  59.275  1.00  0.00           O  
ATOM   1945  C1'   G    61      31.442 101.074  59.838  1.00  0.00           C  
ATOM   1946  C2'   G    61      29.960 100.701  59.969  1.00  0.00           C  
ATOM   1947  O2'   G    61      29.635  99.743  58.971  1.00  0.00           O  
ATOM   1948  N1    G    61      33.619  98.878  63.882  1.00  0.00           N  
ATOM   1949  C2    G    61      33.099  98.302  62.749  1.00  0.00           C  
ATOM   1950  N2    G    61      33.164  96.964  62.677  1.00  0.00           N  
ATOM   1951  N3    G    61      32.554  98.986  61.756  1.00  0.00           N  
ATOM   1952  C4    G    61      32.569 100.315  61.990  1.00  0.00           C  
ATOM   1953  C5    G    61      33.064 100.991  63.085  1.00  0.00           C  
ATOM   1954  C6    G    61      33.645 100.245  64.143  1.00  0.00           C  
ATOM   1955  O6    G    61      34.139 100.660  65.198  1.00  0.00           O  
ATOM   1956  N7    G    61      32.888 102.359  62.941  1.00  0.00           N  
ATOM   1957  C8    G    61      32.301 102.489  61.782  1.00  0.00           C  
ATOM   1958  N9    G    61      32.078 101.288  61.151  1.00  0.00           N  
ATOM   1959  H5'   G    61      30.825 104.377  57.794  1.00  0.00           H  
ATOM   1960 H5''   G    61      29.237 104.289  57.926  1.00  0.00           H  
ATOM   1961  H4'   G    61      30.026 102.140  57.759  1.00  0.00           H  
ATOM   1962  H3'   G    61      29.344 102.605  60.486  1.00  0.00           H  
ATOM   1963  H1'   G    61      31.916 100.364  59.357  1.00  0.00           H  
ATOM   1964  H2'   G    61      29.750 100.373  60.868  1.00  0.00           H  
ATOM   1965 HO2'   G    61      29.020  99.082  59.352  1.00  0.00           H  
ATOM   1966  H1    G    61      34.001  98.283  64.560  1.00  0.00           H  
ATOM   1967  H22   G    61      32.809  96.497  61.892  1.00  0.00           H  
ATOM   1968  H21   G    61      33.567  96.451  63.409  1.00  0.00           H  
ATOM   1969  H8    G    61      32.047 103.355  61.401  1.00  0.00           H  
ATOM   1970  P     G    62      26.759 101.853  60.365  1.00  0.00           P  
ATOM   1971  OP2   G    62      27.089 102.819  61.444  1.00  0.00           O  
ATOM   1972  OP1   G    62      25.463 101.968  59.648  1.00  0.00           O  
ATOM   1973  O5'   G    62      26.856 100.383  60.973  1.00  0.00           O  
ATOM   1974  C5'   G    62      25.897  99.391  60.638  1.00  0.00           C  
ATOM   1975  C4'   G    62      26.552  98.066  60.337  1.00  0.00           C  
ATOM   1976  O4'   G    62      27.982  98.169  60.558  1.00  0.00           O  
ATOM   1977  C3'   G    62      26.125  96.896  61.209  1.00  0.00           C  
ATOM   1978  O3'   G    62      24.889  96.329  60.808  1.00  0.00           O  
ATOM   1979  C1'   G    62      28.485  96.933  61.030  1.00  0.00           C  
ATOM   1980  C2'   G    62      27.316  95.950  61.090  1.00  0.00           C  
ATOM   1981  O2'   G    62      27.271  95.214  59.876  1.00  0.00           O  
ATOM   1982  N1    G    62      31.181  94.841  64.808  1.00  0.00           N  
ATOM   1983  C2    G    62      30.754  94.285  63.626  1.00  0.00           C  
ATOM   1984  N2    G    62      31.087  93.003  63.417  1.00  0.00           N  
ATOM   1985  N3    G    62      30.053  94.937  62.713  1.00  0.00           N  
ATOM   1986  C4    G    62      29.806  96.212  63.082  1.00  0.00           C  
ATOM   1987  C5    G    62      30.186  96.863  64.237  1.00  0.00           C  
ATOM   1988  C6    G    62      30.937  96.152  65.208  1.00  0.00           C  
ATOM   1989  O6    G    62      31.367  96.553  66.295  1.00  0.00           O  
ATOM   1990  N7    G    62      29.733  98.175  64.235  1.00  0.00           N  
ATOM   1991  C8    G    62      29.097  98.295  63.101  1.00  0.00           C  
ATOM   1992  N9    G    62      29.104  97.143  62.353  1.00  0.00           N  
ATOM   1993  H5'   G    62      25.393  99.685  59.851  1.00  0.00           H  
ATOM   1994 H5''   G    62      25.278  99.278  61.390  1.00  0.00           H  
ATOM   1995  H4'   G    62      26.391  97.839  59.397  1.00  0.00           H  
ATOM   1996  H3'   G    62      26.045  97.199  62.137  1.00  0.00           H  
ATOM   1997  H1'   G    62      29.160  96.599  60.403  1.00  0.00           H  
ATOM   1998  H2'   G    62      27.385  95.359  61.870  1.00  0.00           H  
ATOM   1999 HO2'   G    62      26.336  95.117  59.596  1.00  0.00           H  
ATOM   2000  H1    G    62      31.695  94.272  65.418  1.00  0.00           H  
ATOM   2001  H22   G    62      30.811  92.553  62.591  1.00  0.00           H  
ATOM   2002  H21   G    62      31.606  92.513  64.088  1.00  0.00           H  
ATOM   2003  H8    G    62      28.662  99.124  62.813  1.00  0.00           H  
ATOM   2004  P     C    63      23.848  95.798  61.911  1.00  0.00           P  
ATOM   2005  OP2   C    63      23.854  96.752  63.048  1.00  0.00           O  
ATOM   2006  OP1   C    63      22.569  95.485  61.223  1.00  0.00           O  
ATOM   2007  O5'   C    63      24.484  94.427  62.414  1.00  0.00           O  
ATOM   2008  C5'   C    63      24.635  93.325  61.532  1.00  0.00           C  
ATOM   2009  C4'   C    63      25.393  92.192  62.179  1.00  0.00           C  
ATOM   2010  O4'   C    63      26.752  92.610  62.474  1.00  0.00           O  
ATOM   2011  C3'   C    63      24.864  91.712  63.522  1.00  0.00           C  
ATOM   2012  O3'   C    63      23.773  90.817  63.397  1.00  0.00           O  
ATOM   2013  C1'   C    63      27.207  91.943  63.630  1.00  0.00           C  
ATOM   2014  C2'   C    63      26.089  91.003  64.083  1.00  0.00           C  
ATOM   2015  O2'   C    63      26.272  89.733  63.475  1.00  0.00           O  
ATOM   2016  N1    C    63      27.547  92.953  64.662  1.00  0.00           N  
ATOM   2017  C2    C    63      28.451  92.596  65.670  1.00  0.00           C  
ATOM   2018  O2    C    63      28.937  91.455  65.672  1.00  0.00           O  
ATOM   2019  N3    C    63      28.777  93.499  66.623  1.00  0.00           N  
ATOM   2020  C4    C    63      28.241  94.719  66.600  1.00  0.00           C  
ATOM   2021  N4    C    63      28.592  95.577  67.561  1.00  0.00           N  
ATOM   2022  C5    C    63      27.319  95.113  65.589  1.00  0.00           C  
ATOM   2023  C6    C    63      27.004  94.212  64.651  1.00  0.00           C  
ATOM   2024  H5'   C    63      25.120  93.620  60.733  1.00  0.00           H  
ATOM   2025 H5''   C    63      23.747  93.005  61.267  1.00  0.00           H  
ATOM   2026  H4'   C    63      25.423  91.436  61.556  1.00  0.00           H  
ATOM   2027  H3'   C    63      24.647  92.488  64.079  1.00  0.00           H  
ATOM   2028  H1'   C    63      28.004  91.415  63.416  1.00  0.00           H  
ATOM   2029  H2'   C    63      26.047  90.935  65.059  1.00  0.00           H  
ATOM   2030 HO2'   C    63      25.398  89.372  63.219  1.00  0.00           H  
ATOM   2031  H42   C    63      28.215  96.481  67.571  1.00  0.00           H  
ATOM   2032  H41   C    63      29.227  95.302  68.255  1.00  0.00           H  
ATOM   2033  H5    C    63      26.930  96.012  65.580  1.00  0.00           H  
ATOM   2034  H6    C    63      26.371  94.463  63.947  1.00  0.00           H  
ATOM   2035  P     C    64      22.548  90.886  64.436  1.00  0.00           P  
ATOM   2036  OP2   C    64      22.405  92.293  64.888  1.00  0.00           O  
ATOM   2037  OP1   C    64      21.387  90.190  63.825  1.00  0.00           O  
ATOM   2038  O5'   C    64      23.044  90.017  65.676  1.00  0.00           O  
ATOM   2039  C5'   C    64      23.233  88.616  65.557  1.00  0.00           C  
ATOM   2040  C4'   C    64      23.904  88.037  66.779  1.00  0.00           C  
ATOM   2041  O4'   C    64      25.259  88.547  66.889  1.00  0.00           O  
ATOM   2042  C3'   C    64      23.291  88.411  68.119  1.00  0.00           C  
ATOM   2043  O3'   C    64      22.106  87.688  68.406  1.00  0.00           O  
ATOM   2044  C1'   C    64      25.619  88.603  68.251  1.00  0.00           C  
ATOM   2045  C2'   C    64      24.433  88.116  69.070  1.00  0.00           C  
ATOM   2046  O2'   C    64      24.563  86.721  69.301  1.00  0.00           O  
ATOM   2047  N1    C    64      26.014  89.991  68.600  1.00  0.00           N  
ATOM   2048  C2    C    64      26.912  90.180  69.659  1.00  0.00           C  
ATOM   2049  O2    C    64      27.347  89.190  70.268  1.00  0.00           O  
ATOM   2050  N3    C    64      27.288  91.434  69.998  1.00  0.00           N  
ATOM   2051  C4    C    64      26.806  92.480  69.327  1.00  0.00           C  
ATOM   2052  N4    C    64      27.205  93.700  69.697  1.00  0.00           N  
ATOM   2053  C5    C    64      25.891  92.322  68.248  1.00  0.00           C  
ATOM   2054  C6    C    64      25.527  91.076  67.921  1.00  0.00           C  
ATOM   2055  H5'   C    64      23.789  88.435  64.770  1.00  0.00           H  
ATOM   2056 H5''   C    64      22.361  88.185  65.437  1.00  0.00           H  
ATOM   2057  H4'   C    64      23.940  87.062  66.687  1.00  0.00           H  
ATOM   2058  H3'   C    64      23.097  89.371  68.130  1.00  0.00           H  
ATOM   2059  H1'   C    64      26.379  88.002  68.395  1.00  0.00           H  
ATOM   2060  H2'   C    64      24.339  88.615  69.908  1.00  0.00           H  
ATOM   2061 HO2'   C    64      23.701  86.287  69.132  1.00  0.00           H  
ATOM   2062  H42   C    64      26.868  94.489  69.224  1.00  0.00           H  
ATOM   2063  H41   C    64      27.834  93.805  70.441  1.00  0.00           H  
ATOM   2064  H5    C    64      25.543  93.097  67.760  1.00  0.00           H  
ATOM   2065  H6    C    64      24.899  90.946  67.181  1.00  0.00           H  
ATOM   2066  P     U    65      20.905  88.392  69.210  1.00  0.00           P  
ATOM   2067  OP2   U    65      20.786  89.790  68.726  1.00  0.00           O  
ATOM   2068  OP1   U    65      19.725  87.492  69.154  1.00  0.00           O  
ATOM   2069  O5'   U    65      21.423  88.433  70.716  1.00  0.00           O  
ATOM   2070  C5'   U    65      21.605  87.237  71.458  1.00  0.00           C  
ATOM   2071  C4'   U    65      22.189  87.511  72.822  1.00  0.00           C  
ATOM   2072  O4'   U    65      23.534  88.033  72.682  1.00  0.00           O  
ATOM   2073  C3'   U    65      21.484  88.573  73.652  1.00  0.00           C  
ATOM   2074  O3'   U    65      20.361  88.071  74.355  1.00  0.00           O  
ATOM   2075  C1'   U    65      23.817  88.919  73.747  1.00  0.00           C  
ATOM   2076  C2'   U    65      22.572  88.978  74.634  1.00  0.00           C  
ATOM   2077  O2'   U    65      22.702  88.025  75.679  1.00  0.00           O  
ATOM   2078  N1    U    65      24.172  90.245  73.187  1.00  0.00           N  
ATOM   2079  C2    U    65      24.997  91.051  73.950  1.00  0.00           C  
ATOM   2080  O2    U    65      25.431  90.718  75.039  1.00  0.00           O  
ATOM   2081  N3    U    65      25.299  92.269  73.392  1.00  0.00           N  
ATOM   2082  C4    U    65      24.871  92.756  72.175  1.00  0.00           C  
ATOM   2083  O4    U    65      25.232  93.877  71.812  1.00  0.00           O  
ATOM   2084  C5    U    65      24.022  91.868  71.441  1.00  0.00           C  
ATOM   2085  C6    U    65      23.712  90.676  71.961  1.00  0.00           C  
ATOM   2086  H5'   U    65      22.211  86.645  70.965  1.00  0.00           H  
ATOM   2087 H5''   U    65      20.739  86.792  71.565  1.00  0.00           H  
ATOM   2088  H4'   U    65      22.225  86.671  73.325  1.00  0.00           H  
ATOM   2089  H3'   U    65      21.265  89.337  73.079  1.00  0.00           H  
ATOM   2090  H1'   U    65      24.571  88.575  74.271  1.00  0.00           H  
ATOM   2091  H2'   U    65      22.422  89.881  74.984  1.00  0.00           H  
ATOM   2092 HO2'   U    65      21.846  87.561  75.798  1.00  0.00           H  
ATOM   2093  H3    U    65      25.882  92.856  73.917  1.00  0.00           H  
ATOM   2094  H5    U    65      23.672  92.133  70.565  1.00  0.00           H  
ATOM   2095  H6    U    65      23.129  90.087  71.439  1.00  0.00           H  
ATOM   2096  P     U    66      19.247  89.090  74.879  1.00  0.00           P  
ATOM   2097  OP2   U    66      19.160  90.158  73.852  1.00  0.00           O  
ATOM   2098  OP1   U    66      18.051  88.263  75.181  1.00  0.00           O  
ATOM   2099  O5'   U    66      19.746  89.751  76.239  1.00  0.00           O  
ATOM   2100  C5'   U    66      19.040  89.545  77.453  1.00  0.00           C  
ATOM   2101  C4'   U    66      19.821  90.045  78.643  1.00  0.00           C  
ATOM   2102  O4'   U    66      21.249  89.906  78.388  1.00  0.00           O  
ATOM   2103  C3'   U    66      19.660  91.520  78.979  1.00  0.00           C  
ATOM   2104  O3'   U    66      18.466  91.799  79.689  1.00  0.00           O  
ATOM   2105  C1'   U    66      21.934  90.921  79.074  1.00  0.00           C  
ATOM   2106  C2'   U    66      20.907  91.775  79.813  1.00  0.00           C  
ATOM   2107  O2'   U    66      20.753  91.278  81.135  1.00  0.00           O  
ATOM   2108  N1    U    66      22.734  91.713  78.109  1.00  0.00           N  
ATOM   2109  C2    U    66      23.903  92.285  78.578  1.00  0.00           C  
ATOM   2110  O2    U    66      24.289  92.163  79.727  1.00  0.00           O  
ATOM   2111  N3    U    66      24.611  93.008  77.650  1.00  0.00           N  
ATOM   2112  C4    U    66      24.278  93.217  76.328  1.00  0.00           C  
ATOM   2113  O4    U    66      25.022  93.895  75.617  1.00  0.00           O  
ATOM   2114  C5    U    66      23.057  92.595  75.913  1.00  0.00           C  
ATOM   2115  C6    U    66      22.349  91.884  76.796  1.00  0.00           C  
ATOM   2116  H5'   U    66      18.869  88.586  77.564  1.00  0.00           H  
ATOM   2117 H5''   U    66      18.184  90.020  77.410  1.00  0.00           H  
ATOM   2118  H4'   U    66      19.585  89.514  79.431  1.00  0.00           H  
ATOM   2119  H3'   U    66      19.688  92.071  78.169  1.00  0.00           H  
ATOM   2120  H1'   U    66      22.535  90.501  79.726  1.00  0.00           H  
ATOM   2121  H2'   U    66      21.155  92.723  79.810  1.00  0.00           H  
ATOM   2122 HO2'   U    66      19.806  91.325  81.385  1.00  0.00           H  
ATOM   2123  H3    U    66      25.442  93.422  77.961  1.00  0.00           H  
ATOM   2124  H5    U    66      22.744  92.690  74.989  1.00  0.00           H  
ATOM   2125  H6    U    66      21.517  91.470  76.488  1.00  0.00           H  
ATOM   2126  P     G    67      17.542  93.042  79.261  1.00  0.00           P  
ATOM   2127  OP2   G    67      17.437  93.048  77.780  1.00  0.00           O  
ATOM   2128  OP1   G    67      16.306  93.001  80.085  1.00  0.00           O  
ATOM   2129  O5'   G    67      18.385  94.320  79.702  1.00  0.00           O  
ATOM   2130  C5'   G    67      18.617  94.603  81.074  1.00  0.00           C  
ATOM   2131  C4'   G    67      19.744  95.590  81.253  1.00  0.00           C  
ATOM   2132  O4'   G    67      20.960  95.064  80.670  1.00  0.00           O  
ATOM   2133  C3'   G    67      19.573  96.932  80.557  1.00  0.00           C  
ATOM   2134  O3'   G    67      18.767  97.837  81.292  1.00  0.00           O  
ATOM   2135  C1'   G    67      21.710  96.099  80.080  1.00  0.00           C  
ATOM   2136  C2'   G    67      21.006  97.396  80.416  1.00  0.00           C  
ATOM   2137  O2'   G    67      21.512  97.890  81.649  1.00  0.00           O  
ATOM   2138  N1    G    67      24.308  96.918  75.779  1.00  0.00           N  
ATOM   2139  C2    G    67      24.582  97.335  77.059  1.00  0.00           C  
ATOM   2140  N2    G    67      25.694  98.068  77.221  1.00  0.00           N  
ATOM   2141  N3    G    67      23.823  97.055  78.106  1.00  0.00           N  
ATOM   2142  C4    G    67      22.748  96.313  77.766  1.00  0.00           C  
ATOM   2143  C5    G    67      22.383  95.845  76.521  1.00  0.00           C  
ATOM   2144  C6    G    67      23.206  96.153  75.407  1.00  0.00           C  
ATOM   2145  O6    G    67      23.053  95.830  74.224  1.00  0.00           O  
ATOM   2146  N7    G    67      21.205  95.115  76.595  1.00  0.00           N  
ATOM   2147  C8    G    67      20.881  95.152  77.859  1.00  0.00           C  
ATOM   2148  N9    G    67      21.773  95.862  78.626  1.00  0.00           N  
ATOM   2149  H5'   G    67      18.843  93.770  81.538  1.00  0.00           H  
ATOM   2150 H5''   G    67      17.799  94.975  81.466  1.00  0.00           H  
ATOM   2151  H4'   G    67      19.885  95.744  82.211  1.00  0.00           H  
ATOM   2152  H3'   G    67      19.183  96.803  79.669  1.00  0.00           H  
ATOM   2153  H1'   G    67      22.619  96.115  80.448  1.00  0.00           H  
ATOM   2154  H2'   G    67      21.102  98.054  79.695  1.00  0.00           H  
ATOM   2155 HO2'   G    67      22.106  98.648  81.469  1.00  0.00           H  
ATOM   2156  H1    G    67      24.934  97.179  75.072  1.00  0.00           H  
ATOM   2157  H22   G    67      25.940  98.393  78.112  1.00  0.00           H  
ATOM   2158  H21   G    67      26.261  98.279  76.451  1.00  0.00           H  
ATOM   2159  H8    G    67      20.082  94.717  78.223  1.00  0.00           H  
ATOM   2160  P     C    68      17.693  98.761  80.532  1.00  0.00           P  
ATOM   2161  OP2   C    68      16.876  97.890  79.651  1.00  0.00           O  
ATOM   2162  OP1   C    68      17.023  99.615  81.546  1.00  0.00           O  
ATOM   2163  O5'   C    68      18.583  99.705  79.606  1.00  0.00           O  
ATOM   2164  C5'   C    68      18.010 100.401  78.510  1.00  0.00           C  
ATOM   2165  C4'   C    68      18.608 101.777  78.350  1.00  0.00           C  
ATOM   2166  O4'   C    68      18.481 102.497  79.589  1.00  0.00           O  
ATOM   2167  C3'   C    68      20.096 101.829  78.041  1.00  0.00           C  
ATOM   2168  O3'   C    68      20.379 101.684  76.660  1.00  0.00           O  
ATOM   2169  C1'   C    68      19.628 103.320  79.823  1.00  0.00           C  
ATOM   2170  C2'   C    68      20.526 103.182  78.594  1.00  0.00           C  
ATOM   2171  O2'   C    68      20.223 104.230  77.685  1.00  0.00           O  
ATOM   2172  N1    C    68      20.295 102.853  81.064  1.00  0.00           N  
ATOM   2173  C2    C    68      21.259 103.680  81.653  1.00  0.00           C  
ATOM   2174  O2    C    68      21.527 104.770  81.124  1.00  0.00           O  
ATOM   2175  N3    C    68      21.882 103.277  82.784  1.00  0.00           N  
ATOM   2176  C4    C    68      21.577 102.101  83.332  1.00  0.00           C  
ATOM   2177  N4    C    68      22.217 101.745  84.449  1.00  0.00           N  
ATOM   2178  C5    C    68      20.602 101.237  82.758  1.00  0.00           C  
ATOM   2179  C6    C    68      19.992 101.647  81.639  1.00  0.00           C  
ATOM   2180  H5'   C    68      17.044 100.487  78.656  1.00  0.00           H  
ATOM   2181 H5''   C    68      18.165  99.888  77.690  1.00  0.00           H  
ATOM   2182  H4'   C    68      18.122 102.263  77.652  1.00  0.00           H  
ATOM   2183  H3'   C    68      20.547 101.115  78.537  1.00  0.00           H  
ATOM   2184  H1'   C    68      19.367 104.259  79.927  1.00  0.00           H  
ATOM   2185  H2'   C    68      21.473 103.182  78.844  1.00  0.00           H  
ATOM   2186 HO2'   C    68      20.264 103.882  76.770  1.00  0.00           H  
ATOM   2187  H42   C    68      22.015 100.887  84.876  1.00  0.00           H  
ATOM   2188  H41   C    68      22.888 102.342  84.841  1.00  0.00           H  
ATOM   2189  H5    C    68      20.384 100.374  83.168  1.00  0.00           H  
ATOM   2190  H6    C    68      19.318 101.066  81.229  1.00  0.00           H  
ATOM   2191  P     A    69      21.498 100.640  76.169  1.00  0.00           P  
ATOM   2192  OP2   A    69      21.320  99.381  76.934  1.00  0.00           O  
ATOM   2193  OP1   A    69      21.478 100.607  74.685  1.00  0.00           O  
ATOM   2194  O5'   A    69      22.872 101.304  76.628  1.00  0.00           O  
ATOM   2195  C5'   A    69      23.331 102.512  76.039  1.00  0.00           C  
ATOM   2196  C4'   A    69      24.371 103.187  76.897  1.00  0.00           C  
ATOM   2197  O4'   A    69      23.841 103.506  78.215  1.00  0.00           O  
ATOM   2198  C3'   A    69      25.628 102.378  77.183  1.00  0.00           C  
ATOM   2199  O3'   A    69      26.573 102.430  76.128  1.00  0.00           O  
ATOM   2200  C1'   A    69      24.814 103.261  79.200  1.00  0.00           C  
ATOM   2201  C2'   A    69      26.129 102.991  78.482  1.00  0.00           C  
ATOM   2202  O2'   A    69      26.795 104.223  78.247  1.00  0.00           O  
ATOM   2203  N1    A    69      25.428 100.719  83.641  1.00  0.00           N  
ATOM   2204  C2    A    69      26.013 101.816  83.143  1.00  0.00           C  
ATOM   2205  N3    A    69      25.805 102.425  81.977  1.00  0.00           N  
ATOM   2206  C4    A    69      24.862 101.781  81.267  1.00  0.00           C  
ATOM   2207  C5    A    69      24.172 100.644  81.644  1.00  0.00           C  
ATOM   2208  C6    A    69      24.484 100.097  82.902  1.00  0.00           C  
ATOM   2209  N6    A    69      23.902  99.003  83.398  1.00  0.00           N  
ATOM   2210  N7    A    69      23.274 100.264  80.656  1.00  0.00           N  
ATOM   2211  C8    A    69      23.438 101.165  79.719  1.00  0.00           C  
ATOM   2212  N9    A    69      24.383 102.114  80.023  1.00  0.00           N  
ATOM   2213  H5'   A    69      22.571 103.119  75.921  1.00  0.00           H  
ATOM   2214 H5''   A    69      23.720 102.313  75.162  1.00  0.00           H  
ATOM   2215  H4'   A    69      24.626 104.020  76.448  1.00  0.00           H  
ATOM   2216  H3'   A    69      25.378 101.444  77.344  1.00  0.00           H  
ATOM   2217  H1'   A    69      24.910 104.053  79.770  1.00  0.00           H  
ATOM   2218  H2'   A    69      26.693 102.363  78.981  1.00  0.00           H  
ATOM   2219 HO2'   A    69      27.213 104.195  77.362  1.00  0.00           H  
ATOM   2220  H2    A    69      26.690 102.230  83.719  1.00  0.00           H  
ATOM   2221  H61   A    69      24.162  98.669  84.283  1.00  0.00           H  
ATOM   2222  H62   A    69      23.215  98.535  82.880  1.00  0.00           H  
ATOM   2223  H8    A    69      22.933 101.162  78.879  1.00  0.00           H  
ATOM   2224  P     A    70      27.363 101.103  75.684  1.00  0.00           P  
ATOM   2225  OP2   A    70      26.407  99.967  75.716  1.00  0.00           O  
ATOM   2226  OP1   A    70      28.104 101.404  74.435  1.00  0.00           O  
ATOM   2227  O5'   A    70      28.428 100.881  76.849  1.00  0.00           O  
ATOM   2228  C5'   A    70      29.510 101.782  77.028  1.00  0.00           C  
ATOM   2229  C4'   A    70      30.209 101.555  78.344  1.00  0.00           C  
ATOM   2230  O4'   A    70      29.244 101.734  79.421  1.00  0.00           O  
ATOM   2231  C3'   A    70      30.728 100.146  78.589  1.00  0.00           C  
ATOM   2232  O3'   A    70      32.000  99.914  78.008  1.00  0.00           O  
ATOM   2233  C1'   A    70      29.483 100.803  80.447  1.00  0.00           C  
ATOM   2234  C2'   A    70      30.788 100.075  80.104  1.00  0.00           C  
ATOM   2235  O2'   A    70      31.894 100.807  80.611  1.00  0.00           O  
ATOM   2236  N1    A    70      26.976  97.281  83.252  1.00  0.00           N  
ATOM   2237  C2    A    70      28.082  97.999  83.487  1.00  0.00           C  
ATOM   2238  N3    A    70      28.681  98.900  82.712  1.00  0.00           N  
ATOM   2239  C4    A    70      28.015  99.045  81.552  1.00  0.00           C  
ATOM   2240  C5    A    70      26.867  98.380  81.167  1.00  0.00           C  
ATOM   2241  C6    A    70      26.331  97.452  82.078  1.00  0.00           C  
ATOM   2242  N6    A    70      25.230  96.736  81.843  1.00  0.00           N  
ATOM   2243  N7    A    70      26.464  98.788  79.902  1.00  0.00           N  
ATOM   2244  C8    A    70      27.363  99.676  79.557  1.00  0.00           C  
ATOM   2245  N9    A    70      28.332  99.882  80.509  1.00  0.00           N  
ATOM   2246  H5'   A    70      29.169 102.701  77.002  1.00  0.00           H  
ATOM   2247 H5''   A    70      30.153 101.660  76.299  1.00  0.00           H  
ATOM   2248  H4'   A    70      30.948 102.189  78.458  1.00  0.00           H  
ATOM   2249  H3'   A    70      30.092  99.484  78.244  1.00  0.00           H  
ATOM   2250  H1'   A    70      29.581 101.261  81.308  1.00  0.00           H  
ATOM   2251  H2'   A    70      30.791  99.147  80.421  1.00  0.00           H  
ATOM   2252 HO2'   A    70      32.617 100.789  79.950  1.00  0.00           H  
ATOM   2253  H2    A    70      28.511  97.838  84.354  1.00  0.00           H  
ATOM   2254  H61   A    70      24.904  96.103  82.518  1.00  0.00           H  
ATOM   2255  H62   A    70      24.745  96.843  80.998  1.00  0.00           H  
ATOM   2256  H8    A    70      27.346 100.149  78.699  1.00  0.00           H  
ATOM   2257  P     A    71      32.330  98.497  77.325  1.00  0.00           P  
ATOM   2258  OP2   A    71      31.127  98.056  76.576  1.00  0.00           O  
ATOM   2259  OP1   A    71      33.631  98.617  76.621  1.00  0.00           O  
ATOM   2260  O5'   A    71      32.528  97.511  78.562  1.00  0.00           O  
ATOM   2261  C5'   A    71      33.591  97.702  79.483  1.00  0.00           C  
ATOM   2262  C4'   A    71      33.381  96.903  80.745  1.00  0.00           C  
ATOM   2263  O4'   A    71      32.131  97.283  81.391  1.00  0.00           O  
ATOM   2264  C3'   A    71      33.263  95.397  80.569  1.00  0.00           C  
ATOM   2265  O3'   A    71      34.518  94.755  80.426  1.00  0.00           O  
ATOM   2266  C1'   A    71      31.516  96.147  81.950  1.00  0.00           C  
ATOM   2267  C2'   A    71      32.501  94.990  81.826  1.00  0.00           C  
ATOM   2268  O2'   A    71      33.353  94.975  82.962  1.00  0.00           O  
ATOM   2269  N1    A    71      27.007  93.654  82.040  1.00  0.00           N  
ATOM   2270  C2    A    71      28.028  93.699  82.905  1.00  0.00           C  
ATOM   2271  N3    A    71      29.175  94.370  82.819  1.00  0.00           N  
ATOM   2272  C4    A    71      29.230  95.071  81.672  1.00  0.00           C  
ATOM   2273  C5    A    71      28.262  95.125  80.687  1.00  0.00           C  
ATOM   2274  C6    A    71      27.094  94.370  80.899  1.00  0.00           C  
ATOM   2275  N6    A    71      26.076  94.324  80.036  1.00  0.00           N  
ATOM   2276  N7    A    71      28.665  95.953  79.648  1.00  0.00           N  
ATOM   2277  C8    A    71      29.848  96.374  80.022  1.00  0.00           C  
ATOM   2278  N9    A    71      30.252  95.880  81.238  1.00  0.00           N  
ATOM   2279  H5'   A    71      33.649  98.653  79.713  1.00  0.00           H  
ATOM   2280 H5''   A    71      34.432  97.423  79.064  1.00  0.00           H  
ATOM   2281  H4'   A    71      34.125  97.094  81.354  1.00  0.00           H  
ATOM   2282  H3'   A    71      32.710  95.200  79.784  1.00  0.00           H  
ATOM   2283  H1'   A    71      31.328  96.314  82.898  1.00  0.00           H  
ATOM   2284  H2'   A    71      32.041  94.132  81.705  1.00  0.00           H  
ATOM   2285 HO2'   A    71      34.262  94.750  82.675  1.00  0.00           H  
ATOM   2286  H2    A    71      27.916  93.162  83.718  1.00  0.00           H  
ATOM   2287  H61   A    71      25.287  93.779  80.239  1.00  0.00           H  
ATOM   2288  H62   A    71      26.117  94.836  79.202  1.00  0.00           H  
ATOM   2289  H8    A    71      30.394  96.984  79.484  1.00  0.00           H  
ATOM   2290  P     G    72      34.688  93.536  79.392  1.00  0.00           P  
ATOM   2291  OP2   G    72      33.913  93.859  78.168  1.00  0.00           O  
ATOM   2292  OP1   G    72      36.136  93.223  79.284  1.00  0.00           O  
ATOM   2293  O5'   G    72      33.973  92.311  80.119  1.00  0.00           O  
ATOM   2294  C5'   G    72      34.458  91.814  81.357  1.00  0.00           C  
ATOM   2295  C4'   G    72      33.410  91.001  82.077  1.00  0.00           C  
ATOM   2296  O4'   G    72      32.207  91.786  82.276  1.00  0.00           O  
ATOM   2297  C3'   G    72      32.899  89.771  81.342  1.00  0.00           C  
ATOM   2298  O3'   G    72      33.787  88.669  81.426  1.00  0.00           O  
ATOM   2299  C1'   G    72      31.059  90.981  82.157  1.00  0.00           C  
ATOM   2300  C2'   G    72      31.543  89.545  81.994  1.00  0.00           C  
ATOM   2301  O2'   G    72      31.680  88.949  83.276  1.00  0.00           O  
ATOM   2302  N1    G    72      26.548  90.862  79.802  1.00  0.00           N  
ATOM   2303  C2    G    72      26.939  90.258  80.972  1.00  0.00           C  
ATOM   2304  N2    G    72      26.010  89.524  81.603  1.00  0.00           N  
ATOM   2305  N3    G    72      28.152  90.365  81.488  1.00  0.00           N  
ATOM   2306  C4    G    72      28.958  91.136  80.729  1.00  0.00           C  
ATOM   2307  C5    G    72      28.667  91.784  79.547  1.00  0.00           C  
ATOM   2308  C6    G    72      27.362  91.660  79.004  1.00  0.00           C  
ATOM   2309  O6    G    72      26.909  92.158  77.966  1.00  0.00           O  
ATOM   2310  N7    G    72      29.773  92.478  79.079  1.00  0.00           N  
ATOM   2311  C8    G    72      30.701  92.244  79.968  1.00  0.00           C  
ATOM   2312  N9    G    72      30.274  91.438  80.995  1.00  0.00           N  
ATOM   2313  H5'   G    72      34.722  92.569  81.924  1.00  0.00           H  
ATOM   2314 H5''   G    72      35.242  91.250  81.191  1.00  0.00           H  
ATOM   2315  H4'   G    72      33.767  90.727  82.948  1.00  0.00           H  
ATOM   2316  H3'   G    72      32.759  89.999  80.401  1.00  0.00           H  
ATOM   2317  H1'   G    72      30.513  91.051  82.968  1.00  0.00           H  
ATOM   2318  H2'   G    72      30.948  89.025  81.414  1.00  0.00           H  
ATOM   2319 HO2'   G    72      32.532  88.466  83.314  1.00  0.00           H  
ATOM   2320  H1    G    72      25.625  90.720  79.504  1.00  0.00           H  
ATOM   2321  H22   G    72      26.232  89.070  82.443  1.00  0.00           H  
ATOM   2322  H21   G    72      25.109  89.440  81.227  1.00  0.00           H  
ATOM   2323  H8    G    72      31.608  92.608  79.907  1.00  0.00           H  
ATOM   2324  P     G    73      33.971  87.683  80.170  1.00  0.00           P  
ATOM   2325  OP2   G    73      34.015  88.512  78.938  1.00  0.00           O  
ATOM   2326  OP1   G    73      35.091  86.756  80.472  1.00  0.00           O  
ATOM   2327  O5'   G    73      32.622  86.834  80.145  1.00  0.00           O  
ATOM   2328  C5'   G    73      32.293  85.957  81.212  1.00  0.00           C  
ATOM   2329  C4'   G    73      30.818  85.643  81.236  1.00  0.00           C  
ATOM   2330  O4'   G    73      30.030  86.859  81.237  1.00  0.00           O  
ATOM   2331  C3'   G    73      30.282  84.861  80.046  1.00  0.00           C  
ATOM   2332  O3'   G    73      30.428  83.459  80.194  1.00  0.00           O  
ATOM   2333  C1'   G    73      28.871  86.720  80.435  1.00  0.00           C  
ATOM   2334  C2'   G    73      28.810  85.248  80.026  1.00  0.00           C  
ATOM   2335  O2'   G    73      28.075  84.529  81.006  1.00  0.00           O  
ATOM   2336  N1    G    73      26.432  89.017  76.602  1.00  0.00           N  
ATOM   2337  C2    G    73      25.941  88.180  77.574  1.00  0.00           C  
ATOM   2338  N2    G    73      24.626  87.916  77.524  1.00  0.00           N  
ATOM   2339  N3    G    73      26.682  87.640  78.528  1.00  0.00           N  
ATOM   2340  C4    G    73      27.976  88.008  78.431  1.00  0.00           C  
ATOM   2341  C5    G    73      28.569  88.837  77.502  1.00  0.00           C  
ATOM   2342  C6    G    73      27.762  89.409  76.484  1.00  0.00           C  
ATOM   2343  O6    G    73      28.100  90.169  75.569  1.00  0.00           O  
ATOM   2344  N7    G    73      29.928  88.964  77.750  1.00  0.00           N  
ATOM   2345  C8    G    73      30.134  88.224  78.805  1.00  0.00           C  
ATOM   2346  N9    G    73      28.993  87.616  79.270  1.00  0.00           N  
ATOM   2347  H5'   G    73      32.545  86.376  82.060  1.00  0.00           H  
ATOM   2348 H5''   G    73      32.797  85.122  81.106  1.00  0.00           H  
ATOM   2349  H4'   G    73      30.631  85.141  82.057  1.00  0.00           H  
ATOM   2350  H3'   G    73      30.726  85.144  79.220  1.00  0.00           H  
ATOM   2351  H1'   G    73      28.064  86.951  80.942  1.00  0.00           H  
ATOM   2352  H2'   G    73      28.422  85.142  79.132  1.00  0.00           H  
ATOM   2353 HO2'   G    73      28.517  83.670  81.170  1.00  0.00           H  
ATOM   2354  H1    G    73      25.799  89.365  75.940  1.00  0.00           H  
ATOM   2355  H22   G    73      24.220  87.324  78.192  1.00  0.00           H  
ATOM   2356  H21   G    73      24.071  88.312  76.821  1.00  0.00           H  
ATOM   2357  H8    G    73      31.013  88.115  79.223  1.00  0.00           H  
ATOM   2358  P     G    74      30.880  82.558  78.943  1.00  0.00           P  
ATOM   2359  OP2   G    74      32.041  83.220  78.295  1.00  0.00           O  
ATOM   2360  OP1   G    74      31.003  81.152  79.408  1.00  0.00           O  
ATOM   2361  O5'   G    74      29.643  82.639  77.941  1.00  0.00           O  
ATOM   2362  C5'   G    74      28.389  82.070  78.285  1.00  0.00           C  
ATOM   2363  C4'   G    74      27.293  82.550  77.367  1.00  0.00           C  
ATOM   2364  O4'   G    74      27.167  83.996  77.420  1.00  0.00           O  
ATOM   2365  C3'   G    74      27.476  82.241  75.888  1.00  0.00           C  
ATOM   2366  O3'   G    74      27.093  80.919  75.548  1.00  0.00           O  
ATOM   2367  C1'   G    74      26.806  84.501  76.149  1.00  0.00           C  
ATOM   2368  C2'   G    74      26.592  83.293  75.232  1.00  0.00           C  
ATOM   2369  O2'   G    74      25.223  82.920  75.280  1.00  0.00           O  
ATOM   2370  N1    G    74      28.168  87.993  72.703  1.00  0.00           N  
ATOM   2371  C2    G    74      26.971  87.335  72.856  1.00  0.00           C  
ATOM   2372  N2    G    74      26.005  87.645  71.978  1.00  0.00           N  
ATOM   2373  N3    G    74      26.736  86.440  73.801  1.00  0.00           N  
ATOM   2374  C4    G    74      27.810  86.248  74.594  1.00  0.00           C  
ATOM   2375  C5    G    74      29.048  86.852  74.528  1.00  0.00           C  
ATOM   2376  C6    G    74      29.288  87.811  73.509  1.00  0.00           C  
ATOM   2377  O6    G    74      30.318  88.455  73.284  1.00  0.00           O  
ATOM   2378  N7    G    74      29.882  86.379  75.531  1.00  0.00           N  
ATOM   2379  C8    G    74      29.150  85.513  76.177  1.00  0.00           C  
ATOM   2380  N9    G    74      27.883  85.385  75.662  1.00  0.00           N  
ATOM   2381  H5'   G    74      28.166  82.317  79.206  1.00  0.00           H  
ATOM   2382 H5''   G    74      28.454  81.093  78.223  1.00  0.00           H  
ATOM   2383  H4'   G    74      26.452  82.149  77.673  1.00  0.00           H  
ATOM   2384  H3'   G    74      28.409  82.382  75.625  1.00  0.00           H  
ATOM   2385  H1'   G    74      25.972  85.011  76.217  1.00  0.00           H  
ATOM   2386  H2'   G    74      26.883  83.487  74.316  1.00  0.00           H  
ATOM   2387 HO2'   G    74      25.159  81.942  75.293  1.00  0.00           H  
ATOM   2388  H1    G    74      28.241  88.639  71.970  1.00  0.00           H  
ATOM   2389  H22   G    74      25.130  87.208  72.038  1.00  0.00           H  
ATOM   2390  H21   G    74      26.172  88.307  71.275  1.00  0.00           H  
ATOM   2391  H8    G    74      29.472  85.006  76.951  1.00  0.00           H  
ATOM   2392  P     U    75      27.952  80.078  74.481  1.00  0.00           P  
ATOM   2393  OP2   U    75      29.388  80.225  74.831  1.00  0.00           O  
ATOM   2394  OP1   U    75      27.357  78.722  74.377  1.00  0.00           O  
ATOM   2395  O5'   U    75      27.701  80.834  73.102  1.00  0.00           O  
ATOM   2396  C5'   U    75      26.402  80.901  72.533  1.00  0.00           C  
ATOM   2397  C4'   U    75      26.348  81.872  71.380  1.00  0.00           C  
ATOM   2398  O4'   U    75      26.640  83.201  71.863  1.00  0.00           O  
ATOM   2399  C3'   U    75      27.350  81.640  70.260  1.00  0.00           C  
ATOM   2400  O3'   U    75      26.887  80.725  69.283  1.00  0.00           O  
ATOM   2401  C1'   U    75      27.429  83.930  70.918  1.00  0.00           C  
ATOM   2402  C2'   U    75      27.588  83.040  69.688  1.00  0.00           C  
ATOM   2403  O2'   U    75      26.584  83.388  68.745  1.00  0.00           O  
ATOM   2404  N1    U    75      28.732  84.265  71.542  1.00  0.00           N  
ATOM   2405  C2    U    75      29.401  85.371  71.050  1.00  0.00           C  
ATOM   2406  O2    U    75      28.968  86.062  70.144  1.00  0.00           O  
ATOM   2407  N3    U    75      30.602  85.643  71.658  1.00  0.00           N  
ATOM   2408  C4    U    75      31.193  84.939  72.685  1.00  0.00           C  
ATOM   2409  O4    U    75      32.281  85.312  73.126  1.00  0.00           O  
ATOM   2410  C5    U    75      30.444  83.809  73.144  1.00  0.00           C  
ATOM   2411  C6    U    75      29.271  83.521  72.570  1.00  0.00           C  
ATOM   2412  H5'   U    75      25.766  81.187  73.221  1.00  0.00           H  
ATOM   2413 H5''   U    75      26.147  80.011  72.212  1.00  0.00           H  
ATOM   2414  H4'   U    75      25.444  81.871  71.001  1.00  0.00           H  
ATOM   2415  H3'   U    75      28.182  81.299  70.650  1.00  0.00           H  
ATOM   2416  H1'   U    75      26.970  84.757  70.661  1.00  0.00           H  
ATOM   2417  H2'   U    75      28.487  83.124  69.307  1.00  0.00           H  
ATOM   2418 HO2'   U    75      26.232  82.569  68.337  1.00  0.00           H  
ATOM   2419  H3    U    75      31.092  86.423  71.324  1.00  0.00           H  
ATOM   2420  H5    U    75      30.789  83.251  73.872  1.00  0.00           H  
ATOM   2421  H6    U    75      28.778  82.742  72.901  1.00  0.00           H  
ATOM   2422  P     A    76      27.899  79.670  68.616  1.00  0.00           P  
ATOM   2423  OP2   A    76      28.831  79.197  69.671  1.00  0.00           O  
ATOM   2424  OP1   A    76      27.098  78.685  67.848  1.00  0.00           O  
ATOM   2425  O5'   A    76      28.735  80.543  67.577  1.00  0.00           O  
ATOM   2426  C5'   A    76      28.098  81.173  66.476  1.00  0.00           C  
ATOM   2427  C4'   A    76      28.904  82.339  65.961  1.00  0.00           C  
ATOM   2428  O4'   A    76      29.129  83.334  66.990  1.00  0.00           O  
ATOM   2429  C3'   A    76      30.321  82.022  65.507  1.00  0.00           C  
ATOM   2430  O3'   A    76      30.368  81.372  64.249  1.00  0.00           O  
ATOM   2431  C1'   A    76      30.356  83.977  66.794  1.00  0.00           C  
ATOM   2432  C2'   A    76      30.954  83.406  65.512  1.00  0.00           C  
ATOM   2433  O2'   A    76      30.517  84.176  64.402  1.00  0.00           O  
ATOM   2434  N1    A    76      34.002  85.837  69.925  1.00  0.00           N  
ATOM   2435  C2    A    76      33.381  86.356  68.858  1.00  0.00           C  
ATOM   2436  N3    A    76      32.439  85.816  68.088  1.00  0.00           N  
ATOM   2437  C4    A    76      32.131  84.577  68.512  1.00  0.00           C  
ATOM   2438  C5    A    76      32.682  83.910  69.590  1.00  0.00           C  
ATOM   2439  C6    A    76      33.668  84.591  70.325  1.00  0.00           C  
ATOM   2440  N6    A    76      34.288  84.074  71.388  1.00  0.00           N  
ATOM   2441  N7    A    76      32.118  82.649  69.727  1.00  0.00           N  
ATOM   2442  C8    A    76      31.253  82.583  68.745  1.00  0.00           C  
ATOM   2443  N9    A    76      31.208  83.716  67.969  1.00  0.00           N  
ATOM   2444  H5'   A    76      27.215  81.494  66.757  1.00  0.00           H  
ATOM   2445 H5''   A    76      27.985  80.519  65.755  1.00  0.00           H  
ATOM   2446  H4'   A    76      28.414  82.740  65.213  1.00  0.00           H  
ATOM   2447  H3'   A    76      30.773  81.463  66.174  1.00  0.00           H  
ATOM   2448  H1'   A    76      30.229  84.944  66.691  1.00  0.00           H  
ATOM   2449  H2'   A    76      31.932  83.354  65.556  1.00  0.00           H  
ATOM   2450 HO2'   A    76      30.296  83.573  63.663  1.00  0.00           H  
ATOM   2451  H2    A    76      33.659  87.263  68.609  1.00  0.00           H  
ATOM   2452  H61   A    76      34.969  84.598  71.861  1.00  0.00           H  
ATOM   2453  H62   A    76      34.063  83.172  71.697  1.00  0.00           H  
ATOM   2454  H8    A    76      30.690  81.798  68.578  1.00  0.00           H  
ATOM   2455  P     U    77      31.446  80.212  63.978  1.00  0.00           P  
ATOM   2456  OP2   U    77      31.585  79.415  65.223  1.00  0.00           O  
ATOM   2457  OP1   U    77      31.083  79.533  62.708  1.00  0.00           O  
ATOM   2458  O5'   U    77      32.810  81.001  63.743  1.00  0.00           O  
ATOM   2459  C5'   U    77      32.951  81.906  62.658  1.00  0.00           C  
ATOM   2460  C4'   U    77      34.240  82.685  62.747  1.00  0.00           C  
ATOM   2461  O4'   U    77      34.290  83.582  63.877  1.00  0.00           O  
ATOM   2462  C3'   U    77      35.506  81.866  62.947  1.00  0.00           C  
ATOM   2463  O3'   U    77      35.869  81.118  61.801  1.00  0.00           O  
ATOM   2464  C1'   U    77      35.625  83.876  64.196  1.00  0.00           C  
ATOM   2465  C2'   U    77      36.501  82.963  63.333  1.00  0.00           C  
ATOM   2466  O2'   U    77      36.938  83.685  62.190  1.00  0.00           O  
ATOM   2467  N1    U    77      35.832  83.646  65.646  1.00  0.00           N  
ATOM   2468  C2    U    77      36.897  84.295  66.242  1.00  0.00           C  
ATOM   2469  O2    U    77      37.653  85.032  65.633  1.00  0.00           O  
ATOM   2470  N3    U    77      37.049  84.054  67.586  1.00  0.00           N  
ATOM   2471  C4    U    77      36.263  83.246  68.380  1.00  0.00           C  
ATOM   2472  O4    U    77      36.531  83.130  69.576  1.00  0.00           O  
ATOM   2473  C5    U    77      35.180  82.607  67.696  1.00  0.00           C  
ATOM   2474  C6    U    77      35.008  82.826  66.388  1.00  0.00           C  
ATOM   2475  H5'   U    77      32.198  82.533  62.665  1.00  0.00           H  
ATOM   2476 H5''   U    77      32.941  81.402  61.818  1.00  0.00           H  
ATOM   2477  H4'   U    77      34.322  83.195  61.914  1.00  0.00           H  
ATOM   2478  H3'   U    77      35.404  81.258  63.708  1.00  0.00           H  
ATOM   2479  H1'   U    77      35.827  84.812  63.983  1.00  0.00           H  
ATOM   2480  H2'   U    77      37.255  82.601  63.842  1.00  0.00           H  
ATOM   2481 HO2'   U    77      37.915  83.625  62.129  1.00  0.00           H  
ATOM   2482  H3    U    77      37.799  84.504  68.028  1.00  0.00           H  
ATOM   2483  H5    U    77      34.569  82.016  68.183  1.00  0.00           H  
ATOM   2484  H6    U    77      34.261  82.377  65.943  1.00  0.00           H  
ATOM   2485  P     G    78      36.739  79.776  61.952  1.00  0.00           P  
ATOM   2486  OP2   G    78      36.262  79.053  63.159  1.00  0.00           O  
ATOM   2487  OP1   G    78      36.750  79.083  60.638  1.00  0.00           O  
ATOM   2488  O5'   G    78      38.214  80.302  62.244  1.00  0.00           O  
ATOM   2489  C5'   G    78      38.914  81.080  61.283  1.00  0.00           C  
ATOM   2490  C4'   G    78      40.154  81.709  61.875  1.00  0.00           C  
ATOM   2491  O4'   G    78      39.809  82.560  63.000  1.00  0.00           O  
ATOM   2492  C3'   G    78      41.180  80.760  62.460  1.00  0.00           C  
ATOM   2493  O3'   G    78      41.962  80.154  61.442  1.00  0.00           O  
ATOM   2494  C1'   G    78      40.889  82.591  63.913  1.00  0.00           C  
ATOM   2495  C2'   G    78      41.989  81.697  63.345  1.00  0.00           C  
ATOM   2496  O2'   G    78      42.895  82.505  62.624  1.00  0.00           O  
ATOM   2497  N1    G    78      41.933  82.380  68.871  1.00  0.00           N  
ATOM   2498  C2    G    78      42.620  83.003  67.856  1.00  0.00           C  
ATOM   2499  N2    G    78      43.752  83.636  68.199  1.00  0.00           N  
ATOM   2500  N3    G    78      42.229  83.003  66.596  1.00  0.00           N  
ATOM   2501  C4    G    78      41.082  82.319  66.421  1.00  0.00           C  
ATOM   2502  C5    G    78      40.320  81.665  67.360  1.00  0.00           C  
ATOM   2503  C6    G    78      40.749  81.671  68.714  1.00  0.00           C  
ATOM   2504  O6    G    78      40.219  81.145  69.694  1.00  0.00           O  
ATOM   2505  N7    G    78      39.205  81.081  66.770  1.00  0.00           N  
ATOM   2506  C8    G    78      39.311  81.385  65.506  1.00  0.00           C  
ATOM   2507  N9    G    78      40.437  82.123  65.222  1.00  0.00           N  
ATOM   2508  H5'   G    78      38.322  81.787  60.952  1.00  0.00           H  
ATOM   2509 H5''   G    78      39.173  80.504  60.534  1.00  0.00           H  
ATOM   2510  H4'   G    78      40.616  82.237  61.029  1.00  0.00           H  
ATOM   2511  H3'   G    78      40.739  79.910  63.001  1.00  0.00           H  
ATOM   2512  H1'   G    78      41.330  83.587  64.058  1.00  0.00           H  
ATOM   2513  H2'   G    78      42.618  81.159  64.069  1.00  0.00           H  
ATOM   2514 HO2'   G    78      43.186  82.024  61.796  1.00  0.00           H  
ATOM   2515  H1    G    78      42.314  82.442  69.793  1.00  0.00           H  
ATOM   2516  H22   G    78      44.293  84.105  67.500  1.00  0.00           H  
ATOM   2517  H21   G    78      44.055  83.640  69.151  1.00  0.00           H  
ATOM   2518  H8    G    78      38.581  81.072  64.743  1.00  0.00           H  
ATOM   2519  P     G    79      42.776  78.805  61.758  1.00  0.00           P  
ATOM   2520  OP2   G    79      42.034  77.956  62.731  1.00  0.00           O  
ATOM   2521  OP1   G    79      43.166  78.250  60.435  1.00  0.00           O  
ATOM   2522  O5'   G    79      44.088  79.333  62.477  1.00  0.00           O  
ATOM   2523  C5'   G    79      44.831  78.488  63.337  1.00  0.00           C  
ATOM   2524  C4'   G    79      45.584  79.316  64.337  1.00  0.00           C  
ATOM   2525  O4'   G    79      44.670  80.187  65.062  1.00  0.00           O  
ATOM   2526  C3'   G    79      46.242  78.493  65.413  1.00  0.00           C  
ATOM   2527  O3'   G    79      47.457  77.955  64.917  1.00  0.00           O  
ATOM   2528  C1'   G    79      45.080  80.282  66.403  1.00  0.00           C  
ATOM   2529  C2'   G    79      46.393  79.510  66.534  1.00  0.00           C  
ATOM   2530  O2'   G    79      47.456  80.403  66.296  1.00  0.00           O  
ATOM   2531  N1    G    79      43.532  79.279  71.147  1.00  0.00           N  
ATOM   2532  C2    G    79      44.656  79.942  70.732  1.00  0.00           C  
ATOM   2533  N2    G    79      45.480  80.364  71.705  1.00  0.00           N  
ATOM   2534  N3    G    79      44.949  80.173  69.461  1.00  0.00           N  
ATOM   2535  C4    G    79      44.005  79.679  68.629  1.00  0.00           C  
ATOM   2536  C5    G    79      42.844  79.012  68.952  1.00  0.00           C  
ATOM   2537  C6    G    79      42.545  78.776  70.311  1.00  0.00           C  
ATOM   2538  O6    G    79      41.565  78.216  70.794  1.00  0.00           O  
ATOM   2539  N7    G    79      42.133  78.681  67.809  1.00  0.00           N  
ATOM   2540  C8    G    79      42.863  79.132  66.828  1.00  0.00           C  
ATOM   2541  N9    G    79      44.025  79.732  67.251  1.00  0.00           N  
ATOM   2542  H5'   G    79      45.532  77.876  62.753  1.00  0.00           H  
ATOM   2543 H5''   G    79      44.155  77.794  63.859  1.00  0.00           H  
ATOM   2544  H4'   G    79      46.339  79.842  63.735  1.00  0.00           H  
ATOM   2545  H3'   G    79      45.649  77.623  65.730  1.00  0.00           H  
ATOM   2546  H1'   G    79      45.274  81.305  66.757  1.00  0.00           H  
ATOM   2547  H2'   G    79      46.621  79.042  67.503  1.00  0.00           H  
ATOM   2548 HO2'   G    79      48.117  79.978  65.677  1.00  0.00           H  
ATOM   2549  H1    G    79      43.410  79.146  72.130  1.00  0.00           H  
ATOM   2550  H22   G    79      46.319  80.856  71.470  1.00  0.00           H  
ATOM   2551  H21   G    79      45.255  80.188  72.663  1.00  0.00           H  
ATOM   2552  H8    G    79      42.584  79.031  65.768  1.00  0.00           H  
ATOM   2553  P     U    80      47.952  76.510  65.441  1.00  0.00           P  
ATOM   2554  OP2   U    80      46.803  75.569  65.332  1.00  0.00           O  
ATOM   2555  OP1   U    80      49.244  76.168  64.798  1.00  0.00           O  
ATOM   2556  O5'   U    80      48.231  76.729  66.991  1.00  0.00           O  
ATOM   2557  C5'   U    80      49.308  77.560  67.432  1.00  0.00           C  
ATOM   2558  C4'   U    80      49.381  77.569  68.937  1.00  0.00           C  
ATOM   2559  O4'   U    80      48.162  78.146  69.480  1.00  0.00           O  
ATOM   2560  C3'   U    80      49.456  76.220  69.631  1.00  0.00           C  
ATOM   2561  O3'   U    80      50.755  75.649  69.609  1.00  0.00           O  
ATOM   2562  C1'   U    80      47.915  77.597  70.747  1.00  0.00           C  
ATOM   2563  C2'   U    80      49.029  76.592  71.043  1.00  0.00           C  
ATOM   2564  O2'   U    80      50.063  77.239  71.760  1.00  0.00           O  
ATOM   2565  N1    U    80      46.586  76.955  70.724  1.00  0.00           N  
ATOM   2566  C2    U    80      45.991  76.665  71.948  1.00  0.00           C  
ATOM   2567  O2    U    80      46.509  76.931  73.016  1.00  0.00           O  
ATOM   2568  N3    U    80      44.768  76.048  71.871  1.00  0.00           N  
ATOM   2569  C4    U    80      44.084  75.695  70.728  1.00  0.00           C  
ATOM   2570  O4    U    80      42.994  75.122  70.827  1.00  0.00           O  
ATOM   2571  C5    U    80      44.754  76.031  69.504  1.00  0.00           C  
ATOM   2572  C6    U    80      45.950  76.636  69.543  1.00  0.00           C  
ATOM   2573  H5'   U    80      49.168  78.587  67.064  1.00  0.00           H  
ATOM   2574 H5''   U    80      50.260  77.196  67.019  1.00  0.00           H  
ATOM   2575  H4'   U    80      50.299  78.133  69.159  1.00  0.00           H  
ATOM   2576  H3'   U    80      48.834  75.445  69.159  1.00  0.00           H  
ATOM   2577  H1'   U    80      47.909  78.321  71.575  1.00  0.00           H  
ATOM   2578  H2'   U    80      48.765  75.715  71.651  1.00  0.00           H  
ATOM   2579 HO2'   U    80      50.951  76.935  71.414  1.00  0.00           H  
ATOM   2580  H3    U    80      44.323  75.828  72.740  1.00  0.00           H  
ATOM   2581  H5    U    80      44.289  75.792  68.535  1.00  0.00           H  
ATOM   2582  H6    U    80      46.447  76.886  68.593  1.00  0.00           H  
ATOM   2583  P     A    81      50.944  74.076  69.340  1.00  0.00           P  
ATOM   2584  OP2   A    81      50.827  73.371  70.641  1.00  0.00           O  
ATOM   2585  OP1   A    81      50.058  73.692  68.214  1.00  0.00           O  
ATOM   2586  O5'   A    81      52.454  73.949  68.846  1.00  0.00           O  
ATOM   2587  C5'   A    81      52.944  74.755  67.785  1.00  0.00           C  
ATOM   2588  C4'   A    81      54.404  75.083  67.968  1.00  0.00           C  
ATOM   2589  O4'   A    81      54.707  75.322  69.365  1.00  0.00           O  
ATOM   2590  C3'   A    81      55.384  73.963  67.654  1.00  0.00           C  
ATOM   2591  O3'   A    81      55.604  73.790  66.265  1.00  0.00           O  
ATOM   2592  C1'   A    81      56.054  74.992  69.639  1.00  0.00           C  
ATOM   2593  C2'   A    81      56.660  74.429  68.322  1.00  0.00           C  
ATOM   2594  O2'   A    81      57.276  75.473  67.584  1.00  0.00           O  
ATOM   2595  N1    A    81      58.816  72.942  73.477  1.00  0.00           N  
ATOM   2596  C2    A    81      59.087  73.906  72.587  1.00  0.00           C  
ATOM   2597  N3    A    81      58.321  74.391  71.613  1.00  0.00           N  
ATOM   2598  C4    A    81      57.128  73.770  71.593  1.00  0.00           C  
ATOM   2599  C5    A    81      56.704  72.764  72.440  1.00  0.00           C  
ATOM   2600  C6    A    81      57.608  72.339  73.430  1.00  0.00           C  
ATOM   2601  N6    A    81      57.338  71.379  74.316  1.00  0.00           N  
ATOM   2602  N7    A    81      55.412  72.366  72.121  1.00  0.00           N  
ATOM   2603  C8    A    81      55.091  73.128  71.105  1.00  0.00           C  
ATOM   2604  N9    A    81      56.082  74.001  70.732  1.00  0.00           N  
ATOM   2605  H5'   A    81      52.431  75.590  67.754  1.00  0.00           H  
ATOM   2606 H5''   A    81      52.827  74.277  66.938  1.00  0.00           H  
ATOM   2607  H4'   A    81      54.613  75.897  67.462  1.00  0.00           H  
ATOM   2608  H3'   A    81      55.080  73.139  68.091  1.00  0.00           H  
ATOM   2609  H1'   A    81      56.552  75.792  69.911  1.00  0.00           H  
ATOM   2610  H2'   A    81      57.276  73.683  68.480  1.00  0.00           H  
ATOM   2611 HO2'   A    81      57.044  75.373  66.637  1.00  0.00           H  
ATOM   2612  H2    A    81      59.977  74.311  72.664  1.00  0.00           H  
ATOM   2613  H61   A    81      58.010  71.126  74.984  1.00  0.00           H  
ATOM   2614  H62   A    81      56.469  70.927  74.301  1.00  0.00           H  
ATOM   2615  H8    A    81      54.222  73.078  70.652  1.00  0.00           H  
ATOM   2616  P     A    82      56.462  72.531  65.742  1.00  0.00           P  
ATOM   2617  OP2   A    82      56.275  72.502  64.269  1.00  0.00           O  
ATOM   2618  OP1   A    82      57.823  72.709  66.306  1.00  0.00           O  
ATOM   2619  O5'   A    82      55.852  71.186  66.341  1.00  0.00           O  
ATOM   2620  C5'   A    82      54.904  70.425  65.607  1.00  0.00           C  
ATOM   2621  C4'   A    82      55.390  69.018  65.365  1.00  0.00           C  
ATOM   2622  O4'   A    82      56.807  69.050  65.040  1.00  0.00           O  
ATOM   2623  C3'   A    82      55.276  68.061  66.543  1.00  0.00           C  
ATOM   2624  O3'   A    82      54.018  67.414  66.612  1.00  0.00           O  
ATOM   2625  C1'   A    82      57.416  67.902  65.569  1.00  0.00           C  
ATOM   2626  C2'   A    82      56.339  67.030  66.198  1.00  0.00           C  
ATOM   2627  O2'   A    82      55.866  66.109  65.227  1.00  0.00           O  
ATOM   2628  N1    A    82      60.756  66.298  69.151  1.00  0.00           N  
ATOM   2629  C2    A    82      59.884  65.641  68.374  1.00  0.00           C  
ATOM   2630  N3    A    82      59.043  66.123  67.461  1.00  0.00           N  
ATOM   2631  C4    A    82      59.152  67.460  67.374  1.00  0.00           C  
ATOM   2632  C5    A    82      60.000  68.272  68.103  1.00  0.00           C  
ATOM   2633  C6    A    82      60.840  67.641  69.037  1.00  0.00           C  
ATOM   2634  N6    A    82      61.709  68.294  69.812  1.00  0.00           N  
ATOM   2635  N7    A    82      59.836  69.603  67.743  1.00  0.00           N  
ATOM   2636  C8    A    82      58.908  69.566  66.818  1.00  0.00           C  
ATOM   2637  N9    A    82      58.449  68.301  66.545  1.00  0.00           N  
ATOM   2638  H5'   A    82      54.744  70.860  64.743  1.00  0.00           H  
ATOM   2639 H5''   A    82      54.063  70.391  66.108  1.00  0.00           H  
ATOM   2640  H4'   A    82      54.904  68.640  64.602  1.00  0.00           H  
ATOM   2641  H3'   A    82      55.461  68.497  67.402  1.00  0.00           H  
ATOM   2642  H1'   A    82      57.837  67.416  64.829  1.00  0.00           H  
ATOM   2643  H2'   A    82      56.670  66.575  67.001  1.00  0.00           H  
ATOM   2644 HO2'   A    82      54.893  66.028  65.311  1.00  0.00           H  
ATOM   2645  H2    A    82      59.862  64.669  68.496  1.00  0.00           H  
ATOM   2646  H61   A    82      62.269  67.799  70.445  1.00  0.00           H  
ATOM   2647  H62   A    82      61.788  69.269  69.747  1.00  0.00           H  
ATOM   2648  H8    A    82      58.572  70.367  66.364  1.00  0.00           H  
ATOM   2649  P     U    83      53.070  67.625  67.893  1.00  0.00           P  
ATOM   2650  OP2   U    83      52.756  69.072  67.999  1.00  0.00           O  
ATOM   2651  OP1   U    83      51.964  66.636  67.815  1.00  0.00           O  
ATOM   2652  O5'   U    83      53.998  67.230  69.127  1.00  0.00           O  
ATOM   2653  C5'   U    83      53.535  67.368  70.461  1.00  0.00           C  
ATOM   2654  C4'   U    83      54.592  66.970  71.462  1.00  0.00           C  
ATOM   2655  O4'   U    83      55.879  67.394  70.943  1.00  0.00           O  
ATOM   2656  C3'   U    83      54.455  67.566  72.855  1.00  0.00           C  
ATOM   2657  O3'   U    83      54.786  66.650  73.883  1.00  0.00           O  
ATOM   2658  C1'   U    83      56.558  68.178  71.927  1.00  0.00           C  
ATOM   2659  C2'   U    83      55.456  68.721  72.839  1.00  0.00           C  
ATOM   2660  O2'   U    83      56.004  68.945  74.130  1.00  0.00           O  
ATOM   2661  N1    U    83      57.301  69.260  71.237  1.00  0.00           N  
ATOM   2662  C2    U    83      58.541  69.598  71.747  1.00  0.00           C  
ATOM   2663  O2    U    83      59.033  69.051  72.719  1.00  0.00           O  
ATOM   2664  N3    U    83      59.193  70.604  71.076  1.00  0.00           N  
ATOM   2665  C4    U    83      58.742  71.295  69.971  1.00  0.00           C  
ATOM   2666  O4    U    83      59.448  72.177  69.481  1.00  0.00           O  
ATOM   2667  C5    U    83      57.453  70.892  69.499  1.00  0.00           C  
ATOM   2668  C6    U    83      56.797  69.914  70.132  1.00  0.00           C  
ATOM   2669  H5'   U    83      52.747  66.799  70.587  1.00  0.00           H  
ATOM   2670 H5''   U    83      53.284  68.302  70.618  1.00  0.00           H  
ATOM   2671  H4'   U    83      54.612  65.994  71.536  1.00  0.00           H  
ATOM   2672  H3'   U    83      53.544  67.896  72.999  1.00  0.00           H  
ATOM   2673  H1'   U    83      57.184  67.643  72.460  1.00  0.00           H  
ATOM   2674  H2'   U    83      55.059  69.536  72.468  1.00  0.00           H  
ATOM   2675 HO2'   U    83      55.482  68.441  74.790  1.00  0.00           H  
ATOM   2676  H3    U    83      60.073  70.860  71.422  1.00  0.00           H  
ATOM   2677  H5    U    83      57.055  71.329  68.717  1.00  0.00           H  
ATOM   2678  H6    U    83      55.916  69.657  69.791  1.00  0.00           H  
ATOM   2679  P     A    84      53.635  65.785  74.598  1.00  0.00           P  
ATOM   2680  OP2   A    84      53.012  64.912  73.572  1.00  0.00           O  
ATOM   2681  OP1   A    84      54.209  65.181  75.826  1.00  0.00           O  
ATOM   2682  O5'   A    84      52.557  66.872  75.041  1.00  0.00           O  
ATOM   2683  C5'   A    84      52.843  67.806  76.070  1.00  0.00           C  
ATOM   2684  C4'   A    84      51.636  68.644  76.410  1.00  0.00           C  
ATOM   2685  O4'   A    84      51.264  69.573  75.347  1.00  0.00           O  
ATOM   2686  C3'   A    84      50.377  67.878  76.788  1.00  0.00           C  
ATOM   2687  O3'   A    84      49.696  68.443  77.894  1.00  0.00           O  
ATOM   2688  C1'   A    84      49.897  69.344  74.983  1.00  0.00           C  
ATOM   2689  C2'   A    84      49.527  67.956  75.528  1.00  0.00           C  
ATOM   2690  O2'   A    84      48.142  67.941  75.840  1.00  0.00           O  
ATOM   2691  N1    A    84      47.797  71.757  70.944  1.00  0.00           N  
ATOM   2692  C2    A    84      47.682  71.946  72.264  1.00  0.00           C  
ATOM   2693  N3    A    84      48.258  71.279  73.263  1.00  0.00           N  
ATOM   2694  C4    A    84      49.047  70.299  72.787  1.00  0.00           C  
ATOM   2695  C5    A    84      49.266  69.984  71.459  1.00  0.00           C  
ATOM   2696  C6    A    84      48.598  70.765  70.499  1.00  0.00           C  
ATOM   2697  N6    A    84      48.711  70.577  69.182  1.00  0.00           N  
ATOM   2698  N7    A    84      50.142  68.912  71.347  1.00  0.00           N  
ATOM   2699  C8    A    84      50.427  68.609  72.589  1.00  0.00           C  
ATOM   2700  N9    A    84      49.800  69.409  73.513  1.00  0.00           N  
ATOM   2701  H5'   A    84      53.568  68.396  75.774  1.00  0.00           H  
ATOM   2702 H5''   A    84      53.133  67.322  76.871  1.00  0.00           H  
ATOM   2703  H4'   A    84      51.928  69.174  77.181  1.00  0.00           H  
ATOM   2704  H3'   A    84      50.604  66.946  76.992  1.00  0.00           H  
ATOM   2705  H1'   A    84      49.305  70.018  75.380  1.00  0.00           H  
ATOM   2706  H2'   A    84      49.764  67.250  74.891  1.00  0.00           H  
ATOM   2707 HO2'   A    84      48.020  67.549  76.729  1.00  0.00           H  
ATOM   2708  H2    A    84      47.090  72.679  72.535  1.00  0.00           H  
ATOM   2709  H61   A    84      48.220  71.154  68.561  1.00  0.00           H  
ATOM   2710  H62   A    84      49.287  69.863  68.837  1.00  0.00           H  
ATOM   2711  H8    A    84      51.033  67.879  72.836  1.00  0.00           H  
ATOM   2712  P     A    85      49.954  67.878  79.377  1.00  0.00           P  
ATOM   2713  OP2   A    85      49.797  66.402  79.340  1.00  0.00           O  
ATOM   2714  OP1   A    85      51.219  68.469  79.880  1.00  0.00           O  
ATOM   2715  O5'   A    85      48.753  68.480  80.233  1.00  0.00           O  
ATOM   2716  C5'   A    85      48.835  68.560  81.648  1.00  0.00           C  
ATOM   2717  C4'   A    85      47.602  69.195  82.240  1.00  0.00           C  
ATOM   2718  O4'   A    85      47.373  70.469  81.588  1.00  0.00           O  
ATOM   2719  C3'   A    85      46.298  68.438  82.035  1.00  0.00           C  
ATOM   2720  O3'   A    85      46.098  67.410  82.989  1.00  0.00           O  
ATOM   2721  C1'   A    85      45.982  70.698  81.484  1.00  0.00           C  
ATOM   2722  C2'   A    85      45.262  69.542  82.167  1.00  0.00           C  
ATOM   2723  O2'   A    85      45.032  69.881  83.527  1.00  0.00           O  
ATOM   2724  N1    A    85      42.425  72.293  78.114  1.00  0.00           N  
ATOM   2725  C2    A    85      42.475  72.322  79.452  1.00  0.00           C  
ATOM   2726  N3    A    85      43.434  71.889  80.267  1.00  0.00           N  
ATOM   2727  C4    A    85      44.454  71.364  79.565  1.00  0.00           C  
ATOM   2728  C5    A    85      44.547  71.263  78.190  1.00  0.00           C  
ATOM   2729  C6    A    85      43.466  71.760  77.439  1.00  0.00           C  
ATOM   2730  N6    A    85      43.416  71.730  76.106  1.00  0.00           N  
ATOM   2731  N7    A    85      45.745  70.666  77.822  1.00  0.00           N  
ATOM   2732  C8    A    85      46.339  70.423  78.964  1.00  0.00           C  
ATOM   2733  N9    A    85      45.614  70.820  80.061  1.00  0.00           N  
ATOM   2734  H5'   A    85      49.619  69.096  81.893  1.00  0.00           H  
ATOM   2735 H5''   A    85      48.938  67.658  82.015  1.00  0.00           H  
ATOM   2736  H4'   A    85      47.733  69.346  83.199  1.00  0.00           H  
ATOM   2737  H3'   A    85      46.258  68.067  81.128  1.00  0.00           H  
ATOM   2738  H1'   A    85      45.770  71.535  81.949  1.00  0.00           H  
ATOM   2739  H2'   A    85      44.428  69.316  81.703  1.00  0.00           H  
ATOM   2740 HO2'   A    85      44.326  70.559  83.571  1.00  0.00           H  
ATOM   2741  H2    A    85      41.695  72.720  79.893  1.00  0.00           H  
ATOM   2742  H61   A    85      42.634  72.092  75.637  1.00  0.00           H  
ATOM   2743  H62   A    85      44.160  71.348  75.595  1.00  0.00           H  
ATOM   2744  H8    A    85      47.219  69.997  79.030  1.00  0.00           H  
ATOM   2745  P     G    86      46.068  65.849  82.582  1.00  0.00           P  
ATOM   2746  OP2   G    86      46.352  65.819  81.125  1.00  0.00           O  
ATOM   2747  OP1   G    86      47.000  65.180  83.526  1.00  0.00           O  
ATOM   2748  O5'   G    86      44.614  65.241  82.813  1.00  0.00           O  
ATOM   2749  C5'   G    86      44.039  65.199  84.111  1.00  0.00           C  
ATOM   2750  C4'   G    86      42.705  65.902  84.149  1.00  0.00           C  
ATOM   2751  O4'   G    86      42.847  67.231  83.584  1.00  0.00           O  
ATOM   2752  C3'   G    86      41.597  65.278  83.314  1.00  0.00           C  
ATOM   2753  O3'   G    86      40.974  64.178  83.955  1.00  0.00           O  
ATOM   2754  C1'   G    86      41.666  67.598  82.928  1.00  0.00           C  
ATOM   2755  C2'   G    86      40.662  66.468  83.158  1.00  0.00           C  
ATOM   2756  O2'   G    86      39.942  66.719  84.356  1.00  0.00           O  
ATOM   2757  N1    G    86      40.222  69.882  78.614  1.00  0.00           N  
ATOM   2758  C2    G    86      39.652  69.932  79.863  1.00  0.00           C  
ATOM   2759  N2    G    86      38.551  70.689  79.985  1.00  0.00           N  
ATOM   2760  N3    G    86      40.125  69.288  80.917  1.00  0.00           N  
ATOM   2761  C4    G    86      41.232  68.576  80.619  1.00  0.00           C  
ATOM   2762  C5    G    86      41.880  68.459  79.408  1.00  0.00           C  
ATOM   2763  C6    G    86      41.362  69.155  78.285  1.00  0.00           C  
ATOM   2764  O6    G    86      41.794  69.178  77.127  1.00  0.00           O  
ATOM   2765  N7    G    86      42.987  67.630  79.519  1.00  0.00           N  
ATOM   2766  C8    G    86      42.992  67.264  80.772  1.00  0.00           C  
ATOM   2767  N9    G    86      41.955  67.802  81.496  1.00  0.00           N  
ATOM   2768  H5'   G    86      44.647  65.632  84.745  1.00  0.00           H  
ATOM   2769 H5''   G    86      43.915  64.263  84.376  1.00  0.00           H  
ATOM   2770  H4'   G    86      42.399  65.978  85.078  1.00  0.00           H  
ATOM   2771  H3'   G    86      41.921  64.994  82.435  1.00  0.00           H  
ATOM   2772  H1'   G    86      41.315  68.429  83.312  1.00  0.00           H  
ATOM   2773  H2'   G    86      40.062  66.355  82.391  1.00  0.00           H  
ATOM   2774 HO2'   G    86      38.984  66.752  84.152  1.00  0.00           H  
ATOM   2775  H1    G    86      39.794  70.396  77.898  1.00  0.00           H  
ATOM   2776  H22   G    86      38.101  70.763  80.853  1.00  0.00           H  
ATOM   2777  H21   G    86      38.195  71.169  79.209  1.00  0.00           H  
ATOM   2778  H8    G    86      43.667  66.667  81.157  1.00  0.00           H  
ATOM   2779  P     C    87      40.178  63.082  83.088  1.00  0.00           P  
ATOM   2780  OP2   C    87      40.909  62.886  81.811  1.00  0.00           O  
ATOM   2781  OP1   C    87      39.904  61.914  83.964  1.00  0.00           O  
ATOM   2782  O5'   C    87      38.788  63.786  82.759  1.00  0.00           O  
ATOM   2783  C5'   C    87      37.860  64.087  83.790  1.00  0.00           C  
ATOM   2784  C4'   C    87      36.854  65.122  83.350  1.00  0.00           C  
ATOM   2785  O4'   C    87      37.547  66.264  82.793  1.00  0.00           O  
ATOM   2786  C3'   C    87      35.921  64.722  82.228  1.00  0.00           C  
ATOM   2787  O3'   C    87      34.848  63.930  82.701  1.00  0.00           O  
ATOM   2788  C1'   C    87      36.768  66.858  81.775  1.00  0.00           C  
ATOM   2789  C2'   C    87      35.461  66.074  81.715  1.00  0.00           C  
ATOM   2790  O2'   C    87      34.532  66.687  82.587  1.00  0.00           O  
ATOM   2791  N1    C    87      37.524  66.822  80.514  1.00  0.00           N  
ATOM   2792  C2    C    87      37.258  67.794  79.560  1.00  0.00           C  
ATOM   2793  O2    C    87      36.397  68.655  79.807  1.00  0.00           O  
ATOM   2794  N3    C    87      37.937  67.780  78.402  1.00  0.00           N  
ATOM   2795  C4    C    87      38.864  66.848  78.187  1.00  0.00           C  
ATOM   2796  N4    C    87      39.524  66.887  77.025  1.00  0.00           N  
ATOM   2797  C5    C    87      39.158  65.843  79.145  1.00  0.00           C  
ATOM   2798  C6    C    87      38.467  65.861  80.281  1.00  0.00           C  
ATOM   2799  H5'   C    87      38.347  64.426  84.569  1.00  0.00           H  
ATOM   2800 H5''   C    87      37.385  63.267  84.041  1.00  0.00           H  
ATOM   2801  H4'   C    87      36.269  65.330  84.258  1.00  0.00           H  
ATOM   2802  H3'   C    87      36.397  64.093  81.461  1.00  0.00           H  
ATOM   2803  H1'   C    87      36.501  67.911  81.949  1.00  0.00           H  
ATOM   2804  H2'   C    87      34.943  66.007  80.748  1.00  0.00           H  
ATOM   2805 HO2'   C    87      34.013  65.982  83.071  1.00  0.00           H  
ATOM   2806  H42   C    87      40.227  66.203  76.826  1.00  0.00           H  
ATOM   2807  H41   C    87      39.315  67.598  76.355  1.00  0.00           H  
ATOM   2808  H5    C    87      39.926  65.079  78.952  1.00  0.00           H  
ATOM   2809  H6    C    87      38.666  65.099  81.050  1.00  0.00           H  
ATOM   2810  P     U    88      34.320  62.726  81.791  1.00  0.00           P  
ATOM   2811  OP2   U    88      35.530  62.150  81.141  1.00  0.00           O  
ATOM   2812  OP1   U    88      33.424  61.861  82.609  1.00  0.00           O  
ATOM   2813  O5'   U    88      33.477  63.456  80.654  1.00  0.00           O  
ATOM   2814  C5'   U    88      32.256  64.102  80.972  1.00  0.00           C  
ATOM   2815  C4'   U    88      31.778  64.922  79.805  1.00  0.00           C  
ATOM   2816  O4'   U    88      32.787  65.905  79.436  1.00  0.00           O  
ATOM   2817  C3'   U    88      31.564  64.168  78.514  1.00  0.00           C  
ATOM   2818  O3'   U    88      30.328  63.464  78.571  1.00  0.00           O  
ATOM   2819  C1'   U    88      32.698  66.189  78.053  1.00  0.00           C  
ATOM   2820  C2'   U    88      31.572  65.311  77.499  1.00  0.00           C  
ATOM   2821  O2'   U    88      30.360  66.046  77.502  1.00  0.00           O  
ATOM   2822  N1    U    88      34.014  65.937  77.438  1.00  0.00           N  
ATOM   2823  C2    U    88      34.319  66.594  76.254  1.00  0.00           C  
ATOM   2824  O2    U    88      33.546  67.355  75.696  1.00  0.00           O  
ATOM   2825  N3    U    88      35.562  66.324  75.743  1.00  0.00           N  
ATOM   2826  C4    U    88      36.506  65.484  76.275  1.00  0.00           C  
ATOM   2827  O4    U    88      37.561  65.313  75.674  1.00  0.00           O  
ATOM   2828  C5    U    88      36.122  64.842  77.488  1.00  0.00           C  
ATOM   2829  C6    U    88      34.919  65.083  78.017  1.00  0.00           C  
ATOM   2830  H5'   U    88      32.389  64.751  81.849  1.00  0.00           H  
ATOM   2831 H5''   U    88      31.491  63.356  81.236  1.00  0.00           H  
ATOM   2832  H4'   U    88      30.825  65.350  80.148  1.00  0.00           H  
ATOM   2833  H3'   U    88      32.325  63.398  78.322  1.00  0.00           H  
ATOM   2834  H1'   U    88      32.441  67.230  77.810  1.00  0.00           H  
ATOM   2835  H2'   U    88      31.686  64.957  76.464  1.00  0.00           H  
ATOM   2836 HO2'   U    88      29.616  65.462  77.827  1.00  0.00           H  
ATOM   2837  H3    U    88      35.805  66.787  74.890  1.00  0.00           H  
ATOM   2838  H5    U    88      36.814  64.148  77.989  1.00  0.00           H  
ATOM   2839  H6    U    88      34.644  64.577  78.955  1.00  0.00           H  
ATOM   2840  P     G    89      30.188  62.025  77.845  1.00  0.00           P  
ATOM   2841  OP2   G    89      31.364  61.188  78.225  1.00  0.00           O  
ATOM   2842  OP1   G    89      28.805  61.529  78.129  1.00  0.00           O  
ATOM   2843  O5'   G    89      30.337  62.375  76.294  1.00  0.00           O  
ATOM   2844  C5'   G    89      29.324  63.110  75.611  1.00  0.00           C  
ATOM   2845  C4'   G    89      29.741  63.378  74.186  1.00  0.00           C  
ATOM   2846  O4'   G    89      30.904  64.244  74.179  1.00  0.00           O  
ATOM   2847  C3'   G    89      30.235  62.189  73.386  1.00  0.00           C  
ATOM   2848  O3'   G    89      29.178  61.395  72.881  1.00  0.00           O  
ATOM   2849  C1'   G    89      31.628  64.039  72.985  1.00  0.00           C  
ATOM   2850  C2'   G    89      30.974  62.872  72.247  1.00  0.00           C  
ATOM   2851  O2'   G    89      30.084  63.331  71.246  1.00  0.00           O  
ATOM   2852  N1    G    89      36.347  63.681  71.198  1.00  0.00           N  
ATOM   2853  C2    G    89      35.191  64.034  70.551  1.00  0.00           C  
ATOM   2854  N2    G    89      35.312  64.308  69.247  1.00  0.00           N  
ATOM   2855  N3    G    89      34.008  64.115  71.137  1.00  0.00           N  
ATOM   2856  C4    G    89      34.078  63.801  72.443  1.00  0.00           C  
ATOM   2857  C5    G    89      35.185  63.443  73.187  1.00  0.00           C  
ATOM   2858  C6    G    89      36.440  63.376  72.548  1.00  0.00           C  
ATOM   2859  O6    G    89      37.529  63.105  73.033  1.00  0.00           O  
ATOM   2860  N7    G    89      34.836  63.197  74.508  1.00  0.00           N  
ATOM   2861  C8    G    89      33.542  63.399  74.541  1.00  0.00           C  
ATOM   2862  N9    G    89      33.021  63.762  73.316  1.00  0.00           N  
ATOM   2863  H5'   G    89      29.135  64.062  76.126  1.00  0.00           H  
ATOM   2864 H5''   G    89      28.379  62.546  75.620  1.00  0.00           H  
ATOM   2865  H4'   G    89      28.842  63.804  73.718  1.00  0.00           H  
ATOM   2866  H3'   G    89      30.832  61.476  73.975  1.00  0.00           H  
ATOM   2867  H1'   G    89      31.624  64.896  72.296  1.00  0.00           H  
ATOM   2868  H2'   G    89      31.671  62.198  71.729  1.00  0.00           H  
ATOM   2869 HO2'   G    89      29.267  62.753  71.234  1.00  0.00           H  
ATOM   2870  H1    G    89      37.186  63.640  70.656  1.00  0.00           H  
ATOM   2871  H22   G    89      34.507  64.574  68.716  1.00  0.00           H  
ATOM   2872  H21   G    89      36.205  64.246  68.803  1.00  0.00           H  
ATOM   2873  H8    G    89      32.933  63.289  75.451  1.00  0.00           H  
ATOM   2874  P     A    90      29.470  59.893  72.428  1.00  0.00           P  
ATOM   2875  OP2   A    90      30.083  59.225  73.603  1.00  0.00           O  
ATOM   2876  OP1   A    90      28.192  59.379  71.876  1.00  0.00           O  
ATOM   2877  O5'   A    90      30.546  59.905  71.252  1.00  0.00           O  
ATOM   2878  C5'   A    90      30.581  58.865  70.286  1.00  0.00           C  
ATOM   2879  C4'   A    90      31.542  59.180  69.167  1.00  0.00           C  
ATOM   2880  O4'   A    90      32.347  60.336  69.501  1.00  0.00           O  
ATOM   2881  C3'   A    90      32.557  58.097  68.834  1.00  0.00           C  
ATOM   2882  O3'   A    90      32.053  57.121  67.939  1.00  0.00           O  
ATOM   2883  C1'   A    90      33.676  60.178  69.022  1.00  0.00           C  
ATOM   2884  C2'   A    90      33.716  58.878  68.228  1.00  0.00           C  
ATOM   2885  O2'   A    90      33.477  59.174  66.860  1.00  0.00           O  
ATOM   2886  N1    A    90      38.572  59.818  70.588  1.00  0.00           N  
ATOM   2887  C2    A    90      38.014  59.810  69.371  1.00  0.00           C  
ATOM   2888  N3    A    90      36.729  59.908  69.035  1.00  0.00           N  
ATOM   2889  C4    A    90      35.959  60.027  70.131  1.00  0.00           C  
ATOM   2890  C5    A    90      36.386  60.051  71.445  1.00  0.00           C  
ATOM   2891  C6    A    90      37.770  59.940  71.668  1.00  0.00           C  
ATOM   2892  N6    A    90      38.328  59.947  72.880  1.00  0.00           N  
ATOM   2893  N7    A    90      35.308  60.187  72.309  1.00  0.00           N  
ATOM   2894  C8    A    90      34.271  60.242  71.511  1.00  0.00           C  
ATOM   2895  N9    A    90      34.591  60.151  70.179  1.00  0.00           N  
ATOM   2896  H5'   A    90      29.683  58.745  69.912  1.00  0.00           H  
ATOM   2897 H5''   A    90      30.859  58.032  70.721  1.00  0.00           H  
ATOM   2898  H4'   A    90      31.018  59.380  68.364  1.00  0.00           H  
ATOM   2899  H3'   A    90      32.846  57.655  69.661  1.00  0.00           H  
ATOM   2900  H1'   A    90      33.915  60.926  68.434  1.00  0.00           H  
ATOM   2901  H2'   A    90      34.569  58.412  68.356  1.00  0.00           H  
ATOM   2902 HO2'   A    90      32.916  58.469  66.475  1.00  0.00           H  
ATOM   2903  H2    A    90      38.639  59.719  68.622  1.00  0.00           H  
ATOM   2904  H61   A    90      39.301  59.865  72.973  1.00  0.00           H  
ATOM   2905  H62   A    90      37.766  60.034  73.678  1.00  0.00           H  
ATOM   2906  H8    A    90      33.351  60.338  71.835  1.00  0.00           H  
ATOM   2907  P     C    91      32.379  55.565  68.173  1.00  0.00           P  
ATOM   2908  OP2   C    91      32.093  55.242  69.593  1.00  0.00           O  
ATOM   2909  OP1   C    91      31.712  54.789  67.096  1.00  0.00           O  
ATOM   2910  O5'   C    91      33.953  55.462  67.950  1.00  0.00           O  
ATOM   2911  C5'   C    91      34.524  55.679  66.669  1.00  0.00           C  
ATOM   2912  C4'   C    91      36.028  55.589  66.708  1.00  0.00           C  
ATOM   2913  O4'   C    91      36.568  56.667  67.512  1.00  0.00           O  
ATOM   2914  C3'   C    91      36.602  54.342  67.355  1.00  0.00           C  
ATOM   2915  O3'   C    91      36.601  53.236  66.475  1.00  0.00           O  
ATOM   2916  C1'   C    91      37.731  56.228  68.175  1.00  0.00           C  
ATOM   2917  C2'   C    91      38.005  54.796  67.716  1.00  0.00           C  
ATOM   2918  O2'   C    91      38.874  54.816  66.600  1.00  0.00           O  
ATOM   2919  N1    C    91      37.498  56.303  69.632  1.00  0.00           N  
ATOM   2920  C2    C    91      38.606  56.275  70.488  1.00  0.00           C  
ATOM   2921  O2    C    91      39.738  56.163  69.998  1.00  0.00           O  
ATOM   2922  N3    C    91      38.414  56.362  71.825  1.00  0.00           N  
ATOM   2923  C4    C    91      37.177  56.461  72.313  1.00  0.00           C  
ATOM   2924  N4    C    91      37.037  56.558  73.633  1.00  0.00           N  
ATOM   2925  C5    C    91      36.030  56.469  71.467  1.00  0.00           C  
ATOM   2926  C6    C    91      36.234  56.394  70.146  1.00  0.00           C  
ATOM   2927  H5'   C    91      34.266  56.569  66.351  1.00  0.00           H  
ATOM   2928 H5''   C    91      34.180  55.005  66.047  1.00  0.00           H  
ATOM   2929  H4'   C    91      36.325  55.609  65.649  1.00  0.00           H  
ATOM   2930  H3'   C    91      36.023  53.987  68.221  1.00  0.00           H  
ATOM   2931  H1'   C    91      38.638  56.811  67.961  1.00  0.00           H  
ATOM   2932  H2'   C    91      38.493  54.128  68.440  1.00  0.00           H  
ATOM   2933 HO2'   C    91      38.572  54.139  65.928  1.00  0.00           H  
ATOM   2934  H42   C    91      36.123  56.632  74.036  1.00  0.00           H  
ATOM   2935  H41   C    91      37.843  56.557  74.223  1.00  0.00           H  
ATOM   2936  H5    C    91      35.014  56.533  71.886  1.00  0.00           H  
ATOM   2937  H6    C    91      35.371  56.399  69.463  1.00  0.00           H  
ATOM   2938  P     G    92      36.168  51.798  67.023  1.00  0.00           P  
ATOM   2939  OP2   G    92      35.057  51.950  67.994  1.00  0.00           O  
ATOM   2940  OP1   G    92      35.984  50.914  65.850  1.00  0.00           O  
ATOM   2941  O5'   G    92      37.459  51.333  67.834  1.00  0.00           O  
ATOM   2942  C5'   G    92      38.714  51.097  67.161  1.00  0.00           C  
ATOM   2943  C4'   G    92      39.818  50.866  68.168  1.00  0.00           C  
ATOM   2944  O4'   G    92      40.010  52.064  68.967  1.00  0.00           O  
ATOM   2945  C3'   G    92      39.614  49.804  69.235  1.00  0.00           C  
ATOM   2946  O3'   G    92      39.804  48.472  68.769  1.00  0.00           O  
ATOM   2947  C1'   G    92      40.579  51.716  70.208  1.00  0.00           C  
ATOM   2948  C2'   G    92      40.692  50.193  70.235  1.00  0.00           C  
ATOM   2949  O2'   G    92      41.987  49.820  69.809  1.00  0.00           O  
ATOM   2950  N1    G    92      40.128  52.514  75.187  1.00  0.00           N  
ATOM   2951  C2    G    92      41.199  52.054  74.473  1.00  0.00           C  
ATOM   2952  N2    G    92      42.290  51.747  75.179  1.00  0.00           N  
ATOM   2953  N3    G    92      41.200  51.903  73.162  1.00  0.00           N  
ATOM   2954  C4    G    92      40.018  52.250  72.612  1.00  0.00           C  
ATOM   2955  C5    G    92      38.886  52.719  73.236  1.00  0.00           C  
ATOM   2956  C6    G    92      38.902  52.880  74.646  1.00  0.00           C  
ATOM   2957  O6    G    92      38.005  53.282  75.383  1.00  0.00           O  
ATOM   2958  N7    G    92      37.876  52.958  72.314  1.00  0.00           N  
ATOM   2959  C8    G    92      38.405  52.634  71.163  1.00  0.00           C  
ATOM   2960  N9    G    92      39.700  52.188  71.274  1.00  0.00           N  
ATOM   2961  H5'   G    92      38.969  51.957  66.526  1.00  0.00           H  
ATOM   2962 H5''   G    92      38.629  50.222  66.500  1.00  0.00           H  
ATOM   2963  H4'   G    92      40.683  50.574  67.555  1.00  0.00           H  
ATOM   2964  H3'   G    92      38.591  49.775  69.641  1.00  0.00           H  
ATOM   2965  H1'   G    92      41.585  52.114  70.405  1.00  0.00           H  
ATOM   2966  H2'   G    92      40.564  49.701  71.209  1.00  0.00           H  
ATOM   2967 HO2'   G    92      41.920  49.065  69.156  1.00  0.00           H  
ATOM   2968  H1    G    92      40.233  52.592  76.178  1.00  0.00           H  
ATOM   2969  H22   G    92      43.106  51.404  74.713  1.00  0.00           H  
ATOM   2970  H21   G    92      42.292  51.860  76.172  1.00  0.00           H  
ATOM   2971  H8    G    92      37.864  52.704  70.206  1.00  0.00           H  
ATOM   2972  P     G    93      38.917  47.277  69.393  1.00  0.00           P  
ATOM   2973  OP2   G    93      37.557  47.793  69.689  1.00  0.00           O  
ATOM   2974  OP1   G    93      39.083  46.090  68.508  1.00  0.00           O  
ATOM   2975  O5'   G    93      39.592  46.961  70.803  1.00  0.00           O  
ATOM   2976  C5'   G    93      40.933  46.465  70.890  1.00  0.00           C  
ATOM   2977  C4'   G    93      41.390  46.436  72.329  1.00  0.00           C  
ATOM   2978  O4'   G    93      41.380  47.786  72.874  1.00  0.00           O  
ATOM   2979  C3'   G    93      40.527  45.676  73.320  1.00  0.00           C  
ATOM   2980  O3'   G    93      40.719  44.269  73.257  1.00  0.00           O  
ATOM   2981  C1'   G    93      41.192  47.721  74.274  1.00  0.00           C  
ATOM   2982  C2'   G    93      41.022  46.246  74.638  1.00  0.00           C  
ATOM   2983  O2'   G    93      42.278  45.718  75.003  1.00  0.00           O  
ATOM   2984  N1    G    93      38.587  49.878  78.062  1.00  0.00           N  
ATOM   2985  C2    G    93      39.795  49.227  78.089  1.00  0.00           C  
ATOM   2986  N2    G    93      40.380  49.115  79.285  1.00  0.00           N  
ATOM   2987  N3    G    93      40.388  48.723  77.020  1.00  0.00           N  
ATOM   2988  C4    G    93      39.665  48.922  75.897  1.00  0.00           C  
ATOM   2989  C5    G    93      38.452  49.562  75.757  1.00  0.00           C  
ATOM   2990  C6    G    93      37.822  50.102  76.920  1.00  0.00           C  
ATOM   2991  O6    G    93      36.745  50.709  77.010  1.00  0.00           O  
ATOM   2992  N7    G    93      38.047  49.563  74.429  1.00  0.00           N  
ATOM   2993  C8    G    93      38.999  48.926  73.798  1.00  0.00           C  
ATOM   2994  N9    G    93      40.005  48.498  74.630  1.00  0.00           N  
ATOM   2995  H5'   G    93      41.610  47.100  70.300  1.00  0.00           H  
ATOM   2996 H5''   G    93      40.989  45.453  70.464  1.00  0.00           H  
ATOM   2997  H4'   G    93      42.381  45.962  72.287  1.00  0.00           H  
ATOM   2998  H3'   G    93      39.447  45.791  73.146  1.00  0.00           H  
ATOM   2999  H1'   G    93      42.027  48.105  74.877  1.00  0.00           H  
ATOM   3000  H2'   G    93      40.356  46.009  75.480  1.00  0.00           H  
ATOM   3001 HO2'   G    93      42.381  44.801  74.616  1.00  0.00           H  
ATOM   3002  H1    G    93      38.225  50.217  78.930  1.00  0.00           H  
ATOM   3003  H22   G    93      41.262  48.652  79.367  1.00  0.00           H  
ATOM   3004  H21   G    93      39.936  49.493  80.096  1.00  0.00           H  
ATOM   3005  H8    G    93      38.992  48.745  72.712  1.00  0.00           H  
ATOM   3006  P     A    94      39.502  43.273  73.590  1.00  0.00           P  
ATOM   3007  OP2   A    94      38.260  43.860  73.027  1.00  0.00           O  
ATOM   3008  OP1   A    94      39.910  41.901  73.197  1.00  0.00           O  
ATOM   3009  O5'   A    94      39.391  43.319  75.179  1.00  0.00           O  
ATOM   3010  C5'   A    94      40.454  42.852  75.997  1.00  0.00           C  
ATOM   3011  C4'   A    94      40.155  43.055  77.461  1.00  0.00           C  
ATOM   3012  O4'   A    94      39.934  44.462  77.720  1.00  0.00           O  
ATOM   3013  C3'   A    94      38.880  42.407  77.979  1.00  0.00           C  
ATOM   3014  O3'   A    94      39.014  41.013  78.194  1.00  0.00           O  
ATOM   3015  C1'   A    94      39.017  44.607  78.799  1.00  0.00           C  
ATOM   3016  C2'   A    94      38.616  43.212  79.245  1.00  0.00           C  
ATOM   3017  O2'   A    94      39.469  42.801  80.303  1.00  0.00           O  
ATOM   3018  N1    A    94      34.475  46.686  80.065  1.00  0.00           N  
ATOM   3019  C2    A    94      35.363  45.968  80.765  1.00  0.00           C  
ATOM   3020  N3    A    94      36.528  45.457  80.372  1.00  0.00           N  
ATOM   3021  C4    A    94      36.764  45.751  79.081  1.00  0.00           C  
ATOM   3022  C5    A    94      35.949  46.478  78.234  1.00  0.00           C  
ATOM   3023  C6    A    94      34.744  46.964  78.771  1.00  0.00           C  
ATOM   3024  N6    A    94      33.858  47.679  78.074  1.00  0.00           N  
ATOM   3025  N7    A    94      36.519  46.579  76.972  1.00  0.00           N  
ATOM   3026  C8    A    94      37.647  45.923  77.083  1.00  0.00           C  
ATOM   3027  N9    A    94      37.860  45.395  78.332  1.00  0.00           N  
ATOM   3028  H5'   A    94      41.272  43.340  75.767  1.00  0.00           H  
ATOM   3029 H5''   A    94      40.593  41.897  75.828  1.00  0.00           H  
ATOM   3030  H4'   A    94      40.924  42.750  77.987  1.00  0.00           H  
ATOM   3031  H3'   A    94      38.156  42.563  77.336  1.00  0.00           H  
ATOM   3032  H1'   A    94      39.452  45.074  79.543  1.00  0.00           H  
ATOM   3033  H2'   A    94      37.671  43.175  79.504  1.00  0.00           H  
ATOM   3034 HO2'   A    94      39.766  41.883  80.134  1.00  0.00           H  
ATOM   3035  H2    A    94      35.121  45.795  81.699  1.00  0.00           H  
ATOM   3036  H61   A    94      33.034  47.992  78.503  1.00  0.00           H  
ATOM   3037  H62   A    94      34.032  47.893  77.134  1.00  0.00           H  
ATOM   3038  H8    A    94      38.280  45.818  76.342  1.00  0.00           H  
ATOM   3039  P     C    95      37.829  40.028  77.758  1.00  0.00           P  
ATOM   3040  OP2   C    95      37.368  40.508  76.431  1.00  0.00           O  
ATOM   3041  OP1   C    95      38.373  38.653  77.892  1.00  0.00           O  
ATOM   3042  O5'   C    95      36.621  40.181  78.785  1.00  0.00           O  
ATOM   3043  C5'   C    95      35.566  41.099  78.540  1.00  0.00           C  
ATOM   3044  C4'   C    95      34.590  41.147  79.689  1.00  0.00           C  
ATOM   3045  O4'   C    95      34.278  42.526  80.017  1.00  0.00           O  
ATOM   3046  C3'   C    95      33.220  40.538  79.431  1.00  0.00           C  
ATOM   3047  O3'   C    95      33.216  39.125  79.531  1.00  0.00           O  
ATOM   3048  C1'   C    95      32.990  42.582  80.575  1.00  0.00           C  
ATOM   3049  C2'   C    95      32.401  41.171  80.546  1.00  0.00           C  
ATOM   3050  O2'   C    95      32.648  40.535  81.791  1.00  0.00           O  
ATOM   3051  N1    C    95      32.174  43.549  79.800  1.00  0.00           N  
ATOM   3052  C2    C    95      30.972  44.003  80.357  1.00  0.00           C  
ATOM   3053  O2    C    95      30.626  43.586  81.474  1.00  0.00           O  
ATOM   3054  N3    C    95      30.210  44.885  79.671  1.00  0.00           N  
ATOM   3055  C4    C    95      30.603  45.317  78.473  1.00  0.00           C  
ATOM   3056  N4    C    95      29.819  46.188  77.832  1.00  0.00           N  
ATOM   3057  C5    C    95      31.819  44.875  77.879  1.00  0.00           C  
ATOM   3058  C6    C    95      32.565  44.003  78.567  1.00  0.00           C  
ATOM   3059  H5'   C    95      35.090  40.828  77.727  1.00  0.00           H  
ATOM   3060 H5''   C    95      35.946  41.993  78.406  1.00  0.00           H  
ATOM   3061  H4'   C    95      34.988  40.711  80.471  1.00  0.00           H  
ATOM   3062  H3'   C    95      32.864  40.799  78.556  1.00  0.00           H  
ATOM   3063  H1'   C    95      33.057  42.884  81.505  1.00  0.00           H  
ATOM   3064  H2'   C    95      31.446  41.180  80.328  1.00  0.00           H  
ATOM   3065 HO2'   C    95      32.893  39.600  81.630  1.00  0.00           H  
ATOM   3066  H42   C    95      30.080  46.524  76.950  1.00  0.00           H  
ATOM   3067  H41   C    95      28.982  46.489  78.244  1.00  0.00           H  
ATOM   3068  H5    C    95      32.100  45.199  76.997  1.00  0.00           H  
ATOM   3069  H6    C    95      33.405  43.687  78.175  1.00  0.00           H  
ATOM   3070  P     A    96      32.196  38.255  78.643  1.00  0.00           P  
ATOM   3071  OP2   A    96      32.016  38.945  77.341  1.00  0.00           O  
ATOM   3072  OP1   A    96      32.653  36.843  78.669  1.00  0.00           O  
ATOM   3073  O5'   A    96      30.820  38.343  79.441  1.00  0.00           O  
ATOM   3074  C5'   A    96      29.577  38.208  78.768  1.00  0.00           C  
ATOM   3075  C4'   A    96      28.431  38.700  79.616  1.00  0.00           C  
ATOM   3076  O4'   A    96      28.737  40.039  80.074  1.00  0.00           O  
ATOM   3077  C3'   A    96      27.092  38.846  78.910  1.00  0.00           C  
ATOM   3078  O3'   A    96      26.353  37.637  78.868  1.00  0.00           O  
ATOM   3079  C1'   A    96      27.589  40.878  79.989  1.00  0.00           C  
ATOM   3080  C2'   A    96      26.407  39.960  79.681  1.00  0.00           C  
ATOM   3081  O2'   A    96      25.861  39.481  80.902  1.00  0.00           O  
ATOM   3082  N1    A    96      25.845  45.126  77.650  1.00  0.00           N  
ATOM   3083  C2    A    96      25.375  44.407  78.678  1.00  0.00           C  
ATOM   3084  N3    A    96      25.881  43.309  79.237  1.00  0.00           N  
ATOM   3085  C4    A    96      27.019  42.943  78.621  1.00  0.00           C  
ATOM   3086  C5    A    96      27.625  43.580  77.554  1.00  0.00           C  
ATOM   3087  C6    A    96      26.990  44.731  77.054  1.00  0.00           C  
ATOM   3088  N6    A    96      27.457  45.448  76.029  1.00  0.00           N  
ATOM   3089  N7    A    96      28.787  42.917  77.183  1.00  0.00           N  
ATOM   3090  C8    A    96      28.857  41.912  78.020  1.00  0.00           C  
ATOM   3091  N9    A    96      27.819  41.867  78.919  1.00  0.00           N  
ATOM   3092  H5'   A    96      29.431  37.264  78.551  1.00  0.00           H  
ATOM   3093 H5''   A    96      29.605  38.726  77.937  1.00  0.00           H  
ATOM   3094  H4'   A    96      28.317  38.117  80.395  1.00  0.00           H  
ATOM   3095  H3'   A    96      27.261  39.151  77.993  1.00  0.00           H  
ATOM   3096  H1'   A    96      27.427  41.346  80.836  1.00  0.00           H  
ATOM   3097  H2'   A    96      25.731  40.413  79.134  1.00  0.00           H  
ATOM   3098 HO2'   A    96      25.611  38.540  80.791  1.00  0.00           H  
ATOM   3099  H2    A    96      24.542  44.735  79.076  1.00  0.00           H  
ATOM   3100  H61   A    96      26.970  46.242  75.725  1.00  0.00           H  
ATOM   3101  H62   A    96      28.286  45.181  75.581  1.00  0.00           H  
ATOM   3102  H8    A    96      29.582  41.253  78.006  1.00  0.00           H  
ATOM   3103  P     U    97      25.553  37.226  77.536  1.00  0.00           P  
ATOM   3104  OP2   U    97      26.469  37.391  76.380  1.00  0.00           O  
ATOM   3105  OP1   U    97      24.903  35.912  77.777  1.00  0.00           O  
ATOM   3106  O5'   U    97      24.408  38.327  77.419  1.00  0.00           O  
ATOM   3107  C5'   U    97      23.356  38.390  78.370  1.00  0.00           C  
ATOM   3108  C4'   U    97      22.404  39.520  78.073  1.00  0.00           C  
ATOM   3109  O4'   U    97      23.100  40.793  78.149  1.00  0.00           O  
ATOM   3110  C3'   U    97      21.830  39.504  76.670  1.00  0.00           C  
ATOM   3111  O3'   U    97      20.780  38.561  76.527  1.00  0.00           O  
ATOM   3112  C1'   U    97      22.546  41.689  77.182  1.00  0.00           C  
ATOM   3113  C2'   U    97      21.400  40.952  76.482  1.00  0.00           C  
ATOM   3114  O2'   U    97      20.176  41.260  77.115  1.00  0.00           O  
ATOM   3115  N1    U    97      23.606  42.076  76.238  1.00  0.00           N  
ATOM   3116  C2    U    97      23.352  43.144  75.393  1.00  0.00           C  
ATOM   3117  O2    U    97      22.317  43.787  75.428  1.00  0.00           O  
ATOM   3118  N3    U    97      24.358  43.433  74.504  1.00  0.00           N  
ATOM   3119  C4    U    97      25.568  42.785  74.378  1.00  0.00           C  
ATOM   3120  O4    U    97      26.367  43.160  73.518  1.00  0.00           O  
ATOM   3121  C5    U    97      25.764  41.705  75.298  1.00  0.00           C  
ATOM   3122  C6    U    97      24.804  41.397  76.174  1.00  0.00           C  
ATOM   3123  H5'   U    97      23.740  38.523  79.262  1.00  0.00           H  
ATOM   3124 H5''   U    97      22.861  37.545  78.357  1.00  0.00           H  
ATOM   3125  H4'   U    97      21.597  39.393  78.810  1.00  0.00           H  
ATOM   3126  H3'   U    97      22.555  39.204  75.900  1.00  0.00           H  
ATOM   3127  H1'   U    97      22.124  42.617  77.594  1.00  0.00           H  
ATOM   3128  H2'   U    97      21.236  41.212  75.427  1.00  0.00           H  
ATOM   3129 HO2'   U    97      19.598  40.444  77.140  1.00  0.00           H  
ATOM   3130  H3    U    97      24.195  44.195  73.877  1.00  0.00           H  
ATOM   3131  H5    U    97      26.702  41.130  75.282  1.00  0.00           H  
ATOM   3132  H6    U    97      24.975  40.564  76.873  1.00  0.00           H  
ATOM   3133  P     G    98      20.714  37.648  75.204  1.00  0.00           P  
ATOM   3134  OP2   G    98      22.101  37.363  74.745  1.00  0.00           O  
ATOM   3135  OP1   G    98      19.789  36.521  75.489  1.00  0.00           O  
ATOM   3136  O5'   G    98      20.021  38.600  74.134  1.00  0.00           O  
ATOM   3137  C5'   G    98      18.616  38.870  74.206  1.00  0.00           C  
ATOM   3138  C4'   G    98      18.225  39.898  73.173  1.00  0.00           C  
ATOM   3139  O4'   G    98      18.996  41.111  73.370  1.00  0.00           O  
ATOM   3140  C3'   G    98      18.491  39.521  71.722  1.00  0.00           C  
ATOM   3141  O3'   G    98      17.485  38.689  71.173  1.00  0.00           O  
ATOM   3142  C1'   G    98      19.345  41.692  72.102  1.00  0.00           C  
ATOM   3143  C2'   G    98      18.601  40.878  71.041  1.00  0.00           C  
ATOM   3144  O2'   G    98      17.319  41.455  70.833  1.00  0.00           O  
ATOM   3145  N1    G    98      23.206  43.336  69.222  1.00  0.00           N  
ATOM   3146  C2    G    98      21.860  43.580  69.099  1.00  0.00           C  
ATOM   3147  N2    G    98      21.487  44.363  68.078  1.00  0.00           N  
ATOM   3148  N3    G    98      20.944  43.090  69.920  1.00  0.00           N  
ATOM   3149  C4    G    98      21.491  42.325  70.888  1.00  0.00           C  
ATOM   3150  C5    G    98      22.819  42.021  71.099  1.00  0.00           C  
ATOM   3151  C6    G    98      23.791  42.552  70.211  1.00  0.00           C  
ATOM   3152  O6    G    98      25.017  42.398  70.230  1.00  0.00           O  
ATOM   3153  N7    G    98      22.966  41.200  72.207  1.00  0.00           N  
ATOM   3154  C8    G    98      21.749  41.023  72.643  1.00  0.00           C  
ATOM   3155  N9    G    98      20.805  41.677  71.889  1.00  0.00           N  
ATOM   3156  H5'   G    98      18.352  39.235  75.208  1.00  0.00           H  
ATOM   3157 H5''   G    98      18.045  37.944  74.040  1.00  0.00           H  
ATOM   3158  H4'   G    98      17.272  40.106  73.276  1.00  0.00           H  
ATOM   3159  H3'   G    98      19.355  39.063  71.664  1.00  0.00           H  
ATOM   3160  H1'   G    98      19.022  42.617  72.089  1.00  0.00           H  
ATOM   3161  H2'   G    98      19.113  40.822  70.208  1.00  0.00           H  
ATOM   3162 HO2'   G    98      16.642  40.749  70.872  1.00  0.00           H  
ATOM   3163  H1    G    98      23.804  43.747  68.562  1.00  0.00           H  
ATOM   3164  H22   G    98      20.538  44.571  67.941  1.00  0.00           H  
ATOM   3165  H21   G    98      22.159  44.729  67.466  1.00  0.00           H  
ATOM   3166  H8    G    98      21.532  40.479  73.428  1.00  0.00           H  
ATOM   3167  P     G    99      17.820  37.734  69.924  1.00  0.00           P  
ATOM   3168  OP2   G    99      19.164  37.144  70.145  1.00  0.00           O  
ATOM   3169  OP1   G    99      16.654  36.841  69.700  1.00  0.00           O  
ATOM   3170  O5'   G    99      17.917  38.735  68.687  1.00  0.00           O  
ATOM   3171  C5'   G    99      16.775  39.446  68.233  1.00  0.00           C  
ATOM   3172  C4'   G    99      17.088  40.272  67.011  1.00  0.00           C  
ATOM   3173  O4'   G    99      18.031  41.320  67.354  1.00  0.00           O  
ATOM   3174  C3'   G    99      17.756  39.535  65.860  1.00  0.00           C  
ATOM   3175  O3'   G    99      16.842  38.787  65.076  1.00  0.00           O  
ATOM   3176  C1'   G    99      18.909  41.564  66.236  1.00  0.00           C  
ATOM   3177  C2'   G    99      18.437  40.662  65.095  1.00  0.00           C  
ATOM   3178  O2'   G    99      17.507  41.378  64.296  1.00  0.00           O  
ATOM   3179  N1    G    99      23.804  42.046  64.926  1.00  0.00           N  
ATOM   3180  C2    G    99      22.676  42.460  64.259  1.00  0.00           C  
ATOM   3181  N2    G    99      22.872  43.084  63.089  1.00  0.00           N  
ATOM   3182  N3    G    99      21.445  42.274  64.707  1.00  0.00           N  
ATOM   3183  C4    G    99      21.430  41.632  65.893  1.00  0.00           C  
ATOM   3184  C5    G    99      22.497  41.179  66.641  1.00  0.00           C  
ATOM   3185  C6    G    99      23.812  41.383  66.149  1.00  0.00           C  
ATOM   3186  O6    G    99      24.887  41.054  66.665  1.00  0.00           O  
ATOM   3187  N7    G    99      22.057  40.568  67.806  1.00  0.00           N  
ATOM   3188  C8    G    99      20.756  40.659  67.748  1.00  0.00           C  
ATOM   3189  N9    G    99      20.308  41.293  66.615  1.00  0.00           N  
ATOM   3190  H5'   G    99      16.461  40.037  68.947  1.00  0.00           H  
ATOM   3191 H5''   G    99      16.068  38.805  68.014  1.00  0.00           H  
ATOM   3192  H4'   G    99      16.259  40.684  66.685  1.00  0.00           H  
ATOM   3193  H3'   G    99      18.441  38.932  66.218  1.00  0.00           H  
ATOM   3194  H1'   G    99      18.819  42.501  65.969  1.00  0.00           H  
ATOM   3195  H2'   G    99      19.192  40.331  64.564  1.00  0.00           H  
ATOM   3196 HO2'   G    99      16.714  40.822  64.153  1.00  0.00           H  
ATOM   3197  H1    G    99      24.672  42.232  64.509  1.00  0.00           H  
ATOM   3198  H22   G    99      22.103  43.401  62.569  1.00  0.00           H  
ATOM   3199  H21   G    99      23.780  43.225  62.751  1.00  0.00           H  
ATOM   3200  H8    G    99      20.160  40.310  68.444  1.00  0.00           H  
ATOM   3201  P     U   100      17.268  37.351  64.491  1.00  0.00           P  
ATOM   3202  OP2   U   100      17.940  36.594  65.577  1.00  0.00           O  
ATOM   3203  OP1   U   100      16.085  36.764  63.810  1.00  0.00           O  
ATOM   3204  O5'   U   100      18.357  37.695  63.381  1.00  0.00           O  
ATOM   3205  C5'   U   100      18.002  38.409  62.207  1.00  0.00           C  
ATOM   3206  C4'   U   100      19.219  38.826  61.419  1.00  0.00           C  
ATOM   3207  O4'   U   100      20.028  39.739  62.207  1.00  0.00           O  
ATOM   3208  C3'   U   100      20.184  37.715  61.035  1.00  0.00           C  
ATOM   3209  O3'   U   100      19.787  37.017  59.866  1.00  0.00           O  
ATOM   3210  C1'   U   100      21.410  39.479  62.020  1.00  0.00           C  
ATOM   3211  C2'   U   100      21.504  38.457  60.886  1.00  0.00           C  
ATOM   3212  O2'   U   100      21.568  39.148  59.646  1.00  0.00           O  
ATOM   3213  N1    U   100      22.010  38.976  63.280  1.00  0.00           N  
ATOM   3214  C2    U   100      23.388  39.006  63.377  1.00  0.00           C  
ATOM   3215  O2    U   100      24.110  39.419  62.487  1.00  0.00           O  
ATOM   3216  N3    U   100      23.898  38.532  64.562  1.00  0.00           N  
ATOM   3217  C4    U   100      23.188  38.042  65.637  1.00  0.00           C  
ATOM   3218  O4    U   100      23.795  37.651  66.635  1.00  0.00           O  
ATOM   3219  C5    U   100      21.767  38.042  65.465  1.00  0.00           C  
ATOM   3220  C6    U   100      21.244  38.499  64.322  1.00  0.00           C  
ATOM   3221  H5'   U   100      17.496  39.209  62.461  1.00  0.00           H  
ATOM   3222 H5''   U   100      17.438  37.839  61.644  1.00  0.00           H  
ATOM   3223  H4'   U   100      18.923  39.285  60.605  1.00  0.00           H  
ATOM   3224  H3'   U   100      20.255  37.080  61.779  1.00  0.00           H  
ATOM   3225  H1'   U   100      21.865  40.304  61.752  1.00  0.00           H  
ATOM   3226  H2'   U   100      22.270  37.856  61.006  1.00  0.00           H  
ATOM   3227 HO2'   U   100      20.916  38.756  59.029  1.00  0.00           H  
ATOM   3228  H3    U   100      24.873  38.544  64.651  1.00  0.00           H  
ATOM   3229  H5    U   100      21.183  37.712  66.179  1.00  0.00           H  
ATOM   3230  H6    U   100      20.269  38.487  64.229  1.00  0.00           H  
ATOM   3231  P     C   101      20.101  35.448  59.715  1.00  0.00           P  
ATOM   3232  OP2   C   101      20.029  34.831  61.063  1.00  0.00           O  
ATOM   3233  OP1   C   101      19.253  34.914  58.619  1.00  0.00           O  
ATOM   3234  O5'   C   101      21.617  35.402  59.230  1.00  0.00           O  
ATOM   3235  C5'   C   101      21.976  35.804  57.918  1.00  0.00           C  
ATOM   3236  C4'   C   101      23.473  35.901  57.754  1.00  0.00           C  
ATOM   3237  O4'   C   101      24.011  36.868  58.693  1.00  0.00           O  
ATOM   3238  C3'   C   101      24.263  34.632  58.036  1.00  0.00           C  
ATOM   3239  O3'   C   101      24.292  33.741  56.935  1.00  0.00           O  
ATOM   3240  C1'   C   101      25.255  36.421  59.220  1.00  0.00           C  
ATOM   3241  C2'   C   101      25.633  35.172  58.422  1.00  0.00           C  
ATOM   3242  O2'   C   101      26.374  35.564  57.275  1.00  0.00           O  
ATOM   3243  N1    C   101      25.149  36.149  60.674  1.00  0.00           N  
ATOM   3244  C2    C   101      26.329  36.080  61.426  1.00  0.00           C  
ATOM   3245  O2    C   101      27.420  36.245  60.858  1.00  0.00           O  
ATOM   3246  N3    C   101      26.259  35.835  62.754  1.00  0.00           N  
ATOM   3247  C4    C   101      25.074  35.661  63.340  1.00  0.00           C  
ATOM   3248  N4    C   101      25.054  35.420  64.654  1.00  0.00           N  
ATOM   3249  C5    C   101      23.858  35.724  62.604  1.00  0.00           C  
ATOM   3250  C6    C   101      23.939  35.969  61.292  1.00  0.00           C  
ATOM   3251  H5'   C   101      21.577  36.679  57.731  1.00  0.00           H  
ATOM   3252 H5''   C   101      21.627  35.149  57.277  1.00  0.00           H  
ATOM   3253  H4'   C   101      23.671  36.201  56.841  1.00  0.00           H  
ATOM   3254  H3'   C   101      23.870  34.175  58.810  1.00  0.00           H  
ATOM   3255  H1'   C   101      25.927  37.120  59.068  1.00  0.00           H  
ATOM   3256  H2'   C   101      26.131  34.531  58.973  1.00  0.00           H  
ATOM   3257 HO2'   C   101      25.998  35.123  56.486  1.00  0.00           H  
ATOM   3258  H42   C   101      24.199  35.287  65.114  1.00  0.00           H  
ATOM   3259  H41   C   101      25.894  35.376  65.157  1.00  0.00           H  
ATOM   3260  H5    C   101      22.992  35.595  63.045  1.00  0.00           H  
ATOM   3261  H6    C   101      23.113  36.017  60.768  1.00  0.00           H  
ATOM   3262  P     C   102      24.808  32.228  57.143  1.00  0.00           P  
ATOM   3263  OP2   C   102      24.607  31.860  58.568  1.00  0.00           O  
ATOM   3264  OP1   C   102      24.234  31.360  56.077  1.00  0.00           O  
ATOM   3265  O5'   C   102      26.371  32.346  56.874  1.00  0.00           O  
ATOM   3266  C5'   C   102      27.220  31.234  57.136  1.00  0.00           C  
ATOM   3267  C4'   C   102      28.578  31.687  57.612  1.00  0.00           C  
ATOM   3268  O4'   C   102      28.478  32.756  58.586  1.00  0.00           O  
ATOM   3269  C3'   C   102      29.276  30.575  58.357  1.00  0.00           C  
ATOM   3270  O3'   C   102      29.885  29.691  57.451  1.00  0.00           O  
ATOM   3271  C1'   C   102      29.376  32.533  59.645  1.00  0.00           C  
ATOM   3272  C2'   C   102      30.227  31.315  59.274  1.00  0.00           C  
ATOM   3273  O2'   C   102      31.404  31.724  58.612  1.00  0.00           O  
ATOM   3274  N1    C   102      28.589  32.372  60.886  1.00  0.00           N  
ATOM   3275  C2    C   102      29.248  32.383  62.123  1.00  0.00           C  
ATOM   3276  O2    C   102      30.484  32.452  62.151  1.00  0.00           O  
ATOM   3277  N3    C   102      28.517  32.309  63.259  1.00  0.00           N  
ATOM   3278  C4    C   102      27.186  32.206  63.194  1.00  0.00           C  
ATOM   3279  N4    C   102      26.502  32.152  64.337  1.00  0.00           N  
ATOM   3280  C5    C   102      26.495  32.157  61.953  1.00  0.00           C  
ATOM   3281  C6    C   102      27.228  32.241  60.835  1.00  0.00           C  
ATOM   3282  H5'   C   102      27.338  30.626  56.227  1.00  0.00           H  
ATOM   3283 H5''   C   102      26.766  30.586  57.900  1.00  0.00           H  
ATOM   3284  H4'   C   102      29.105  31.971  56.688  1.00  0.00           H  
ATOM   3285  H3'   C   102      28.594  29.944  58.948  1.00  0.00           H  
ATOM   3286  H1'   C   102      30.071  33.364  59.832  1.00  0.00           H  
ATOM   3287  H2'   C   102      30.575  30.697  60.114  1.00  0.00           H  
ATOM   3288 HO2'   C   102      31.605  31.089  57.865  1.00  0.00           H  
ATOM   3289  H42   C   102      25.505  32.074  64.321  1.00  0.00           H  
ATOM   3290  H41   C   102      26.986  32.190  65.211  1.00  0.00           H  
ATOM   3291  H5    C   102      25.401  32.052  61.914  1.00  0.00           H  
ATOM   3292  H6    C   102      26.729  32.207  59.855  1.00  0.00           H  
ATOM   3293  P     U   103      30.046  28.135  57.822  1.00  0.00           P  
ATOM   3294  OP2   U   103      28.891  27.744  58.670  1.00  0.00           O  
ATOM   3295  OP1   U   103      30.322  27.389  56.568  1.00  0.00           O  
ATOM   3296  O5'   U   103      31.358  28.088  58.724  1.00  0.00           O  
ATOM   3297  C5'   U   103      31.590  27.012  59.619  1.00  0.00           C  
ATOM   3298  C4'   U   103      32.200  27.487  60.915  1.00  0.00           C  
ATOM   3299  O4'   U   103      31.503  28.683  61.349  1.00  0.00           O  
ATOM   3300  C3'   U   103      32.098  26.531  62.094  1.00  0.00           C  
ATOM   3301  O3'   U   103      33.150  25.583  62.131  1.00  0.00           O  
ATOM   3302  C1'   U   103      31.354  28.669  62.747  1.00  0.00           C  
ATOM   3303  C2'   U   103      32.142  27.473  63.287  1.00  0.00           C  
ATOM   3304  O2'   U   103      33.472  27.881  63.571  1.00  0.00           O  
ATOM   3305  N1    U   103      29.908  28.581  63.068  1.00  0.00           N  
ATOM   3306  C2    U   103      29.555  28.634  64.404  1.00  0.00           C  
ATOM   3307  O2    U   103      30.368  28.748  65.304  1.00  0.00           O  
ATOM   3308  N3    U   103      28.207  28.550  64.653  1.00  0.00           N  
ATOM   3309  C4    U   103      27.196  28.420  63.725  1.00  0.00           C  
ATOM   3310  O4    U   103      26.027  28.356  64.109  1.00  0.00           O  
ATOM   3311  C5    U   103      27.636  28.373  62.364  1.00  0.00           C  
ATOM   3312  C6    U   103      28.942  28.454  62.093  1.00  0.00           C  
ATOM   3313  H5'   U   103      32.198  26.370  59.197  1.00  0.00           H  
ATOM   3314 H5''   U   103      30.738  26.567  59.812  1.00  0.00           H  
ATOM   3315  H4'   U   103      33.144  27.698  60.760  1.00  0.00           H  
ATOM   3316  H3'   U   103      31.227  26.084  62.072  1.00  0.00           H  
ATOM   3317  H1'   U   103      31.721  29.495  63.126  1.00  0.00           H  
ATOM   3318  H2'   U   103      31.709  27.078  64.072  1.00  0.00           H  
ATOM   3319 HO2'   U   103      34.095  27.217  63.208  1.00  0.00           H  
ATOM   3320  H3    U   103      27.934  28.585  65.594  1.00  0.00           H  
ATOM   3321  H5    U   103      26.984  28.282  61.638  1.00  0.00           H  
ATOM   3322  H6    U   103      29.218  28.418  61.154  1.00  0.00           H  
ATOM   3323  P     A   104      32.873  24.087  62.648  1.00  0.00           P  
ATOM   3324  OP2   A   104      31.540  23.666  62.147  1.00  0.00           O  
ATOM   3325  OP1   A   104      34.068  23.264  62.337  1.00  0.00           O  
ATOM   3326  O5'   A   104      32.776  24.239  64.232  1.00  0.00           O  
ATOM   3327  C5'   A   104      33.887  24.696  64.989  1.00  0.00           C  
ATOM   3328  C4'   A   104      33.604  24.653  66.470  1.00  0.00           C  
ATOM   3329  O4'   A   104      32.395  25.422  66.753  1.00  0.00           O  
ATOM   3330  C3'   A   104      33.411  23.270  67.072  1.00  0.00           C  
ATOM   3331  O3'   A   104      34.003  23.135  68.352  1.00  0.00           O  
ATOM   3332  C1'   A   104      31.431  24.570  67.412  1.00  0.00           C  
ATOM   3333  C2'   A   104      31.890  23.130  67.205  1.00  0.00           C  
ATOM   3334  O2'   A   104      31.540  22.382  68.360  1.00  0.00           O  
ATOM   3335  N1    A   104      26.396  25.245  68.275  1.00  0.00           N  
ATOM   3336  C2    A   104      27.427  25.012  69.097  1.00  0.00           C  
ATOM   3337  N3    A   104      28.715  24.846  68.805  1.00  0.00           N  
ATOM   3338  C4    A   104      28.917  24.941  67.478  1.00  0.00           C  
ATOM   3339  C5    A   104      27.960  25.176  66.509  1.00  0.00           C  
ATOM   3340  C6    A   104      26.633  25.335  66.949  1.00  0.00           C  
ATOM   3341  N6    A   104      25.605  25.566  66.129  1.00  0.00           N  
ATOM   3342  N7    A   104      28.537  25.209  65.247  1.00  0.00           N  
ATOM   3343  C8    A   104      29.809  24.996  65.478  1.00  0.00           C  
ATOM   3344  N9    A   104      30.110  24.826  66.807  1.00  0.00           N  
ATOM   3345  H5'   A   104      34.093  25.619  64.730  1.00  0.00           H  
ATOM   3346 H5''   A   104      34.662  24.130  64.795  1.00  0.00           H  
ATOM   3347  H4'   A   104      34.359  25.053  66.949  1.00  0.00           H  
ATOM   3348  H3'   A   104      33.730  22.595  66.437  1.00  0.00           H  
ATOM   3349  H1'   A   104      31.394  24.766  68.372  1.00  0.00           H  
ATOM   3350  H2'   A   104      31.491  22.753  66.393  1.00  0.00           H  
ATOM   3351 HO2'   A   104      32.313  21.849  68.640  1.00  0.00           H  
ATOM   3352  H2    A   104      27.201  24.956  70.050  1.00  0.00           H  
ATOM   3353  H61   A   104      24.701  25.667  66.495  1.00  0.00           H  
ATOM   3354  H62   A   104      25.753  25.635  65.163  1.00  0.00           H  
ATOM   3355  H8    A   104      30.484  24.962  64.767  1.00  0.00           H  
ATOM   3356  P     A   105      35.478  22.526  68.483  1.00  0.00           P  
ATOM   3357  OP2   A   105      35.450  21.235  67.752  1.00  0.00           O  
ATOM   3358  OP1   A   105      36.403  23.600  68.042  1.00  0.00           O  
ATOM   3359  O5'   A   105      35.778  22.216  70.017  1.00  0.00           O  
ATOM   3360  C5'   A   105      36.133  23.257  70.915  1.00  0.00           C  
ATOM   3361  C4'   A   105      34.926  24.050  71.349  1.00  0.00           C  
ATOM   3362  O4'   A   105      33.866  23.105  71.663  1.00  0.00           O  
ATOM   3363  C3'   A   105      35.076  24.841  72.640  1.00  0.00           C  
ATOM   3364  O3'   A   105      35.829  26.030  72.477  1.00  0.00           O  
ATOM   3365  C1'   A   105      33.074  23.641  72.694  1.00  0.00           C  
ATOM   3366  C2'   A   105      33.621  25.026  73.035  1.00  0.00           C  
ATOM   3367  O2'   A   105      32.986  26.002  72.222  1.00  0.00           O  
ATOM   3368  N1    A   105      30.965  22.445  77.241  1.00  0.00           N  
ATOM   3369  C2    A   105      30.696  23.407  76.349  1.00  0.00           C  
ATOM   3370  N3    A   105      31.286  23.662  75.183  1.00  0.00           N  
ATOM   3371  C4    A   105      32.277  22.783  74.949  1.00  0.00           C  
ATOM   3372  C5    A   105      32.670  21.741  75.769  1.00  0.00           C  
ATOM   3373  C6    A   105      31.965  21.577  76.975  1.00  0.00           C  
ATOM   3374  N6    A   105      32.232  20.618  77.864  1.00  0.00           N  
ATOM   3375  N7    A   105      33.727  21.042  75.201  1.00  0.00           N  
ATOM   3376  C8    A   105      33.945  21.667  74.070  1.00  0.00           C  
ATOM   3377  N9    A   105      33.103  22.730  73.853  1.00  0.00           N  
ATOM   3378  H5'   A   105      36.769  23.858  70.473  1.00  0.00           H  
ATOM   3379 H5''   A   105      36.560  22.866  71.706  1.00  0.00           H  
ATOM   3380  H4'   A   105      34.623  24.655  70.640  1.00  0.00           H  
ATOM   3381  H3'   A   105      35.504  24.281  73.321  1.00  0.00           H  
ATOM   3382  H1'   A   105      32.152  23.726  72.368  1.00  0.00           H  
ATOM   3383  H2'   A   105      33.531  25.233  73.989  1.00  0.00           H  
ATOM   3384 HO2'   A   105      33.652  26.665  71.942  1.00  0.00           H  
ATOM   3385  H2    A   105      29.962  24.010  76.589  1.00  0.00           H  
ATOM   3386  H61   A   105      31.706  20.554  78.688  1.00  0.00           H  
ATOM   3387  H62   A   105      32.953  19.977  77.692  1.00  0.00           H  
ATOM   3388  H8    A   105      34.644  21.400  73.438  1.00  0.00           H  
ATOM   3389  P     C   106      36.872  26.487  73.611  1.00  0.00           P  
ATOM   3390  OP2   C   106      37.683  25.305  73.996  1.00  0.00           O  
ATOM   3391  OP1   C   106      37.552  27.721  73.140  1.00  0.00           O  
ATOM   3392  O5'   C   106      35.950  26.878  74.850  1.00  0.00           O  
ATOM   3393  C5'   C   106      34.998  27.926  74.749  1.00  0.00           C  
ATOM   3394  C4'   C   106      34.057  27.940  75.929  1.00  0.00           C  
ATOM   3395  O4'   C   106      33.436  26.646  76.107  1.00  0.00           O  
ATOM   3396  C3'   C   106      34.688  28.201  77.287  1.00  0.00           C  
ATOM   3397  O3'   C   106      34.979  29.571  77.507  1.00  0.00           O  
ATOM   3398  C1'   C   106      33.143  26.436  77.482  1.00  0.00           C  
ATOM   3399  C2'   C   106      33.640  27.654  78.249  1.00  0.00           C  
ATOM   3400  O2'   C   106      32.564  28.565  78.417  1.00  0.00           O  
ATOM   3401  N1    C   106      33.798  25.182  77.929  1.00  0.00           N  
ATOM   3402  C2    C   106      33.454  24.662  79.183  1.00  0.00           C  
ATOM   3403  O2    C   106      32.619  25.260  79.878  1.00  0.00           O  
ATOM   3404  N3    C   106      34.037  23.520  79.614  1.00  0.00           N  
ATOM   3405  C4    C   106      34.932  22.897  78.848  1.00  0.00           C  
ATOM   3406  N4    C   106      35.482  21.772  79.314  1.00  0.00           N  
ATOM   3407  C5    C   106      35.304  23.399  77.569  1.00  0.00           C  
ATOM   3408  C6    C   106      34.720  24.529  77.152  1.00  0.00           C  
ATOM   3409  H5'   C   106      34.479  27.808  73.926  1.00  0.00           H  
ATOM   3410 H5''   C   106      35.471  28.784  74.708  1.00  0.00           H  
ATOM   3411  H4'   C   106      33.364  28.613  75.766  1.00  0.00           H  
ATOM   3412  H3'   C   106      35.510  27.675  77.375  1.00  0.00           H  
ATOM   3413  H1'   C   106      32.173  26.356  77.598  1.00  0.00           H  
ATOM   3414  H2'   C   106      34.036  27.399  79.108  1.00  0.00           H  
ATOM   3415 HO2'   C   106      31.769  28.071  78.707  1.00  0.00           H  
ATOM   3416  H42   C   106      36.143  21.291  78.775  1.00  0.00           H  
ATOM   3417  H41   C   106      35.224  21.430  80.195  1.00  0.00           H  
ATOM   3418  H5    C   106      35.963  22.933  77.012  1.00  0.00           H  
ATOM   3419  H6    C   106      34.962  24.891  76.275  1.00  0.00           H  
ATOM   3420  P     A   107      36.359  30.001  78.210  1.00  0.00           P  
ATOM   3421  OP2   A   107      37.407  29.034  77.797  1.00  0.00           O  
ATOM   3422  OP1   A   107      36.564  31.452  77.972  1.00  0.00           O  
ATOM   3423  O5'   A   107      36.081  29.791  79.765  1.00  0.00           O  
ATOM   3424  C5'   A   107      34.984  30.430  80.402  1.00  0.00           C  
ATOM   3425  C4'   A   107      34.533  29.670  81.623  1.00  0.00           C  
ATOM   3426  O4'   A   107      34.217  28.278  81.389  1.00  0.00           O  
ATOM   3427  C3'   A   107      35.544  29.565  82.755  1.00  0.00           C  
ATOM   3428  O3'   A   107      35.674  30.766  83.496  1.00  0.00           O  
ATOM   3429  C1'   A   107      34.326  27.529  82.576  1.00  0.00           C  
ATOM   3430  C2'   A   107      34.909  28.482  83.625  1.00  0.00           C  
ATOM   3431  O2'   A   107      33.843  29.007  84.404  1.00  0.00           O  
ATOM   3432  N1    A   107      36.332  23.153  84.416  1.00  0.00           N  
ATOM   3433  C2    A   107      35.482  24.044  84.941  1.00  0.00           C  
ATOM   3434  N3    A   107      35.000  25.164  84.406  1.00  0.00           N  
ATOM   3435  C4    A   107      35.489  25.346  83.166  1.00  0.00           C  
ATOM   3436  C5    A   107      36.369  24.520  82.493  1.00  0.00           C  
ATOM   3437  C6    A   107      36.804  23.366  83.168  1.00  0.00           C  
ATOM   3438  N6    A   107      37.652  22.478  82.646  1.00  0.00           N  
ATOM   3439  N7    A   107      36.651  25.027  81.232  1.00  0.00           N  
ATOM   3440  C8    A   107      35.947  26.130  81.172  1.00  0.00           C  
ATOM   3441  N9    A   107      35.219  26.385  82.308  1.00  0.00           N  
ATOM   3442  H5'   A   107      34.238  30.491  79.770  1.00  0.00           H  
ATOM   3443 H5''   A   107      35.251  31.334  80.668  1.00  0.00           H  
ATOM   3444  H4'   A   107      33.716  30.085  81.972  1.00  0.00           H  
ATOM   3445  H3'   A   107      36.396  29.240  82.396  1.00  0.00           H  
ATOM   3446  H1'   A   107      33.456  27.198  82.883  1.00  0.00           H  
ATOM   3447  H2'   A   107      35.577  28.030  84.182  1.00  0.00           H  
ATOM   3448 HO2'   A   107      34.047  28.875  85.353  1.00  0.00           H  
ATOM   3449  H2    A   107      35.169  23.844  85.848  1.00  0.00           H  
ATOM   3450  H61   A   107      37.919  21.691  83.166  1.00  0.00           H  
ATOM   3451  H62   A   107      38.007  22.611  81.742  1.00  0.00           H  
ATOM   3452  H8    A   107      35.940  26.719  80.388  1.00  0.00           H  
ATOM   3453  P     C   108      36.983  31.026  84.391  1.00  0.00           P  
ATOM   3454  OP2   C   108      38.117  30.295  83.771  1.00  0.00           O  
ATOM   3455  OP1   C   108      37.095  32.487  84.629  1.00  0.00           O  
ATOM   3456  O5'   C   108      36.646  30.325  85.781  1.00  0.00           O  
ATOM   3457  C5'   C   108      35.567  30.779  86.584  1.00  0.00           C  
ATOM   3458  C4'   C   108      35.255  29.814  87.690  1.00  0.00           C  
ATOM   3459  O4'   C   108      35.072  28.487  87.137  1.00  0.00           O  
ATOM   3460  C3'   C   108      36.369  29.629  88.703  1.00  0.00           C  
ATOM   3461  O3'   C   108      36.430  30.683  89.651  1.00  0.00           O  
ATOM   3462  C1'   C   108      35.532  27.526  88.071  1.00  0.00           C  
ATOM   3463  C2'   C   108      36.026  28.278  89.308  1.00  0.00           C  
ATOM   3464  O2'   C   108      34.985  28.350  90.258  1.00  0.00           O  
ATOM   3465  N1    C   108      36.585  26.704  87.449  1.00  0.00           N  
ATOM   3466  C2    C   108      36.848  25.428  87.977  1.00  0.00           C  
ATOM   3467  O2    C   108      36.196  25.037  88.964  1.00  0.00           O  
ATOM   3468  N3    C   108      37.809  24.660  87.407  1.00  0.00           N  
ATOM   3469  C4    C   108      38.499  25.125  86.360  1.00  0.00           C  
ATOM   3470  N4    C   108      39.440  24.340  85.827  1.00  0.00           N  
ATOM   3471  C5    C   108      38.258  26.419  85.809  1.00  0.00           C  
ATOM   3472  C6    C   108      37.301  27.167  86.377  1.00  0.00           C  
ATOM   3473  H5'   C   108      34.772  30.886  86.020  1.00  0.00           H  
ATOM   3474 H5''   C   108      35.802  31.647  86.974  1.00  0.00           H  
ATOM   3475  H4'   C   108      34.365  30.242  88.176  1.00  0.00           H  
ATOM   3476  H3'   C   108      37.375  29.629  88.257  1.00  0.00           H  
ATOM   3477  H1'   C   108      34.747  26.835  88.409  1.00  0.00           H  
ATOM   3478  H2'   C   108      36.870  27.831  89.853  1.00  0.00           H  
ATOM   3479 HO2'   C   108      34.997  29.247  90.700  1.00  0.00           H  
ATOM   3480  H42   C   108      39.975  24.659  85.044  1.00  0.00           H  
ATOM   3481  H41   C   108      39.610  23.433  86.211  1.00  0.00           H  
ATOM   3482  H5    C   108      38.838  26.791  84.951  1.00  0.00           H  
ATOM   3483  H6    C   108      37.087  28.170  85.979  1.00  0.00           H  
ATOM   3484  P     G   109      37.858  31.316  90.038  1.00  0.00           P  
ATOM   3485  OP2   G   109      38.641  31.476  88.786  1.00  0.00           O  
ATOM   3486  OP1   G   109      37.611  32.505  90.903  1.00  0.00           O  
ATOM   3487  O5'   G   109      38.532  30.174  90.925  1.00  0.00           O  
ATOM   3488  C5'   G   109      37.961  29.811  92.195  1.00  0.00           C  
ATOM   3489  C4'   G   109      38.712  28.652  92.815  1.00  0.00           C  
ATOM   3490  O4'   G   109      38.462  27.428  92.070  1.00  0.00           O  
ATOM   3491  C3'   G   109      40.230  28.725  92.840  1.00  0.00           C  
ATOM   3492  O3'   G   109      40.733  29.589  93.849  1.00  0.00           O  
ATOM   3493  C1'   G   109      39.549  26.554  92.237  1.00  0.00           C  
ATOM   3494  C2'   G   109      40.588  27.270  93.102  1.00  0.00           C  
ATOM   3495  O2'   G   109      40.408  26.895  94.451  1.00  0.00           O  
ATOM   3496  N1    G   109      42.854  23.684  89.717  1.00  0.00           N  
ATOM   3497  C2    G   109      42.468  23.633  91.037  1.00  0.00           C  
ATOM   3498  N2    G   109      43.064  22.708  91.804  1.00  0.00           N  
ATOM   3499  N3    G   109      41.563  24.426  91.570  1.00  0.00           N  
ATOM   3500  C4    G   109      41.051  25.283  90.666  1.00  0.00           C  
ATOM   3501  C5    G   109      41.354  25.411  89.326  1.00  0.00           C  
ATOM   3502  C6    G   109      42.340  24.564  88.767  1.00  0.00           C  
ATOM   3503  O6    G   109      42.767  24.540  87.604  1.00  0.00           O  
ATOM   3504  N7    G   109      40.594  26.416  88.743  1.00  0.00           N  
ATOM   3505  C8    G   109      39.866  26.881  89.723  1.00  0.00           C  
ATOM   3506  N9    G   109      40.112  26.250  90.924  1.00  0.00           N  
ATOM   3507  H5'   G   109      36.905  29.534  92.069  1.00  0.00           H  
ATOM   3508 H5''   G   109      37.988  30.671  92.880  1.00  0.00           H  
ATOM   3509  H4'   G   109      38.363  28.633  93.857  1.00  0.00           H  
ATOM   3510  H3'   G   109      40.668  29.136  91.918  1.00  0.00           H  
ATOM   3511  H1'   G   109      39.319  25.602  92.736  1.00  0.00           H  
ATOM   3512  H2'   G   109      41.644  27.048  92.890  1.00  0.00           H  
ATOM   3513 HO2'   G   109      40.531  27.695  95.039  1.00  0.00           H  
ATOM   3514  H1    G   109      43.557  23.041  89.416  1.00  0.00           H  
ATOM   3515  H22   G   109      42.818  22.627  92.770  1.00  0.00           H  
ATOM   3516  H21   G   109      43.753  22.100  91.411  1.00  0.00           H  
ATOM   3517  H8    G   109      39.141  27.701  89.605  1.00  0.00           H  
ATOM   3518  P     C   110      42.309  29.885  93.919  1.00  0.00           P  
ATOM   3519  OP2   C   110      42.871  29.797  92.542  1.00  0.00           O  
ATOM   3520  OP1   C   110      42.508  31.126  94.711  1.00  0.00           O  
ATOM   3521  O5'   C   110      42.885  28.658  94.755  1.00  0.00           O  
ATOM   3522  C5'   C   110      44.080  28.788  95.537  1.00  0.00           C  
ATOM   3523  C4'   C   110      44.914  27.540  95.405  1.00  0.00           C  
ATOM   3524  O4'   C   110      44.311  26.631  94.451  1.00  0.00           O  
ATOM   3525  C3'   C   110      46.316  27.756  94.868  1.00  0.00           C  
ATOM   3526  O3'   C   110      47.191  28.144  95.924  1.00  0.00           O  
ATOM   3527  C1'   C   110      45.316  25.918  93.771  1.00  0.00           C  
ATOM   3528  C2'   C   110      46.664  26.376  94.332  1.00  0.00           C  
ATOM   3529  O2'   C   110      47.070  25.512  95.374  1.00  0.00           O  
ATOM   3530  N1    C   110      45.164  26.156  92.332  1.00  0.00           N  
ATOM   3531  C2    C   110      45.725  25.242  91.446  1.00  0.00           C  
ATOM   3532  O2    C   110      46.355  24.276  91.911  1.00  0.00           O  
ATOM   3533  N3    C   110      45.582  25.433  90.107  1.00  0.00           N  
ATOM   3534  C4    C   110      44.924  26.502  89.657  1.00  0.00           C  
ATOM   3535  N4    C   110      44.816  26.660  88.333  1.00  0.00           N  
ATOM   3536  C5    C   110      44.347  27.460  90.543  1.00  0.00           C  
ATOM   3537  C6    C   110      44.487  27.246  91.863  1.00  0.00           C  
ATOM   3538  H5'   C   110      43.825  28.958  96.592  1.00  0.00           H  
ATOM   3539 H5''   C   110      44.657  29.661  95.200  1.00  0.00           H  
ATOM   3540  H4'   C   110      44.979  27.152  96.432  1.00  0.00           H  
ATOM   3541  H3'   C   110      46.386  28.570  94.131  1.00  0.00           H  
ATOM   3542  H1'   C   110      45.265  24.829  93.910  1.00  0.00           H  
ATOM   3543  H2'   C   110      47.503  26.396  93.621  1.00  0.00           H  
ATOM   3544 HO2'   C   110      47.484  26.048  96.110  1.00  0.00           H  
ATOM   3545  H42   C   110      44.330  27.452  87.961  1.00  0.00           H  
ATOM   3546  H41   C   110      45.222  25.988  87.716  1.00  0.00           H  
ATOM   3547  H5    C   110      43.810  28.340  90.159  1.00  0.00           H  
ATOM   3548  H6    C   110      44.055  27.963  92.578  1.00  0.00           H  
ATOM   3549  P     A   111      48.443  29.095  95.608  1.00  0.00           P  
ATOM   3550  OP2   A   111      48.025  30.136  94.627  1.00  0.00           O  
ATOM   3551  OP1   A   111      49.044  29.496  96.908  1.00  0.00           O  
ATOM   3552  O5'   A   111      49.445  28.117  94.870  1.00  0.00           O  
ATOM   3553  C5'   A   111      50.490  28.621  94.071  1.00  0.00           C  
ATOM   3554  C4'   A   111      51.172  27.482  93.381  1.00  0.00           C  
ATOM   3555  O4'   A   111      50.165  26.596  92.835  1.00  0.00           O  
ATOM   3556  C3'   A   111      52.020  27.848  92.187  1.00  0.00           C  
ATOM   3557  O3'   A   111      53.293  28.259  92.641  1.00  0.00           O  
ATOM   3558  C1'   A   111      50.649  26.037  91.645  1.00  0.00           C  
ATOM   3559  C2'   A   111      52.085  26.518  91.460  1.00  0.00           C  
ATOM   3560  O2'   A   111      52.962  25.616  92.111  1.00  0.00           O  
ATOM   3561  N1    A   111      49.511  25.366  86.703  1.00  0.00           N  
ATOM   3562  C2    A   111      50.405  24.789  87.519  1.00  0.00           C  
ATOM   3563  N3    A   111      50.648  25.021  88.806  1.00  0.00           N  
ATOM   3564  C4    A   111      49.839  25.979  89.269  1.00  0.00           C  
ATOM   3565  C5    A   111      48.870  26.667  88.559  1.00  0.00           C  
ATOM   3566  C6    A   111      48.715  26.331  87.204  1.00  0.00           C  
ATOM   3567  N6    A   111      47.830  26.909  86.389  1.00  0.00           N  
ATOM   3568  N7    A   111      48.216  27.585  89.380  1.00  0.00           N  
ATOM   3569  C8    A   111      48.798  27.426  90.550  1.00  0.00           C  
ATOM   3570  N9    A   111      49.793  26.470  90.547  1.00  0.00           N  
ATOM   3571  H5'   A   111      51.208  29.175  94.693  1.00  0.00           H  
ATOM   3572 H5''   A   111      50.091  29.331  93.331  1.00  0.00           H  
ATOM   3573  H4'   A   111      51.813  27.041  94.158  1.00  0.00           H  
ATOM   3574  H3'   A   111      51.626  28.697  91.608  1.00  0.00           H  
ATOM   3575  H1'   A   111      50.675  24.938  91.625  1.00  0.00           H  
ATOM   3576  H2'   A   111      52.469  26.613  90.435  1.00  0.00           H  
ATOM   3577 HO2'   A   111      53.675  26.130  92.590  1.00  0.00           H  
ATOM   3578  H2    A   111      51.029  24.012  87.055  1.00  0.00           H  
ATOM   3579  H61   A   111      47.769  26.622  85.432  1.00  0.00           H  
ATOM   3580  H62   A   111      47.227  27.627  86.733  1.00  0.00           H  
ATOM   3581  H8    A   111      48.520  28.006  91.444  1.00  0.00           H  
ATOM   3582  P     G   112      53.755  29.789  92.473  1.00  0.00           P  
ATOM   3583  OP2   G   112      52.828  30.448  91.518  1.00  0.00           O  
ATOM   3584  OP1   G   112      53.942  30.365  93.830  1.00  0.00           O  
ATOM   3585  O5'   G   112      55.186  29.687  91.781  1.00  0.00           O  
ATOM   3586  C5'   G   112      56.216  28.891  92.349  1.00  0.00           C  
ATOM   3587  C4'   G   112      57.382  28.741  91.409  1.00  0.00           C  
ATOM   3588  O4'   G   112      56.955  28.055  90.203  1.00  0.00           O  
ATOM   3589  C3'   G   112      57.982  30.016  90.852  1.00  0.00           C  
ATOM   3590  O3'   G   112      58.859  30.646  91.774  1.00  0.00           O  
ATOM   3591  C1'   G   112      57.796  28.420  89.133  1.00  0.00           C  
ATOM   3592  C2'   G   112      58.770  29.469  89.678  1.00  0.00           C  
ATOM   3593  O2'   G   112      59.961  28.860  90.129  1.00  0.00           O  
ATOM   3594  N1    G   112      57.768  30.333  84.433  1.00  0.00           N  
ATOM   3595  C2    G   112      58.806  29.780  85.161  1.00  0.00           C  
ATOM   3596  N2    G   112      60.016  29.749  84.570  1.00  0.00           N  
ATOM   3597  N3    G   112      58.672  29.285  86.384  1.00  0.00           N  
ATOM   3598  C4    G   112      57.405  29.375  86.836  1.00  0.00           C  
ATOM   3599  C5    G   112      56.296  29.896  86.201  1.00  0.00           C  
ATOM   3600  C6    G   112      56.447  30.441  84.884  1.00  0.00           C  
ATOM   3601  O6    G   112      55.582  30.968  84.162  1.00  0.00           O  
ATOM   3602  N7    G   112      55.171  29.793  87.012  1.00  0.00           N  
ATOM   3603  C8    G   112      55.613  29.226  88.104  1.00  0.00           C  
ATOM   3604  N9    G   112      56.964  28.969  88.070  1.00  0.00           N  
ATOM   3605  H5'   G   112      55.857  28.003  92.557  1.00  0.00           H  
ATOM   3606 H5''   G   112      56.525  29.313  93.178  1.00  0.00           H  
ATOM   3607  H4'   G   112      58.139  28.208  92.002  1.00  0.00           H  
ATOM   3608  H3'   G   112      57.238  30.795  90.629  1.00  0.00           H  
ATOM   3609  H1'   G   112      58.404  27.617  88.693  1.00  0.00           H  
ATOM   3610  H2'   G   112      59.077  30.252  88.971  1.00  0.00           H  
ATOM   3611 HO2'   G   112      60.215  29.241  91.018  1.00  0.00           H  
ATOM   3612  H1    G   112      57.978  30.681  83.520  1.00  0.00           H  
ATOM   3613  H22   G   112      60.798  29.356  85.055  1.00  0.00           H  
ATOM   3614  H21   G   112      60.133  30.118  83.650  1.00  0.00           H  
ATOM   3615  H8    G   112      54.972  28.996  88.969  1.00  0.00           H  
ATOM   3616  P     C   113      58.907  32.251  91.850  1.00  0.00           P  
ATOM   3617  OP2   C   113      57.547  32.786  91.592  1.00  0.00           O  
ATOM   3618  OP1   C   113      59.608  32.602  93.107  1.00  0.00           O  
ATOM   3619  O5'   C   113      59.795  32.679  90.594  1.00  0.00           O  
ATOM   3620  C5'   C   113      61.161  32.293  90.491  1.00  0.00           C  
ATOM   3621  C4'   C   113      61.679  32.542  89.087  1.00  0.00           C  
ATOM   3622  O4'   C   113      60.848  31.840  88.121  1.00  0.00           O  
ATOM   3623  C3'   C   113      61.654  33.975  88.583  1.00  0.00           C  
ATOM   3624  O3'   C   113      62.752  34.726  89.064  1.00  0.00           O  
ATOM   3625  C1'   C   113      60.887  32.527  86.890  1.00  0.00           C  
ATOM   3626  C2'   C   113      61.769  33.765  87.084  1.00  0.00           C  
ATOM   3627  O2'   C   113      63.101  33.450  86.736  1.00  0.00           O  
ATOM   3628  N1    C   113      59.505  32.854  86.475  1.00  0.00           N  
ATOM   3629  C2    C   113      59.261  33.163  85.123  1.00  0.00           C  
ATOM   3630  O2    C   113      60.199  33.119  84.320  1.00  0.00           O  
ATOM   3631  N3    C   113      58.014  33.501  84.732  1.00  0.00           N  
ATOM   3632  C4    C   113      57.025  33.542  85.628  1.00  0.00           C  
ATOM   3633  N4    C   113      55.812  33.909  85.198  1.00  0.00           N  
ATOM   3634  C5    C   113      57.235  33.214  87.006  1.00  0.00           C  
ATOM   3635  C6    C   113      58.479  32.875  87.381  1.00  0.00           C  
ATOM   3636  H5'   C   113      61.273  31.228  90.741  1.00  0.00           H  
ATOM   3637 H5''   C   113      61.768  32.859  91.213  1.00  0.00           H  
ATOM   3638  H4'   C   113      62.727  32.207  89.125  1.00  0.00           H  
ATOM   3639  H3'   C   113      60.776  34.547  88.923  1.00  0.00           H  
ATOM   3640  H1'   C   113      61.330  31.945  86.070  1.00  0.00           H  
ATOM   3641  H2'   C   113      61.509  34.664  86.508  1.00  0.00           H  
ATOM   3642 HO2'   C   113      63.722  33.810  87.432  1.00  0.00           H  
ATOM   3643  H42   C   113      55.045  33.953  85.839  1.00  0.00           H  
ATOM   3644  H41   C   113      55.671  34.138  84.236  1.00  0.00           H  
ATOM   3645  H5    C   113      56.408  33.240  87.731  1.00  0.00           H  
ATOM   3646  H6    C   113      58.678  32.616  88.432  1.00  0.00           H  
ATOM   3647  P     C   114      62.546  36.248  89.539  1.00  0.00           P  
ATOM   3648  OP2   C   114      61.260  36.330  90.276  1.00  0.00           O  
ATOM   3649  OP1   C   114      63.799  36.698  90.196  1.00  0.00           O  
ATOM   3650  O5'   C   114      62.386  37.059  88.177  1.00  0.00           O  
ATOM   3651  C5'   C   114      63.461  37.154  87.254  1.00  0.00           C  
ATOM   3652  C4'   C   114      62.989  37.606  85.894  1.00  0.00           C  
ATOM   3653  O4'   C   114      62.031  36.661  85.346  1.00  0.00           O  
ATOM   3654  C3'   C   114      62.232  38.925  85.851  1.00  0.00           C  
ATOM   3655  O3'   C   114      63.083  40.054  85.953  1.00  0.00           O  
ATOM   3656  C1'   C   114      61.076  37.333  84.569  1.00  0.00           C  
ATOM   3657  C2'   C   114      61.497  38.806  84.530  1.00  0.00           C  
ATOM   3658  O2'   C   114      62.374  39.017  83.433  1.00  0.00           O  
ATOM   3659  N1    C   114      59.738  37.146  85.182  1.00  0.00           N  
ATOM   3660  C2    C   114      58.608  37.274  84.365  1.00  0.00           C  
ATOM   3661  O2    C   114      58.757  37.539  83.162  1.00  0.00           O  
ATOM   3662  N3    C   114      57.376  37.107  84.899  1.00  0.00           N  
ATOM   3663  C4    C   114      57.243  36.823  86.194  1.00  0.00           C  
ATOM   3664  N4    C   114      56.008  36.667  86.678  1.00  0.00           N  
ATOM   3665  C5    C   114      58.371  36.687  87.052  1.00  0.00           C  
ATOM   3666  C6    C   114      59.584  36.852  86.512  1.00  0.00           C  
ATOM   3667  H5'   C   114      63.887  36.275  87.169  1.00  0.00           H  
ATOM   3668 H5''   C   114      64.118  37.796  87.594  1.00  0.00           H  
ATOM   3669  H4'   C   114      63.761  37.652  85.292  1.00  0.00           H  
ATOM   3670  H3'   C   114      61.584  38.949  86.586  1.00  0.00           H  
ATOM   3671  H1'   C   114      61.070  36.976  83.657  1.00  0.00           H  
ATOM   3672  H2'   C   114      60.723  39.406  84.496  1.00  0.00           H  
ATOM   3673 HO2'   C   114      63.135  39.557  83.730  1.00  0.00           H  
ATOM   3674  H42   C   114      55.876  36.458  87.626  1.00  0.00           H  
ATOM   3675  H41   C   114      55.234  36.763  86.084  1.00  0.00           H  
ATOM   3676  H5    C   114      58.263  36.477  88.003  1.00  0.00           H  
ATOM   3677  H6    C   114      60.373  36.763  87.085  1.00  0.00           H  
ATOM   3678  P     A   115      62.593  41.366  86.741  1.00  0.00           P  
ATOM   3679  OP2   A   115      61.885  40.927  87.970  1.00  0.00           O  
ATOM   3680  OP1   A   115      63.746  42.294  86.851  1.00  0.00           O  
ATOM   3681  O5'   A   115      61.521  42.025  85.764  1.00  0.00           O  
ATOM   3682  C5'   A   115      61.891  42.465  84.466  1.00  0.00           C  
ATOM   3683  C4'   A   115      60.709  43.021  83.712  1.00  0.00           C  
ATOM   3684  O4'   A   115      59.836  41.901  83.391  1.00  0.00           O  
ATOM   3685  C3'   A   115      59.809  43.971  84.488  1.00  0.00           C  
ATOM   3686  O3'   A   115      60.284  45.306  84.492  1.00  0.00           O  
ATOM   3687  C1'   A   115      58.512  42.361  83.350  1.00  0.00           C  
ATOM   3688  C2'   A   115      58.529  43.837  83.674  1.00  0.00           C  
ATOM   3689  O2'   A   115      58.611  44.569  82.460  1.00  0.00           O  
ATOM   3690  N1    A   115      53.791  40.819  84.724  1.00  0.00           N  
ATOM   3691  C2    A   115      54.231  41.578  83.713  1.00  0.00           C  
ATOM   3692  N3    A   115      55.477  41.941  83.414  1.00  0.00           N  
ATOM   3693  C4    A   115      56.347  41.430  84.303  1.00  0.00           C  
ATOM   3694  C5    A   115      56.047  40.635  85.393  1.00  0.00           C  
ATOM   3695  C6    A   115      54.691  40.322  85.599  1.00  0.00           C  
ATOM   3696  N6    A   115      54.252  39.566  86.608  1.00  0.00           N  
ATOM   3697  N7    A   115      57.201  40.295  86.085  1.00  0.00           N  
ATOM   3698  C8    A   115      58.157  40.884  85.410  1.00  0.00           C  
ATOM   3699  N9    A   115      57.712  41.588  84.319  1.00  0.00           N  
ATOM   3700  H5'   A   115      62.262  41.708  83.965  1.00  0.00           H  
ATOM   3701 H5''   A   115      62.576  43.161  84.546  1.00  0.00           H  
ATOM   3702  H4'   A   115      61.030  43.447  82.889  1.00  0.00           H  
ATOM   3703  H3'   A   115      59.675  43.619  85.393  1.00  0.00           H  
ATOM   3704  H1'   A   115      58.150  42.230  82.448  1.00  0.00           H  
ATOM   3705  H2'   A   115      57.741  44.093  84.199  1.00  0.00           H  
ATOM   3706 HO2'   A   115      59.205  45.337  82.591  1.00  0.00           H  
ATOM   3707  H2    A   115      53.538  41.914  83.106  1.00  0.00           H  
ATOM   3708  H61   A   115      53.293  39.382  86.701  1.00  0.00           H  
ATOM   3709  H62   A   115      54.887  39.194  87.255  1.00  0.00           H  
ATOM   3710  H8    A   115      59.103  40.827  85.661  1.00  0.00           H  
ATOM   3711  P     A   116      59.917  46.290  85.709  1.00  0.00           P  
ATOM   3712  OP2   A   116      59.977  45.506  86.968  1.00  0.00           O  
ATOM   3713  OP1   A   116      60.736  47.520  85.569  1.00  0.00           O  
ATOM   3714  O5'   A   116      58.394  46.679  85.443  1.00  0.00           O  
ATOM   3715  C5'   A   116      58.040  47.554  84.382  1.00  0.00           C  
ATOM   3716  C4'   A   116      56.707  48.214  84.630  1.00  0.00           C  
ATOM   3717  O4'   A   116      55.707  47.145  84.638  1.00  0.00           O  
ATOM   3718  C3'   A   116      56.563  48.953  85.952  1.00  0.00           C  
ATOM   3719  O3'   A   116      55.719  50.087  85.864  1.00  0.00           O  
ATOM   3720  C1'   A   116      54.958  47.242  85.825  1.00  0.00           C  
ATOM   3721  C2'   A   116      55.867  47.924  86.836  1.00  0.00           C  
ATOM   3722  O2'   A   116      55.071  48.553  87.830  1.00  0.00           O  
ATOM   3723  N1    A   116      51.222  44.140  87.551  1.00  0.00           N  
ATOM   3724  C2    A   116      51.241  45.444  87.247  1.00  0.00           C  
ATOM   3725  N3    A   116      52.250  46.189  86.802  1.00  0.00           N  
ATOM   3726  C4    A   116      53.365  45.449  86.669  1.00  0.00           C  
ATOM   3727  C5    A   116      53.501  44.101  86.940  1.00  0.00           C  
ATOM   3728  C6    A   116      52.358  43.425  87.405  1.00  0.00           C  
ATOM   3729  N6    A   116      52.339  42.125  87.708  1.00  0.00           N  
ATOM   3730  N7    A   116      54.798  43.677  86.684  1.00  0.00           N  
ATOM   3731  C8    A   116      55.407  44.761  86.271  1.00  0.00           C  
ATOM   3732  N9    A   116      54.599  45.871  86.237  1.00  0.00           N  
ATOM   3733  H5'   A   116      57.993  47.042  83.548  1.00  0.00           H  
ATOM   3734 H5''   A   116      58.728  48.246  84.294  1.00  0.00           H  
ATOM   3735  H4'   A   116      56.526  48.847  83.904  1.00  0.00           H  
ATOM   3736  H3'   A   116      57.455  49.136  86.316  1.00  0.00           H  
ATOM   3737  H1'   A   116      54.141  47.773  85.711  1.00  0.00           H  
ATOM   3738  H2'   A   116      56.509  47.295  87.228  1.00  0.00           H  
ATOM   3739 HO2'   A   116      55.382  49.475  87.950  1.00  0.00           H  
ATOM   3740  H2    A   116      50.391  45.917  87.370  1.00  0.00           H  
ATOM   3741  H61   A   116      51.511  41.709  88.028  1.00  0.00           H  
ATOM   3742  H62   A   116      53.152  41.586  87.610  1.00  0.00           H  
ATOM   3743  H8    A   116      56.352  44.778  86.010  1.00  0.00           H  
ATOM   3744  P     G   117      56.352  51.562  85.785  1.00  0.00           P  
ATOM   3745  OP2   G   117      56.895  51.902  87.125  1.00  0.00           O  
ATOM   3746  OP1   G   117      57.242  51.618  84.597  1.00  0.00           O  
ATOM   3747  O5'   G   117      55.099  52.506  85.507  1.00  0.00           O  
ATOM   3748  C5'   G   117      54.048  52.621  86.455  1.00  0.00           C  
ATOM   3749  C4'   G   117      52.737  52.999  85.791  1.00  0.00           C  
ATOM   3750  O4'   G   117      52.095  51.805  85.255  1.00  0.00           O  
ATOM   3751  C3'   G   117      51.658  53.616  86.668  1.00  0.00           C  
ATOM   3752  O3'   G   117      51.880  55.001  86.908  1.00  0.00           O  
ATOM   3753  C1'   G   117      50.694  51.981  85.276  1.00  0.00           C  
ATOM   3754  C2'   G   117      50.411  53.378  85.829  1.00  0.00           C  
ATOM   3755  O2'   G   117      50.308  54.285  84.745  1.00  0.00           O  
ATOM   3756  N1    G   117      46.387  49.896  86.972  1.00  0.00           N  
ATOM   3757  C2    G   117      46.566  50.908  86.069  1.00  0.00           C  
ATOM   3758  N2    G   117      45.452  51.469  85.586  1.00  0.00           N  
ATOM   3759  N3    G   117      47.747  51.345  85.674  1.00  0.00           N  
ATOM   3760  C4    G   117      48.756  50.689  86.281  1.00  0.00           C  
ATOM   3761  C5    G   117      48.685  49.662  87.199  1.00  0.00           C  
ATOM   3762  C6    G   117      47.406  49.195  87.604  1.00  0.00           C  
ATOM   3763  O6    G   117      47.130  48.294  88.410  1.00  0.00           O  
ATOM   3764  N7    G   117      49.956  49.255  87.585  1.00  0.00           N  
ATOM   3765  C8    G   117      50.762  50.033  86.913  1.00  0.00           C  
ATOM   3766  N9    G   117      50.101  50.939  86.114  1.00  0.00           N  
ATOM   3767  H5'   G   117      54.284  53.309  87.112  1.00  0.00           H  
ATOM   3768 H5''   G   117      53.938  51.763  86.916  1.00  0.00           H  
ATOM   3769  H4'   G   117      53.023  53.748  85.038  1.00  0.00           H  
ATOM   3770  H3'   G   117      51.609  53.184  87.679  1.00  0.00           H  
ATOM   3771  H1'   G   117      50.208  51.922  84.291  1.00  0.00           H  
ATOM   3772  H2'   G   117      49.483  53.515  86.401  1.00  0.00           H  
ATOM   3773 HO2'   G   117      50.747  55.150  84.989  1.00  0.00           H  
ATOM   3774  H1    G   117      45.447  49.639  87.197  1.00  0.00           H  
ATOM   3775  H22   G   117      45.515  52.218  84.926  1.00  0.00           H  
ATOM   3776  H21   G   117      44.557  51.139  85.884  1.00  0.00           H  
ATOM   3777  H8    G   117      51.859  49.978  86.986  1.00  0.00           H  
ATOM   3778  P     U   118      51.695  55.599  88.396  1.00  0.00           P  
ATOM   3779  OP2   U   118      52.147  54.616  89.400  1.00  0.00           O  
ATOM   3780  OP1   U   118      52.314  56.952  88.374  1.00  0.00           O  
ATOM   3781  O5'   U   118      50.121  55.774  88.567  1.00  0.00           O  
ATOM   3782  C5'   U   118      49.386  56.700  87.743  1.00  0.00           C  
ATOM   3783  C4'   U   118      47.906  56.422  87.833  1.00  0.00           C  
ATOM   3784  O4'   U   118      47.620  55.075  87.366  1.00  0.00           O  
ATOM   3785  C3'   U   118      47.315  56.443  89.230  1.00  0.00           C  
ATOM   3786  O3'   U   118      47.052  57.763  89.679  1.00  0.00           O  
ATOM   3787  C1'   U   118      46.547  54.524  88.103  1.00  0.00           C  
ATOM   3788  C2'   U   118      46.050  55.618  89.049  1.00  0.00           C  
ATOM   3789  O2'   U   118      45.005  56.333  88.421  1.00  0.00           O  
ATOM   3790  N1    U   118      47.040  53.340  88.825  1.00  0.00           N  
ATOM   3791  C2    U   118      46.103  52.407  89.259  1.00  0.00           C  
ATOM   3792  O2    U   118      44.901  52.527  89.064  1.00  0.00           O  
ATOM   3793  N3    U   118      46.629  51.330  89.933  1.00  0.00           N  
ATOM   3794  C4    U   118      47.963  51.090  90.213  1.00  0.00           C  
ATOM   3795  O4    U   118      48.282  50.055  90.802  1.00  0.00           O  
ATOM   3796  C5    U   118      48.864  52.093  89.733  1.00  0.00           C  
ATOM   3797  C6    U   118      48.387  53.154  89.072  1.00  0.00           C  
ATOM   3798  H5'   U   118      49.714  56.618  86.697  1.00  0.00           H  
ATOM   3799 H5''   U   118      49.588  57.733  88.064  1.00  0.00           H  
ATOM   3800  H4'   U   118      47.445  57.222  87.236  1.00  0.00           H  
ATOM   3801  H3'   U   118      47.986  56.033  90.000  1.00  0.00           H  
ATOM   3802  H1'   U   118      45.681  54.199  87.509  1.00  0.00           H  
ATOM   3803  H2'   U   118      45.620  55.285  90.004  1.00  0.00           H  
ATOM   3804 HO2'   U   118      45.103  57.309  88.617  1.00  0.00           H  
ATOM   3805  H3    U   118      45.976  50.645  90.260  1.00  0.00           H  
ATOM   3806  H5    U   118      49.947  51.994  89.907  1.00  0.00           H  
ATOM   3807  H6    U   118      49.097  53.914  88.711  1.00  0.00           H  
ATOM   3808  P     C   119      47.329  58.150  91.212  1.00  0.00           P  
ATOM   3809  OP2   C   119      48.632  57.555  91.625  1.00  0.00           O  
ATOM   3810  OP1   C   119      47.130  59.615  91.314  1.00  0.00           O  
ATOM   3811  O5'   C   119      46.156  57.429  92.020  1.00  0.00           O  
ATOM   3812  C5'   C   119      44.786  57.830  91.841  1.00  0.00           C  
ATOM   3813  C4'   C   119      43.863  56.931  92.634  1.00  0.00           C  
ATOM   3814  O4'   C   119      43.884  55.587  92.079  1.00  0.00           O  
ATOM   3815  C3'   C   119      44.209  56.724  94.100  1.00  0.00           C  
ATOM   3816  O3'   C   119      43.783  57.814  94.915  1.00  0.00           O  
ATOM   3817  C1'   C   119      43.653  54.653  93.115  1.00  0.00           C  
ATOM   3818  C2'   C   119      43.460  55.435  94.418  1.00  0.00           C  
ATOM   3819  O2'   C   119      42.077  55.628  94.641  1.00  0.00           O  
ATOM   3820  N1    C   119      44.794  53.725  93.203  1.00  0.00           N  
ATOM   3821  C2    C   119      44.601  52.482  93.815  1.00  0.00           C  
ATOM   3822  O2    C   119      43.475  52.197  94.256  1.00  0.00           O  
ATOM   3823  N3    C   119      45.642  51.628  93.920  1.00  0.00           N  
ATOM   3824  C4    C   119      46.837  51.972  93.443  1.00  0.00           C  
ATOM   3825  N4    C   119      47.836  51.096  93.570  1.00  0.00           N  
ATOM   3826  C5    C   119      47.063  53.229  92.812  1.00  0.00           C  
ATOM   3827  C6    C   119      46.024  54.066  92.712  1.00  0.00           C  
ATOM   3828  H5'   C   119      44.515  57.788  90.777  1.00  0.00           H  
ATOM   3829 H5''   C   119      44.652  58.872  92.167  1.00  0.00           H  
ATOM   3830  H4'   C   119      42.888  57.437  92.583  1.00  0.00           H  
ATOM   3831  H3'   C   119      45.290  56.662  94.294  1.00  0.00           H  
ATOM   3832  H1'   C   119      42.748  54.044  92.971  1.00  0.00           H  
ATOM   3833  H2'   C   119      43.820  54.951  95.337  1.00  0.00           H  
ATOM   3834 HO2'   C   119      41.923  56.545  95.010  1.00  0.00           H  
ATOM   3835  H42   C   119      48.747  51.322  93.224  1.00  0.00           H  
ATOM   3836  H41   C   119      47.673  50.214  94.010  1.00  0.00           H  
ATOM   3837  H5    C   119      48.056  53.501  92.425  1.00  0.00           H  
ATOM   3838  H6    C   119      46.161  55.046  92.231  1.00  0.00           H  
ATOM   3839  P     C   120      44.506  58.088  96.325  1.00  0.00           P  
ATOM   3840  OP2   C   120      45.979  57.841  96.201  1.00  0.00           O  
ATOM   3841  OP1   C   120      44.020  59.399  96.842  1.00  0.00           O  
ATOM   3842  O5'   C   120      43.878  56.960  97.242  1.00  0.00           O  
ATOM   3843  C5'   C   120      44.543  56.507  98.407  1.00  0.00           C  
ATOM   3844  C4'   C   120      43.825  55.310  98.934  1.00  0.00           C  
ATOM   3845  O4'   C   120      43.731  54.305  97.891  1.00  0.00           O  
ATOM   3846  C3'   C   120      44.504  54.612 100.088  1.00  0.00           C  
ATOM   3847  O3'   C   120      44.144  55.290 101.289  1.00  0.00           O  
ATOM   3848  C1'   C   120      43.876  53.023  98.454  1.00  0.00           C  
ATOM   3849  C2'   C   120      43.913  53.211  99.978  1.00  0.00           C  
ATOM   3850  O2'   C   120      42.586  53.141 100.461  1.00  0.00           O  
ATOM   3851  N1    C   120      45.120  52.431  97.919  1.00  0.00           N  
ATOM   3852  C2    C   120      45.393  51.081  98.178  1.00  0.00           C  
ATOM   3853  O2    C   120      44.566  50.413  98.812  1.00  0.00           O  
ATOM   3854  N3    C   120      46.550  50.545  97.730  1.00  0.00           N  
ATOM   3855  C4    C   120      47.410  51.293  97.036  1.00  0.00           C  
ATOM   3856  N4    C   120      48.544  50.721  96.621  1.00  0.00           N  
ATOM   3857  C5    C   120      47.147  52.661  96.737  1.00  0.00           C  
ATOM   3858  C6    C   120      46.003  53.185  97.192  1.00  0.00           C  
ATOM   3859  H5'   C   120      44.567  57.305  99.163  1.00  0.00           H  
ATOM   3860 H5''   C   120      45.588  56.256  98.171  1.00  0.00           H  
ATOM   3861  H4'   C   120      42.862  55.709  99.285  1.00  0.00           H  
ATOM   3862  H3'   C   120      45.603  54.647 100.040  1.00  0.00           H  
ATOM   3863  H1'   C   120      43.068  52.308  98.241  1.00  0.00           H  
ATOM   3864  H2'   C   120      44.467  52.470 100.571  1.00  0.00           H  
ATOM   3865 HO2'   C   120      42.421  53.897 101.094  1.00  0.00           H  
ATOM   3866  H42   C   120      49.212  51.254  96.100  1.00  0.00           H  
ATOM   3867  H41   C   120      48.726  49.762  96.831  1.00  0.00           H  
ATOM   3868  H5    C   120      47.861  53.264  96.155  1.00  0.00           H  
ATOM   3869  H6    C   120      45.766  54.238  96.980  1.00  0.00           H  
ATOM   3870  P     U   121      45.212  55.448 102.479  1.00  0.00           P  
ATOM   3871  OP2   U   121      46.551  55.649 101.871  1.00  0.00           O  
ATOM   3872  OP1   U   121      44.685  56.448 103.441  1.00  0.00           O  
ATOM   3873  O5'   U   121      45.205  54.024 103.194  1.00  0.00           O  
ATOM   3874  C5'   U   121      44.065  53.574 103.911  1.00  0.00           C  
ATOM   3875  C4'   U   121      44.194  52.124 104.309  1.00  0.00           C  
ATOM   3876  O4'   U   121      44.229  51.286 103.122  1.00  0.00           O  
ATOM   3877  C3'   U   121      45.466  51.743 105.050  1.00  0.00           C  
ATOM   3878  O3'   U   121      45.416  52.052 106.432  1.00  0.00           O  
ATOM   3879  C1'   U   121      45.071  50.174 103.347  1.00  0.00           C  
ATOM   3880  C2'   U   121      45.517  50.243 104.808  1.00  0.00           C  
ATOM   3881  O2'   U   121      44.574  49.558 105.620  1.00  0.00           O  
ATOM   3882  N1    U   121      46.214  50.251 102.405  1.00  0.00           N  
ATOM   3883  C2    U   121      46.818  49.059 102.048  1.00  0.00           C  
ATOM   3884  O2    U   121      46.453  47.975 102.469  1.00  0.00           O  
ATOM   3885  N3    U   121      47.871  49.179 101.175  1.00  0.00           N  
ATOM   3886  C4    U   121      48.374  50.342 100.632  1.00  0.00           C  
ATOM   3887  O4    U   121      49.330  50.284  99.858  1.00  0.00           O  
ATOM   3888  C5    U   121      47.699  51.535 101.046  1.00  0.00           C  
ATOM   3889  C6    U   121      46.670  51.447 101.895  1.00  0.00           C  
ATOM   3890  H5'   U   121      43.271  53.680 103.347  1.00  0.00           H  
ATOM   3891 H5''   U   121      43.960  54.118 104.719  1.00  0.00           H  
ATOM   3892  H4'   U   121      43.417  51.875 104.850  1.00  0.00           H  
ATOM   3893  H3'   U   121      46.233  52.171 104.616  1.00  0.00           H  
ATOM   3894  H1'   U   121      44.583  49.337 103.198  1.00  0.00           H  
ATOM   3895  H2'   U   121      46.423  49.890 104.929  1.00  0.00           H  
ATOM   3896 HO2'   U   121      44.434  50.068 106.446  1.00  0.00           H  
ATOM   3897  H3    U   121      48.313  48.346 100.909  1.00  0.00           H  
ATOM   3898  H5    U   121      47.990  52.408 100.708  1.00  0.00           H  
ATOM   3899  H6    U   121      46.227  52.278 102.163  1.00  0.00           H  
ATOM   3900  P     A   122      46.748  52.502 107.210  1.00  0.00           P  
ATOM   3901  OP2   A   122      47.621  53.220 106.248  1.00  0.00           O  
ATOM   3902  OP1   A   122      46.341  53.169 108.472  1.00  0.00           O  
ATOM   3903  O5'   A   122      47.458  51.126 107.586  1.00  0.00           O  
ATOM   3904  C5'   A   122      46.866  50.231 108.516  1.00  0.00           C  
ATOM   3905  C4'   A   122      47.419  48.835 108.370  1.00  0.00           C  
ATOM   3906  O4'   A   122      47.160  48.355 107.021  1.00  0.00           O  
ATOM   3907  C3'   A   122      48.924  48.693 108.541  1.00  0.00           C  
ATOM   3908  O3'   A   122      49.324  48.628 109.899  1.00  0.00           O  
ATOM   3909  C1'   A   122      48.247  47.539 106.600  1.00  0.00           C  
ATOM   3910  C2'   A   122      49.234  47.425 107.759  1.00  0.00           C  
ATOM   3911  O2'   A   122      48.926  46.264 108.516  1.00  0.00           O  
ATOM   3912  N1    A   122      50.498  46.535 102.075  1.00  0.00           N  
ATOM   3913  C2    A   122      49.996  45.738 103.028  1.00  0.00           C  
ATOM   3914  N3    A   122      49.424  46.067 104.183  1.00  0.00           N  
ATOM   3915  C4    A   122      49.386  47.403 104.332  1.00  0.00           C  
ATOM   3916  C5    A   122      49.861  48.349 103.442  1.00  0.00           C  
ATOM   3917  C6    A   122      50.444  47.872 102.255  1.00  0.00           C  
ATOM   3918  N6    A   122      50.945  48.665 101.306  1.00  0.00           N  
ATOM   3919  N7    A   122      49.650  49.631 103.931  1.00  0.00           N  
ATOM   3920  C8    A   122      49.063  49.435 105.086  1.00  0.00           C  
ATOM   3921  N9    A   122      48.872  48.110 105.392  1.00  0.00           N  
ATOM   3922  H5'   A   122      45.897  50.207 108.366  1.00  0.00           H  
ATOM   3923 H5''   A   122      47.040  50.551 109.425  1.00  0.00           H  
ATOM   3924  H4'   A   122      46.970  48.247 109.014  1.00  0.00           H  
ATOM   3925  H3'   A   122      49.370  49.451 108.108  1.00  0.00           H  
ATOM   3926  H1'   A   122      47.884  46.652 106.393  1.00  0.00           H  
ATOM   3927  H2'   A   122      50.161  47.417 107.441  1.00  0.00           H  
ATOM   3928 HO2'   A   122      49.042  46.465 109.468  1.00  0.00           H  
ATOM   3929  H2    A   122      50.060  44.776 102.848  1.00  0.00           H  
ATOM   3930  H61   A   122      51.341  48.274 100.499  1.00  0.00           H  
ATOM   3931  H62   A   122      50.917  49.639 101.415  1.00  0.00           H  
ATOM   3932  H8    A   122      48.786  50.167 105.677  1.00  0.00           H  
ATOM   3933  P     A   123      50.519  49.560 110.434  1.00  0.00           P  
ATOM   3934  OP2   A   123      50.574  50.773 109.580  1.00  0.00           O  
ATOM   3935  OP1   A   123      50.367  49.704 111.904  1.00  0.00           O  
ATOM   3936  O5'   A   123      51.832  48.701 110.155  1.00  0.00           O  
ATOM   3937  C5'   A   123      52.181  47.610 110.994  1.00  0.00           C  
ATOM   3938  C4'   A   123      52.734  46.455 110.198  1.00  0.00           C  
ATOM   3939  O4'   A   123      51.976  46.300 108.969  1.00  0.00           O  
ATOM   3940  C3'   A   123      54.175  46.594 109.733  1.00  0.00           C  
ATOM   3941  O3'   A   123      55.117  46.227 110.726  1.00  0.00           O  
ATOM   3942  C1'   A   123      52.843  45.974 107.890  1.00  0.00           C  
ATOM   3943  C2'   A   123      54.218  45.709 108.496  1.00  0.00           C  
ATOM   3944  O2'   A   123      54.312  44.336 108.849  1.00  0.00           O  
ATOM   3945  N1    A   123      53.674  47.384 103.004  1.00  0.00           N  
ATOM   3946  C2    A   123      53.739  46.198 103.622  1.00  0.00           C  
ATOM   3947  N3    A   123      53.510  45.902 104.900  1.00  0.00           N  
ATOM   3948  C4    A   123      53.173  47.005 105.590  1.00  0.00           C  
ATOM   3949  C5    A   123      53.065  48.291 105.095  1.00  0.00           C  
ATOM   3950  C6    A   123      53.333  48.473 103.727  1.00  0.00           C  
ATOM   3951  N6    A   123      53.269  49.655 103.110  1.00  0.00           N  
ATOM   3952  N7    A   123      52.696  49.175 106.101  1.00  0.00           N  
ATOM   3953  C8    A   123      52.591  48.415 107.163  1.00  0.00           C  
ATOM   3954  N9    A   123      52.866  47.091 106.927  1.00  0.00           N  
ATOM   3955  H5'   A   123      51.383  47.311 111.479  1.00  0.00           H  
ATOM   3956 H5''   A   123      52.855  47.905 111.640  1.00  0.00           H  
ATOM   3957  H4'   A   123      52.651  45.635 110.729  1.00  0.00           H  
ATOM   3958  H3'   A   123      54.338  47.523 109.465  1.00  0.00           H  
ATOM   3959  H1'   A   123      52.523  45.162 107.442  1.00  0.00           H  
ATOM   3960  H2'   A   123      54.937  45.978 107.887  1.00  0.00           H  
ATOM   3961 HO2'   A   123      54.712  44.263 109.740  1.00  0.00           H  
ATOM   3962  H2    A   123      53.991  45.440 103.053  1.00  0.00           H  
ATOM   3963  H61   A   123      53.467  49.719 102.152  1.00  0.00           H  
ATOM   3964  H62   A   123      53.023  50.458 103.614  1.00  0.00           H  
ATOM   3965  H8    A   123      52.340  48.761 108.046  1.00  0.00           H  
ATOM   3966  P     G   124      56.577  46.898 110.742  1.00  0.00           P  
ATOM   3967  OP2   G   124      56.457  48.275 110.198  1.00  0.00           O  
ATOM   3968  OP1   G   124      57.165  46.691 112.091  1.00  0.00           O  
ATOM   3969  O5'   G   124      57.414  46.028 109.702  1.00  0.00           O  
ATOM   3970  C5'   G   124      57.856  44.720 110.034  1.00  0.00           C  
ATOM   3971  C4'   G   124      58.641  44.099 108.909  1.00  0.00           C  
ATOM   3972  O4'   G   124      57.870  44.143 107.677  1.00  0.00           O  
ATOM   3973  C3'   G   124      59.933  44.807 108.553  1.00  0.00           C  
ATOM   3974  O3'   G   124      60.977  44.467 109.453  1.00  0.00           O  
ATOM   3975  C1'   G   124      58.760  44.285 106.573  1.00  0.00           C  
ATOM   3976  C2'   G   124      60.184  44.302 107.141  1.00  0.00           C  
ATOM   3977  O2'   G   124      60.702  42.990 107.129  1.00  0.00           O  
ATOM   3978  N1    G   124      59.659  47.241 102.508  1.00  0.00           N  
ATOM   3979  C2    G   124      60.173  46.003 102.804  1.00  0.00           C  
ATOM   3980  N2    G   124      61.049  45.499 101.913  1.00  0.00           N  
ATOM   3981  N3    G   124      59.851  45.307 103.891  1.00  0.00           N  
ATOM   3982  C4    G   124      58.957  45.963 104.665  1.00  0.00           C  
ATOM   3983  C5    G   124      58.382  47.199 104.450  1.00  0.00           C  
ATOM   3984  C6    G   124      58.736  47.931 103.287  1.00  0.00           C  
ATOM   3985  O6    G   124      58.335  49.047 102.926  1.00  0.00           O  
ATOM   3986  N7    G   124      57.509  47.521 105.477  1.00  0.00           N  
ATOM   3987  C8    G   124      57.565  46.500 106.288  1.00  0.00           C  
ATOM   3988  N9    G   124      58.434  45.523 105.867  1.00  0.00           N  
ATOM   3989  H5'   G   124      57.077  44.159 110.229  1.00  0.00           H  
ATOM   3990 H5''   G   124      58.423  44.768 110.832  1.00  0.00           H  
ATOM   3991  H4'   G   124      58.873  43.087 109.271  1.00  0.00           H  
ATOM   3992  H3'   G   124      59.870  45.904 108.619  1.00  0.00           H  
ATOM   3993  H1'   G   124      58.721  43.473 105.832  1.00  0.00           H  
ATOM   3994  H2'   G   124      60.925  44.906 106.599  1.00  0.00           H  
ATOM   3995 HO2'   G   124      61.149  42.800 108.004  1.00  0.00           H  
ATOM   3996  H1    G   124      59.973  47.682 101.668  1.00  0.00           H  
ATOM   3997  H22   G   124      61.457  44.600 102.068  1.00  0.00           H  
ATOM   3998  H21   G   124      61.290  46.024 101.097  1.00  0.00           H  
ATOM   3999  H8    G   124      56.983  46.434 107.220  1.00  0.00           H  
ATOM   4000  P     U   125      61.872  45.627 110.115  1.00  0.00           P  
ATOM   4001  OP2   U   125      61.023  46.821 110.380  1.00  0.00           O  
ATOM   4002  OP1   U   125      62.595  44.978 111.234  1.00  0.00           O  
ATOM   4003  O5'   U   125      62.936  46.016 108.995  1.00  0.00           O  
ATOM   4004  C5'   U   125      63.813  45.026 108.432  1.00  0.00           C  
ATOM   4005  C4'   U   125      64.428  45.534 107.151  1.00  0.00           C  
ATOM   4006  O4'   U   125      63.413  45.629 106.118  1.00  0.00           O  
ATOM   4007  C3'   U   125      65.031  46.929 107.205  1.00  0.00           C  
ATOM   4008  O3'   U   125      66.331  46.949 107.770  1.00  0.00           O  
ATOM   4009  C1'   U   125      63.665  46.764 105.283  1.00  0.00           C  
ATOM   4010  C2'   U   125      64.994  47.363 105.745  1.00  0.00           C  
ATOM   4011  O2'   U   125      66.051  46.770 105.004  1.00  0.00           O  
ATOM   4012  N1    U   125      62.548  47.735 105.375  1.00  0.00           N  
ATOM   4013  C2    U   125      62.477  48.709 104.397  1.00  0.00           C  
ATOM   4014  O2    U   125      63.280  48.795 103.483  1.00  0.00           O  
ATOM   4015  N3    U   125      61.427  49.584 104.522  1.00  0.00           N  
ATOM   4016  C4    U   125      60.460  49.589 105.505  1.00  0.00           C  
ATOM   4017  O4    U   125      59.576  50.447 105.480  1.00  0.00           O  
ATOM   4018  C5    U   125      60.597  48.552 106.483  1.00  0.00           C  
ATOM   4019  C6    U   125      61.610  47.685 106.384  1.00  0.00           C  
ATOM   4020  H5'   U   125      63.257  44.099 108.230  1.00  0.00           H  
ATOM   4021 H5''   U   125      64.610  44.774 109.148  1.00  0.00           H  
ATOM   4022  H4'   U   125      65.118  44.901 106.859  1.00  0.00           H  
ATOM   4023  H3'   U   125      64.443  47.514 107.727  1.00  0.00           H  
ATOM   4024  H1'   U   125      63.751  46.457 104.356  1.00  0.00           H  
ATOM   4025  H2'   U   125      64.995  48.339 105.660  1.00  0.00           H  
ATOM   4026 HO2'   U   125      66.749  46.475 105.624  1.00  0.00           H  
ATOM   4027  H3    U   125      61.358  50.284 103.839  1.00  0.00           H  
ATOM   4028  H5    U   125      59.953  48.480 107.217  1.00  0.00           H  
ATOM   4029  H6    U   125      61.682  46.987 107.066  1.00  0.00           H  
ATOM   4030  P     C   126      66.876  48.274 108.499  1.00  0.00           P  
ATOM   4031  OP2   C   126      65.803  48.785 109.389  1.00  0.00           O  
ATOM   4032  OP1   C   126      68.215  47.970 109.063  1.00  0.00           O  
ATOM   4033  O5'   C   126      67.069  49.316 107.309  1.00  0.00           O  
ATOM   4034  C5'   C   126      68.180  49.223 106.430  1.00  0.00           C  
ATOM   4035  C4'   C   126      68.178  50.335 105.410  1.00  0.00           C  
ATOM   4036  O4'   C   126      66.957  50.285 104.625  1.00  0.00           O  
ATOM   4037  C3'   C   126      68.204  51.751 105.962  1.00  0.00           C  
ATOM   4038  O3'   C   126      69.499  52.168 106.360  1.00  0.00           O  
ATOM   4039  C1'   C   126      66.544  51.624 104.285  1.00  0.00           C  
ATOM   4040  C2'   C   126      67.625  52.567 104.815  1.00  0.00           C  
ATOM   4041  O2'   C   126      68.591  52.779 103.796  1.00  0.00           O  
ATOM   4042  N1    C   126      65.206  51.925 104.853  1.00  0.00           N  
ATOM   4043  C2    C   126      64.496  53.017 104.339  1.00  0.00           C  
ATOM   4044  O2    C   126      65.003  53.696 103.432  1.00  0.00           O  
ATOM   4045  N3    C   126      63.275  53.314 104.838  1.00  0.00           N  
ATOM   4046  C4    C   126      62.753  52.569 105.813  1.00  0.00           C  
ATOM   4047  N4    C   126      61.545  52.899 106.275  1.00  0.00           N  
ATOM   4048  C5    C   126      63.449  51.453 106.357  1.00  0.00           C  
ATOM   4049  C6    C   126      64.655  51.169 105.854  1.00  0.00           C  
ATOM   4050  H5'   C   126      68.146  48.361 105.964  1.00  0.00           H  
ATOM   4051 H5''   C   126      69.006  49.271 106.954  1.00  0.00           H  
ATOM   4052  H4'   C   126      68.944  50.214 104.810  1.00  0.00           H  
ATOM   4053  H3'   C   126      67.598  51.807 106.732  1.00  0.00           H  
ATOM   4054  H1'   C   126      66.504  51.688 103.309  1.00  0.00           H  
ATOM   4055  H2'   C   126      67.240  53.412 105.131  1.00  0.00           H  
ATOM   4056 HO2'   C   126      69.486  52.644 104.170  1.00  0.00           H  
ATOM   4057  H42   C   126      61.133  52.371 106.991  1.00  0.00           H  
ATOM   4058  H41   C   126      61.069  53.668 105.898  1.00  0.00           H  
ATOM   4059  H5    C   126      63.057  50.911 107.073  1.00  0.00           H  
ATOM   4060  H6    C   126      65.150  50.404 106.216  1.00  0.00           H  
ATOM   4061  P     A   127      69.674  53.308 107.479  1.00  0.00           P  
ATOM   4062  OP2   A   127      68.710  53.029 108.573  1.00  0.00           O  
ATOM   4063  OP1   A   127      71.119  53.432 107.789  1.00  0.00           O  
ATOM   4064  O5'   A   127      69.210  54.644 106.745  1.00  0.00           O  
ATOM   4065  C5'   A   127      69.967  55.184 105.671  1.00  0.00           C  
ATOM   4066  C4'   A   127      69.270  56.366 105.042  1.00  0.00           C  
ATOM   4067  O4'   A   127      67.990  55.950 104.499  1.00  0.00           O  
ATOM   4068  C3'   A   127      68.921  57.510 105.981  1.00  0.00           C  
ATOM   4069  O3'   A   127      70.025  58.351 106.265  1.00  0.00           O  
ATOM   4070  C1'   A   127      67.037  57.028 104.638  1.00  0.00           C  
ATOM   4071  C2'   A   127      67.791  58.214 105.241  1.00  0.00           C  
ATOM   4072  O2'   A   127      68.293  59.024 104.187  1.00  0.00           O  
ATOM   4073  N1    A   127      62.200  58.109 106.047  1.00  0.00           N  
ATOM   4074  C2    A   127      63.049  58.715 105.207  1.00  0.00           C  
ATOM   4075  N3    A   127      64.297  58.378 104.887  1.00  0.00           N  
ATOM   4076  C4    A   127      64.673  57.267 105.543  1.00  0.00           C  
ATOM   4077  C5    A   127      63.913  56.534 106.436  1.00  0.00           C  
ATOM   4078  C6    A   127      62.609  56.994 106.689  1.00  0.00           C  
ATOM   4079  N6    A   127      61.761  56.391 107.526  1.00  0.00           N  
ATOM   4080  N7    A   127      64.632  55.447 106.916  1.00  0.00           N  
ATOM   4081  C8    A   127      65.790  55.545 106.312  1.00  0.00           C  
ATOM   4082  N9    A   127      65.885  56.623 105.467  1.00  0.00           N  
ATOM   4083  H5'   A   127      70.096  54.491 104.991  1.00  0.00           H  
ATOM   4084 H5''   A   127      70.841  55.470 106.006  1.00  0.00           H  
ATOM   4085  H4'   A   127      69.828  56.711 104.315  1.00  0.00           H  
ATOM   4086  H3'   A   127      68.572  57.143 106.821  1.00  0.00           H  
ATOM   4087  H1'   A   127      66.725  57.262 103.739  1.00  0.00           H  
ATOM   4088  H2'   A   127      67.223  58.727 105.853  1.00  0.00           H  
ATOM   4089 HO2'   A   127      69.240  59.213 104.352  1.00  0.00           H  
ATOM   4090  H2    A   127      62.704  59.519 104.767  1.00  0.00           H  
ATOM   4091  H61   A   127      60.863  56.759 107.663  1.00  0.00           H  
ATOM   4092  H62   A   127      62.036  55.581 108.003  1.00  0.00           H  
ATOM   4093  H8    A   127      66.522  54.908 106.452  1.00  0.00           H  
ATOM   4094  P     A   128      70.083  59.172 107.646  1.00  0.00           P  
ATOM   4095  OP2   A   128      69.659  58.261 108.739  1.00  0.00           O  
ATOM   4096  OP1   A   128      71.401  59.850 107.724  1.00  0.00           O  
ATOM   4097  O5'   A   128      68.961  60.291 107.475  1.00  0.00           O  
ATOM   4098  C5'   A   128      69.111  61.334 106.523  1.00  0.00           C  
ATOM   4099  C4'   A   128      67.863  62.175 106.422  1.00  0.00           C  
ATOM   4100  O4'   A   128      66.745  61.349 106.005  1.00  0.00           O  
ATOM   4101  C3'   A   128      67.386  62.818 107.716  1.00  0.00           C  
ATOM   4102  O3'   A   128      68.110  63.989 108.053  1.00  0.00           O  
ATOM   4103  C1'   A   128      65.534  61.824 106.636  1.00  0.00           C  
ATOM   4104  C2'   A   128      65.912  63.070 107.437  1.00  0.00           C  
ATOM   4105  O2'   A   128      65.730  64.217 106.619  1.00  0.00           O  
ATOM   4106  N1    A   128      61.293  60.282 109.123  1.00  0.00           N  
ATOM   4107  C2    A   128      61.558  61.363 108.380  1.00  0.00           C  
ATOM   4108  N3    A   128      62.687  61.703 107.760  1.00  0.00           N  
ATOM   4109  C4    A   128      63.638  60.774 107.963  1.00  0.00           C  
ATOM   4110  C5    A   128      63.516  59.612 108.701  1.00  0.00           C  
ATOM   4111  C6    A   128      62.271  59.368 109.305  1.00  0.00           C  
ATOM   4112  N6    A   128      62.006  58.289 110.047  1.00  0.00           N  
ATOM   4113  N7    A   128      64.705  58.896 108.687  1.00  0.00           N  
ATOM   4114  C8    A   128      65.506  59.630 107.954  1.00  0.00           C  
ATOM   4115  N9    A   128      64.925  60.781 107.483  1.00  0.00           N  
ATOM   4116  H5'   A   128      69.301  60.940 105.646  1.00  0.00           H  
ATOM   4117 H5''   A   128      69.861  61.904 106.787  1.00  0.00           H  
ATOM   4118  H4'   A   128      68.007  62.877 105.754  1.00  0.00           H  
ATOM   4119  H3'   A   128      67.468  62.169 108.447  1.00  0.00           H  
ATOM   4120  H1'   A   128      64.910  62.071 105.922  1.00  0.00           H  
ATOM   4121  H2'   A   128      65.394  63.132 108.268  1.00  0.00           H  
ATOM   4122 HO2'   A   128      66.533  64.776 106.669  1.00  0.00           H  
ATOM   4123  H2    A   128      60.815  61.996 108.278  1.00  0.00           H  
ATOM   4124  H61   A   128      61.117  58.173 110.444  1.00  0.00           H  
ATOM   4125  H62   A   128      62.699  57.612 110.194  1.00  0.00           H  
ATOM   4126  H8    A   128      66.434  59.380 107.761  1.00  0.00           H  
ATOM   4127  P     C   129      68.263  64.431 109.590  1.00  0.00           P  
ATOM   4128  OP2   C   129      68.584  63.220 110.388  1.00  0.00           O  
ATOM   4129  OP1   C   129      69.171  65.605 109.643  1.00  0.00           O  
ATOM   4130  O5'   C   129      66.803  64.919 109.999  1.00  0.00           O  
ATOM   4131  C5'   C   129      66.248  66.103 109.448  1.00  0.00           C  
ATOM   4132  C4'   C   129      64.824  66.315 109.902  1.00  0.00           C  
ATOM   4133  O4'   C   129      63.994  65.211 109.458  1.00  0.00           O  
ATOM   4134  C3'   C   129      64.600  66.364 111.406  1.00  0.00           C  
ATOM   4135  O3'   C   129      64.930  67.620 111.975  1.00  0.00           O  
ATOM   4136  C1'   C   129      62.976  64.943 110.441  1.00  0.00           C  
ATOM   4137  C2'   C   129      63.127  66.004 111.534  1.00  0.00           C  
ATOM   4138  O2'   C   129      62.296  67.111 111.217  1.00  0.00           O  
ATOM   4139  N1    C   129      63.101  63.564 110.975  1.00  0.00           N  
ATOM   4140  C2    C   129      62.000  63.003 111.633  1.00  0.00           C  
ATOM   4141  O2    C   129      60.961  63.670 111.752  1.00  0.00           O  
ATOM   4142  N3    C   129      62.087  61.747 112.129  1.00  0.00           N  
ATOM   4143  C4    C   129      63.215  61.051 111.990  1.00  0.00           C  
ATOM   4144  N4    C   129      63.256  59.816 112.494  1.00  0.00           N  
ATOM   4145  C5    C   129      64.352  61.592 111.326  1.00  0.00           C  
ATOM   4146  C6    C   129      64.254  62.835 110.840  1.00  0.00           C  
ATOM   4147  H5'   C   129      66.266  66.039 108.471  1.00  0.00           H  
ATOM   4148 H5''   C   129      66.790  66.870 109.728  1.00  0.00           H  
ATOM   4149  H4'   C   129      64.487  67.145 109.503  1.00  0.00           H  
ATOM   4150  H3'   C   129      65.140  65.666 111.833  1.00  0.00           H  
ATOM   4151  H1'   C   129      62.104  65.045 110.007  1.00  0.00           H  
ATOM   4152  H2'   C   129      62.922  65.637 112.420  1.00  0.00           H  
ATOM   4153 HO2'   C   129      62.819  67.935 111.295  1.00  0.00           H  
ATOM   4154  H42   C   129      64.071  59.279 112.407  1.00  0.00           H  
ATOM   4155  H41   C   129      62.470  59.446 112.951  1.00  0.00           H  
ATOM   4156  H5    C   129      65.178  61.073 111.228  1.00  0.00           H  
ATOM   4157  H6    C   129      65.026  63.226 110.380  1.00  0.00           H  
ATOM   4158  P     A   130      65.361  67.718 113.520  1.00  0.00           P  
ATOM   4159  OP2   A   130      66.293  66.599 113.810  1.00  0.00           O  
ATOM   4160  OP1   A   130      65.784  69.115 113.792  1.00  0.00           O  
ATOM   4161  O5'   A   130      64.007  67.448 114.316  1.00  0.00           O  
ATOM   4162  C5'   A   130      62.931  68.371 114.257  1.00  0.00           C  
ATOM   4163  C4'   A   130      61.707  67.843 114.962  1.00  0.00           C  
ATOM   4164  O4'   A   130      61.257  66.623 114.316  1.00  0.00           O  
ATOM   4165  C3'   A   130      61.896  67.444 116.418  1.00  0.00           C  
ATOM   4166  O3'   A   130      61.890  68.554 117.301  1.00  0.00           O  
ATOM   4167  C1'   A   130      60.700  65.732 115.312  1.00  0.00           C  
ATOM   4168  C2'   A   130      60.747  66.475 116.649  1.00  0.00           C  
ATOM   4169  O2'   A   130      59.518  67.163 116.835  1.00  0.00           O  
ATOM   4170  N1    A   130      60.653  60.837 116.920  1.00  0.00           N  
ATOM   4171  C2    A   130      59.765  61.833 117.040  1.00  0.00           C  
ATOM   4172  N3    A   130      59.842  63.085 116.596  1.00  0.00           N  
ATOM   4173  C4    A   130      61.004  63.291 115.951  1.00  0.00           C  
ATOM   4174  C5    A   130      62.012  62.368 115.747  1.00  0.00           C  
ATOM   4175  C6    A   130      61.810  61.077 116.265  1.00  0.00           C  
ATOM   4176  N6    A   130      62.693  60.084 116.147  1.00  0.00           N  
ATOM   4177  N7    A   130      63.063  62.936 115.039  1.00  0.00           N  
ATOM   4178  C8    A   130      62.672  64.170 114.835  1.00  0.00           C  
ATOM   4179  N9    A   130      61.435  64.454 115.359  1.00  0.00           N  
ATOM   4180  H5'   A   130      62.708  68.545 113.318  1.00  0.00           H  
ATOM   4181 H5''   A   130      63.205  69.212 114.679  1.00  0.00           H  
ATOM   4182  H4'   A   130      60.994  68.514 114.907  1.00  0.00           H  
ATOM   4183  H3'   A   130      62.745  66.964 116.512  1.00  0.00           H  
ATOM   4184  H1'   A   130      59.768  65.564 115.064  1.00  0.00           H  
ATOM   4185  H2'   A   130      60.935  65.862 117.392  1.00  0.00           H  
ATOM   4186 HO2'   A   130      59.707  68.089 117.092  1.00  0.00           H  
ATOM   4187  H2    A   130      58.943  61.607 117.523  1.00  0.00           H  
ATOM   4188  H61   A   130      62.496  59.203 116.530  1.00  0.00           H  
ATOM   4189  H62   A   130      63.540  60.234 115.676  1.00  0.00           H  
ATOM   4190  H8    A   130      63.213  64.831 114.352  1.00  0.00           H  
ATOM   4191  P     G   131      62.897  68.580 118.545  1.00  0.00           P  
ATOM   4192  OP2   G   131      64.178  67.924 118.161  1.00  0.00           O  
ATOM   4193  OP1   G   131      62.906  69.973 119.050  1.00  0.00           O  
ATOM   4194  O5'   G   131      62.164  67.700 119.642  1.00  0.00           O  
ATOM   4195  C5'   G   131      60.923  68.123 120.174  1.00  0.00           C  
ATOM   4196  C4'   G   131      60.248  66.977 120.856  1.00  0.00           C  
ATOM   4197  O4'   G   131      60.129  65.889 119.914  1.00  0.00           O  
ATOM   4198  C3'   G   131      61.050  66.350 121.974  1.00  0.00           C  
ATOM   4199  O3'   G   131      60.918  67.101 123.165  1.00  0.00           O  
ATOM   4200  C1'   G   131      60.200  64.652 120.594  1.00  0.00           C  
ATOM   4201  C2'   G   131      60.402  64.978 122.070  1.00  0.00           C  
ATOM   4202  O2'   G   131      59.133  65.042 122.682  1.00  0.00           O  
ATOM   4203  N1    G   131      62.243  60.024 120.000  1.00  0.00           N  
ATOM   4204  C2    G   131      61.089  60.389 120.645  1.00  0.00           C  
ATOM   4205  N2    G   131      60.414  59.408 121.229  1.00  0.00           N  
ATOM   4206  N3    G   131      60.639  61.635 120.718  1.00  0.00           N  
ATOM   4207  C4    G   131      61.458  62.507 120.090  1.00  0.00           C  
ATOM   4208  C5    G   131      62.627  62.248 119.419  1.00  0.00           C  
ATOM   4209  C6    G   131      63.096  60.909 119.342  1.00  0.00           C  
ATOM   4210  O6    G   131      64.113  60.488 118.790  1.00  0.00           O  
ATOM   4211  N7    G   131      63.170  63.416 118.910  1.00  0.00           N  
ATOM   4212  C8    G   131      62.343  64.350 119.286  1.00  0.00           C  
ATOM   4213  N9    G   131      61.287  63.871 120.011  1.00  0.00           N  
ATOM   4214  H5'   G   131      60.281  68.513 119.371  1.00  0.00           H  
ATOM   4215 H5''   G   131      61.080  68.945 120.888  1.00  0.00           H  
ATOM   4216  H4'   G   131      59.298  67.399 121.213  1.00  0.00           H  
ATOM   4217  H3'   G   131      62.133  66.325 121.782  1.00  0.00           H  
ATOM   4218  H1'   G   131      59.299  64.026 120.526  1.00  0.00           H  
ATOM   4219  H2'   G   131      60.984  64.276 122.683  1.00  0.00           H  
ATOM   4220 HO2'   G   131      59.113  65.802 123.333  1.00  0.00           H  
ATOM   4221  H1    G   131      62.488  59.055 120.003  1.00  0.00           H  
ATOM   4222  H22   G   131      59.567  59.610 121.722  1.00  0.00           H  
ATOM   4223  H21   G   131      60.750  58.469 121.177  1.00  0.00           H  
ATOM   4224  H8    G   131      62.481  65.416 119.045  1.00  0.00           H  
ATOM   4225  P     A   132      62.210  67.415 124.069  1.00  0.00           P  
ATOM   4226  OP2   A   132      63.358  67.659 123.160  1.00  0.00           O  
ATOM   4227  OP1   A   132      61.832  68.444 125.069  1.00  0.00           O  
ATOM   4228  O5'   A   132      62.478  66.049 124.844  1.00  0.00           O  
ATOM   4229  C5'   A   132      61.683  65.675 125.959  1.00  0.00           C  
ATOM   4230  C4'   A   132      62.060  64.309 126.476  1.00  0.00           C  
ATOM   4231  O4'   A   132      61.716  63.315 125.473  1.00  0.00           O  
ATOM   4232  C3'   A   132      63.543  64.075 126.723  1.00  0.00           C  
ATOM   4233  O3'   A   132      63.984  64.582 127.970  1.00  0.00           O  
ATOM   4234  C1'   A   132      62.622  62.218 125.612  1.00  0.00           C  
ATOM   4235  C2'   A   132      63.616  62.551 126.720  1.00  0.00           C  
ATOM   4236  O2'   A   132      63.149  62.010 127.947  1.00  0.00           O  
ATOM   4237  N1    A   132      65.192  58.715 122.841  1.00  0.00           N  
ATOM   4238  C2    A   132      64.669  58.681 124.073  1.00  0.00           C  
ATOM   4239  N3    A   132      64.011  59.631 124.735  1.00  0.00           N  
ATOM   4240  C4    A   132      63.905  60.743 123.987  1.00  0.00           C  
ATOM   4241  C5    A   132      64.389  60.930 122.706  1.00  0.00           C  
ATOM   4242  C6    A   132      65.066  59.847 122.116  1.00  0.00           C  
ATOM   4243  N6    A   132      65.588  59.881 120.888  1.00  0.00           N  
ATOM   4244  N7    A   132      64.091  62.206 122.249  1.00  0.00           N  
ATOM   4245  C8    A   132      63.443  62.754 123.248  1.00  0.00           C  
ATOM   4246  N9    A   132      63.294  61.925 124.332  1.00  0.00           N  
ATOM   4247  H5'   A   132      60.740  65.666 125.691  1.00  0.00           H  
ATOM   4248 H5''   A   132      61.805  66.333 126.675  1.00  0.00           H  
ATOM   4249  H4'   A   132      61.556  64.130 127.297  1.00  0.00           H  
ATOM   4250  H3'   A   132      64.054  64.429 125.965  1.00  0.00           H  
ATOM   4251  H1'   A   132      62.081  61.446 125.882  1.00  0.00           H  
ATOM   4252  H2'   A   132      64.519  62.235 126.504  1.00  0.00           H  
ATOM   4253 HO2'   A   132      63.326  62.652 128.666  1.00  0.00           H  
ATOM   4254  H2    A   132      64.787  57.836 124.557  1.00  0.00           H  
ATOM   4255  H61   A   132      66.050  59.093 120.530  1.00  0.00           H  
ATOM   4256  H62   A   132      65.509  60.692 120.343  1.00  0.00           H  
ATOM   4257  H8    A   132      63.097  63.671 123.223  1.00  0.00           H  
ATOM   4258  P     U   133      65.473  65.169 128.123  1.00  0.00           P  
ATOM   4259  OP2   U   133      65.513  66.496 127.457  1.00  0.00           O  
ATOM   4260  OP1   U   133      65.870  65.050 129.549  1.00  0.00           O  
ATOM   4261  O5'   U   133      66.372  64.164 127.275  1.00  0.00           O  
ATOM   4262  C5'   U   133      66.972  63.031 127.883  1.00  0.00           C  
ATOM   4263  C4'   U   133      67.600  62.116 126.861  1.00  0.00           C  
ATOM   4264  O4'   U   133      66.847  62.202 125.617  1.00  0.00           O  
ATOM   4265  C3'   U   133      69.049  62.406 126.501  1.00  0.00           C  
ATOM   4266  O3'   U   133      69.789  61.238 126.198  1.00  0.00           O  
ATOM   4267  C1'   U   133      67.731  62.498 124.553  1.00  0.00           C  
ATOM   4268  C2'   U   133      68.919  63.197 125.201  1.00  0.00           C  
ATOM   4269  O2'   U   133      70.066  63.027 124.380  1.00  0.00           O  
ATOM   4270  N1    U   133      67.028  63.369 123.581  1.00  0.00           N  
ATOM   4271  C2    U   133      67.066  62.990 122.252  1.00  0.00           C  
ATOM   4272  O2    U   133      67.642  61.990 121.861  1.00  0.00           O  
ATOM   4273  N3    U   133      66.401  63.826 121.388  1.00  0.00           N  
ATOM   4274  C4    U   133      65.717  64.980 121.709  1.00  0.00           C  
ATOM   4275  O4    U   133      65.169  65.626 120.814  1.00  0.00           O  
ATOM   4276  C5    U   133      65.720  65.309 123.101  1.00  0.00           C  
ATOM   4277  C6    U   133      66.358  64.512 123.964  1.00  0.00           C  
ATOM   4278  H5'   U   133      66.287  62.534 128.378  1.00  0.00           H  
ATOM   4279 H5''   U   133      67.664  63.332 128.509  1.00  0.00           H  
ATOM   4280  H4'   U   133      67.564  61.196 127.196  1.00  0.00           H  
ATOM   4281  H3'   U   133      69.442  62.985 127.187  1.00  0.00           H  
ATOM   4282  H1'   U   133      68.043  61.688 124.097  1.00  0.00           H  
ATOM   4283  H2'   U   133      68.734  64.143 125.373  1.00  0.00           H  
ATOM   4284 HO2'   U   133      69.939  63.529 123.547  1.00  0.00           H  
ATOM   4285  H3    U   133      66.416  63.576 120.441  1.00  0.00           H  
ATOM   4286  H5    U   133      65.256  66.112 123.419  1.00  0.00           H  
ATOM   4287  H6    U   133      66.346  64.760 124.911  1.00  0.00           H  
ATOM   4288  P     C   134      71.324  61.363 125.749  1.00  0.00           P  
ATOM   4289  OP2   C   134      71.740  62.743 126.104  1.00  0.00           O  
ATOM   4290  OP1   C   134      72.022  60.205 126.364  1.00  0.00           O  
ATOM   4291  O5'   C   134      71.418  61.211 124.166  1.00  0.00           O  
ATOM   4292  C5'   C   134      72.677  61.173 123.511  1.00  0.00           C  
ATOM   4293  C4'   C   134      73.137  59.756 123.269  1.00  0.00           C  
ATOM   4294  O4'   C   134      72.474  58.875 124.225  1.00  0.00           O  
ATOM   4295  C3'   C   134      72.856  59.186 121.888  1.00  0.00           C  
ATOM   4296  O3'   C   134      73.850  58.275 121.453  1.00  0.00           O  
ATOM   4297  C1'   C   134      71.782  57.862 123.519  1.00  0.00           C  
ATOM   4298  C2'   C   134      71.564  58.403 122.110  1.00  0.00           C  
ATOM   4299  O2'   C   134      71.460  57.315 121.205  1.00  0.00           O  
ATOM   4300  N1    C   134      70.504  57.591 124.223  1.00  0.00           N  
ATOM   4301  C2    C   134      70.283  56.305 124.729  1.00  0.00           C  
ATOM   4302  O2    C   134      71.155  55.435 124.576  1.00  0.00           O  
ATOM   4303  N3    C   134      69.127  56.032 125.375  1.00  0.00           N  
ATOM   4304  C4    C   134      68.206  56.983 125.527  1.00  0.00           C  
ATOM   4305  N4    C   134      67.079  56.668 126.171  1.00  0.00           N  
ATOM   4306  C5    C   134      68.399  58.301 125.024  1.00  0.00           C  
ATOM   4307  C6    C   134      69.548  58.559 124.387  1.00  0.00           C  
ATOM   4308  H5'   C   134      73.340  61.634 124.066  1.00  0.00           H  
ATOM   4309 H5''   C   134      72.602  61.635 122.650  1.00  0.00           H  
ATOM   4310  H4'   C   134      74.101  59.711 123.441  1.00  0.00           H  
ATOM   4311  H3'   C   134      72.747  59.889 121.213  1.00  0.00           H  
ATOM   4312  H1'   C   134      72.308  57.037 123.469  1.00  0.00           H  
ATOM   4313  H2'   C   134      70.779  58.988 122.066  1.00  0.00           H  
ATOM   4314 HO2'   C   134      70.719  56.737 121.483  1.00  0.00           H  
ATOM   4315  H42   C   134      66.383  57.346 126.299  1.00  0.00           H  
ATOM   4316  H41   C   134      66.949  55.760 126.516  1.00  0.00           H  
ATOM   4317  H5    C   134      67.716  58.994 125.141  1.00  0.00           H  
ATOM   4318  H6    C   134      69.700  59.460 124.034  1.00  0.00           H  
ATOM   4319  P     U   135      73.910  57.818 119.912  1.00  0.00           P  
ATOM   4320  OP2   U   135      73.076  58.758 119.122  1.00  0.00           O  
ATOM   4321  OP1   U   135      75.335  57.616 119.547  1.00  0.00           O  
ATOM   4322  O5'   U   135      73.192  56.396 119.905  1.00  0.00           O  
ATOM   4323  C5'   U   135      73.527  55.415 118.934  1.00  0.00           C  
ATOM   4324  C4'   U   135      73.383  54.017 119.483  1.00  0.00           C  
ATOM   4325  O4'   U   135      74.288  53.864 120.614  1.00  0.00           O  
ATOM   4326  C3'   U   135      71.999  53.633 119.983  1.00  0.00           C  
ATOM   4327  O3'   U   135      71.698  52.263 119.783  1.00  0.00           O  
ATOM   4328  C1'   U   135      73.549  53.463 121.758  1.00  0.00           C  
ATOM   4329  C2'   U   135      72.107  53.878 121.484  1.00  0.00           C  
ATOM   4330  O2'   U   135      71.235  53.022 122.209  1.00  0.00           O  
ATOM   4331  N1    U   135      74.116  54.150 122.944  1.00  0.00           N  
ATOM   4332  C2    U   135      74.125  53.448 124.136  1.00  0.00           C  
ATOM   4333  O2    U   135      73.694  52.313 124.242  1.00  0.00           O  
ATOM   4334  N3    U   135      74.659  54.122 125.205  1.00  0.00           N  
ATOM   4335  C4    U   135      75.175  55.401 125.209  1.00  0.00           C  
ATOM   4336  O4    U   135      75.620  55.870 126.258  1.00  0.00           O  
ATOM   4337  C5    U   135      75.134  56.066 123.943  1.00  0.00           C  
ATOM   4338  C6    U   135      74.620  55.432 122.884  1.00  0.00           C  
ATOM   4339  H5'   U   135      74.455  55.552 118.649  1.00  0.00           H  
ATOM   4340 H5''   U   135      72.936  55.517 118.160  1.00  0.00           H  
ATOM   4341  H4'   U   135      73.658  53.379 118.792  1.00  0.00           H  
ATOM   4342  H3'   U   135      71.296  54.179 119.573  1.00  0.00           H  
ATOM   4343  H1'   U   135      73.585  52.493 121.897  1.00  0.00           H  
ATOM   4344  H2'   U   135      71.957  54.820 121.706  1.00  0.00           H  
ATOM   4345 HO2'   U   135      70.827  53.529 122.942  1.00  0.00           H  
ATOM   4346  H3    U   135      74.675  53.643 126.060  1.00  0.00           H  
ATOM   4347  H5    U   135      75.480  56.978 123.853  1.00  0.00           H  
ATOM   4348  H6    U   135      74.602  55.909 122.029  1.00  0.00           H  
ATOM   4349  P     U   136      70.427  51.834 118.899  1.00  0.00           P  
ATOM   4350  OP2   U   136      70.142  52.933 117.942  1.00  0.00           O  
ATOM   4351  OP1   U   136      70.663  50.459 118.389  1.00  0.00           O  
ATOM   4352  O5'   U   136      69.231  51.772 119.949  1.00  0.00           O  
ATOM   4353  C5'   U   136      69.222  50.805 120.988  1.00  0.00           C  
ATOM   4354  C4'   U   136      68.375  51.250 122.155  1.00  0.00           C  
ATOM   4355  O4'   U   136      68.892  52.500 122.674  1.00  0.00           O  
ATOM   4356  C3'   U   136      66.924  51.582 121.842  1.00  0.00           C  
ATOM   4357  O3'   U   136      66.107  50.432 121.716  1.00  0.00           O  
ATOM   4358  C1'   U   136      67.830  53.301 123.138  1.00  0.00           C  
ATOM   4359  C2'   U   136      66.549  52.487 123.005  1.00  0.00           C  
ATOM   4360  O2'   U   136      66.336  51.737 124.193  1.00  0.00           O  
ATOM   4361  N1    U   136      67.790  54.548 122.337  1.00  0.00           N  
ATOM   4362  C2    U   136      66.960  55.559 122.784  1.00  0.00           C  
ATOM   4363  O2    U   136      66.278  55.464 123.789  1.00  0.00           O  
ATOM   4364  N3    U   136      66.955  56.695 122.011  1.00  0.00           N  
ATOM   4365  C4    U   136      67.679  56.920 120.860  1.00  0.00           C  
ATOM   4366  O4    U   136      67.565  57.998 120.275  1.00  0.00           O  
ATOM   4367  C5    U   136      68.516  55.831 120.457  1.00  0.00           C  
ATOM   4368  C6    U   136      68.541  54.714 121.192  1.00  0.00           C  
ATOM   4369  H5'   U   136      70.141  50.661 121.298  1.00  0.00           H  
ATOM   4370 H5''   U   136      68.866  49.962 120.638  1.00  0.00           H  
ATOM   4371  H4'   U   136      68.399  50.572 122.862  1.00  0.00           H  
ATOM   4372  H3'   U   136      66.879  52.101 121.013  1.00  0.00           H  
ATOM   4373  H1'   U   136      67.973  53.526 124.082  1.00  0.00           H  
ATOM   4374  H2'   U   136      65.776  53.049 122.788  1.00  0.00           H  
ATOM   4375 HO2'   U   136      66.026  50.839 123.952  1.00  0.00           H  
ATOM   4376  H3    U   136      66.373  57.424 122.311  1.00  0.00           H  
ATOM   4377  H5    U   136      69.067  55.905 119.650  1.00  0.00           H  
ATOM   4378  H6    U   136      69.121  53.984 120.895  1.00  0.00           H  
ATOM   4379  P     C   137      64.929  50.392 120.624  1.00  0.00           P  
ATOM   4380  OP2   C   137      65.454  50.964 119.359  1.00  0.00           O  
ATOM   4381  OP1   C   137      64.347  49.026 120.626  1.00  0.00           O  
ATOM   4382  O5'   C   137      63.833  51.394 121.202  1.00  0.00           O  
ATOM   4383  C5'   C   137      63.234  51.168 122.468  1.00  0.00           C  
ATOM   4384  C4'   C   137      62.341  52.319 122.877  1.00  0.00           C  
ATOM   4385  O4'   C   137      63.123  53.528 123.056  1.00  0.00           O  
ATOM   4386  C3'   C   137      61.284  52.734 121.873  1.00  0.00           C  
ATOM   4387  O3'   C   137      60.167  51.871 121.942  1.00  0.00           O  
ATOM   4388  C1'   C   137      62.329  54.651 122.747  1.00  0.00           C  
ATOM   4389  C2'   C   137      60.944  54.134 122.359  1.00  0.00           C  
ATOM   4390  O2'   C   137      60.138  54.097 123.515  1.00  0.00           O  
ATOM   4391  N1    C   137      62.989  55.417 121.673  1.00  0.00           N  
ATOM   4392  C2    C   137      62.585  56.751 121.433  1.00  0.00           C  
ATOM   4393  O2    C   137      61.682  57.249 122.121  1.00  0.00           O  
ATOM   4394  N3    C   137      63.184  57.456 120.461  1.00  0.00           N  
ATOM   4395  C4    C   137      64.145  56.890 119.729  1.00  0.00           C  
ATOM   4396  N4    C   137      64.695  57.626 118.757  1.00  0.00           N  
ATOM   4397  C5    C   137      64.579  55.542 119.952  1.00  0.00           C  
ATOM   4398  C6    C   137      63.978  54.851 120.921  1.00  0.00           C  
ATOM   4399  H5'   C   137      63.939  51.057 123.140  1.00  0.00           H  
ATOM   4400 H5''   C   137      62.699  50.348 122.427  1.00  0.00           H  
ATOM   4401  H4'   C   137      61.839  51.959 123.788  1.00  0.00           H  
ATOM   4402  H3'   C   137      61.619  52.670 120.827  1.00  0.00           H  
ATOM   4403  H1'   C   137      62.186  55.348 123.585  1.00  0.00           H  
ATOM   4404  H2'   C   137      60.371  54.711 121.620  1.00  0.00           H  
ATOM   4405 HO2'   C   137      59.591  53.259 123.514  1.00  0.00           H  
ATOM   4406  H42   C   137      65.418  57.238 118.184  1.00  0.00           H  
ATOM   4407  H41   C   137      64.385  58.563 118.603  1.00  0.00           H  
ATOM   4408  H5    C   137      65.379  55.094 119.344  1.00  0.00           H  
ATOM   4409  H6    C   137      64.287  53.814 121.119  1.00  0.00           H  
ATOM   4410  P     U   138      59.221  51.702 120.662  1.00  0.00           P  
ATOM   4411  OP2   U   138      60.077  51.747 119.451  1.00  0.00           O  
ATOM   4412  OP1   U   138      58.338  50.524 120.903  1.00  0.00           O  
ATOM   4413  O5'   U   138      58.329  53.021 120.650  1.00  0.00           O  
ATOM   4414  C5'   U   138      57.030  53.022 120.082  1.00  0.00           C  
ATOM   4415  C4'   U   138      56.460  54.419 120.087  1.00  0.00           C  
ATOM   4416  O4'   U   138      57.432  55.348 120.631  1.00  0.00           O  
ATOM   4417  C3'   U   138      56.108  55.004 118.728  1.00  0.00           C  
ATOM   4418  O3'   U   138      54.842  54.577 118.251  1.00  0.00           O  
ATOM   4419  C1'   U   138      57.394  56.587 119.920  1.00  0.00           C  
ATOM   4420  C2'   U   138      56.191  56.503 118.980  1.00  0.00           C  
ATOM   4421  O2'   U   138      55.038  56.976 119.662  1.00  0.00           O  
ATOM   4422  N1    U   138      58.667  56.793 119.188  1.00  0.00           N  
ATOM   4423  C2    U   138      58.936  58.071 118.736  1.00  0.00           C  
ATOM   4424  O2    U   138      58.182  59.013 118.915  1.00  0.00           O  
ATOM   4425  N3    U   138      60.126  58.215 118.065  1.00  0.00           N  
ATOM   4426  C4    U   138      61.055  57.231 117.802  1.00  0.00           C  
ATOM   4427  O4    U   138      62.081  57.519 117.183  1.00  0.00           O  
ATOM   4428  C5    U   138      60.712  55.934 118.299  1.00  0.00           C  
ATOM   4429  C6    U   138      59.560  55.767 118.958  1.00  0.00           C  
ATOM   4430  H5'   U   138      56.369  52.350 120.648  1.00  0.00           H  
ATOM   4431 H5''   U   138      57.068  52.642 119.050  1.00  0.00           H  
ATOM   4432  H4'   U   138      55.659  54.429 120.653  1.00  0.00           H  
ATOM   4433  H3'   U   138      56.798  54.749 118.080  1.00  0.00           H  
ATOM   4434  H1'   U   138      57.263  57.325 120.552  1.00  0.00           H  
ATOM   4435  H2'   U   138      56.350  56.999 118.149  1.00  0.00           H  
ATOM   4436 HO2'   U   138      54.312  56.330 119.545  1.00  0.00           H  
ATOM   4437  H3    U   138      60.335  59.113 117.736  1.00  0.00           H  
ATOM   4438  H5    U   138      61.315  55.176 118.158  1.00  0.00           H  
ATOM   4439  H6    U   138      59.346  54.869 119.286  1.00  0.00           H  
ATOM   4440  P     G   139      54.579  54.436 116.672  1.00  0.00           P  
ATOM   4441  OP2   G   139      55.796  53.855 116.052  1.00  0.00           O  
ATOM   4442  OP1   G   139      53.267  53.764 116.483  1.00  0.00           O  
ATOM   4443  O5'   G   139      54.438  55.941 116.167  1.00  0.00           O  
ATOM   4444  C5'   G   139      53.331  56.739 116.556  1.00  0.00           C  
ATOM   4445  C4'   G   139      53.495  58.170 116.105  1.00  0.00           C  
ATOM   4446  O4'   G   139      54.685  58.742 116.706  1.00  0.00           O  
ATOM   4447  C3'   G   139      53.697  58.380 114.612  1.00  0.00           C  
ATOM   4448  O3'   G   139      52.483  58.354 113.879  1.00  0.00           O  
ATOM   4449  C1'   G   139      55.334  59.623 115.777  1.00  0.00           C  
ATOM   4450  C2'   G   139      54.414  59.721 114.558  1.00  0.00           C  
ATOM   4451  O2'   G   139      53.508  60.798 114.751  1.00  0.00           O  
ATOM   4452  N1    G   139      59.782  60.679 113.537  1.00  0.00           N  
ATOM   4453  C2    G   139      58.668  61.470 113.686  1.00  0.00           C  
ATOM   4454  N2    G   139      58.744  62.707 113.172  1.00  0.00           N  
ATOM   4455  N3    G   139      57.561  61.079 114.294  1.00  0.00           N  
ATOM   4456  C4    G   139      57.655  59.811 114.749  1.00  0.00           C  
ATOM   4457  C5    G   139      58.718  58.938 114.653  1.00  0.00           C  
ATOM   4458  C6    G   139      59.900  59.371 113.997  1.00  0.00           C  
ATOM   4459  O6    G   139      60.950  58.745 113.810  1.00  0.00           O  
ATOM   4460  N7    G   139      58.415  57.724 115.251  1.00  0.00           N  
ATOM   4461  C8    G   139      57.195  57.877 115.691  1.00  0.00           C  
ATOM   4462  N9    G   139      56.674  59.119 115.421  1.00  0.00           N  
ATOM   4463  H5'   G   139      53.249  56.720 117.532  1.00  0.00           H  
ATOM   4464 H5''   G   139      52.515  56.370 116.159  1.00  0.00           H  
ATOM   4465  H4'   G   139      52.712  58.685 116.394  1.00  0.00           H  
ATOM   4466  H3'   G   139      54.295  57.683 114.267  1.00  0.00           H  
ATOM   4467  H1'   G   139      55.417  60.506 116.195  1.00  0.00           H  
ATOM   4468  H2'   G   139      54.927  59.822 113.729  1.00  0.00           H  
ATOM   4469 HO2'   G   139      52.598  60.487 114.559  1.00  0.00           H  
ATOM   4470  H1    G   139      60.553  61.063 113.069  1.00  0.00           H  
ATOM   4471  H22   G   139      57.980  63.316 113.249  1.00  0.00           H  
ATOM   4472  H21   G   139      59.561  63.003 112.720  1.00  0.00           H  
ATOM   4473  H8    G   139      56.703  57.177 116.168  1.00  0.00           H  
ATOM   4474  P     U   140      52.472  57.852 112.353  1.00  0.00           P  
ATOM   4475  OP2   U   140      53.401  56.699 112.242  1.00  0.00           O  
ATOM   4476  OP1   U   140      51.058  57.697 111.929  1.00  0.00           O  
ATOM   4477  O5'   U   140      53.100  59.071 111.542  1.00  0.00           O  
ATOM   4478  C5'   U   140      52.408  60.305 111.429  1.00  0.00           C  
ATOM   4479  C4'   U   140      53.231  61.341 110.704  1.00  0.00           C  
ATOM   4480  O4'   U   140      54.443  61.620 111.449  1.00  0.00           O  
ATOM   4481  C3'   U   140      53.728  60.953 109.320  1.00  0.00           C  
ATOM   4482  O3'   U   140      52.750  61.135 108.308  1.00  0.00           O  
ATOM   4483  C1'   U   140      55.542  61.821 110.560  1.00  0.00           C  
ATOM   4484  C2'   U   140      54.955  61.837 109.148  1.00  0.00           C  
ATOM   4485  O2'   U   140      54.590  63.168 108.815  1.00  0.00           O  
ATOM   4486  N1    U   140      56.549  60.746 110.738  1.00  0.00           N  
ATOM   4487  C2    U   140      57.807  60.967 110.210  1.00  0.00           C  
ATOM   4488  O2    U   140      58.112  61.988 109.619  1.00  0.00           O  
ATOM   4489  N3    U   140      58.707  59.945 110.400  1.00  0.00           N  
ATOM   4490  C4    U   140      58.482  58.751 111.048  1.00  0.00           C  
ATOM   4491  O4    U   140      59.396  57.929 111.136  1.00  0.00           O  
ATOM   4492  C5    U   140      57.158  58.591 111.569  1.00  0.00           C  
ATOM   4493  C6    U   140      56.263  59.571 111.399  1.00  0.00           C  
ATOM   4494  H5'   U   140      52.196  60.637 112.326  1.00  0.00           H  
ATOM   4495 H5''   U   140      51.572  60.160 110.936  1.00  0.00           H  
ATOM   4496  H4'   U   140      52.705  62.165 110.632  1.00  0.00           H  
ATOM   4497  H3'   U   140      54.008  60.014 109.330  1.00  0.00           H  
ATOM   4498  H1'   U   140      55.958  62.687 110.749  1.00  0.00           H  
ATOM   4499  H2'   U   140      55.581  61.459 108.495  1.00  0.00           H  
ATOM   4500 HO2'   U   140      53.677  63.169 108.458  1.00  0.00           H  
ATOM   4501  H3    U   140      59.604  60.082 110.033  1.00  0.00           H  
ATOM   4502  H5    U   140      56.911  57.771 112.046  1.00  0.00           H  
ATOM   4503  H6    U   140      55.364  59.437 111.764  1.00  0.00           H  
ATOM   4504  P     U   141      52.744  60.190 107.008  1.00  0.00           P  
ATOM   4505  OP2   U   141      53.085  58.811 107.442  1.00  0.00           O  
ATOM   4506  OP1   U   141      51.481  60.436 106.266  1.00  0.00           O  
ATOM   4507  O5'   U   141      53.951  60.742 106.126  1.00  0.00           O  
ATOM   4508  C5'   U   141      53.878  62.017 105.507  1.00  0.00           C  
ATOM   4509  C4'   U   141      55.167  62.371 104.808  1.00  0.00           C  
ATOM   4510  O4'   U   141      56.247  62.457 105.774  1.00  0.00           O  
ATOM   4511  C3'   U   141      55.669  61.369 103.779  1.00  0.00           C  
ATOM   4512  O3'   U   141      55.034  61.502 102.520  1.00  0.00           O  
ATOM   4513  C1'   U   141      57.457  61.933 105.217  1.00  0.00           C  
ATOM   4514  C2'   U   141      57.165  61.651 103.743  1.00  0.00           C  
ATOM   4515  O2'   U   141      57.451  62.818 102.985  1.00  0.00           O  
ATOM   4516  N1    U   141      57.870  60.713 105.952  1.00  0.00           N  
ATOM   4517  C2    U   141      59.177  60.291 105.790  1.00  0.00           C  
ATOM   4518  O2    U   141      59.982  60.872 105.084  1.00  0.00           O  
ATOM   4519  N3    U   141      59.514  59.158 106.491  1.00  0.00           N  
ATOM   4520  C4    U   141      58.697  58.417 107.318  1.00  0.00           C  
ATOM   4521  O4    U   141      59.150  57.418 107.877  1.00  0.00           O  
ATOM   4522  C5    U   141      57.359  58.913 107.437  1.00  0.00           C  
ATOM   4523  C6    U   141      57.005  60.014 106.768  1.00  0.00           C  
ATOM   4524  H5'   U   141      53.689  62.694 106.190  1.00  0.00           H  
ATOM   4525 H5''   U   141      53.150  62.013 104.851  1.00  0.00           H  
ATOM   4526  H4'   U   141      55.058  63.243 104.374  1.00  0.00           H  
ATOM   4527  H3'   U   141      55.523  60.460 104.118  1.00  0.00           H  
ATOM   4528  H1'   U   141      58.166  62.607 105.286  1.00  0.00           H  
ATOM   4529  H2'   U   141      57.670  60.875 103.420  1.00  0.00           H  
ATOM   4530 HO2'   U   141      56.692  63.009 102.395  1.00  0.00           H  
ATOM   4531  H3    U   141      60.435  58.842 106.389  1.00  0.00           H  
ATOM   4532  H5    U   141      56.710  58.448 108.006  1.00  0.00           H  
ATOM   4533  H6    U   141      56.084  60.333 106.865  1.00  0.00           H  
ATOM   4534  P     G   142      54.822  60.216 101.579  1.00  0.00           P  
ATOM   4535  OP2   G   142      54.462  59.067 102.447  1.00  0.00           O  
ATOM   4536  OP1   G   142      53.923  60.605 100.463  1.00  0.00           O  
ATOM   4537  O5'   G   142      56.270  59.940 100.971  1.00  0.00           O  
ATOM   4538  C5'   G   142      56.856  60.843 100.046  1.00  0.00           C  
ATOM   4539  C4'   G   142      58.290  60.479  99.749  1.00  0.00           C  
ATOM   4540  O4'   G   142      59.070  60.522 100.972  1.00  0.00           O  
ATOM   4541  C3'   G   142      58.525  59.076  99.209  1.00  0.00           C  
ATOM   4542  O3'   G   142      58.280  58.971  97.817  1.00  0.00           O  
ATOM   4543  C1'   G   142      60.045  59.469 100.975  1.00  0.00           C  
ATOM   4544  C2'   G   142      59.972  58.809  99.597  1.00  0.00           C  
ATOM   4545  O2'   G   142      60.872  59.472  98.721  1.00  0.00           O  
ATOM   4546  N1    G   142      61.858  55.563 103.689  1.00  0.00           N  
ATOM   4547  C2    G   142      62.445  56.259 102.660  1.00  0.00           C  
ATOM   4548  N2    G   142      63.677  55.868 102.303  1.00  0.00           N  
ATOM   4549  N3    G   142      61.866  57.266 102.027  1.00  0.00           N  
ATOM   4550  C4    G   142      60.634  57.527 102.511  1.00  0.00           C  
ATOM   4551  C5    G   142      59.959  56.893 103.533  1.00  0.00           C  
ATOM   4552  C6    G   142      60.590  55.814 104.203  1.00  0.00           C  
ATOM   4553  O6    G   142      60.155  55.125 105.133  1.00  0.00           O  
ATOM   4554  N7    G   142      58.708  57.464 103.726  1.00  0.00           N  
ATOM   4555  C8    G   142      58.648  58.416 102.835  1.00  0.00           C  
ATOM   4556  N9    G   142      59.782  58.510 102.064  1.00  0.00           N  
ATOM   4557  H5'   G   142      56.826  61.748 100.419  1.00  0.00           H  
ATOM   4558 H5''   G   142      56.342  60.825  99.211  1.00  0.00           H  
ATOM   4559  H4'   G   142      58.658  61.129  99.114  1.00  0.00           H  
ATOM   4560  H3'   G   142      57.944  58.447  99.686  1.00  0.00           H  
ATOM   4561  H1'   G   142      60.932  59.868 101.098  1.00  0.00           H  
ATOM   4562  H2'   G   142      60.159  57.848  99.650  1.00  0.00           H  
ATOM   4563 HO2'   G   142      60.405  59.689  97.888  1.00  0.00           H  
ATOM   4564  H1    G   142      62.371  54.831 104.093  1.00  0.00           H  
ATOM   4565  H22   G   142      64.145  56.329 101.575  1.00  0.00           H  
ATOM   4566  H21   G   142      64.111  55.123 102.768  1.00  0.00           H  
ATOM   4567  H8    G   142      57.872  59.005 102.727  1.00  0.00           H  
ATOM   4568  P     A   143      57.799  57.573  97.185  1.00  0.00           P  
ATOM   4569  OP2   A   143      56.795  56.976  98.101  1.00  0.00           O  
ATOM   4570  OP1   A   143      57.449  57.806  95.763  1.00  0.00           O  
ATOM   4571  O5'   A   143      59.106  56.661  97.229  1.00  0.00           O  
ATOM   4572  C5'   A   143      60.240  56.974  96.433  1.00  0.00           C  
ATOM   4573  C4'   A   143      61.395  56.052  96.728  1.00  0.00           C  
ATOM   4574  O4'   A   143      61.805  56.204  98.112  1.00  0.00           O  
ATOM   4575  C3'   A   143      61.114  54.563  96.586  1.00  0.00           C  
ATOM   4576  O3'   A   143      61.185  54.111  95.244  1.00  0.00           O  
ATOM   4577  C1'   A   143      62.194  54.939  98.655  1.00  0.00           C  
ATOM   4578  C2'   A   143      62.163  53.940  97.497  1.00  0.00           C  
ATOM   4579  O2'   A   143      63.439  53.917  96.874  1.00  0.00           O  
ATOM   4580  N1    A   143      61.458  51.729 102.619  1.00  0.00           N  
ATOM   4581  C2    A   143      62.455  51.851 101.732  1.00  0.00           C  
ATOM   4582  N3    A   143      62.582  52.711 100.724  1.00  0.00           N  
ATOM   4583  C4    A   143      61.517  53.530 100.660  1.00  0.00           C  
ATOM   4584  C5    A   143      60.418  53.525 101.498  1.00  0.00           C  
ATOM   4585  C6    A   143      60.404  52.567 102.527  1.00  0.00           C  
ATOM   4586  N6    A   143      59.410  52.443 103.409  1.00  0.00           N  
ATOM   4587  N7    A   143      59.517  54.515 101.130  1.00  0.00           N  
ATOM   4588  C8    A   143      60.083  55.086 100.095  1.00  0.00           C  
ATOM   4589  N9    A   143      61.296  54.541  99.756  1.00  0.00           N  
ATOM   4590  H5'   A   143      60.513  57.898  96.614  1.00  0.00           H  
ATOM   4591 H5''   A   143      59.999  56.893  95.487  1.00  0.00           H  
ATOM   4592  H4'   A   143      62.148  56.290  96.146  1.00  0.00           H  
ATOM   4593  H3'   A   143      60.223  54.369  96.944  1.00  0.00           H  
ATOM   4594  H1'   A   143      63.111  55.017  98.993  1.00  0.00           H  
ATOM   4595  H2'   A   143      61.891  53.047  97.800  1.00  0.00           H  
ATOM   4596 HO2'   A   143      63.322  54.004  95.905  1.00  0.00           H  
ATOM   4597  H2    A   143      63.197  51.219 101.843  1.00  0.00           H  
ATOM   4598  H61   A   143      59.457  51.755 104.106  1.00  0.00           H  
ATOM   4599  H62   A   143      58.636  53.041 103.363  1.00  0.00           H  
ATOM   4600  H8    A   143      59.677  55.834  99.609  1.00  0.00           H  
ATOM   4601  P     U   144      60.137  53.014  94.721  1.00  0.00           P  
ATOM   4602  OP2   U   144      58.804  53.248  95.337  1.00  0.00           O  
ATOM   4603  OP1   U   144      60.275  52.972  93.236  1.00  0.00           O  
ATOM   4604  O5'   U   144      60.677  51.644  95.328  1.00  0.00           O  
ATOM   4605  C5'   U   144      61.917  51.060  94.887  1.00  0.00           C  
ATOM   4606  C4'   U   144      62.323  49.962  95.834  1.00  0.00           C  
ATOM   4607  O4'   U   144      62.380  50.504  97.184  1.00  0.00           O  
ATOM   4608  C3'   U   144      61.329  48.813  95.941  1.00  0.00           C  
ATOM   4609  O3'   U   144      61.511  47.834  94.922  1.00  0.00           O  
ATOM   4610  C1'   U   144      61.884  49.551  98.106  1.00  0.00           C  
ATOM   4611  C2'   U   144      61.623  48.262  97.327  1.00  0.00           C  
ATOM   4612  O2'   U   144      62.787  47.467  97.343  1.00  0.00           O  
ATOM   4613  N1    U   144      60.663  50.085  98.734  1.00  0.00           N  
ATOM   4614  C2    U   144      60.298  49.555  99.958  1.00  0.00           C  
ATOM   4615  O2    U   144      60.932  48.682 100.511  1.00  0.00           O  
ATOM   4616  N3    U   144      59.158  50.084 100.507  1.00  0.00           N  
ATOM   4617  C4    U   144      58.359  51.068  99.968  1.00  0.00           C  
ATOM   4618  O4    U   144      57.380  51.460 100.600  1.00  0.00           O  
ATOM   4619  C5    U   144      58.797  51.563  98.695  1.00  0.00           C  
ATOM   4620  C6    U   144      59.904  51.070  98.138  1.00  0.00           C  
ATOM   4621  H5'   U   144      62.702  51.828  94.843  1.00  0.00           H  
ATOM   4622 H5''   U   144      61.804  50.656  93.870  1.00  0.00           H  
ATOM   4623  H4'   U   144      63.282  49.601  95.433  1.00  0.00           H  
ATOM   4624  H3'   U   144      60.281  49.123  95.815  1.00  0.00           H  
ATOM   4625  H1'   U   144      62.577  49.298  98.921  1.00  0.00           H  
ATOM   4626  H2'   U   144      60.823  47.608  97.702  1.00  0.00           H  
ATOM   4627 HO2'   U   144      62.907  47.032  96.450  1.00  0.00           H  
ATOM   4628  H3    U   144      58.876  49.713 101.393  1.00  0.00           H  
ATOM   4629  H5    U   144      58.221  52.347  98.180  1.00  0.00           H  
ATOM   4630  H6    U   144      60.224  51.464  97.161  1.00  0.00           H  
ATOM   4631  P     A   145      60.235  47.189  94.202  1.00  0.00           P  
ATOM   4632  OP2   A   145      59.132  48.166  94.378  1.00  0.00           O  
ATOM   4633  OP1   A   145      60.682  46.824  92.834  1.00  0.00           O  
ATOM   4634  O5'   A   145      59.830  45.848  94.962  1.00  0.00           O  
ATOM   4635  C5'   A   145      60.745  44.768  95.074  1.00  0.00           C  
ATOM   4636  C4'   A   145      60.428  43.894  96.261  1.00  0.00           C  
ATOM   4637  O4'   A   145      60.551  44.624  97.511  1.00  0.00           O  
ATOM   4638  C3'   A   145      59.018  43.326  96.313  1.00  0.00           C  
ATOM   4639  O3'   A   145      58.816  42.259  95.402  1.00  0.00           O  
ATOM   4640  C1'   A   145      59.643  44.087  98.448  1.00  0.00           C  
ATOM   4641  C2'   A   145      58.904  42.927  97.776  1.00  0.00           C  
ATOM   4642  O2'   A   145      59.599  41.716  98.036  1.00  0.00           O  
ATOM   4643  N1    A   145      56.450  45.653 102.177  1.00  0.00           N  
ATOM   4644  C2    A   145      57.205  44.556 102.041  1.00  0.00           C  
ATOM   4645  N3    A   145      58.015  44.211 101.041  1.00  0.00           N  
ATOM   4646  C4    A   145      58.011  45.151 100.080  1.00  0.00           C  
ATOM   4647  C5    A   145      57.289  46.330 100.078  1.00  0.00           C  
ATOM   4648  C6    A   145      56.470  46.578 101.194  1.00  0.00           C  
ATOM   4649  N6    A   145      55.716  47.672 101.330  1.00  0.00           N  
ATOM   4650  N7    A   145      57.536  47.055  98.920  1.00  0.00           N  
ATOM   4651  C8    A   145      58.389  46.310  98.260  1.00  0.00           C  
ATOM   4652  N9    A   145      58.720  45.144  98.904  1.00  0.00           N  
ATOM   4653  H5'   A   145      61.652  45.127  95.174  1.00  0.00           H  
ATOM   4654 H5''   A   145      60.705  44.228  94.258  1.00  0.00           H  
ATOM   4655  H4'   A   145      61.069  43.152  96.258  1.00  0.00           H  
ATOM   4656  H3'   A   145      58.367  44.035  96.128  1.00  0.00           H  
ATOM   4657  H1'   A   145      60.155  43.748  99.212  1.00  0.00           H  
ATOM   4658  H2'   A   145      57.968  42.878  98.063  1.00  0.00           H  
ATOM   4659 HO2'   A   145      59.605  41.171  97.221  1.00  0.00           H  
ATOM   4660  H2    A   145      57.155  43.916 102.782  1.00  0.00           H  
ATOM   4661  H61   A   145      55.164  47.790 102.132  1.00  0.00           H  
ATOM   4662  H62   A   145      55.714  48.357 100.629  1.00  0.00           H  
ATOM   4663  H8    A   145      58.756  46.563  97.386  1.00  0.00           H  
ATOM   4664  P     U   146      57.327  41.855  94.950  1.00  0.00           P  
ATOM   4665  OP2   U   146      56.653  43.078  94.446  1.00  0.00           O  
ATOM   4666  OP1   U   146      57.421  40.655  94.079  1.00  0.00           O  
ATOM   4667  O5'   U   146      56.616  41.424  96.309  1.00  0.00           O  
ATOM   4668  C5'   U   146      55.202  41.453  96.433  1.00  0.00           C  
ATOM   4669  C4'   U   146      54.763  41.192  97.853  1.00  0.00           C  
ATOM   4670  O4'   U   146      55.267  42.258  98.684  1.00  0.00           O  
ATOM   4671  C3'   U   146      53.261  41.165  98.095  1.00  0.00           C  
ATOM   4672  O3'   U   146      52.686  39.892  97.864  1.00  0.00           O  
ATOM   4673  C1'   U   146      54.347  42.535  99.731  1.00  0.00           C  
ATOM   4674  C2'   U   146      53.186  41.558  99.561  1.00  0.00           C  
ATOM   4675  O2'   U   146      53.426  40.441 100.406  1.00  0.00           O  
ATOM   4676  N1    U   146      53.916  43.948  99.604  1.00  0.00           N  
ATOM   4677  C2    U   146      53.098  44.450 100.600  1.00  0.00           C  
ATOM   4678  O2    U   146      52.730  43.789 101.555  1.00  0.00           O  
ATOM   4679  N3    U   146      52.725  45.762 100.441  1.00  0.00           N  
ATOM   4680  C4    U   146      53.075  46.608  99.409  1.00  0.00           C  
ATOM   4681  O4    U   146      52.656  47.766  99.408  1.00  0.00           O  
ATOM   4682  C5    U   146      53.922  46.020  98.416  1.00  0.00           C  
ATOM   4683  C6    U   146      54.302  44.745  98.547  1.00  0.00           C  
ATOM   4684  H5'   U   146      54.816  40.767  95.849  1.00  0.00           H  
ATOM   4685 H5''   U   146      54.874  42.333  96.154  1.00  0.00           H  
ATOM   4686  H4'   U   146      55.149  40.349  98.169  1.00  0.00           H  
ATOM   4687  H3'   U   146      52.799  41.831  97.546  1.00  0.00           H  
ATOM   4688  H1'   U   146      54.757  42.399 100.611  1.00  0.00           H  
ATOM   4689  H2'   U   146      52.336  41.996  99.773  1.00  0.00           H  
ATOM   4690 HO2'   U   146      53.121  39.627  99.953  1.00  0.00           H  
ATOM   4691  H3    U   146      52.145  46.138 101.135  1.00  0.00           H  
ATOM   4692  H5    U   146      54.221  46.550  97.647  1.00  0.00           H  
ATOM   4693  H6    U   146      54.880  44.366  97.854  1.00  0.00           H  
ATOM   4694  P     G   147      51.352  39.756  96.977  1.00  0.00           P  
ATOM   4695  OP2   G   147      51.568  40.493  95.706  1.00  0.00           O  
ATOM   4696  OP1   G   147      50.970  38.321  96.938  1.00  0.00           O  
ATOM   4697  O5'   G   147      50.248  40.537  97.819  1.00  0.00           O  
ATOM   4698  C5'   G   147      49.764  40.016  99.048  1.00  0.00           C  
ATOM   4699  C4'   G   147      48.713  40.915  99.657  1.00  0.00           C  
ATOM   4700  O4'   G   147      49.332  42.114 100.203  1.00  0.00           O  
ATOM   4701  C3'   G   147      47.634  41.477  98.741  1.00  0.00           C  
ATOM   4702  O3'   G   147      46.621  40.534  98.391  1.00  0.00           O  
ATOM   4703  C1'   G   147      48.387  43.157 100.207  1.00  0.00           C  
ATOM   4704  C2'   G   147      47.092  42.608  99.605  1.00  0.00           C  
ATOM   4705  O2'   G   147      46.259  42.147 100.647  1.00  0.00           O  
ATOM   4706  N1    G   147      47.462  47.789  98.358  1.00  0.00           N  
ATOM   4707  C2    G   147      46.730  47.044  99.245  1.00  0.00           C  
ATOM   4708  N2    G   147      45.587  47.592  99.677  1.00  0.00           N  
ATOM   4709  N3    G   147      47.091  45.848  99.678  1.00  0.00           N  
ATOM   4710  C4    G   147      48.264  45.449  99.141  1.00  0.00           C  
ATOM   4711  C5    G   147      49.074  46.120  98.250  1.00  0.00           C  
ATOM   4712  C6    G   147      48.673  47.404  97.796  1.00  0.00           C  
ATOM   4713  O6    G   147      49.252  48.157  97.009  1.00  0.00           O  
ATOM   4714  N7    G   147      50.204  45.367  97.945  1.00  0.00           N  
ATOM   4715  C8    G   147      50.059  44.270  98.641  1.00  0.00           C  
ATOM   4716  N9    G   147      48.895  44.244  99.375  1.00  0.00           N  
ATOM   4717  H5'   G   147      50.512  39.928  99.675  1.00  0.00           H  
ATOM   4718 H5''   G   147      49.375  39.130  98.889  1.00  0.00           H  
ATOM   4719  H4'   G   147      48.212  40.278 100.400  1.00  0.00           H  
ATOM   4720  H3'   G   147      48.011  41.802  97.760  1.00  0.00           H  
ATOM   4721  H1'   G   147      48.131  43.572 101.192  1.00  0.00           H  
ATOM   4722  H2'   G   147      46.467  43.312  99.038  1.00  0.00           H  
ATOM   4723 HO2'   G   147      45.879  41.255 100.401  1.00  0.00           H  
ATOM   4724  H1    G   147      47.097  48.681  98.093  1.00  0.00           H  
ATOM   4725  H22   G   147      45.010  47.096 100.326  1.00  0.00           H  
ATOM   4726  H21   G   147      45.311  48.496  99.352  1.00  0.00           H  
ATOM   4727  H8    G   147      50.786  43.444  98.631  1.00  0.00           H  
ATOM   4728  P     G   148      45.946  40.589  96.923  1.00  0.00           P  
ATOM   4729  OP2   G   148      46.946  41.083  95.934  1.00  0.00           O  
ATOM   4730  OP1   G   148      45.259  39.294  96.689  1.00  0.00           O  
ATOM   4731  O5'   G   148      44.831  41.717  97.050  1.00  0.00           O  
ATOM   4732  C5'   G   148      43.729  41.580  97.960  1.00  0.00           C  
ATOM   4733  C4'   G   148      42.939  42.873  98.003  1.00  0.00           C  
ATOM   4734  O4'   G   148      43.805  43.955  98.437  1.00  0.00           O  
ATOM   4735  C3'   G   148      42.388  43.385  96.676  1.00  0.00           C  
ATOM   4736  O3'   G   148      41.186  42.745  96.277  1.00  0.00           O  
ATOM   4737  C1'   G   148      43.389  45.161  97.829  1.00  0.00           C  
ATOM   4738  C2'   G   148      42.156  44.852  96.983  1.00  0.00           C  
ATOM   4739  O2'   G   148      40.989  45.053  97.754  1.00  0.00           O  
ATOM   4740  N1    G   148      45.128  49.162  95.251  1.00  0.00           N  
ATOM   4741  C2    G   148      43.964  49.022  95.958  1.00  0.00           C  
ATOM   4742  N2    G   148      43.156  50.085  95.969  1.00  0.00           N  
ATOM   4743  N3    G   148      43.618  47.922  96.598  1.00  0.00           N  
ATOM   4744  C4    G   148      44.544  46.949  96.465  1.00  0.00           C  
ATOM   4745  C5    G   148      45.737  46.985  95.775  1.00  0.00           C  
ATOM   4746  C6    G   148      46.097  48.179  95.101  1.00  0.00           C  
ATOM   4747  O6    G   148      47.116  48.417  94.437  1.00  0.00           O  
ATOM   4748  N7    G   148      46.404  45.772  95.877  1.00  0.00           N  
ATOM   4749  C8    G   148      45.620  45.033  96.614  1.00  0.00           C  
ATOM   4750  N9    G   148      44.474  45.688  97.006  1.00  0.00           N  
ATOM   4751  H5'   G   148      44.098  41.331  98.965  1.00  0.00           H  
ATOM   4752 H5''   G   148      43.078  40.752  97.642  1.00  0.00           H  
ATOM   4753  H4'   G   148      42.099  42.652  98.676  1.00  0.00           H  
ATOM   4754  H3'   G   148      43.057  43.208  95.821  1.00  0.00           H  
ATOM   4755  H1'   G   148      43.101  45.951  98.538  1.00  0.00           H  
ATOM   4756  H2'   G   148      42.009  45.457  96.077  1.00  0.00           H  
ATOM   4757 HO2'   G   148      40.332  44.325  97.560  1.00  0.00           H  
ATOM   4758  H1    G   148      45.295  50.041  94.807  1.00  0.00           H  
ATOM   4759  H22   G   148      42.287  50.046  96.465  1.00  0.00           H  
ATOM   4760  H21   G   148      43.417  50.918  95.484  1.00  0.00           H  
ATOM   4761  H8    G   148      45.853  43.993  96.892  1.00  0.00           H  
ATOM   4762  P     A   149      40.943  42.433  94.725  1.00  0.00           P  
ATOM   4763  OP2   A   149      42.232  42.016  94.110  1.00  0.00           O  
ATOM   4764  OP1   A   149      39.785  41.509  94.695  1.00  0.00           O  
ATOM   4765  O5'   A   149      40.524  43.841  94.103  1.00  0.00           O  
ATOM   4766  C5'   A   149      39.292  44.485  94.484  1.00  0.00           C  
ATOM   4767  C4'   A   149      39.217  45.884  93.918  1.00  0.00           C  
ATOM   4768  O4'   A   149      40.301  46.690  94.458  1.00  0.00           O  
ATOM   4769  C3'   A   149      39.363  46.062  92.412  1.00  0.00           C  
ATOM   4770  O3'   A   149      38.146  45.793  91.726  1.00  0.00           O  
ATOM   4771  C1'   A   149      40.655  47.693  93.527  1.00  0.00           C  
ATOM   4772  C2'   A   149      39.729  47.539  92.319  1.00  0.00           C  
ATOM   4773  O2'   A   149      38.614  48.390  92.499  1.00  0.00           O  
ATOM   4774  N1    A   149      44.740  49.866  91.314  1.00  0.00           N  
ATOM   4775  C2    A   149      43.511  50.318  91.562  1.00  0.00           C  
ATOM   4776  N3    A   149      42.493  49.701  92.148  1.00  0.00           N  
ATOM   4777  C4    A   149      42.839  48.458  92.517  1.00  0.00           C  
ATOM   4778  C5    A   149      44.064  47.853  92.331  1.00  0.00           C  
ATOM   4779  C6    A   149      45.052  48.607  91.687  1.00  0.00           C  
ATOM   4780  N6    A   149      46.264  48.144  91.423  1.00  0.00           N  
ATOM   4781  N7    A   149      44.062  46.566  92.845  1.00  0.00           N  
ATOM   4782  C8    A   149      42.853  46.420  93.320  1.00  0.00           C  
ATOM   4783  N9    A   149      42.055  47.525  93.148  1.00  0.00           N  
ATOM   4784  H5'   A   149      39.212  44.531  95.580  1.00  0.00           H  
ATOM   4785 H5''   A   149      38.433  43.900  94.123  1.00  0.00           H  
ATOM   4786  H4'   A   149      38.207  46.228  94.185  1.00  0.00           H  
ATOM   4787  H3'   A   149      40.084  45.369  91.953  1.00  0.00           H  
ATOM   4788  H1'   A   149      40.535  48.724  93.893  1.00  0.00           H  
ATOM   4789  H2'   A   149      40.135  47.814  91.335  1.00  0.00           H  
ATOM   4790 HO2'   A   149      37.785  47.925  92.189  1.00  0.00           H  
ATOM   4791  H2    A   149      43.311  51.347  91.234  1.00  0.00           H  
ATOM   4792  H61   A   149      46.930  48.725  90.955  1.00  0.00           H  
ATOM   4793  H62   A   149      46.513  47.214  91.691  1.00  0.00           H  
ATOM   4794  H8    A   149      42.506  45.497  93.808  1.00  0.00           H  
ATOM   4795  P     U   150      38.171  45.078  90.280  1.00  0.00           P  
ATOM   4796  OP2   U   150      39.131  43.942  90.311  1.00  0.00           O  
ATOM   4797  OP1   U   150      36.752  44.826  89.935  1.00  0.00           O  
ATOM   4798  O5'   U   150      38.752  46.186  89.292  1.00  0.00           O  
ATOM   4799  C5'   U   150      38.003  47.368  88.978  1.00  0.00           C  
ATOM   4800  C4'   U   150      38.867  48.351  88.225  1.00  0.00           C  
ATOM   4801  O4'   U   150      40.006  48.714  89.056  1.00  0.00           O  
ATOM   4802  C3'   U   150      39.502  47.859  86.931  1.00  0.00           C  
ATOM   4803  O3'   U   150      38.610  47.943  85.817  1.00  0.00           O  
ATOM   4804  C1'   U   150      41.139  48.939  88.247  1.00  0.00           C  
ATOM   4805  C2'   U   150      40.693  48.802  86.789  1.00  0.00           C  
ATOM   4806  O2'   U   150      40.329  50.086  86.324  1.00  0.00           O  
ATOM   4807  N1    U   150      42.204  47.995  88.625  1.00  0.00           N  
ATOM   4808  C2    U   150      43.520  48.370  88.370  1.00  0.00           C  
ATOM   4809  O2    U   150      43.817  49.417  87.814  1.00  0.00           O  
ATOM   4810  N3    U   150      44.473  47.463  88.778  1.00  0.00           N  
ATOM   4811  C4    U   150      44.251  46.240  89.389  1.00  0.00           C  
ATOM   4812  O4    U   150      45.214  45.536  89.702  1.00  0.00           O  
ATOM   4813  C5    U   150      42.869  45.915  89.599  1.00  0.00           C  
ATOM   4814  C6    U   150      41.918  46.780  89.222  1.00  0.00           C  
ATOM   4815  H5'   U   150      37.629  47.835  89.900  1.00  0.00           H  
ATOM   4816 H5''   U   150      37.123  47.108  88.369  1.00  0.00           H  
ATOM   4817  H4'   U   150      38.184  49.178  87.982  1.00  0.00           H  
ATOM   4818  H3'   U   150      39.786  46.796  86.955  1.00  0.00           H  
ATOM   4819  H1'   U   150      41.564  49.947  88.358  1.00  0.00           H  
ATOM   4820  H2'   U   150      41.434  48.443  86.061  1.00  0.00           H  
ATOM   4821 HO2'   U   150      39.488  50.020  85.786  1.00  0.00           H  
ATOM   4822  H3    U   150      45.428  47.714  88.614  1.00  0.00           H  
ATOM   4823  H5    U   150      42.591  44.958  90.068  1.00  0.00           H  
ATOM   4824  H6    U   150      40.864  46.513  89.392  1.00  0.00           H  
ATOM   4825  P     G   151      38.930  47.142  84.462  1.00  0.00           P  
ATOM   4826  OP2   G   151      39.462  45.806  84.831  1.00  0.00           O  
ATOM   4827  OP1   G   151      37.740  47.240  83.578  1.00  0.00           O  
ATOM   4828  O5'   G   151      40.111  47.975  83.791  1.00  0.00           O  
ATOM   4829  C5'   G   151      40.706  47.546  82.575  1.00  0.00           C  
ATOM   4830  C4'   G   151      42.013  48.255  82.318  1.00  0.00           C  
ATOM   4831  O4'   G   151      42.672  48.604  83.569  1.00  0.00           O  
ATOM   4832  C3'   G   151      43.074  47.452  81.580  1.00  0.00           C  
ATOM   4833  O3'   G   151      42.820  47.348  80.189  1.00  0.00           O  
ATOM   4834  C1'   G   151      44.066  48.574  83.396  1.00  0.00           C  
ATOM   4835  C2'   G   151      44.368  48.174  81.951  1.00  0.00           C  
ATOM   4836  O2'   G   151      44.548  49.344  81.167  1.00  0.00           O  
ATOM   4837  N1    G   151      48.336  46.769  85.499  1.00  0.00           N  
ATOM   4838  C2    G   151      48.177  47.738  84.538  1.00  0.00           C  
ATOM   4839  N2    G   151      49.300  48.304  84.072  1.00  0.00           N  
ATOM   4840  N3    G   151      47.002  48.125  84.067  1.00  0.00           N  
ATOM   4841  C4    G   151      45.982  47.455  84.642  1.00  0.00           C  
ATOM   4842  C5    G   151      46.032  46.472  85.608  1.00  0.00           C  
ATOM   4843  C6    G   151      47.298  46.066  86.105  1.00  0.00           C  
ATOM   4844  O6    G   151      47.552  45.212  86.961  1.00  0.00           O  
ATOM   4845  N7    G   151      44.756  46.036  85.935  1.00  0.00           N  
ATOM   4846  C8    G   151      43.968  46.747  85.176  1.00  0.00           C  
ATOM   4847  N9    G   151      44.645  47.628  84.367  1.00  0.00           N  
ATOM   4848  H5'   G   151      40.091  47.731  81.835  1.00  0.00           H  
ATOM   4849 H5''   G   151      40.869  46.581  82.622  1.00  0.00           H  
ATOM   4850  H4'   G   151      41.834  49.082  81.824  1.00  0.00           H  
ATOM   4851  H3'   G   151      43.100  46.543  81.944  1.00  0.00           H  
ATOM   4852  H1'   G   151      44.418  49.473  83.565  1.00  0.00           H  
ATOM   4853  H2'   G   151      45.142  47.575  81.894  1.00  0.00           H  
ATOM   4854 HO2'   G   151      44.101  49.222  80.304  1.00  0.00           H  
ATOM   4855  H1    G   151      49.249  46.554  85.781  1.00  0.00           H  
ATOM   4856  H22   G   151      49.248  49.002  83.385  1.00  0.00           H  
ATOM   4857  H21   G   151      50.173  48.023  84.416  1.00  0.00           H  
ATOM   4858  H8    G   151      42.992  46.661  85.183  1.00  0.00           H  
ATOM   4859  P     C   152      43.283  46.039  79.380  1.00  0.00           P  
ATOM   4860  OP2   C   152      42.755  44.847  80.090  1.00  0.00           O  
ATOM   4861  OP1   C   152      42.954  46.244  77.946  1.00  0.00           O  
ATOM   4862  O5'   C   152      44.870  46.037  79.524  1.00  0.00           O  
ATOM   4863  C5'   C   152      45.608  44.827  79.451  1.00  0.00           C  
ATOM   4864  C4'   C   152      47.092  45.084  79.348  1.00  0.00           C  
ATOM   4865  O4'   C   152      47.571  45.822  80.491  1.00  0.00           O  
ATOM   4866  C3'   C   152      47.986  43.854  79.344  1.00  0.00           C  
ATOM   4867  O3'   C   152      47.984  43.173  78.101  1.00  0.00           O  
ATOM   4868  C1'   C   152      48.899  45.458  80.772  1.00  0.00           C  
ATOM   4869  C2'   C   152      49.326  44.461  79.712  1.00  0.00           C  
ATOM   4870  O2'   C   152      49.895  45.156  78.613  1.00  0.00           O  
ATOM   4871  N1    C   152      48.941  44.880  82.139  1.00  0.00           N  
ATOM   4872  C2    C   152      50.158  44.896  82.831  1.00  0.00           C  
ATOM   4873  O2    C   152      51.158  45.388  82.286  1.00  0.00           O  
ATOM   4874  N3    C   152      50.223  44.376  84.078  1.00  0.00           N  
ATOM   4875  C4    C   152      49.134  43.852  84.641  1.00  0.00           C  
ATOM   4876  N4    C   152      49.246  43.350  85.873  1.00  0.00           N  
ATOM   4877  C5    C   152      47.882  43.820  83.964  1.00  0.00           C  
ATOM   4878  C6    C   152      47.830  44.339  82.731  1.00  0.00           C  
ATOM   4879  H5'   C   152      45.316  44.322  78.664  1.00  0.00           H  
ATOM   4880 H5''   C   152      45.431  44.296  80.255  1.00  0.00           H  
ATOM   4881  H4'   C   152      47.264  45.616  78.545  1.00  0.00           H  
ATOM   4882  H3'   C   152      47.697  43.241  80.052  1.00  0.00           H  
ATOM   4883  H1'   C   152      49.485  46.242  80.732  1.00  0.00           H  
ATOM   4884  H2'   C   152      49.939  43.786  80.071  1.00  0.00           H  
ATOM   4885 HO2'   C   152      49.572  44.756  77.779  1.00  0.00           H  
ATOM   4886  H42   C   152      48.463  42.959  86.314  1.00  0.00           H  
ATOM   4887  H41   C   152      50.109  43.374  86.336  1.00  0.00           H  
ATOM   4888  H5    C   152      47.087  43.434  84.387  1.00  0.00           H  
ATOM   4889  H6    C   152      46.977  44.326  82.249  1.00  0.00           H  
ATOM   4890  P     A   153      48.461  41.644  78.033  1.00  0.00           P  
ATOM   4891  OP2   A   153      48.662  41.218  79.440  1.00  0.00           O  
ATOM   4892  OP1   A   153      47.460  40.944  77.190  1.00  0.00           O  
ATOM   4893  O5'   A   153      49.869  41.570  77.290  1.00  0.00           O  
ATOM   4894  C5'   A   153      50.517  40.325  77.079  1.00  0.00           C  
ATOM   4895  C4'   A   153      51.977  40.509  76.750  1.00  0.00           C  
ATOM   4896  O4'   A   153      52.617  41.282  77.796  1.00  0.00           O  
ATOM   4897  C3'   A   153      52.810  39.238  76.674  1.00  0.00           C  
ATOM   4898  O3'   A   153      52.696  38.574  75.428  1.00  0.00           O  
ATOM   4899  C1'   A   153      53.919  40.786  78.057  1.00  0.00           C  
ATOM   4900  C2'   A   153      54.212  39.744  76.992  1.00  0.00           C  
ATOM   4901  O2'   A   153      54.797  40.383  75.867  1.00  0.00           O  
ATOM   4902  N1    A   153      56.836  38.697  81.756  1.00  0.00           N  
ATOM   4903  C2    A   153      57.126  39.153  80.531  1.00  0.00           C  
ATOM   4904  N3    A   153      56.316  39.685  79.618  1.00  0.00           N  
ATOM   4905  C4    A   153      55.052  39.733  80.074  1.00  0.00           C  
ATOM   4906  C5    A   153      54.600  39.304  81.308  1.00  0.00           C  
ATOM   4907  C6    A   153      55.557  38.760  82.184  1.00  0.00           C  
ATOM   4908  N6    A   153      55.269  38.305  83.405  1.00  0.00           N  
ATOM   4909  N7    A   153      53.233  39.511  81.429  1.00  0.00           N  
ATOM   4910  C8    A   153      52.894  40.051  80.285  1.00  0.00           C  
ATOM   4911  N9    A   153      53.946  40.215  79.417  1.00  0.00           N  
ATOM   4912  H5'   A   153      50.079  39.858  76.337  1.00  0.00           H  
ATOM   4913 H5''   A   153      50.438  39.781  77.890  1.00  0.00           H  
ATOM   4914  H4'   A   153      52.058  40.992  75.900  1.00  0.00           H  
ATOM   4915  H3'   A   153      52.525  38.631  77.389  1.00  0.00           H  
ATOM   4916  H1'   A   153      54.577  41.511  77.994  1.00  0.00           H  
ATOM   4917  H2'   A   153      54.782  39.026  77.340  1.00  0.00           H  
ATOM   4918 HO2'   A   153      54.442  39.976  75.050  1.00  0.00           H  
ATOM   4919  H2    A   153      58.068  39.085  80.268  1.00  0.00           H  
ATOM   4920  H61   A   153      55.979  37.936  83.971  1.00  0.00           H  
ATOM   4921  H62   A   153      54.347  38.341  83.737  1.00  0.00           H  
ATOM   4922  H8    A   153      51.975  40.314  80.068  1.00  0.00           H  
ATOM   4923  P     G   154      52.634  36.969  75.371  1.00  0.00           P  
ATOM   4924  OP2   G   154      51.799  36.500  76.506  1.00  0.00           O  
ATOM   4925  OP1   G   154      52.278  36.570  73.985  1.00  0.00           O  
ATOM   4926  O5'   G   154      54.137  36.514  75.643  1.00  0.00           O  
ATOM   4927  C5'   G   154      55.162  36.783  74.699  1.00  0.00           C  
ATOM   4928  C4'   G   154      56.527  36.526  75.277  1.00  0.00           C  
ATOM   4929  O4'   G   154      56.658  37.275  76.510  1.00  0.00           O
[truncated: 9,817 more chars]
