# Supplementary material for: Chemical reversible crosslinking enables measurement of RNA 3D distances and alternative conformations in cells
Source: Nat Commun. 2022 Feb 17;13:911. doi: 10.1038/s41467-022-28602-3 (PMC8854666; doi:10.1038/s41467-022-28602-3)
Supplement: Supplementary file 3 — Source Data [file 41467_2022_28602_MOESM3_ESM.zip › Source Data/Source Data SI/sfig10n/S10n Cluster 3 Source Data.pdb]

HEADER                                            11-SEP-21   XXXX              
EXPDTA    THEORETICAL MODEL                                                     
REMARK 220                                                                      
REMARK 220 EXPERIMENTAL DETAILS                                                 
REMARK 220  EXPERIMENT TYPE                : THEORETICAL MODELLING              
REMARK 220  DATE OF DATA COLLECTION        : 11-SEP-21                          
REMARK 220                                                                      
REMARK 220 REMARK: MODEL GENERATED BY ROSETTA                                   
REMARK 220  VERSION 2020.08+release.cb1caba                                     
ATOM      1  C5'   G     1      40.240  32.219  91.419  1.00  0.00           C  
ATOM      2  C4'   G     1      39.589  32.675  90.137  1.00  0.00           C  
ATOM      3  O4'   G     1      39.427  31.565  89.219  1.00  0.00           O  
ATOM      4  C3'   G     1      38.183  33.242  90.267  1.00  0.00           C  
ATOM      5  O3'   G     1      38.165  34.567  90.770  1.00  0.00           O  
ATOM      6  C1'   G     1      38.272  31.753  88.435  1.00  0.00           C  
ATOM      7  C2'   G     1      37.664  33.105  88.839  1.00  0.00           C  
ATOM      8  O2'   G     1      38.189  34.123  88.000  1.00  0.00           O  
ATOM      9  N1    G     1      34.029  29.347  86.976  1.00  0.00           N  
ATOM     10  C2    G     1      34.630  30.462  86.443  1.00  0.00           C  
ATOM     11  N2    G     1      34.025  31.013  85.380  1.00  0.00           N  
ATOM     12  N3    G     1      35.743  30.999  86.915  1.00  0.00           N  
ATOM     13  C4    G     1      36.217  30.322  87.982  1.00  0.00           C  
ATOM     14  C5    G     1      35.695  29.201  88.592  1.00  0.00           C  
ATOM     15  C6    G     1      34.500  28.635  88.075  1.00  0.00           C  
ATOM     16  O6    G     1      33.882  27.643  88.476  1.00  0.00           O  
ATOM     17  N7    G     1      36.484  28.810  89.664  1.00  0.00           N  
ATOM     18  C8    G     1      37.453  29.685  89.687  1.00  0.00           C  
ATOM     19  N9    G     1      37.352  30.630  88.695  1.00  0.00           N  
ATOM     20  H4'   G     1      40.167  33.351  89.724  1.00  0.00           H  
ATOM     21  H3'   G     1      37.647  32.669  90.853  1.00  0.00           H  
ATOM     22  H1'   G     1      38.504  31.772  87.482  1.00  0.00           H  
ATOM     23  H2'   G     1      36.684  33.083  88.814  1.00  0.00           H  
ATOM     24 HO2'   G     1      37.492  34.414  87.376  1.00  0.00           H  
ATOM     25  H1    G     1      33.206  29.028  86.552  1.00  0.00           H  
ATOM     26  H22   G     1      34.408  31.810  84.957  1.00  0.00           H  
ATOM     27  H21   G     1      33.200  30.621  85.025  1.00  0.00           H  
ATOM     28  H8    G     1      38.179  29.668  90.346  1.00  0.00           H  
ATOM     29  P     A     2      37.053  35.008  91.844  1.00  0.00           P  
ATOM     30  OP2   A     2      36.947  33.934  92.863  1.00  0.00           O  
ATOM     31  OP1   A     2      37.351  36.398  92.270  1.00  0.00           O  
ATOM     32  O5'   A     2      35.697  35.028  91.007  1.00  0.00           O  
ATOM     33  C5'   A     2      34.438  34.947  91.659  1.00  0.00           C  
ATOM     34  C4'   A     2      33.433  35.886  91.040  1.00  0.00           C  
ATOM     35  O4'   A     2      34.027  37.191  90.909  1.00  0.00           O  
ATOM     36  C3'   A     2      32.986  35.548  89.626  1.00  0.00           C  
ATOM     37  O3'   A     2      31.964  34.568  89.586  1.00  0.00           O  
ATOM     38  C1'   A     2      33.527  37.845  89.741  1.00  0.00           C  
ATOM     39  C2'   A     2      32.533  36.894  89.079  1.00  0.00           C  
ATOM     40  O2'   A     2      31.224  37.216  89.524  1.00  0.00           O  
ATOM     41  N1    A     2      35.031  40.493  85.583  1.00  0.00           N  
ATOM     42  C2    A     2      33.846  40.378  86.198  1.00  0.00           C  
ATOM     43  N3    A     2      33.524  39.670  87.278  1.00  0.00           N  
ATOM     44  C4    A     2      34.597  39.011  87.751  1.00  0.00           C  
ATOM     45  C5    A     2      35.877  39.030  87.230  1.00  0.00           C  
ATOM     46  C6    A     2      36.088  39.819  86.085  1.00  0.00           C  
ATOM     47  N6    A     2      37.268  39.934  85.472  1.00  0.00           N  
ATOM     48  N7    A     2      36.726  38.229  87.983  1.00  0.00           N  
ATOM     49  C8    A     2      35.952  37.753  88.926  1.00  0.00           C  
ATOM     50  N9    A     2      34.651  38.184  88.847  1.00  0.00           N  
ATOM     51  H5'   A     2      34.551  35.179  92.605  1.00  0.00           H  
ATOM     52 H5''   A     2      34.101  34.030  91.593  1.00  0.00           H  
ATOM     53  H4'   A     2      32.641  35.951  91.615  1.00  0.00           H  
ATOM     54  H3'   A     2      33.758  35.228  89.112  1.00  0.00           H  
ATOM     55  H1'   A     2      33.063  38.667  90.008  1.00  0.00           H  
ATOM     56  H2'   A     2      32.604  36.927  88.102  1.00  0.00           H  
ATOM     57 HO2'   A     2      30.622  36.474  89.307  1.00  0.00           H  
ATOM     58  H2    A     2      33.112  40.887  85.794  1.00  0.00           H  
ATOM     59  H61   A     2      37.353  40.500  84.676  1.00  0.00           H  
ATOM     60  H62   A     2      38.049  39.454  85.817  1.00  0.00           H  
ATOM     61  H8    A     2      36.273  37.143  89.624  1.00  0.00           H  
ATOM     62  P     A     3      32.118  33.277  88.641  1.00  0.00           P  
ATOM     63  OP2   A     3      33.433  32.651  88.929  1.00  0.00           O  
ATOM     64  OP1   A     3      30.878  32.470  88.759  1.00  0.00           O  
ATOM     65  O5'   A     3      32.173  33.883  87.168  1.00  0.00           O  
ATOM     66  C5'   A     3      31.021  34.465  86.576  1.00  0.00           C  
ATOM     67  C4'   A     3      31.377  35.282  85.359  1.00  0.00           C  
ATOM     68  O4'   A     3      32.293  36.351  85.717  1.00  0.00           O  
ATOM     69  C3'   A     3      32.103  34.540  84.247  1.00  0.00           C  
ATOM     70  O3'   A     3      31.225  33.846  83.377  1.00  0.00           O  
ATOM     71  C1'   A     3      33.221  36.573  84.678  1.00  0.00           C  
ATOM     72  C2'   A     3      32.802  35.669  83.515  1.00  0.00           C  
ATOM     73  O2'   A     3      31.897  36.380  82.681  1.00  0.00           O  
ATOM     74  N1    A     3      38.294  37.199  84.028  1.00  0.00           N  
ATOM     75  C2    A     3      37.236  37.664  83.352  1.00  0.00           C  
ATOM     76  N3    A     3      35.939  37.461  83.576  1.00  0.00           N  
ATOM     77  C4    A     3      35.761  36.669  84.648  1.00  0.00           C  
ATOM     78  C5    A     3      36.747  36.115  85.442  1.00  0.00           C  
ATOM     79  C6    A     3      38.080  36.407  85.100  1.00  0.00           C  
ATOM     80  N6    A     3      39.135  35.943  85.773  1.00  0.00           N  
ATOM     81  N7    A     3      36.188  35.353  86.459  1.00  0.00           N  
ATOM     82  C8    A     3      34.898  35.461  86.260  1.00  0.00           C  
ATOM     83  N9    A     3      34.568  36.243  85.181  1.00  0.00           N  
ATOM     84  H5'   A     3      30.582  35.045  87.232  1.00  0.00           H  
ATOM     85 H5''   A     3      30.402  33.753  86.313  1.00  0.00           H  
ATOM     86  H4'   A     3      30.555  35.672  84.995  1.00  0.00           H  
ATOM     87  H3'   A     3      32.759  33.909  84.612  1.00  0.00           H  
ATOM     88  H1'   A     3      33.200  37.509  84.387  1.00  0.00           H  
ATOM     89  H2'   A     3      33.580  35.346  83.014  1.00  0.00           H  
ATOM     90 HO2'   A     3      31.211  35.761  82.356  1.00  0.00           H  
ATOM     91  H2    A     3      37.445  38.235  82.583  1.00  0.00           H  
ATOM     92  H61   A     3      40.042  36.181  85.486  1.00  0.00           H  
ATOM     93  H62   A     3      39.004  35.366  86.554  1.00  0.00           H  
ATOM     94  H8    A     3      34.230  35.024  86.829  1.00  0.00           H  
ATOM     95  P     U     4      31.682  32.459  82.706  1.00  0.00           P  
ATOM     96  OP2   U     4      32.259  31.602  83.772  1.00  0.00           O  
ATOM     97  OP1   U     4      30.554  31.951  81.885  1.00  0.00           O  
ATOM     98  O5'   U     4      32.860  32.879  81.719  1.00  0.00           O  
ATOM     99  C5'   U     4      32.602  33.669  80.569  1.00  0.00           C  
ATOM    100  C4'   U     4      33.879  34.104  79.893  1.00  0.00           C  
ATOM    101  O4'   U     4      34.690  34.861  80.829  1.00  0.00           O  
ATOM    102  C3'   U     4      34.805  32.991  79.429  1.00  0.00           C  
ATOM    103  O3'   U     4      34.430  32.446  78.176  1.00  0.00           O  
ATOM    104  C1'   U     4      36.063  34.665  80.520  1.00  0.00           C  
ATOM    105  C2'   U     4      36.139  33.714  79.325  1.00  0.00           C  
ATOM    106  O2'   U     4      36.220  34.478  78.130  1.00  0.00           O  
ATOM    107  N1    U     4      36.771  34.133  81.709  1.00  0.00           N  
ATOM    108  C2    U     4      38.151  34.220  81.713  1.00  0.00           C  
ATOM    109  O2    U     4      38.790  34.707  80.796  1.00  0.00           O  
ATOM    110  N3    U     4      38.764  33.715  82.834  1.00  0.00           N  
ATOM    111  C4    U     4      38.153  33.143  83.929  1.00  0.00           C  
ATOM    112  O4    U     4      38.845  32.734  84.862  1.00  0.00           O  
ATOM    113  C5    U     4      36.725  33.087  83.856  1.00  0.00           C  
ATOM    114  C6    U     4      36.102  33.572  82.777  1.00  0.00           C  
ATOM    115  H5'   U     4      32.095  34.465  80.835  1.00  0.00           H  
ATOM    116 H5''   U     4      32.068  33.147  79.935  1.00  0.00           H  
ATOM    117  H4'   U     4      33.662  34.675  79.128  1.00  0.00           H  
ATOM    118  H3'   U     4      34.855  32.270  80.090  1.00  0.00           H  
ATOM    119  H1'   U     4      36.453  35.529  80.270  1.00  0.00           H  
ATOM    120  H2'   U     4      36.892  33.092  79.409  1.00  0.00           H  
ATOM    121 HO2'   U     4      35.734  34.009  77.419  1.00  0.00           H  
ATOM    122  H3    U     4      39.742  33.767  82.856  1.00  0.00           H  
ATOM    123  H5    U     4      36.208  32.697  84.592  1.00  0.00           H  
ATOM    124  H6    U     4      35.125  33.521  82.750  1.00  0.00           H  
ATOM    125  P     U     5      34.382  30.853  77.968  1.00  0.00           P  
ATOM    126  OP2   U     5      33.721  30.256  79.155  1.00  0.00           O  
ATOM    127  OP1   U     5      33.840  30.583  76.612  1.00  0.00           O  
ATOM    128  O5'   U     5      35.913  30.416  77.983  1.00  0.00           O  
ATOM    129  C5'   U     5      36.792  30.799  76.936  1.00  0.00           C  
ATOM    130  C4'   U     5      38.245  30.650  77.341  1.00  0.00           C  
ATOM    131  O4'   U     5      38.548  31.504  78.477  1.00  0.00           O  
ATOM    132  C3'   U     5      38.682  29.284  77.821  1.00  0.00           C  
ATOM    133  O3'   U     5      38.997  28.454  76.722  1.00  0.00           O  
ATOM    134  C1'   U     5      39.481  30.899  79.336  1.00  0.00           C  
ATOM    135  C2'   U     5      39.931  29.628  78.614  1.00  0.00           C  
ATOM    136  O2'   U     5      41.026  29.893  77.757  1.00  0.00           O  
ATOM    137  N1    U     5      38.781  30.607  80.590  1.00  0.00           N  
ATOM    138  C2    U     5      39.540  30.427  81.731  1.00  0.00           C  
ATOM    139  O2    U     5      40.763  30.530  81.747  1.00  0.00           O  
ATOM    140  N3    U     5      38.823  30.121  82.854  1.00  0.00           N  
ATOM    141  C4    U     5      37.460  29.991  82.951  1.00  0.00           C  
ATOM    142  O4    U     5      36.962  29.714  84.035  1.00  0.00           O  
ATOM    143  C5    U     5      36.747  30.206  81.736  1.00  0.00           C  
ATOM    144  C6    U     5      37.416  30.502  80.623  1.00  0.00           C  
ATOM    145  H5'   U     5      36.620  31.735  76.701  1.00  0.00           H  
ATOM    146 H5''   U     5      36.620  30.235  76.152  1.00  0.00           H  
ATOM    147  H4'   U     5      38.806  30.892  76.426  1.00  0.00           H  
ATOM    148  H3'   U     5      37.900  28.738  78.369  1.00  0.00           H  
ATOM    149  H1'   U     5      40.392  31.457  79.599  1.00  0.00           H  
ATOM    150  H2'   U     5      40.259  28.805  79.266  1.00  0.00           H  
ATOM    151 HO2'   U     5      40.944  29.340  76.928  1.00  0.00           H  
ATOM    152  H3    U     5      39.349  29.975  83.693  1.00  0.00           H  
ATOM    153  H5    U     5      35.649  30.126  81.717  1.00  0.00           H  
ATOM    154  H6    U     5      36.849  30.666  79.694  1.00  0.00           H  
ATOM    155  P     G     6      38.535  26.922  76.737  1.00  0.00           P  
ATOM    156  OP2   G     6      37.251  26.898  77.492  1.00  0.00           O  
ATOM    157  OP1   G     6      38.588  26.410  75.340  1.00  0.00           O  
ATOM    158  O5'   G     6      39.662  26.206  77.599  1.00  0.00           O  
ATOM    159  C5'   G     6      40.985  26.120  77.103  1.00  0.00           C  
ATOM    160  C4'   G     6      41.934  25.733  78.212  1.00  0.00           C  
ATOM    161  O4'   G     6      41.805  26.678  79.300  1.00  0.00           O  
ATOM    162  C3'   G     6      41.668  24.374  78.838  1.00  0.00           C  
ATOM    163  O3'   G     6      42.349  23.374  78.090  1.00  0.00           O  
ATOM    164  C1'   G     6      41.925  25.984  80.558  1.00  0.00           C  
ATOM    165  C2'   G     6      42.275  24.531  80.229  1.00  0.00           C  
ATOM    166  O2'   G     6      43.677  24.377  80.219  1.00  0.00           O  
ATOM    167  N1    G     6      39.693  25.700  85.130  1.00  0.00           N  
ATOM    168  C2    G     6      40.986  25.403  84.779  1.00  0.00           C  
ATOM    169  N2    G     6      41.785  24.969  85.772  1.00  0.00           N  
ATOM    170  N3    G     6      41.464  25.520  83.545  1.00  0.00           N  
ATOM    171  C4    G     6      40.523  25.951  82.678  1.00  0.00           C  
ATOM    172  C5    G     6      39.204  26.268  82.929  1.00  0.00           C  
ATOM    173  C6    G     6      38.712  26.157  84.256  1.00  0.00           C  
ATOM    174  O6    G     6      37.580  26.419  84.681  1.00  0.00           O  
ATOM    175  N7    G     6      38.560  26.665  81.763  1.00  0.00           N  
ATOM    176  C8    G     6      39.483  26.590  80.842  1.00  0.00           C  
ATOM    177  N9    G     6      40.698  26.163  81.327  1.00  0.00           N  
ATOM    178  H5'   G     6      41.291  27.084  76.673  1.00  0.00           H  
ATOM    179 H5''   G     6      41.037  25.376  76.294  1.00  0.00           H  
ATOM    180  H4'   G     6      42.920  25.711  77.726  1.00  0.00           H  
ATOM    181  H3'   G     6      40.608  24.079  78.821  1.00  0.00           H  
ATOM    182  H1'   G     6      42.734  26.372  81.194  1.00  0.00           H  
ATOM    183  H2'   G     6      41.910  23.775  80.938  1.00  0.00           H  
ATOM    184 HO2'   G     6      43.939  23.745  79.489  1.00  0.00           H  
ATOM    185  H1    G     6      39.435  25.579  86.088  1.00  0.00           H  
ATOM    186  H22   G     6      42.738  24.735  85.579  1.00  0.00           H  
ATOM    187  H21   G     6      41.426  24.881  86.700  1.00  0.00           H  
ATOM    188  H8    G     6      39.306  26.839  79.784  1.00  0.00           H  
ATOM    189  P     C     7      41.590  21.966  77.867  1.00  0.00           P  
ATOM    190  OP2   C     7      40.125  22.211  77.744  1.00  0.00           O  
ATOM    191  OP1   C     7      42.314  21.273  76.766  1.00  0.00           O  
ATOM    192  O5'   C     7      41.892  21.153  79.202  1.00  0.00           O  
ATOM    193  C5'   C     7      43.196  20.655  79.445  1.00  0.00           C  
ATOM    194  C4'   C     7      43.297  20.123  80.854  1.00  0.00           C  
ATOM    195  O4'   C     7      42.991  21.265  81.708  1.00  0.00           O  
ATOM    196  C3'   C     7      42.286  19.036  81.239  1.00  0.00           C  
ATOM    197  O3'   C     7      42.775  17.712  80.965  1.00  0.00           O  
ATOM    198  C1'   C     7      42.158  20.797  82.798  1.00  0.00           C  
ATOM    199  C2'   C     7      42.076  19.272  82.730  1.00  0.00           C  
ATOM    200  O2'   C     7      43.118  18.733  83.521  1.00  0.00           O  
ATOM    201  N1    C     7      40.860  21.504  82.796  1.00  0.00           N  
ATOM    202  C2    C     7      40.249  21.798  84.018  1.00  0.00           C  
ATOM    203  O2    C     7      40.790  21.424  85.063  1.00  0.00           O  
ATOM    204  N3    C     7      39.083  22.476  84.029  1.00  0.00           N  
ATOM    205  C4    C     7      38.515  22.846  82.877  1.00  0.00           C  
ATOM    206  N4    C     7      37.367  23.509  82.932  1.00  0.00           N  
ATOM    207  C5    C     7      39.106  22.549  81.618  1.00  0.00           C  
ATOM    208  C6    C     7      40.267  21.884  81.623  1.00  0.00           C  
ATOM    209  H5'   C     7      43.939  21.452  79.296  1.00  0.00           H  
ATOM    210 H5''   C     7      43.433  19.855  78.729  1.00  0.00           H  
ATOM    211  H4'   C     7      44.316  19.713  80.913  1.00  0.00           H  
ATOM    212  H3'   C     7      41.345  19.087  80.671  1.00  0.00           H  
ATOM    213  H1'   C     7      42.627  21.049  83.760  1.00  0.00           H  
ATOM    214  H2'   C     7      41.160  18.797  83.109  1.00  0.00           H  
ATOM    215 HO2'   C     7      43.461  17.895  83.094  1.00  0.00           H  
ATOM    216  H42   C     7      36.915  23.799  82.088  1.00  0.00           H  
ATOM    217  H41   C     7      36.953  23.718  83.817  1.00  0.00           H  
ATOM    218  H5    C     7      38.624  22.853  80.677  1.00  0.00           H  
ATOM    219  H6    C     7      40.755  21.636  80.669  1.00  0.00           H  
ATOM    220  P     G     8      41.750  16.586  80.419  1.00  0.00           P  
ATOM    221  OP2   G     8      40.874  17.203  79.399  1.00  0.00           O  
ATOM    222  OP1   G     8      42.525  15.377  80.075  1.00  0.00           O  
ATOM    223  O5'   G     8      40.862  16.206  81.682  1.00  0.00           O  
ATOM    224  C5'   G     8      41.352  15.297  82.696  1.00  0.00           C  
ATOM    225  C4'   G     8      40.402  15.266  83.870  1.00  0.00           C  
ATOM    226  O4'   G     8      40.200  16.616  84.366  1.00  0.00           O  
ATOM    227  C3'   G     8      38.986  14.811  83.557  1.00  0.00           C  
ATOM    228  O3'   G     8      38.886  13.404  83.433  1.00  0.00           O  
ATOM    229  C1'   G     8      38.914  16.689  84.955  1.00  0.00           C  
ATOM    230  C2'   G     8      38.214  15.349  84.750  1.00  0.00           C  
ATOM    231  O2'   G     8      38.381  14.558  85.912  1.00  0.00           O  
ATOM    232  N1    G     8      35.015  19.827  85.597  1.00  0.00           N  
ATOM    233  C2    G     8      35.523  18.875  86.440  1.00  0.00           C  
ATOM    234  N2    G     8      34.904  18.726  87.612  1.00  0.00           N  
ATOM    235  N3    G     8      36.566  18.123  86.153  1.00  0.00           N  
ATOM    236  C4    G     8      37.076  18.405  84.941  1.00  0.00           C  
ATOM    237  C5    G     8      36.648  19.334  84.021  1.00  0.00           C  
ATOM    238  C6    G     8      35.517  20.129  84.336  1.00  0.00           C  
ATOM    239  O6    G     8      34.965  20.990  83.648  1.00  0.00           O  
ATOM    240  N7    G     8      37.446  19.310  82.887  1.00  0.00           N  
ATOM    241  C8    G     8      38.329  18.380  83.135  1.00  0.00           C  
ATOM    242  N9    G     8      38.150  17.783  84.363  1.00  0.00           N  
ATOM    243  H5'   G     8      42.350  15.610  83.033  1.00  0.00           H  
ATOM    244 H5''   G     8      41.458  14.285  82.276  1.00  0.00           H  
ATOM    245  H4'   G     8      40.877  14.576  84.582  1.00  0.00           H  
ATOM    246  H3'   G     8      38.605  15.182  82.594  1.00  0.00           H  
ATOM    247  H1'   G     8      38.955  16.866  86.040  1.00  0.00           H  
ATOM    248  H2'   G     8      37.129  15.369  84.579  1.00  0.00           H  
ATOM    249 HO2'   G     8      38.497  13.599  85.651  1.00  0.00           H  
ATOM    250  H1    G     8      34.221  20.346  85.912  1.00  0.00           H  
ATOM    251  H22   G     8      35.233  18.046  88.268  1.00  0.00           H  
ATOM    252  H21   G     8      34.113  19.293  87.836  1.00  0.00           H  
ATOM    253  H8    G     8      39.126  18.097  82.430  1.00  0.00           H  
ATOM    254  P     G     9      38.060  12.757  82.216  1.00  0.00           P  
ATOM    255  OP2   G     9      37.849  13.812  81.192  1.00  0.00           O  
ATOM    256  OP1   G     9      38.723  11.485  81.834  1.00  0.00           O  
ATOM    257  O5'   G     9      36.644  12.402  82.856  1.00  0.00           O  
ATOM    258  C5'   G     9      36.474  11.234  83.645  1.00  0.00           C  
ATOM    259  C4'   G     9      35.407  11.425  84.694  1.00  0.00           C  
ATOM    260  O4'   G     9      35.582  12.705  85.351  1.00  0.00           O  
ATOM    261  C3'   G     9      33.973  11.471  84.188  1.00  0.00           C  
ATOM    262  O3'   G     9      33.415  10.183  83.991  1.00  0.00           O  
ATOM    263  C1'   G     9      34.337  13.332  85.595  1.00  0.00           C  
ATOM    264  C2'   G     9      33.267  12.291  85.259  1.00  0.00           C  
ATOM    265  O2'   G     9      33.003  11.510  86.416  1.00  0.00           O  
ATOM    266  N1    G     9      32.353  17.984  85.015  1.00  0.00           N  
ATOM    267  C2    G     9      32.199  17.091  86.047  1.00  0.00           C  
ATOM    268  N2    G     9      31.415  17.483  87.062  1.00  0.00           N  
ATOM    269  N3    G     9      32.773  15.899  86.084  1.00  0.00           N  
ATOM    270  C4    G     9      33.525  15.666  84.988  1.00  0.00           C  
ATOM    271  C5    G     9      33.744  16.489  83.903  1.00  0.00           C  
ATOM    272  C6    G     9      33.122  17.764  83.876  1.00  0.00           C  
ATOM    273  O6    G     9      33.193  18.637  83.004  1.00  0.00           O  
ATOM    274  N7    G     9      34.583  15.878  82.982  1.00  0.00           N  
ATOM    275  C8    G     9      34.854  14.716  83.513  1.00  0.00           C  
ATOM    276  N9    G     9      34.245  14.523  84.730  1.00  0.00           N  
ATOM    277  H5'   G     9      37.322  11.019  84.086  1.00  0.00           H  
ATOM    278 H5''   G     9      36.219  10.488  83.062  1.00  0.00           H  
ATOM    279  H4'   G     9      35.489  10.713  85.363  1.00  0.00           H  
ATOM    280  H3'   G     9      33.947  11.961  83.341  1.00  0.00           H  
ATOM    281  H1'   G     9      34.247  13.602  86.533  1.00  0.00           H  
ATOM    282  H2'   G     9      32.453  12.712  84.912  1.00  0.00           H  
ATOM    283 HO2'   G     9      32.932  10.568  86.155  1.00  0.00           H  
ATOM    284  H1    G     9      31.885  18.842  85.083  1.00  0.00           H  
ATOM    285  H22   G     9      31.269  16.887  87.827  1.00  0.00           H  
ATOM    286  H21   G     9      30.987  18.364  87.042  1.00  0.00           H  
ATOM    287  H8    G     9      35.433  14.051  83.087  1.00  0.00           H  
ATOM    288  P     G    10      32.306   9.963  82.857  1.00  0.00           P  
ATOM    289  OP2   G    10      32.877  10.538  81.613  1.00  0.00           O  
ATOM    290  OP1   G    10      31.955   8.520  82.905  1.00  0.00           O  
ATOM    291  O5'   G    10      31.003  10.799  83.235  1.00  0.00           O  
ATOM    292  C5'   G    10      30.201  10.436  84.348  1.00  0.00           C  
ATOM    293  C4'   G    10      29.179  11.499  84.665  1.00  0.00           C  
ATOM    294  O4'   G    10      29.852  12.758  84.902  1.00  0.00           O  
ATOM    295  C3'   G    10      28.178  11.813  83.563  1.00  0.00           C  
ATOM    296  O3'   G    10      27.111  10.882  83.503  1.00  0.00           O  
ATOM    297  C1'   G    10      29.010  13.830  84.480  1.00  0.00           C  
ATOM    298  C2'   G    10      27.722  13.222  83.925  1.00  0.00           C  
ATOM    299  O2'   G    10      26.743  13.197  84.955  1.00  0.00           O  
ATOM    300  N1    G    10      28.938  18.161  81.806  1.00  0.00           N  
ATOM    301  C2    G    10      28.032  17.684  82.723  1.00  0.00           C  
ATOM    302  N2    G    10      26.964  18.460  82.963  1.00  0.00           N  
ATOM    303  N3    G    10      28.163  16.532  83.359  1.00  0.00           N  
ATOM    304  C4    G    10      29.289  15.881  83.000  1.00  0.00           C  
ATOM    305  C5    G    10      30.257  16.268  82.097  1.00  0.00           C  
ATOM    306  C6    G    10      30.105  17.507  81.421  1.00  0.00           C  
ATOM    307  O6    G    10      30.853  18.025  80.585  1.00  0.00           O  
ATOM    308  N7    G    10      31.261  15.315  82.012  1.00  0.00           N  
ATOM    309  C8    G    10      30.893  14.383  82.848  1.00  0.00           C  
ATOM    310  N9    G    10      29.707  14.662  83.482  1.00  0.00           N  
ATOM    311  H5'   G    10      30.778  10.303  85.129  1.00  0.00           H  
ATOM    312 H5''   G    10      29.737   9.595  84.147  1.00  0.00           H  
ATOM    313  H4'   G    10      28.690  11.244  85.476  1.00  0.00           H  
ATOM    314  H3'   G    10      28.639  11.838  82.700  1.00  0.00           H  
ATOM    315  H1'   G    10      28.801  14.373  85.269  1.00  0.00           H  
ATOM    316  H2'   G    10      27.406  13.710  83.136  1.00  0.00           H  
ATOM    317 HO2'   G    10      26.274  12.337  84.928  1.00  0.00           H  
ATOM    318  H1    G    10      28.749  19.028  81.389  1.00  0.00           H  
ATOM    319  H22   G    10      26.285  18.171  83.608  1.00  0.00           H  
ATOM    320  H21   G    10      26.861  19.314  82.496  1.00  0.00           H  
ATOM    321  H8    G    10      31.412  13.567  83.008  1.00  0.00           H  
ATOM    322  P     A    11      26.558  10.379  82.080  1.00  0.00           P  
ATOM    323  OP2   A    11      27.699   9.812  81.318  1.00  0.00           O  
ATOM    324  OP1   A    11      25.352   9.549  82.322  1.00  0.00           O  
ATOM    325  O5'   A    11      26.097  11.719  81.351  1.00  0.00           O  
ATOM    326  C5'   A    11      24.895  12.375  81.724  1.00  0.00           C  
ATOM    327  C4'   A    11      24.793  13.743  81.098  1.00  0.00           C  
ATOM    328  O4'   A    11      25.966  14.539  81.421  1.00  0.00           O  
ATOM    329  C3'   A    11      24.739  13.779  79.578  1.00  0.00           C  
ATOM    330  O3'   A    11      23.441  13.536  79.063  1.00  0.00           O  
ATOM    331  C1'   A    11      26.361  15.323  80.324  1.00  0.00           C  
ATOM    332  C2'   A    11      25.264  15.177  79.271  1.00  0.00           C  
ATOM    333  O2'   A    11      24.267  16.163  79.501  1.00  0.00           O  
ATOM    334  N1    A    11      30.532  16.353  77.479  1.00  0.00           N  
ATOM    335  C2    A    11      29.426  17.061  77.745  1.00  0.00           C  
ATOM    336  N3    A    11      28.377  16.731  78.495  1.00  0.00           N  
ATOM    337  C4    A    11      28.534  15.502  79.018  1.00  0.00           C  
ATOM    338  C5    A    11      29.613  14.657  78.837  1.00  0.00           C  
ATOM    339  C6    A    11      30.659  15.123  78.021  1.00  0.00           C  
ATOM    340  N6    A    11      31.760  14.418  77.754  1.00  0.00           N  
ATOM    341  N7    A    11      29.427  13.469  79.531  1.00  0.00           N  
ATOM    342  C8    A    11      28.261  13.621  80.108  1.00  0.00           C  
ATOM    343  N9    A    11      27.664  14.829  79.841  1.00  0.00           N  
ATOM    344  H5'   A    11      24.871  12.468  82.700  1.00  0.00           H  
ATOM    345 H5''   A    11      24.131  11.834  81.437  1.00  0.00           H  
ATOM    346  H4'   A    11      23.999  14.196  81.453  1.00  0.00           H  
ATOM    347  H3'   A    11      25.363  13.113  79.219  1.00  0.00           H  
ATOM    348  H1'   A    11      26.443  16.266  80.580  1.00  0.00           H  
ATOM    349  H2'   A    11      25.628  15.233  78.363  1.00  0.00           H  
ATOM    350 HO2'   A    11      24.030  16.581  78.648  1.00  0.00           H  
ATOM    351  H2    A    11      29.383  17.947  77.328  1.00  0.00           H  
ATOM    352  H61   A    11      32.457  14.797  77.177  1.00  0.00           H  
ATOM    353  H62   A    11      31.874  13.523  78.137  1.00  0.00           H  
ATOM    354  H8    A    11      27.851  12.936  80.678  1.00  0.00           H  
ATOM    355  P     A    12      23.249  13.106  77.526  1.00  0.00           P  
ATOM    356  OP2   A    12      24.502  12.451  77.072  1.00  0.00           O  
ATOM    357  OP1   A    12      21.958  12.385  77.407  1.00  0.00           O  
ATOM    358  O5'   A    12      23.112  14.493  76.753  1.00  0.00           O  
ATOM    359  C5'   A    12      22.011  15.357  76.995  1.00  0.00           C  
ATOM    360  C4'   A    12      22.198  16.693  76.322  1.00  0.00           C  
ATOM    361  O4'   A    12      23.469  17.258  76.748  1.00  0.00           O  
ATOM    362  C3'   A    12      22.295  16.669  74.804  1.00  0.00           C  
ATOM    363  O3'   A    12      21.033  16.560  74.169  1.00  0.00           O  
ATOM    364  C1'   A    12      23.991  18.030  75.686  1.00  0.00           C  
ATOM    365  C2'   A    12      23.040  17.963  74.502  1.00  0.00           C  
ATOM    366  O2'   A    12      22.166  19.082  74.540  1.00  0.00           O  
ATOM    367  N1    A    12      28.459  19.163  73.382  1.00  0.00           N  
ATOM    368  C2    A    12      27.327  19.860  73.543  1.00  0.00           C  
ATOM    369  N3    A    12      26.200  19.503  74.155  1.00  0.00           N  
ATOM    370  C4    A    12      26.301  18.257  74.649  1.00  0.00           C  
ATOM    371  C5    A    12      27.397  17.419  74.564  1.00  0.00           C  
ATOM    372  C6    A    12      28.528  17.914  73.892  1.00  0.00           C  
ATOM    373  N6    A    12      29.657  17.220  73.731  1.00  0.00           N  
ATOM    374  N7    A    12      27.138  16.207  75.191  1.00  0.00           N  
ATOM    375  C8    A    12      25.912  16.338  75.633  1.00  0.00           C  
ATOM    376  N9    A    12      25.344  17.554  75.341  1.00  0.00           N  
ATOM    377  H5'   A    12      21.919  15.495  77.961  1.00  0.00           H  
ATOM    378 H5''   A    12      21.195  14.938  76.654  1.00  0.00           H  
ATOM    379  H4'   A    12      21.468  17.290  76.594  1.00  0.00           H  
ATOM    380  H3'   A    12      22.849  15.908  74.530  1.00  0.00           H  
ATOM    381  H1'   A    12      24.043  18.954  76.011  1.00  0.00           H  
ATOM    382  H2'   A    12      23.524  17.909  73.651  1.00  0.00           H  
ATOM    383 HO2'   A    12      22.659  19.881  74.261  1.00  0.00           H  
ATOM    384  H2    A    12      27.329  20.760  73.155  1.00  0.00           H  
ATOM    385  H61   A    12      30.414  17.619  73.252  1.00  0.00           H  
ATOM    386  H62   A    12      29.730  16.312  74.092  1.00  0.00           H  
ATOM    387  H8    A    12      25.443  15.633  76.127  1.00  0.00           H  
ATOM    388  P     A    13      20.884  15.718  72.808  1.00  0.00           P  
ATOM    389  OP2   A    13      21.455  14.367  73.037  1.00  0.00           O  
ATOM    390  OP1   A    13      19.484  15.853  72.334  1.00  0.00           O  
ATOM    391  O5'   A    13      21.829  16.483  71.777  1.00  0.00           O  
ATOM    392  C5'   A    13      21.535  17.809  71.365  1.00  0.00           C  
ATOM    393  C4'   A    13      22.731  18.469  70.724  1.00  0.00           C  
ATOM    394  O4'   A    13      23.220  17.632  69.638  1.00  0.00           O  
ATOM    395  C3'   A    13      22.480  19.823  70.079  1.00  0.00           C  
ATOM    396  O3'   A    13      22.503  20.893  71.008  1.00  0.00           O  
ATOM    397  C1'   A    13      23.755  18.453  68.613  1.00  0.00           C  
ATOM    398  C2'   A    13      23.620  19.914  69.074  1.00  0.00           C  
ATOM    399  O2'   A    13      24.830  20.308  69.704  1.00  0.00           O  
ATOM    400  N1    A    13      23.853  18.810  63.473  1.00  0.00           N  
ATOM    401  C2    A    13      24.738  19.157  64.417  1.00  0.00           C  
ATOM    402  N3    A    13      24.648  19.035  65.739  1.00  0.00           N  
ATOM    403  C4    A    13      23.474  18.479  66.086  1.00  0.00           C  
ATOM    404  C5    A    13      22.466  18.071  65.233  1.00  0.00           C  
ATOM    405  C6    A    13      22.684  18.253  63.856  1.00  0.00           C  
ATOM    406  N6    A    13      21.802  17.909  62.915  1.00  0.00           N  
ATOM    407  N7    A    13      21.401  17.541  65.949  1.00  0.00           N  
ATOM    408  C8    A    13      21.783  17.639  67.198  1.00  0.00           C  
ATOM    409  N9    A    13      23.028  18.198  67.355  1.00  0.00           N  
ATOM    410  H5'   A    13      21.261  18.334  72.146  1.00  0.00           H  
ATOM    411 H5''   A    13      20.798  17.789  70.720  1.00  0.00           H  
ATOM    412  H4'   A    13      23.437  18.567  71.397  1.00  0.00           H  
ATOM    413  H3'   A    13      21.626  19.797  69.598  1.00  0.00           H  
ATOM    414  H1'   A    13      24.704  18.236  68.491  1.00  0.00           H  
ATOM    415  H2'   A    13      23.392  20.503  68.325  1.00  0.00           H  
ATOM    416 HO2'   A    13      24.618  20.788  70.531  1.00  0.00           H  
ATOM    417  H2    A    13      25.570  19.557  64.087  1.00  0.00           H  
ATOM    418  H61   A    13      22.011  18.061  61.969  1.00  0.00           H  
ATOM    419  H62   A    13      20.948  17.502  63.168  1.00  0.00           H  
ATOM    420  H8    A    13      21.231  17.341  67.952  1.00  0.00           H  
ATOM    421  P     G    14      22.199  22.381  70.504  1.00  0.00           P  
ATOM    422  OP2   G    14      21.704  22.246  69.110  1.00  0.00           O  
ATOM    423  OP1   G    14      21.324  22.992  71.538  1.00  0.00           O  
ATOM    424  O5'   G    14      23.563  23.204  70.465  1.00  0.00           O  
ATOM    425  C5'   G    14      24.263  23.511  71.662  1.00  0.00           C  
ATOM    426  C4'   G    14      25.751  23.598  71.426  1.00  0.00           C  
ATOM    427  O4'   G    14      26.156  22.451  70.635  1.00  0.00           O  
ATOM    428  C3'   G    14      26.230  24.795  70.619  1.00  0.00           C  
ATOM    429  O3'   G    14      26.339  25.977  71.394  1.00  0.00           O  
ATOM    430  C1'   G    14      27.220  22.840  69.770  1.00  0.00           C  
ATOM    431  C2'   G    14      27.549  24.304  70.042  1.00  0.00           C  
ATOM    432  O2'   G    14      28.591  24.377  71.003  1.00  0.00           O  
ATOM    433  N1    G    14      28.837  21.984  65.020  1.00  0.00           N  
ATOM    434  C2    G    14      29.564  22.162  66.172  1.00  0.00           C  
ATOM    435  N2    G    14      30.898  22.107  66.049  1.00  0.00           N  
ATOM    436  N3    G    14      29.024  22.380  67.360  1.00  0.00           N  
ATOM    437  C4    G    14      27.675  22.406  67.304  1.00  0.00           C  
ATOM    438  C5    G    14      26.855  22.239  66.209  1.00  0.00           C  
ATOM    439  C6    G    14      27.448  22.007  64.940  1.00  0.00           C  
ATOM    440  O6    G    14      26.891  21.834  63.850  1.00  0.00           O  
ATOM    441  N7    G    14      25.520  22.336  66.573  1.00  0.00           N  
ATOM    442  C8    G    14      25.551  22.556  67.859  1.00  0.00           C  
ATOM    443  N9    G    14      26.827  22.610  68.367  1.00  0.00           N  
ATOM    444  H5'   G    14      24.085  22.812  72.325  1.00  0.00           H  
ATOM    445 H5''   G    14      23.943  24.370  72.008  1.00  0.00           H  
ATOM    446  H4'   G    14      26.231  23.578  72.281  1.00  0.00           H  
ATOM    447  H3'   G    14      25.602  24.950  69.884  1.00  0.00           H  
ATOM    448  H1'   G    14      27.998  22.285  69.986  1.00  0.00           H  
ATOM    449  H2'   G    14      27.780  24.781  69.218  1.00  0.00           H  
ATOM    450 HO2'   G    14      29.379  23.907  70.656  1.00  0.00           H  
ATOM    451  H1    G    14      29.333  21.828  64.189  1.00  0.00           H  
ATOM    452  H22   G    14      31.469  22.227  66.837  1.00  0.00           H  
ATOM    453  H21   G    14      31.306  21.946  65.172  1.00  0.00           H  
ATOM    454  H8    G    14      24.746  22.671  68.406  1.00  0.00           H  
ATOM    455  P     G    15      26.588  27.393  70.676  1.00  0.00           P  
ATOM    456  OP2   G    15      26.971  27.132  69.265  1.00  0.00           O  
ATOM    457  OP1   G    15      25.425  28.269  70.971  1.00  0.00           O  
ATOM    458  O5'   G    15      27.858  27.991  71.430  1.00  0.00           O  
ATOM    459  C5'   G    15      28.693  28.953  70.802  1.00  0.00           C  
ATOM    460  C4'   G    15      30.117  28.862  71.299  1.00  0.00           C  
ATOM    461  O4'   G    15      30.800  27.744  70.664  1.00  0.00           O  
ATOM    462  C3'   G    15      31.049  30.032  71.019  1.00  0.00           C  
ATOM    463  O3'   G    15      30.830  31.163  71.863  1.00  0.00           O  
ATOM    464  C1'   G    15      32.179  28.002  70.649  1.00  0.00           C  
ATOM    465  C2'   G    15      32.402  29.382  71.272  1.00  0.00           C  
ATOM    466  O2'   G    15      32.685  29.227  72.646  1.00  0.00           O  
ATOM    467  N1    G    15      36.257  28.230  67.641  1.00  0.00           N  
ATOM    468  C2    G    15      36.186  28.178  69.008  1.00  0.00           C  
ATOM    469  N2    G    15      37.353  28.220  69.664  1.00  0.00           N  
ATOM    470  N3    G    15      35.053  28.093  69.686  1.00  0.00           N  
ATOM    471  C4    G    15      33.977  28.063  68.871  1.00  0.00           C  
ATOM    472  C5    G    15      33.941  28.106  67.493  1.00  0.00           C  
ATOM    473  C6    G    15      35.166  28.197  66.780  1.00  0.00           C  
ATOM    474  O6    G    15      35.344  28.244  65.561  1.00  0.00           O  
ATOM    475  N7    G    15      32.631  28.046  67.031  1.00  0.00           N  
ATOM    476  C8    G    15      31.907  27.974  68.118  1.00  0.00           C  
ATOM    477  N9    G    15      32.659  27.999  69.271  1.00  0.00           N  
ATOM    478  H5'   G    15      28.345  29.849  70.990  1.00  0.00           H  
ATOM    479 H5''   G    15      28.681  28.802  69.833  1.00  0.00           H  
ATOM    480  H4'   G    15      30.016  28.778  72.390  1.00  0.00           H  
ATOM    481  H3'   G    15      30.936  30.458  70.011  1.00  0.00           H  
ATOM    482  H1'   G    15      32.789  27.290  71.224  1.00  0.00           H  
ATOM    483  H2'   G    15      33.239  29.977  70.879  1.00  0.00           H  
ATOM    484 HO2'   G    15      33.538  29.701  72.867  1.00  0.00           H  
ATOM    485  H1    G    15      37.165  28.298  67.228  1.00  0.00           H  
ATOM    486  H22   G    15      37.366  28.186  70.663  1.00  0.00           H  
ATOM    487  H21   G    15      38.211  28.285  69.155  1.00  0.00           H  
ATOM    488  H8    G    15      30.808  27.914  68.113  1.00  0.00           H  
ATOM    489  P     G    16      31.375  32.618  71.413  1.00  0.00           P  
ATOM    490  OP2   G    16      31.197  32.782  69.942  1.00  0.00           O  
ATOM    491  OP1   G    16      30.802  33.626  72.339  1.00  0.00           O  
ATOM    492  O5'   G    16      32.942  32.544  71.680  1.00  0.00           O  
ATOM    493  C5'   G    16      33.478  32.596  73.010  1.00  0.00           C  
ATOM    494  C4'   G    16      34.945  32.252  72.980  1.00  0.00           C  
ATOM    495  O4'   G    16      35.170  31.136  72.078  1.00  0.00           O  
ATOM    496  C3'   G    16      35.876  33.338  72.465  1.00  0.00           C  
ATOM    497  O3'   G    16      36.178  34.319  73.443  1.00  0.00           O  
ATOM    498  C1'   G    16      36.429  31.302  71.402  1.00  0.00           C  
ATOM    499  C2'   G    16      37.089  32.545  72.000  1.00  0.00           C  
ATOM    500  O2'   G    16      37.901  32.153  73.098  1.00  0.00           O  
ATOM    501  N1    G    16      38.678  31.345  66.835  1.00  0.00           N  
ATOM    502  C2    G    16      39.235  31.195  68.082  1.00  0.00           C  
ATOM    503  N2    G    16      40.566  31.037  68.124  1.00  0.00           N  
ATOM    504  N3    G    16      38.539  31.201  69.207  1.00  0.00           N  
ATOM    505  C4    G    16      37.219  31.372  68.983  1.00  0.00           C  
ATOM    506  C5    G    16      36.562  31.528  67.781  1.00  0.00           C  
ATOM    507  C6    G    16      37.321  31.520  66.582  1.00  0.00           C  
ATOM    508  O6    G    16      36.923  31.644  65.418  1.00  0.00           O  
ATOM    509  N7    G    16      35.197  31.675  67.980  1.00  0.00           N  
ATOM    510  C8    G    16      35.050  31.606  69.275  1.00  0.00           C  
ATOM    511  N9    G    16      36.236  31.422  69.945  1.00  0.00           N  
ATOM    512  H5'   G    16      32.940  31.893  73.661  1.00  0.00           H  
ATOM    513 H5''   G    16      33.335  33.601  73.434  1.00  0.00           H  
ATOM    514  H4'   G    16      35.229  31.991  73.882  1.00  0.00           H  
ATOM    515  H3'   G    16      35.462  33.775  71.689  1.00  0.00           H  
ATOM    516  H1'   G    16      36.982  30.515  71.595  1.00  0.00           H  
ATOM    517  H2'   G    16      37.605  33.037  71.326  1.00  0.00           H  
ATOM    518 HO2'   G    16      37.698  32.727  73.866  1.00  0.00           H  
ATOM    519  H1    G    16      39.281  31.325  66.063  1.00  0.00           H  
ATOM    520  H22   G    16      41.018  30.926  68.987  1.00  0.00           H  
ATOM    521  H21   G    16      41.088  31.031  67.296  1.00  0.00           H  
ATOM    522  H8    G    16      34.182  31.677  69.724  1.00  0.00           H  
ATOM    523  P     G    17      36.652  35.789  72.993  1.00  0.00           P  
ATOM    524  OP2   G    17      35.776  36.233  71.879  1.00  0.00           O  
ATOM    525  OP1   G    17      36.769  36.627  74.214  1.00  0.00           O  
ATOM    526  O5'   G    17      38.116  35.560  72.410  1.00  0.00           O  
ATOM    527  C5'   G    17      39.209  35.278  73.271  1.00  0.00           C  
ATOM    528  C4'   G    17      40.508  35.190  72.509  1.00  0.00           C  
ATOM    529  O4'   G    17      40.442  34.104  71.550  1.00  0.00           O  
ATOM    530  C3'   G    17      40.871  36.406  71.668  1.00  0.00           C  
ATOM    531  O3'   G    17      41.411  37.468  72.435  1.00  0.00           O  
ATOM    532  C1'   G    17      41.227  34.456  70.381  1.00  0.00           C  
ATOM    533  C2'   G    17      41.848  35.827  70.654  1.00  0.00           C  
ATOM    534  O2'   G    17      43.135  35.645  71.223  1.00  0.00           O  
ATOM    535  N1    G    17      41.228  34.480  65.290  1.00  0.00           N  
ATOM    536  C2    G    17      42.287  34.489  66.165  1.00  0.00           C  
ATOM    537  N2    G    17      43.511  34.506  65.617  1.00  0.00           N  
ATOM    538  N3    G    17      42.158  34.480  67.481  1.00  0.00           N  
ATOM    539  C4    G    17      40.864  34.464  67.862  1.00  0.00           C  
ATOM    540  C5    G    17      39.734  34.453  67.072  1.00  0.00           C  
ATOM    541  C6    G    17      39.886  34.463  65.660  1.00  0.00           C  
ATOM    542  O6    G    17      39.008  34.456  64.791  1.00  0.00           O  
ATOM    543  N7    G    17      38.587  34.436  67.851  1.00  0.00           N  
ATOM    544  C8    G    17      39.031  34.437  69.079  1.00  0.00           C  
ATOM    545  N9    G    17      40.402  34.452  69.158  1.00  0.00           N  
ATOM    546  H5'   G    17      39.046  34.426  73.726  1.00  0.00           H  
ATOM    547 H5''   G    17      39.278  35.989  73.942  1.00  0.00           H  
ATOM    548  H4'   G    17      41.236  35.012  73.141  1.00  0.00           H  
ATOM    549  H3'   G    17      40.071  36.723  71.198  1.00  0.00           H  
ATOM    550  H1'   G    17      41.939  33.787  70.298  1.00  0.00           H  
ATOM    551  H2'   G    17      41.884  36.372  69.839  1.00  0.00           H  
ATOM    552 HO2'   G    17      43.214  36.208  72.021  1.00  0.00           H  
ATOM    553  H1    G    17      41.430  34.487  64.331  1.00  0.00           H  
ATOM    554  H22   G    17      44.306  34.513  66.192  1.00  0.00           H  
ATOM    555  H21   G    17      43.615  34.512  64.642  1.00  0.00           H  
ATOM    556  H8    G    17      38.445  34.425  69.864  1.00  0.00           H  
ATOM    557  P     U    18      41.087  38.993  72.042  1.00  0.00           P  
ATOM    558  OP2   U    18      39.617  39.123  71.884  1.00  0.00           O  
ATOM    559  OP1   U    18      41.804  39.876  72.997  1.00  0.00           O  
ATOM    560  O5'   U    18      41.756  39.172  70.608  1.00  0.00           O  
ATOM    561  C5'   U    18      43.165  39.102  70.446  1.00  0.00           C  
ATOM    562  C4'   U    18      43.559  39.087  68.989  1.00  0.00           C  
ATOM    563  O4'   U    18      43.039  37.893  68.348  1.00  0.00           O  
ATOM    564  C3'   U    18      43.020  40.228  68.138  1.00  0.00           C  
ATOM    565  O3'   U    18      43.770  41.422  68.274  1.00  0.00           O  
ATOM    566  C1'   U    18      42.653  38.189  67.001  1.00  0.00           C  
ATOM    567  C2'   U    18      43.057  39.640  66.734  1.00  0.00           C  
ATOM    568  O2'   U    18      44.373  39.661  66.201  1.00  0.00           O  
ATOM    569  N1    U    18      41.197  37.968  66.820  1.00  0.00           N  
ATOM    570  C2    U    18      40.733  37.846  65.524  1.00  0.00           C  
ATOM    571  O2    U    18      41.461  37.912  64.548  1.00  0.00           O  
ATOM    572  N3    U    18      39.380  37.643  65.406  1.00  0.00           N  
ATOM    573  C4    U    18      38.460  37.552  66.428  1.00  0.00           C  
ATOM    574  O4    U    18      37.272  37.367  66.158  1.00  0.00           O  
ATOM    575  C5    U    18      39.012  37.686  67.742  1.00  0.00           C  
ATOM    576  C6    U    18      40.326  37.884  67.887  1.00  0.00           C  
ATOM    577  H5'   U    18      43.495  38.285  70.874  1.00  0.00           H  
ATOM    578 H5''   U    18      43.576  39.879  70.880  1.00  0.00           H  
ATOM    579  H4'   U    18      44.537  39.081  68.927  1.00  0.00           H  
ATOM    580  H3'   U    18      42.089  40.402  68.388  1.00  0.00           H  
ATOM    581  H1'   U    18      43.146  37.597  66.395  1.00  0.00           H  
ATOM    582  H2'   U    18      42.417  40.086  66.140  1.00  0.00           H  
ATOM    583 HO2'   U    18      44.907  40.318  66.694  1.00  0.00           H  
ATOM    584  H3    U    18      39.031  37.554  64.494  1.00  0.00           H  
ATOM    585  H5    U    18      38.430  37.633  68.529  1.00  0.00           H  
ATOM    586  H6    U    18      40.679  37.974  68.795  1.00  0.00           H  
ATOM    587  P     C    19      43.075  42.848  68.013  1.00  0.00           P  
ATOM    588  OP2   C    19      41.701  42.800  68.573  1.00  0.00           O  
ATOM    589  OP1   C    19      44.015  43.906  68.462  1.00  0.00           O  
ATOM    590  O5'   C    19      42.958  42.935  66.427  1.00  0.00           O  
ATOM    591  C5'   C    19      44.110  43.127  65.620  1.00  0.00           C  
ATOM    592  C4'   C    19      43.780  43.047  64.149  1.00  0.00           C  
ATOM    593  O4'   C    19      43.215  41.746  63.840  1.00  0.00           O  
ATOM    594  C3'   C    19      42.738  44.031  63.641  1.00  0.00           C  
ATOM    595  O3'   C    19      43.269  45.324  63.403  1.00  0.00           O  
ATOM    596  C1'   C    19      42.206  41.879  62.824  1.00  0.00           C  
ATOM    597  C2'   C    19      42.216  43.345  62.387  1.00  0.00           C  
ATOM    598  O2'   C    19      43.120  43.498  61.301  1.00  0.00           O  
ATOM    599  N1    C    19      40.876  41.449  63.322  1.00  0.00           N  
ATOM    600  C2    C    19      39.888  41.123  62.385  1.00  0.00           C  
ATOM    601  O2    C    19      40.150  41.203  61.175  1.00  0.00           O  
ATOM    602  N3    C    19      38.668  40.727  62.813  1.00  0.00           N  
ATOM    603  C4    C    19      38.411  40.649  64.118  1.00  0.00           C  
ATOM    604  N4    C    19      37.192  40.254  64.495  1.00  0.00           N  
ATOM    605  C5    C    19      39.393  40.975  65.096  1.00  0.00           C  
ATOM    606  C6    C    19      40.597  41.364  64.661  1.00  0.00           C  
ATOM    607  H5'   C    19      44.770  42.437  65.838  1.00  0.00           H  
ATOM    608 H5''   C    19      44.492  44.009  65.813  1.00  0.00           H  
ATOM    609  H4'   C    19      44.606  43.163  63.633  1.00  0.00           H  
ATOM    610  H3'   C    19      42.012  44.098  64.296  1.00  0.00           H  
ATOM    611  H1'   C    19      42.468  41.312  62.068  1.00  0.00           H  
ATOM    612  H2'   C    19      41.316  43.657  62.155  1.00  0.00           H  
ATOM    613 HO2'   C    19      43.711  44.257  61.484  1.00  0.00           H  
ATOM    614  H42   C    19      36.972  40.187  65.447  1.00  0.00           H  
ATOM    615  H41   C    19      36.518  40.032  63.819  1.00  0.00           H  
ATOM    616  H5    C    19      39.194  40.914  66.054  1.00  0.00           H  
ATOM    617  H6    C    19      41.287  41.592  65.318  1.00  0.00           H  
ATOM    618  P     A    20      42.331  46.607  63.591  1.00  0.00           P  
ATOM    619  OP2   A    20      41.475  46.369  64.779  1.00  0.00           O  
ATOM    620  OP1   A    20      43.196  47.812  63.539  1.00  0.00           O  
ATOM    621  O5'   A    20      41.408  46.589  62.295  1.00  0.00           O  
ATOM    622  C5'   A    20      41.977  46.799  60.998  1.00  0.00           C  
ATOM    623  C4'   A    20      40.944  46.585  59.920  1.00  0.00           C  
ATOM    624  O4'   A    20      40.466  45.212  59.937  1.00  0.00           O  
ATOM    625  C3'   A    20      39.670  47.402  60.020  1.00  0.00           C  
ATOM    626  O3'   A    20      39.855  48.742  59.579  1.00  0.00           O  
ATOM    627  C1'   A    20      39.120  45.167  59.498  1.00  0.00           C  
ATOM    628  C2'   A    20      38.733  46.600  59.127  1.00  0.00           C  
ATOM    629  O2'   A    20      38.993  46.786  57.750  1.00  0.00           O  
ATOM    630  N1    A    20      34.677  42.903  60.680  1.00  0.00           N  
ATOM    631  C2    A    20      35.234  43.249  59.517  1.00  0.00           C  
ATOM    632  N3    A    20      36.410  43.820  59.284  1.00  0.00           N  
ATOM    633  C4    A    20      37.064  44.043  60.433  1.00  0.00           C  
ATOM    634  C5    A    20      36.625  43.739  61.708  1.00  0.00           C  
ATOM    635  C6    A    20      35.355  43.139  61.818  1.00  0.00           C  
ATOM    636  N6    A    20      34.787  42.798  62.970  1.00  0.00           N  
ATOM    637  N7    A    20      37.571  44.110  62.654  1.00  0.00           N  
ATOM    638  C8    A    20      38.544  44.631  61.940  1.00  0.00           C  
ATOM    639  N9    A    20      38.296  44.635  60.587  1.00  0.00           N  
ATOM    640  H5'   A    20      42.819  46.110  60.839  1.00  0.00           H  
ATOM    641 H5''   A    20      42.378  47.821  60.922  1.00  0.00           H  
ATOM    642  H4'   A    20      41.458  46.878  58.993  1.00  0.00           H  
ATOM    643  H3'   A    20      39.297  47.514  61.049  1.00  0.00           H  
ATOM    644  H1'   A    20      38.925  44.544  58.614  1.00  0.00           H  
ATOM    645  H2'   A    20      37.679  46.887  59.252  1.00  0.00           H  
ATOM    646 HO2'   A    20      39.327  47.717  57.596  1.00  0.00           H  
ATOM    647  H2    A    20      34.633  43.030  58.624  1.00  0.00           H  
ATOM    648  H61   A    20      33.879  42.377  62.976  1.00  0.00           H  
ATOM    649  H62   A    20      35.266  42.961  63.832  1.00  0.00           H  
ATOM    650  H8    A    20      39.468  45.033  62.383  1.00  0.00           H  
ATOM    651  P     A    21      39.036  49.941  60.270  1.00  0.00           P  
ATOM    652  OP2   A    21      38.859  49.608  61.705  1.00  0.00           O  
ATOM    653  OP1   A    21      39.683  51.221  59.887  1.00  0.00           O  
ATOM    654  O5'   A    21      37.605  49.882  59.570  1.00  0.00           O  
ATOM    655  C5'   A    21      37.458  50.167  58.187  1.00  0.00           C  
ATOM    656  C4'   A    21      36.051  49.900  57.713  1.00  0.00           C  
ATOM    657  O4'   A    21      35.770  48.478  57.759  1.00  0.00           O  
ATOM    658  C3'   A    21      34.937  50.502  58.556  1.00  0.00           C  
ATOM    659  O3'   A    21      34.745  51.885  58.313  1.00  0.00           O  
ATOM    660  C1'   A    21      34.388  48.307  57.997  1.00  0.00           C  
ATOM    661  C2'   A    21      33.745  49.682  58.082  1.00  0.00           C  
ATOM    662  O2'   A    21      33.320  50.090  56.790  1.00  0.00           O  
ATOM    663  N1    A    21      31.224  45.165  60.579  1.00  0.00           N  
ATOM    664  C2    A    21      31.122  45.763  59.386  1.00  0.00           C  
ATOM    665  N3    A    21      31.985  46.571  58.773  1.00  0.00           N  
ATOM    666  C4    A    21      33.082  46.755  59.529  1.00  0.00           C  
ATOM    667  C5    A    21      33.332  46.208  60.773  1.00  0.00           C  
ATOM    668  C6    A    21      32.339  45.370  61.313  1.00  0.00           C  
ATOM    669  N6    A    21      32.441  44.773  62.502  1.00  0.00           N  
ATOM    670  N7    A    21      34.568  46.620  61.251  1.00  0.00           N  
ATOM    671  C8    A    21      35.031  47.393  60.300  1.00  0.00           C  
ATOM    672  N9    A    21      34.183  47.520  59.227  1.00  0.00           N  
ATOM    673  H5'   A    21      38.079  49.606  57.677  1.00  0.00           H  
ATOM    674 H5''   A    21      37.675  51.109  58.029  1.00  0.00           H  
ATOM    675  H4'   A    21      35.965  50.208  56.787  1.00  0.00           H  
ATOM    676  H3'   A    21      35.114  50.316  59.502  1.00  0.00           H  
ATOM    677  H1'   A    21      34.016  47.819  57.231  1.00  0.00           H  
ATOM    678  H2'   A    21      33.011  49.707  58.731  1.00  0.00           H  
ATOM    679 HO2'   A    21      33.506  51.046  56.681  1.00  0.00           H  
ATOM    680  H2    A    21      30.293  45.582  58.894  1.00  0.00           H  
ATOM    681  H61   A    21      31.715  44.199  62.826  1.00  0.00           H  
ATOM    682  H62   A    21      33.241  44.908  63.052  1.00  0.00           H  
ATOM    683  H8    A    21      35.901  47.841  60.350  1.00  0.00           H  
ATOM    684  P     C    22      34.249  52.851  59.498  1.00  0.00           P  
ATOM    685  OP2   C    22      34.870  52.384  60.764  1.00  0.00           O  
ATOM    686  OP1   C    22      34.448  54.256  59.059  1.00  0.00           O  
ATOM    687  O5'   C    22      32.682  52.581  59.588  1.00  0.00           O  
ATOM    688  C5'   C    22      31.819  52.931  58.516  1.00  0.00           C  
ATOM    689  C4'   C    22      30.438  52.352  58.701  1.00  0.00           C  
ATOM    690  O4'   C    22      30.516  50.896  58.736  1.00  0.00           O  
ATOM    691  C3'   C    22      29.732  52.704  60.001  1.00  0.00           C  
ATOM    692  O3'   C    22      29.199  54.018  60.001  1.00  0.00           O  
ATOM    693  C1'   C    22      29.517  50.410  59.608  1.00  0.00           C  
ATOM    694  C2'   C    22      28.705  51.600  60.111  1.00  0.00           C  
ATOM    695  O2'   C    22      27.609  51.827  59.238  1.00  0.00           O  
ATOM    696  N1    C    22      30.138  49.643  60.716  1.00  0.00           N  
ATOM    697  C2    C    22      29.383  48.639  61.335  1.00  0.00           C  
ATOM    698  O2    C    22      28.226  48.422  60.943  1.00  0.00           O  
ATOM    699  N3    C    22      29.926  47.924  62.347  1.00  0.00           N  
ATOM    700  C4    C    22      31.171  48.177  62.750  1.00  0.00           C  
ATOM    701  N4    C    22      31.666  47.447  63.753  1.00  0.00           N  
ATOM    702  C5    C    22      31.964  49.191  62.143  1.00  0.00           C  
ATOM    703  C6    C    22      31.417  49.891  61.142  1.00  0.00           C  
ATOM    704  H5'   C    22      32.198  52.593  57.678  1.00  0.00           H  
ATOM    705 H5''   C    22      31.752  53.907  58.466  1.00  0.00           H  
ATOM    706  H4'   C    22      29.879  52.622  57.944  1.00  0.00           H  
ATOM    707  H3'   C    22      30.367  52.632  60.744  1.00  0.00           H  
ATOM    708  H1'   C    22      28.933  49.819  59.089  1.00  0.00           H  
ATOM    709  H2'   C    22      28.410  51.476  61.038  1.00  0.00           H  
ATOM    710 HO2'   C    22      27.475  52.792  59.136  1.00  0.00           H  
ATOM    711  H42   C    22      32.578  47.609  64.072  1.00  0.00           H  
ATOM    712  H41   C    22      31.117  46.750  64.169  1.00  0.00           H  
ATOM    713  H5    C    22      32.879  49.370  62.446  1.00  0.00           H  
ATOM    714  H6    C    22      31.947  50.593  60.711  1.00  0.00           H  
ATOM    715  P     A    23      29.195  54.888  61.353  1.00  0.00           P  
ATOM    716  OP2   A    23      30.528  54.753  61.991  1.00  0.00           O  
ATOM    717  OP1   A    23      28.668  56.237  61.031  1.00  0.00           O  
ATOM    718  O5'   A    23      28.129  54.151  62.281  1.00  0.00           O  
ATOM    719  C5'   A    23      26.762  54.076  61.904  1.00  0.00           C  
ATOM    720  C4'   A    23      25.998  53.113  62.777  1.00  0.00           C  
ATOM    721  O4'   A    23      26.540  51.780  62.639  1.00  0.00           O  
ATOM    722  C3'   A    23      26.080  53.361  64.275  1.00  0.00           C  
ATOM    723  O3'   A    23      25.237  54.414  64.710  1.00  0.00           O  
ATOM    724  C1'   A    23      26.429  51.084  63.865  1.00  0.00           C  
ATOM    725  C2'   A    23      25.695  52.006  64.831  1.00  0.00           C  
ATOM    726  O2'   A    23      24.297  51.783  64.722  1.00  0.00           O  
ATOM    727  N1    A    23      29.247  47.963  66.843  1.00  0.00           N  
ATOM    728  C2    A    23      27.932  48.029  66.599  1.00  0.00           C  
ATOM    729  N3    A    23      27.264  48.869  65.811  1.00  0.00           N  
ATOM    730  C4    A    23      28.105  49.735  65.218  1.00  0.00           C  
ATOM    731  C5    A    23      29.478  49.792  65.369  1.00  0.00           C  
ATOM    732  C6    A    23      30.064  48.848  66.231  1.00  0.00           C  
ATOM    733  N6    A    23      31.375  48.782  66.475  1.00  0.00           N  
ATOM    734  N7    A    23      30.014  50.817  64.602  1.00  0.00           N  
ATOM    735  C8    A    23      28.970  51.348  64.014  1.00  0.00           C  
ATOM    736  N9    A    23      27.782  50.743  64.341  1.00  0.00           N  
ATOM    737  H5'   A    23      26.704  53.778  60.972  1.00  0.00           H  
ATOM    738 H5''   A    23      26.359  54.966  61.980  1.00  0.00           H  
ATOM    739  H4'   A    23      25.060  53.103  62.493  1.00  0.00           H  
ATOM    740  H3'   A    23      27.009  53.562  64.518  1.00  0.00           H  
ATOM    741  H1'   A    23      25.909  50.262  63.740  1.00  0.00           H  
ATOM    742  H2'   A    23      26.010  51.892  65.752  1.00  0.00           H  
ATOM    743 HO2'   A    23      23.838  52.648  64.696  1.00  0.00           H  
ATOM    744  H2    A    23      27.384  47.365  67.067  1.00  0.00           H  
ATOM    745  H61   A    23      31.726  48.100  67.086  1.00  0.00           H  
ATOM    746  H62   A    23      31.987  49.413  66.042  1.00  0.00           H  
ATOM    747  H8    A    23      29.032  52.107  63.397  1.00  0.00           H  
ATOM    748  P     G    24      25.666  55.329  65.960  1.00  0.00           P  
ATOM    749  OP2   G    24      27.138  55.516  65.908  1.00  0.00           O  
ATOM    750  OP1   G    24      24.775  56.517  65.988  1.00  0.00           O  
ATOM    751  O5'   G    24      25.328  54.430  67.231  1.00  0.00           O  
ATOM    752  C5'   G    24      23.996  54.013  67.496  1.00  0.00           C  
ATOM    753  C4'   G    24      23.919  53.158  68.736  1.00  0.00           C  
ATOM    754  O4'   G    24      24.659  51.929  68.534  1.00  0.00           O  
ATOM    755  C3'   G    24      24.535  53.752  69.995  1.00  0.00           C  
ATOM    756  O3'   G    24      23.688  54.691  70.635  1.00  0.00           O  
ATOM    757  C1'   G    24      25.212  51.498  69.775  1.00  0.00           C  
ATOM    758  C2'   G    24      24.809  52.516  70.841  1.00  0.00           C  
ATOM    759  O2'   G    24      23.630  52.062  71.489  1.00  0.00           O  
ATOM    760  N1    G    24      29.520  49.785  71.876  1.00  0.00           N  
ATOM    761  C2    G    24      28.228  49.699  72.337  1.00  0.00           C  
ATOM    762  N2    G    24      28.055  49.075  73.511  1.00  0.00           N  
ATOM    763  N3    G    24      27.181  50.188  71.693  1.00  0.00           N  
ATOM    764  C4    G    24      27.533  50.781  70.533  1.00  0.00           C  
ATOM    765  C5    G    24      28.790  50.920  69.984  1.00  0.00           C  
ATOM    766  C6    G    24      29.905  50.392  70.685  1.00  0.00           C  
ATOM    767  O6    G    24      31.098  50.414  70.363  1.00  0.00           O  
ATOM    768  N7    G    24      28.727  51.595  68.773  1.00  0.00           N  
ATOM    769  C8    G    24      27.456  51.849  68.611  1.00  0.00           C  
ATOM    770  N9    G    24      26.676  51.383  69.641  1.00  0.00           N  
ATOM    771  H5'   G    24      23.664  53.499  66.731  1.00  0.00           H  
ATOM    772 H5''   G    24      23.432  54.806  67.617  1.00  0.00           H  
ATOM    773  H4'   G    24      22.980  52.938  68.912  1.00  0.00           H  
ATOM    774  H3'   G    24      25.385  54.180  69.766  1.00  0.00           H  
ATOM    775  H1'   G    24      24.834  50.622  70.000  1.00  0.00           H  
ATOM    776  H2'   G    24      25.537  52.672  71.479  1.00  0.00           H  
ATOM    777 HO2'   G    24      23.069  52.835  71.708  1.00  0.00           H  
ATOM    778  H1    G    24      30.226  49.390  72.429  1.00  0.00           H  
ATOM    779  H22   G    24      27.155  48.983  73.889  1.00  0.00           H  
ATOM    780  H21   G    24      28.826  48.710  73.994  1.00  0.00           H  
ATOM    781  H8    G    24      27.097  52.323  67.832  1.00  0.00           H  
ATOM    782  P     C    25      24.271  56.111  71.110  1.00  0.00           P  
ATOM    783  OP2   C    25      25.348  56.506  70.168  1.00  0.00           O  
ATOM    784  OP1   C    25      23.123  57.026  71.337  1.00  0.00           O  
ATOM    785  O5'   C    25      24.939  55.801  72.522  1.00  0.00           O  
ATOM    786  C5'   C    25      24.140  55.565  73.672  1.00  0.00           C  
ATOM    787  C4'   C    25      24.779  54.559  74.597  1.00  0.00           C  
ATOM    788  O4'   C    25      25.341  53.470  73.811  1.00  0.00           O  
ATOM    789  C3'   C    25      25.972  55.053  75.402  1.00  0.00           C  
ATOM    790  O3'   C    25      25.625  55.834  76.540  1.00  0.00           O  
ATOM    791  C1'   C    25      26.496  52.974  74.445  1.00  0.00           C  
ATOM    792  C2'   C    25      26.665  53.745  75.754  1.00  0.00           C  
ATOM    793  O2'   C    25      26.027  53.045  76.803  1.00  0.00           O  
ATOM    794  N1    C    25      27.669  53.165  73.564  1.00  0.00           N  
ATOM    795  C2    C    25      28.836  52.417  73.812  1.00  0.00           C  
ATOM    796  O2    C    25      28.841  51.589  74.738  1.00  0.00           O  
ATOM    797  N3    C    25      29.926  52.622  73.035  1.00  0.00           N  
ATOM    798  C4    C    25      29.887  53.523  72.050  1.00  0.00           C  
ATOM    799  N4    C    25      30.991  53.707  71.325  1.00  0.00           N  
ATOM    800  C5    C    25      28.712  54.277  71.766  1.00  0.00           C  
ATOM    801  C6    C    25      27.637  54.068  72.537  1.00  0.00           C  
ATOM    802  H5'   C    25      23.265  55.228  73.388  1.00  0.00           H  
ATOM    803 H5''   C    25      24.017  56.409  74.154  1.00  0.00           H  
ATOM    804  H4'   C    25      23.967  54.271  75.281  1.00  0.00           H  
ATOM    805  H3'   C    25      26.634  55.729  74.840  1.00  0.00           H  
ATOM    806  H1'   C    25      26.448  51.907  74.706  1.00  0.00           H  
ATOM    807  H2'   C    25      27.695  53.893  76.106  1.00  0.00           H  
ATOM    808 HO2'   C    25      25.526  53.691  77.380  1.00  0.00           H  
ATOM    809  H42   C    25      30.995  54.375  70.581  1.00  0.00           H  
ATOM    810  H41   C    25      31.814  53.178  71.527  1.00  0.00           H  
ATOM    811  H5    C    25      28.690  55.008  70.943  1.00  0.00           H  
ATOM    812  H6    C    25      26.714  54.634  72.344  1.00  0.00           H  
ATOM    813  P     C    26      26.651  56.958  77.072  1.00  0.00           P  
ATOM    814  OP2   C    26      27.380  57.558  75.919  1.00  0.00           O  
ATOM    815  OP1   C    26      25.893  57.838  77.991  1.00  0.00           O  
ATOM    816  O5'   C    26      27.710  56.135  77.930  1.00  0.00           O  
ATOM    817  C5'   C    26      27.329  55.524  79.174  1.00  0.00           C  
ATOM    818  C4'   C    26      28.396  54.561  79.631  1.00  0.00           C  
ATOM    819  O4'   C    26      28.709  53.618  78.569  1.00  0.00           O  
ATOM    820  C3'   C    26      29.739  55.194  79.952  1.00  0.00           C  
ATOM    821  O3'   C    26      29.766  55.781  81.240  1.00  0.00           O  
ATOM    822  C1'   C    26      30.091  53.310  78.590  1.00  0.00           C  
ATOM    823  C2'   C    26      30.683  54.012  79.816  1.00  0.00           C  
ATOM    824  O2'   C    26      30.643  53.146  80.936  1.00  0.00           O  
ATOM    825  N1    C    26      30.705  53.783  77.331  1.00  0.00           N  
ATOM    826  C2    C    26      31.876  53.156  76.879  1.00  0.00           C  
ATOM    827  O2    C    26      32.347  52.216  77.537  1.00  0.00           O  
ATOM    828  N3    C    26      32.462  53.590  75.739  1.00  0.00           N  
ATOM    829  C4    C    26      31.920  54.597  75.053  1.00  0.00           C  
ATOM    830  N4    C    26      32.530  54.985  73.933  1.00  0.00           N  
ATOM    831  C5    C    26      30.729  55.252  75.485  1.00  0.00           C  
ATOM    832  C6    C    26      30.159  54.817  76.618  1.00  0.00           C  
ATOM    833  H5'   C    26      26.374  54.991  79.058  1.00  0.00           H  
ATOM    834 H5''   C    26      27.175  56.297  79.942  1.00  0.00           H  
ATOM    835  H4'   C    26      27.976  54.107  80.540  1.00  0.00           H  
ATOM    836  H3'   C    26      30.005  56.026  79.283  1.00  0.00           H  
ATOM    837  H1'   C    26      30.332  52.242  78.685  1.00  0.00           H  
ATOM    838  H2'   C    26      31.736  54.317  79.737  1.00  0.00           H  
ATOM    839 HO2'   C    26      31.318  52.417  80.820  1.00  0.00           H  
ATOM    840  H42   C    26      32.154  55.738  73.392  1.00  0.00           H  
ATOM    841  H41   C    26      33.364  54.523  73.633  1.00  0.00           H  
ATOM    842  H5    C    26      30.296  56.084  74.911  1.00  0.00           H  
ATOM    843  H6    C    26      29.239  55.298  76.982  1.00  0.00           H  
ATOM    844  P     G    27      30.613  57.121  81.466  1.00  0.00           P  
ATOM    845  OP2   G    27      30.330  58.064  80.356  1.00  0.00           O  
ATOM    846  OP1   G    27      30.394  57.547  82.871  1.00  0.00           O  
ATOM    847  O5'   G    27      32.123  56.641  81.318  1.00  0.00           O  
ATOM    848  C5'   G    27      32.713  55.762  82.289  1.00  0.00           C  
ATOM    849  C4'   G    27      34.130  55.434  81.901  1.00  0.00           C  
ATOM    850  O4'   G    27      34.142  54.664  80.671  1.00  0.00           O  
ATOM    851  C3'   G    27      35.016  56.620  81.565  1.00  0.00           C  
ATOM    852  O3'   G    27      35.491  57.311  82.705  1.00  0.00           O  
ATOM    853  C1'   G    27      35.338  54.935  79.971  1.00  0.00           C  
ATOM    854  C2'   G    27      36.132  55.951  80.788  1.00  0.00           C  
ATOM    855  O2'   G    27      37.036  55.269  81.633  1.00  0.00           O  
ATOM    856  N1    G    27      37.118  55.969  75.350  1.00  0.00           N  
ATOM    857  C2    G    27      37.733  55.342  76.404  1.00  0.00           C  
ATOM    858  N2    G    27      39.004  54.956  76.215  1.00  0.00           N  
ATOM    859  N3    G    27      37.147  55.109  77.565  1.00  0.00           N  
ATOM    860  C4    G    27      35.875  55.554  77.589  1.00  0.00           C  
ATOM    861  C5    G    27      35.167  56.189  76.592  1.00  0.00           C  
ATOM    862  C6    G    27      35.811  56.446  75.355  1.00  0.00           C  
ATOM    863  O6    G    27      35.364  57.019  74.361  1.00  0.00           O  
ATOM    864  N7    G    27      33.876  56.478  77.013  1.00  0.00           N  
ATOM    865  C8    G    27      33.831  56.034  78.240  1.00  0.00           C  
ATOM    866  N9    G    27      35.017  55.477  78.655  1.00  0.00           N  
ATOM    867  H5'   G    27      32.126  54.836  82.366  1.00  0.00           H  
ATOM    868 H5''   G    27      32.701  56.235  83.282  1.00  0.00           H  
ATOM    869  H4'   G    27      34.534  54.907  82.778  1.00  0.00           H  
ATOM    870  H3'   G    27      34.502  57.409  80.995  1.00  0.00           H  
ATOM    871  H1'   G    27      35.992  54.063  79.824  1.00  0.00           H  
ATOM    872  H2'   G    27      36.750  56.669  80.230  1.00  0.00           H  
ATOM    873 HO2'   G    27      37.006  55.671  82.549  1.00  0.00           H  
ATOM    874  H1    G    27      37.651  56.094  74.513  1.00  0.00           H  
ATOM    875  H22   G    27      39.501  54.495  76.950  1.00  0.00           H  
ATOM    876  H21   G    27      39.454  55.129  75.340  1.00  0.00           H  
ATOM    877  H8    G    27      32.936  56.106  78.878  1.00  0.00           H  
ATOM    878  P     U    28      35.962  58.835  82.569  1.00  0.00           P  
ATOM    879  OP2   U    28      35.170  59.406  81.451  1.00  0.00           O  
ATOM    880  OP1   U    28      35.843  59.421  83.929  1.00  0.00           O  
ATOM    881  O5'   U    28      37.499  58.868  82.152  1.00  0.00           O  
ATOM    882  C5'   U    28      38.504  58.381  83.028  1.00  0.00           C  
ATOM    883  C4'   U    28      39.847  58.298  82.345  1.00  0.00           C  
ATOM    884  O4'   U    28      39.780  57.396  81.216  1.00  0.00           O  
ATOM    885  C3'   U    28      40.372  59.591  81.740  1.00  0.00           C  
ATOM    886  O3'   U    28      40.964  60.450  82.697  1.00  0.00           O  
ATOM    887  C1'   U    28      40.663  57.843  80.196  1.00  0.00           C  
ATOM    888  C2'   U    28      41.367  59.093  80.710  1.00  0.00           C  
ATOM    889  O2'   U    28      42.594  58.718  81.319  1.00  0.00           O  
ATOM    890  N1    U    28      39.885  58.103  78.961  1.00  0.00           N  
ATOM    891  C2    U    28      40.552  57.979  77.756  1.00  0.00           C  
ATOM    892  O2    U    28      41.728  57.669  77.675  1.00  0.00           O  
ATOM    893  N3    U    28      39.792  58.228  76.640  1.00  0.00           N  
ATOM    894  C4    U    28      38.460  58.584  76.603  1.00  0.00           C  
ATOM    895  O4    U    28      37.915  58.776  75.515  1.00  0.00           O  
ATOM    896  C5    U    28      37.835  58.694  77.886  1.00  0.00           C  
ATOM    897  C6    U    28      38.552  58.455  78.989  1.00  0.00           C  
ATOM    898  H5'   U    28      38.249  57.488  83.341  1.00  0.00           H  
ATOM    899 H5''   U    28      38.575  58.982  83.799  1.00  0.00           H  
ATOM    900  H4'   U    28      40.505  57.959  82.986  1.00  0.00           H  
ATOM    901  H3'   U    28      39.643  60.066  81.289  1.00  0.00           H  
ATOM    902  H1'   U    28      41.331  57.147  80.018  1.00  0.00           H  
ATOM    903  H2'   U    28      41.503  59.750  79.996  1.00  0.00           H  
ATOM    904 HO2'   U    28      42.767  59.312  82.080  1.00  0.00           H  
ATOM    905  H3    U    28      40.245  58.146  75.776  1.00  0.00           H  
ATOM    906  H5    U    28      36.889  58.942  77.954  1.00  0.00           H  
ATOM    907  H6    U    28      38.101  58.538  79.854  1.00  0.00           H  
ATOM    908  P     U    29      40.704  62.035  82.633  1.00  0.00           P  
ATOM    909  OP2   U    29      39.311  62.253  82.168  1.00  0.00           O  
ATOM    910  OP1   U    29      41.149  62.626  83.921  1.00  0.00           O  
ATOM    911  O5'   U    29      41.691  62.541  81.491  1.00  0.00           O  
ATOM    912  C5'   U    29      43.098  62.506  81.674  1.00  0.00           C  
ATOM    913  C4'   U    29      43.833  62.520  80.356  1.00  0.00           C  
ATOM    914  O4'   U    29      43.346  61.431  79.540  1.00  0.00           O  
ATOM    915  C3'   U    29      43.618  63.746  79.482  1.00  0.00           C  
ATOM    916  O3'   U    29      44.418  64.849  79.869  1.00  0.00           O  
ATOM    917  C1'   U    29      43.328  61.816  78.175  1.00  0.00           C  
ATOM    918  C2'   U    29      43.916  63.219  78.088  1.00  0.00           C  
ATOM    919  O2'   U    29      45.316  63.125  77.861  1.00  0.00           O  
ATOM    920  N1    U    29      41.941  61.755  77.655  1.00  0.00           N  
ATOM    921  C2    U    29      41.786  61.536  76.298  1.00  0.00           C  
ATOM    922  O2    U    29      42.725  61.395  75.535  1.00  0.00           O  
ATOM    923  N3    U    29      40.484  61.486  75.861  1.00  0.00           N  
ATOM    924  C4    U    29      39.345  61.630  76.624  1.00  0.00           C  
ATOM    925  O4    U    29      38.241  61.560  76.081  1.00  0.00           O  
ATOM    926  C5    U    29      39.582  61.853  78.018  1.00  0.00           C  
ATOM    927  C6    U    29      40.839  61.905  78.470  1.00  0.00           C  
ATOM    928  H5'   U    29      43.337  61.691  82.163  1.00  0.00           H  
ATOM    929 H5''   U    29      43.372  63.286  82.200  1.00  0.00           H  
ATOM    930  H4'   U    29      44.794  62.402  80.505  1.00  0.00           H  
ATOM    931  H3'   U    29      42.674  64.003  79.525  1.00  0.00           H  
ATOM    932  H1'   U    29      43.894  61.197  77.667  1.00  0.00           H  
ATOM    933  H2'   U    29      43.473  63.756  77.399  1.00  0.00           H  
ATOM    934 HO2'   U    29      45.542  63.628  77.051  1.00  0.00           H  
ATOM    935  H3    U    29      40.352  61.332  74.903  1.00  0.00           H  
ATOM    936  H5    U    29      38.829  61.966  78.635  1.00  0.00           H  
ATOM    937  H6    U    29      40.975  62.060  79.427  1.00  0.00           H  
ATOM    938  P     C    30      43.970  66.345  79.493  1.00  0.00           P  
ATOM    939  OP2   C    30      42.507  66.458  79.718  1.00  0.00           O  
ATOM    940  OP1   C    30      44.892  67.287  80.178  1.00  0.00           O  
ATOM    941  O5'   C    30      44.238  66.447  77.926  1.00  0.00           O  
ATOM    942  C5'   C    30      45.561  66.461  77.412  1.00  0.00           C  
ATOM    943  C4'   C    30      45.588  66.160  75.932  1.00  0.00           C  
ATOM    944  O4'   C    30      44.901  64.896  75.680  1.00  0.00           O  
ATOM    945  C3'   C    30      44.855  67.146  75.027  1.00  0.00           C  
ATOM    946  O3'   C    30      45.623  68.301  74.717  1.00  0.00           O  
ATOM    947  C1'   C    30      44.247  64.962  74.435  1.00  0.00           C  
ATOM    948  C2'   C    30      44.626  66.298  73.793  1.00  0.00           C  
ATOM    949  O2'   C    30      45.828  66.156  73.064  1.00  0.00           O  
ATOM    950  N1    C    30      42.788  64.867  74.643  1.00  0.00           N  
ATOM    951  C2    C    30      42.030  64.200  73.683  1.00  0.00           C  
ATOM    952  O2    C    30      42.604  63.747  72.694  1.00  0.00           O  
ATOM    953  N3    C    30      40.689  64.076  73.854  1.00  0.00           N  
ATOM    954  C4    C    30      40.103  64.613  74.930  1.00  0.00           C  
ATOM    955  N4    C    30      38.780  64.482  75.050  1.00  0.00           N  
ATOM    956  C5    C    30      40.852  65.313  75.924  1.00  0.00           C  
ATOM    957  C6    C    30      42.179  65.414  75.744  1.00  0.00           C  
ATOM    958  H5'   C    30      46.095  65.789  77.885  1.00  0.00           H  
ATOM    959 H5''   C    30      45.953  67.346  77.565  1.00  0.00           H  
ATOM    960  H4'   C    30      46.658  66.168  75.676  1.00  0.00           H  
ATOM    961  H3'   C    30      43.943  67.567  75.479  1.00  0.00           H  
ATOM    962  H1'   C    30      44.532  64.173  73.724  1.00  0.00           H  
ATOM    963  H2'   C    30      43.901  66.745  73.098  1.00  0.00           H  
ATOM    964 HO2'   C    30      46.377  66.987  73.158  1.00  0.00           H  
ATOM    965  H42   C    30      38.307  64.872  75.841  1.00  0.00           H  
ATOM    966  H41   C    30      38.260  63.994  74.349  1.00  0.00           H  
ATOM    967  H5    C    30      40.358  65.755  76.803  1.00  0.00           H  
ATOM    968  H6    C    30      42.789  65.946  76.489  1.00  0.00           H  
ATOM    969  P     A    31      44.936  69.752  74.778  1.00  0.00           P  
ATOM    970  OP2   A    31      43.766  69.702  75.674  1.00  0.00           O  
ATOM    971  OP1   A    31      46.025  70.710  75.049  1.00  0.00           O  
ATOM    972  O5'   A    31      44.324  70.004  73.328  1.00  0.00           O  
ATOM    973  C5'   A    31      45.153  70.171  72.170  1.00  0.00           C  
ATOM    974  C4'   A    31      44.350  69.930  70.930  1.00  0.00           C  
ATOM    975  O4'   A    31      43.807  68.590  70.971  1.00  0.00           O  
ATOM    976  C3'   A    31      43.143  70.821  70.770  1.00  0.00           C  
ATOM    977  O3'   A    31      43.573  72.029  70.183  1.00  0.00           O  
ATOM    978  C1'   A    31      42.530  68.595  70.381  1.00  0.00           C  
ATOM    979  C2'   A    31      42.281  70.000  69.831  1.00  0.00           C  
ATOM    980  O2'   A    31      42.760  70.067  68.504  1.00  0.00           O  
ATOM    981  N1    A    31      37.811  66.770  71.168  1.00  0.00           N  
ATOM    982  C2    A    31      38.517  66.989  70.054  1.00  0.00           C  
ATOM    983  N3    A    31      39.754  67.456  69.920  1.00  0.00           N  
ATOM    984  C4    A    31      40.290  67.706  71.119  1.00  0.00           C  
ATOM    985  C5    A    31      39.696  67.530  72.350  1.00  0.00           C  
ATOM    986  C6    A    31      38.388  67.049  72.359  1.00  0.00           C  
ATOM    987  N6    A    31      37.684  66.861  73.479  1.00  0.00           N  
ATOM    988  N7    A    31      40.566  67.882  73.372  1.00  0.00           N  
ATOM    989  C8    A    31      41.646  68.272  72.740  1.00  0.00           C  
ATOM    990  N9    A    31      41.538  68.204  71.375  1.00  0.00           N  
ATOM    991  H5'   A    31      46.001  69.472  72.208  1.00  0.00           H  
ATOM    992 H5''   A    31      45.574  71.187  72.151  1.00  0.00           H  
ATOM    993  H4'   A    31      45.058  70.123  70.110  1.00  0.00           H  
ATOM    994  H3'   A    31      42.668  71.098  71.723  1.00  0.00           H  
ATOM    995  H1'   A    31      42.427  67.898  69.536  1.00  0.00           H  
ATOM    996  H2'   A    31      41.242  70.357  69.788  1.00  0.00           H  
ATOM    997 HO2'   A    31      43.170  70.966  68.342  1.00  0.00           H  
ATOM    998  H2    A    31      37.999  66.752  69.114  1.00  0.00           H  
ATOM    999  H61   A    31      36.744  66.519  73.427  1.00  0.00           H  
ATOM   1000  H62   A    31      38.093  67.062  74.367  1.00  0.00           H  
ATOM   1001  H8    A    31      42.551  68.626  73.258  1.00  0.00           H  
ATOM   1002  P     G    32      43.032  73.414  70.756  1.00  0.00           P  
ATOM   1003  OP2   G    32      42.962  73.326  72.241  1.00  0.00           O  
ATOM   1004  OP1   G    32      43.853  74.468  70.122  1.00  0.00           O  
ATOM   1005  O5'   G    32      41.547  73.475  70.189  1.00  0.00           O  
ATOM   1006  C5'   G    32      41.312  73.657  68.801  1.00  0.00           C  
ATOM   1007  C4'   G    32      39.874  73.335  68.466  1.00  0.00           C  
ATOM   1008  O4'   G    32      39.566  71.985  68.896  1.00  0.00           O  
ATOM   1009  C3'   G    32      38.816  74.146  69.188  1.00  0.00           C  
ATOM   1010  O3'   G    32      38.625  75.430  68.612  1.00  0.00           O  
ATOM   1011  C1'   G    32      38.195  71.880  69.209  1.00  0.00           C  
ATOM   1012  C2'   G    32      37.587  73.266  69.024  1.00  0.00           C  
ATOM   1013  O2'   G    32      37.068  73.359  67.716  1.00  0.00           O  
ATOM   1014  N1    G    32      35.117  69.611  72.563  1.00  0.00           N  
ATOM   1015  C2    G    32      34.853  70.031  71.287  1.00  0.00           C  
ATOM   1016  N2    G    32      33.599  69.836  70.845  1.00  0.00           N  
ATOM   1017  N3    G    32      35.747  70.609  70.495  1.00  0.00           N  
ATOM   1018  C4    G    32      36.938  70.765  71.104  1.00  0.00           C  
ATOM   1019  C5    G    32      37.301  70.392  72.373  1.00  0.00           C  
ATOM   1020  C6    G    32      36.347  69.745  73.203  1.00  0.00           C  
ATOM   1021  O6    G    32      36.497  69.311  74.356  1.00  0.00           O  
ATOM   1022  N7    G    32      38.622  70.728  72.623  1.00  0.00           N  
ATOM   1023  C8    G    32      39.029  71.293  71.520  1.00  0.00           C  
ATOM   1024  N9    G    32      38.060  71.343  70.557  1.00  0.00           N  
ATOM   1025  H5'   G    32      41.982  73.012  68.216  1.00  0.00           H  
ATOM   1026 H5''   G    32      41.534  74.696  68.515  1.00  0.00           H  
ATOM   1027  H4'   G    32      39.806  73.503  67.382  1.00  0.00           H  
ATOM   1028  H3'   G    32      39.069  74.371  70.236  1.00  0.00           H  
ATOM   1029  H1'   G    32      37.638  71.196  68.552  1.00  0.00           H  
ATOM   1030  H2'   G    32      36.763  73.559  69.691  1.00  0.00           H  
ATOM   1031 HO2'   G    32      37.210  74.286  67.365  1.00  0.00           H  
ATOM   1032  H1    G    32      34.373  69.177  73.070  1.00  0.00           H  
ATOM   1033  H22   G    32      33.344  70.126  69.922  1.00  0.00           H  
ATOM   1034  H21   G    32      32.922  69.401  71.437  1.00  0.00           H  
ATOM   1035  H8    G    32      40.049  71.684  71.380  1.00  0.00           H  
ATOM   1036  P     U    33      38.425  76.716  69.555  1.00  0.00           P  
ATOM   1037  OP2   U    33      39.521  76.727  70.556  1.00  0.00           O  
ATOM   1038  OP1   U    33      38.216  77.899  68.682  1.00  0.00           O  
ATOM   1039  O5'   U    33      37.060  76.422  70.322  1.00  0.00           O  
ATOM   1040  C5'   U    33      35.814  76.481  69.643  1.00  0.00           C  
ATOM   1041  C4'   U    33      34.673  76.063  70.537  1.00  0.00           C  
ATOM   1042  O4'   U    33      34.867  74.700  70.989  1.00  0.00           O  
ATOM   1043  C3'   U    33      34.507  76.854  71.826  1.00  0.00           C  
ATOM   1044  O3'   U    33      33.852  78.095  71.634  1.00  0.00           O  
ATOM   1045  C1'   U    33      34.315  74.555  72.290  1.00  0.00           C  
ATOM   1046  C2'   U    33      33.719  75.895  72.701  1.00  0.00           C  
ATOM   1047  O2'   U    33      32.339  75.911  72.367  1.00  0.00           O  
ATOM   1048  N1    U    33      35.358  74.089  73.236  1.00  0.00           N  
ATOM   1049  C2    U    33      34.934  73.656  74.479  1.00  0.00           C  
ATOM   1050  O2    U    33      33.763  73.644  74.816  1.00  0.00           O  
ATOM   1051  N3    U    33      35.934  73.234  75.320  1.00  0.00           N  
ATOM   1052  C4    U    33      37.286  73.201  75.055  1.00  0.00           C  
ATOM   1053  O4    U    33      38.063  72.793  75.920  1.00  0.00           O  
ATOM   1054  C5    U    33      37.651  73.662  73.750  1.00  0.00           C  
ATOM   1055  C6    U    33      36.697  74.078  72.910  1.00  0.00           C  
ATOM   1056  H5'   U    33      35.846  75.884  68.867  1.00  0.00           H  
ATOM   1057 H5''   U    33      35.660  77.398  69.336  1.00  0.00           H  
ATOM   1058  H4'   U    33      33.838  76.110  70.026  1.00  0.00           H  
ATOM   1059  H3'   U    33      35.387  77.003  72.228  1.00  0.00           H  
ATOM   1060  H1'   U    33      33.599  73.886  72.240  1.00  0.00           H  
ATOM   1061  H2'   U    33      33.864  76.077  73.653  1.00  0.00           H  
ATOM   1062 HO2'   U    33      32.093  76.811  72.066  1.00  0.00           H  
ATOM   1063  H3    U    33      35.655  72.923  76.207  1.00  0.00           H  
ATOM   1064  H5    U    33      38.592  73.672  73.475  1.00  0.00           H  
ATOM   1065  H6    U    33      36.973  74.390  72.024  1.00  0.00           H  
ATOM   1066  P     A    34      34.445  79.434  72.295  1.00  0.00           P  
ATOM   1067  OP2   A    34      35.727  79.752  71.618  1.00  0.00           O  
ATOM   1068  OP1   A    34      33.363  80.449  72.331  1.00  0.00           O  
ATOM   1069  O5'   A    34      34.774  79.009  73.796  1.00  0.00           O  
ATOM   1070  C5'   A    34      33.773  79.054  74.801  1.00  0.00           C  
ATOM   1071  C4'   A    34      34.374  79.197  76.175  1.00  0.00           C  
ATOM   1072  O4'   A    34      35.197  78.043  76.481  1.00  0.00           O  
ATOM   1073  C3'   A    34      35.260  80.422  76.308  1.00  0.00           C  
ATOM   1074  O3'   A    34      34.464  81.458  76.892  1.00  0.00           O  
ATOM   1075  C1'   A    34      36.507  78.473  76.853  1.00  0.00           C  
ATOM   1076  C2'   A    34      36.389  79.951  77.228  1.00  0.00           C  
ATOM   1077  O2'   A    34      36.010  79.983  78.585  1.00  0.00           O  
ATOM   1078  N1    A    34      41.363  78.182  75.014  1.00  0.00           N  
ATOM   1079  C2    A    34      40.875  78.716  76.144  1.00  0.00           C  
ATOM   1080  N3    A    34      39.616  78.784  76.572  1.00  0.00           N  
ATOM   1081  C4    A    34      38.785  78.212  75.685  1.00  0.00           C  
ATOM   1082  C5    A    34      39.138  77.624  74.482  1.00  0.00           C  
ATOM   1083  C6    A    34      40.498  77.620  74.143  1.00  0.00           C  
ATOM   1084  N6    A    34      40.969  77.093  73.010  1.00  0.00           N  
ATOM   1085  N7    A    34      38.020  77.141  73.822  1.00  0.00           N  
ATOM   1086  C8    A    34      37.032  77.438  74.622  1.00  0.00           C  
ATOM   1087  N9    A    34      37.419  78.077  75.777  1.00  0.00           N  
ATOM   1088  H5'   A    34      33.248  78.227  74.767  1.00  0.00           H  
ATOM   1089 H5''   A    34      33.180  79.815  74.631  1.00  0.00           H  
ATOM   1090  H4'   A    34      33.505  79.331  76.836  1.00  0.00           H  
ATOM   1091  H3'   A    34      35.620  80.814  75.345  1.00  0.00           H  
ATOM   1092  H1'   A    34      36.903  77.950  77.735  1.00  0.00           H  
ATOM   1093  H2'   A    34      37.282  80.588  77.163  1.00  0.00           H  
ATOM   1094 HO2'   A    34      35.378  80.744  78.738  1.00  0.00           H  
ATOM   1095  H2    A    34      41.624  79.162  76.814  1.00  0.00           H  
ATOM   1096  H61   A    34      41.951  77.117  72.817  1.00  0.00           H  
ATOM   1097  H62   A    34      40.342  76.673  72.355  1.00  0.00           H  
ATOM   1098  H8    A    34      35.983  77.193  74.400  1.00  0.00           H  
ATOM   1099  P     C    35      34.491  82.944  76.287  1.00  0.00           P  
ATOM   1100  OP2   C    35      34.251  82.884  74.835  1.00  0.00           O  
ATOM   1101  OP1   C    35      33.626  83.796  77.137  1.00  0.00           O  
ATOM   1102  O5'   C    35      36.007  83.386  76.478  1.00  0.00           O  
ATOM   1103  C5'   C    35      36.517  83.812  77.754  1.00  0.00           C  
ATOM   1104  C4'   C    35      37.996  84.059  77.646  1.00  0.00           C  
ATOM   1105  O4'   C    35      38.672  82.809  77.367  1.00  0.00           O  
ATOM   1106  C3'   C    35      38.422  84.962  76.504  1.00  0.00           C  
ATOM   1107  O3'   C    35      38.284  86.322  76.870  1.00  0.00           O  
ATOM   1108  C1'   C    35      39.796  83.053  76.541  1.00  0.00           C  
ATOM   1109  C2'   C    35      39.876  84.564  76.318  1.00  0.00           C  
ATOM   1110  O2'   C    35      40.714  85.119  77.315  1.00  0.00           O  
ATOM   1111  N1    C    35      39.649  82.277  75.294  1.00  0.00           N  
ATOM   1112  C2    C    35      40.799  81.948  74.574  1.00  0.00           C  
ATOM   1113  O2    C    35      41.900  82.337  74.996  1.00  0.00           O  
ATOM   1114  N3    C    35      40.686  81.218  73.441  1.00  0.00           N  
ATOM   1115  C4    C    35      39.484  80.822  73.022  1.00  0.00           C  
ATOM   1116  N4    C    35      39.423  80.088  71.915  1.00  0.00           N  
ATOM   1117  C5    C    35      38.296  81.155  73.726  1.00  0.00           C  
ATOM   1118  C6    C    35      38.421  81.876  74.846  1.00  0.00           C  
ATOM   1119  H5'   C    35      36.318  83.044  78.516  1.00  0.00           H  
ATOM   1120 H5''   C    35      36.004  84.729  78.079  1.00  0.00           H  
ATOM   1121  H4'   C    35      38.260  84.529  78.605  1.00  0.00           H  
ATOM   1122  H3'   C    35      37.803  84.853  75.600  1.00  0.00           H  
ATOM   1123  H1'   C    35      40.754  82.745  76.985  1.00  0.00           H  
ATOM   1124  H2'   C    35      40.294  84.917  75.365  1.00  0.00           H  
ATOM   1125 HO2'   C    35      40.329  85.987  77.629  1.00  0.00           H  
ATOM   1126  H42   C    35      38.537  79.774  71.571  1.00  0.00           H  
ATOM   1127  H41   C    35      40.261  79.850  71.426  1.00  0.00           H  
ATOM   1128  H5    C    35      37.309  80.833  73.362  1.00  0.00           H  
ATOM   1129  H6    C    35      37.521  82.152  75.416  1.00  0.00           H  
ATOM   1130  P     C    36      37.878  87.409  75.761  1.00  0.00           P  
ATOM   1131  OP2   C    36      36.725  86.904  74.975  1.00  0.00           O  
ATOM   1132  OP1   C    36      37.757  88.693  76.497  1.00  0.00           O  
ATOM   1133  O5'   C    36      39.162  87.498  74.820  1.00  0.00           O  
ATOM   1134  C5'   C    36      40.366  88.126  75.300  1.00  0.00           C  
ATOM   1135  C4'   C    36      41.422  88.145  74.227  1.00  0.00           C  
ATOM   1136  O4'   C    36      41.874  86.792  73.967  1.00  0.00           O  
ATOM   1137  C3'   C    36      40.987  88.653  72.863  1.00  0.00           C  
ATOM   1138  O3'   C    36      40.945  90.076  72.812  1.00  0.00           O  
ATOM   1139  C1'   C    36      42.270  86.696  72.617  1.00  0.00           C  
ATOM   1140  C2'   C    36      42.063  88.066  71.965  1.00  0.00           C  
ATOM   1141  O2'   C    36      43.278  88.788  72.042  1.00  0.00           O  
ATOM   1142  N1    C    36      41.503  85.624  71.953  1.00  0.00           N  
ATOM   1143  C2    C    36      42.059  85.000  70.832  1.00  0.00           C  
ATOM   1144  O2    C    36      43.155  85.391  70.409  1.00  0.00           O  
ATOM   1145  N3    C    36      41.386  83.999  70.229  1.00  0.00           N  
ATOM   1146  C4    C    36      40.188  83.626  70.687  1.00  0.00           C  
ATOM   1147  N4    C    36      39.560  82.635  70.048  1.00  0.00           N  
ATOM   1148  C5    C    36      39.585  84.254  71.815  1.00  0.00           C  
ATOM   1149  C6    C    36      40.272  85.237  72.415  1.00  0.00           C  
ATOM   1150  H5'   C    36      40.748  87.589  76.180  1.00  0.00           H  
ATOM   1151 H5''   C    36      40.152  89.156  75.620  1.00  0.00           H  
ATOM   1152  H4'   C    36      42.192  88.824  74.621  1.00  0.00           H  
ATOM   1153  H3'   C    36      39.967  88.350  72.584  1.00  0.00           H  
ATOM   1154  H1'   C    36      43.333  86.443  72.499  1.00  0.00           H  
ATOM   1155  H2'   C    36      41.785  88.088  70.901  1.00  0.00           H  
ATOM   1156 HO2'   C    36      43.937  88.405  71.394  1.00  0.00           H  
ATOM   1157  H42   C    36      38.660  82.329  70.361  1.00  0.00           H  
ATOM   1158  H41   C    36      39.988  82.199  69.258  1.00  0.00           H  
ATOM   1159  H5    C    36      38.592  83.945  72.176  1.00  0.00           H  
ATOM   1160  H6    C    36      39.840  85.747  73.289  1.00  0.00           H  
ATOM   1161  P     A    37      40.276  90.805  71.554  1.00  0.00           P  
ATOM   1162  OP2   A    37      39.609  89.733  70.771  1.00  0.00           O  
ATOM   1163  OP1   A    37      39.467  91.918  72.111  1.00  0.00           O  
ATOM   1164  O5'   A    37      41.424  91.435  70.646  1.00  0.00           O  
ATOM   1165  C5'   A    37      42.183  92.546  71.099  1.00  0.00           C  
ATOM   1166  C4'   A    37      43.662  92.250  71.082  1.00  0.00           C  
ATOM   1167  O4'   A    37      44.070  91.813  69.755  1.00  0.00           O  
ATOM   1168  C3'   A    37      44.581  93.428  71.368  1.00  0.00           C  
ATOM   1169  O3'   A    37      44.684  93.728  72.749  1.00  0.00           O  
ATOM   1170  C1'   A    37      45.389  92.236  69.493  1.00  0.00           C  
ATOM   1171  C2'   A    37      45.892  92.972  70.740  1.00  0.00           C  
ATOM   1172  O2'   A    37      46.572  92.050  71.578  1.00  0.00           O  
ATOM   1173  N1    A    37      48.226  94.905  66.119  1.00  0.00           N  
ATOM   1174  C2    A    37      48.556  94.155  67.178  1.00  0.00           C  
ATOM   1175  N3    A    37      47.765  93.487  68.015  1.00  0.00           N  
ATOM   1176  C4    A    37      46.473  93.644  67.675  1.00  0.00           C  
ATOM   1177  C5    A    37      45.979  94.382  66.615  1.00  0.00           C  
ATOM   1178  C6    A    37      46.920  95.041  65.804  1.00  0.00           C  
ATOM   1179  N6    A    37      46.592  95.789  64.749  1.00  0.00           N  
ATOM   1180  N7    A    37      44.593  94.313  66.573  1.00  0.00           N  
ATOM   1181  C8    A    37      44.286  93.547  67.591  1.00  0.00           C  
ATOM   1182  N9    A    37      45.375  93.106  68.301  1.00  0.00           N  
ATOM   1183  H5'   A    37      41.912  92.767  72.015  1.00  0.00           H  
ATOM   1184 H5''   A    37      42.004  93.315  70.519  1.00  0.00           H  
ATOM   1185  H4'   A    37      43.850  91.537  71.728  1.00  0.00           H  
ATOM   1186  H3'   A    37      44.256  94.220  70.891  1.00  0.00           H  
ATOM   1187  H1'   A    37      45.959  91.457  69.322  1.00  0.00           H  
ATOM   1188  H2'   A    37      46.460  93.735  70.501  1.00  0.00           H  
ATOM   1189 HO2'   A    37      46.303  92.206  72.507  1.00  0.00           H  
ATOM   1190  H2    A    37      49.516  94.088  67.364  1.00  0.00           H  
ATOM   1191  H61   A    37      47.293  96.225  64.220  1.00  0.00           H  
ATOM   1192  H62   A    37      45.650  95.902  64.501  1.00  0.00           H  
ATOM   1193  H8    A    37      43.363  93.311  67.823  1.00  0.00           H  
ATOM   1194  P     A    38      44.671  95.257  73.247  1.00  0.00           P  
ATOM   1195  OP2   A    38      43.463  95.912  72.685  1.00  0.00           O  
ATOM   1196  OP1   A    38      44.895  95.265  74.714  1.00  0.00           O  
ATOM   1197  O5'   A    38      45.950  95.900  72.548  1.00  0.00           O  
ATOM   1198  C5'   A    38      47.261  95.558  72.971  1.00  0.00           C  
ATOM   1199  C4'   A    38      48.305  96.068  72.009  1.00  0.00           C  
ATOM   1200  O4'   A    38      47.964  95.688  70.654  1.00  0.00           O  
ATOM   1201  C3'   A    38      48.435  97.580  71.906  1.00  0.00           C  
ATOM   1202  O3'   A    38      49.220  98.141  72.944  1.00  0.00           O  
ATOM   1203  C1'   A    38      48.480  96.632  69.740  1.00  0.00           C  
ATOM   1204  C2'   A    38      49.146  97.735  70.567  1.00  0.00           C  
ATOM   1205  O2'   A    38      50.532  97.450  70.685  1.00  0.00           O  
ATOM   1206  N1    A    38      47.128  99.513  65.688  1.00  0.00           N  
ATOM   1207  C2    A    38      48.319  99.214  66.222  1.00  0.00           C  
ATOM   1208  N3    A    38      48.599  98.456  67.280  1.00  0.00           N  
ATOM   1209  C4    A    38      47.472  97.965  67.825  1.00  0.00           C  
ATOM   1210  C5    A    38      46.178  98.183  67.389  1.00  0.00           C  
ATOM   1211  C6    A    38      46.016  99.003  66.258  1.00  0.00           C  
ATOM   1212  N6    A    38      44.829  99.302  65.725  1.00  0.00           N  
ATOM   1213  N7    A    38      45.269  97.513  68.197  1.00  0.00           N  
ATOM   1214  C8    A    38      46.021  96.916  69.088  1.00  0.00           C  
ATOM   1215  N9    A    38      47.365  97.146  68.923  1.00  0.00           N  
ATOM   1216  H5'   A    38      47.333  94.582  73.032  1.00  0.00           H  
ATOM   1217 H5''   A    38      47.424  95.945  73.855  1.00  0.00           H  
ATOM   1218  H4'   A    38      49.177  95.691  72.247  1.00  0.00           H  
ATOM   1219  H3'   A    38      47.560  98.023  71.891  1.00  0.00           H  
ATOM   1220  H1'   A    38      49.149  96.215  69.155  1.00  0.00           H  
ATOM   1221  H2'   A    38      48.988  98.620  70.177  1.00  0.00           H  
ATOM   1222 HO2'   A    38      50.834  97.702  71.582  1.00  0.00           H  
ATOM   1223  H2    A    38      49.094  99.609  65.771  1.00  0.00           H  
ATOM   1224  H61   A    38      44.779  99.880  64.935  1.00  0.00           H  
ATOM   1225  H62   A    38      44.009  98.943  66.122  1.00  0.00           H  
ATOM   1226  H8    A    38      45.658  96.357  69.807  1.00  0.00           H  
ATOM   1227  P     G    39      48.783  99.528  73.628  1.00  0.00           P  
ATOM   1228  OP2   G    39      47.364  99.406  74.050  1.00  0.00           O  
ATOM   1229  OP1   G    39      49.817  99.894  74.629  1.00  0.00           O  
ATOM   1230  O5'   G    39      48.853 100.585  72.438  1.00  0.00           O  
ATOM   1231  C5'   G    39      50.098 100.949  71.859  1.00  0.00           C  
ATOM   1232  C4'   G    39      49.908 101.743  70.594  1.00  0.00           C  
ATOM   1233  O4'   G    39      49.084 101.000  69.655  1.00  0.00           O  
ATOM   1234  C3'   G    39      49.172 103.058  70.759  1.00  0.00           C  
ATOM   1235  O3'   G    39      50.040 104.087  71.211  1.00  0.00           O  
ATOM   1236  C1'   G    39      48.263 101.880  68.927  1.00  0.00           C  
ATOM   1237  C2'   G    39      48.652 103.301  69.350  1.00  0.00           C  
ATOM   1238  O2'   G    39      49.660 103.782  68.487  1.00  0.00           O  
ATOM   1239  N1    G    39      43.351 102.796  67.880  1.00  0.00           N  
ATOM   1240  C2    G    39      44.471 103.285  67.256  1.00  0.00           C  
ATOM   1241  N2    G    39      44.252 104.139  66.236  1.00  0.00           N  
ATOM   1242  N3    G    39      45.714 102.961  67.600  1.00  0.00           N  
ATOM   1243  C4    G    39      45.740 102.092  68.636  1.00  0.00           C  
ATOM   1244  C5    G    39      44.676 101.541  69.320  1.00  0.00           C  
ATOM   1245  C6    G    39      43.355 101.898  68.942  1.00  0.00           C  
ATOM   1246  O6    G    39      42.283 101.517  69.434  1.00  0.00           O  
ATOM   1247  N7    G    39      45.120 100.688  70.318  1.00  0.00           N  
ATOM   1248  C8    G    39      46.421 100.731  70.231  1.00  0.00           C  
ATOM   1249  N9    G    39      46.870 101.573  69.243  1.00  0.00           N  
ATOM   1250  H5'   G    39      50.605 100.137  71.654  1.00  0.00           H  
ATOM   1251 H5''   G    39      50.604 101.488  72.503  1.00  0.00           H  
ATOM   1252  H4'   G    39      50.932 101.945  70.248  1.00  0.00           H  
ATOM   1253  H3'   G    39      48.376 103.028  71.518  1.00  0.00           H  
ATOM   1254  H1'   G    39      48.362 101.834  67.832  1.00  0.00           H  
ATOM   1255  H2'   G    39      47.859 104.062  69.315  1.00  0.00           H  
ATOM   1256 HO2'   G    39      50.310 104.335  69.008  1.00  0.00           H  
ATOM   1257  H1    G    39      42.463 103.110  67.547  1.00  0.00           H  
ATOM   1258  H22   G    39      45.027 104.530  65.738  1.00  0.00           H  
ATOM   1259  H21   G    39      43.318 104.382  65.979  1.00  0.00           H  
ATOM   1260  H8    G    39      47.092 100.159  70.892  1.00  0.00           H  
ATOM   1261  P     U    40      49.550 105.096  72.362  1.00  0.00           P  
ATOM   1262  OP2   U    40      48.787 104.341  73.394  1.00  0.00           O  
ATOM   1263  OP1   U    40      50.756 105.862  72.757  1.00  0.00           O  
ATOM   1264  O5'   U    40      48.544 106.094  71.635  1.00  0.00           O  
ATOM   1265  C5'   U    40      48.987 106.939  70.560  1.00  0.00           C  
ATOM   1266  C4'   U    40      47.807 107.577  69.869  1.00  0.00           C  
ATOM   1267  O4'   U    40      46.999 106.556  69.227  1.00  0.00           O  
ATOM   1268  C3'   U    40      46.825 108.316  70.765  1.00  0.00           C  
ATOM   1269  O3'   U    40      47.260 109.621  71.105  1.00  0.00           O  
ATOM   1270  C1'   U    40      45.612 106.903  69.309  1.00  0.00           C  
ATOM   1271  C2'   U    40      45.544 108.294  69.942  1.00  0.00           C  
ATOM   1272  O2'   U    40      45.575 109.272  68.913  1.00  0.00           O  
ATOM   1273  N1    U    40      44.869 105.890  70.095  1.00  0.00           N  
ATOM   1274  C2    U    40      43.490 105.896  69.989  1.00  0.00           C  
ATOM   1275  O2    U    40      42.880 106.686  69.289  1.00  0.00           O  
ATOM   1276  N3    U    40      42.844 104.941  70.733  1.00  0.00           N  
ATOM   1277  C4    U    40      43.421 103.997  71.558  1.00  0.00           C  
ATOM   1278  O4    U    40      42.701 103.202  72.163  1.00  0.00           O  
ATOM   1279  C5    U    40      44.850 104.050  71.618  1.00  0.00           C  
ATOM   1280  C6    U    40      45.505 104.971  70.902  1.00  0.00           C  
ATOM   1281  H5'   U    40      49.566 106.353  69.833  1.00  0.00           H  
ATOM   1282 H5''   U    40      49.655 107.723  70.947  1.00  0.00           H  
ATOM   1283  H4'   U    40      48.138 108.195  69.184  1.00  0.00           H  
ATOM   1284  H3'   U    40      46.687 107.798  71.586  1.00  0.00           H  
ATOM   1285  H1'   U    40      45.245 106.941  68.400  1.00  0.00           H  
ATOM   1286  H2'   U    40      44.751 108.390  70.510  1.00  0.00           H  
ATOM   1287 HO2'   U    40      46.246 109.950  69.138  1.00  0.00           H  
ATOM   1288  H3    U    40      41.866 104.928  70.673  1.00  0.00           H  
ATOM   1289  H5    U    40      45.344 103.416  72.179  1.00  0.00           H  
ATOM   1290  H6    U    40      46.482 104.986  70.961  1.00  0.00           H  
ATOM   1291  P     C    41      46.767 110.308  72.472  1.00  0.00           P  
ATOM   1292  OP2   C    41      46.893 109.308  73.562  1.00  0.00           O  
ATOM   1293  OP1   C    41      47.448 111.621  72.598  1.00  0.00           O  
ATOM   1294  O5'   C    41      45.216 110.581  72.229  1.00  0.00           O  
ATOM   1295  C5'   C    41      44.783 111.665  71.422  1.00  0.00           C  
ATOM   1296  C4'   C    41      43.277 111.742  71.354  1.00  0.00           C  
ATOM   1297  O4'   C    41      42.743 110.502  70.822  1.00  0.00           O  
ATOM   1298  C3'   C    41      42.554 111.917  72.679  1.00  0.00           C  
ATOM   1299  O3'   C    41      42.565 113.257  73.144  1.00  0.00           O  
ATOM   1300  C1'   C    41      41.479 110.209  71.452  1.00  0.00           C  
ATOM   1301  C2'   C    41      41.160 111.389  72.370  1.00  0.00           C  
ATOM   1302  O2'   C    41      40.396 112.343  71.647  1.00  0.00           O  
ATOM   1303  N1    C    41      41.535 108.921  72.187  1.00  0.00           N  
ATOM   1304  C2    C    41      40.328 108.313  72.555  1.00  0.00           C  
ATOM   1305  O2    C    41      39.256 108.864  72.259  1.00  0.00           O  
ATOM   1306  N3    C    41      40.352 107.139  73.226  1.00  0.00           N  
ATOM   1307  C4    C    41      41.516 106.567  73.533  1.00  0.00           C  
ATOM   1308  N4    C    41      41.490 105.409  74.197  1.00  0.00           N  
ATOM   1309  C5    C    41      42.759 107.160  73.175  1.00  0.00           C  
ATOM   1310  C6    C    41      42.723 108.322  72.509  1.00  0.00           C  
ATOM   1311  H5'   C    41      45.139 111.550  70.517  1.00  0.00           H  
ATOM   1312 H5''   C    41      45.129 112.501  71.799  1.00  0.00           H  
ATOM   1313  H4'   C    41      43.026 112.477  70.754  1.00  0.00           H  
ATOM   1314  H3'   C    41      42.973 111.341  73.353  1.00  0.00           H  
ATOM   1315  H1'   C    41      40.799 110.151  70.748  1.00  0.00           H  
ATOM   1316  H2'   C    41      40.698 111.096  73.184  1.00  0.00           H  
ATOM   1317 HO2'   C    41      40.791 113.231  71.774  1.00  0.00           H  
ATOM   1318  H42   C    41      42.329 104.963  74.437  1.00  0.00           H  
ATOM   1319  H41   C    41      40.632 105.003  74.443  1.00  0.00           H  
ATOM   1320  H5    C    41      43.610 106.733  73.404  1.00  0.00           H  
ATOM   1321  H6    C    41      43.569 108.745  72.254  1.00  0.00           H  
ATOM   1322  P     U    42      42.426 113.570  74.714  1.00  0.00           P  
ATOM   1323  OP2   U    42      43.306 112.626  75.449  1.00  0.00           O  
ATOM   1324  OP1   U    42      42.594 115.033  74.909  1.00  0.00           O  
ATOM   1325  O5'   U    42      40.915 113.198  75.049  1.00  0.00           O  
ATOM   1326  C5'   U    42      39.840 113.943  74.496  1.00  0.00           C  
ATOM   1327  C4'   U    42      38.505 113.314  74.812  1.00  0.00           C  
ATOM   1328  O4'   U    42      38.446 111.972  74.262  1.00  0.00           O  
ATOM   1329  C3'   U    42      38.187 113.122  76.287  1.00  0.00           C  
ATOM   1330  O3'   U    42      37.752 114.313  76.921  1.00  0.00           O  
ATOM   1331  C1'   U    42      37.655 111.130  75.134  1.00  0.00           C  
ATOM   1332  C2'   U    42      37.133 112.024  76.260  1.00  0.00           C  
ATOM   1333  O2'   U    42      35.863 112.539  75.890  1.00  0.00           O  
ATOM   1334  N1    U    42      38.448 109.986  75.644  1.00  0.00           N  
ATOM   1335  C2    U    42      37.747 108.914  76.163  1.00  0.00           C  
ATOM   1336  O2    U    42      36.530 108.876  76.214  1.00  0.00           O  
ATOM   1337  N3    U    42      38.523 107.878  76.624  1.00  0.00           N  
ATOM   1338  C4    U    42      39.900 107.805  76.620  1.00  0.00           C  
ATOM   1339  O4    U    42      40.452 106.801  77.073  1.00  0.00           O  
ATOM   1340  C5    U    42      40.558 108.950  76.068  1.00  0.00           C  
ATOM   1341  C6    U    42      39.826 109.971  75.612  1.00  0.00           C  
ATOM   1342  H5'   U    42      39.950 113.986  73.523  1.00  0.00           H  
ATOM   1343 H5''   U    42      39.859 114.851  74.861  1.00  0.00           H  
ATOM   1344  H4'   U    42      37.796 113.855  74.404  1.00  0.00           H  
ATOM   1345  H3'   U    42      38.987 112.787  76.747  1.00  0.00           H  
ATOM   1346  H1'   U    42      36.898 110.790  74.611  1.00  0.00           H  
ATOM   1347  H2'   U    42      37.095 111.541  77.112  1.00  0.00           H  
ATOM   1348 HO2'   U    42      35.855 113.507  76.040  1.00  0.00           H  
ATOM   1349  H3    U    42      38.046 107.107  76.996  1.00  0.00           H  
ATOM   1350  H5    U    42      41.536 108.983  76.025  1.00  0.00           H  
ATOM   1351  H6    U    42      40.300 110.743  75.241  1.00  0.00           H  
ATOM   1352  P     C    43      37.977 114.520  78.499  1.00  0.00           P  
ATOM   1353  OP2   C    43      39.360 114.092  78.827  1.00  0.00           O  
ATOM   1354  OP1   C    43      37.531 115.892  78.850  1.00  0.00           O  
ATOM   1355  O5'   C    43      36.968 113.487  79.171  1.00  0.00           O  
ATOM   1356  C5'   C    43      35.564 113.681  79.093  1.00  0.00           C  
ATOM   1357  C4'   C    43      34.807 112.539  79.725  1.00  0.00           C  
ATOM   1358  O4'   C    43      35.098 111.303  79.022  1.00  0.00           O  
ATOM   1359  C3'   C    43      35.150 112.228  81.175  1.00  0.00           C  
ATOM   1360  O3'   C    43      34.527 113.109  82.093  1.00  0.00           O  
ATOM   1361  C1'   C    43      35.096 110.204  79.956  1.00  0.00           C  
ATOM   1362  C2'   C    43      34.704 110.780  81.317  1.00  0.00           C  
ATOM   1363  O2'   C    43      33.295 110.687  81.470  1.00  0.00           O  
ATOM   1364  N1    C    43      36.418 109.530  79.989  1.00  0.00           N  
ATOM   1365  C2    C    43      36.493 108.239  80.527  1.00  0.00           C  
ATOM   1366  O2    C    43      35.462 107.701  80.958  1.00  0.00           O  
ATOM   1367  N3    C    43      37.686 107.603  80.567  1.00  0.00           N  
ATOM   1368  C4    C    43      38.780 108.203  80.097  1.00  0.00           C  
ATOM   1369  N4    C    43      39.935 107.537  80.159  1.00  0.00           N  
ATOM   1370  C5    C    43      38.737 109.514  79.545  1.00  0.00           C  
ATOM   1371  C6    C    43      37.551 110.133  79.509  1.00  0.00           C  
ATOM   1372  H5'   C    43      35.304 113.755  78.151  1.00  0.00           H  
ATOM   1373 H5''   C    43      35.331 114.514  79.555  1.00  0.00           H  
ATOM   1374  H4'   C    43      33.846 112.723  79.660  1.00  0.00           H  
ATOM   1375  H3'   C    43      36.122 112.277  81.292  1.00  0.00           H  
ATOM   1376  H1'   C    43      34.413 109.564  79.664  1.00  0.00           H  
ATOM   1377  H2'   C    43      35.178 110.328  82.048  1.00  0.00           H  
ATOM   1378 HO2'   C    43      32.950 111.555  81.767  1.00  0.00           H  
ATOM   1379  H42   C    43      40.757 107.950  79.822  1.00  0.00           H  
ATOM   1380  H41   C    43      39.961 106.634  80.540  1.00  0.00           H  
ATOM   1381  H5    C    43      39.546 109.946  79.202  1.00  0.00           H  
ATOM   1382  H6    C    43      37.501 111.035  79.132  1.00  0.00           H  
ATOM   1383  P     A    44      35.185 113.372  83.536  1.00  0.00           P  
ATOM   1384  OP2   A    44      36.648 113.545  83.348  1.00  0.00           O  
ATOM   1385  OP1   A    44      34.401 114.433  84.214  1.00  0.00           O  
ATOM   1386  O5'   A    44      34.948 112.005  84.322  1.00  0.00           O  
ATOM   1387  C5'   A    44      33.643 111.604  84.707  1.00  0.00           C  
ATOM   1388  C4'   A    44      33.638 110.207  85.275  1.00  0.00           C  
ATOM   1389  O4'   A    44      34.138 109.272  84.284  1.00  0.00           O  
ATOM   1390  C3'   A    44      34.528 109.975  86.485  1.00  0.00           C  
ATOM   1391  O3'   A    44      33.953 110.441  87.695  1.00  0.00           O  
ATOM   1392  C1'   A    44      34.870 108.211  84.952  1.00  0.00           C  
ATOM   1393  C2'   A    44      34.748 108.470  86.455  1.00  0.00           C  
ATOM   1394  O2'   A    44      33.615 107.773  86.952  1.00  0.00           O  
ATOM   1395  N1    A    44      39.205 105.429  84.811  1.00  0.00           N  
ATOM   1396  C2    A    44      37.996 105.184  85.329  1.00  0.00           C  
ATOM   1397  N3    A    44      36.910 105.954  85.329  1.00  0.00           N  
ATOM   1398  C4    A    44      37.152 107.120  84.704  1.00  0.00           C  
ATOM   1399  C5    A    44      38.343 107.515  84.123  1.00  0.00           C  
ATOM   1400  C6    A    44      39.417 106.609  84.189  1.00  0.00           C  
ATOM   1401  N6    A    44      40.624 106.854  83.674  1.00  0.00           N  
ATOM   1402  N7    A    44      38.222 108.783  83.569  1.00  0.00           N  
ATOM   1403  C8    A    44      36.981 109.119  83.825  1.00  0.00           C  
ATOM   1404  N9    A    44      36.276 108.160  84.509  1.00  0.00           N  
ATOM   1405  H5'   A    44      33.054 111.632  83.923  1.00  0.00           H  
ATOM   1406 H5''   A    44      33.303 112.225  85.383  1.00  0.00           H  
ATOM   1407  H4'   A    44      32.717 109.962  85.507  1.00  0.00           H  
ATOM   1408  H3'   A    44      35.387 110.428  86.344  1.00  0.00           H  
ATOM   1409  H1'   A    44      34.426 107.365  84.730  1.00  0.00           H  
ATOM   1410  H2'   A    44      35.568 108.215  86.929  1.00  0.00           H  
ATOM   1411 HO2'   A    44      33.077 108.386  87.494  1.00  0.00           H  
ATOM   1412  H2    A    44      37.894 104.314  85.769  1.00  0.00           H  
ATOM   1413  H61   A    44      41.334 106.183  83.751  1.00  0.00           H  
ATOM   1414  H62   A    44      40.799 107.703  83.218  1.00  0.00           H  
ATOM   1415  H8    A    44      36.592 109.978  83.553  1.00  0.00           H  
ATOM   1416  P     G    45      34.891 110.830  88.940  1.00  0.00           P  
ATOM   1417  OP2   G    45      36.064 111.575  88.416  1.00  0.00           O  
ATOM   1418  OP1   G    45      34.037 111.447  89.986  1.00  0.00           O  
ATOM   1419  O5'   G    45      35.405 109.424  89.489  1.00  0.00           O  
ATOM   1420  C5'   G    45      34.510 108.512  90.107  1.00  0.00           C  
ATOM   1421  C4'   G    45      35.205 107.230  90.496  1.00  0.00           C  
ATOM   1422  O4'   G    45      35.715 106.569  89.308  1.00  0.00           O  
ATOM   1423  C3'   G    45      36.425 107.379  91.391  1.00  0.00           C  
ATOM   1424  O3'   G    45      36.092 107.603  92.751  1.00  0.00           O  
ATOM   1425  C1'   G    45      36.942 105.860  89.656  1.00  0.00           C  
ATOM   1426  C2'   G    45      37.172 106.074  91.154  1.00  0.00           C  
ATOM   1427  O2'   G    45      36.577 105.001  91.869  1.00  0.00           O  
ATOM   1428  N1    G    45      41.718 104.900  88.176  1.00  0.00           N  
ATOM   1429  C2    G    45      40.901 104.181  89.013  1.00  0.00           C  
ATOM   1430  N2    G    45      41.418 103.055  89.527  1.00  0.00           N  
ATOM   1431  N3    G    45      39.665 104.536  89.325  1.00  0.00           N  
ATOM   1432  C4    G    45      39.304 105.689  88.724  1.00  0.00           C  
ATOM   1433  C5    G    45      40.042 106.484  87.872  1.00  0.00           C  
ATOM   1434  C6    G    45      41.366 106.091  87.546  1.00  0.00           C  
ATOM   1435  O6    G    45      42.179 106.661  86.809  1.00  0.00           O  
ATOM   1436  N7    G    45      39.306 107.589  87.467  1.00  0.00           N  
ATOM   1437  C8    G    45      38.156 107.449  88.069  1.00  0.00           C  
ATOM   1438  N9    G    45      38.088 106.318  88.847  1.00  0.00           N  
ATOM   1439  H5'   G    45      33.783 108.305  89.483  1.00  0.00           H  
ATOM   1440 H5''   G    45      34.133 108.928  90.911  1.00  0.00           H  
ATOM   1441  H4'   G    45      34.557 106.639  90.935  1.00  0.00           H  
ATOM   1442  H3'   G    45      36.973 108.125  91.067  1.00  0.00           H  
ATOM   1443  H1'   G    45      36.781 104.908  89.484  1.00  0.00           H  
ATOM   1444  H2'   G    45      38.127 106.163  91.360  1.00  0.00           H  
ATOM   1445 HO2'   G    45      36.030 105.366  92.595  1.00  0.00           H  
ATOM   1446  H1    G    45      42.618 104.551  88.008  1.00  0.00           H  
ATOM   1447  H22   G    45      40.882 102.501  90.131  1.00  0.00           H  
ATOM   1448  H21   G    45      42.333 102.786  89.301  1.00  0.00           H  
ATOM   1449  H8    G    45      37.418 108.086  87.975  1.00  0.00           H  
ATOM   1450  P     G    46      37.124 108.364  93.720  1.00  0.00           P  
ATOM   1451  OP2   G    46      37.661 109.539  92.989  1.00  0.00           O  
ATOM   1452  OP1   G    46      36.464 108.556  95.037  1.00  0.00           O  
ATOM   1453  O5'   G    46      38.312 107.319  93.914  1.00  0.00           O  
ATOM   1454  C5'   G    46      38.102 106.095  94.602  1.00  0.00           C  
ATOM   1455  C4'   G    46      39.347 105.244  94.614  1.00  0.00           C  
ATOM   1456  O4'   G    46      39.701 104.874  93.256  1.00  0.00           O  
ATOM   1457  C3'   G    46      40.604 105.908  95.155  1.00  0.00           C  
ATOM   1458  O3'   G    46      40.637 105.959  96.573  1.00  0.00           O  
ATOM   1459  C1'   G    46      41.147 104.765  93.160  1.00  0.00           C  
ATOM   1460  C2'   G    46      41.714 105.062  94.549  1.00  0.00           C  
ATOM   1461  O2'   G    46      41.874 103.839  95.253  1.00  0.00           O  
ATOM   1462  N1    G    46      45.182 105.982  90.304  1.00  0.00           N  
ATOM   1463  C2    G    46      45.039 104.980  91.233  1.00  0.00           C  
ATOM   1464  N2    G    46      46.109 104.195  91.432  1.00  0.00           N  
ATOM   1465  N3    G    46      43.929 104.761  91.918  1.00  0.00           N  
ATOM   1466  C4    G    46      42.955 105.639  91.597  1.00  0.00           C  
ATOM   1467  C5    G    46      42.995 106.673  90.686  1.00  0.00           C  
ATOM   1468  C6    G    46      44.192 106.896  89.957  1.00  0.00           C  
ATOM   1469  O6    G    46      44.426 107.762  89.105  1.00  0.00           O  
ATOM   1470  N7    G    46      41.782 107.344  90.648  1.00  0.00           N  
ATOM   1471  C8    G    46      41.040 106.718  91.521  1.00  0.00           C  
ATOM   1472  N9    G    46      41.689 105.674  92.133  1.00  0.00           N  
ATOM   1473  H5'   G    46      37.380 105.600  94.163  1.00  0.00           H  
ATOM   1474 H5''   G    46      37.838 106.290  95.527  1.00  0.00           H  
ATOM   1475  H4'   G    46      39.170 104.430  95.129  1.00  0.00           H  
ATOM   1476  H3'   G    46      40.665 106.820  94.800  1.00  0.00           H  
ATOM   1477  H1'   G    46      41.351 103.838  92.916  1.00  0.00           H  
ATOM   1478  H2'   G    46      42.557 105.560  94.493  1.00  0.00           H  
ATOM   1479 HO2'   G    46      41.477 103.929  96.144  1.00  0.00           H  
ATOM   1480  H1    G    46      46.047 106.059  89.850  1.00  0.00           H  
ATOM   1481  H22   G    46      46.064 103.463  92.084  1.00  0.00           H  
ATOM   1482  H21   G    46      46.934 104.351  90.929  1.00  0.00           H  
ATOM   1483  H8    G    46      40.113 106.970  91.718  1.00  0.00           H  
ATOM   1484  P     G    47      41.404 107.164  97.306  1.00  0.00           P  
ATOM   1485  OP2   G    47      41.217 108.400  96.504  1.00  0.00           O  
ATOM   1486  OP1   G    47      41.028 107.154  98.746  1.00  0.00           O  
ATOM   1487  O5'   G    47      42.926 106.715  97.214  1.00  0.00           O  
ATOM   1488  C5'   G    47      43.975 107.638  97.478  1.00  0.00           C  
ATOM   1489  C4'   G    47      45.291 107.083  97.005  1.00  0.00           C  
ATOM   1490  O4'   G    47      45.171 106.518  95.675  1.00  0.00           O  
ATOM   1491  C3'   G    47      46.348 108.158  96.891  1.00  0.00           C  
ATOM   1492  O3'   G    47      46.945 108.391  98.146  1.00  0.00           O  
ATOM   1493  C1'   G    47      46.267 106.929  94.896  1.00  0.00           C  
ATOM   1494  C2'   G    47      47.276 107.618  95.818  1.00  0.00           C  
ATOM   1495  O2'   G    47      48.197 106.679  96.324  1.00  0.00           O  
ATOM   1496  N1    G    47      47.515 109.658  90.788  1.00  0.00           N  
ATOM   1497  C2    G    47      48.309 108.870  91.583  1.00  0.00           C  
ATOM   1498  N2    G    47      49.599 108.824  91.262  1.00  0.00           N  
ATOM   1499  N3    G    47      47.866 108.181  92.624  1.00  0.00           N  
ATOM   1500  C4    G    47      46.540 108.349  92.811  1.00  0.00           C  
ATOM   1501  C5    G    47      45.656 109.113  92.076  1.00  0.00           C  
ATOM   1502  C6    G    47      46.150 109.856  90.967  1.00  0.00           C  
ATOM   1503  O6    G    47      45.532 110.619  90.213  1.00  0.00           O  
ATOM   1504  N7    G    47      44.374 109.019  92.595  1.00  0.00           N  
ATOM   1505  C8    G    47      44.500 108.227  93.622  1.00  0.00           C  
ATOM   1506  N9    G    47      45.790 107.794  93.819  1.00  0.00           N  
ATOM   1507  H5'   G    47      44.029 107.851  98.555  1.00  0.00           H  
ATOM   1508 H5''   G    47      43.772 108.593  96.971  1.00  0.00           H  
ATOM   1509  H4'   G    47      45.571 106.357  97.782  1.00  0.00           H  
ATOM   1510  H3'   G    47      45.953 109.137  96.583  1.00  0.00           H  
ATOM   1511  H1'   G    47      46.794 106.092  94.415  1.00  0.00           H  
ATOM   1512  H2'   G    47      47.895 108.402  95.359  1.00  0.00           H  
ATOM   1513 HO2'   G    47      48.336 106.841  97.302  1.00  0.00           H  
ATOM   1514  H1    G    47      47.951 110.127  90.021  1.00  0.00           H  
ATOM   1515  H22   G    47      50.229 108.270  91.807  1.00  0.00           H  
ATOM   1516  H21   G    47      49.938 109.342  90.478  1.00  0.00           H  
ATOM   1517  H8    G    47      43.659 107.938  94.271  1.00  0.00           H  
ATOM   1518  P     G    48      46.860 109.795  98.802  1.00  0.00           P  
ATOM   1519  OP2   G    48      45.411 110.109  98.886  1.00  0.00           O  
ATOM   1520  OP1   G    48      47.664 109.702 100.048  1.00  0.00           O  
ATOM   1521  O5'   G    48      47.544 110.877  97.853  1.00  0.00           O  
ATOM   1522  C5'   G    48      47.481 112.261  98.161  1.00  0.00           C  
ATOM   1523  C4'   G    48      48.185 113.094  97.119  1.00  0.00           C  
ATOM   1524  O4'   G    48      48.223 112.348  95.876  1.00  0.00           O  
ATOM   1525  C3'   G    48      47.501 114.396  96.731  1.00  0.00           C  
ATOM   1526  O3'   G    48      47.744 115.445  97.654  1.00  0.00           O  
ATOM   1527  C1'   G    48      48.062 113.228  94.789  1.00  0.00           C  
ATOM   1528  C2'   G    48      48.058 114.650  95.342  1.00  0.00           C  
ATOM   1529  O2'   G    48      49.389 115.140  95.402  1.00  0.00           O  
ATOM   1530  N1    G    48      45.225 113.965  90.626  1.00  0.00           N  
ATOM   1531  C2    G    48      46.452 114.489  90.952  1.00  0.00           C  
ATOM   1532  N2    G    48      47.002 115.320  90.053  1.00  0.00           N  
ATOM   1533  N3    G    48      47.097 114.219  92.075  1.00  0.00           N  
ATOM   1534  C4    G    48      46.404 113.370  92.863  1.00  0.00           C  
ATOM   1535  C5    G    48      45.174 112.790  92.632  1.00  0.00           C  
ATOM   1536  C6    G    48      44.494 113.089  91.423  1.00  0.00           C  
ATOM   1537  O6    G    48      43.396 112.675  91.034  1.00  0.00           O  
ATOM   1538  N7    G    48      44.808 111.973  93.691  1.00  0.00           N  
ATOM   1539  C8    G    48      45.802 112.068  94.532  1.00  0.00           C  
ATOM   1540  N9    G    48      46.804 112.899  94.092  1.00  0.00           N  
ATOM   1541  H5'   G    48      47.902 112.415  99.032  1.00  0.00           H  
ATOM   1542 H5''   G    48      46.540 112.535  98.208  1.00  0.00           H  
ATOM   1543  H4'   G    48      49.102 113.289  97.405  1.00  0.00           H  
ATOM   1544  H3'   G    48      46.536 114.246  96.663  1.00  0.00           H  
ATOM   1545  H1'   G    48      48.815 113.120  94.171  1.00  0.00           H  
ATOM   1546  H2'   G    48      47.475 115.244  94.824  1.00  0.00           H  
ATOM   1547 HO2'   G    48      49.526 115.781  94.673  1.00  0.00           H  
ATOM   1548  H1    G    48      44.832 114.228  89.768  1.00  0.00           H  
ATOM   1549  H22   G    48      47.878 115.724  90.232  1.00  0.00           H  
ATOM   1550  H21   G    48      46.531 115.525  89.219  1.00  0.00           H  
ATOM   1551  H8    G    48      45.830 111.595  95.389  1.00  0.00           H  
ATOM   1552  P     A    49      46.553 116.436  98.081  1.00  0.00           P  
ATOM   1553  OP2   A    49      45.374 115.609  98.441  1.00  0.00           O  
ATOM   1554  OP1   A    49      47.094 117.409  99.063  1.00  0.00           O  
ATOM   1555  O5'   A    49      46.210 117.226  96.741  1.00  0.00           O  
ATOM   1556  C5'   A    49      45.139 118.157  96.698  1.00  0.00           C  
ATOM   1557  C4'   A    49      45.532 119.421  95.973  1.00  0.00           C  
ATOM   1558  O4'   A    49      46.682 120.037  96.616  1.00  0.00           O  
ATOM   1559  C3'   A    49      45.969 119.252  94.526  1.00  0.00           C  
ATOM   1560  O3'   A    49      44.880 119.162  93.624  1.00  0.00           O  
ATOM   1561  C1'   A    49      47.511 120.626  95.647  1.00  0.00           C  
ATOM   1562  C2'   A    49      46.805 120.498  94.297  1.00  0.00           C  
ATOM   1563  O2'   A    49      45.984 121.638  94.090  1.00  0.00           O  
ATOM   1564  N1    A    49      52.346 120.618  93.865  1.00  0.00           N  
ATOM   1565  C2    A    49      51.311 121.441  93.654  1.00  0.00           C  
ATOM   1566  N3    A    49      50.077 121.384  94.151  1.00  0.00           N  
ATOM   1567  C4    A    49      49.942 120.323  94.966  1.00  0.00           C  
ATOM   1568  C5    A    49      50.913 119.390  95.280  1.00  0.00           C  
ATOM   1569  C6    A    49      52.177 119.562  94.689  1.00  0.00           C  
ATOM   1570  N6    A    49      53.210 118.743  94.898  1.00  0.00           N  
ATOM   1571  N7    A    49      50.411 118.435  96.155  1.00  0.00           N  
ATOM   1572  C8    A    49      49.170 118.806  96.346  1.00  0.00           C  
ATOM   1573  N9    A    49      48.818 119.941  95.658  1.00  0.00           N  
ATOM   1574  H5'   A    49      44.874 118.384  97.614  1.00  0.00           H  
ATOM   1575 H5''   A    49      44.377 117.748  96.237  1.00  0.00           H  
ATOM   1576  H4'   A    49      44.776 120.044  96.005  1.00  0.00           H  
ATOM   1577  H3'   A    49      46.531 118.454  94.432  1.00  0.00           H  
ATOM   1578  H1'   A    49      47.638 121.575  95.859  1.00  0.00           H  
ATOM   1579  H2'   A    49      47.444 120.373  93.564  1.00  0.00           H  
ATOM   1580 HO2'   A    49      45.164 121.361  93.631  1.00  0.00           H  
ATOM   1581  H2    A    49      51.486 122.191  93.048  1.00  0.00           H  
ATOM   1582  H61   A    49      54.068 118.914  94.458  1.00  0.00           H  
ATOM   1583  H62   A    49      53.110 117.970  95.493  1.00  0.00           H  
ATOM   1584  H8    A    49      48.549 118.318  96.928  1.00  0.00           H  
ATOM   1585  P     A    50      44.812 117.962  92.557  1.00  0.00           P  
ATOM   1586  OP2   A    50      45.343 116.737  93.208  1.00  0.00           O  
ATOM   1587  OP1   A    50      43.450 117.948  91.966  1.00  0.00           O  
ATOM   1588  O5'   A    50      45.839 118.399  91.420  1.00  0.00           O  
ATOM   1589  C5'   A    50      45.587 119.537  90.609  1.00  0.00           C  
ATOM   1590  C4'   A    50      46.847 120.036  89.948  1.00  0.00           C  
ATOM   1591  O4'   A    50      47.824 120.349  90.972  1.00  0.00           O  
ATOM   1592  C3'   A    50      47.552 119.053  89.026  1.00  0.00           C  
ATOM   1593  O3'   A    50      47.091 119.119  87.688  1.00  0.00           O  
ATOM   1594  C1'   A    50      49.114 119.923  90.578  1.00  0.00           C  
ATOM   1595  C2'   A    50      49.005 119.500  89.120  1.00  0.00           C  
ATOM   1596  O2'   A    50      49.249 120.632  88.298  1.00  0.00           O  
ATOM   1597  N1    A    50      53.015 116.973  92.201  1.00  0.00           N  
ATOM   1598  C2    A    50      52.956 117.989  91.330  1.00  0.00           C  
ATOM   1599  N3    A    50      51.905 118.714  90.953  1.00  0.00           N  
ATOM   1600  C4    A    50      50.792 118.300  91.584  1.00  0.00           C  
ATOM   1601  C5    A    50      50.694 117.272  92.503  1.00  0.00           C  
ATOM   1602  C6    A    50      51.879 116.583  92.817  1.00  0.00           C  
ATOM   1603  N6    A    50      51.938 115.570  93.685  1.00  0.00           N  
ATOM   1604  N7    A    50      49.385 117.131  92.944  1.00  0.00           N  
ATOM   1605  C8    A    50      48.732 118.061  92.293  1.00  0.00           C  
ATOM   1606  N9    A    50      49.522 118.807  91.452  1.00  0.00           N  
ATOM   1607  H5'   A    50      45.215 120.252  91.167  1.00  0.00           H  
ATOM   1608 H5''   A    50      44.935 119.300  89.917  1.00  0.00           H  
ATOM   1609  H4'   A    50      46.647 120.854  89.445  1.00  0.00           H  
ATOM   1610  H3'   A    50      47.452 118.134  89.355  1.00  0.00           H  
ATOM   1611  H1'   A    50      49.763 120.654  90.657  1.00  0.00           H  
ATOM   1612  H2'   A    50      49.621 118.765  88.918  1.00  0.00           H  
ATOM   1613 HO2'   A    50      48.602 120.637  87.562  1.00  0.00           H  
ATOM   1614  H2    A    50      53.808 118.233  90.910  1.00  0.00           H  
ATOM   1615  H61   A    50      52.795 115.127  93.863  1.00  0.00           H  
ATOM   1616  H62   A    50      51.127 115.270  94.144  1.00  0.00           H  
ATOM   1617  H8    A    50      47.769 118.211  92.396  1.00  0.00           H  
ATOM   1618  P     A    51      46.787 117.769  86.870  1.00  0.00           P  
ATOM   1619  OP2   A    51      46.212 116.779  87.815  1.00  0.00           O  
ATOM   1620  OP1   A    51      46.038 118.133  85.642  1.00  0.00           O  
ATOM   1621  O5'   A    51      48.230 117.252  86.432  1.00  0.00           O  
ATOM   1622  C5'   A    51      48.955 117.903  85.400  1.00  0.00           C  
ATOM   1623  C4'   A    51      50.433 117.618  85.497  1.00  0.00           C  
ATOM   1624  O4'   A    51      50.896 117.908  86.844  1.00  0.00           O  
ATOM   1625  C3'   A    51      50.851 116.174  85.265  1.00  0.00           C  
ATOM   1626  O3'   A    51      50.998 115.853  83.892  1.00  0.00           O  
ATOM   1627  C1'   A    51      51.767 116.896  87.309  1.00  0.00           C  
ATOM   1628  C2'   A    51      52.133 116.058  86.089  1.00  0.00           C  
ATOM   1629  O2'   A    51      53.231 116.661  85.420  1.00  0.00           O  
ATOM   1630  N1    A    51      52.211 113.518  91.176  1.00  0.00           N  
ATOM   1631  C2    A    51      53.116 114.093  90.374  1.00  0.00           C  
ATOM   1632  N3    A    51      52.931 114.965  89.385  1.00  0.00           N  
ATOM   1633  C4    A    51      51.625 115.252  89.243  1.00  0.00           C  
ATOM   1634  C5    A    51      50.579 114.742  89.989  1.00  0.00           C  
ATOM   1635  C6    A    51      50.907 113.829  91.006  1.00  0.00           C  
ATOM   1636  N6    A    51      50.005 113.255  91.806  1.00  0.00           N  
ATOM   1637  N7    A    51      49.368 115.266  89.558  1.00  0.00           N  
ATOM   1638  C8    A    51      49.703 116.067  88.577  1.00  0.00           C  
ATOM   1639  N9    A    51      51.054 116.107  88.332  1.00  0.00           N  
ATOM   1640  H5'   A    51      48.811 118.870  85.469  1.00  0.00           H  
ATOM   1641 H5''   A    51      48.626 117.592  84.532  1.00  0.00           H  
ATOM   1642  H4'   A    51      50.913 118.192  84.865  1.00  0.00           H  
ATOM   1643  H3'   A    51      50.173 115.587  85.661  1.00  0.00           H  
ATOM   1644  H1'   A    51      52.582 117.276  87.700  1.00  0.00           H  
ATOM   1645  H2'   A    51      52.321 115.127  86.332  1.00  0.00           H  
ATOM   1646 HO2'   A    51      53.119 116.543  84.454  1.00  0.00           H  
ATOM   1647  H2    A    51      54.048 113.834  90.538  1.00  0.00           H  
ATOM   1648  H61   A    51      50.295 112.624  92.498  1.00  0.00           H  
ATOM   1649  H62   A    51      49.054 113.465  91.702  1.00  0.00           H  
ATOM   1650  H8    A    51      49.050 116.589  88.065  1.00  0.00           H  
ATOM   1651  P     C    52      50.436 114.459  83.324  1.00  0.00           P  
ATOM   1652  OP2   C    52      48.972 114.419  83.566  1.00  0.00           O  
ATOM   1653  OP1   C    52      50.957 114.282  81.944  1.00  0.00           O  
ATOM   1654  O5'   C    52      51.121 113.360  84.252  1.00  0.00           O  
ATOM   1655  C5'   C    52      52.511 113.090  84.160  1.00  0.00           C  
ATOM   1656  C4'   C    52      52.992 112.244  85.311  1.00  0.00           C  
ATOM   1657  O4'   C    52      52.566 112.831  86.567  1.00  0.00           O  
ATOM   1658  C3'   C    52      52.427 110.836  85.349  1.00  0.00           C  
ATOM   1659  O3'   C    52      53.148 109.958  84.502  1.00  0.00           O  
ATOM   1660  C1'   C    52      52.149 111.820  87.467  1.00  0.00           C  
ATOM   1661  C2'   C    52      52.535 110.487  86.824  1.00  0.00           C  
ATOM   1662  O2'   C    52      53.855 110.173  87.212  1.00  0.00           O  
ATOM   1663  N1    C    52      50.702 111.982  87.702  1.00  0.00           N  
ATOM   1664  C2    C    52      50.117 111.314  88.786  1.00  0.00           C  
ATOM   1665  O2    C    52      50.826 110.590  89.499  1.00  0.00           O  
ATOM   1666  N3    C    52      48.797 111.475  89.026  1.00  0.00           N  
ATOM   1667  C4    C    52      48.065 112.258  88.232  1.00  0.00           C  
ATOM   1668  N4    C    52      46.769 112.380  88.503  1.00  0.00           N  
ATOM   1669  C5    C    52      48.633 112.948  87.123  1.00  0.00           C  
ATOM   1670  C6    C    52      49.941 112.780  86.894  1.00  0.00           C  
ATOM   1671  H5'   C    52      53.001 113.939  84.161  1.00  0.00           H  
ATOM   1672 H5''   C    52      52.691 112.619  83.320  1.00  0.00           H  
ATOM   1673  H4'   C    52      54.081 112.193  85.170  1.00  0.00           H  
ATOM   1674  H3'   C    52      51.392 110.765  84.984  1.00  0.00           H  
ATOM   1675  H1'   C    52      52.624 111.845  88.459  1.00  0.00           H  
ATOM   1676  H2'   C    52      51.944 109.600  87.094  1.00  0.00           H  
ATOM   1677 HO2'   C    52      54.369 109.849  86.417  1.00  0.00           H  
ATOM   1678  H42   C    52      46.190 112.958  87.928  1.00  0.00           H  
ATOM   1679  H41   C    52      46.374 111.894  89.281  1.00  0.00           H  
ATOM   1680  H5    C    52      48.017 113.592  86.477  1.00  0.00           H  
ATOM   1681  H6    C    52      50.414 113.298  86.046  1.00  0.00           H  
ATOM   1682  P     U    53      52.355 108.851  83.659  1.00  0.00           P  
ATOM   1683  OP2   U    53      51.145 109.478  83.076  1.00  0.00           O  
ATOM   1684  OP1   U    53      53.314 108.145  82.767  1.00  0.00           O  
ATOM   1685  O5'   U    53      51.905 107.818  84.782  1.00  0.00           O  
ATOM   1686  C5'   U    53      52.888 107.101  85.540  1.00  0.00           C  
ATOM   1687  C4'   U    53      52.222 106.217  86.565  1.00  0.00           C  
ATOM   1688  O4'   U    53      51.574 107.032  87.575  1.00  0.00           O  
ATOM   1689  C3'   U    53      51.113 105.312  86.050  1.00  0.00           C  
ATOM   1690  O3'   U    53      51.599 104.119  85.459  1.00  0.00           O  
ATOM   1691  C1'   U    53      50.342 106.446  87.975  1.00  0.00           C  
ATOM   1692  C2'   U    53      50.271 105.078  87.296  1.00  0.00           C  
ATOM   1693  O2'   U    53      50.868 104.110  88.146  1.00  0.00           O  
ATOM   1694  N1    U    53      49.214 107.327  87.586  1.00  0.00           N  
ATOM   1695  C2    U    53      48.002 107.116  88.219  1.00  0.00           C  
ATOM   1696  O2    U    53      47.834 106.255  89.065  1.00  0.00           O  
ATOM   1697  N3    U    53      46.988 107.955  87.828  1.00  0.00           N  
ATOM   1698  C4    U    53      47.056 108.961  86.888  1.00  0.00           C  
ATOM   1699  O4    U    53      46.051 109.631  86.646  1.00  0.00           O  
ATOM   1700  C5    U    53      48.339 109.121  86.275  1.00  0.00           C  
ATOM   1701  C6    U    53      49.345 108.320  86.638  1.00  0.00           C  
ATOM   1702  H5'   U    53      53.563 107.806  86.045  1.00  0.00           H  
ATOM   1703 H5''   U    53      53.507 106.485  84.870  1.00  0.00           H  
ATOM   1704  H4'   U    53      52.908 105.664  86.994  1.00  0.00           H  
ATOM   1705  H3'   U    53      50.579 105.802  85.390  1.00  0.00           H  
ATOM   1706  H1'   U    53      50.339 106.328  88.948  1.00  0.00           H  
ATOM   1707  H2'   U    53      49.347 104.839  87.067  1.00  0.00           H  
ATOM   1708 HO2'   U    53      51.503 103.575  87.625  1.00  0.00           H  
ATOM   1709  H3    U    53      46.120 107.822  88.264  1.00  0.00           H  
ATOM   1710  H5    U    53      48.478 109.814  85.596  1.00  0.00           H  
ATOM   1711  H6    U    53      50.213 108.448  86.203  1.00  0.00           H  
ATOM   1712  P     U    54      50.810 103.443  84.233  1.00  0.00           P  
ATOM   1713  OP2   U    54      50.272 104.530  83.378  1.00  0.00           O  
ATOM   1714  OP1   U    54      51.690 102.405  83.636  1.00  0.00           O  
ATOM   1715  O5'   U    54      49.581 102.706  84.927  1.00  0.00           O  
ATOM   1716  C5'   U    54      49.786 101.594  85.786  1.00  0.00           C  
ATOM   1717  C4'   U    54      48.574 101.319  86.642  1.00  0.00           C  
ATOM   1718  O4'   U    54      48.224 102.507  87.399  1.00  0.00           O  
ATOM   1719  C3'   U    54      47.296 100.963  85.899  1.00  0.00           C  
ATOM   1720  O3'   U    54      47.230  99.595  85.532  1.00  0.00           O  
ATOM   1721  C1'   U    54      46.811 102.666  87.463  1.00  0.00           C  
ATOM   1722  C2'   U    54      46.212 101.385  86.881  1.00  0.00           C  
ATOM   1723  O2'   U    54      46.060 100.430  87.922  1.00  0.00           O  
ATOM   1724  N1    U    54      46.374 103.876  86.727  1.00  0.00           N  
ATOM   1725  C2    U    54      45.120 104.377  87.023  1.00  0.00           C  
ATOM   1726  O2    U    54      44.379 103.871  87.847  1.00  0.00           O  
ATOM   1727  N3    U    54      44.758 105.498  86.318  1.00  0.00           N  
ATOM   1728  C4    U    54      45.505 106.159  85.365  1.00  0.00           C  
ATOM   1729  O4    U    54      45.038 107.157  84.816  1.00  0.00           O  
ATOM   1730  C5    U    54      46.792 105.585  85.110  1.00  0.00           C  
ATOM   1731  C6    U    54      47.170 104.493  85.785  1.00  0.00           C  
ATOM   1732  H5'   U    54      50.552 101.777  86.368  1.00  0.00           H  
ATOM   1733 H5''   U    54      49.979 100.801  85.243  1.00  0.00           H  
ATOM   1734  H4'   U    54      48.790 100.595  87.266  1.00  0.00           H  
ATOM   1735  H3'   U    54      47.229 101.515  85.091  1.00  0.00           H  
ATOM   1736  H1'   U    54      46.549 102.748  88.405  1.00  0.00           H  
ATOM   1737  H2'   U    54      45.362 101.561  86.424  1.00  0.00           H  
ATOM   1738 HO2'   U    54      46.439  99.576  87.629  1.00  0.00           H  
ATOM   1739  H3    U    54      43.873 105.869  86.512  1.00  0.00           H  
ATOM   1740  H5    U    54      47.391 105.990  84.449  1.00  0.00           H  
ATOM   1741  H6    U    54      48.054 104.120  85.592  1.00  0.00           H  
ATOM   1742  P     U    55      46.406  99.146  84.227  1.00  0.00           P  
ATOM   1743  OP2   U    55      46.492 100.241  83.230  1.00  0.00           O  
ATOM   1744  OP1   U    55      46.847  97.777  83.854  1.00  0.00           O  
ATOM   1745  O5'   U    55      44.899  99.056  84.736  1.00  0.00           O  
ATOM   1746  C5'   U    55      44.481  98.011  85.600  1.00  0.00           C  
ATOM   1747  C4'   U    55      43.070  98.224  86.090  1.00  0.00           C  
ATOM   1748  O4'   U    55      42.987  99.471  86.830  1.00  0.00           O  
ATOM   1749  C3'   U    55      42.000  98.359  85.017  1.00  0.00           C  
ATOM   1750  O3'   U    55      41.545  97.109  84.529  1.00  0.00           O  
ATOM   1751  C1'   U    55      41.764 100.149  86.543  1.00  0.00           C  
ATOM   1752  C2'   U    55      40.922  99.170  85.723  1.00  0.00           C  
ATOM   1753  O2'   U    55      40.166  98.358  86.611  1.00  0.00           O  
ATOM   1754  N1    U    55      42.040 101.406  85.807  1.00  0.00           N  
ATOM   1755  C2    U    55      41.040 102.362  85.792  1.00  0.00           C  
ATOM   1756  O2    U    55      39.967 102.210  86.350  1.00  0.00           O  
ATOM   1757  N3    U    55      41.341 103.508  85.099  1.00  0.00           N  
ATOM   1758  C4    U    55      42.513 103.794  84.431  1.00  0.00           C  
ATOM   1759  O4    U    55      42.630 104.875  83.852  1.00  0.00           O  
ATOM   1760  C5    U    55      43.501 102.761  84.488  1.00  0.00           C  
ATOM   1761  C6    U    55      43.235 101.634  85.158  1.00  0.00           C  
ATOM   1762  H5'   U    55      45.085  97.973  86.371  1.00  0.00           H  
ATOM   1763 H5''   U    55      44.525  97.159  85.116  1.00  0.00           H  
ATOM   1764  H4'   U    55      42.830  97.484  86.686  1.00  0.00           H  
ATOM   1765  H3'   U    55      42.358  98.885  84.271  1.00  0.00           H  
ATOM   1766  H1'   U    55      41.298 100.361  87.378  1.00  0.00           H  
ATOM   1767  H2'   U    55      40.348  99.639  85.083  1.00  0.00           H  
ATOM   1768 HO2'   U    55      40.274  97.419  86.355  1.00  0.00           H  
ATOM   1769  H3    U    55      40.645 104.198  85.076  1.00  0.00           H  
ATOM   1770  H5    U    55      44.365 102.880  84.042  1.00  0.00           H  
ATOM   1771  H6    U    55      43.927 100.942  85.182  1.00  0.00           H  
ATOM   1772  P     G    56      41.013  96.975  83.019  1.00  0.00           P  
ATOM   1773  OP2   G    56      41.904  97.780  82.145  1.00  0.00           O  
ATOM   1774  OP1   G    56      40.808  95.533  82.728  1.00  0.00           O  
ATOM   1775  O5'   G    56      39.583  97.680  83.048  1.00  0.00           O  
ATOM   1776  C5'   G    56      38.499  97.098  83.755  1.00  0.00           C  
ATOM   1777  C4'   G    56      37.301  98.013  83.782  1.00  0.00           C  
ATOM   1778  O4'   G    56      37.644  99.255  84.450  1.00  0.00           O  
ATOM   1779  C3'   G    56      36.769  98.456  82.428  1.00  0.00           C  
ATOM   1780  O3'   G    56      35.934  97.488  81.816  1.00  0.00           O  
ATOM   1781  C1'   G    56      36.988 100.360  83.810  1.00  0.00           C  
ATOM   1782  C2'   G    56      36.053  99.757  82.760  1.00  0.00           C  
ATOM   1783  O2'   G    56      34.787  99.511  83.357  1.00  0.00           O  
ATOM   1784  N1    G    56      37.771 104.940  81.730  1.00  0.00           N  
ATOM   1785  C2    G    56      36.611 104.386  82.212  1.00  0.00           C  
ATOM   1786  N2    G    56      35.509 105.147  82.132  1.00  0.00           N  
ATOM   1787  N3    G    56      36.533 103.173  82.735  1.00  0.00           N  
ATOM   1788  C4    G    56      37.728 102.546  82.737  1.00  0.00           C  
ATOM   1789  C5    G    56      38.944 103.009  82.281  1.00  0.00           C  
ATOM   1790  C6    G    56      39.013 104.312  81.722  1.00  0.00           C  
ATOM   1791  O6    G    56      39.999 104.902  81.263  1.00  0.00           O  
ATOM   1792  N7    G    56      39.935 102.056  82.465  1.00  0.00           N  
ATOM   1793  C8    G    56      39.315 101.049  83.018  1.00  0.00           C  
ATOM   1794  N9    G    56      37.975 101.280  83.212  1.00  0.00           N  
ATOM   1795  H5'   G    56      38.780  96.912  84.676  1.00  0.00           H  
ATOM   1796 H5''   G    56      38.249  96.256  83.321  1.00  0.00           H  
ATOM   1797  H4'   G    56      36.577  97.575  84.277  1.00  0.00           H  
ATOM   1798  H3'   G    56      37.525  98.649  81.834  1.00  0.00           H  
ATOM   1799  H1'   G    56      36.459 100.840  84.481  1.00  0.00           H  
ATOM   1800  H2'   G    56      35.976 100.338  81.974  1.00  0.00           H  
ATOM   1801 HO2'   G    56      34.507  98.597  83.142  1.00  0.00           H  
ATOM   1802  H1    G    56      37.723 105.846  81.361  1.00  0.00           H  
ATOM   1803  H22   G    56      34.652 104.805  82.461  1.00  0.00           H  
ATOM   1804  H21   G    56      35.559 106.046  81.746  1.00  0.00           H  
ATOM   1805  H8    G    56      39.763 100.214  83.270  1.00  0.00           H  
ATOM   1806  P     A    57      35.851  97.389  80.213  1.00  0.00           P  
ATOM   1807  OP2   A    57      37.212  97.624  79.668  1.00  0.00           O  
ATOM   1808  OP1   A    57      35.126  96.141  79.866  1.00  0.00           O  
ATOM   1809  O5'   A    57      34.935  98.624  79.799  1.00  0.00           O  
ATOM   1810  C5'   A    57      33.554  98.652  80.131  1.00  0.00           C  
ATOM   1811  C4'   A    57      32.913  99.955  79.723  1.00  0.00           C  
ATOM   1812  O4'   A    57      33.527 101.054  80.445  1.00  0.00           O  
ATOM   1813  C3'   A    57      33.062 100.342  78.259  1.00  0.00           C  
ATOM   1814  O3'   A    57      32.123  99.698  77.417  1.00  0.00           O  
ATOM   1815  C1'   A    57      33.647 102.203  79.595  1.00  0.00           C  
ATOM   1816  C2'   A    57      32.910 101.857  78.300  1.00  0.00           C  
ATOM   1817  O2'   A    57      31.547 102.233  78.430  1.00  0.00           O  
ATOM   1818  N1    A    57      37.010 105.701  77.861  1.00  0.00           N  
ATOM   1819  C2    A    57      35.674 105.705  77.953  1.00  0.00           C  
ATOM   1820  N3    A    57      34.860 104.758  78.415  1.00  0.00           N  
ATOM   1821  C4    A    57      35.562 103.686  78.824  1.00  0.00           C  
ATOM   1822  C5    A    57      36.935 103.534  78.792  1.00  0.00           C  
ATOM   1823  C6    A    57      37.684 104.609  78.280  1.00  0.00           C  
ATOM   1824  N6    A    57      39.016 104.606  78.186  1.00  0.00           N  
ATOM   1825  N7    A    57      37.303 102.294  79.297  1.00  0.00           N  
ATOM   1826  C8    A    57      36.163 101.734  79.617  1.00  0.00           C  
ATOM   1827  N9    A    57      35.067 102.521  79.357  1.00  0.00           N  
ATOM   1828  H5'   A    57      33.456  98.538  81.100  1.00  0.00           H  
ATOM   1829 H5''   A    57      33.099  97.915  79.675  1.00  0.00           H  
ATOM   1830  H4'   A    57      31.959  99.921  79.945  1.00  0.00           H  
ATOM   1831  H3'   A    57      33.969 100.120  77.960  1.00  0.00           H  
ATOM   1832  H1'   A    57      33.208 102.967  80.024  1.00  0.00           H  
ATOM   1833  H2'   A    57      33.331 102.281  77.523  1.00  0.00           H  
ATOM   1834 HO2'   A    57      30.980 101.485  78.150  1.00  0.00           H  
ATOM   1835  H2    A    57      35.232 106.521  77.635  1.00  0.00           H  
ATOM   1836  H61   A    57      39.483 105.385  77.821  1.00  0.00           H  
ATOM   1837  H62   A    57      39.526 103.825  78.485  1.00  0.00           H  
ATOM   1838  H8    A    57      36.098 100.837  80.005  1.00  0.00           H  
ATOM   1839  P     G    58      32.503  99.364  75.891  1.00  0.00           P  
ATOM   1840  OP2   G    58      33.923  98.930  75.856  1.00  0.00           O  
ATOM   1841  OP1   G    58      31.450  98.474  75.338  1.00  0.00           O  
ATOM   1842  O5'   G    58      32.398 100.770  75.149  1.00  0.00           O  
ATOM   1843  C5'   G    58      31.143 101.415  74.985  1.00  0.00           C  
ATOM   1844  C4'   G    58      31.305 102.801  74.411  1.00  0.00           C  
ATOM   1845  O4'   G    58      32.113 103.611  75.303  1.00  0.00           O  
ATOM   1846  C3'   G    58      32.025 102.890  73.075  1.00  0.00           C  
ATOM   1847  O3'   G    58      31.183 102.608  71.970  1.00  0.00           O  
ATOM   1848  C1'   G    58      32.969 104.478  74.549  1.00  0.00           C  
ATOM   1849  C2'   G    58      32.565 104.314  73.082  1.00  0.00           C  
ATOM   1850  O2'   G    58      31.546 105.253  72.776  1.00  0.00           O  
ATOM   1851  N1    G    58      37.806 105.939  73.925  1.00  0.00           N  
ATOM   1852  C2    G    58      36.646 106.571  73.547  1.00  0.00           C  
ATOM   1853  N2    G    58      36.787 107.747  72.919  1.00  0.00           N  
ATOM   1854  N3    G    58      35.435 106.086  73.767  1.00  0.00           N  
ATOM   1855  C4    G    58      35.474 104.898  74.406  1.00  0.00           C  
ATOM   1856  C5    G    58      36.577 104.183  74.828  1.00  0.00           C  
ATOM   1857  C6    G    58      37.870 104.714  74.584  1.00  0.00           C  
ATOM   1858  O6    G    58      38.969 104.232  74.880  1.00  0.00           O  
ATOM   1859  N7    G    58      36.191 103.004  75.448  1.00  0.00           N  
ATOM   1860  C8    G    58      34.887 103.022  75.395  1.00  0.00           C  
ATOM   1861  N9    G    58      34.387 104.142  74.775  1.00  0.00           N  
ATOM   1862  H5'   G    58      30.700 101.479  75.856  1.00  0.00           H  
ATOM   1863 H5''   G    58      30.585 100.881  74.381  1.00  0.00           H  
ATOM   1864  H4'   G    58      30.419 103.212  74.322  1.00  0.00           H  
ATOM   1865  H3'   G    58      32.779 102.262  73.073  1.00  0.00           H  
ATOM   1866  H1'   G    58      32.803 105.402  74.831  1.00  0.00           H  
ATOM   1867  H2'   G    58      33.338 104.409  72.486  1.00  0.00           H  
ATOM   1868 HO2'   G    58      30.812 104.791  72.322  1.00  0.00           H  
ATOM   1869  H1    G    58      38.654 106.382  73.715  1.00  0.00           H  
ATOM   1870  H22   G    58      35.993 108.244  72.626  1.00  0.00           H  
ATOM   1871  H21   G    58      37.680 108.114  72.752  1.00  0.00           H  
ATOM   1872  H8    G    58      34.323 102.308  75.759  1.00  0.00           H  
ATOM   1873  P     A    59      31.798 101.979  70.625  1.00  0.00           P  
ATOM   1874  OP2   A    59      32.783 100.939  71.012  1.00  0.00           O  
ATOM   1875  OP1   A    59      30.672 101.627  69.725  1.00  0.00           O  
ATOM   1876  O5'   A    59      32.597 103.191  69.965  1.00  0.00           O  
ATOM   1877  C5'   A    59      31.913 104.334  69.474  1.00  0.00           C  
ATOM   1878  C4'   A    59      32.874 105.398  69.011  1.00  0.00           C  
ATOM   1879  O4'   A    59      33.687 105.847  70.127  1.00  0.00           O  
ATOM   1880  C3'   A    59      33.890 104.969  67.962  1.00  0.00           C  
ATOM   1881  O3'   A    59      33.361 104.970  66.646  1.00  0.00           O  
ATOM   1882  C1'   A    59      35.021 106.120  69.689  1.00  0.00           C  
ATOM   1883  C2'   A    59      35.020 105.969  68.167  1.00  0.00           C  
ATOM   1884  O2'   A    59      34.711 107.224  67.579  1.00  0.00           O  
ATOM   1885  N1    A    59      39.985 105.147  70.675  1.00  0.00           N  
ATOM   1886  C2    A    59      39.377 106.134  70.004  1.00  0.00           C  
ATOM   1887  N3    A    59      38.078 106.326  69.785  1.00  0.00           N  
ATOM   1888  C4    A    59      37.350 105.346  70.351  1.00  0.00           C  
ATOM   1889  C5    A    59      37.832 104.268  71.069  1.00  0.00           C  
ATOM   1890  C6    A    59      39.226 104.179  71.231  1.00  0.00           C  
ATOM   1891  N6    A    59      39.832 103.195  71.898  1.00  0.00           N  
ATOM   1892  N7    A    59      36.787 103.462  71.502  1.00  0.00           N  
ATOM   1893  C8    A    59      35.717 104.061  71.043  1.00  0.00           C  
ATOM   1894  N9    A    59      35.984 105.209  70.337  1.00  0.00           N  
ATOM   1895  H5'   A    59      31.349 104.701  70.189  1.00  0.00           H  
ATOM   1896 H5''   A    59      31.343 104.068  68.724  1.00  0.00           H  
ATOM   1897  H4'   A    59      32.362 106.159  68.664  1.00  0.00           H  
ATOM   1898  H3'   A    59      34.214 104.070  68.178  1.00  0.00           H  
ATOM   1899  H1'   A    59      35.240 107.046  69.923  1.00  0.00           H  
ATOM   1900  H2'   A    59      35.875 105.616  67.840  1.00  0.00           H  
ATOM   1901 HO2'   A    59      34.007 107.097  66.910  1.00  0.00           H  
ATOM   1902  H2    A    59      39.973 106.811  69.620  1.00  0.00           H  
ATOM   1903  H61   A    59      40.810 103.186  71.978  1.00  0.00           H  
ATOM   1904  H62   A    59      39.302 102.483  72.311  1.00  0.00           H  
ATOM   1905  H8    A    59      34.809 103.722  71.189  1.00  0.00           H  
ATOM   1906  P     U    60      33.844 103.853  65.598  1.00  0.00           P  
ATOM   1907  OP2   U    60      33.901 102.524  66.260  1.00  0.00           O  
ATOM   1908  OP1   U    60      33.017 104.040  64.371  1.00  0.00           O  
ATOM   1909  O5'   U    60      35.350 104.256  65.271  1.00  0.00           O  
ATOM   1910  C5'   U    60      35.669 105.457  64.543  1.00  0.00           C  
ATOM   1911  C4'   U    60      37.150 105.718  64.624  1.00  0.00           C  
ATOM   1912  O4'   U    60      37.541 105.763  66.025  1.00  0.00           O  
ATOM   1913  C3'   U    60      38.024 104.619  64.033  1.00  0.00           C  
ATOM   1914  O3'   U    60      38.176 104.740  62.621  1.00  0.00           O  
ATOM   1915  C1'   U    60      38.834 105.200  66.165  1.00  0.00           C  
ATOM   1916  C2'   U    60      39.337 104.821  64.772  1.00  0.00           C  
ATOM   1917  O2'   U    60      40.082 105.894  64.241  1.00  0.00           O  
ATOM   1918  N1    U    60      38.781 104.044  67.077  1.00  0.00           N  
ATOM   1919  C2    U    60      39.963 103.665  67.687  1.00  0.00           C  
ATOM   1920  O2    U    60      41.015 104.237  67.493  1.00  0.00           O  
ATOM   1921  N3    U    60      39.867 102.588  68.530  1.00  0.00           N  
ATOM   1922  C4    U    60      38.732 101.862  68.819  1.00  0.00           C  
ATOM   1923  O4    U    60      38.801 100.935  69.623  1.00  0.00           O  
ATOM   1924  C5    U    60      37.548 102.309  68.144  1.00  0.00           C  
ATOM   1925  C6    U    60      37.611 103.357  67.320  1.00  0.00           C  
ATOM   1926  H5'   U    60      35.113 106.309  64.958  1.00  0.00           H  
ATOM   1927 H5''   U    60      35.363 105.353  63.491  1.00  0.00           H  
ATOM   1928  H4'   U    60      37.288 106.657  64.067  1.00  0.00           H  
ATOM   1929  H3'   U    60      37.609 103.609  64.162  1.00  0.00           H  
ATOM   1930  H1'   U    60      39.563 105.906  66.588  1.00  0.00           H  
ATOM   1931  H2'   U    60      40.001 103.948  64.703  1.00  0.00           H  
ATOM   1932 HO2'   U    60      39.919 105.958  63.256  1.00  0.00           H  
ATOM   1933  H3    U    60      40.712 102.297  68.981  1.00  0.00           H  
ATOM   1934  H5    U    60      36.591 101.789  68.304  1.00  0.00           H  
ATOM   1935  H6    U    60      36.691 103.685  66.813  1.00  0.00           H  
ATOM   1936  P     G    61      38.190 103.427  61.694  1.00  0.00           P  
ATOM   1937  OP2   G    61      37.069 102.551  62.120  1.00  0.00           O  
ATOM   1938  OP1   G    61      38.281 103.866  60.277  1.00  0.00           O  
ATOM   1939  O5'   G    61      39.556 102.701  62.073  1.00  0.00           O  
ATOM   1940  C5'   G    61      40.807 103.267  61.715  1.00  0.00           C  
ATOM   1941  C4'   G    61      41.954 102.539  62.372  1.00  0.00           C  
ATOM   1942  O4'   G    61      41.817 102.654  63.800  1.00  0.00           O  
ATOM   1943  C3'   G    61      42.011 101.037  62.139  1.00  0.00           C  
ATOM   1944  O3'   G    61      42.594 100.692  60.894  1.00  0.00           O  
ATOM   1945  C1'   G    61      42.201 101.456  64.423  1.00  0.00           C  
ATOM   1946  C2'   G    61      42.765 100.541  63.348  1.00  0.00           C  
ATOM   1947  O2'   G    61      44.160 100.774  63.216  1.00  0.00           O  
ATOM   1948  N1    G    61      40.575  98.386  68.144  1.00  0.00           N  
ATOM   1949  C2    G    61      41.858  98.725  67.788  1.00  0.00           C  
ATOM   1950  N2    G    61      42.842  98.177  68.517  1.00  0.00           N  
ATOM   1951  N3    G    61      42.157  99.542  66.792  1.00  0.00           N  
ATOM   1952  C4    G    61      41.052 100.001  66.167  1.00  0.00           C  
ATOM   1953  C5    G    61      39.729  99.725  66.442  1.00  0.00           C  
ATOM   1954  C6    G    61      39.423  98.847  67.514  1.00  0.00           C  
ATOM   1955  O6    G    61      38.313  98.478  67.915  1.00  0.00           O  
ATOM   1956  N7    G    61      38.892 100.399  65.565  1.00  0.00           N  
ATOM   1957  C8    G    61      39.705 101.060  64.786  1.00  0.00           C  
ATOM   1958  N9    G    61      41.029 100.864  65.096  1.00  0.00           N  
ATOM   1959  H5'   G    61      40.824 104.207  61.992  1.00  0.00           H  
ATOM   1960 H5''   G    61      40.913 103.220  60.742  1.00  0.00           H  
ATOM   1961  H4'   G    61      42.808 102.936  62.098  1.00  0.00           H  
ATOM   1962  H3'   G    61      41.099 100.684  62.175  1.00  0.00           H  
ATOM   1963  H1'   G    61      42.896 101.648  65.086  1.00  0.00           H  
ATOM   1964  H2'   G    61      42.571  99.598  63.531  1.00  0.00           H  
ATOM   1965 HO2'   G    61      44.398 100.757  62.265  1.00  0.00           H  
ATOM   1966  H1    G    61      40.460  97.771  68.899  1.00  0.00           H  
ATOM   1967  H22   G    61      43.778  98.383  68.309  1.00  0.00           H  
ATOM   1968  H21   G    61      42.629  97.571  69.256  1.00  0.00           H  
ATOM   1969  H8    G    61      39.400 101.638  64.056  1.00  0.00           H  
ATOM   1970  P     G    62      41.957  99.515  60.003  1.00  0.00           P  
ATOM   1971  OP2   G    62      40.479  99.662  60.035  1.00  0.00           O  
ATOM   1972  OP1   G    62      42.664  99.491  58.697  1.00  0.00           O  
ATOM   1973  O5'   G    62      42.336  98.184  60.793  1.00  0.00           O  
ATOM   1974  C5'   G    62      43.693  97.802  60.968  1.00  0.00           C  
ATOM   1975  C4'   G    62      43.856  96.855  62.130  1.00  0.00           C  
ATOM   1976  O4'   G    62      43.319  97.407  63.356  1.00  0.00           O  
ATOM   1977  C3'   G    62      43.133  95.521  62.012  1.00  0.00           C  
ATOM   1978  O3'   G    62      43.787  94.613  61.142  1.00  0.00           O  
ATOM   1979  C1'   G    62      42.799  96.391  64.167  1.00  0.00           C  
ATOM   1980  C2'   G    62      43.115  95.068  63.460  1.00  0.00           C  
ATOM   1981  O2'   G    62      44.394  94.608  63.872  1.00  0.00           O  
ATOM   1982  N1    G    62      38.645  95.308  66.903  1.00  0.00           N  
ATOM   1983  C2    G    62      39.940  94.884  67.076  1.00  0.00           C  
ATOM   1984  N2    G    62      40.165  94.063  68.113  1.00  0.00           N  
ATOM   1985  N3    G    62      40.944  95.239  66.290  1.00  0.00           N  
ATOM   1986  C4    G    62      40.544  96.064  65.300  1.00  0.00           C  
ATOM   1987  C5    G    62      39.279  96.546  65.040  1.00  0.00           C  
ATOM   1988  C6    G    62      38.211  96.157  65.890  1.00  0.00           C  
ATOM   1989  O6    G    62      37.019  96.478  65.825  1.00  0.00           O  
ATOM   1990  N7    G    62      39.285  97.372  63.925  1.00  0.00           N  
ATOM   1991  C8    G    62      40.531  97.377  63.535  1.00  0.00           C  
ATOM   1992  N9    G    62      41.348  96.605  64.324  1.00  0.00           N  
ATOM   1993  H5'   G    62      44.233  98.603  61.129  1.00  0.00           H  
ATOM   1994 H5''   G    62      44.009  97.363  60.150  1.00  0.00           H  
ATOM   1995  H4'   G    62      44.816  96.687  62.242  1.00  0.00           H  
ATOM   1996  H3'   G    62      42.213  95.654  61.705  1.00  0.00           H  
ATOM   1997  H1'   G    62      43.228  96.400  65.049  1.00  0.00           H  
ATOM   1998  H2'   G    62      42.419  94.395  63.617  1.00  0.00           H  
ATOM   1999 HO2'   G    62      44.323  94.233  64.775  1.00  0.00           H  
ATOM   2000  H1    G    62      37.974  94.987  67.541  1.00  0.00           H  
ATOM   2001  H22   G    62      41.071  93.729  68.285  1.00  0.00           H  
ATOM   2002  H21   G    62      39.427  93.796  68.699  1.00  0.00           H  
ATOM   2003  H8    G    62      40.850  97.881  62.757  1.00  0.00           H  
ATOM   2004  P     C    63      42.930  93.709  60.126  1.00  0.00           P  
ATOM   2005  OP2   C    63      41.842  94.551  59.566  1.00  0.00           O  
ATOM   2006  OP1   C    63      43.876  93.027  59.207  1.00  0.00           O  
ATOM   2007  O5'   C    63      42.266  92.602  61.059  1.00  0.00           O  
ATOM   2008  C5'   C    63      43.068  91.669  61.768  1.00  0.00           C  
ATOM   2009  C4'   C    63      42.290  90.989  62.869  1.00  0.00           C  
ATOM   2010  O4'   C    63      41.776  91.993  63.783  1.00  0.00           O  
ATOM   2011  C3'   C    63      41.052  90.218  62.436  1.00  0.00           C  
ATOM   2012  O3'   C    63      41.351  88.924  61.944  1.00  0.00           O  
ATOM   2013  C1'   C    63      40.507  91.611  64.251  1.00  0.00           C  
ATOM   2014  C2'   C    63      40.221  90.219  63.713  1.00  0.00           C  
ATOM   2015  O2'   C    63      40.698  89.255  64.639  1.00  0.00           O  
ATOM   2016  N1    C    63      39.503  92.607  63.801  1.00  0.00           N  
ATOM   2017  C2    C    63      38.268  92.651  64.460  1.00  0.00           C  
ATOM   2018  O2    C    63      38.050  91.862  65.392  1.00  0.00           O  
ATOM   2019  N3    C    63      37.335  93.549  64.069  1.00  0.00           N  
ATOM   2020  C4    C    63      37.593  94.386  63.064  1.00  0.00           C  
ATOM   2021  N4    C    63      36.643  95.256  62.713  1.00  0.00           N  
ATOM   2022  C5    C    63      38.838  94.366  62.374  1.00  0.00           C  
ATOM   2023  C6    C    63      39.753  93.474  62.770  1.00  0.00           C  
ATOM   2024  H5'   C    63      43.833  92.140  62.161  1.00  0.00           H  
ATOM   2025 H5''   C    63      43.397  90.991  61.143  1.00  0.00           H  
ATOM   2026  H4'   C    63      42.883  90.385  63.362  1.00  0.00           H  
ATOM   2027  H3'   C    63      40.573  90.722  61.745  1.00  0.00           H  
ATOM   2028  H1'   C    63      40.520  91.581  65.230  1.00  0.00           H  
ATOM   2029  H2'   C    63      39.268  90.095  63.520  1.00  0.00           H  
ATOM   2030 HO2'   C    63      41.047  88.483  64.146  1.00  0.00           H  
ATOM   2031  H42   C    63      36.802  95.884  61.978  1.00  0.00           H  
ATOM   2032  H41   C    63      35.787  95.265  63.190  1.00  0.00           H  
ATOM   2033  H5    C    63      39.019  94.986  61.636  1.00  0.00           H  
ATOM   2034  H6    C    63      40.616  93.445  62.307  1.00  0.00           H  
ATOM   2035  P     C    64      40.662  88.394  60.592  1.00  0.00           P  
ATOM   2036  OP2   C    64      40.836  89.434  59.548  1.00  0.00           O  
ATOM   2037  OP1   C    64      41.147  87.013  60.340  1.00  0.00           O  
ATOM   2038  O5'   C    64      39.113  88.312  60.954  1.00  0.00           O  
ATOM   2039  C5'   C    64      38.646  87.434  61.967  1.00  0.00           C  
ATOM   2040  C4'   C    64      37.202  87.705  62.317  1.00  0.00           C  
ATOM   2041  O4'   C    64      37.102  89.048  62.853  1.00  0.00           O  
ATOM   2042  C3'   C    64      36.214  87.666  61.162  1.00  0.00           C  
ATOM   2043  O3'   C    64      35.700  86.368  60.918  1.00  0.00           O  
ATOM   2044  C1'   C    64      35.916  89.680  62.396  1.00  0.00           C  
ATOM   2045  C2'   C    64      35.121  88.625  61.632  1.00  0.00           C  
ATOM   2046  O2'   C    64      34.231  87.987  62.536  1.00  0.00           O  
ATOM   2047  N1    C    64      36.295  90.830  61.538  1.00  0.00           N  
ATOM   2048  C2    C    64      35.329  91.809  61.273  1.00  0.00           C  
ATOM   2049  O2    C    64      34.194  91.686  61.758  1.00  0.00           O  
ATOM   2050  N3    C    64      35.649  92.867  60.494  1.00  0.00           N  
ATOM   2051  C4    C    64      36.875  92.975  59.984  1.00  0.00           C  
ATOM   2052  N4    C    64      37.146  94.038  59.221  1.00  0.00           N  
ATOM   2053  C5    C    64      37.880  91.998  60.234  1.00  0.00           C  
ATOM   2054  C6    C    64      37.552  90.955  61.007  1.00  0.00           C  
ATOM   2055  H5'   C    64      39.196  87.551  62.770  1.00  0.00           H  
ATOM   2056 H5''   C    64      38.730  86.510  61.653  1.00  0.00           H  
ATOM   2057  H4'   C    64      36.909  87.074  63.007  1.00  0.00           H  
ATOM   2058  H3'   C    64      36.631  88.005  60.342  1.00  0.00           H  
ATOM   2059  H1'   C    64      35.383  89.999  63.153  1.00  0.00           H  
ATOM   2060  H2'   C    64      34.644  89.023  60.874  1.00  0.00           H  
ATOM   2061 HO2'   C    64      34.192  87.031  62.326  1.00  0.00           H  
ATOM   2062  H42   C    64      38.038  94.146  58.832  1.00  0.00           H  
ATOM   2063  H41   C    64      36.452  94.708  59.051  1.00  0.00           H  
ATOM   2064  H5    C    64      38.779  92.086  59.855  1.00  0.00           H  
ATOM   2065  H6    C    64      38.229  90.272  61.191  1.00  0.00           H  
ATOM   2066  P     U    65      35.535  85.833  59.411  1.00  0.00           P  
ATOM   2067  OP2   U    65      36.796  86.119  58.682  1.00  0.00           O  
ATOM   2068  OP1   U    65      35.020  84.441  59.471  1.00  0.00           O  
ATOM   2069  O5'   U    65      34.391  86.757  58.799  1.00  0.00           O  
ATOM   2070  C5'   U    65      33.059  86.687  59.284  1.00  0.00           C  
ATOM   2071  C4'   U    65      32.209  87.809  58.742  1.00  0.00           C  
ATOM   2072  O4'   U    65      33.005  89.031  58.852  1.00  0.00           O  
ATOM   2073  C3'   U    65      31.785  87.687  57.287  1.00  0.00           C  
ATOM   2074  O3'   U    65      30.523  88.274  57.026  1.00  0.00           O  
ATOM   2075  C1'   U    65      33.116  89.628  57.566  1.00  0.00           C  
ATOM   2076  C2'   U    65      32.834  88.519  56.547  1.00  0.00           C  
ATOM   2077  O2'   U    65      32.292  89.099  55.369  1.00  0.00           O  
ATOM   2078  N1    U    65      34.484  90.183  57.430  1.00  0.00           N  
ATOM   2079  C2    U    65      34.596  91.474  56.947  1.00  0.00           C  
ATOM   2080  O2    U    65      33.634  92.154  56.638  1.00  0.00           O  
ATOM   2081  N3    U    65      35.881  91.946  56.838  1.00  0.00           N  
ATOM   2082  C4    U    65      37.043  91.275  57.154  1.00  0.00           C  
ATOM   2083  O4    U    65      38.128  91.838  56.999  1.00  0.00           O  
ATOM   2084  C5    U    65      36.850  89.945  57.648  1.00  0.00           C  
ATOM   2085  C6    U    65      35.610  89.461  57.765  1.00  0.00           C  
ATOM   2086  H5'   U    65      33.072  86.741  60.263  1.00  0.00           H  
ATOM   2087 H5''   U    65      32.665  85.831  59.016  1.00  0.00           H  
ATOM   2088  H4'   U    65      31.409  87.928  59.295  1.00  0.00           H  
ATOM   2089  H3'   U    65      31.772  86.754  56.988  1.00  0.00           H  
ATOM   2090  H1'   U    65      32.460  90.348  57.450  1.00  0.00           H  
ATOM   2091  H2'   U    65      33.638  87.994  56.355  1.00  0.00           H  
ATOM   2092 HO2'   U    65      32.988  89.627  54.924  1.00  0.00           H  
ATOM   2093  H3    U    65      35.983  92.858  56.497  1.00  0.00           H  
ATOM   2094  H5    U    65      37.622  89.395  57.899  1.00  0.00           H  
ATOM   2095  H6    U    65      35.505  88.549  58.104  1.00  0.00           H  
ATOM   2096  P     U    66      29.205  87.359  56.942  1.00  0.00           P  
ATOM   2097  OP2   U    66      29.611  86.014  56.462  1.00  0.00           O  
ATOM   2098  OP1   U    66      28.471  87.490  58.227  1.00  0.00           O  
ATOM   2099  O5'   U    66      28.330  88.046  55.802  1.00  0.00           O  
ATOM   2100  C5'   U    66      27.975  89.418  55.883  1.00  0.00           C  
ATOM   2101  C4'   U    66      26.972  89.797  54.821  1.00  0.00           C  
ATOM   2102  O4'   U    66      27.530  89.558  53.502  1.00  0.00           O  
ATOM   2103  C3'   U    66      25.670  89.012  54.818  1.00  0.00           C  
ATOM   2104  O3'   U    66      24.742  89.474  55.783  1.00  0.00           O  
ATOM   2105  C1'   U    66      26.513  89.126  52.619  1.00  0.00           C  
ATOM   2106  C2'   U    66      25.189  89.177  53.386  1.00  0.00           C  
ATOM   2107  O2'   U    66      24.587  90.449  53.190  1.00  0.00           O  
ATOM   2108  N1    U    66      26.840  87.757  52.152  1.00  0.00           N  
ATOM   2109  C2    U    66      26.215  87.318  50.999  1.00  0.00           C  
ATOM   2110  O2    U    66      25.426  88.000  50.368  1.00  0.00           O  
ATOM   2111  N3    U    66      26.548  86.046  50.604  1.00  0.00           N  
ATOM   2112  C4    U    66      27.423  85.183  51.229  1.00  0.00           C  
ATOM   2113  O4    U    66      27.617  84.065  50.749  1.00  0.00           O  
ATOM   2114  C5    U    66      28.031  85.704  52.415  1.00  0.00           C  
ATOM   2115  C6    U    66      27.726  86.940  52.822  1.00  0.00           C  
ATOM   2116  H5'   U    66      28.782  89.964  55.769  1.00  0.00           H  
ATOM   2117 H5''   U    66      27.589  89.598  56.765  1.00  0.00           H  
ATOM   2118  H4'   U    66      26.766  90.751  54.909  1.00  0.00           H  
ATOM   2119  H3'   U    66      25.861  88.065  54.984  1.00  0.00           H  
ATOM   2120  H1'   U    66      26.463  89.729  51.848  1.00  0.00           H  
ATOM   2121  H2'   U    66      24.591  88.448  53.122  1.00  0.00           H  
ATOM   2122 HO2'   U    66      24.136  90.720  54.017  1.00  0.00           H  
ATOM   2123  H3    U    66      26.117  85.715  49.789  1.00  0.00           H  
ATOM   2124  H5    U    66      28.667  85.158  52.924  1.00  0.00           H  
ATOM   2125  H6    U    66      28.155  87.273  53.637  1.00  0.00           H  
ATOM   2126  P     G    67      23.924  88.427  56.687  1.00  0.00           P  
ATOM   2127  OP2   G    67      24.891  87.449  57.247  1.00  0.00           O  
ATOM   2128  OP1   G    67      23.045  89.197  57.603  1.00  0.00           O  
ATOM   2129  O5'   G    67      22.996  87.659  55.643  1.00  0.00           O  
ATOM   2130  C5'   G    67      21.981  88.347  54.927  1.00  0.00           C  
ATOM   2131  C4'   G    67      21.408  87.495  53.822  1.00  0.00           C  
ATOM   2132  O4'   G    67      22.426  87.178  52.840  1.00  0.00           O  
ATOM   2133  C3'   G    67      20.885  86.128  54.236  1.00  0.00           C  
ATOM   2134  O3'   G    67      19.609  86.186  54.851  1.00  0.00           O  
ATOM   2135  C1'   G    67      22.191  85.895  52.298  1.00  0.00           C  
ATOM   2136  C2'   G    67      20.900  85.369  52.921  1.00  0.00           C  
ATOM   2137  O2'   G    67      19.801  85.740  52.100  1.00  0.00           O  
ATOM   2138  N1    G    67      24.598  81.539  51.227  1.00  0.00           N  
ATOM   2139  C2    G    67      23.443  82.054  50.691  1.00  0.00           C  
ATOM   2140  N2    G    67      22.845  81.316  49.744  1.00  0.00           N  
ATOM   2141  N3    G    67      22.910  83.209  51.055  1.00  0.00           N  
ATOM   2142  C4    G    67      23.636  83.819  52.016  1.00  0.00           C  
ATOM   2143  C5    G    67      24.801  83.391  52.617  1.00  0.00           C  
ATOM   2144  C6    G    67      25.361  82.150  52.217  1.00  0.00           C  
ATOM   2145  O6    G    67      26.387  81.599  52.631  1.00  0.00           O  
ATOM   2146  N7    G    67      25.235  84.311  53.561  1.00  0.00           N  
ATOM   2147  C8    G    67      24.343  85.263  53.517  1.00  0.00           C  
ATOM   2148  N9    G    67      23.346  85.029  52.602  1.00  0.00           N  
ATOM   2149  H5'   G    67      22.359  89.163  54.539  1.00  0.00           H  
ATOM   2150 H5''   G    67      21.262  88.592  55.548  1.00  0.00           H  
ATOM   2151  H4'   G    67      20.684  87.994  53.388  1.00  0.00           H  
ATOM   2152  H3'   G    67      21.519  85.708  54.853  1.00  0.00           H  
ATOM   2153  H1'   G    67      22.081  85.963  51.327  1.00  0.00           H  
ATOM   2154  H2'   G    67      20.935  84.400  53.065  1.00  0.00           H  
ATOM   2155 HO2'   G    67      19.552  84.977  51.537  1.00  0.00           H  
ATOM   2156  H1    G    67      24.910  80.674  50.888  1.00  0.00           H  
ATOM   2157  H22   G    67      22.017  81.633  49.325  1.00  0.00           H  
ATOM   2158  H21   G    67      23.233  80.459  49.469  1.00  0.00           H  
ATOM   2159  H8    G    67      24.383  86.064  54.081  1.00  0.00           H  
ATOM   2160  P     C    68      19.256  85.205  56.075  1.00  0.00           P  
ATOM   2161  OP2   C    68      20.473  85.056  56.911  1.00  0.00           O  
ATOM   2162  OP1   C    68      17.993  85.680  56.695  1.00  0.00           O  
ATOM   2163  O5'   C    68      18.963  83.805  55.374  1.00  0.00           O  
ATOM   2164  C5'   C    68      18.651  82.655  56.145  1.00  0.00           C  
ATOM   2165  C4'   C    68      17.693  81.740  55.420  1.00  0.00           C  
ATOM   2166  O4'   C    68      16.499  82.463  55.028  1.00  0.00           O  
ATOM   2167  C3'   C    68      18.194  81.147  54.112  1.00  0.00           C  
ATOM   2168  O3'   C    68      19.057  80.039  54.302  1.00  0.00           O  
ATOM   2169  C1'   C    68      16.001  81.943  53.816  1.00  0.00           C  
ATOM   2170  C2'   C    68      16.903  80.778  53.412  1.00  0.00           C  
ATOM   2171  O2'   C    68      16.363  79.571  53.931  1.00  0.00           O  
ATOM   2172  N1    C    68      15.985  83.022  52.798  1.00  0.00           N  
ATOM   2173  C2    C    68      15.293  82.796  51.601  1.00  0.00           C  
ATOM   2174  O2    C    68      14.720  81.710  51.428  1.00  0.00           O  
ATOM   2175  N3    C    68      15.263  83.764  50.657  1.00  0.00           N  
ATOM   2176  C4    C    68      15.887  84.923  50.867  1.00  0.00           C  
ATOM   2177  N4    C    68      15.830  85.849  49.906  1.00  0.00           N  
ATOM   2178  C5    C    68      16.599  85.183  52.072  1.00  0.00           C  
ATOM   2179  C6    C    68      16.621  84.218  53.000  1.00  0.00           C  
ATOM   2180  H5'   C    68      18.244  82.938  56.990  1.00  0.00           H  
ATOM   2181 H5''   C    68      19.477  82.164  56.336  1.00  0.00           H  
ATOM   2182  H4'   C    68      17.443  81.011  56.023  1.00  0.00           H  
ATOM   2183  H3'   C    68      18.663  81.832  53.591  1.00  0.00           H  
ATOM   2184  H1'   C    68      15.090  81.611  53.955  1.00  0.00           H  
ATOM   2185  H2'   C    68      17.021  80.734  52.441  1.00  0.00           H  
ATOM   2186 HO2'   C    68      17.098  78.978  54.191  1.00  0.00           H  
ATOM   2187  H42   C    68      16.278  86.711  50.031  1.00  0.00           H  
ATOM   2188  H41   C    68      15.339  85.666  49.078  1.00  0.00           H  
ATOM   2189  H5    C    68      17.054  86.038  52.218  1.00  0.00           H  
ATOM   2190  H6    C    68      17.106  84.378  53.836  1.00  0.00           H  
ATOM   2191  P     A    69      20.400  79.900  53.430  1.00  0.00           P  
ATOM   2192  OP2   A    69      21.110  81.203  53.468  1.00  0.00           O  
ATOM   2193  OP1   A    69      21.104  78.667  53.861  1.00  0.00           O  
ATOM   2194  O5'   A    69      19.871  79.671  51.944  1.00  0.00           O  
ATOM   2195  C5'   A    69      19.157  78.494  51.597  1.00  0.00           C  
ATOM   2196  C4'   A    69      18.534  78.607  50.228  1.00  0.00           C  
ATOM   2197  O4'   A    69      17.595  79.708  50.240  1.00  0.00           O  
ATOM   2198  C3'   A    69      19.486  78.925  49.086  1.00  0.00           C  
ATOM   2199  O3'   A    69      20.078  77.769  48.519  1.00  0.00           O  
ATOM   2200  C1'   A    69      17.671  80.450  49.047  1.00  0.00           C  
ATOM   2201  C2'   A    69      18.604  79.687  48.106  1.00  0.00           C  
ATOM   2202  O2'   A    69      17.827  78.799  47.315  1.00  0.00           O  
ATOM   2203  N1    A    69      18.108  85.335  47.468  1.00  0.00           N  
ATOM   2204  C2    A    69      17.543  84.256  46.911  1.00  0.00           C  
ATOM   2205  N3    A    69      17.465  83.012  47.378  1.00  0.00           N  
ATOM   2206  C4    A    69      18.063  82.917  48.579  1.00  0.00           C  
ATOM   2207  C5    A    69      18.686  83.935  49.277  1.00  0.00           C  
ATOM   2208  C6    A    69      18.699  85.206  48.675  1.00  0.00           C  
ATOM   2209  N6    A    69      19.263  86.281  49.229  1.00  0.00           N  
ATOM   2210  N7    A    69      19.190  83.466  50.483  1.00  0.00           N  
ATOM   2211  C8    A    69      18.866  82.197  50.487  1.00  0.00           C  
ATOM   2212  N9    A    69      18.182  81.797  49.365  1.00  0.00           N  
ATOM   2213  H5'   A    69      18.450  78.342  52.259  1.00  0.00           H  
ATOM   2214 H5''   A    69      19.772  77.732  51.607  1.00  0.00           H  
ATOM   2215  H4'   A    69      18.049  77.782  50.016  1.00  0.00           H  
ATOM   2216  H3'   A    69      20.193  79.519  49.416  1.00  0.00           H  
ATOM   2217  H1'   A    69      16.784  80.525  48.636  1.00  0.00           H  
ATOM   2218  H2'   A    69      19.129  80.302  47.552  1.00  0.00           H  
ATOM   2219 HO2'   A    69      18.112  78.874  46.380  1.00  0.00           H  
ATOM   2220  H2    A    69      17.127  84.403  46.036  1.00  0.00           H  
ATOM   2221  H61   A    69      19.241  87.142  48.760  1.00  0.00           H  
ATOM   2222  H62   A    69      19.698  86.212  50.104  1.00  0.00           H  
ATOM   2223  H8    A    69      19.091  81.589  51.222  1.00  0.00           H  
ATOM   2224  P     A    70      21.613  77.800  48.041  1.00  0.00           P  
ATOM   2225  OP2   A    70      22.368  78.670  48.976  1.00  0.00           O  
ATOM   2226  OP1   A    70      22.054  76.400  47.822  1.00  0.00           O  
ATOM   2227  O5'   A    70      21.560  78.528  46.624  1.00  0.00           O  
ATOM   2228  C5'   A    70      20.826  77.970  45.545  1.00  0.00           C  
ATOM   2229  C4'   A    70      20.489  79.011  44.507  1.00  0.00           C  
ATOM   2230  O4'   A    70      19.691  80.054  45.125  1.00  0.00           O  
ATOM   2231  C3'   A    70      21.670  79.743  43.888  1.00  0.00           C  
ATOM   2232  O3'   A    70      22.184  79.093  42.738  1.00  0.00           O  
ATOM   2233  C1'   A    70      20.103  81.326  44.693  1.00  0.00           C  
ATOM   2234  C2'   A    70      21.051  81.084  43.514  1.00  0.00           C  
ATOM   2235  O2'   A    70      20.286  80.983  42.322  1.00  0.00           O  
ATOM   2236  N1    A    70      21.507  85.840  46.743  1.00  0.00           N  
ATOM   2237  C2    A    70      20.853  85.527  45.617  1.00  0.00           C  
ATOM   2238  N3    A    70      20.520  84.328  45.144  1.00  0.00           N  
ATOM   2239  C4    A    70      20.938  83.357  45.974  1.00  0.00           C  
ATOM   2240  C5    A    70      21.621  83.522  47.165  1.00  0.00           C  
ATOM   2241  C6    A    70      21.912  84.841  47.555  1.00  0.00           C  
ATOM   2242  N6    A    70      22.565  85.153  48.677  1.00  0.00           N  
ATOM   2243  N7    A    70      21.887  82.292  47.752  1.00  0.00           N  
ATOM   2244  C8    A    70      21.368  81.426  46.917  1.00  0.00           C  
ATOM   2245  N9    A    70      20.777  82.001  45.819  1.00  0.00           N  
ATOM   2246  H5'   A    70      19.994  77.583  45.890  1.00  0.00           H  
ATOM   2247 H5''   A    70      21.358  77.262  45.127  1.00  0.00           H  
ATOM   2248  H4'   A    70      19.963  78.596  43.792  1.00  0.00           H  
ATOM   2249  H3'   A    70      22.394  79.865  44.538  1.00  0.00           H  
ATOM   2250  H1'   A    70      19.343  81.868  44.394  1.00  0.00           H  
ATOM   2251  H2'   A    70      21.731  81.788  43.452  1.00  0.00           H  
ATOM   2252 HO2'   A    70      20.633  80.243  41.782  1.00  0.00           H  
ATOM   2253  H2    A    70      20.580  86.289  45.063  1.00  0.00           H  
ATOM   2254  H61   A    70      22.739  86.093  48.897  1.00  0.00           H  
ATOM   2255  H62   A    70      22.868  84.445  49.282  1.00  0.00           H  
ATOM   2256  H8    A    70      21.398  80.457  47.063  1.00  0.00           H  
ATOM   2257  P     A    71      23.772  78.959  42.527  1.00  0.00           P  
ATOM   2258  OP2   A    71      24.363  78.461  43.795  1.00  0.00           O  
ATOM   2259  OP1   A    71      24.007  78.215  41.265  1.00  0.00           O  
ATOM   2260  O5'   A    71      24.260  80.460  42.313  1.00  0.00           O  
ATOM   2261  C5'   A    71      23.877  81.194  41.159  1.00  0.00           C  
ATOM   2262  C4'   A    71      24.151  82.668  41.323  1.00  0.00           C  
ATOM   2263  O4'   A    71      23.439  83.172  42.486  1.00  0.00           O  
ATOM   2264  C3'   A    71      25.593  83.049  41.623  1.00  0.00           C  
ATOM   2265  O3'   A    71      26.402  83.119  40.462  1.00  0.00           O  
ATOM   2266  C1'   A    71      24.181  84.156  43.143  1.00  0.00           C  
ATOM   2267  C2'   A    71      25.429  84.405  42.276  1.00  0.00           C  
ATOM   2268  O2'   A    71      25.139  85.408  41.313  1.00  0.00           O  
ATOM   2269  N1    A    71      25.869  85.289  47.878  1.00  0.00           N  
ATOM   2270  C2    A    71      25.641  86.048  46.799  1.00  0.00           C  
ATOM   2271  N3    A    71      25.200  85.687  45.595  1.00  0.00           N  
ATOM   2272  C4    A    71      24.982  84.361  45.547  1.00  0.00           C  
ATOM   2273  C5    A    71      25.170  83.453  46.572  1.00  0.00           C  
ATOM   2274  C6    A    71      25.639  83.961  47.797  1.00  0.00           C  
ATOM   2275  N6    A    71      25.868  83.205  48.873  1.00  0.00           N  
ATOM   2276  N7    A    71      24.840  82.169  46.157  1.00  0.00           N  
ATOM   2277  C8    A    71      24.466  82.328  44.912  1.00  0.00           C  
ATOM   2278  N9    A    71      24.527  83.629  44.477  1.00  0.00           N  
ATOM   2279  H5'   A    71      22.919  81.063  41.000  1.00  0.00           H  
ATOM   2280 H5''   A    71      24.377  80.859  40.386  1.00  0.00           H  
ATOM   2281  H4'   A    71      23.857  83.150  40.522  1.00  0.00           H  
ATOM   2282  H3'   A    71      25.995  82.417  42.257  1.00  0.00           H  
ATOM   2283  H1'   A    71      23.681  84.994  43.243  1.00  0.00           H  
ATOM   2284  H2'   A    71      26.209  84.638  42.821  1.00  0.00           H  
ATOM   2285 HO2'   A    71      25.597  85.187  40.476  1.00  0.00           H  
ATOM   2286  H2    A    71      25.823  87.004  46.910  1.00  0.00           H  
ATOM   2287  H61   A    71      26.195  83.618  49.700  1.00  0.00           H  
ATOM   2288  H62   A    71      25.708  82.239  48.837  1.00  0.00           H  
ATOM   2289  H8    A    71      24.171  81.586  44.343  1.00  0.00           H  
ATOM   2290  P     G    72      27.910  82.562  40.493  1.00  0.00           P  
ATOM   2291  OP2   G    72      27.926  81.326  41.316  1.00  0.00           O  
ATOM   2292  OP1   G    72      28.414  82.521  39.097  1.00  0.00           O  
ATOM   2293  O5'   G    72      28.721  83.688  41.277  1.00  0.00           O  
ATOM   2294  C5'   G    72      28.841  85.000  40.750  1.00  0.00           C  
ATOM   2295  C4'   G    72      29.239  85.991  41.815  1.00  0.00           C  
ATOM   2296  O4'   G    72      28.259  85.967  42.904  1.00  0.00           O  
ATOM   2297  C3'   G    72      30.555  85.714  42.526  1.00  0.00           C  
ATOM   2298  O3'   G    72      31.685  86.137  41.783  1.00  0.00           O  
ATOM   2299  C1'   G    72      28.897  86.228  44.117  1.00  0.00           C  
ATOM   2300  C2'   G    72      30.366  86.544  43.786  1.00  0.00           C  
ATOM   2301  O2'   G    72      30.499  87.932  43.514  1.00  0.00           O  
ATOM   2302  N1    G    72      29.238  84.394  48.854  1.00  0.00           N  
ATOM   2303  C2    G    72      29.454  85.670  48.392  1.00  0.00           C  
ATOM   2304  N2    G    72      29.809  86.583  49.309  1.00  0.00           N  
ATOM   2305  N3    G    72      29.332  86.028  47.124  1.00  0.00           N  
ATOM   2306  C4    G    72      28.971  84.991  46.340  1.00  0.00           C  
ATOM   2307  C5    G    72      28.730  83.682  46.699  1.00  0.00           C  
ATOM   2308  C6    G    72      28.865  83.311  48.063  1.00  0.00           C  
ATOM   2309  O6    G    72      28.695  82.202  48.580  1.00  0.00           O  
ATOM   2310  N7    G    72      28.380  82.922  45.592  1.00  0.00           N  
ATOM   2311  C8    G    72      28.414  83.767  44.598  1.00  0.00           C  
ATOM   2312  N9    G    72      28.765  85.039  44.981  1.00  0.00           N  
ATOM   2313  H5'   G    72      27.982  85.271  40.365  1.00  0.00           H  
ATOM   2314 H5''   G    72      29.521  85.000  40.043  1.00  0.00           H  
ATOM   2315  H4'   G    72      29.270  86.891  41.428  1.00  0.00           H  
ATOM   2316  H3'   G    72      30.659  84.769  42.759  1.00  0.00           H  
ATOM   2317  H1'   G    72      28.488  87.000  44.560  1.00  0.00           H  
ATOM   2318  H2'   G    72      30.972  86.255  44.501  1.00  0.00           H  
ATOM   2319 HO2'   G    72      31.164  88.056  42.805  1.00  0.00           H  
ATOM   2320  H1    G    72      29.354  84.232  49.813  1.00  0.00           H  
ATOM   2321  H22   G    72      29.976  87.510  49.038  1.00  0.00           H  
ATOM   2322  H21   G    72      29.901  86.326  50.250  1.00  0.00           H  
ATOM   2323  H8    G    72      28.209  83.519  43.672  1.00  0.00           H  
ATOM   2324  P     G    73      33.022  85.244  41.768  1.00  0.00           P  
ATOM   2325  OP2   G    73      32.619  83.816  41.717  1.00  0.00           O  
ATOM   2326  OP1   G    73      33.928  85.789  40.725  1.00  0.00           O  
ATOM   2327  O5'   G    73      33.686  85.519  43.190  1.00  0.00           O  
ATOM   2328  C5'   G    73      34.135  86.818  43.546  1.00  0.00           C  
ATOM   2329  C4'   G    73      34.337  86.945  45.036  1.00  0.00           C  
ATOM   2330  O4'   G    73      33.076  86.636  45.680  1.00  0.00           O  
ATOM   2331  C3'   G    73      35.327  85.974  45.660  1.00  0.00           C  
ATOM   2332  O3'   G    73      36.667  86.435  45.600  1.00  0.00           O  
ATOM   2333  C1'   G    73      33.289  85.827  46.820  1.00  0.00           C  
ATOM   2334  C2'   G    73      34.790  85.793  47.071  1.00  0.00           C  
ATOM   2335  O2'   G    73      35.148  86.887  47.903  1.00  0.00           O  
ATOM   2336  N1    G    73      31.657  81.481  48.908  1.00  0.00           N  
ATOM   2337  C2    G    73      32.144  82.613  49.514  1.00  0.00           C  
ATOM   2338  N2    G    73      32.206  82.591  50.854  1.00  0.00           N  
ATOM   2339  N3    G    73      32.540  83.691  48.857  1.00  0.00           N  
ATOM   2340  C4    G    73      32.411  83.544  47.522  1.00  0.00           C  
ATOM   2341  C5    G    73      31.937  82.458  46.817  1.00  0.00           C  
ATOM   2342  C6    G    73      31.515  81.308  47.534  1.00  0.00           C  
ATOM   2343  O6    G    73      31.065  80.246  47.090  1.00  0.00           O  
ATOM   2344  N7    G    73      31.964  82.706  45.452  1.00  0.00           N  
ATOM   2345  C8    G    73      32.445  83.916  45.353  1.00  0.00           C  
ATOM   2346  N9    G    73      32.737  84.483  46.570  1.00  0.00           N  
ATOM   2347  H5'   G    73      33.470  87.477  43.256  1.00  0.00           H  
ATOM   2348 H5''   G    73      34.984  86.999  43.091  1.00  0.00           H  
ATOM   2349  H4'   G    73      34.596  87.861  45.273  1.00  0.00           H  
ATOM   2350  H3'   G    73      35.260  85.120  45.186  1.00  0.00           H  
ATOM   2351  H1'   G    73      32.838  86.228  47.592  1.00  0.00           H  
ATOM   2352  H2'   G    73      35.073  84.937  47.456  1.00  0.00           H  
ATOM   2353 HO2'   G    73      36.024  87.227  47.624  1.00  0.00           H  
ATOM   2354  H1    G    73      31.389  80.736  49.485  1.00  0.00           H  
ATOM   2355  H22   G    73      32.545  83.371  51.341  1.00  0.00           H  
ATOM   2356  H21   G    73      31.914  81.797  51.348  1.00  0.00           H  
ATOM   2357  H8    G    73      32.582  84.373  44.497  1.00  0.00           H  
ATOM   2358  P     G    74      37.855  85.415  45.237  1.00  0.00           P  
ATOM   2359  OP2   G    74      37.400  84.561  44.111  1.00  0.00           O  
ATOM   2360  OP1   G    74      39.110  86.199  45.104  1.00  0.00           O  
ATOM   2361  O5'   G    74      37.984  84.496  46.533  1.00  0.00           O  
ATOM   2362  C5'   G    74      38.351  85.051  47.787  1.00  0.00           C  
ATOM   2363  C4'   G    74      38.042  84.108  48.922  1.00  0.00           C  
ATOM   2364  O4'   G    74      36.619  83.832  48.969  1.00  0.00           O  
ATOM   2365  C3'   G    74      38.684  82.731  48.840  1.00  0.00           C  
ATOM   2366  O3'   G    74      40.006  82.705  49.352  1.00  0.00           O  
ATOM   2367  C1'   G    74      36.386  82.468  49.258  1.00  0.00           C  
ATOM   2368  C2'   G    74      37.731  81.869  49.645  1.00  0.00           C  
ATOM   2369  O2'   G    74      37.931  82.045  51.041  1.00  0.00           O  
ATOM   2370  N1    G    74      33.712  78.516  47.483  1.00  0.00           N  
ATOM   2371  C2    G    74      34.086  78.811  48.772  1.00  0.00           C  
ATOM   2372  N2    G    74      33.699  77.942  49.718  1.00  0.00           N  
ATOM   2373  N3    G    74      34.787  79.880  49.112  1.00  0.00           N  
ATOM   2374  C4    G    74      35.093  80.644  48.042  1.00  0.00           C  
ATOM   2375  C5    G    74      34.769  80.441  46.717  1.00  0.00           C  
ATOM   2376  C6    G    74      34.016  79.290  46.367  1.00  0.00           C  
ATOM   2377  O6    G    74      33.630  78.933  45.248  1.00  0.00           O  
ATOM   2378  N7    G    74      35.271  81.462  45.924  1.00  0.00           N  
ATOM   2379  C8    G    74      35.881  82.254  46.765  1.00  0.00           C  
ATOM   2380  N9    G    74      35.811  81.817  48.066  1.00  0.00           N  
ATOM   2381  H5'   G    74      37.860  85.888  47.923  1.00  0.00           H  
ATOM   2382 H5''   G    74      39.313  85.243  47.782  1.00  0.00           H  
ATOM   2383  H4'   G    74      38.311  84.534  49.764  1.00  0.00           H  
ATOM   2384  H3'   G    74      38.695  82.429  47.908  1.00  0.00           H  
ATOM   2385  H1'   G    74      35.762  82.384  50.009  1.00  0.00           H  
ATOM   2386  H2'   G    74      37.792  80.926  49.386  1.00  0.00           H  
ATOM   2387 HO2'   G    74      38.876  82.244  51.205  1.00  0.00           H  
ATOM   2388  H1    G    74      33.193  77.699  47.337  1.00  0.00           H  
ATOM   2389  H22   G    74      33.936  78.101  50.655  1.00  0.00           H  
ATOM   2390  H21   G    74      33.179  77.148  49.474  1.00  0.00           H  
ATOM   2391  H8    G    74      36.340  83.076  46.494  1.00  0.00           H  
ATOM   2392  P     U    75      41.119  81.769  48.667  1.00  0.00           P  
ATOM   2393  OP2   U    75      41.054  81.979  47.198  1.00  0.00           O  
ATOM   2394  OP1   U    75      42.402  81.982  49.383  1.00  0.00           O  
ATOM   2395  O5'   U    75      40.620  80.289  48.977  1.00  0.00           O  
ATOM   2396  C5'   U    75      40.637  79.775  50.300  1.00  0.00           C  
ATOM   2397  C4'   U    75      39.794  78.529  50.425  1.00  0.00           C  
ATOM   2398  O4'   U    75      38.611  78.674  49.584  1.00  0.00           O  
ATOM   2399  C3'   U    75      40.467  77.223  50.034  1.00  0.00           C  
ATOM   2400  O3'   U    75      40.124  76.146  50.888  1.00  0.00           O  
ATOM   2401  C1'   U    75      38.528  77.559  48.684  1.00  0.00           C  
ATOM   2402  C2'   U    75      39.919  76.938  48.635  1.00  0.00           C  
ATOM   2403  O2'   U    75      39.778  75.542  48.412  1.00  0.00           O  
ATOM   2404  N1    U    75      38.086  78.055  47.358  1.00  0.00           N  
ATOM   2405  C2    U    75      37.092  77.341  46.716  1.00  0.00           C  
ATOM   2406  O2    U    75      36.578  76.343  47.191  1.00  0.00           O  
ATOM   2407  N3    U    75      36.715  77.837  45.493  1.00  0.00           N  
ATOM   2408  C4    U    75      37.219  78.951  44.855  1.00  0.00           C  
ATOM   2409  O4    U    75      36.774  79.269  43.752  1.00  0.00           O  
ATOM   2410  C5    U    75      38.244  79.640  45.578  1.00  0.00           C  
ATOM   2411  C6    U    75      38.630  79.179  46.772  1.00  0.00           C  
ATOM   2412  H5'   U    75      40.291  80.457  50.912  1.00  0.00           H  
ATOM   2413 H5''   U    75      41.561  79.561  50.548  1.00  0.00           H  
ATOM   2414  H4'   U    75      39.488  78.462  51.353  1.00  0.00           H  
ATOM   2415  H3'   U    75      41.441  77.326  50.023  1.00  0.00           H  
ATOM   2416  H1'   U    75      37.888  76.892  49.011  1.00  0.00           H  
ATOM   2417  H2'   U    75      40.466  77.362  47.942  1.00  0.00           H  
ATOM   2418 HO2'   U    75      40.414  75.062  48.983  1.00  0.00           H  
ATOM   2419  H3    U    75      36.011  77.345  45.021  1.00  0.00           H  
ATOM   2420  H5    U    75      38.659  80.444  45.200  1.00  0.00           H  
ATOM   2421  H6    U    75      39.333  79.668  47.246  1.00  0.00           H  
ATOM   2422  P     A    76      41.196  75.575  51.940  1.00  0.00           P  
ATOM   2423  OP2   A    76      41.867  74.404  51.323  1.00  0.00           O  
ATOM   2424  OP1   A    76      42.011  76.714  52.431  1.00  0.00           O  
ATOM   2425  O5'   A    76      40.304  75.048  53.151  1.00  0.00           O  
ATOM   2426  C5'   A    76      39.509  75.944  53.914  1.00  0.00           C  
ATOM   2427  C4'   A    76      38.876  75.254  55.096  1.00  0.00           C  
ATOM   2428  O4'   A    76      37.980  74.218  54.605  1.00  0.00           O  
ATOM   2429  C3'   A    76      39.834  74.574  56.063  1.00  0.00           C  
ATOM   2430  O3'   A    76      39.426  74.681  57.415  1.00  0.00           O  
ATOM   2431  C1'   A    76      38.312  72.971  55.189  1.00  0.00           C  
ATOM   2432  C2'   A    76      39.766  73.106  55.632  1.00  0.00           C  
ATOM   2433  O2'   A    76      39.989  72.236  56.733  1.00  0.00           O  
ATOM   2434  N1    A    76      36.043  68.498  54.009  1.00  0.00           N  
ATOM   2435  C2    A    76      36.002  69.266  55.105  1.00  0.00           C  
ATOM   2436  N3    A    76      36.619  70.421  55.346  1.00  0.00           N  
ATOM   2437  C4    A    76      37.364  70.791  54.289  1.00  0.00           C  
ATOM   2438  C5    A    76      37.505  70.109  53.095  1.00  0.00           C  
ATOM   2439  C6    A    76      36.799  68.899  52.965  1.00  0.00           C  
ATOM   2440  N6    A    76      36.839  68.132  51.873  1.00  0.00           N  
ATOM   2441  N7    A    76      38.353  70.794  52.235  1.00  0.00           N  
ATOM   2442  C8    A    76      38.699  71.857  52.917  1.00  0.00           C  
ATOM   2443  N9    A    76      38.137  71.921  54.168  1.00  0.00           N  
ATOM   2444  H5'   A    76      38.802  76.311  53.342  1.00  0.00           H  
ATOM   2445 H5''   A    76      40.072  76.678  54.235  1.00  0.00           H  
ATOM   2446  H4'   A    76      38.338  75.908  55.591  1.00  0.00           H  
ATOM   2447  H3'   A    76      40.742  74.932  55.972  1.00  0.00           H  
ATOM   2448  H1'   A    76      37.752  72.767  55.967  1.00  0.00           H  
ATOM   2449  H2'   A    76      40.381  72.920  54.892  1.00  0.00           H  
ATOM   2450 HO2'   A    76      39.940  71.309  56.421  1.00  0.00           H  
ATOM   2451  H2    A    76      35.439  68.931  55.834  1.00  0.00           H  
ATOM   2452  H61   A    76      36.325  67.298  51.841  1.00  0.00           H  
ATOM   2453  H62   A    76      37.381  68.403  51.103  1.00  0.00           H  
ATOM   2454  H8    A    76      39.304  72.544  52.566  1.00  0.00           H  
ATOM   2455  P     U    77      40.512  74.958  58.567  1.00  0.00           P  
ATOM   2456  OP2   U    77      40.011  74.350  59.826  1.00  0.00           O  
ATOM   2457  OP1   U    77      41.847  74.569  58.044  1.00  0.00           O  
ATOM   2458  O5'   U    77      40.492  76.541  58.742  1.00  0.00           O  
ATOM   2459  C5'   U    77      40.836  77.398  57.664  1.00  0.00           C  
ATOM   2460  C4'   U    77      41.323  78.740  58.153  1.00  0.00           C  
ATOM   2461  O4'   U    77      40.263  79.466  58.824  1.00  0.00           O  
ATOM   2462  C3'   U    77      42.449  78.713  59.175  1.00  0.00           C  
ATOM   2463  O3'   U    77      43.720  78.490  58.593  1.00  0.00           O  
ATOM   2464  C1'   U    77      40.821  80.260  59.850  1.00  0.00           C  
ATOM   2465  C2'   U    77      42.335  80.081  59.813  1.00  0.00           C  
ATOM   2466  O2'   U    77      42.904  81.085  58.984  1.00  0.00           O  
ATOM   2467  N1    U    77      40.237  79.850  61.150  1.00  0.00           N  
ATOM   2468  C2    U    77      40.377  80.727  62.210  1.00  0.00           C  
ATOM   2469  O2    U    77      40.948  81.800  62.115  1.00  0.00           O  
ATOM   2470  N3    U    77      39.821  80.306  63.393  1.00  0.00           N  
ATOM   2471  C4    U    77      39.154  79.121  63.623  1.00  0.00           C  
ATOM   2472  O4    U    77      38.710  78.886  64.748  1.00  0.00           O  
ATOM   2473  C5    U    77      39.048  78.264  62.482  1.00  0.00           C  
ATOM   2474  C6    U    77      39.579  78.650  61.318  1.00  0.00           C  
ATOM   2475  H5'   U    77      40.046  77.532  57.099  1.00  0.00           H  
ATOM   2476 H5''   U    77      41.543  76.977  57.133  1.00  0.00           H  
ATOM   2477  H4'   U    77      41.616  79.255  57.374  1.00  0.00           H  
ATOM   2478  H3'   U    77      42.279  78.021  59.848  1.00  0.00           H  
ATOM   2479  H1'   U    77      40.603  81.201  59.679  1.00  0.00           H  
ATOM   2480  H2'   U    77      42.723  80.092  60.713  1.00  0.00           H  
ATOM   2481 HO2'   U    77      43.651  80.697  58.482  1.00  0.00           H  
ATOM   2482  H3    U    77      39.909  80.913  64.157  1.00  0.00           H  
ATOM   2483  H5    U    77      38.588  77.401  62.554  1.00  0.00           H  
ATOM   2484  H6    U    77      39.494  78.045  60.552  1.00  0.00           H  
ATOM   2485  P     G    78      44.920  77.887  59.474  1.00  0.00           P  
ATOM   2486  OP2   G    78      44.354  76.846  60.369  1.00  0.00           O  
ATOM   2487  OP1   G    78      46.036  77.539  58.557  1.00  0.00           O  
ATOM   2488  O5'   G    78      45.390  79.112  60.378  1.00  0.00           O  
ATOM   2489  C5'   G    78      46.001  78.894  61.641  1.00  0.00           C  
ATOM   2490  C4'   G    78      46.218  80.190  62.382  1.00  0.00           C  
ATOM   2491  O4'   G    78      44.985  80.952  62.423  1.00  0.00           O  
ATOM   2492  C3'   G    78      46.616  80.132  63.846  1.00  0.00           C  
ATOM   2493  O3'   G    78      48.000  79.855  64.018  1.00  0.00           O  
ATOM   2494  C1'   G    78      44.988  81.811  63.535  1.00  0.00           C  
ATOM   2495  C2'   G    78      46.298  81.554  64.281  1.00  0.00           C  
ATOM   2496  O2'   G    78      47.260  82.486  63.837  1.00  0.00           O  
ATOM   2497  N1    G    78      42.398  83.015  67.707  1.00  0.00           N  
ATOM   2498  C2    G    78      43.492  83.625  67.144  1.00  0.00           C  
ATOM   2499  N2    G    78      43.971  84.703  67.778  1.00  0.00           N  
ATOM   2500  N3    G    78      44.074  83.211  66.036  1.00  0.00           N  
ATOM   2501  C4    G    78      43.464  82.122  65.515  1.00  0.00           C  
ATOM   2502  C5    G    78      42.366  81.440  65.989  1.00  0.00           C  
ATOM   2503  C6    G    78      41.745  81.897  67.188  1.00  0.00           C  
ATOM   2504  O6    G    78      40.750  81.440  67.769  1.00  0.00           O  
ATOM   2505  N7    G    78      42.050  80.374  65.152  1.00  0.00           N  
ATOM   2506  C8    G    78      42.950  80.428  64.204  1.00  0.00           C  
ATOM   2507  N9    G    78      43.843  81.461  64.369  1.00  0.00           N  
ATOM   2508  H5'   G    78      46.866  78.454  61.506  1.00  0.00           H  
ATOM   2509 H5''   G    78      45.426  78.310  62.178  1.00  0.00           H  
ATOM   2510  H4'   G    78      47.042  80.675  61.840  1.00  0.00           H  
ATOM   2511  H3'   G    78      46.119  79.328  64.409  1.00  0.00           H  
ATOM   2512  H1'   G    78      44.938  82.891  63.338  1.00  0.00           H  
ATOM   2513  H2'   G    78      46.280  81.670  65.374  1.00  0.00           H  
ATOM   2514 HO2'   G    78      48.149  82.035  63.756  1.00  0.00           H  
ATOM   2515  H1    G    78      42.040  83.401  68.556  1.00  0.00           H  
ATOM   2516  H22   G    78      44.765  85.188  67.408  1.00  0.00           H  
ATOM   2517  H21   G    78      43.537  85.024  68.618  1.00  0.00           H  
ATOM   2518  H8    G    78      42.991  79.716  63.365  1.00  0.00           H  
ATOM   2519  P     G    79      48.482  78.915  65.231  1.00  0.00           P  
ATOM   2520  OP2   G    79      47.512  77.792  65.389  1.00  0.00           O  
ATOM   2521  OP1   G    79      49.914  78.616  65.005  1.00  0.00           O  
ATOM   2522  O5'   G    79      48.412  79.862  66.507  1.00  0.00           O  
ATOM   2523  C5'   G    79      49.246  81.031  66.589  1.00  0.00           C  
ATOM   2524  C4'   G    79      48.859  81.886  67.771  1.00  0.00           C  
ATOM   2525  O4'   G    79      47.492  82.345  67.611  1.00  0.00           O  
ATOM   2526  C3'   G    79      48.860  81.212  69.132  1.00  0.00           C  
ATOM   2527  O3'   G    79      50.174  81.119  69.672  1.00  0.00           O  
ATOM   2528  C1'   G    79      46.899  82.494  68.892  1.00  0.00           C  
ATOM   2529  C2'   G    79      47.965  82.146  69.934  1.00  0.00           C  
ATOM   2530  O2'   G    79      48.627  83.336  70.321  1.00  0.00           O  
ATOM   2531  N1    G    79      42.813  81.362  71.638  1.00  0.00           N  
ATOM   2532  C2    G    79      43.787  82.313  71.856  1.00  0.00           C  
ATOM   2533  N2    G    79      43.672  83.060  72.963  1.00  0.00           N  
ATOM   2534  N3    G    79      44.806  82.517  71.047  1.00  0.00           N  
ATOM   2535  C4    G    79      44.786  81.679  69.991  1.00  0.00           C  
ATOM   2536  C5    G    79      43.869  80.694  69.682  1.00  0.00           C  
ATOM   2537  C6    G    79      42.772  80.491  70.550  1.00  0.00           C  
ATOM   2538  O6    G    79      41.848  79.676  70.442  1.00  0.00           O  
ATOM   2539  N7    G    79      44.218  80.044  68.505  1.00  0.00           N  
ATOM   2540  C8    G    79      45.318  80.638  68.127  1.00  0.00           C  
ATOM   2541  N9    G    79      45.718  81.638  68.988  1.00  0.00           N  
ATOM   2542  H5'   G    79      49.159  81.623  65.666  1.00  0.00           H  
ATOM   2543 H5''   G    79      50.302  80.735  66.682  1.00  0.00           H  
ATOM   2544  H4'   G    79      49.617  82.682  67.788  1.00  0.00           H  
ATOM   2545  H3'   G    79      48.508  80.170  69.111  1.00  0.00           H  
ATOM   2546  H1'   G    79      46.566  83.520  69.107  1.00  0.00           H  
ATOM   2547  H2'   G    79      47.620  81.697  70.876  1.00  0.00           H  
ATOM   2548 HO2'   G    79      49.614  83.176  70.348  1.00  0.00           H  
ATOM   2549  H1    G    79      42.079  81.291  72.312  1.00  0.00           H  
ATOM   2550  H22   G    79      44.355  83.762  73.165  1.00  0.00           H  
ATOM   2551  H21   G    79      42.904  82.915  73.586  1.00  0.00           H  
ATOM   2552  H8    G    79      45.873  80.364  67.216  1.00  0.00           H  
ATOM   2553  P     U    80      50.569  79.891  70.655  1.00  0.00           P  
ATOM   2554  OP2   U    80      50.073  78.623  70.068  1.00  0.00           O  
ATOM   2555  OP1   U    80      52.021  80.020  70.955  1.00  0.00           O  
ATOM   2556  O5'   U    80      49.764  80.185  72.001  1.00  0.00           O  
ATOM   2557  C5'   U    80      50.105  81.301  72.832  1.00  0.00           C  
ATOM   2558  C4'   U    80      49.153  81.408  74.009  1.00  0.00           C  
ATOM   2559  O4'   U    80      47.794  81.628  73.546  1.00  0.00           O  
ATOM   2560  C3'   U    80      49.034  80.204  74.929  1.00  0.00           C  
ATOM   2561  O3'   U    80      50.120  80.166  75.838  1.00  0.00           O  
ATOM   2562  C1'   U    80      46.893  81.091  74.489  1.00  0.00           C  
ATOM   2563  C2'   U    80      47.710  80.480  75.628  1.00  0.00           C  
ATOM   2564  O2'   U    80      47.825  81.431  76.665  1.00  0.00           O  
ATOM   2565  N1    U    80      46.020  80.107  73.826  1.00  0.00           N  
ATOM   2566  C2    U    80      44.803  79.806  74.427  1.00  0.00           C  
ATOM   2567  O2    U    80      44.432  80.301  75.481  1.00  0.00           O  
ATOM   2568  N3    U    80      44.034  78.891  73.750  1.00  0.00           N  
ATOM   2569  C4    U    80      44.350  78.249  72.572  1.00  0.00           C  
ATOM   2570  O4    U    80      43.549  77.444  72.083  1.00  0.00           O  
ATOM   2571  C5    U    80      45.627  78.604  72.024  1.00  0.00           C  
ATOM   2572  C6    U    80      46.395  79.500  72.651  1.00  0.00           C  
ATOM   2573  H5'   U    80      50.069  82.232  72.249  1.00  0.00           H  
ATOM   2574 H5''   U    80      51.135  81.194  73.206  1.00  0.00           H  
ATOM   2575  H4'   U    80      49.566  82.228  74.615  1.00  0.00           H  
ATOM   2576  H3'   U    80      49.077  79.240  74.402  1.00  0.00           H  
ATOM   2577  H1'   U    80      46.234  81.847  74.939  1.00  0.00           H  
ATOM   2578  H2'   U    80      47.293  79.586  76.113  1.00  0.00           H  
ATOM   2579 HO2'   U    80      46.938  81.543  77.115  1.00  0.00           H  
ATOM   2580  H3    U    80      43.149  78.662  74.158  1.00  0.00           H  
ATOM   2581  H5    U    80      45.975  78.140  71.088  1.00  0.00           H  
ATOM   2582  H6    U    80      47.370  79.758  72.213  1.00  0.00           H  
ATOM   2583  P     A    81      51.132  78.919  75.839  1.00  0.00           P  
ATOM   2584  OP2   A    81      50.348  77.690  75.556  1.00  0.00           O  
ATOM   2585  OP1   A    81      52.290  79.265  74.977  1.00  0.00           O  
ATOM   2586  O5'   A    81      51.645  78.839  77.345  1.00  0.00           O  
ATOM   2587  C5'   A    81      51.026  77.969  78.281  1.00  0.00           C  
ATOM   2588  C4'   A    81      50.671  78.689  79.558  1.00  0.00           C  
ATOM   2589  O4'   A    81      49.687  79.728  79.306  1.00  0.00           O  
ATOM   2590  C3'   A    81      50.011  77.846  80.638  1.00  0.00           C  
ATOM   2591  O3'   A    81      50.929  77.022  81.336  1.00  0.00           O  
ATOM   2592  C1'   A    81      48.889  79.894  80.443  1.00  0.00           C  
ATOM   2593  C2'   A    81      49.387  78.912  81.510  1.00  0.00           C  
ATOM   2594  O2'   A    81      50.362  79.552  82.320  1.00  0.00           O  
ATOM   2595  N1    A    81      43.946  80.526  81.758  1.00  0.00           N  
ATOM   2596  C2    A    81      45.089  80.894  82.350  1.00  0.00           C  
ATOM   2597  N3    A    81      46.344  80.697  81.952  1.00  0.00           N  
ATOM   2598  C4    A    81      46.373  80.027  80.786  1.00  0.00           C  
ATOM   2599  C5    A    81      45.285  79.583  80.059  1.00  0.00           C  
ATOM   2600  C6    A    81      44.011  79.856  80.587  1.00  0.00           C  
ATOM   2601  N6    A    81      42.871  79.488  79.998  1.00  0.00           N  
ATOM   2602  N7    A    81      45.699  78.931  78.905  1.00  0.00           N  
ATOM   2603  C8    A    81      47.006  78.995  78.960  1.00  0.00           C  
ATOM   2604  N9    A    81      47.483  79.645  80.071  1.00  0.00           N  
ATOM   2605  H5'   A    81      51.640  77.234  78.489  1.00  0.00           H  
ATOM   2606 H5''   A    81      50.209  77.600  77.884  1.00  0.00           H  
ATOM   2607  H4'   A    81      51.480  79.109  79.920  1.00  0.00           H  
ATOM   2608  H3'   A    81      49.306  77.299  80.233  1.00  0.00           H  
ATOM   2609  H1'   A    81      48.981  80.812  80.777  1.00  0.00           H  
ATOM   2610  H2'   A    81      48.649  78.551  82.046  1.00  0.00           H  
ATOM   2611 HO2'   A    81      51.114  78.938  82.458  1.00  0.00           H  
ATOM   2612  H2    A    81      44.988  81.378  83.196  1.00  0.00           H  
ATOM   2613  H61   A    81      42.011  79.707  80.415  1.00  0.00           H  
ATOM   2614  H62   A    81      42.893  79.001  79.148  1.00  0.00           H  
ATOM   2615  H8    A    81      47.590  78.613  78.271  1.00  0.00           H  
ATOM   2616  P     A    82      50.491  75.549  81.785  1.00  0.00           P  
ATOM   2617  OP2   A    82      49.873  74.926  80.588  1.00  0.00           O  
ATOM   2618  OP1   A    82      51.698  74.934  82.392  1.00  0.00           O  
ATOM   2619  O5'   A    82      49.373  75.661  82.915  1.00  0.00           O  
ATOM   2620  C5'   A    82      49.672  76.224  84.184  1.00  0.00           C  
ATOM   2621  C4'   A    82      48.418  76.526  84.965  1.00  0.00           C  
ATOM   2622  O4'   A    82      47.615  77.507  84.254  1.00  0.00           O  
ATOM   2623  C3'   A    82      47.464  75.360  85.172  1.00  0.00           C  
ATOM   2624  O3'   A    82      47.852  74.507  86.236  1.00  0.00           O  
ATOM   2625  C1'   A    82      46.243  77.216  84.411  1.00  0.00           C  
ATOM   2626  C2'   A    82      46.137  76.067  85.409  1.00  0.00           C  
ATOM   2627  O2'   A    82      46.063  76.596  86.725  1.00  0.00           O  
ATOM   2628  N1    A    82      41.978  76.778  81.552  1.00  0.00           N  
ATOM   2629  C2    A    82      42.176  77.157  82.821  1.00  0.00           C  
ATOM   2630  N3    A    82      43.316  77.248  83.503  1.00  0.00           N  
ATOM   2631  C4    A    82      44.360  76.891  82.734  1.00  0.00           C  
ATOM   2632  C5    A    82      44.315  76.480  81.416  1.00  0.00           C  
ATOM   2633  C6    A    82      43.048  76.426  80.807  1.00  0.00           C  
ATOM   2634  N6    A    82      42.849  76.048  79.543  1.00  0.00           N  
ATOM   2635  N7    A    82      45.590  76.193  80.947  1.00  0.00           N  
ATOM   2636  C8    A    82      46.364  76.434  81.976  1.00  0.00           C  
ATOM   2637  N9    A    82      45.686  76.860  83.092  1.00  0.00           N  
ATOM   2638  H5'   A    82      50.175  77.055  84.054  1.00  0.00           H  
ATOM   2639 H5''   A    82      50.222  75.594  84.693  1.00  0.00           H  
ATOM   2640  H4'   A    82      48.668  76.890  85.840  1.00  0.00           H  
ATOM   2641  H3'   A    82      47.403  74.835  84.346  1.00  0.00           H  
ATOM   2642  H1'   A    82      45.770  77.999  84.764  1.00  0.00           H  
ATOM   2643  H2'   A    82      45.377  75.482  85.208  1.00  0.00           H  
ATOM   2644 HO2'   A    82      45.184  77.009  86.852  1.00  0.00           H  
ATOM   2645  H2    A    82      41.367  77.402  83.318  1.00  0.00           H  
ATOM   2646  H61   A    82      41.941  76.030  79.173  1.00  0.00           H  
ATOM   2647  H62   A    82      43.611  75.789  78.983  1.00  0.00           H  
ATOM   2648  H8    A    82      47.337  76.320  81.952  1.00  0.00           H  
ATOM   2649  P     U    83      47.653  72.917  86.111  1.00  0.00           P  
ATOM   2650  OP2   U    83      48.719  72.390  85.222  1.00  0.00           O  
ATOM   2651  OP1   U    83      47.498  72.364  87.480  1.00  0.00           O  
ATOM   2652  O5'   U    83      46.260  72.762  85.355  1.00  0.00           O  
ATOM   2653  C5'   U    83      45.274  71.854  85.822  1.00  0.00           C  
ATOM   2654  C4'   U    83      43.926  72.518  85.964  1.00  0.00           C  
ATOM   2655  O4'   U    83      43.793  73.567  84.972  1.00  0.00           O  
ATOM   2656  C3'   U    83      42.714  71.630  85.732  1.00  0.00           C  
ATOM   2657  O3'   U    83      42.383  70.838  86.858  1.00  0.00           O  
ATOM   2658  C1'   U    83      42.443  73.667  84.563  1.00  0.00           C  
ATOM   2659  C2'   U    83      41.633  72.632  85.349  1.00  0.00           C  
ATOM   2660  O2'   U    83      41.078  73.255  86.499  1.00  0.00           O  
ATOM   2661  N1    U    83      42.373  73.442  83.099  1.00  0.00           N  
ATOM   2662  C2    U    83      41.169  73.716  82.476  1.00  0.00           C  
ATOM   2663  O2    U    83      40.188  74.125  83.072  1.00  0.00           O  
ATOM   2664  N3    U    83      41.151  73.494  81.120  1.00  0.00           N  
ATOM   2665  C4    U    83      42.190  73.035  80.339  1.00  0.00           C  
ATOM   2666  O4    U    83      42.016  72.886  79.128  1.00  0.00           O  
ATOM   2667  C5    U    83      43.404  72.774  81.051  1.00  0.00           C  
ATOM   2668  C6    U    83      43.450  72.982  82.370  1.00  0.00           C  
ATOM   2669  H5'   U    83      45.550  71.503  86.695  1.00  0.00           H  
ATOM   2670 H5''   U    83      45.198  71.110  85.189  1.00  0.00           H  
ATOM   2671  H4'   U    83      43.860  72.917  86.856  1.00  0.00           H  
ATOM   2672  H3'   U    83      42.888  71.043  84.967  1.00  0.00           H  
ATOM   2673  H1'   U    83      42.107  74.565  84.770  1.00  0.00           H  
ATOM   2674  H2'   U    83      40.941  72.220  84.791  1.00  0.00           H  
ATOM   2675 HO2'   U    83      41.135  72.635  87.256  1.00  0.00           H  
ATOM   2676  H3    U    83      40.307  73.681  80.659  1.00  0.00           H  
ATOM   2677  H5    U    83      44.195  72.445  80.574  1.00  0.00           H  
ATOM   2678  H6    U    83      44.291  72.795  82.835  1.00  0.00           H  
ATOM   2679  P     A    84      41.994  69.290  86.674  1.00  0.00           P  
ATOM   2680  OP2   A    84      43.099  68.622  85.942  1.00  0.00           O  
ATOM   2681  OP1   A    84      41.562  68.764  87.993  1.00  0.00           O  
ATOM   2682  O5'   A    84      40.720  69.325  85.717  1.00  0.00           O  
ATOM   2683  C5'   A    84      39.504  69.920  86.143  1.00  0.00           C  
ATOM   2684  C4'   A    84      38.521  70.048  85.006  1.00  0.00           C  
ATOM   2685  O4'   A    84      39.107  70.631  83.804  1.00  0.00           O  
ATOM   2686  C3'   A    84      37.823  68.765  84.580  1.00  0.00           C  
ATOM   2687  O3'   A    84      36.442  68.945  84.321  1.00  0.00           O  
ATOM   2688  C1'   A    84      38.915  69.734  82.708  1.00  0.00           C  
ATOM   2689  C2'   A    84      38.567  68.365  83.313  1.00  0.00           C  
ATOM   2690  O2'   A    84      37.715  67.671  82.414  1.00  0.00           O  
ATOM   2691  N1    A    84      41.026  69.851  78.008  1.00  0.00           N  
ATOM   2692  C2    A    84      39.755  69.912  78.426  1.00  0.00           C  
ATOM   2693  N3    A    84      39.275  69.875  79.667  1.00  0.00           N  
ATOM   2694  C4    A    84      40.275  69.761  80.560  1.00  0.00           C  
ATOM   2695  C5    A    84      41.627  69.688  80.284  1.00  0.00           C  
ATOM   2696  C6    A    84      42.005  69.737  78.930  1.00  0.00           C  
ATOM   2697  N6    A    84      43.272  69.676  78.513  1.00  0.00           N  
ATOM   2698  N7    A    84      42.362  69.576  81.457  1.00  0.00           N  
ATOM   2699  C8    A    84      41.452  69.584  82.399  1.00  0.00           C  
ATOM   2700  N9    A    84      40.167  69.694  81.928  1.00  0.00           N  
ATOM   2701  H5'   A    84      39.692  70.811  86.504  1.00  0.00           H  
ATOM   2702 H5''   A    84      39.107  69.368  86.848  1.00  0.00           H  
ATOM   2703  H4'   A    84      37.849  70.676  85.346  1.00  0.00           H  
ATOM   2704  H3'   A    84      37.934  68.080  85.273  1.00  0.00           H  
ATOM   2705  H1'   A    84      38.180  70.031  82.131  1.00  0.00           H  
ATOM   2706  H2'   A    84      39.376  67.851  83.519  1.00  0.00           H  
ATOM   2707 HO2'   A    84      36.960  67.298  82.915  1.00  0.00           H  
ATOM   2708  H2    A    84      39.082  69.994  77.717  1.00  0.00           H  
ATOM   2709  H61   A    84      43.474  69.716  77.555  1.00  0.00           H  
ATOM   2710  H62   A    84      43.999  69.594  79.164  1.00  0.00           H  
ATOM   2711  H8    A    84      41.669  69.518  83.353  1.00  0.00           H  
ATOM   2712  P     A    85      35.368  68.761  85.502  1.00  0.00           P  
ATOM   2713  OP2   A    85      35.504  67.383  86.038  1.00  0.00           O  
ATOM   2714  OP1   A    85      35.490  69.921  86.420  1.00  0.00           O  
ATOM   2715  O5'   A    85      33.960  68.864  84.762  1.00  0.00           O  
ATOM   2716  C5'   A    85      32.866  69.535  85.368  1.00  0.00           C  
ATOM   2717  C4'   A    85      32.000  70.222  84.342  1.00  0.00           C  
ATOM   2718  O4'   A    85      32.713  71.373  83.824  1.00  0.00           O  
ATOM   2719  C3'   A    85      31.665  69.410  83.100  1.00  0.00           C  
ATOM   2720  O3'   A    85      30.560  68.542  83.287  1.00  0.00           O  
ATOM   2721  C1'   A    85      32.408  71.540  82.453  1.00  0.00           C  
ATOM   2722  C2'   A    85      31.366  70.495  82.077  1.00  0.00           C  
ATOM   2723  O2'   A    85      30.071  71.046  82.267  1.00  0.00           O  
ATOM   2724  N1    A    85      34.919  72.821  78.139  1.00  0.00           N  
ATOM   2725  C2    A    85      33.703  73.139  78.601  1.00  0.00           C  
ATOM   2726  N3    A    85      33.111  72.770  79.735  1.00  0.00           N  
ATOM   2727  C4    A    85      33.917  71.967  80.452  1.00  0.00           C  
ATOM   2728  C5    A    85      35.191  71.552  80.110  1.00  0.00           C  
ATOM   2729  C6    A    85      35.704  72.013  78.884  1.00  0.00           C  
ATOM   2730  N6    A    85      36.915  71.695  78.422  1.00  0.00           N  
ATOM   2731  N7    A    85      35.720  70.729  81.095  1.00  0.00           N  
ATOM   2732  C8    A    85      34.771  70.667  81.995  1.00  0.00           C  
ATOM   2733  N9    A    85      33.651  71.393  81.672  1.00  0.00           N  
ATOM   2734  H5'   A    85      33.209  70.205  85.996  1.00  0.00           H  
ATOM   2735 H5''   A    85      32.323  68.885  85.860  1.00  0.00           H  
ATOM   2736  H4'   A    85      31.166  70.524  84.758  1.00  0.00           H  
ATOM   2737  H3'   A    85      32.448  68.899  82.805  1.00  0.00           H  
ATOM   2738  H1'   A    85      32.037  72.437  82.310  1.00  0.00           H  
ATOM   2739  H2'   A    85      31.495  70.175  81.160  1.00  0.00           H  
ATOM   2740 HO2'   A    85      29.503  70.380  82.707  1.00  0.00           H  
ATOM   2741  H2    A    85      33.174  73.728  78.023  1.00  0.00           H  
ATOM   2742  H61   A    85      37.218  72.048  77.559  1.00  0.00           H  
ATOM   2743  H62   A    85      37.502  71.111  78.946  1.00  0.00           H  
ATOM   2744  H8    A    85      34.852  70.149  82.824  1.00  0.00           H  
ATOM   2745  P     G    86      30.546  67.112  82.568  1.00  0.00           P  
ATOM   2746  OP2   G    86      31.970  66.715  82.425  1.00  0.00           O  
ATOM   2747  OP1   G    86      29.624  66.264  83.366  1.00  0.00           O  
ATOM   2748  O5'   G    86      29.929  67.270  81.107  1.00  0.00           O  
ATOM   2749  C5'   G    86      28.575  67.656  80.926  1.00  0.00           C  
ATOM   2750  C4'   G    86      28.333  68.196  79.539  1.00  0.00           C  
ATOM   2751  O4'   G    86      29.134  69.383  79.322  1.00  0.00           O  
ATOM   2752  C3'   G    86      28.729  67.283  78.388  1.00  0.00           C  
ATOM   2753  O3'   G    86      27.774  66.267  78.134  1.00  0.00           O  
ATOM   2754  C1'   G    86      29.551  69.448  77.975  1.00  0.00           C  
ATOM   2755  C2'   G    86      28.920  68.271  77.245  1.00  0.00           C  
ATOM   2756  O2'   G    86      27.672  68.676  76.701  1.00  0.00           O  
ATOM   2757  N1    G    86      33.717  70.859  75.412  1.00  0.00           N  
ATOM   2758  C2    G    86      32.394  71.100  75.131  1.00  0.00           C  
ATOM   2759  N2    G    86      32.141  71.811  74.022  1.00  0.00           N  
ATOM   2760  N3    G    86      31.391  70.677  75.882  1.00  0.00           N  
ATOM   2761  C4    G    86      31.821  69.980  76.954  1.00  0.00           C  
ATOM   2762  C5    G    86      33.115  69.684  77.325  1.00  0.00           C  
ATOM   2763  C6    G    86      34.183  70.143  76.511  1.00  0.00           C  
ATOM   2764  O6    G    86      35.398  69.983  76.671  1.00  0.00           O  
ATOM   2765  N7    G    86      33.135  68.944  78.499  1.00  0.00           N  
ATOM   2766  C8    G    86      31.875  68.806  78.814  1.00  0.00           C  
ATOM   2767  N9    G    86      31.025  69.411  77.920  1.00  0.00           N  
ATOM   2768  H5'   G    86      28.347  68.346  81.583  1.00  0.00           H  
ATOM   2769 H5''   G    86      27.998  66.876  81.070  1.00  0.00           H  
ATOM   2770  H4'   G    86      27.385  68.428  79.449  1.00  0.00           H  
ATOM   2771  H3'   G    86      29.592  66.868  78.591  1.00  0.00           H  
ATOM   2772  H1'   G    86      29.231  70.287  77.580  1.00  0.00           H  
ATOM   2773  H2'   G    86      29.517  67.911  76.556  1.00  0.00           H  
ATOM   2774 HO2'   G    86      27.567  68.278  75.812  1.00  0.00           H  
ATOM   2775  H1    G    86      34.386  71.217  74.791  1.00  0.00           H  
ATOM   2776  H22   G    86      31.216  72.014  73.771  1.00  0.00           H  
ATOM   2777  H21   G    86      32.879  72.128  73.460  1.00  0.00           H  
ATOM   2778  H8    G    86      31.569  68.321  79.609  1.00  0.00           H  
ATOM   2779  P     C    87      28.253  64.811  77.652  1.00  0.00           P  
ATOM   2780  OP2   C    87      29.542  64.504  78.321  1.00  0.00           O  
ATOM   2781  OP1   C    87      27.108  63.877  77.802  1.00  0.00           O  
ATOM   2782  O5'   C    87      28.536  64.993  76.095  1.00  0.00           O  
ATOM   2783  C5'   C    87      27.470  65.045  75.160  1.00  0.00           C  
ATOM   2784  C4'   C    87      27.805  65.931  73.975  1.00  0.00           C  
ATOM   2785  O4'   C    87      28.582  67.064  74.439  1.00  0.00           O  
ATOM   2786  C3'   C    87      28.692  65.352  72.886  1.00  0.00           C  
ATOM   2787  O3'   C    87      27.980  64.572  71.945  1.00  0.00           O  
ATOM   2788  C1'   C    87      29.473  67.488  73.435  1.00  0.00           C  
ATOM   2789  C2'   C    87      29.208  66.610  72.218  1.00  0.00           C  
ATOM   2790  O2'   C    87      28.200  67.188  71.421  1.00  0.00           O  
ATOM   2791  N1    C    87      30.849  67.381  73.946  1.00  0.00           N  
ATOM   2792  C2    C    87      31.842  68.188  73.383  1.00  0.00           C  
ATOM   2793  O2    C    87      31.547  68.915  72.427  1.00  0.00           O  
ATOM   2794  N3    C    87      33.093  68.147  73.887  1.00  0.00           N  
ATOM   2795  C4    C    87      33.369  67.331  74.903  1.00  0.00           C  
ATOM   2796  N4    C    87      34.596  67.352  75.400  1.00  0.00           N  
ATOM   2797  C5    C    87      32.391  66.464  75.463  1.00  0.00           C  
ATOM   2798  C6    C    87      31.155  66.523  74.963  1.00  0.00           C  
ATOM   2799  H5'   C    87      26.671  65.397  75.606  1.00  0.00           H  
ATOM   2800 H5''   C    87      27.283  64.138  74.838  1.00  0.00           H  
ATOM   2801  H4'   C    87      26.826  66.179  73.540  1.00  0.00           H  
ATOM   2802  H3'   C    87      29.456  64.654  73.263  1.00  0.00           H  
ATOM   2803  H1'   C    87      29.341  68.531  73.111  1.00  0.00           H  
ATOM   2804  H2'   C    87      30.054  66.416  71.543  1.00  0.00           H  
ATOM   2805 HO2'   C    87      27.622  66.467  71.038  1.00  0.00           H  
ATOM   2806  H42   C    87      34.837  66.750  76.163  1.00  0.00           H  
ATOM   2807  H41   C    87      35.280  67.969  75.015  1.00  0.00           H  
ATOM   2808  H5    C    87      32.645  65.770  76.278  1.00  0.00           H  
ATOM   2809  H6    C    87      30.372  65.867  75.373  1.00  0.00           H  
ATOM   2810  P     U    88      28.703  63.310  71.281  1.00  0.00           P  
ATOM   2811  OP2   U    88      29.467  62.698  72.391  1.00  0.00           O  
ATOM   2812  OP1   U    88      27.654  62.539  70.577  1.00  0.00           O  
ATOM   2813  O5'   U    88      29.731  63.935  70.243  1.00  0.00           O  
ATOM   2814  C5'   U    88      29.256  64.485  69.032  1.00  0.00           C  
ATOM   2815  C4'   U    88      30.370  65.175  68.292  1.00  0.00           C  
ATOM   2816  O4'   U    88      30.969  66.203  69.132  1.00  0.00           O  
ATOM   2817  C3'   U    88      31.555  64.312  67.930  1.00  0.00           C  
ATOM   2818  O3'   U    88      31.242  63.525  66.786  1.00  0.00           O  
ATOM   2819  C1'   U    88      32.340  66.361  68.805  1.00  0.00           C  
ATOM   2820  C2'   U    88      32.625  65.371  67.671  1.00  0.00           C  
ATOM   2821  O2'   U    88      32.451  66.023  66.425  1.00  0.00           O  
ATOM   2822  N1    U    88      33.135  66.125  70.023  1.00  0.00           N  
ATOM   2823  C2    U    88      34.387  66.717  70.113  1.00  0.00           C  
ATOM   2824  O2    U    88      34.861  67.409  69.228  1.00  0.00           O  
ATOM   2825  N3    U    88      35.067  66.465  71.276  1.00  0.00           N  
ATOM   2826  C4    U    88      34.641  65.700  72.330  1.00  0.00           C  
ATOM   2827  O4    U    88      35.386  65.534  73.289  1.00  0.00           O  
ATOM   2828  C5    U    88      33.348  65.121  72.166  1.00  0.00           C  
ATOM   2829  C6    U    88      32.655  65.346  71.046  1.00  0.00           C  
ATOM   2830  H5'   U    88      28.450  65.204  69.234  1.00  0.00           H  
ATOM   2831 H5''   U    88      28.831  63.692  68.398  1.00  0.00           H  
ATOM   2832  H4'   U    88      29.891  65.553  67.376  1.00  0.00           H  
ATOM   2833  H3'   U    88      31.827  63.587  68.712  1.00  0.00           H  
ATOM   2834  H1'   U    88      32.629  67.357  68.440  1.00  0.00           H  
ATOM   2835  H2'   U    88      33.639  64.948  67.629  1.00  0.00           H  
ATOM   2836 HO2'   U    88      32.064  65.381  65.763  1.00  0.00           H  
ATOM   2837  H3    U    88      35.972  66.883  71.364  1.00  0.00           H  
ATOM   2838  H5    U    88      32.922  64.488  72.960  1.00  0.00           H  
ATOM   2839  H6    U    88      31.659  64.890  70.942  1.00  0.00           H  
ATOM   2840  P     G    89      31.823  62.026  66.659  1.00  0.00           P  
ATOM   2841  OP2   G    89      31.619  61.328  67.963  1.00  0.00           O  
ATOM   2842  OP1   G    89      31.223  61.457  65.416  1.00  0.00           O  
ATOM   2843  O5'   G    89      33.397  62.209  66.447  1.00  0.00           O  
ATOM   2844  C5'   G    89      33.938  62.768  65.231  1.00  0.00           C  
ATOM   2845  C4'   G    89      35.433  63.001  65.370  1.00  0.00           C  
ATOM   2846  O4'   G    89      35.646  64.021  66.388  1.00  0.00           O  
ATOM   2847  C3'   G    89      36.281  61.833  65.861  1.00  0.00           C  
ATOM   2848  O3'   G    89      36.603  60.882  64.854  1.00  0.00           O  
ATOM   2849  C1'   G    89      36.898  63.785  67.018  1.00  0.00           C  
ATOM   2850  C2'   G    89      37.522  62.544  66.381  1.00  0.00           C  
ATOM   2851  O2'   G    89      38.414  62.938  65.363  1.00  0.00           O  
ATOM   2852  N1    G    89      39.082  63.618  71.605  1.00  0.00           N  
ATOM   2853  C2    G    89      39.633  63.924  70.386  1.00  0.00           C  
ATOM   2854  N2    G    89      40.929  64.209  70.379  1.00  0.00           N  
ATOM   2855  N3    G    89      38.956  63.948  69.254  1.00  0.00           N  
ATOM   2856  C4    G    89      37.660  63.640  69.434  1.00  0.00           C  
ATOM   2857  C5    G    89      37.012  63.316  70.601  1.00  0.00           C  
ATOM   2858  C6    G    89      37.747  63.287  71.809  1.00  0.00           C  
ATOM   2859  O6    G    89      37.348  63.011  72.938  1.00  0.00           O  
ATOM   2860  N7    G    89      35.668  63.057  70.363  1.00  0.00           N  
ATOM   2861  C8    G    89      35.530  63.226  69.081  1.00  0.00           C  
ATOM   2862  N9    G    89      36.702  63.571  68.451  1.00  0.00           N  
ATOM   2863  H5'   G    89      33.438  63.719  64.997  1.00  0.00           H  
ATOM   2864 H5''   G    89      33.747  62.089  64.387  1.00  0.00           H  
ATOM   2865  H4'   G    89      35.759  63.269  64.355  1.00  0.00           H  
ATOM   2866  H3'   G    89      35.784  61.215  66.623  1.00  0.00           H  
ATOM   2867  H1'   G    89      37.620  64.605  66.894  1.00  0.00           H  
ATOM   2868  H2'   G    89      38.128  61.910  67.043  1.00  0.00           H  
ATOM   2869 HO2'   G    89      38.352  62.297  64.597  1.00  0.00           H  
ATOM   2870  H1    G    89      39.685  63.633  72.402  1.00  0.00           H  
ATOM   2871  H22   G    89      41.385  64.440  69.519  1.00  0.00           H  
ATOM   2872  H21   G    89      41.450  64.193  71.232  1.00  0.00           H  
ATOM   2873  H8    G    89      34.573  63.097  68.552  1.00  0.00           H  
ATOM   2874  P     A    90      36.743  59.325  65.229  1.00  0.00           P  
ATOM   2875  OP2   A    90      35.704  59.001  66.239  1.00  0.00           O  
ATOM   2876  OP1   A    90      36.805  58.551  63.965  1.00  0.00           O  
ATOM   2877  O5'   A    90      38.166  59.227  65.938  1.00  0.00           O  
ATOM   2878  C5'   A    90      39.361  59.472  65.211  1.00  0.00           C  
ATOM   2879  C4'   A    90      40.559  59.548  66.124  1.00  0.00           C  
ATOM   2880  O4'   A    90      40.367  60.582  67.117  1.00  0.00           O  
ATOM   2881  C3'   A    90      40.837  58.312  66.967  1.00  0.00           C  
ATOM   2882  O3'   A    90      41.527  57.299  66.255  1.00  0.00           O  
ATOM   2883  C1'   A    90      41.024  60.219  68.320  1.00  0.00           C  
ATOM   2884  C2'   A    90      41.673  58.867  68.099  1.00  0.00           C  
ATOM   2885  O2'   A    90      43.021  59.063  67.695  1.00  0.00           O  
ATOM   2886  N1    A    90      40.322  60.326  73.424  1.00  0.00           N  
ATOM   2887  C2    A    90      41.425  60.372  72.666  1.00  0.00           C  
ATOM   2888  N3    A    90      41.536  60.340  71.339  1.00  0.00           N  
ATOM   2889  C4    A    90      40.324  60.247  70.763  1.00  0.00           C  
ATOM   2890  C5    A    90      39.103  60.191  71.408  1.00  0.00           C  
ATOM   2891  C6    A    90      39.121  60.235  72.814  1.00  0.00           C  
ATOM   2892  N6    A    90      38.022  60.188  73.570  1.00  0.00           N  
ATOM   2893  N7    A    90      38.066  60.100  70.489  1.00  0.00           N  
ATOM   2894  C8    A    90      38.674  60.104  69.329  1.00  0.00           C  
ATOM   2895  N9    A    90      40.042  60.191  69.420  1.00  0.00           N  
ATOM   2896  H5'   A    90      39.274  60.320  64.728  1.00  0.00           H  
ATOM   2897 H5''   A    90      39.497  58.748  64.565  1.00  0.00           H  
ATOM   2898  H4'   A    90      41.356  59.753  65.591  1.00  0.00           H  
ATOM   2899  H3'   A    90      39.998  57.944  67.316  1.00  0.00           H  
ATOM   2900  H1'   A    90      41.717  60.885  68.517  1.00  0.00           H  
ATOM   2901  H2'   A    90      41.612  58.305  68.900  1.00  0.00           H  
ATOM   2902 HO2'   A    90      43.263  58.370  67.047  1.00  0.00           H  
ATOM   2903  H2    A    90      42.271  60.439  73.157  1.00  0.00           H  
ATOM   2904  H61   A    90      38.098  60.223  74.547  1.00  0.00           H  
ATOM   2905  H62   A    90      37.140  60.122  73.150  1.00  0.00           H  
ATOM   2906  H8    A    90      38.197  60.049  68.474  1.00  0.00           H  
ATOM   2907  P     C    91      41.101  55.759  66.425  1.00  0.00           P  
ATOM   2908  OP2   C    91      39.620  55.681  66.364  1.00  0.00           O  
ATOM   2909  OP1   C    91      41.918  54.950  65.485  1.00  0.00           O  
ATOM   2910  O5'   C    91      41.554  55.395  67.908  1.00  0.00           O  
ATOM   2911  C5'   C    91      42.928  55.348  68.261  1.00  0.00           C  
ATOM   2912  C4'   C    91      43.116  55.207  69.746  1.00  0.00           C  
ATOM   2913  O4'   C    91      42.586  56.368  70.448  1.00  0.00           O  
ATOM   2914  C3'   C    91      42.373  54.051  70.383  1.00  0.00           C  
ATOM   2915  O3'   C    91      43.019  52.806  70.198  1.00  0.00           O  
ATOM   2916  C1'   C    91      42.078  55.982  71.701  1.00  0.00           C  
ATOM   2917  C2'   C    91      42.338  54.478  71.841  1.00  0.00           C  
ATOM   2918  O2'   C    91      43.564  54.244  72.504  1.00  0.00           O  
ATOM   2919  N1    C    91      40.626  56.246  71.707  1.00  0.00           N  
ATOM   2920  C2    C    91      39.954  56.287  72.945  1.00  0.00           C  
ATOM   2921  O2    C    91      40.604  56.163  73.983  1.00  0.00           O  
ATOM   2922  N3    C    91      38.612  56.460  72.966  1.00  0.00           N  
ATOM   2923  C4    C    91      37.940  56.604  71.820  1.00  0.00           C  
ATOM   2924  N4    C    91      36.612  56.752  71.886  1.00  0.00           N  
ATOM   2925  C5    C    91      38.601  56.600  70.551  1.00  0.00           C  
ATOM   2926  C6    C    91      39.929  56.422  70.541  1.00  0.00           C  
ATOM   2927  H5'   C    91      43.363  56.174  67.961  1.00  0.00           H  
ATOM   2928 H5''   C    91      43.348  54.585  67.812  1.00  0.00           H  
ATOM   2929  H4'   C    91      44.200  55.058  69.866  1.00  0.00           H  
ATOM   2930  H3'   C    91      41.373  53.881  69.957  1.00  0.00           H  
ATOM   2931  H1'   C    91      42.514  56.466  72.586  1.00  0.00           H  
ATOM   2932  H2'   C    91      41.591  53.924  72.427  1.00  0.00           H  
ATOM   2933 HO2'   C    91      44.030  53.466  72.082  1.00  0.00           H  
ATOM   2934  H42   C    91      36.078  56.862  71.047  1.00  0.00           H  
ATOM   2935  H41   C    91      36.154  56.754  72.774  1.00  0.00           H  
ATOM   2936  H5    C    91      38.038  56.735  69.616  1.00  0.00           H  
ATOM   2937  H6    C    91      40.468  56.413  69.581  1.00  0.00           H  
ATOM   2938  P     G    92      42.137  51.497  69.919  1.00  0.00           P  
ATOM   2939  OP2   G    92      40.934  51.879  69.127  1.00  0.00           O  
ATOM   2940  OP1   G    92      43.057  50.458  69.396  1.00  0.00           O  
ATOM   2941  O5'   G    92      41.619  51.059  71.361  1.00  0.00           O  
ATOM   2942  C5'   G    92      42.543  50.649  72.382  1.00  0.00           C  
ATOM   2943  C4'   G    92      41.830  50.469  73.688  1.00  0.00           C  
ATOM   2944  O4'   G    92      41.200  51.727  74.045  1.00  0.00           O  
ATOM   2945  C3'   G    92      40.670  49.491  73.652  1.00  0.00           C  
ATOM   2946  O3'   G    92      41.107  48.137  73.749  1.00  0.00           O  
ATOM   2947  C1'   G    92      39.987  51.471  74.735  1.00  0.00           C  
ATOM   2948  C2'   G    92      39.833  49.952  74.840  1.00  0.00           C  
ATOM   2949  O2'   G    92      40.358  49.528  76.082  1.00  0.00           O  
ATOM   2950  N1    G    92      35.158  52.944  75.038  1.00  0.00           N  
ATOM   2951  C2    G    92      35.944  52.318  75.973  1.00  0.00           C  
ATOM   2952  N2    G    92      35.369  52.056  77.154  1.00  0.00           N  
ATOM   2953  N3    G    92      37.202  51.978  75.766  1.00  0.00           N  
ATOM   2954  C4    G    92      37.625  52.330  74.535  1.00  0.00           C  
ATOM   2955  C5    G    92      36.927  52.961  73.532  1.00  0.00           C  
ATOM   2956  C6    G    92      35.573  53.311  73.762  1.00  0.00           C  
ATOM   2957  O6    G    92      34.781  53.871  72.997  1.00  0.00           O  
ATOM   2958  N7    G    92      37.729  53.146  72.413  1.00  0.00           N  
ATOM   2959  C8    G    92      38.881  52.634  72.753  1.00  0.00           C  
ATOM   2960  N9    G    92      38.885  52.120  74.029  1.00  0.00           N  
ATOM   2961  H5'   G    92      43.338  51.399  72.495  1.00  0.00           H  
ATOM   2962 H5''   G    92      43.030  49.706  72.093  1.00  0.00           H  
ATOM   2963  H4'   G    92      42.614  50.120  74.376  1.00  0.00           H  
ATOM   2964  H3'   G    92      40.099  49.515  72.711  1.00  0.00           H  
ATOM   2965  H1'   G    92      39.974  51.866  75.761  1.00  0.00           H  
ATOM   2966  H2'   G    92      38.810  49.550  74.819  1.00  0.00           H  
ATOM   2967 HO2'   G    92      40.921  48.712  75.946  1.00  0.00           H  
ATOM   2968  H1    G    92      34.214  53.152  75.293  1.00  0.00           H  
ATOM   2969  H22   G    92      35.895  51.604  77.875  1.00  0.00           H  
ATOM   2970  H21   G    92      34.417  52.311  77.315  1.00  0.00           H  
ATOM   2971  H8    G    92      39.756  52.613  72.086  1.00  0.00           H  
ATOM   2972  P     G    93      40.299  46.979  72.972  1.00  0.00           P  
ATOM   2973  OP2   G    93      40.005  47.433  71.590  1.00  0.00           O  
ATOM   2974  OP1   G    93      41.064  45.720  73.179  1.00  0.00           O  
ATOM   2975  O5'   G    93      38.929  46.875  73.782  1.00  0.00           O  
ATOM   2976  C5'   G    93      38.930  46.386  75.134  1.00  0.00           C  
ATOM   2977  C4'   G    93      37.581  46.577  75.778  1.00  0.00           C  
ATOM   2978  O4'   G    93      37.227  47.981  75.791  1.00  0.00           O  
ATOM   2979  C3'   G    93      36.405  45.924  75.080  1.00  0.00           C  
ATOM   2980  O3'   G    93      36.318  44.542  75.369  1.00  0.00           O  
ATOM   2981  C1'   G    93      35.825  48.119  75.694  1.00  0.00           C  
ATOM   2982  C2'   G    93      35.231  46.710  75.641  1.00  0.00           C  
ATOM   2983  O2'   G    93      34.843  46.301  76.940  1.00  0.00           O  
ATOM   2984  N1    G    93      32.324  51.030  73.501  1.00  0.00           N  
ATOM   2985  C2    G    93      32.304  50.403  74.723  1.00  0.00           C  
ATOM   2986  N2    G    93      31.197  50.565  75.463  1.00  0.00           N  
ATOM   2987  N3    G    93      33.294  49.668  75.187  1.00  0.00           N  
ATOM   2988  C4    G    93      34.322  49.594  74.313  1.00  0.00           C  
ATOM   2989  C5    G    93      34.442  50.173  73.067  1.00  0.00           C  
ATOM   2990  C6    G    93      33.376  50.975  72.586  1.00  0.00           C  
ATOM   2991  O6    G    93      33.297  51.591  71.513  1.00  0.00           O  
ATOM   2992  N7    G    93      35.658  49.843  72.483  1.00  0.00           N  
ATOM   2993  C8    G    93      36.247  49.087  73.369  1.00  0.00           C  
ATOM   2994  N9    G    93      35.490  48.898  74.505  1.00  0.00           N  
ATOM   2995  H5'   G    93      39.693  46.912  75.725  1.00  0.00           H  
ATOM   2996 H5''   G    93      39.192  45.318  75.149  1.00  0.00           H  
ATOM   2997  H4'   G    93      37.692  46.123  76.773  1.00  0.00           H  
ATOM   2998  H3'   G    93      36.467  45.958  73.982  1.00  0.00           H  
ATOM   2999  H1'   G    93      35.366  48.628  76.554  1.00  0.00           H  
ATOM   3000  H2'   G    93      34.319  46.598  75.038  1.00  0.00           H  
ATOM   3001 HO2'   G    93      35.194  45.381  77.119  1.00  0.00           H  
ATOM   3002  H1    G    93      31.522  51.568  73.245  1.00  0.00           H  
ATOM   3003  H22   G    93      31.128  50.129  76.361  1.00  0.00           H  
ATOM   3004  H21   G    93      30.442  51.121  75.118  1.00  0.00           H  
ATOM   3005  H8    G    93      37.245  48.645  73.222  1.00  0.00           H  
ATOM   3006  P     A    94      35.550  43.568  74.354  1.00  0.00           P  
ATOM   3007  OP2   A    94      35.904  44.042  72.992  1.00  0.00           O  
ATOM   3008  OP1   A    94      35.906  42.188  74.767  1.00  0.00           O  
ATOM   3009  O5'   A    94      33.979  43.752  74.545  1.00  0.00           O  
ATOM   3010  C5'   A    94      33.355  43.442  75.782  1.00  0.00           C  
ATOM   3011  C4'   A    94      31.852  43.516  75.679  1.00  0.00           C  
ATOM   3012  O4'   A    94      31.437  44.887  75.436  1.00  0.00           O  
ATOM   3013  C3'   A    94      31.225  42.756  74.520  1.00  0.00           C  
ATOM   3014  O3'   A    94      31.136  41.361  74.755  1.00  0.00           O  
ATOM   3015  C1'   A    94      30.265  44.895  74.646  1.00  0.00           C  
ATOM   3016  C2'   A    94      29.881  43.442  74.366  1.00  0.00           C  
ATOM   3017  O2'   A    94      28.961  43.003  75.355  1.00  0.00           O  
ATOM   3018  N1    A    94      28.300  46.849  70.301  1.00  0.00           N  
ATOM   3019  C2    A    94      27.748  46.163  71.311  1.00  0.00           C  
ATOM   3020  N3    A    94      28.319  45.684  72.413  1.00  0.00           N  
ATOM   3021  C4    A    94      29.632  45.974  72.433  1.00  0.00           C  
ATOM   3022  C5    A    94      30.341  46.670  71.471  1.00  0.00           C  
ATOM   3023  C6    A    94      29.621  47.125  70.353  1.00  0.00           C  
ATOM   3024  N6    A    94      30.170  47.808  69.346  1.00  0.00           N  
ATOM   3025  N7    A    94      31.678  46.779  71.830  1.00  0.00           N  
ATOM   3026  C8    A    94      31.745  46.157  72.982  1.00  0.00           C  
ATOM   3027  N9    A    94      30.544  45.646  73.407  1.00  0.00           N  
ATOM   3028  H5'   A    94      33.659  44.078  76.463  1.00  0.00           H  
ATOM   3029 H5''   A    94      33.612  42.537  76.054  1.00  0.00           H  
ATOM   3030  H4'   A    94      31.455  43.199  76.517  1.00  0.00           H  
ATOM   3031  H3'   A    94      31.755  42.912  73.710  1.00  0.00           H  
ATOM   3032  H1'   A    94      29.540  45.335  75.138  1.00  0.00           H  
ATOM   3033  H2'   A    94      29.522  43.330  73.460  1.00  0.00           H  
ATOM   3034 HO2'   A    94      29.151  42.066  75.572  1.00  0.00           H  
ATOM   3035  H2    A    94      26.787  45.990  71.225  1.00  0.00           H  
ATOM   3036  H61   A    94      29.616  48.099  68.591  1.00  0.00           H  
ATOM   3037  H62   A    94      31.127  48.020  69.362  1.00  0.00           H  
ATOM   3038  H8    A    94      32.577  46.065  73.492  1.00  0.00           H  
ATOM   3039  P     C    95      31.248  40.327  73.530  1.00  0.00           P  
ATOM   3040  OP2   C    95      32.135  40.925  72.501  1.00  0.00           O  
ATOM   3041  OP1   C    95      31.570  38.988  74.087  1.00  0.00           O  
ATOM   3042  O5'   C    95      29.771  40.270  72.936  1.00  0.00           O  
ATOM   3043  C5'   C    95      29.526  39.749  71.638  1.00  0.00           C  
ATOM   3044  C4'   C    95      28.145  40.108  71.146  1.00  0.00           C  
ATOM   3045  O4'   C    95      27.936  41.539  71.300  1.00  0.00           O  
ATOM   3046  C3'   C    95      27.870  39.849  69.673  1.00  0.00           C  
ATOM   3047  O3'   C    95      27.511  38.504  69.406  1.00  0.00           O  
ATOM   3048  C1'   C    95      27.201  42.045  70.209  1.00  0.00           C  
ATOM   3049  C2'   C    95      26.772  40.853  69.353  1.00  0.00           C  
ATOM   3050  O2'   C    95      25.506  40.391  69.799  1.00  0.00           O  
ATOM   3051  N1    C    95      28.061  42.995  69.460  1.00  0.00           N  
ATOM   3052  C2    C    95      27.462  43.818  68.498  1.00  0.00           C  
ATOM   3053  O2    C    95      26.240  43.728  68.300  1.00  0.00           O  
ATOM   3054  N3    C    95      28.223  44.693  67.802  1.00  0.00           N  
ATOM   3055  C4    C    95      29.533  44.770  68.034  1.00  0.00           C  
ATOM   3056  N4    C    95      30.245  45.649  67.323  1.00  0.00           N  
ATOM   3057  C5    C    95      30.173  43.948  69.004  1.00  0.00           C  
ATOM   3058  C6    C    95      29.409  43.086  69.687  1.00  0.00           C  
ATOM   3059  H5'   C    95      29.613  38.774  71.664  1.00  0.00           H  
ATOM   3060 H5''   C    95      30.191  40.114  71.017  1.00  0.00           H  
ATOM   3061  H4'   C    95      27.477  39.632  71.682  1.00  0.00           H  
ATOM   3062  H3'   C    95      28.671  40.076  69.155  1.00  0.00           H  
ATOM   3063  H1'   C    95      26.404  42.512  70.533  1.00  0.00           H  
ATOM   3064  H2'   C    95      26.760  41.078  68.399  1.00  0.00           H  
ATOM   3065 HO2'   C    95      25.475  39.415  69.718  1.00  0.00           H  
ATOM   3066  H42   C    95      31.210  45.729  67.470  1.00  0.00           H  
ATOM   3067  H41   C    95      29.802  46.213  66.655  1.00  0.00           H  
ATOM   3068  H5    C    95      31.137  44.012  69.168  1.00  0.00           H  
ATOM   3069  H6    C    95      29.830  42.512  70.359  1.00  0.00           H  
ATOM   3070  P     A    96      28.160  37.727  68.157  1.00  0.00           P  
ATOM   3071  OP2   A    96      29.628  37.939  68.195  1.00  0.00           O  
ATOM   3072  OP1   A    96      27.618  36.345  68.143  1.00  0.00           O  
ATOM   3073  O5'   A    96      27.584  38.495  66.885  1.00  0.00           O  
ATOM   3074  C5'   A    96      26.212  38.396  66.533  1.00  0.00           C  
ATOM   3075  C4'   A    96      25.844  39.385  65.455  1.00  0.00           C  
ATOM   3076  O4'   A    96      26.106  40.727  65.944  1.00  0.00           O  
ATOM   3077  C3'   A    96      26.644  39.296  64.165  1.00  0.00           C  
ATOM   3078  O3'   A    96      26.140  38.324  63.266  1.00  0.00           O  
ATOM   3079  C1'   A    96      26.650  41.534  64.910  1.00  0.00           C  
ATOM   3080  C2'   A    96      26.581  40.718  63.622  1.00  0.00           C  
ATOM   3081  O2'   A    96      25.340  40.969  62.980  1.00  0.00           O  
ATOM   3082  N1    A    96      30.569  44.786  64.125  1.00  0.00           N  
ATOM   3083  C2    A    96      29.337  44.719  63.605  1.00  0.00           C  
ATOM   3084  N3    A    96      28.365  43.844  63.854  1.00  0.00           N  
ATOM   3085  C4    A    96      28.764  42.939  64.766  1.00  0.00           C  
ATOM   3086  C5    A    96      29.996  42.878  65.389  1.00  0.00           C  
ATOM   3087  C6    A    96      30.937  43.862  65.038  1.00  0.00           C  
ATOM   3088  N6    A    96      32.166  43.929  65.556  1.00  0.00           N  
ATOM   3089  N7    A    96      30.047  41.808  66.272  1.00  0.00           N  
ATOM   3090  C8    A    96      28.864  41.256  66.165  1.00  0.00           C  
ATOM   3091  N9    A    96      28.036  41.889  65.271  1.00  0.00           N  
ATOM   3092  H5'   A    96      25.665  38.570  67.327  1.00  0.00           H  
ATOM   3093 H5''   A    96      26.028  37.490  66.211  1.00  0.00           H  
ATOM   3094  H4'   A    96      24.891  39.305  65.243  1.00  0.00           H  
ATOM   3095  H3'   A    96      27.575  39.077  64.385  1.00  0.00           H  
ATOM   3096  H1'   A    96      26.120  42.353  64.806  1.00  0.00           H  
ATOM   3097  H2'   A    96      27.341  40.912  63.033  1.00  0.00           H  
ATOM   3098 HO2'   A    96      25.021  40.140  62.567  1.00  0.00           H  
ATOM   3099  H2    A    96      29.120  45.412  62.946  1.00  0.00           H  
ATOM   3100  H61   A    96      32.779  44.639  65.272  1.00  0.00           H  
ATOM   3101  H62   A    96      32.455  43.270  66.221  1.00  0.00           H  
ATOM   3102  H8    A    96      28.594  40.463  66.675  1.00  0.00           H  
ATOM   3103  P     U    97      27.135  37.269  62.574  1.00  0.00           P  
ATOM   3104  OP2   U    97      28.301  37.079  63.474  1.00  0.00           O  
ATOM   3105  OP1   U    97      26.336  36.091  62.149  1.00  0.00           O  
ATOM   3106  O5'   U    97      27.641  38.020  61.263  1.00  0.00           O  
ATOM   3107  C5'   U    97      26.773  38.224  60.158  1.00  0.00           C  
ATOM   3108  C4'   U    97      27.425  39.061  59.086  1.00  0.00           C  
ATOM   3109  O4'   U    97      27.705  40.387  59.611  1.00  0.00           O  
ATOM   3110  C3'   U    97      28.779  38.581  58.597  1.00  0.00           C  
ATOM   3111  O3'   U    97      28.670  37.548  57.626  1.00  0.00           O  
ATOM   3112  C1'   U    97      28.927  40.878  59.081  1.00  0.00           C  
ATOM   3113  C2'   U    97      29.373  39.860  58.032  1.00  0.00           C  
ATOM   3114  O2'   U    97      28.806  40.231  56.793  1.00  0.00           O  
ATOM   3115  N1    U    97      29.872  41.008  60.205  1.00  0.00           N  
ATOM   3116  C2    U    97      31.005  41.777  60.002  1.00  0.00           C  
ATOM   3117  O2    U    97      31.257  42.321  58.938  1.00  0.00           O  
ATOM   3118  N3    U    97      31.834  41.885  61.091  1.00  0.00           N  
ATOM   3119  C4    U    97      31.660  41.311  62.331  1.00  0.00           C  
ATOM   3120  O4    U    97      32.473  41.546  63.231  1.00  0.00           O  
ATOM   3121  C5    U    97      30.476  40.516  62.456  1.00  0.00           C  
ATOM   3122  C6    U    97      29.644  40.396  61.417  1.00  0.00           C  
ATOM   3123  H5'   U    97      25.963  38.679  60.469  1.00  0.00           H  
ATOM   3124 H5''   U    97      26.528  37.355  59.779  1.00  0.00           H  
ATOM   3125  H4'   U    97      26.709  39.033  58.251  1.00  0.00           H  
ATOM   3126  H3'   U    97      29.398  38.130  59.386  1.00  0.00           H  
ATOM   3127  H1'   U    97      28.898  41.858  58.584  1.00  0.00           H  
ATOM   3128  H2'   U    97      30.450  39.775  57.829  1.00  0.00           H  
ATOM   3129 HO2'   U    97      28.565  39.408  56.276  1.00  0.00           H  
ATOM   3130  H3    U    97      32.659  42.439  60.971  1.00  0.00           H  
ATOM   3131  H5    U    97      30.251  40.004  63.404  1.00  0.00           H  
ATOM   3132  H6    U    97      28.739  39.781  61.534  1.00  0.00           H  
ATOM   3133  P     G    98      29.662  36.284  57.696  1.00  0.00           P  
ATOM   3134  OP2   G    98      29.900  35.927  59.121  1.00  0.00           O  
ATOM   3135  OP1   G    98      29.154  35.251  56.765  1.00  0.00           O  
ATOM   3136  O5'   G    98      31.025  36.847  57.100  1.00  0.00           O  
ATOM   3137  C5'   G    98      31.149  37.133  55.700  1.00  0.00           C  
ATOM   3138  C4'   G    98      32.465  37.819  55.426  1.00  0.00           C  
ATOM   3139  O4'   G    98      32.537  39.061  56.172  1.00  0.00           O  
ATOM   3140  C3'   G    98      33.714  37.060  55.850  1.00  0.00           C  
ATOM   3141  O3'   G    98      34.110  36.076  54.909  1.00  0.00           O  
ATOM   3142  C1'   G    98      33.872  39.274  56.659  1.00  0.00           C  
ATOM   3143  C2'   G    98      34.734  38.174  56.035  1.00  0.00           C  
ATOM   3144  O2'   G    98      35.230  38.631  54.785  1.00  0.00           O  
ATOM   3145  N1    G    98      36.675  40.162  60.815  1.00  0.00           N  
ATOM   3146  C2    G    98      37.002  40.321  59.490  1.00  0.00           C  
ATOM   3147  N2    G    98      38.237  40.775  59.232  1.00  0.00           N  
ATOM   3148  N3    G    98      36.179  40.053  58.489  1.00  0.00           N  
ATOM   3149  C4    G    98      34.982  39.607  58.925  1.00  0.00           C  
ATOM   3150  C5    G    98      34.555  39.414  60.222  1.00  0.00           C  
ATOM   3151  C6    G    98      35.448  39.704  61.286  1.00  0.00           C  
ATOM   3152  O6    G    98      35.257  39.598  62.503  1.00  0.00           O  
ATOM   3153  N7    G    98      33.251  38.941  60.246  1.00  0.00           N  
ATOM   3154  C8    G    98      32.914  38.857  58.988  1.00  0.00           C  
ATOM   3155  N9    G    98      33.917  39.245  58.133  1.00  0.00           N  
ATOM   3156  H5'   G    98      30.320  37.775  55.371  1.00  0.00           H  
ATOM   3157 H5''   G    98      31.086  36.202  55.118  1.00  0.00           H  
ATOM   3158  H4'   G    98      32.526  38.019  54.468  1.00  0.00           H  
ATOM   3159  H3'   G    98      33.549  36.629  56.715  1.00  0.00           H  
ATOM   3160  H1'   G    98      34.179  40.149  56.340  1.00  0.00           H  
ATOM   3161  H2'   G    98      35.459  37.903  56.635  1.00  0.00           H  
ATOM   3162 HO2'   G    98      35.066  37.943  54.106  1.00  0.00           H  
ATOM   3163  H1    G    98      37.357  40.389  61.482  1.00  0.00           H  
ATOM   3164  H22   G    98      38.526  40.908  58.304  1.00  0.00           H  
ATOM   3165  H21   G    98      38.852  40.975  59.967  1.00  0.00           H  
ATOM   3166  H8    G    98      32.035  38.547  58.685  1.00  0.00           H  
ATOM   3167  P     G    99      34.997  34.821  55.379  1.00  0.00           P  
ATOM   3168  OP2   G    99      34.478  34.357  56.690  1.00  0.00           O  
ATOM   3169  OP1   G    99      35.082  33.867  54.243  1.00  0.00           O  
ATOM   3170  O5'   G    99      36.448  35.438  55.612  1.00  0.00           O  
ATOM   3171  C5'   G    99      37.202  35.959  54.528  1.00  0.00           C  
ATOM   3172  C4'   G    99      38.567  36.418  54.974  1.00  0.00           C  
ATOM   3173  O4'   G    99      38.435  37.549  55.874  1.00  0.00           O  
ATOM   3174  C3'   G    99      39.387  35.409  55.763  1.00  0.00           C  
ATOM   3175  O3'   G    99      40.021  34.445  54.940  1.00  0.00           O  
ATOM   3176  C1'   G    99      39.477  37.496  56.870  1.00  0.00           C  
ATOM   3177  C2'   G    99      40.361  36.297  56.525  1.00  0.00           C  
ATOM   3178  O2'   G    99      41.424  36.733  55.689  1.00  0.00           O  
ATOM   3179  N1    G    99      40.345  37.740  61.880  1.00  0.00           N  
ATOM   3180  C2    G    99      41.217  37.916  60.832  1.00  0.00           C  
ATOM   3181  N2    G    99      42.488  38.193  61.156  1.00  0.00           N  
ATOM   3182  N3    G    99      40.868  37.826  59.559  1.00  0.00           N  
ATOM   3183  C4    G    99      39.557  37.541  59.413  1.00  0.00           C  
ATOM   3184  C5    G    99      38.603  37.348  60.391  1.00  0.00           C  
ATOM   3185  C6    G    99      38.991  37.446  61.752  1.00  0.00           C  
ATOM   3186  O6    G    99      38.294  37.307  62.764  1.00  0.00           O  
ATOM   3187  N7    G    99      37.367  37.075  59.826  1.00  0.00           N  
ATOM   3188  C8    G    99      37.585  37.107  58.539  1.00  0.00           C  
ATOM   3189  N9    G    99      38.892  37.385  58.219  1.00  0.00           N  
ATOM   3190  H5'   G    99      36.721  36.717  54.138  1.00  0.00           H  
ATOM   3191 H5''   G    99      37.305  35.260  53.848  1.00  0.00           H  
ATOM   3192  H4'   G    99      39.081  36.697  54.186  1.00  0.00           H  
ATOM   3193  H3'   G    99      38.803  34.952  56.404  1.00  0.00           H  
ATOM   3194  H1'   G    99      40.006  38.318  56.810  1.00  0.00           H  
ATOM   3195  H2'   G    99      40.696  35.854  57.334  1.00  0.00           H  
ATOM   3196 HO2'   G    99      41.487  36.135  54.916  1.00  0.00           H  
ATOM   3197  H1    G    99      40.703  37.827  62.788  1.00  0.00           H  
ATOM   3198  H22   G    99      43.154  38.329  60.449  1.00  0.00           H  
ATOM   3199  H21   G    99      42.754  38.261  62.096  1.00  0.00           H  
ATOM   3200  H8    G    99      36.887  36.949  57.870  1.00  0.00           H  
ATOM   3201  P     U   100      40.129  32.916  55.426  1.00  0.00           P  
ATOM   3202  OP2   U   100      38.809  32.514  55.974  1.00  0.00           O  
ATOM   3203  OP1   U   100      40.738  32.126  54.325  1.00  0.00           O  
ATOM   3204  O5'   U   100      41.169  32.967  56.631  1.00  0.00           O  
ATOM   3205  C5'   U   100      42.528  33.314  56.408  1.00  0.00           C  
ATOM   3206  C4'   U   100      43.267  33.530  57.705  1.00  0.00           C  
ATOM   3207  O4'   U   100      42.688  34.651  58.423  1.00  0.00           O  
ATOM   3208  C3'   U   100      43.219  32.385  58.705  1.00  0.00           C  
ATOM   3209  O3'   U   100      44.179  31.377  58.439  1.00  0.00           O  
ATOM   3210  C1'   U   100      42.647  34.390  59.817  1.00  0.00           C  
ATOM   3211  C2'   U   100      43.431  33.095  60.034  1.00  0.00           C  
ATOM   3212  O2'   U   100      44.801  33.413  60.235  1.00  0.00           O  
ATOM   3213  N1    U   100      41.240  34.279  60.274  1.00  0.00           N  
ATOM   3214  C2    U   100      41.010  34.376  61.633  1.00  0.00           C  
ATOM   3215  O2    U   100      41.899  34.545  62.450  1.00  0.00           O  
ATOM   3216  N3    U   100      39.693  34.269  62.010  1.00  0.00           N  
ATOM   3217  C4    U   100      38.605  34.078  61.185  1.00  0.00           C  
ATOM   3218  O4    U   100      37.479  34.000  61.679  1.00  0.00           O  
ATOM   3219  C5    U   100      38.920  33.987  59.792  1.00  0.00           C  
ATOM   3220  C6    U   100      40.193  34.089  59.398  1.00  0.00           C  
ATOM   3221  H5'   U   100      42.564  34.137  55.878  1.00  0.00           H  
ATOM   3222 H5''   U   100      42.963  32.592  55.909  1.00  0.00           H  
ATOM   3223  H4'   U   100      44.205  33.734  57.501  1.00  0.00           H  
ATOM   3224  H3'   U   100      42.323  31.986  58.693  1.00  0.00           H  
ATOM   3225  H1'   U   100      43.086  35.121  60.299  1.00  0.00           H  
ATOM   3226  H2'   U   100      43.066  32.576  60.782  1.00  0.00           H  
ATOM   3227 HO2'   U   100      45.349  32.845  59.654  1.00  0.00           H  
ATOM   3228  H3    U   100      39.508  34.334  62.969  1.00  0.00           H  
ATOM   3229  H5    U   100      38.207  33.852  59.133  1.00  0.00           H  
ATOM   3230  H6    U   100      40.382  34.023  58.439  1.00  0.00           H  
ATOM   3231  P     C   101      43.849  29.839  58.765  1.00  0.00           P  
ATOM   3232  OP2   C   101      42.397  29.622  58.546  1.00  0.00           O  
ATOM   3233  OP1   C   101      44.834  28.994  58.042  1.00  0.00           O  
ATOM   3234  O5'   C   101      44.138  29.704  60.326  1.00  0.00           O  
ATOM   3235  C5'   C   101      45.465  29.733  60.827  1.00  0.00           C  
ATOM   3236  C4'   C   101      45.490  29.826  62.334  1.00  0.00           C  
ATOM   3237  O4'   C   101      44.810  31.032  62.765  1.00  0.00           O  
ATOM   3238  C3'   C   101      44.780  28.711  63.086  1.00  0.00           C  
ATOM   3239  O3'   C   101      45.576  27.548  63.235  1.00  0.00           O  
ATOM   3240  C1'   C   101      44.050  30.788  63.944  1.00  0.00           C  
ATOM   3241  C2'   C   101      44.420  29.378  64.406  1.00  0.00           C  
ATOM   3242  O2'   C   101      45.545  29.455  65.269  1.00  0.00           O  
ATOM   3243  N1    C   101      42.598  30.932  63.678  1.00  0.00           N  
ATOM   3244  C2    C   101      41.737  31.111  64.768  1.00  0.00           C  
ATOM   3245  O2    C   101      42.209  31.143  65.915  1.00  0.00           O  
ATOM   3246  N3    C   101      40.408  31.245  64.553  1.00  0.00           N  
ATOM   3247  C4    C   101      39.925  31.207  63.311  1.00  0.00           C  
ATOM   3248  N4    C   101      38.607  31.343  63.146  1.00  0.00           N  
ATOM   3249  C5    C   101      40.774  31.025  62.183  1.00  0.00           C  
ATOM   3250  C6    C   101      42.086  30.895  62.408  1.00  0.00           C  
ATOM   3251  H5'   C   101      45.932  30.508  60.452  1.00  0.00           H  
ATOM   3252 H5''   C   101      45.929  28.915  60.550  1.00  0.00           H  
ATOM   3253  H4'   C   101      46.424  29.863  62.631  1.00  0.00           H  
ATOM   3254  H3'   C   101      43.955  28.476  62.610  1.00  0.00           H  
ATOM   3255  H1'   C   101      44.321  31.437  64.629  1.00  0.00           H  
ATOM   3256  H2'   C   101      43.661  28.932  64.840  1.00  0.00           H  
ATOM   3257 HO2'   C   101      46.214  28.799  64.981  1.00  0.00           H  
ATOM   3258  H42   C   101      38.222  31.319  62.246  1.00  0.00           H  
ATOM   3259  H41   C   101      38.026  31.467  63.926  1.00  0.00           H  
ATOM   3260  H5    C   101      40.409  30.999  61.273  1.00  0.00           H  
ATOM   3261  H6    C   101      42.686  30.770  61.645  1.00  0.00           H  
ATOM   3262  P     C   102      44.875  26.104  63.328  1.00  0.00           P  
ATOM   3263  OP2   C   102      43.410  26.227  63.038  1.00  0.00           O  
ATOM   3264  OP1   C   102      45.701  25.142  62.545  1.00  0.00           O  
ATOM   3265  O5'   C   102      45.061  25.745  64.859  1.00  0.00           O  
ATOM   3266  C5'   C   102      44.182  24.849  65.514  1.00  0.00           C  
ATOM   3267  C4'   C   102      43.733  25.469  66.795  1.00  0.00           C  
ATOM   3268  O4'   C   102      43.341  26.845  66.554  1.00  0.00           O  
ATOM   3269  C3'   C   102      42.523  24.824  67.429  1.00  0.00           C  
ATOM   3270  O3'   C   102      42.965  23.695  68.177  1.00  0.00           O  
ATOM   3271  C1'   C   102      42.258  27.173  67.387  1.00  0.00           C  
ATOM   3272  C2'   C   102      41.999  25.963  68.296  1.00  0.00           C  
ATOM   3273  O2'   C   102      42.752  26.136  69.480  1.00  0.00           O  
ATOM   3274  N1    C   102      41.094  27.514  66.541  1.00  0.00           N  
ATOM   3275  C2    C   102      39.915  27.954  67.159  1.00  0.00           C  
ATOM   3276  O2    C   102      39.896  28.085  68.390  1.00  0.00           O  
ATOM   3277  N3    C   102      38.833  28.226  66.397  1.00  0.00           N  
ATOM   3278  C4    C   102      38.897  28.088  65.071  1.00  0.00           C  
ATOM   3279  N4    C   102      37.799  28.360  64.359  1.00  0.00           N  
ATOM   3280  C5    C   102      40.089  27.666  64.414  1.00  0.00           C  
ATOM   3281  C6    C   102      41.152  27.392  65.179  1.00  0.00           C  
ATOM   3282  H5'   C   102      44.691  23.893  65.707  1.00  0.00           H  
ATOM   3283 H5''   C   102      43.318  24.629  64.870  1.00  0.00           H  
ATOM   3284  H4'   C   102      44.591  25.340  67.471  1.00  0.00           H  
ATOM   3285  H3'   C   102      41.796  24.437  66.699  1.00  0.00           H  
ATOM   3286  H1'   C   102      42.434  28.036  68.045  1.00  0.00           H  
ATOM   3287  H2'   C   102      40.969  25.794  68.641  1.00  0.00           H  
ATOM   3288 HO2'   C   102      43.084  25.248  69.798  1.00  0.00           H  
ATOM   3289  H42   C   102      37.812  28.266  63.363  1.00  0.00           H  
ATOM   3290  H41   C   102      36.965  28.657  64.822  1.00  0.00           H  
ATOM   3291  H5    C   102      40.131  27.567  63.319  1.00  0.00           H  
ATOM   3292  H6    C   102      42.090  27.063  64.707  1.00  0.00           H  
ATOM   3293  P     U   103      42.145  22.313  68.115  1.00  0.00           P  
ATOM   3294  OP2   U   103      41.959  21.954  66.687  1.00  0.00           O  
ATOM   3295  OP1   U   103      42.798  21.349  69.037  1.00  0.00           O  
ATOM   3296  O5'   U   103      40.719  22.685  68.720  1.00  0.00           O  
ATOM   3297  C5'   U   103      40.575  23.030  70.090  1.00  0.00           C  
ATOM   3298  C4'   U   103      39.159  23.436  70.416  1.00  0.00           C  
ATOM   3299  O4'   U   103      38.854  24.670  69.719  1.00  0.00           O  
ATOM   3300  C3'   U   103      38.065  22.485  69.956  1.00  0.00           C  
ATOM   3301  O3'   U   103      37.872  21.394  70.839  1.00  0.00           O  
ATOM   3302  C1'   U   103      37.506  24.669  69.300  1.00  0.00           C  
ATOM   3303  C2'   U   103      36.861  23.394  69.832  1.00  0.00           C  
ATOM   3304  O2'   U   103      36.284  23.660  71.103  1.00  0.00           O  
ATOM   3305  N1    U   103      37.468  24.743  67.819  1.00  0.00           N  
ATOM   3306  C2    U   103      36.245  25.013  67.233  1.00  0.00           C  
ATOM   3307  O2    U   103      35.224  25.189  67.873  1.00  0.00           O  
ATOM   3308  N3    U   103      36.258  25.073  65.861  1.00  0.00           N  
ATOM   3309  C4    U   103      37.344  24.893  65.030  1.00  0.00           C  
ATOM   3310  O4    U   103      37.193  24.978  63.811  1.00  0.00           O  
ATOM   3311  C5    U   103      38.575  24.618  65.707  1.00  0.00           C  
ATOM   3312  C6    U   103      38.591  24.555  67.042  1.00  0.00           C  
ATOM   3313  H5'   U   103      41.176  23.776  70.296  1.00  0.00           H  
ATOM   3314 H5''   U   103      40.820  22.259  70.642  1.00  0.00           H  
ATOM   3315  H4'   U   103      39.087  23.583  71.382  1.00  0.00           H  
ATOM   3316  H3'   U   103      38.293  22.137  69.069  1.00  0.00           H  
ATOM   3317  H1'   U   103      37.042  25.447  69.676  1.00  0.00           H  
ATOM   3318  H2'   U   103      36.201  23.034  69.204  1.00  0.00           H  
ATOM   3319 HO2'   U   103      35.456  24.170  70.977  1.00  0.00           H  
ATOM   3320  H3    U   103      35.402  25.263  65.425  1.00  0.00           H  
ATOM   3321  H5    U   103      39.398  24.477  65.194  1.00  0.00           H  
ATOM   3322  H6    U   103      39.445  24.364  67.481  1.00  0.00           H  
ATOM   3323  P     A   104      37.274  20.006  70.292  1.00  0.00           P  
ATOM   3324  OP2   A   104      37.986  19.661  69.036  1.00  0.00           O  
ATOM   3325  OP1   A   104      37.257  19.038  71.417  1.00  0.00           O  
ATOM   3326  O5'   A   104      35.764  20.358  69.922  1.00  0.00           O  
ATOM   3327  C5'   A   104      34.836  20.738  70.927  1.00  0.00           C  
ATOM   3328  C4'   A   104      33.588  21.337  70.330  1.00  0.00           C  
ATOM   3329  O4'   A   104      32.922  20.347  69.529  1.00  0.00           O  
ATOM   3330  C3'   A   104      32.528  21.795  71.321  1.00  0.00           C  
ATOM   3331  O3'   A   104      32.726  23.125  71.770  1.00  0.00           O  
ATOM   3332  C1'   A   104      31.504  20.483  69.622  1.00  0.00           C  
ATOM   3333  C2'   A   104      31.227  21.667  70.543  1.00  0.00           C  
ATOM   3334  O2'   A   104      30.992  22.815  69.741  1.00  0.00           O  
ATOM   3335  N1    A   104      27.309  17.517  70.022  1.00  0.00           N  
ATOM   3336  C2    A   104      27.522  18.701  69.433  1.00  0.00           C  
ATOM   3337  N3    A   104      28.642  19.418  69.367  1.00  0.00           N  
ATOM   3338  C4    A   104      29.645  18.792  70.007  1.00  0.00           C  
ATOM   3339  C5    A   104      29.581  17.574  70.658  1.00  0.00           C  
ATOM   3340  C6    A   104      28.339  16.915  70.655  1.00  0.00           C  
ATOM   3341  N6    A   104      28.126  15.735  71.242  1.00  0.00           N  
ATOM   3342  N7    A   104      30.815  17.243  71.202  1.00  0.00           N  
ATOM   3343  C8    A   104      31.584  18.251  70.873  1.00  0.00           C  
ATOM   3344  N9    A   104      30.942  19.225  70.149  1.00  0.00           N  
ATOM   3345  H5'   A   104      35.257  21.398  71.517  1.00  0.00           H  
ATOM   3346 H5''   A   104      34.593  19.949  71.453  1.00  0.00           H  
ATOM   3347  H4'   A   104      33.839  22.095  69.762  1.00  0.00           H  
ATOM   3348  H3'   A   104      32.503  21.170  72.077  1.00  0.00           H  
ATOM   3349  H1'   A   104      31.125  20.664  68.736  1.00  0.00           H  
ATOM   3350  H2'   A   104      30.471  21.478  71.137  1.00  0.00           H  
ATOM   3351 HO2'   A   104      30.301  22.605  69.079  1.00  0.00           H  
ATOM   3352  H2    A   104      26.743  19.095  68.988  1.00  0.00           H  
ATOM   3353  H61   A   104      27.237  15.323  71.207  1.00  0.00           H  
ATOM   3354  H62   A   104      28.859  15.279  71.707  1.00  0.00           H  
ATOM   3355  H8    A   104      32.531  18.305  71.122  1.00  0.00           H  
ATOM   3356  P     A   105      32.612  23.475  73.334  1.00  0.00           P  
ATOM   3357  OP2   A   105      33.017  22.273  74.105  1.00  0.00           O  
ATOM   3358  OP1   A   105      33.306  24.766  73.569  1.00  0.00           O  
ATOM   3359  O5'   A   105      31.052  23.704  73.565  1.00  0.00           O  
ATOM   3360  C5'   A   105      30.563  24.205  74.800  1.00  0.00           C  
ATOM   3361  C4'   A   105      29.076  24.448  74.751  1.00  0.00           C  
ATOM   3362  O4'   A   105      28.424  23.193  74.427  1.00  0.00           O  
ATOM   3363  C3'   A   105      28.430  24.904  76.050  1.00  0.00           C  
ATOM   3364  O3'   A   105      28.577  26.294  76.284  1.00  0.00           O  
ATOM   3365  C1'   A   105      27.246  23.068  75.179  1.00  0.00           C  
ATOM   3366  C2'   A   105      27.002  24.392  75.910  1.00  0.00           C  
ATOM   3367  O2'   A   105      26.227  25.248  75.083  1.00  0.00           O  
ATOM   3368  N1    A   105      24.863  20.028  78.590  1.00  0.00           N  
ATOM   3369  C2    A   105      24.433  21.053  77.844  1.00  0.00           C  
ATOM   3370  N3    A   105      25.109  21.802  76.975  1.00  0.00           N  
ATOM   3371  C4    A   105      26.391  21.404  76.900  1.00  0.00           C  
ATOM   3372  C5    A   105      26.979  20.368  77.602  1.00  0.00           C  
ATOM   3373  C6    A   105      26.156  19.652  78.490  1.00  0.00           C  
ATOM   3374  N6    A   105      26.584  18.630  79.234  1.00  0.00           N  
ATOM   3375  N7    A   105      28.320  20.247  77.266  1.00  0.00           N  
ATOM   3376  C8    A   105      28.510  21.196  76.383  1.00  0.00           C  
ATOM   3377  N9    A   105      27.384  21.935  76.114  1.00  0.00           N  
ATOM   3378  H5'   A   105      31.018  25.049  75.006  1.00  0.00           H  
ATOM   3379 H5''   A   105      30.759  23.557  75.508  1.00  0.00           H  
ATOM   3380  H4'   A   105      28.885  25.109  74.053  1.00  0.00           H  
ATOM   3381  H3'   A   105      28.862  24.446  76.802  1.00  0.00           H  
ATOM   3382  H1'   A   105      26.503  22.894  74.563  1.00  0.00           H  
ATOM   3383  H2'   A   105      26.582  24.253  76.784  1.00  0.00           H  
ATOM   3384 HO2'   A   105      26.557  26.166  75.178  1.00  0.00           H  
ATOM   3385  H2    A   105      23.487  21.286  77.953  1.00  0.00           H  
ATOM   3386  H61   A   105      25.963  18.168  79.836  1.00  0.00           H  
ATOM   3387  H62   A   105      27.518  18.339  79.178  1.00  0.00           H  
ATOM   3388  H8    A   105      29.376  21.363  75.955  1.00  0.00           H  
ATOM   3389  P     C   106      29.065  26.824  77.721  1.00  0.00           P  
ATOM   3390  OP2   C   106      30.426  26.288  77.972  1.00  0.00           O  
ATOM   3391  OP1   C   106      28.833  28.290  77.772  1.00  0.00           O  
ATOM   3392  O5'   C   106      28.064  26.132  78.748  1.00  0.00           O  
ATOM   3393  C5'   C   106      26.718  26.568  78.863  1.00  0.00           C  
ATOM   3394  C4'   C   106      25.918  25.674  79.778  1.00  0.00           C  
ATOM   3395  O4'   C   106      25.907  24.310  79.286  1.00  0.00           O  
ATOM   3396  C3'   C   106      26.447  25.519  81.195  1.00  0.00           C  
ATOM   3397  O3'   C   106      26.079  26.594  82.043  1.00  0.00           O  
ATOM   3398  C1'   C   106      25.933  23.388  80.337  1.00  0.00           C  
ATOM   3399  C2'   C   106      25.780  24.219  81.613  1.00  0.00           C  
ATOM   3400  O2'   C   106      24.400  24.413  81.882  1.00  0.00           O  
ATOM   3401  N1    C   106      27.245  22.699  80.268  1.00  0.00           N  
ATOM   3402  C2    C   106      27.389  21.473  80.930  1.00  0.00           C  
ATOM   3403  O2    C   106      26.423  21.003  81.551  1.00  0.00           O  
ATOM   3404  N3    C   106      28.575  20.824  80.882  1.00  0.00           N  
ATOM   3405  C4    C   106      29.597  21.350  80.208  1.00  0.00           C  
ATOM   3406  N4    C   106      30.749  20.674  80.188  1.00  0.00           N  
ATOM   3407  C5    C   106      29.484  22.594  79.525  1.00  0.00           C  
ATOM   3408  C6    C   106      28.306  23.227  79.579  1.00  0.00           C  
ATOM   3409  H5'   C   106      26.305  26.567  77.974  1.00  0.00           H  
ATOM   3410 H5''   C   106      26.708  27.481  79.220  1.00  0.00           H  
ATOM   3411  H4'   C   106      24.994  25.999  79.808  1.00  0.00           H  
ATOM   3412  H3'   C   106      27.419  25.399  81.166  1.00  0.00           H  
ATOM   3413  H1'   C   106      25.214  22.724  80.298  1.00  0.00           H  
ATOM   3414  H2'   C   106      26.243  23.807  82.371  1.00  0.00           H  
ATOM   3415 HO2'   C   106      24.270  25.306  82.263  1.00  0.00           H  
ATOM   3416  H42   C   106      31.519  21.035  79.701  1.00  0.00           H  
ATOM   3417  H41   C   106      30.823  19.819  80.660  1.00  0.00           H  
ATOM   3418  H5    C   106      30.242  22.973  79.032  1.00  0.00           H  
ATOM   3419  H6    C   106      28.208  24.084  79.115  1.00  0.00           H  
ATOM   3420  P     A   107      27.107  27.138  83.152  1.00  0.00           P  
ATOM   3421  OP2   A   107      28.485  26.948  82.633  1.00  0.00           O  
ATOM   3422  OP1   A   107      26.660  28.491  83.570  1.00  0.00           O  
ATOM   3423  O5'   A   107      26.904  26.149  84.384  1.00  0.00           O  
ATOM   3424  C5'   A   107      25.674  26.108  85.091  1.00  0.00           C  
ATOM   3425  C4'   A   107      25.557  24.859  85.929  1.00  0.00           C  
ATOM   3426  O4'   A   107      25.657  23.722  85.034  1.00  0.00           O  
ATOM   3427  C3'   A   107      26.668  24.630  86.943  1.00  0.00           C  
ATOM   3428  O3'   A   107      26.446  25.304  88.170  1.00  0.00           O  
ATOM   3429  C1'   A   107      26.399  22.683  85.652  1.00  0.00           C  
ATOM   3430  C2'   A   107      26.659  23.118  87.091  1.00  0.00           C  
ATOM   3431  O2'   A   107      25.582  22.686  87.910  1.00  0.00           O  
ATOM   3432  N1    A   107      30.203  19.400  84.508  1.00  0.00           N  
ATOM   3433  C2    A   107      29.120  19.286  85.287  1.00  0.00           C  
ATOM   3434  N3    A   107      28.169  20.183  85.541  1.00  0.00           N  
ATOM   3435  C4    A   107      28.410  21.330  84.883  1.00  0.00           C  
ATOM   3436  C5    A   107      29.478  21.597  84.047  1.00  0.00           C  
ATOM   3437  C6    A   107      30.415  20.566  83.861  1.00  0.00           C  
ATOM   3438  N6    A   107      31.496  20.679  83.085  1.00  0.00           N  
ATOM   3439  N7    A   107      29.396  22.889  83.544  1.00  0.00           N  
ATOM   3440  C8    A   107      28.298  23.365  84.077  1.00  0.00           C  
ATOM   3441  N9    A   107      27.650  22.475  84.898  1.00  0.00           N  
ATOM   3442  H5'   A   107      24.934  26.130  84.448  1.00  0.00           H  
ATOM   3443 H5''   A   107      25.613  26.892  85.675  1.00  0.00           H  
ATOM   3444  H4'   A   107      24.686  24.858  86.377  1.00  0.00           H  
ATOM   3445  H3'   A   107      27.522  24.912  86.553  1.00  0.00           H  
ATOM   3446  H1'   A   107      25.877  21.853  85.652  1.00  0.00           H  
ATOM   3447  H2'   A   107      27.521  22.784  87.419  1.00  0.00           H  
ATOM   3448 HO2'   A   107      25.387  23.382  88.572  1.00  0.00           H  
ATOM   3449  H2    A   107      29.012  18.421  85.735  1.00  0.00           H  
ATOM   3450  H61   A   107      32.114  19.923  82.994  1.00  0.00           H  
ATOM   3451  H62   A   107      31.670  21.515  82.605  1.00  0.00           H  
ATOM   3452  H8    A   107      27.970  24.273  83.906  1.00  0.00           H  
ATOM   3453  P     C   108      27.677  25.967  88.962  1.00  0.00           P  
ATOM   3454  OP2   C   108      28.485  26.744  87.989  1.00  0.00           O  
ATOM   3455  OP1   C   108      27.137  26.641  90.170  1.00  0.00           O  
ATOM   3456  O5'   C   108      28.545  24.721  89.441  1.00  0.00           O  
ATOM   3457  C5'   C   108      28.044  23.812  90.409  1.00  0.00           C  
ATOM   3458  C4'   C   108      28.907  22.578  90.514  1.00  0.00           C  
ATOM   3459  O4'   C   108      28.939  21.872  89.239  1.00  0.00           O  
ATOM   3460  C3'   C   108      30.378  22.805  90.806  1.00  0.00           C  
ATOM   3461  O3'   C   108      30.603  23.134  92.162  1.00  0.00           O  
ATOM   3462  C1'   C   108      30.151  21.171  89.145  1.00  0.00           C  
ATOM   3463  C2'   C   108      30.955  21.458  90.411  1.00  0.00           C  
ATOM   3464  O2'   C   108      30.665  20.444  91.354  1.00  0.00           O  
ATOM   3465  N1    C   108      30.899  21.642  87.967  1.00  0.00           N  
ATOM   3466  C2    C   108      31.908  20.823  87.449  1.00  0.00           C  
ATOM   3467  O2    C   108      32.095  19.713  87.961  1.00  0.00           O  
ATOM   3468  N3    C   108      32.652  21.264  86.411  1.00  0.00           N  
ATOM   3469  C4    C   108      32.415  22.473  85.885  1.00  0.00           C  
ATOM   3470  N4    C   108      33.189  22.882  84.874  1.00  0.00           N  
ATOM   3471  C5    C   108      31.376  23.317  86.375  1.00  0.00           C  
ATOM   3472  C6    C   108      30.647  22.865  87.404  1.00  0.00           C  
ATOM   3473  H5'   C   108      27.136  23.546  90.157  1.00  0.00           H  
ATOM   3474 H5''   C   108      28.017  24.258  91.281  1.00  0.00           H  
ATOM   3475  H4'   C   108      28.461  22.009  91.343  1.00  0.00           H  
ATOM   3476  H3'   C   108      30.812  23.653  90.254  1.00  0.00           H  
ATOM   3477  H1'   C   108      30.050  20.079  89.071  1.00  0.00           H  
ATOM   3478  H2'   C   108      32.052  21.471  90.340  1.00  0.00           H  
ATOM   3479 HO2'   C   108      30.523  20.856  92.254  1.00  0.00           H  
ATOM   3480  H42   C   108      33.038  23.781  84.460  1.00  0.00           H  
ATOM   3481  H41   C   108      33.918  22.291  84.532  1.00  0.00           H  
ATOM   3482  H5    C   108      31.183  24.302  85.925  1.00  0.00           H  
ATOM   3483  H6    C   108      29.835  23.488  87.810  1.00  0.00           H  
ATOM   3484  P     G   109      31.729  24.220  92.542  1.00  0.00           P  
ATOM   3485  OP2   G   109      31.820  25.285  91.505  1.00  0.00           O  
ATOM   3486  OP1   G   109      31.466  24.591  93.953  1.00  0.00           O  
ATOM   3487  O5'   G   109      33.089  23.395  92.488  1.00  0.00           O  
ATOM   3488  C5'   G   109      33.308  22.286  93.367  1.00  0.00           C  
ATOM   3489  C4'   G   109      34.503  21.497  92.907  1.00  0.00           C  
ATOM   3490  O4'   G   109      34.308  21.053  91.541  1.00  0.00           O  
ATOM   3491  C3'   G   109      35.810  22.266  92.850  1.00  0.00           C  
ATOM   3492  O3'   G   109      36.407  22.314  94.137  1.00  0.00           O  
ATOM   3493  C1'   G   109      35.549  21.022  90.861  1.00  0.00           C  
ATOM   3494  C2'   G   109      36.625  21.436  91.871  1.00  0.00           C  
ATOM   3495  O2'   G   109      37.113  20.271  92.492  1.00  0.00           O  
ATOM   3496  N1    G   109      37.544  22.102  86.317  1.00  0.00           N  
ATOM   3497  C2    G   109      37.971  21.216  87.268  1.00  0.00           C  
ATOM   3498  N2    G   109      39.069  20.520  86.979  1.00  0.00           N  
ATOM   3499  N3    G   109      37.366  21.029  88.427  1.00  0.00           N  
ATOM   3500  C4    G   109      36.292  21.828  88.577  1.00  0.00           C  
ATOM   3501  C5    G   109      35.787  22.758  87.700  1.00  0.00           C  
ATOM   3502  C6    G   109      36.435  22.937  86.445  1.00  0.00           C  
ATOM   3503  O6    G   109      36.129  23.708  85.517  1.00  0.00           O  
ATOM   3504  N7    G   109      34.671  23.386  88.235  1.00  0.00           N  
ATOM   3505  C8    G   109      34.514  22.827  89.403  1.00  0.00           C  
ATOM   3506  N9    G   109      35.457  21.865  89.669  1.00  0.00           N  
ATOM   3507  H5'   G   109      32.419  21.640  93.388  1.00  0.00           H  
ATOM   3508 H5''   G   109      33.469  22.645  94.394  1.00  0.00           H  
ATOM   3509  H4'   G   109      34.592  20.689  93.647  1.00  0.00           H  
ATOM   3510  H3'   G   109      35.691  23.320  92.557  1.00  0.00           H  
ATOM   3511  H1'   G   109      35.822  20.022  90.495  1.00  0.00           H  
ATOM   3512  H2'   G   109      37.510  21.970  91.496  1.00  0.00           H  
ATOM   3513 HO2'   G   109      37.296  20.458  93.457  1.00  0.00           H  
ATOM   3514  H1    G   109      38.067  22.156  85.468  1.00  0.00           H  
ATOM   3515  H22   G   109      39.430  19.861  87.639  1.00  0.00           H  
ATOM   3516  H21   G   109      39.532  20.656  86.104  1.00  0.00           H  
ATOM   3517  H8    G   109      33.707  23.098  90.101  1.00  0.00           H  
ATOM   3518  P     C   110      37.146  23.651  94.625  1.00  0.00           P  
ATOM   3519  OP2   C   110      36.281  24.800  94.262  1.00  0.00           O  
ATOM   3520  OP1   C   110      37.530  23.444  96.046  1.00  0.00           O  
ATOM   3521  O5'   C   110      38.478  23.714  93.745  1.00  0.00           O  
ATOM   3522  C5'   C   110      39.517  22.744  93.919  1.00  0.00           C  
ATOM   3523  C4'   C   110      40.558  22.862  92.818  1.00  0.00           C  
ATOM   3524  O4'   C   110      39.941  22.514  91.555  1.00  0.00           O  
ATOM   3525  C3'   C   110      41.173  24.233  92.551  1.00  0.00           C  
ATOM   3526  O3'   C   110      42.335  24.559  93.327  1.00  0.00           O  
ATOM   3527  C1'   C   110      40.586  23.199  90.504  1.00  0.00           C  
ATOM   3528  C2'   C   110      41.685  24.071  91.130  1.00  0.00           C  
ATOM   3529  O2'   C   110      42.943  23.416  91.146  1.00  0.00           O  
ATOM   3530  N1    C   110      39.575  23.957  89.741  1.00  0.00           N  
ATOM   3531  C2    C   110      39.776  24.161  88.370  1.00  0.00           C  
ATOM   3532  O2    C   110      40.786  23.676  87.835  1.00  0.00           O  
ATOM   3533  N3    C   110      38.869  24.878  87.665  1.00  0.00           N  
ATOM   3534  C4    C   110      37.796  25.384  88.281  1.00  0.00           C  
ATOM   3535  N4    C   110      36.934  26.105  87.552  1.00  0.00           N  
ATOM   3536  C5    C   110      37.559  25.178  89.675  1.00  0.00           C  
ATOM   3537  C6    C   110      38.463  24.463  90.358  1.00  0.00           C  
ATOM   3538  H5'   C   110      39.093  21.730  93.912  1.00  0.00           H  
ATOM   3539 H5''   C   110      40.003  22.884  94.896  1.00  0.00           H  
ATOM   3540  H4'   C   110      41.370  22.196  93.145  1.00  0.00           H  
ATOM   3541  H3'   C   110      40.502  25.072  92.790  1.00  0.00           H  
ATOM   3542  H1'   C   110      41.079  22.535  89.780  1.00  0.00           H  
ATOM   3543  H2'   C   110      41.843  25.034  90.625  1.00  0.00           H  
ATOM   3544 HO2'   C   110      43.389  23.570  92.028  1.00  0.00           H  
ATOM   3545  H42   C   110      36.121  26.499  87.982  1.00  0.00           H  
ATOM   3546  H41   C   110      37.104  26.249  86.578  1.00  0.00           H  
ATOM   3547  H5    C   110      36.667  25.592  90.169  1.00  0.00           H  
ATOM   3548  H6    C   110      38.314  24.283  91.433  1.00  0.00           H  
ATOM   3549  P     A   111      42.541  26.058  93.857  1.00  0.00           P  
ATOM   3550  OP2   A   111      41.194  26.680  93.942  1.00  0.00           O  
ATOM   3551  OP1   A   111      43.403  25.986  95.061  1.00  0.00           O  
ATOM   3552  O5'   A   111      43.368  26.741  92.685  1.00  0.00           O  
ATOM   3553  C5'   A   111      43.442  28.152  92.546  1.00  0.00           C  
ATOM   3554  C4'   A   111      44.082  28.483  91.224  1.00  0.00           C  
ATOM   3555  O4'   A   111      43.585  27.548  90.234  1.00  0.00           O  
ATOM   3556  C3'   A   111      43.794  29.844  90.623  1.00  0.00           C  
ATOM   3557  O3'   A   111      44.716  30.796  91.152  1.00  0.00           O  
ATOM   3558  C1'   A   111      43.507  28.175  88.980  1.00  0.00           C  
ATOM   3559  C2'   A   111      44.074  29.583  89.148  1.00  0.00           C  
ATOM   3560  O2'   A   111      45.460  29.529  88.898  1.00  0.00           O  
ATOM   3561  N1    A   111      40.259  28.998  85.127  1.00  0.00           N  
ATOM   3562  C2    A   111      41.592  29.043  85.206  1.00  0.00           C  
ATOM   3563  N3    A   111      42.378  28.796  86.239  1.00  0.00           N  
ATOM   3564  C4    A   111      41.650  28.456  87.306  1.00  0.00           C  
ATOM   3565  C5    A   111      40.277  28.363  87.379  1.00  0.00           C  
ATOM   3566  C6    A   111      39.562  28.663  86.227  1.00  0.00           C  
ATOM   3567  N6    A   111      38.231  28.650  86.156  1.00  0.00           N  
ATOM   3568  N7    A   111      39.877  27.986  88.651  1.00  0.00           N  
ATOM   3569  C8    A   111      41.003  27.871  89.310  1.00  0.00           C  
ATOM   3570  N9    A   111      42.113  28.160  88.557  1.00  0.00           N  
ATOM   3571  H5'   A   111      44.027  28.583  93.371  1.00  0.00           H  
ATOM   3572 H5''   A   111      42.435  28.591  92.602  1.00  0.00           H  
ATOM   3573  H4'   A   111      45.162  28.429  91.427  1.00  0.00           H  
ATOM   3574  H3'   A   111      42.796  30.235  90.872  1.00  0.00           H  
ATOM   3575  H1'   A   111      44.082  27.693  88.176  1.00  0.00           H  
ATOM   3576  H2'   A   111      43.685  30.377  88.495  1.00  0.00           H  
ATOM   3577 HO2'   A   111      45.934  30.162  89.510  1.00  0.00           H  
ATOM   3578  H2    A   111      42.109  29.328  84.280  1.00  0.00           H  
ATOM   3579  H61   A   111      37.773  28.885  85.298  1.00  0.00           H  
ATOM   3580  H62   A   111      37.690  28.405  86.959  1.00  0.00           H  
ATOM   3581  H8    A   111      41.052  27.579  90.371  1.00  0.00           H  
ATOM   3582  P     G   112      44.185  32.196  91.737  1.00  0.00           P  
ATOM   3583  OP2   G   112      42.929  31.935  92.484  1.00  0.00           O  
ATOM   3584  OP1   G   112      45.319  32.869  92.420  1.00  0.00           O  
ATOM   3585  O5'   G   112      43.819  33.043  90.438  1.00  0.00           O  
ATOM   3586  C5'   G   112      44.743  33.971  89.889  1.00  0.00           C  
ATOM   3587  C4'   G   112      44.374  34.351  88.479  1.00  0.00           C  
ATOM   3588  O4'   G   112      42.930  34.352  88.330  1.00  0.00           O  
ATOM   3589  C3'   G   112      44.792  35.745  88.060  1.00  0.00           C  
ATOM   3590  O3'   G   112      46.141  35.720  87.627  1.00  0.00           O  
ATOM   3591  C1'   G   112      42.535  35.405  87.468  1.00  0.00           C  
ATOM   3592  C2'   G   112      43.812  36.062  86.937  1.00  0.00           C  
ATOM   3593  O2'   G   112      44.165  35.480  85.697  1.00  0.00           O  
ATOM   3594  N1    G   112      39.853  39.702  87.321  1.00  0.00           N  
ATOM   3595  C2    G   112      40.587  39.094  86.329  1.00  0.00           C  
ATOM   3596  N2    G   112      40.621  39.715  85.138  1.00  0.00           N  
ATOM   3597  N3    G   112      41.244  37.962  86.489  1.00  0.00           N  
ATOM   3598  C4    G   112      41.122  37.485  87.743  1.00  0.00           C  
ATOM   3599  C5    G   112      40.420  38.016  88.805  1.00  0.00           C  
ATOM   3600  C6    G   112      39.707  39.221  88.619  1.00  0.00           C  
ATOM   3601  O6    G   112      39.013  39.839  89.438  1.00  0.00           O  
ATOM   3602  N7    G   112      40.554  37.218  89.935  1.00  0.00           N  
ATOM   3603  C8    G   112      41.318  36.233  89.544  1.00  0.00           C  
ATOM   3604  N9    G   112      41.696  36.332  88.224  1.00  0.00           N  
ATOM   3605  H5'   G   112      45.637  33.571  89.889  1.00  0.00           H  
ATOM   3606 H5''   G   112      44.754  34.778  90.445  1.00  0.00           H  
ATOM   3607  H4'   G   112      44.902  33.615  87.855  1.00  0.00           H  
ATOM   3608  H3'   G   112      44.765  36.479  88.879  1.00  0.00           H  
ATOM   3609  H1'   G   112      41.950  35.091  86.592  1.00  0.00           H  
ATOM   3610  H2'   G   112      43.746  37.138  86.723  1.00  0.00           H  
ATOM   3611 HO2'   G   112      45.161  35.420  85.627  1.00  0.00           H  
ATOM   3612  H1    G   112      39.389  40.557  87.093  1.00  0.00           H  
ATOM   3613  H22   G   112      41.141  39.317  84.382  1.00  0.00           H  
ATOM   3614  H21   G   112      40.127  40.573  85.007  1.00  0.00           H  
ATOM   3615  H8    G   112      41.628  35.408  90.204  1.00  0.00           H  
ATOM   3616  P     C   113      47.146  36.864  88.109  1.00  0.00           P  
ATOM   3617  OP2   C   113      46.919  37.111  89.555  1.00  0.00           O  
ATOM   3618  OP1   C   113      48.503  36.490  87.632  1.00  0.00           O  
ATOM   3619  O5'   C   113      46.649  38.138  87.302  1.00  0.00           O  
ATOM   3620  C5'   C   113      46.861  38.232  85.889  1.00  0.00           C  
ATOM   3621  C4'   C   113      46.188  39.461  85.352  1.00  0.00           C  
ATOM   3622  O4'   C   113      44.758  39.362  85.565  1.00  0.00           O  
ATOM   3623  C3'   C   113      46.566  40.750  86.057  1.00  0.00           C  
ATOM   3624  O3'   C   113      47.809  41.273  85.616  1.00  0.00           O  
ATOM   3625  C1'   C   113      44.227  40.642  85.853  1.00  0.00           C  
ATOM   3626  C2'   C   113      45.378  41.644  85.742  1.00  0.00           C  
ATOM   3627  O2'   C   113      45.417  42.168  84.432  1.00  0.00           O  
ATOM   3628  N1    C   113      43.626  40.617  87.198  1.00  0.00           N  
ATOM   3629  C2    C   113      42.644  41.571  87.518  1.00  0.00           C  
ATOM   3630  O2    C   113      42.324  42.418  86.662  1.00  0.00           O  
ATOM   3631  N3    C   113      42.078  41.551  88.750  1.00  0.00           N  
ATOM   3632  C4    C   113      42.463  40.636  89.646  1.00  0.00           C  
ATOM   3633  N4    C   113      41.884  40.650  90.850  1.00  0.00           N  
ATOM   3634  C5    C   113      43.463  39.662  89.349  1.00  0.00           C  
ATOM   3635  C6    C   113      44.010  39.687  88.126  1.00  0.00           C  
ATOM   3636  H5'   C   113      46.463  37.338  85.387  1.00  0.00           H  
ATOM   3637 H5''   C   113      47.939  38.270  85.672  1.00  0.00           H  
ATOM   3638  H4'   C   113      46.501  39.498  84.297  1.00  0.00           H  
ATOM   3639  H3'   C   113      46.709  40.635  87.142  1.00  0.00           H  
ATOM   3640  H1'   C   113      43.443  40.978  85.159  1.00  0.00           H  
ATOM   3641  H2'   C   113      45.328  42.528  86.394  1.00  0.00           H  
ATOM   3642 HO2'   C   113      46.363  42.190  84.109  1.00  0.00           H  
ATOM   3643  H42   C   113      42.151  39.980  91.542  1.00  0.00           H  
ATOM   3644  H41   C   113      41.183  41.331  91.058  1.00  0.00           H  
ATOM   3645  H5    C   113      43.774  38.919  90.099  1.00  0.00           H  
ATOM   3646  H6    C   113      44.784  38.950  87.862  1.00  0.00           H  
ATOM   3647  P     C   114      48.735  42.115  86.626  1.00  0.00           P  
ATOM   3648  OP2   C   114      48.713  41.437  87.946  1.00  0.00           O  
ATOM   3649  OP1   C   114      50.035  42.368  85.953  1.00  0.00           O  
ATOM   3650  O5'   C   114      47.978  43.509  86.773  1.00  0.00           O  
ATOM   3651  C5'   C   114      47.833  44.381  85.663  1.00  0.00           C  
ATOM   3652  C4'   C   114      46.935  45.551  85.987  1.00  0.00           C  
ATOM   3653  O4'   C   114      45.591  45.118  86.308  1.00  0.00           O  
ATOM   3654  C3'   C   114      47.352  46.407  87.172  1.00  0.00           C  
ATOM   3655  O3'   C   114      48.372  47.336  86.851  1.00  0.00           O  
ATOM   3656  C1'   C   114      45.012  46.036  87.229  1.00  0.00           C  
ATOM   3657  C2'   C   114      46.051  47.121  87.519  1.00  0.00           C  
ATOM   3658  O2'   C   114      45.821  48.221  86.650  1.00  0.00           O  
ATOM   3659  N1    C   114      44.587  45.321  88.458  1.00  0.00           N  
ATOM   3660  C2    C   114      43.582  45.895  89.248  1.00  0.00           C  
ATOM   3661  O2    C   114      43.082  46.976  88.900  1.00  0.00           O  
ATOM   3662  N3    C   114      43.176  45.264  90.373  1.00  0.00           N  
ATOM   3663  C4    C   114      43.730  44.104  90.725  1.00  0.00           C  
ATOM   3664  N4    C   114      43.297  43.516  91.844  1.00  0.00           N  
ATOM   3665  C5    C   114      44.753  43.494  89.945  1.00  0.00           C  
ATOM   3666  C6    C   114      45.146  44.128  88.833  1.00  0.00           C  
ATOM   3667  H5'   C   114      47.449  43.882  84.912  1.00  0.00           H  
ATOM   3668 H5''   C   114      48.716  44.719  85.405  1.00  0.00           H  
ATOM   3669  H4'   C   114      46.886  46.136  85.203  1.00  0.00           H  
ATOM   3670  H3'   C   114      47.610  45.825  87.917  1.00  0.00           H  
ATOM   3671  H1'   C   114      44.230  46.444  86.803  1.00  0.00           H  
ATOM   3672  H2'   C   114      46.032  47.392  88.460  1.00  0.00           H  
ATOM   3673 HO2'   C   114      46.683  48.578  86.351  1.00  0.00           H  
ATOM   3674  H42   C   114      43.684  42.663  92.129  1.00  0.00           H  
ATOM   3675  H41   C   114      42.593  43.940  92.378  1.00  0.00           H  
ATOM   3676  H5    C   114      45.153  42.640  90.211  1.00  0.00           H  
ATOM   3677  H6    C   114      45.848  43.724  88.283  1.00  0.00           H  
ATOM   3678  P     A   115      49.517  47.684  87.925  1.00  0.00           P  
ATOM   3679  OP2   A   115      50.041  46.406  88.469  1.00  0.00           O  
ATOM   3680  OP1   A   115      50.451  48.656  87.304  1.00  0.00           O  
ATOM   3681  O5'   A   115      48.732  48.431  89.094  1.00  0.00           O  
ATOM   3682  C5'   A   115      48.160  49.713  88.885  1.00  0.00           C  
ATOM   3683  C4'   A   115      47.368  50.170  90.084  1.00  0.00           C  
ATOM   3684  O4'   A   115      46.225  49.261  90.225  1.00  0.00           O  
ATOM   3685  C3'   A   115      48.078  50.076  91.427  1.00  0.00           C  
ATOM   3686  O3'   A   115      49.010  51.123  91.636  1.00  0.00           O  
ATOM   3687  C1'   A   115      45.926  49.161  91.588  1.00  0.00           C  
ATOM   3688  C2'   A   115      46.867  50.097  92.357  1.00  0.00           C  
ATOM   3689  O2'   A   115      46.295  51.395  92.428  1.00  0.00           O  
ATOM   3690  N1    A   115      44.579  45.666  95.127  1.00  0.00           N  
ATOM   3691  C2    A   115      44.280  46.964  94.984  1.00  0.00           C  
ATOM   3692  N3    A   115      44.666  47.816  94.037  1.00  0.00           N  
ATOM   3693  C4    A   115      45.463  47.205  93.143  1.00  0.00           C  
ATOM   3694  C5    A   115      45.858  45.880  93.156  1.00  0.00           C  
ATOM   3695  C6    A   115      45.381  45.082  94.211  1.00  0.00           C  
ATOM   3696  N6    A   115      45.678  43.789  94.354  1.00  0.00           N  
ATOM   3697  N7    A   115      46.681  45.603  92.073  1.00  0.00           N  
ATOM   3698  C8    A   115      46.763  46.747  91.440  1.00  0.00           C  
ATOM   3699  N9    A   115      46.050  47.760  92.032  1.00  0.00           N  
ATOM   3700  H5'   A   115      47.566  49.675  88.106  1.00  0.00           H  
ATOM   3701 H5''   A   115      48.875  50.359  88.709  1.00  0.00           H  
ATOM   3702  H4'   A   115      47.055  51.085  89.928  1.00  0.00           H  
ATOM   3703  H3'   A   115      48.539  49.213  91.487  1.00  0.00           H  
ATOM   3704  H1'   A   115      45.000  49.461  91.708  1.00  0.00           H  
ATOM   3705  H2'   A   115      47.090  49.749  93.245  1.00  0.00           H  
ATOM   3706 HO2'   A   115      46.984  52.059  92.217  1.00  0.00           H  
ATOM   3707  H2    A   115      43.695  47.340  95.675  1.00  0.00           H  
ATOM   3708  H61   A   115      45.315  43.284  95.112  1.00  0.00           H  
ATOM   3709  H62   A   115      46.258  43.344  93.702  1.00  0.00           H  
ATOM   3710  H8    A   115      47.286  46.869  90.619  1.00  0.00           H  
ATOM   3711  P     A   116      50.285  50.877  92.573  1.00  0.00           P  
ATOM   3712  OP2   A   116      50.796  49.529  92.218  1.00  0.00           O  
ATOM   3713  OP1   A   116      51.157  52.064  92.394  1.00  0.00           O  
ATOM   3714  O5'   A   116      49.812  50.837  94.095  1.00  0.00           O  
ATOM   3715  C5'   A   116      49.990  51.962  94.943  1.00  0.00           C  
ATOM   3716  C4'   A   116      49.077  51.902  96.142  1.00  0.00           C  
ATOM   3717  O4'   A   116      47.913  51.086  95.850  1.00  0.00           O  
ATOM   3718  C3'   A   116      49.661  51.265  97.393  1.00  0.00           C  
ATOM   3719  O3'   A   116      50.505  52.141  98.121  1.00  0.00           O  
ATOM   3720  C1'   A   116      47.515  50.373  97.009  1.00  0.00           C  
ATOM   3721  C2'   A   116      48.415  50.837  98.154  1.00  0.00           C  
ATOM   3722  O2'   A   116      47.805  51.942  98.806  1.00  0.00           O  
ATOM   3723  N1    A   116      46.565  45.612  98.736  1.00  0.00           N  
ATOM   3724  C2    A   116      46.299  46.823  99.242  1.00  0.00           C  
ATOM   3725  N3    A   116      46.575  48.024  98.739  1.00  0.00           N  
ATOM   3726  C4    A   116      47.209  47.910  97.558  1.00  0.00           C  
ATOM   3727  C5    A   116      47.551  46.737  96.911  1.00  0.00           C  
ATOM   3728  C6    A   116      47.202  45.533  97.548  1.00  0.00           C  
ATOM   3729  N6    A   116      47.468  44.326  97.045  1.00  0.00           N  
ATOM   3730  N7    A   116      48.196  47.008  95.712  1.00  0.00           N  
ATOM   3731  C8    A   116      48.229  48.317  95.662  1.00  0.00           C  
ATOM   3732  N9    A   116      47.649  48.928  96.747  1.00  0.00           N  
ATOM   3733  H5'   A   116      49.798  52.779  94.436  1.00  0.00           H  
ATOM   3734 H5''   A   116      50.920  51.989  95.249  1.00  0.00           H  
ATOM   3735  H4'   A   116      48.785  52.813  96.357  1.00  0.00           H  
ATOM   3736  H3'   A   116      50.170  50.465  97.141  1.00  0.00           H  
ATOM   3737  H1'   A   116      46.581  50.581  97.224  1.00  0.00           H  
ATOM   3738  H2'   A   116      48.608  50.107  98.779  1.00  0.00           H  
ATOM   3739 HO2'   A   116      48.484  52.630  98.968  1.00  0.00           H  
ATOM   3740  H2    A   116      45.835  46.826 100.106  1.00  0.00           H  
ATOM   3741  H61   A   116      47.200  43.520  97.536  1.00  0.00           H  
ATOM   3742  H62   A   116      47.929  44.244  96.184  1.00  0.00           H  
ATOM   3743  H8    A   116      48.631  48.814  94.919  1.00  0.00           H  
ATOM   3744  P     G   117      51.773  51.562  98.921  1.00  0.00           P  
ATOM   3745  OP2   G   117      52.340  50.439  98.134  1.00  0.00           O  
ATOM   3746  OP1   G   117      52.641  52.707  99.298  1.00  0.00           O  
ATOM   3747  O5'   G   117      51.144  50.961 100.257  1.00  0.00           O  
ATOM   3748  C5'   G   117      50.515  51.804 101.210  1.00  0.00           C  
ATOM   3749  C4'   G   117      49.795  50.999 102.277  1.00  0.00           C  
ATOM   3750  O4'   G   117      48.757  50.183 101.662  1.00  0.00           O  
ATOM   3751  C3'   G   117      50.616  49.990 103.066  1.00  0.00           C  
ATOM   3752  O3'   G   117      51.377  50.601 104.103  1.00  0.00           O  
ATOM   3753  C1'   G   117      48.573  49.009 102.429  1.00  0.00           C  
ATOM   3754  C2'   G   117      49.528  49.082 103.621  1.00  0.00           C  
ATOM   3755  O2'   G   117      48.845  49.663 104.717  1.00  0.00           O  
ATOM   3756  N1    G   117      47.896  44.009 101.865  1.00  0.00           N  
ATOM   3757  C2    G   117      47.402  44.851 102.824  1.00  0.00           C  
ATOM   3758  N2    G   117      46.666  44.280 103.784  1.00  0.00           N  
ATOM   3759  N3    G   117      47.618  46.153 102.847  1.00  0.00           N  
ATOM   3760  C4    G   117      48.400  46.552 101.825  1.00  0.00           C  
ATOM   3761  C5    G   117      48.946  45.791 100.811  1.00  0.00           C  
ATOM   3762  C6    G   117      48.693  44.394 100.795  1.00  0.00           C  
ATOM   3763  O6    G   117      49.089  43.546  99.982  1.00  0.00           O  
ATOM   3764  N7    G   117      49.693  46.582  99.948  1.00  0.00           N  
ATOM   3765  C8    G   117      49.596  47.786 100.446  1.00  0.00           C  
ATOM   3766  N9    G   117      48.839  47.838 101.595  1.00  0.00           N  
ATOM   3767  H5'   G   117      49.867  52.378 100.751  1.00  0.00           H  
ATOM   3768 H5''   G   117      51.194  52.367 101.637  1.00  0.00           H  
ATOM   3769  H4'   G   117      49.430  51.757 102.984  1.00  0.00           H  
ATOM   3770  H3'   G   117      51.374  49.468 102.464  1.00  0.00           H  
ATOM   3771  H1'   G   117      47.559  48.894 102.838  1.00  0.00           H  
ATOM   3772  H2'   G   117      49.925  48.132 104.007  1.00  0.00           H  
ATOM   3773 HO2'   G   117      49.477  50.236 105.240  1.00  0.00           H  
ATOM   3774  H1    G   117      47.666  43.040 101.939  1.00  0.00           H  
ATOM   3775  H22   G   117      46.281  44.840 104.518  1.00  0.00           H  
ATOM   3776  H21   G   117      46.501  43.295 103.768  1.00  0.00           H  
ATOM   3777  H8    G   117      50.080  48.668  99.998  1.00  0.00           H  
ATOM   3778  P     U   118      52.897  50.128 104.370  1.00  0.00           P  
ATOM   3779  OP2   U   118      53.585  49.877 103.087  1.00  0.00           O  
ATOM   3780  OP1   U   118      53.473  51.115 105.322  1.00  0.00           O  
ATOM   3781  O5'   U   118      52.757  48.731 105.123  1.00  0.00           O  
ATOM   3782  C5'   U   118      52.219  48.661 106.457  1.00  0.00           C  
ATOM   3783  C4'   U   118      51.874  47.235 106.810  1.00  0.00           C  
ATOM   3784  O4'   U   118      50.890  46.712 105.876  1.00  0.00           O  
ATOM   3785  C3'   U   118      53.013  46.238 106.715  1.00  0.00           C  
ATOM   3786  O3'   U   118      53.856  46.281 107.855  1.00  0.00           O  
ATOM   3787  C1'   U   118      51.109  45.329 105.670  1.00  0.00           C  
ATOM   3788  C2'   U   118      52.267  44.920 106.582  1.00  0.00           C  
ATOM   3789  O2'   U   118      51.745  44.449 107.808  1.00  0.00           O  
ATOM   3790  N1    U   118      51.409  45.103 104.247  1.00  0.00           N  
ATOM   3791  C2    U   118      51.172  43.835 103.726  1.00  0.00           C  
ATOM   3792  O2    U   118      50.726  42.912 104.394  1.00  0.00           O  
ATOM   3793  N3    U   118      51.481  43.689 102.394  1.00  0.00           N  
ATOM   3794  C4    U   118      51.990  44.656 101.544  1.00  0.00           C  
ATOM   3795  O4    U   118      52.186  44.378 100.360  1.00  0.00           O  
ATOM   3796  C5    U   118      52.205  45.934 102.153  1.00  0.00           C  
ATOM   3797  C6    U   118      51.915  46.111 103.447  1.00  0.00           C  
ATOM   3798  H5'   U   118      51.320  49.289 106.536  1.00  0.00           H  
ATOM   3799 H5''   U   118      52.950  49.053 107.180  1.00  0.00           H  
ATOM   3800  H4'   U   118      51.531  47.292 107.853  1.00  0.00           H  
ATOM   3801  H3'   U   118      53.698  46.429 105.875  1.00  0.00           H  
ATOM   3802  H1'   U   118      50.258  44.681 105.924  1.00  0.00           H  
ATOM   3803  H2'   U   118      52.909  44.103 106.224  1.00  0.00           H  
ATOM   3804 HO2'   U   118      52.288  44.814 108.565  1.00  0.00           H  
ATOM   3805  H3    U   118      51.324  42.785 101.995  1.00  0.00           H  
ATOM   3806  H5    U   118      52.609  46.768 101.560  1.00  0.00           H  
ATOM   3807  H6    U   118      52.086  47.101 103.895  1.00  0.00           H  
ATOM   3808  P     C   119      55.456  46.308 107.674  1.00  0.00           P  
ATOM   3809  OP2   C   119      55.838  47.027 106.438  1.00  0.00           O  
ATOM   3810  OP1   C   119      56.020  46.749 108.972  1.00  0.00           O  
ATOM   3811  O5'   C   119      55.833  44.775 107.469  1.00  0.00           O  
ATOM   3812  C5'   C   119      55.805  43.842 108.575  1.00  0.00           C  
ATOM   3813  C4'   C   119      55.816  42.425 108.055  1.00  0.00           C  
ATOM   3814  O4'   C   119      54.678  42.193 107.183  1.00  0.00           O  
ATOM   3815  C3'   C   119      57.007  42.049 107.194  1.00  0.00           C  
ATOM   3816  O3'   C   119      58.179  41.791 107.958  1.00  0.00           O  
ATOM   3817  C1'   C   119      55.036  41.281 106.170  1.00  0.00           C  
ATOM   3818  C2'   C   119      56.473  40.836 106.445  1.00  0.00           C  
ATOM   3819  O2'   C   119      56.462  39.650 107.217  1.00  0.00           O  
ATOM   3820  N1    C   119      54.951  41.951 104.860  1.00  0.00           N  
ATOM   3821  C2    C   119      54.769  41.166 103.709  1.00  0.00           C  
ATOM   3822  O2    C   119      54.627  39.933 103.834  1.00  0.00           O  
ATOM   3823  N3    C   119      54.755  41.768 102.495  1.00  0.00           N  
ATOM   3824  C4    C   119      54.906  43.094 102.403  1.00  0.00           C  
ATOM   3825  N4    C   119      54.914  43.641 101.185  1.00  0.00           N  
ATOM   3826  C5    C   119      55.060  43.919 103.558  1.00  0.00           C  
ATOM   3827  C6    C   119      55.073  43.314 104.753  1.00  0.00           C  
ATOM   3828  H5'   C   119      54.906  44.008 109.186  1.00  0.00           H  
ATOM   3829 H5''   C   119      56.674  44.006 109.229  1.00  0.00           H  
ATOM   3830  H4'   C   119      55.829  41.806 108.965  1.00  0.00           H  
ATOM   3831  H3'   C   119      57.322  42.848 106.505  1.00  0.00           H  
ATOM   3832  H1'   C   119      54.423  40.369 106.122  1.00  0.00           H  
ATOM   3833  H2'   C   119      57.080  40.579 105.566  1.00  0.00           H  
ATOM   3834 HO2'   C   119      57.162  39.708 107.930  1.00  0.00           H  
ATOM   3835  H42   C   119      55.026  44.629 101.080  1.00  0.00           H  
ATOM   3836  H41   C   119      54.808  43.062 100.377  1.00  0.00           H  
ATOM   3837  H5    C   119      55.165  45.010 103.468  1.00  0.00           H  
ATOM   3838  H6    C   119      55.190  43.917 105.666  1.00  0.00           H  
ATOM   3839  P     C   120      59.614  42.234 107.380  1.00  0.00           P  
ATOM   3840  OP2   C   120      59.472  43.511 106.627  1.00  0.00           O  
ATOM   3841  OP1   C   120      60.585  42.149 108.505  1.00  0.00           O  
ATOM   3842  O5'   C   120      59.963  41.080 106.338  1.00  0.00           O  
ATOM   3843  C5'   C   120      60.246  39.746 106.793  1.00  0.00           C  
ATOM   3844  C4'   C   120      60.233  38.787 105.633  1.00  0.00           C  
ATOM   3845  O4'   C   120      58.950  38.853 104.952  1.00  0.00           O  
ATOM   3846  C3'   C   120      61.232  39.082 104.527  1.00  0.00           C  
ATOM   3847  O3'   C   120      62.566  38.688 104.838  1.00  0.00           O  
ATOM   3848  C1'   C   120      59.133  38.629 103.568  1.00  0.00           C  
ATOM   3849  C2'   C   120      60.620  38.325 103.356  1.00  0.00           C  
ATOM   3850  O2'   C   120      60.842  36.925 103.399  1.00  0.00           O  
ATOM   3851  N1    C   120      58.734  39.845 102.827  1.00  0.00           N  
ATOM   3852  C2    C   120      58.354  39.726 101.476  1.00  0.00           C  
ATOM   3853  O2    C   120      58.303  38.599 100.955  1.00  0.00           O  
ATOM   3854  N3    C   120      58.050  40.843 100.775  1.00  0.00           N  
ATOM   3855  C4    C   120      58.102  42.040 101.367  1.00  0.00           C  
ATOM   3856  N4    C   120      57.812  43.117 100.631  1.00  0.00           N  
ATOM   3857  C5    C   120      58.455  42.186 102.742  1.00  0.00           C  
ATOM   3858  C6    C   120      58.758  41.075 103.427  1.00  0.00           C  
ATOM   3859  H5'   C   120      59.502  39.435 107.540  1.00  0.00           H  
ATOM   3860 H5''   C   120      61.229  39.717 107.287  1.00  0.00           H  
ATOM   3861  H4'   C   120      60.466  37.813 106.087  1.00  0.00           H  
ATOM   3862  H3'   C   120      61.340  40.155 104.305  1.00  0.00           H  
ATOM   3863  H1'   C   120      58.570  37.784 103.146  1.00  0.00           H  
ATOM   3864  H2'   C   120      61.038  38.633 102.387  1.00  0.00           H  
ATOM   3865 HO2'   C   120      61.702  36.738 103.873  1.00  0.00           H  
ATOM   3866  H42   C   120      57.843  44.028 101.043  1.00  0.00           H  
ATOM   3867  H41   C   120      57.565  43.012  99.669  1.00  0.00           H  
ATOM   3868  H5    C   120      58.481  43.176 103.221  1.00  0.00           H  
ATOM   3869  H6    C   120      59.035  41.151 104.489  1.00  0.00           H  
ATOM   3870  P     U   121      63.811  39.517 104.250  1.00  0.00           P  
ATOM   3871  OP2   U   121      63.468  40.961 104.304  1.00  0.00           O  
ATOM   3872  OP1   U   121      65.045  39.029 104.917  1.00  0.00           O  
ATOM   3873  O5'   U   121      63.874  39.083 102.718  1.00  0.00           O  
ATOM   3874  C5'   U   121      64.272  37.771 102.348  1.00  0.00           C  
ATOM   3875  C4'   U   121      64.085  37.529 100.870  1.00  0.00           C  
ATOM   3876  O4'   U   121      62.725  37.846 100.472  1.00  0.00           O  
ATOM   3877  C3'   U   121      64.924  38.390  99.939  1.00  0.00           C  
ATOM   3878  O3'   U   121      66.278  37.981  99.875  1.00  0.00           O  
ATOM   3879  C1'   U   121      62.726  38.309  99.131  1.00  0.00           C  
ATOM   3880  C2'   U   121      64.161  38.257  98.628  1.00  0.00           C  
ATOM   3881  O2'   U   121      64.402  36.997  98.019  1.00  0.00           O  
ATOM   3882  N1    U   121      62.161  39.678  99.078  1.00  0.00           N  
ATOM   3883  C2    U   121      61.776  40.155  97.838  1.00  0.00           C  
ATOM   3884  O2    U   121      61.882  39.504  96.813  1.00  0.00           O  
ATOM   3885  N3    U   121      61.257  41.426  97.838  1.00  0.00           N  
ATOM   3886  C4    U   121      61.088  42.256  98.926  1.00  0.00           C  
ATOM   3887  O4    U   121      60.606  43.377  98.762  1.00  0.00           O  
ATOM   3888  C5    U   121      61.507  41.697 100.175  1.00  0.00           C  
ATOM   3889  C6    U   121      62.014  40.460 100.205  1.00  0.00           C  
ATOM   3890  H5'   U   121      63.735  37.121 102.848  1.00  0.00           H  
ATOM   3891 H5''   U   121      65.217  37.647 102.574  1.00  0.00           H  
ATOM   3892  H4'   U   121      64.253  36.583 100.682  1.00  0.00           H  
ATOM   3893  H3'   U   121      64.890  39.321 100.242  1.00  0.00           H  
ATOM   3894  H1'   U   121      62.173  37.707  98.589  1.00  0.00           H  
ATOM   3895  H2'   U   121      64.362  38.998  98.019  1.00  0.00           H  
ATOM   3896 HO2'   U   121      65.250  36.637  98.354  1.00  0.00           H  
ATOM   3897  H3    U   121      60.979  41.783  96.970  1.00  0.00           H  
ATOM   3898  H5    U   121      61.422  42.216 101.002  1.00  0.00           H  
ATOM   3899  H6    U   121      62.295  40.101 101.071  1.00  0.00           H  
ATOM   3900  P     A   122      67.459  39.053 100.076  1.00  0.00           P  
ATOM   3901  OP2   A   122      66.839  40.367 100.380  1.00  0.00           O  
ATOM   3902  OP1   A   122      68.450  38.474 101.017  1.00  0.00           O  
ATOM   3903  O5'   A   122      68.140  39.150  98.639  1.00  0.00           O  
ATOM   3904  C5'   A   122      67.615  38.430  97.533  1.00  0.00           C  
ATOM   3905  C4'   A   122      67.491  39.305  96.311  1.00  0.00           C  
ATOM   3906  O4'   A   122      66.117  39.723  96.138  1.00  0.00           O  
ATOM   3907  C3'   A   122      68.259  40.617  96.349  1.00  0.00           C  
ATOM   3908  O3'   A   122      69.640  40.460  96.073  1.00  0.00           O  
ATOM   3909  C1'   A   122      66.077  41.015  95.560  1.00  0.00           C  
ATOM   3910  C2'   A   122      67.519  41.465  95.327  1.00  0.00           C  
ATOM   3911  O2'   A   122      67.904  41.128  94.003  1.00  0.00           O  
ATOM   3912  N1    A   122      63.321  45.350  95.959  1.00  0.00           N  
ATOM   3913  C2    A   122      63.890  44.738  94.913  1.00  0.00           C  
ATOM   3914  N3    A   122      64.595  43.609  94.880  1.00  0.00           N  
ATOM   3915  C4    A   122      64.700  43.079  96.111  1.00  0.00           C  
ATOM   3916  C5    A   122      64.171  43.590  97.281  1.00  0.00           C  
ATOM   3917  C6    A   122      63.445  44.790  97.182  1.00  0.00           C  
ATOM   3918  N6    A   122      62.878  45.401  98.225  1.00  0.00           N  
ATOM   3919  N7    A   122      64.481  42.772  98.359  1.00  0.00           N  
ATOM   3920  C8    A   122      65.179  41.800  97.825  1.00  0.00           C  
ATOM   3921  N9    A   122      65.350  41.922  96.468  1.00  0.00           N  
ATOM   3922  H5'   A   122      66.729  38.083  97.769  1.00  0.00           H  
ATOM   3923 H5''   A   122      68.208  37.678  97.330  1.00  0.00           H  
ATOM   3924  H4'   A   122      67.766  38.790  95.524  1.00  0.00           H  
ATOM   3925  H3'   A   122      68.157  41.024  97.236  1.00  0.00           H  
ATOM   3926  H1'   A   122      65.608  40.968  94.700  1.00  0.00           H  
ATOM   3927  H2'   A   122      67.632  42.423  95.506  1.00  0.00           H  
ATOM   3928 HO2'   A   122      68.447  41.855  93.634  1.00  0.00           H  
ATOM   3929  H2    A   122      63.770  45.185  94.048  1.00  0.00           H  
ATOM   3930  H61   A   122      62.383  46.237  98.093  1.00  0.00           H  
ATOM   3931  H62   A   122      62.954  45.013  99.121  1.00  0.00           H  
ATOM   3932  H8    A   122      65.546  41.055  98.346  1.00  0.00           H  
ATOM   3933  P     A   123      70.681  41.618  96.473  1.00  0.00           P  
ATOM   3934  OP2   A   123      70.105  42.382  97.608  1.00  0.00           O  
ATOM   3935  OP1   A   123      72.024  41.002  96.609  1.00  0.00           O  
ATOM   3936  O5'   A   123      70.703  42.573  95.197  1.00  0.00           O  
ATOM   3937  C5'   A   123      71.216  42.117  93.954  1.00  0.00           C  
ATOM   3938  C4'   A   123      71.003  43.134  92.861  1.00  0.00           C  
ATOM   3939  O4'   A   123      69.584  43.345  92.658  1.00  0.00           O  
ATOM   3940  C3'   A   123      71.529  44.534  93.140  1.00  0.00           C  
ATOM   3941  O3'   A   123      72.932  44.643  92.974  1.00  0.00           O  
ATOM   3942  C1'   A   123      69.373  44.657  92.198  1.00  0.00           C  
ATOM   3943  C2'   A   123      70.742  45.324  92.097  1.00  0.00           C  
ATOM   3944  O2'   A   123      71.266  45.119  90.793  1.00  0.00           O  
ATOM   3945  N1    A   123      65.859  48.374  92.824  1.00  0.00           N  
ATOM   3946  C2    A   123      66.539  47.949  91.752  1.00  0.00           C  
ATOM   3947  N3    A   123      67.441  46.974  91.659  1.00  0.00           N  
ATOM   3948  C4    A   123      67.634  46.391  92.855  1.00  0.00           C  
ATOM   3949  C5    A   123      67.011  46.716  94.046  1.00  0.00           C  
ATOM   3950  C6    A   123      66.076  47.766  94.010  1.00  0.00           C  
ATOM   3951  N6    A   123      65.399  48.190  95.079  1.00  0.00           N  
ATOM   3952  N7    A   123      67.460  45.898  95.074  1.00  0.00           N  
ATOM   3953  C8    A   123      68.329  45.110  94.491  1.00  0.00           C  
ATOM   3954  N9    A   123      68.484  45.352  93.149  1.00  0.00           N  
ATOM   3955  H5'   A   123      70.763  41.284  93.708  1.00  0.00           H  
ATOM   3956 H5''   A   123      72.175  41.944  94.048  1.00  0.00           H  
ATOM   3957  H4'   A   123      71.397  42.794  92.030  1.00  0.00           H  
ATOM   3958  H3'   A   123      71.259  44.804  94.044  1.00  0.00           H  
ATOM   3959  H1'   A   123      68.953  44.639  91.312  1.00  0.00           H  
ATOM   3960  H2'   A   123      70.698  46.276  92.325  1.00  0.00           H  
ATOM   3961 HO2'   A   123      72.232  44.971  90.858  1.00  0.00           H  
ATOM   3962  H2    A   123      66.345  48.423  90.916  1.00  0.00           H  
ATOM   3963  H61   A   123      64.759  48.928  94.993  1.00  0.00           H  
ATOM   3964  H62   A   123      65.539  47.764  95.950  1.00  0.00           H  
ATOM   3965  H8    A   123      68.824  44.412  94.970  1.00  0.00           H  
ATOM   3966  P     G   124      73.754  45.772  93.770  1.00  0.00           P  
ATOM   3967  OP2   G   124      72.956  46.171  94.957  1.00  0.00           O  
ATOM   3968  OP1   G   124      75.146  45.286  93.951  1.00  0.00           O  
ATOM   3969  O5'   G   124      73.791  47.006  92.763  1.00  0.00           O  
ATOM   3970  C5'   G   124      73.651  48.337  93.236  1.00  0.00           C  
ATOM   3971  C4'   G   124      72.827  49.184  92.283  1.00  0.00           C  
ATOM   3972  O4'   G   124      71.473  48.651  92.197  1.00  0.00           O  
ATOM   3973  C3'   G   124      72.609  50.643  92.652  1.00  0.00           C  
ATOM   3974  O3'   G   124      73.723  51.462  92.312  1.00  0.00           O  
ATOM   3975  C1'   G   124      70.564  49.701  91.966  1.00  0.00           C  
ATOM   3976  C2'   G   124      71.380  50.986  91.822  1.00  0.00           C  
ATOM   3977  O2'   G   124      71.689  51.179  90.453  1.00  0.00           O  
ATOM   3978  N1    G   124      66.369  51.870  93.832  1.00  0.00           N  
ATOM   3979  C2    G   124      66.952  52.018  92.603  1.00  0.00           C  
ATOM   3980  N2    G   124      66.364  52.891  91.776  1.00  0.00           N  
ATOM   3981  N3    G   124      68.032  51.367  92.213  1.00  0.00           N  
ATOM   3982  C4    G   124      68.505  50.554  93.178  1.00  0.00           C  
ATOM   3983  C5    G   124      67.998  50.332  94.442  1.00  0.00           C  
ATOM   3984  C6    G   124      66.827  51.032  94.840  1.00  0.00           C  
ATOM   3985  O6    G   124      66.222  50.975  95.921  1.00  0.00           O  
ATOM   3986  N7    G   124      68.779  49.415  95.134  1.00  0.00           N  
ATOM   3987  C8    G   124      69.734  49.107  94.297  1.00  0.00           C  
ATOM   3988  N9    G   124      69.638  49.774  93.096  1.00  0.00           N  
ATOM   3989  H5'   G   124      74.540  48.738  93.332  1.00  0.00           H  
ATOM   3990 H5''   G   124      73.212  48.321  94.112  1.00  0.00           H  
ATOM   3991  H4'   G   124      73.394  49.159  91.342  1.00  0.00           H  
ATOM   3992  H3'   G   124      72.484  50.814  93.732  1.00  0.00           H  
ATOM   3993  H1'   G   124      69.957  49.604  91.054  1.00  0.00           H  
ATOM   3994  H2'   G   124      70.903  51.924  92.138  1.00  0.00           H  
ATOM   3995 HO2'   G   124      72.610  51.558  90.368  1.00  0.00           H  
ATOM   3996  H1    G   124      65.548  52.407  94.022  1.00  0.00           H  
ATOM   3997  H22   G   124      66.745  53.049  90.865  1.00  0.00           H  
ATOM   3998  H21   G   124      65.547  53.385  92.069  1.00  0.00           H  
ATOM   3999  H8    G   124      70.539  48.394  94.532  1.00  0.00           H  
ATOM   4000  P     U   125      74.200  52.630  93.320  1.00  0.00           P  
ATOM   4001  OP2   U   125      74.101  52.167  94.719  1.00  0.00           O  
ATOM   4002  OP1   U   125      75.511  53.106  92.804  1.00  0.00           O  
ATOM   4003  O5'   U   125      73.131  53.794  93.120  1.00  0.00           O  
ATOM   4004  C5'   U   125      72.988  54.455  91.849  1.00  0.00           C  
ATOM   4005  C4'   U   125      71.792  55.374  91.867  1.00  0.00           C  
ATOM   4006  O4'   U   125      70.574  54.599  92.026  1.00  0.00           O  
ATOM   4007  C3'   U   125      71.738  56.382  93.005  1.00  0.00           C  
ATOM   4008  O3'   U   125      72.542  57.526  92.771  1.00  0.00           O  
ATOM   4009  C1'   U   125      69.635  55.318  92.831  1.00  0.00           C  
ATOM   4010  C2'   U   125      70.250  56.691  93.106  1.00  0.00           C  
ATOM   4011  O2'   U   125      69.842  57.592  92.086  1.00  0.00           O  
ATOM   4012  N1    U   125      69.343  54.573  94.080  1.00  0.00           N  
ATOM   4013  C2    U   125      68.225  54.957  94.797  1.00  0.00           C  
ATOM   4014  O2    U   125      67.489  55.864  94.448  1.00  0.00           O  
ATOM   4015  N3    U   125      67.994  54.240  95.944  1.00  0.00           N  
ATOM   4016  C4    U   125      68.750  53.198  96.441  1.00  0.00           C  
ATOM   4017  O4    U   125      68.410  52.651  97.491  1.00  0.00           O  
ATOM   4018  C5    U   125      69.890  52.855  95.646  1.00  0.00           C  
ATOM   4019  C6    U   125      70.138  53.538  94.523  1.00  0.00           C  
ATOM   4020  H5'   U   125      72.870  53.712  91.047  1.00  0.00           H  
ATOM   4021 H5''   U   125      73.895  55.035  91.620  1.00  0.00           H  
ATOM   4022  H4'   U   125      71.750  55.857  91.015  1.00  0.00           H  
ATOM   4023  H3'   U   125      72.031  55.947  93.834  1.00  0.00           H  
ATOM   4024  H1'   U   125      68.806  55.429  92.320  1.00  0.00           H  
ATOM   4025  H2'   U   125      70.010  57.019  93.997  1.00  0.00           H  
ATOM   4026 HO2'   U   125      70.629  58.064  91.744  1.00  0.00           H  
ATOM   4027  H3    U   125      67.207  54.496  96.468  1.00  0.00           H  
ATOM   4028  H5    U   125      70.483  52.126  95.924  1.00  0.00           H  
ATOM   4029  H6    U   125      70.924  53.284  93.998  1.00  0.00           H  
ATOM   4030  P     C   126      73.140  58.362  94.007  1.00  0.00           P  
ATOM   4031  OP2   C   126      73.702  57.397  94.986  1.00  0.00           O  
ATOM   4032  OP1   C   126      74.003  59.438  93.458  1.00  0.00           O  
ATOM   4033  O5'   C   126      71.861  59.045  94.665  1.00  0.00           O  
ATOM   4034  C5'   C   126      71.249  60.177  94.067  1.00  0.00           C  
ATOM   4035  C4'   C   126      70.082  60.677  94.884  1.00  0.00           C  
ATOM   4036  O4'   C   126      69.088  59.628  95.021  1.00  0.00           O  
ATOM   4037  C3'   C   126      70.391  61.081  96.317  1.00  0.00           C  
ATOM   4038  O3'   C   126      70.967  62.373  96.416  1.00  0.00           O  
ATOM   4039  C1'   C   126      68.459  59.721  96.315  1.00  0.00           C  
ATOM   4040  C2'   C   126      69.035  60.963  96.996  1.00  0.00           C  
ATOM   4041  O2'   C   126      68.209  62.078  96.695  1.00  0.00           O  
ATOM   4042  N1    C   126      68.691  58.486  97.106  1.00  0.00           N  
ATOM   4043  C2    C   126      67.875  58.246  98.218  1.00  0.00           C  
ATOM   4044  O2    C   126      66.990  59.066  98.509  1.00  0.00           O  
ATOM   4045  N3    C   126      68.065  57.128  98.957  1.00  0.00           N  
ATOM   4046  C4    C   126      69.023  56.263  98.623  1.00  0.00           C  
ATOM   4047  N4    C   126      69.175  55.174  99.381  1.00  0.00           N  
ATOM   4048  C5    C   126      69.870  56.479  97.499  1.00  0.00           C  
ATOM   4049  C6    C   126      69.671  57.587  96.777  1.00  0.00           C  
ATOM   4050  H5'   C   126      70.931  59.933  93.173  1.00  0.00           H  
ATOM   4051 H5''   C   126      71.912  60.893  93.986  1.00  0.00           H  
ATOM   4052  H4'   C   126      69.676  61.439  94.420  1.00  0.00           H  
ATOM   4053  H3'   C   126      71.005  60.424  96.711  1.00  0.00           H  
ATOM   4054  H1'   C   126      67.497  59.841  96.176  1.00  0.00           H  
ATOM   4055  H2'   C   126      69.126  60.831  97.964  1.00  0.00           H  
ATOM   4056 HO2'   C   126      68.772  62.820  96.391  1.00  0.00           H  
ATOM   4057  H42   C   126      69.870  54.518  99.162  1.00  0.00           H  
ATOM   4058  H41   C   126      68.590  55.030 100.154  1.00  0.00           H  
ATOM   4059  H5    C   126      70.571  55.837  97.262  1.00  0.00           H  
ATOM   4060  H6    C   126      70.243  57.753  95.999  1.00  0.00           H  
ATOM   4061  P     A   127      71.899  62.748  97.672  1.00  0.00           P  
ATOM   4062  OP2   A   127      72.808  61.602  97.927  1.00  0.00           O  
ATOM   4063  OP1   A   127      72.468  64.097  97.436  1.00  0.00           O  
ATOM   4064  O5'   A   127      70.881  62.848  98.892  1.00  0.00           O  
ATOM   4065  C5'   A   127      69.907  63.880  98.945  1.00  0.00           C  
ATOM   4066  C4'   A   127      68.968  63.697 100.113  1.00  0.00           C  
ATOM   4067  O4'   A   127      68.255  62.441  99.977  1.00  0.00           O  
ATOM   4068  C3'   A   127      69.620  63.608 101.484  1.00  0.00           C  
ATOM   4069  O3'   A   127      69.979  64.873 102.010  1.00  0.00           O  
ATOM   4070  C1'   A   127      68.024  61.877 101.288  1.00  0.00           C  
ATOM   4071  C2'   A   127      68.564  62.882 102.307  1.00  0.00           C  
ATOM   4072  O2'   A   127      67.516  63.760 102.689  1.00  0.00           O  
ATOM   4073  N1    A   127      68.242  57.500 104.000  1.00  0.00           N  
ATOM   4074  C2    A   127      67.502  58.608 104.138  1.00  0.00           C  
ATOM   4075  N3    A   127      67.497  59.713 103.394  1.00  0.00           N  
ATOM   4076  C4    A   127      68.386  59.615 102.391  1.00  0.00           C  
ATOM   4077  C5    A   127      69.215  58.542 102.120  1.00  0.00           C  
ATOM   4078  C6    A   127      69.125  57.434 102.981  1.00  0.00           C  
ATOM   4079  N6    A   127      69.861  56.329 102.845  1.00  0.00           N  
ATOM   4080  N7    A   127      69.999  58.797 101.002  1.00  0.00           N  
ATOM   4081  C8    A   127      69.632  59.997 100.629  1.00  0.00           C  
ATOM   4082  N9    A   127      68.659  60.552 101.423  1.00  0.00           N  
ATOM   4083  H5'   A   127      69.387  63.873  98.114  1.00  0.00           H  
ATOM   4084 H5''   A   127      70.359  64.744  99.032  1.00  0.00           H  
ATOM   4085  H4'   A   127      68.321  64.432 100.117  1.00  0.00           H  
ATOM   4086  H3'   A   127      70.421  63.046 101.424  1.00  0.00           H  
ATOM   4087  H1'   A   127      67.055  61.786 101.403  1.00  0.00           H  
ATOM   4088  H2'   A   127      68.960  62.429 103.082  1.00  0.00           H  
ATOM   4089 HO2'   A   127      67.834  64.684 102.627  1.00  0.00           H  
ATOM   4090  H2    A   127      66.877  58.607 104.892  1.00  0.00           H  
ATOM   4091  H61   A   127      69.754  55.588 103.477  1.00  0.00           H  
ATOM   4092  H62   A   127      70.509  56.258 102.113  1.00  0.00           H  
ATOM   4093  H8    A   127      70.017  60.457  99.853  1.00  0.00           H  
ATOM   4094  P     A   128      71.192  65.000 103.058  1.00  0.00           P  
ATOM   4095  OP2   A   128      72.311  64.156 102.567  1.00  0.00           O  
ATOM   4096  OP1   A   128      71.422  66.441 103.326  1.00  0.00           O  
ATOM   4097  O5'   A   128      70.621  64.334 104.389  1.00  0.00           O  
ATOM   4098  C5'   A   128      69.562  64.944 105.112  1.00  0.00           C  
ATOM   4099  C4'   A   128      69.079  64.062 106.235  1.00  0.00           C  
ATOM   4100  O4'   A   128      68.586  62.807 105.698  1.00  0.00           O  
ATOM   4101  C3'   A   128      70.129  63.641 107.253  1.00  0.00           C  
ATOM   4102  O3'   A   128      70.410  64.651 108.208  1.00  0.00           O  
ATOM   4103  C1'   A   128      68.876  61.739 106.628  1.00  0.00           C  
ATOM   4104  C2'   A   128      69.524  62.382 107.854  1.00  0.00           C  
ATOM   4105  O2'   A   128      68.512  62.697 108.799  1.00  0.00           O  
ATOM   4106  N1    A   128      70.680  56.923 106.953  1.00  0.00           N  
ATOM   4107  C2    A   128      69.840  57.624 107.725  1.00  0.00           C  
ATOM   4108  N3    A   128      69.412  58.877 107.582  1.00  0.00           N  
ATOM   4109  C4    A   128      69.949  59.439 106.484  1.00  0.00           C  
ATOM   4110  C5    A   128      70.826  58.847 105.595  1.00  0.00           C  
ATOM   4111  C6    A   128      71.200  57.518 105.858  1.00  0.00           C  
ATOM   4112  N6    A   128      72.039  56.818 105.089  1.00  0.00           N  
ATOM   4113  N7    A   128      71.167  59.731 104.581  1.00  0.00           N  
ATOM   4114  C8    A   128      70.500  60.820 104.875  1.00  0.00           C  
ATOM   4115  N9    A   128      69.741  60.713 106.015  1.00  0.00           N  
ATOM   4116  H5'   A   128      68.817  65.118 104.500  1.00  0.00           H  
ATOM   4117 H5''   A   128      69.875  65.793 105.484  1.00  0.00           H  
ATOM   4118  H4'   A   128      68.348  64.517 106.704  1.00  0.00           H  
ATOM   4119  H3'   A   128      70.957  63.407 106.782  1.00  0.00           H  
ATOM   4120  H1'   A   128      68.021  61.334 106.884  1.00  0.00           H  
ATOM   4121  H2'   A   128      70.213  61.801 108.241  1.00  0.00           H  
ATOM   4122 HO2'   A   128      68.630  63.621 109.099  1.00  0.00           H  
ATOM   4123  H2    A   128      69.490  57.147 108.508  1.00  0.00           H  
ATOM   4124  H61   A   128      72.263  55.893 105.323  1.00  0.00           H  
ATOM   4125  H62   A   128      72.429  57.228 104.289  1.00  0.00           H  
ATOM   4126  H8    A   128      70.539  61.635 104.332  1.00  0.00           H  
ATOM   4127  P     C   129      71.854  64.721 108.908  1.00  0.00           P  
ATOM   4128  OP2   C   129      72.886  64.520 107.859  1.00  0.00           O  
ATOM   4129  OP1   C   129      71.897  65.942 109.753  1.00  0.00           O  
ATOM   4130  O5'   C   129      71.878  63.454 109.874  1.00  0.00           O  
ATOM   4131  C5'   C   129      71.043  63.394 111.020  1.00  0.00           C  
ATOM   4132  C4'   C   129      71.162  62.067 111.728  1.00  0.00           C  
ATOM   4133  O4'   C   129      70.746  60.995 110.842  1.00  0.00           O  
ATOM   4134  C3'   C   129      72.563  61.662 112.163  1.00  0.00           C  
ATOM   4135  O3'   C   129      72.975  62.296 113.362  1.00  0.00           O  
ATOM   4136  C1'   C   129      71.536  59.818 111.099  1.00  0.00           C  
ATOM   4137  C2'   C   129      72.450  60.149 112.281  1.00  0.00           C  
ATOM   4138  O2'   C   129      71.798  59.773 113.485  1.00  0.00           O  
ATOM   4139  N1    C   129      72.300  59.416 109.892  1.00  0.00           N  
ATOM   4140  C2    C   129      72.807  58.112 109.830  1.00  0.00           C  
ATOM   4141  O2    C   129      72.605  57.338 110.778  1.00  0.00           O  
ATOM   4142  N3    C   129      73.506  57.719 108.741  1.00  0.00           N  
ATOM   4143  C4    C   129      73.710  58.570 107.735  1.00  0.00           C  
ATOM   4144  N4    C   129      74.406  58.139 106.680  1.00  0.00           N  
ATOM   4145  C5    C   129      73.209  59.902 107.768  1.00  0.00           C  
ATOM   4146  C6    C   129      72.518  60.279 108.850  1.00  0.00           C  
ATOM   4147  H5'   C   129      70.113  63.527 110.744  1.00  0.00           H  
ATOM   4148 H5''   C   129      71.298  64.110 111.639  1.00  0.00           H  
ATOM   4149  H4'   C   129      70.575  62.074 112.513  1.00  0.00           H  
ATOM   4150  H3'   C   129      73.197  61.882 111.448  1.00  0.00           H  
ATOM   4151  H1'   C   129      70.925  59.096 111.352  1.00  0.00           H  
ATOM   4152  H2'   C   129      73.324  59.715 112.189  1.00  0.00           H  
ATOM   4153 HO2'   C   129      71.845  60.518 114.119  1.00  0.00           H  
ATOM   4154  H42   C   129      74.572  58.740 105.925  1.00  0.00           H  
ATOM   4155  H41   C   129      74.750  57.220 106.662  1.00  0.00           H  
ATOM   4156  H5    C   129      73.363  60.521 107.023  1.00  0.00           H  
ATOM   4157  H6    C   129      72.165  61.191 108.891  1.00  0.00           H  
ATOM   4158  P     A   130      74.539  62.516 113.663  1.00  0.00           P  
ATOM   4159  OP2   A   130      75.186  62.987 112.413  1.00  0.00           O  
ATOM   4160  OP1   A   130      74.660  63.324 114.902  1.00  0.00           O  
ATOM   4161  O5'   A   130      75.080  61.050 113.975  1.00  0.00           O  
ATOM   4162  C5'   A   130      74.658  60.349 115.134  1.00  0.00           C  
ATOM   4163  C4'   A   130      75.180  58.934 115.148  1.00  0.00           C  
ATOM   4164  O4'   A   130      74.664  58.209 114.000  1.00  0.00           O  
ATOM   4165  C3'   A   130      76.689  58.779 115.036  1.00  0.00           C  
ATOM   4166  O3'   A   130      77.362  59.008 116.263  1.00  0.00           O  
ATOM   4167  C1'   A   130      75.659  57.262 113.546  1.00  0.00           C  
ATOM   4168  C2'   A   130      76.840  57.358 114.514  1.00  0.00           C  
ATOM   4169  O2'   A   130      76.662  56.404 115.552  1.00  0.00           O  
ATOM   4170  N1    A   130      77.996  55.413 109.342  1.00  0.00           N  
ATOM   4171  C2    A   130      77.773  54.886 110.554  1.00  0.00           C  
ATOM   4172  N3    A   130      77.157  55.425 111.603  1.00  0.00           N  
ATOM   4173  C4    A   130      76.733  56.669 111.320  1.00  0.00           C  
ATOM   4174  C5    A   130      76.887  57.344 110.124  1.00  0.00           C  
ATOM   4175  C6    A   130      77.556  56.665 109.090  1.00  0.00           C  
ATOM   4176  N6    A   130      77.780  57.188 107.883  1.00  0.00           N  
ATOM   4177  N7    A   130      76.321  58.609 110.197  1.00  0.00           N  
ATOM   4178  C8    A   130      75.846  58.670 111.417  1.00  0.00           C  
ATOM   4179  N9    A   130      76.059  57.530 112.152  1.00  0.00           N  
ATOM   4180  H5'   A   130      73.678  60.328 115.157  1.00  0.00           H  
ATOM   4181 H5''   A   130      74.985  60.818 115.930  1.00  0.00           H  
ATOM   4182  H4'   A   130      74.875  58.491 115.968  1.00  0.00           H  
ATOM   4183  H3'   A   130      77.028  59.406 114.363  1.00  0.00           H  
ATOM   4184  H1'   A   130      75.260  56.369 113.605  1.00  0.00           H  
ATOM   4185  H2'   A   130      77.694  57.233 114.049  1.00  0.00           H  
ATOM   4186 HO2'   A   130      76.798  56.844 116.416  1.00  0.00           H  
ATOM   4187  H2    A   130      78.112  53.976 110.685  1.00  0.00           H  
ATOM   4188  H61   A   130      78.253  56.665 107.202  1.00  0.00           H  
ATOM   4189  H62   A   130      77.470  58.095 107.676  1.00  0.00           H  
ATOM   4190  H8    A   130      75.380  59.457 111.771  1.00  0.00           H  
ATOM   4191  P     G   131      78.795  59.719 116.257  1.00  0.00           P  
ATOM   4192  OP2   G   131      78.783  60.844 115.266  1.00  0.00           O  
ATOM   4193  OP1   G   131      79.079  59.998 117.687  1.00  0.00           O  
ATOM   4194  O5'   G   131      79.773  58.577 115.741  1.00  0.00           O  
ATOM   4195  C5'   G   131      80.008  57.442 116.556  1.00  0.00           C  
ATOM   4196  C4'   G   131      80.889  56.454 115.845  1.00  0.00           C  
ATOM   4197  O4'   G   131      80.202  55.918 114.688  1.00  0.00           O  
ATOM   4198  C3'   G   131      82.172  57.011 115.272  1.00  0.00           C  
ATOM   4199  O3'   G   131      83.150  57.165 116.296  1.00  0.00           O  
ATOM   4200  C1'   G   131      81.152  55.592 113.698  1.00  0.00           C  
ATOM   4201  C2'   G   131      82.531  55.923 114.270  1.00  0.00           C  
ATOM   4202  O2'   G   131      83.027  54.777 114.926  1.00  0.00           O  
ATOM   4203  N1    G   131      81.752  55.984 108.650  1.00  0.00           N  
ATOM   4204  C2    G   131      82.142  54.967 109.483  1.00  0.00           C  
ATOM   4205  N2    G   131      82.830  53.953 108.898  1.00  0.00           N  
ATOM   4206  N3    G   131      81.885  54.941 110.791  1.00  0.00           N  
ATOM   4207  C4    G   131      81.216  56.042 111.193  1.00  0.00           C  
ATOM   4208  C5    G   131      80.776  57.102 110.431  1.00  0.00           C  
ATOM   4209  C6    G   131      81.049  57.115 109.049  1.00  0.00           C  
ATOM   4210  O6    G   131      80.748  57.982 108.216  1.00  0.00           O  
ATOM   4211  N7    G   131      80.109  58.032 111.218  1.00  0.00           N  
ATOM   4212  C8    G   131      80.177  57.545 112.428  1.00  0.00           C  
ATOM   4213  N9    G   131      80.855  56.352 112.489  1.00  0.00           N  
ATOM   4214  H5'   G   131      79.055  56.961 116.818  1.00  0.00           H  
ATOM   4215 H5''   G   131      80.484  57.747 117.499  1.00  0.00           H  
ATOM   4216  H4'   G   131      81.139  55.713 116.617  1.00  0.00           H  
ATOM   4217  H3'   G   131      82.064  58.017 114.839  1.00  0.00           H  
ATOM   4218  H1'   G   131      81.171  54.531 113.411  1.00  0.00           H  
ATOM   4219  H2'   G   131      83.321  56.232 113.572  1.00  0.00           H  
ATOM   4220 HO2'   G   131      83.531  55.053 115.745  1.00  0.00           H  
ATOM   4221  H1    G   131      81.991  55.907 107.683  1.00  0.00           H  
ATOM   4222  H22   G   131      83.147  53.182 109.450  1.00  0.00           H  
ATOM   4223  H21   G   131      83.020  53.978 107.917  1.00  0.00           H  
ATOM   4224  H8    G   131      79.742  58.043 113.308  1.00  0.00           H  
ATOM   4225  P     A   132      84.206  58.374 116.229  1.00  0.00           P  
ATOM   4226  OP2   A   132      83.516  59.556 115.653  1.00  0.00           O  
ATOM   4227  OP1   A   132      84.866  58.483 117.554  1.00  0.00           O  
ATOM   4228  O5'   A   132      85.293  57.877 115.175  1.00  0.00           O  
ATOM   4229  C5'   A   132      86.227  56.863 115.515  1.00  0.00           C  
ATOM   4230  C4'   A   132      87.059  56.454 114.325  1.00  0.00           C  
ATOM   4231  O4'   A   132      86.201  55.906 113.276  1.00  0.00           O  
ATOM   4232  C3'   A   132      87.824  57.571 113.631  1.00  0.00           C  
ATOM   4233  O3'   A   132      89.014  57.933 114.309  1.00  0.00           O  
ATOM   4234  C1'   A   132      86.756  56.220 112.012  1.00  0.00           C  
ATOM   4235  C2'   A   132      88.062  56.987 112.242  1.00  0.00           C  
ATOM   4236  O2'   A   132      89.145  56.067 112.249  1.00  0.00           O  
ATOM   4237  N1    A   132      85.133  57.478 107.286  1.00  0.00           N  
ATOM   4238  C2    A   132      86.119  56.681 107.716  1.00  0.00           C  
ATOM   4239  N3    A   132      86.487  56.398 108.964  1.00  0.00           N  
ATOM   4240  C4    A   132      85.707  57.046 109.848  1.00  0.00           C  
ATOM   4241  C5    A   132      84.657  57.897 109.559  1.00  0.00           C  
ATOM   4242  C6    A   132      84.368  58.113 108.200  1.00  0.00           C  
ATOM   4243  N6    A   132      83.385  58.908 107.770  1.00  0.00           N  
ATOM   4244  N7    A   132      84.082  58.380 110.726  1.00  0.00           N  
ATOM   4245  C8    A   132      84.785  57.820 111.679  1.00  0.00           C  
ATOM   4246  N9    A   132      85.786  56.999 111.219  1.00  0.00           N  
ATOM   4247  H5'   A   132      85.741  56.080 115.849  1.00  0.00           H  
ATOM   4248 H5''   A   132      86.820  57.196 116.220  1.00  0.00           H  
ATOM   4249  H4'   A   132      87.695  55.764 114.605  1.00  0.00           H  
ATOM   4250  H3'   A   132      87.244  58.358 113.554  1.00  0.00           H  
ATOM   4251  H1'   A   132      86.950  55.376 111.552  1.00  0.00           H  
ATOM   4252  H2'   A   132      88.189  57.692 111.573  1.00  0.00           H  
ATOM   4253 HO2'   A   132      89.742  56.284 112.995  1.00  0.00           H  
ATOM   4254  H2    A   132      86.644  56.244 107.013  1.00  0.00           H  
ATOM   4255  H61   A   132      83.231  59.020 106.808  1.00  0.00           H  
ATOM   4256  H62   A   132      82.817  59.379 108.415  1.00  0.00           H  
ATOM   4257  H8    A   132      84.614  57.973 112.632  1.00  0.00           H  
ATOM   4258  P     U   133      89.156  59.405 114.955  1.00  0.00           P  
ATOM   4259  OP2   U   133      87.841  59.696 115.579  1.00  0.00           O  
ATOM   4260  OP1   U   133      90.376  59.355 115.801  1.00  0.00           O  
ATOM   4261  O5'   U   133      89.400  60.474 113.799  1.00  0.00           O  
ATOM   4262  C5'   U   133      88.309  61.099 113.141  1.00  0.00           C  
ATOM   4263  C4'   U   133      88.649  62.505 112.712  1.00  0.00           C  
ATOM   4264  O4'   U   133      90.083  62.660 112.686  1.00  0.00           O  
ATOM   4265  C3'   U   133      88.211  62.903 111.311  1.00  0.00           C  
ATOM   4266  O3'   U   133      86.853  63.301 111.247  1.00  0.00           O  
ATOM   4267  C1'   U   133      90.476  63.543 111.640  1.00  0.00           C  
ATOM   4268  C2'   U   133      89.199  64.010 110.943  1.00  0.00           C  
ATOM   4269  O2'   U   133      88.806  65.256 111.500  1.00  0.00           O  
ATOM   4270  N1    U   133      91.380  62.809 110.722  1.00  0.00           N  
ATOM   4271  C2    U   133      92.085  63.558 109.798  1.00  0.00           C  
ATOM   4272  O2    U   133      91.991  64.770 109.713  1.00  0.00           O  
ATOM   4273  N3    U   133      92.910  62.837 108.971  1.00  0.00           N  
ATOM   4274  C4    U   133      93.100  61.471 108.970  1.00  0.00           C  
ATOM   4275  O4    U   133      93.880  60.970 108.159  1.00  0.00           O  
ATOM   4276  C5    U   133      92.340  60.761 109.953  1.00  0.00           C  
ATOM   4277  C6    U   133      91.529  61.439 110.772  1.00  0.00           C  
ATOM   4278  H5'   U   133      87.542  61.127 113.750  1.00  0.00           H  
ATOM   4279 H5''   U   133      88.070  60.574 112.349  1.00  0.00           H  
ATOM   4280  H4'   U   133      88.273  63.143 113.354  1.00  0.00           H  
ATOM   4281  H3'   U   133      88.351  62.142 110.711  1.00  0.00           H  
ATOM   4282  H1'   U   133      90.946  64.321 112.006  1.00  0.00           H  
ATOM   4283  H2'   U   133      89.326  64.070 109.974  1.00  0.00           H  
ATOM   4284 HO2'   U   133      87.827  65.285 111.559  1.00  0.00           H  
ATOM   4285  H3    U   133      93.419  63.349 108.308  1.00  0.00           H  
ATOM   4286  H5    U   133      92.413  59.787 110.024  1.00  0.00           H  
ATOM   4287  H6    U   133      91.019  60.930 111.435  1.00  0.00           H  
ATOM   4288  P     C   134      85.924  62.816 110.029  1.00  0.00           P  
ATOM   4289  OP2   C   134      86.157  61.365 109.822  1.00  0.00           O  
ATOM   4290  OP1   C   134      84.546  63.310 110.277  1.00  0.00           O  
ATOM   4291  O5'   C   134      86.506  63.595 108.766  1.00  0.00           O  
ATOM   4292  C5'   C   134      86.346  64.999 108.638  1.00  0.00           C  
ATOM   4293  C4'   C   134      87.229  65.564 107.552  1.00  0.00           C  
ATOM   4294  O4'   C   134      88.613  65.259 107.829  1.00  0.00           O  
ATOM   4295  C3'   C   134      87.006  65.012 106.153  1.00  0.00           C  
ATOM   4296  O3'   C   134      85.938  65.648 105.472  1.00  0.00           O  
ATOM   4297  C1'   C   134      89.326  64.985 106.640  1.00  0.00           C  
ATOM   4298  C2'   C   134      88.358  65.224 105.479  1.00  0.00           C  
ATOM   4299  O2'   C   134      88.504  66.563 105.029  1.00  0.00           O  
ATOM   4300  N1    C   134      89.806  63.581 106.692  1.00  0.00           N  
ATOM   4301  C2    C   134      90.884  63.216 105.876  1.00  0.00           C  
ATOM   4302  O2    C   134      91.402  64.069 105.138  1.00  0.00           O  
ATOM   4303  N3    C   134      91.341  61.943 105.905  1.00  0.00           N  
ATOM   4304  C4    C   134      90.768  61.046 106.706  1.00  0.00           C  
ATOM   4305  N4    C   134      91.252  59.801 106.702  1.00  0.00           N  
ATOM   4306  C5    C   134      89.670  61.385 107.547  1.00  0.00           C  
ATOM   4307  C6    C   134      89.227  62.647 107.511  1.00  0.00           C  
ATOM   4308  H5'   C   134      86.575  65.426 109.490  1.00  0.00           H  
ATOM   4309 H5''   C   134      85.411  65.196 108.423  1.00  0.00           H  
ATOM   4310  H4'   C   134      87.117  66.537 107.531  1.00  0.00           H  
ATOM   4311  H3'   C   134      86.822  64.051 106.213  1.00  0.00           H  
ATOM   4312  H1'   C   134      90.093  65.588 106.550  1.00  0.00           H  
ATOM   4313  H2'   C   134      88.503  64.581 104.755  1.00  0.00           H  
ATOM   4314 HO2'   C   134      87.629  66.903 104.749  1.00  0.00           H  
ATOM   4315  H42   C   134      90.852  59.119 107.280  1.00  0.00           H  
ATOM   4316  H41   C   134      92.007  59.572 106.121  1.00  0.00           H  
ATOM   4317  H5    C   134      89.255  60.718 108.134  1.00  0.00           H  
ATOM   4318  H6    C   134      88.473  62.900 108.082  1.00  0.00           H  
ATOM   4319  P     U   135      84.840  64.770 104.693  1.00  0.00           P  
ATOM   4320  OP2   U   135      84.423  63.659 105.586  1.00  0.00           O  
ATOM   4321  OP1   U   135      83.815  65.695 104.146  1.00  0.00           O  
ATOM   4322  O5'   U   135      85.644  64.144 103.469  1.00  0.00           O  
ATOM   4323  C5'   U   135      86.163  64.971 102.438  1.00  0.00           C  
ATOM   4324  C4'   U   135      87.113  64.214 101.543  1.00  0.00           C  
ATOM   4325  O4'   U   135      88.272  63.791 102.310  1.00  0.00           O  
ATOM   4326  C3'   U   135      86.582  62.920 100.944  1.00  0.00           C  
ATOM   4327  O3'   U   135      85.797  63.128  99.783  1.00  0.00           O  
ATOM   4328  C1'   U   135      88.696  62.518 101.902  1.00  0.00           C  
ATOM   4329  C2'   U   135      87.861  62.141 100.680  1.00  0.00           C  
ATOM   4330  O2'   U   135      88.514  62.606  99.508  1.00  0.00           O  
ATOM   4331  N1    U   135      88.501  61.574 103.030  1.00  0.00           N  
ATOM   4332  C2    U   135      89.218  60.392 102.994  1.00  0.00           C  
ATOM   4333  O2    U   135      89.986  60.106 102.092  1.00  0.00           O  
ATOM   4334  N3    U   135      89.007  59.551 104.058  1.00  0.00           N  
ATOM   4335  C4    U   135      88.169  59.762 105.132  1.00  0.00           C  
ATOM   4336  O4    U   135      88.087  58.905 106.013  1.00  0.00           O  
ATOM   4337  C5    U   135      87.460  61.005 105.102  1.00  0.00           C  
ATOM   4338  C6    U   135      87.648  61.844 104.079  1.00  0.00           C  
ATOM   4339  H5'   U   135      86.640  65.725 102.844  1.00  0.00           H  
ATOM   4340 H5''   U   135      85.421  65.314 101.899  1.00  0.00           H  
ATOM   4341  H4'   U   135      87.410  64.800 100.816  1.00  0.00           H  
ATOM   4342  H3'   U   135      86.048  62.442 101.612  1.00  0.00           H  
ATOM   4343  H1'   U   135      89.644  62.534 101.653  1.00  0.00           H  
ATOM   4344  H2'   U   135      87.692  61.176 100.641  1.00  0.00           H  
ATOM   4345 HO2'   U   135      87.840  62.928  98.873  1.00  0.00           H  
ATOM   4346  H3    U   135      89.505  58.707 104.052  1.00  0.00           H  
ATOM   4347  H5    U   135      86.843  61.239 105.827  1.00  0.00           H  
ATOM   4348  H6    U   135      87.151  62.688 104.081  1.00  0.00           H  
ATOM   4349  P     U   136      84.613  62.107  99.414  1.00  0.00           P  
ATOM   4350  OP2   U   136      83.992  61.646 100.681  1.00  0.00           O  
ATOM   4351  OP1   U   136      83.768  62.741  98.370  1.00  0.00           O  
ATOM   4352  O5'   U   136      85.366  60.868  98.754  1.00  0.00           O  
ATOM   4353  C5'   U   136      84.732  59.602  98.646  1.00  0.00           C  
ATOM   4354  C4'   U   136      85.612  58.492  99.164  1.00  0.00           C  
ATOM   4355  O4'   U   136      86.477  58.981 100.227  1.00  0.00           O  
ATOM   4356  C3'   U   136      84.897  57.308  99.796  1.00  0.00           C  
ATOM   4357  O3'   U   136      84.425  56.372  98.843  1.00  0.00           O  
ATOM   4358  C1'   U   136      86.548  58.074 101.300  1.00  0.00           C  
ATOM   4359  C2'   U   136      85.922  56.769 100.788  1.00  0.00           C  
ATOM   4360  O2'   U   136      86.919  55.999 100.130  1.00  0.00           O  
ATOM   4361  N1    U   136      85.782  58.661 102.425  1.00  0.00           N  
ATOM   4362  C2    U   136      85.896  58.043 103.657  1.00  0.00           C  
ATOM   4363  O2    U   136      86.588  57.057 103.845  1.00  0.00           O  
ATOM   4364  N3    U   136      85.171  58.621 104.669  1.00  0.00           N  
ATOM   4365  C4    U   136      84.357  59.731 104.580  1.00  0.00           C  
ATOM   4366  O4    U   136      83.768  60.131 105.585  1.00  0.00           O  
ATOM   4367  C5    U   136      84.287  60.318 103.277  1.00  0.00           C  
ATOM   4368  C6    U   136      84.985  59.776 102.273  1.00  0.00           C  
ATOM   4369  H5'   U   136      84.521  59.430  97.705  1.00  0.00           H  
ATOM   4370 H5''   U   136      83.899  59.616  99.163  1.00  0.00           H  
ATOM   4371  H4'   U   136      86.168  58.168  98.426  1.00  0.00           H  
ATOM   4372  H3'   U   136      84.136  57.658 100.305  1.00  0.00           H  
ATOM   4373  H1'   U   136      87.468  57.898 101.589  1.00  0.00           H  
ATOM   4374  H2'   U   136      85.493  56.265 101.510  1.00  0.00           H  
ATOM   4375 HO2'   U   136      86.514  55.539  99.365  1.00  0.00           H  
ATOM   4376  H3    U   136      85.237  58.199 105.550  1.00  0.00           H  
ATOM   4377  H5    U   136      83.733  61.111 103.122  1.00  0.00           H  
ATOM   4378  H6    U   136      84.919  60.195 101.391  1.00  0.00           H  
ATOM   4379  P     C   137      83.003  55.653  99.050  1.00  0.00           P  
ATOM   4380  OP2   C   137      82.025  56.681  99.486  1.00  0.00           O  
ATOM   4381  OP1   C   137      82.721  54.837  97.841  1.00  0.00           O  
ATOM   4382  O5'   C   137      83.249  54.656 100.268  1.00  0.00           O  
ATOM   4383  C5'   C   137      84.130  53.551 100.141  1.00  0.00           C  
ATOM   4384  C4'   C   137      84.473  52.954 101.483  1.00  0.00           C  
ATOM   4385  O4'   C   137      84.972  53.991 102.360  1.00  0.00           O  
ATOM   4386  C3'   C   137      83.323  52.375 102.277  1.00  0.00           C  
ATOM   4387  O3'   C   137      82.986  51.074 101.833  1.00  0.00           O  
ATOM   4388  C1'   C   137      84.596  53.730 103.703  1.00  0.00           C  
ATOM   4389  C2'   C   137      83.890  52.377 103.685  1.00  0.00           C  
ATOM   4390  O2'   C   137      84.860  51.366 103.871  1.00  0.00           O  
ATOM   4391  N1    C   137      83.728  54.830 104.146  1.00  0.00           N  
ATOM   4392  C2    C   137      83.468  54.956 105.504  1.00  0.00           C  
ATOM   4393  O2    C   137      83.978  54.138 106.288  1.00  0.00           O  
ATOM   4394  N3    C   137      82.679  55.954 105.931  1.00  0.00           N  
ATOM   4395  C4    C   137      82.168  56.818 105.057  1.00  0.00           C  
ATOM   4396  N4    C   137      81.402  57.804 105.533  1.00  0.00           N  
ATOM   4397  C5    C   137      82.419  56.716 103.663  1.00  0.00           C  
ATOM   4398  C6    C   137      83.190  55.713 103.253  1.00  0.00           C  
ATOM   4399  H5'   C   137      84.955  53.849  99.704  1.00  0.00           H  
ATOM   4400 H5''   C   137      83.703  52.865  99.586  1.00  0.00           H  
ATOM   4401  H4'   C   137      85.194  52.157 101.246  1.00  0.00           H  
ATOM   4402  H3'   C   137      82.385  52.942 102.175  1.00  0.00           H  
ATOM   4403  H1'   C   137      85.409  53.656 104.439  1.00  0.00           H  
ATOM   4404  H2'   C   137      83.126  52.184 104.451  1.00  0.00           H  
ATOM   4405 HO2'   C   137      84.688  50.616 103.231  1.00  0.00           H  
ATOM   4406  H42   C   137      80.999  58.473 104.907  1.00  0.00           H  
ATOM   4407  H41   C   137      81.231  57.874 106.515  1.00  0.00           H  
ATOM   4408  H5    C   137      81.988  57.438 102.952  1.00  0.00           H  
ATOM   4409  H6    C   137      83.409  55.600 102.181  1.00  0.00           H  
ATOM   4410  P     U   138      81.442  50.672 101.738  1.00  0.00           P  
ATOM   4411  OP2   U   138      80.712  51.936 101.442  1.00  0.00           O  
ATOM   4412  OP1   U   138      81.305  49.497 100.832  1.00  0.00           O  
ATOM   4413  O5'   U   138      81.070  50.252 103.229  1.00  0.00           O  
ATOM   4414  C5'   U   138      81.593  49.057 103.786  1.00  0.00           C  
ATOM   4415  C4'   U   138      81.257  48.974 105.255  1.00  0.00           C  
ATOM   4416  O4'   U   138      81.827  50.108 105.958  1.00  0.00           O  
ATOM   4417  C3'   U   138      79.779  49.024 105.608  1.00  0.00           C  
ATOM   4418  O3'   U   138      79.134  47.767 105.473  1.00  0.00           O  
ATOM   4419  C1'   U   138      80.932  50.571 106.970  1.00  0.00           C  
ATOM   4420  C2'   U   138      79.796  49.549 107.036  1.00  0.00           C  
ATOM   4421  O2'   U   138      80.148  48.527 107.958  1.00  0.00           O  
ATOM   4422  N1    U   138      80.446  51.932 106.636  1.00  0.00           N  
ATOM   4423  C2    U   138      79.856  52.660 107.653  1.00  0.00           C  
ATOM   4424  O2    U   138      79.725  52.233 108.787  1.00  0.00           O  
ATOM   4425  N3    U   138      79.422  53.913 107.297  1.00  0.00           N  
ATOM   4426  C4    U   138      79.514  54.503 106.054  1.00  0.00           C  
ATOM   4427  O4    U   138      79.074  55.643 105.892  1.00  0.00           O  
ATOM   4428  C5    U   138      80.135  53.693 105.052  1.00  0.00           C  
ATOM   4429  C6    U   138      80.568  52.468 105.371  1.00  0.00           C  
ATOM   4430  H5'   U   138      82.684  49.024 103.655  1.00  0.00           H  
ATOM   4431 H5''   U   138      81.178  48.183 103.263  1.00  0.00           H  
ATOM   4432  H4'   U   138      81.642  48.148 105.618  1.00  0.00           H  
ATOM   4433  H3'   U   138      79.332  49.678 105.031  1.00  0.00           H  
ATOM   4434  H1'   U   138      81.397  50.598 107.833  1.00  0.00           H  
ATOM   4435  H2'   U   138      78.945  49.974 107.274  1.00  0.00           H  
ATOM   4436 HO2'   U   138      79.994  47.655 107.541  1.00  0.00           H  
ATOM   4437  H3    U   138      79.000  54.445 108.003  1.00  0.00           H  
ATOM   4438  H5    U   138      80.242  54.033 104.139  1.00  0.00           H  
ATOM   4439  H6    U   138      80.988  51.933 104.667  1.00  0.00           H  
ATOM   4440  P     G   139      77.578  47.696 105.076  1.00  0.00           P  
ATOM   4441  OP2   G   139      77.317  48.735 104.048  1.00  0.00           O  
ATOM   4442  OP1   G   139      77.242  46.278 104.788  1.00  0.00           O  
ATOM   4443  O5'   G   139      76.818  48.121 106.411  1.00  0.00           O  
ATOM   4444  C5'   G   139      76.843  47.288 107.560  1.00  0.00           C  
ATOM   4445  C4'   G   139      76.208  47.965 108.749  1.00  0.00           C  
ATOM   4446  O4'   G   139      76.935  49.180 109.068  1.00  0.00           O  
ATOM   4447  C3'   G   139      74.772  48.431 108.563  1.00  0.00           C  
ATOM   4448  O3'   G   139      73.825  47.389 108.732  1.00  0.00           O  
ATOM   4449  C1'   G   139      76.024  50.202 109.501  1.00  0.00           C  
ATOM   4450  C2'   G   139      74.647  49.543 109.595  1.00  0.00           C  
ATOM   4451  O2'   G   139      74.476  49.015 110.903  1.00  0.00           O  
ATOM   4452  N1    G   139      74.579  55.020 108.715  1.00  0.00           N  
ATOM   4453  C2    G   139      74.371  54.211 109.807  1.00  0.00           C  
ATOM   4454  N2    G   139      73.690  54.753 110.828  1.00  0.00           N  
ATOM   4455  N3    G   139      74.801  52.964 109.894  1.00  0.00           N  
ATOM   4456  C4    G   139      75.465  52.579 108.784  1.00  0.00           C  
ATOM   4457  C5    G   139      75.726  53.306 107.641  1.00  0.00           C  
ATOM   4458  C6    G   139      75.259  54.644 107.561  1.00  0.00           C  
ATOM   4459  O6    G   139      75.390  55.450 106.633  1.00  0.00           O  
ATOM   4460  N7    G   139      76.440  52.546 106.726  1.00  0.00           N  
ATOM   4461  C8    G   139      76.596  51.393 107.317  1.00  0.00           C  
ATOM   4462  N9    G   139      76.030  51.344 108.567  1.00  0.00           N  
ATOM   4463  H5'   G   139      77.773  47.068 107.777  1.00  0.00           H  
ATOM   4464 H5''   G   139      76.356  46.460 107.365  1.00  0.00           H  
ATOM   4465  H4'   G   139      76.247  47.358 109.518  1.00  0.00           H  
ATOM   4466  H3'   G   139      74.671  48.814 107.666  1.00  0.00           H  
ATOM   4467  H1'   G   139      76.301  50.506 110.391  1.00  0.00           H  
ATOM   4468  H2'   G   139      73.932  50.171 109.361  1.00  0.00           H  
ATOM   4469 HO2'   G   139      74.160  48.090 110.834  1.00  0.00           H  
ATOM   4470  H1    G   139      74.219  55.931 108.749  1.00  0.00           H  
ATOM   4471  H22   G   139      73.513  54.224 111.634  1.00  0.00           H  
ATOM   4472  H21   G   139      73.369  55.677 110.770  1.00  0.00           H  
ATOM   4473  H8    G   139      77.072  50.639 106.909  1.00  0.00           H  
ATOM   4474  P     U   140      72.430  47.430 107.937  1.00  0.00           P  
ATOM   4475  OP2   U   140      72.695  47.943 106.569  1.00  0.00           O  
ATOM   4476  OP1   U   140      71.762  46.115 108.110  1.00  0.00           O  
ATOM   4477  O5'   U   140      71.574  48.524 108.716  1.00  0.00           O  
ATOM   4478  C5'   U   140      71.126  48.291 110.044  1.00  0.00           C  
ATOM   4479  C4'   U   140      70.423  49.496 110.615  1.00  0.00           C  
ATOM   4480  O4'   U   140      71.341  50.617 110.685  1.00  0.00           O  
ATOM   4481  C3'   U   140      69.247  50.030 109.810  1.00  0.00           C  
ATOM   4482  O3'   U   140      68.045  49.315 110.043  1.00  0.00           O  
ATOM   4483  C1'   U   140      70.669  51.835 110.363  1.00  0.00           C  
ATOM   4484  C2'   U   140      69.184  51.488 110.242  1.00  0.00           C  
ATOM   4485  O2'   U   140      68.574  51.622 111.517  1.00  0.00           O  
ATOM   4486  N1    U   140      71.216  52.406 109.108  1.00  0.00           N  
ATOM   4487  C2    U   140      70.922  53.729 108.836  1.00  0.00           C  
ATOM   4488  O2    U   140      70.247  54.426 109.572  1.00  0.00           O  
ATOM   4489  N3    U   140      71.451  54.215 107.664  1.00  0.00           N  
ATOM   4490  C4    U   140      72.226  53.528 106.755  1.00  0.00           C  
ATOM   4491  O4    U   140      72.627  54.107 105.743  1.00  0.00           O  
ATOM   4492  C5    U   140      72.490  52.164 107.102  1.00  0.00           C  
ATOM   4493  C6    U   140      71.988  51.667 108.237  1.00  0.00           C  
ATOM   4494  H5'   U   140      71.898  48.074 110.608  1.00  0.00           H  
ATOM   4495 H5''   U   140      70.507  47.530 110.043  1.00  0.00           H  
ATOM   4496  H4'   U   140      70.114  49.280 111.520  1.00  0.00           H  
ATOM   4497  H3'   U   140      69.465  49.988 108.855  1.00  0.00           H  
ATOM   4498  H1'   U   140      70.795  52.478 111.091  1.00  0.00           H  
ATOM   4499  H2'   U   140      68.739  52.044 109.567  1.00  0.00           H  
ATOM   4500 HO2'   U   140      68.046  50.818 111.705  1.00  0.00           H  
ATOM   4501  H3    U   140      71.254  55.150 107.452  1.00  0.00           H  
ATOM   4502  H5    U   140      73.034  51.602 106.512  1.00  0.00           H  
ATOM   4503  H6    U   140      72.182  50.731 108.452  1.00  0.00           H  
ATOM   4504  P     U   141      66.941  49.186 108.882  1.00  0.00           P  
ATOM   4505  OP2   U   141      67.652  48.999 107.593  1.00  0.00           O  
ATOM   4506  OP1   U   141      65.931  48.187 109.317  1.00  0.00           O  
ATOM   4507  O5'   U   141      66.241  50.617 108.858  1.00  0.00           O  
ATOM   4508  C5'   U   141      65.421  51.047 109.934  1.00  0.00           C  
ATOM   4509  C4'   U   141      64.946  52.466 109.740  1.00  0.00           C  
ATOM   4510  O4'   U   141      66.082  53.369 109.717  1.00  0.00           O  
ATOM   4511  C3'   U   141      64.215  52.756 108.438  1.00  0.00           C  
ATOM   4512  O3'   U   141      62.849  52.381 108.474  1.00  0.00           O  
ATOM   4513  C1'   U   141      65.871  54.411 108.758  1.00  0.00           C  
ATOM   4514  C2'   U   141      64.434  54.252 108.261  1.00  0.00           C  
ATOM   4515  O2'   U   141      63.570  55.002 109.103  1.00  0.00           O  
ATOM   4516  N1    U   141      66.862  54.301 107.660  1.00  0.00           N  
ATOM   4517  C2    U   141      67.035  55.410 106.853  1.00  0.00           C  
ATOM   4518  O2    U   141      66.419  56.451 107.010  1.00  0.00           O  
ATOM   4519  N3    U   141      67.963  55.263 105.851  1.00  0.00           N  
ATOM   4520  C4    U   141      68.719  54.144 105.575  1.00  0.00           C  
ATOM   4521  O4    U   141      69.512  54.166 104.633  1.00  0.00           O  
ATOM   4522  C5    U   141      68.485  53.034 106.450  1.00  0.00           C  
ATOM   4523  C6    U   141      67.590  53.151 107.435  1.00  0.00           C  
ATOM   4524  H5'   U   141      65.933  50.993 110.767  1.00  0.00           H  
ATOM   4525 H5''   U   141      64.643  50.455 109.999  1.00  0.00           H  
ATOM   4526  H4'   U   141      64.364  52.706 110.491  1.00  0.00           H  
ATOM   4527  H3'   U   141      64.661  52.278 107.706  1.00  0.00           H  
ATOM   4528  H1'   U   141      65.970  55.282 109.196  1.00  0.00           H  
ATOM   4529  H2'   U   141      64.348  54.520 107.322  1.00  0.00           H  
ATOM   4530 HO2'   U   141      62.817  54.436 109.372  1.00  0.00           H  
ATOM   4531  H3    U   141      68.101  56.037 105.268  1.00  0.00           H  
ATOM   4532  H5    U   141      68.981  52.197 106.327  1.00  0.00           H  
ATOM   4533  H6    U   141      67.448  52.379 108.020  1.00  0.00           H  
ATOM   4534  P     G   142      62.106  51.899 107.132  1.00  0.00           P  
ATOM   4535  OP2   G   142      63.059  51.069 106.352  1.00  0.00           O  
ATOM   4536  OP1   G   142      60.785  51.339 107.513  1.00  0.00           O  
ATOM   4537  O5'   G   142      61.853  53.250 106.325  1.00  0.00           O  
ATOM   4538  C5'   G   142      60.931  54.219 106.797  1.00  0.00           C  
ATOM   4539  C4'   G   142      60.990  55.485 105.979  1.00  0.00           C  
ATOM   4540  O4'   G   142      62.321  56.059 106.058  1.00  0.00           O  
ATOM   4541  C3'   G   142      60.742  55.328 104.486  1.00  0.00           C  
ATOM   4542  O3'   G   142      59.365  55.259 104.157  1.00  0.00           O  
ATOM   4543  C1'   G   142      62.689  56.631 104.794  1.00  0.00           C  
ATOM   4544  C2'   G   142      61.450  56.542 103.902  1.00  0.00           C  
ATOM   4545  O2'   G   142      60.676  57.721 104.071  1.00  0.00           O  
ATOM   4546  N1    G   142      66.307  56.689 101.214  1.00  0.00           N  
ATOM   4547  C2    G   142      65.318  57.606 101.472  1.00  0.00           C  
ATOM   4548  N2    G   142      65.282  58.683 100.674  1.00  0.00           N  
ATOM   4549  N3    G   142      64.427  57.479 102.442  1.00  0.00           N  
ATOM   4550  C4    G   142      64.606  56.342 103.146  1.00  0.00           C  
ATOM   4551  C5    G   142      65.561  55.362 102.971  1.00  0.00           C  
ATOM   4552  C6    G   142      66.510  55.511 101.926  1.00  0.00           C  
ATOM   4553  O6    G   142      67.433  54.752 101.611  1.00  0.00           O  
ATOM   4554  N7    G   142      65.404  54.349 103.906  1.00  0.00           N  
ATOM   4555  C8    G   142      64.377  54.724 104.619  1.00  0.00           C  
ATOM   4556  N9    G   142      63.844  55.923 104.212  1.00  0.00           N  
ATOM   4557  H5'   G   142      61.138  54.431 107.731  1.00  0.00           H  
ATOM   4558 H5''   G   142      60.024  53.849 106.748  1.00  0.00           H  
ATOM   4559  H4'   G   142      60.344  56.129 106.342  1.00  0.00           H  
ATOM   4560  H3'   G   142      61.188  54.514 104.170  1.00  0.00           H  
ATOM   4561  H1'   G   142      62.921  57.573 104.937  1.00  0.00           H  
ATOM   4562  H2'   G   142      61.694  56.400 102.964  1.00  0.00           H  
ATOM   4563 HO2'   G   142      59.743  57.471 104.228  1.00  0.00           H  
ATOM   4564  H1    G   142      66.919  56.876 100.471  1.00  0.00           H  
ATOM   4565  H22   G   142      64.598  59.372 100.810  1.00  0.00           H  
ATOM   4566  H21   G   142      65.939  58.785  99.953  1.00  0.00           H  
ATOM   4567  H8    G   142      64.023  54.203 105.370  1.00  0.00           H  
ATOM   4568  P     A   143      58.885  54.447 102.856  1.00  0.00           P  
ATOM   4569  OP2   A   143      59.666  53.186 102.788  1.00  0.00           O  
ATOM   4570  OP1   A   143      57.402  54.393 102.868  1.00  0.00           O  
ATOM   4571  O5'   A   143      59.336  55.370 101.638  1.00  0.00           O  
ATOM   4572  C5'   A   143      58.743  56.643 101.429  1.00  0.00           C  
ATOM   4573  C4'   A   143      59.409  57.386 100.299  1.00  0.00           C  
ATOM   4574  O4'   A   143      60.804  57.625 100.622  1.00  0.00           O  
ATOM   4575  C3'   A   143      59.457  56.663  98.962  1.00  0.00           C  
ATOM   4576  O3'   A   143      58.248  56.771  98.230  1.00  0.00           O  
ATOM   4577  C1'   A   143      61.611  57.506  99.447  1.00  0.00           C  
ATOM   4578  C2'   A   143      60.648  57.316  98.274  1.00  0.00           C  
ATOM   4579  O2'   A   143      60.305  58.590  97.749  1.00  0.00           O  
ATOM   4580  N1    A   143      65.814  55.227  97.523  1.00  0.00           N  
ATOM   4581  C2    A   143      65.138  56.324  97.158  1.00  0.00           C  
ATOM   4582  N3    A   143      64.049  56.861  97.704  1.00  0.00           N  
ATOM   4583  C4    A   143      63.641  56.137  98.763  1.00  0.00           C  
ATOM   4584  C5    A   143      64.232  54.989  99.257  1.00  0.00           C  
ATOM   4585  C6    A   143      65.379  54.524  98.590  1.00  0.00           C  
ATOM   4586  N6    A   143      66.052  53.430  98.953  1.00  0.00           N  
ATOM   4587  N7    A   143      63.536  54.517 100.361  1.00  0.00           N  
ATOM   4588  C8    A   143      62.557  55.375 100.506  1.00  0.00           C  
ATOM   4589  N9    A   143      62.560  56.383  99.574  1.00  0.00           N  
ATOM   4590  H5'   A   143      58.824  57.172 102.252  1.00  0.00           H  
ATOM   4591 H5''   A   143      57.794  56.524 101.219  1.00  0.00           H  
ATOM   4592  H4'   A   143      58.958  58.249 100.177  1.00  0.00           H  
ATOM   4593  H3'   A   143      59.656  55.715  99.116  1.00  0.00           H  
ATOM   4594  H1'   A   143      62.109  58.341  99.328  1.00  0.00           H  
ATOM   4595  H2'   A   143      61.031  56.731  97.586  1.00  0.00           H  
ATOM   4596 HO2'   A   143      59.331  58.644  97.654  1.00  0.00           H  
ATOM   4597  H2    A   143      65.495  56.798  96.378  1.00  0.00           H  
ATOM   4598  H61   A   143      66.847  53.153  98.448  1.00  0.00           H  
ATOM   4599  H62   A   143      65.756  52.904  99.724  1.00  0.00           H  
ATOM   4600  H8    A   143      61.884  55.305 101.216  1.00  0.00           H  
ATOM   4601  P     U   144      57.699  55.515  97.378  1.00  0.00           P  
ATOM   4602  OP2   U   144      57.811  54.280  98.200  1.00  0.00           O  
ATOM   4603  OP1   U   144      56.374  55.932  96.862  1.00  0.00           O  
ATOM   4604  O5'   U   144      58.711  55.384  96.154  1.00  0.00           O  
ATOM   4605  C5'   U   144      58.772  56.387  95.130  1.00  0.00           C  
ATOM   4606  C4'   U   144      60.019  56.211  94.298  1.00  0.00           C  
ATOM   4607  O4'   U   144      61.178  56.195  95.180  1.00  0.00           O  
ATOM   4608  C3'   U   144      60.143  54.913  93.510  1.00  0.00           C  
ATOM   4609  O3'   U   144      59.430  54.956  92.272  1.00  0.00           O  
ATOM   4610  C1'   U   144      62.170  55.343  94.645  1.00  0.00           C  
ATOM   4611  C2'   U   144      61.652  54.816  93.304  1.00  0.00           C  
ATOM   4612  O2'   U   144      62.128  55.673  92.287  1.00  0.00           O  
ATOM   4613  N1    U   144      62.476  54.279  95.615  1.00  0.00           N  
ATOM   4614  C2    U   144      63.666  53.577  95.449  1.00  0.00           C  
ATOM   4615  O2    U   144      64.434  53.780  94.519  1.00  0.00           O  
ATOM   4616  N3    U   144      63.915  52.619  96.407  1.00  0.00           N  
ATOM   4617  C4    U   144      63.108  52.286  97.481  1.00  0.00           C  
ATOM   4618  O4    U   144      63.472  51.404  98.262  1.00  0.00           O  
ATOM   4619  C5    U   144      61.889  53.039  97.573  1.00  0.00           C  
ATOM   4620  C6    U   144      61.621  53.984  96.662  1.00  0.00           C  
ATOM   4621  H5'   U   144      58.767  57.389  95.582  1.00  0.00           H  
ATOM   4622 H5''   U   144      57.884  56.322  94.483  1.00  0.00           H  
ATOM   4623  H4'   U   144      59.987  57.047  93.584  1.00  0.00           H  
ATOM   4624  H3'   U   144      59.715  54.041  94.026  1.00  0.00           H  
ATOM   4625  H1'   U   144      63.119  55.859  94.440  1.00  0.00           H  
ATOM   4626  H2'   U   144      61.974  53.812  92.993  1.00  0.00           H  
ATOM   4627 HO2'   U   144      61.433  55.763  91.573  1.00  0.00           H  
ATOM   4628  H3    U   144      64.770  52.107  96.315  1.00  0.00           H  
ATOM   4629  H5    U   144      61.176  52.839  98.388  1.00  0.00           H  
ATOM   4630  H6    U   144      60.682  54.551  96.750  1.00  0.00           H  
ATOM   4631  P     A   145      58.447  53.753  91.862  1.00  0.00           P  
ATOM   4632  OP2   A   145      57.483  53.549  92.972  1.00  0.00           O  
ATOM   4633  OP1   A   145      57.943  54.016  90.491  1.00  0.00           O  
ATOM   4634  O5'   A   145      59.403  52.479  91.800  1.00  0.00           O  
ATOM   4635  C5'   A   145      60.420  52.378  90.815  1.00  0.00           C  
ATOM   4636  C4'   A   145      61.392  51.270  91.133  1.00  0.00           C  
ATOM   4637  O4'   A   145      62.033  51.529  92.417  1.00  0.00           O  
ATOM   4638  C3'   A   145      60.787  49.888  91.332  1.00  0.00           C  
ATOM   4639  O3'   A   145      60.476  49.238  90.112  1.00  0.00           O  
ATOM   4640  C1'   A   145      62.330  50.324  93.065  1.00  0.00           C  
ATOM   4641  C2'   A   145      61.909  49.202  92.113  1.00  0.00           C  
ATOM   4642  O2'   A   145      63.000  48.876  91.265  1.00  0.00           O  
ATOM   4643  N1    A   145      62.123  48.461  97.865  1.00  0.00           N  
ATOM   4644  C2    A   145      63.006  48.295  96.873  1.00  0.00           C  
ATOM   4645  N3    A   145      62.999  48.811  95.646  1.00  0.00           N  
ATOM   4646  C4    A   145      61.919  49.592  95.465  1.00  0.00           C  
ATOM   4647  C5    A   145      60.926  49.859  96.388  1.00  0.00           C  
ATOM   4648  C6    A   145      61.050  49.253  97.651  1.00  0.00           C  
ATOM   4649  N6    A   145      60.169  49.416  98.641  1.00  0.00           N  
ATOM   4650  N7    A   145      59.970  50.709  95.849  1.00  0.00           N  
ATOM   4651  C8    A   145      60.400  50.934  94.632  1.00  0.00           C  
ATOM   4652  N9    A   145      61.575  50.290  94.332  1.00  0.00           N  
ATOM   4653  H5'   A   145      60.908  53.227  90.770  1.00  0.00           H  
ATOM   4654 H5''   A   145      60.007  52.201  89.944  1.00  0.00           H  
ATOM   4655  H4'   A   145      62.079  51.240  90.435  1.00  0.00           H  
ATOM   4656  H3'   A   145      59.987  49.966  91.894  1.00  0.00           H  
ATOM   4657  H1'   A   145      63.289  50.247  93.254  1.00  0.00           H  
ATOM   4658  H2'   A   145      61.579  48.418  92.600  1.00  0.00           H  
ATOM   4659 HO2'   A   145      63.419  48.051  91.589  1.00  0.00           H  
ATOM   4660  H2    A   145      63.766  47.712  97.079  1.00  0.00           H  
ATOM   4661  H61   A   145      60.309  48.967  99.501  1.00  0.00           H  
ATOM   4662  H62   A   145      59.383  49.987  98.508  1.00  0.00           H  
ATOM   4663  H8    A   145      59.927  51.509  93.995  1.00  0.00           H  
ATOM   4664  P     U   146      59.208  48.261  90.039  1.00  0.00           P  
ATOM   4665  OP2   U   146      58.197  48.840  90.959  1.00  0.00           O  
ATOM   4666  OP1   U   146      58.890  48.115  88.596  1.00  0.00           O  
ATOM   4667  O5'   U   146      59.623  46.829  90.600  1.00  0.00           O  
ATOM   4668  C5'   U   146      60.565  46.021  89.912  1.00  0.00           C  
ATOM   4669  C4'   U   146      60.786  44.703  90.613  1.00  0.00           C  
ATOM   4670  O4'   U   146      61.544  44.863  91.836  1.00  0.00           O  
ATOM   4671  C3'   U   146      59.536  43.970  91.073  1.00  0.00           C  
ATOM   4672  O3'   U   146      58.850  43.327  90.013  1.00  0.00           O  
ATOM   4673  C1'   U   146      61.163  43.870  92.770  1.00  0.00           C  
ATOM   4674  C2'   U   146      60.099  43.004  92.103  1.00  0.00           C  
ATOM   4675  O2'   U   146      60.726  41.893  91.479  1.00  0.00           O  
ATOM   4676  N1    U   146      60.657  44.543  93.991  1.00  0.00           N  
ATOM   4677  C2    U   146      60.601  43.790  95.149  1.00  0.00           C  
ATOM   4678  O2    U   146      60.945  42.622  95.201  1.00  0.00           O  
ATOM   4679  N3    U   146      60.127  44.455  96.253  1.00  0.00           N  
ATOM   4680  C4    U   146      59.711  45.767  96.319  1.00  0.00           C  
ATOM   4681  O4    U   146      59.308  46.221  97.391  1.00  0.00           O  
ATOM   4682  C5    U   146      59.797  46.485  95.084  1.00  0.00           C  
ATOM   4683  C6    U   146      60.256  45.862  93.993  1.00  0.00           C  
ATOM   4684  H5'   U   146      61.418  46.500  89.858  1.00  0.00           H  
ATOM   4685 H5''   U   146      60.237  45.848  89.005  1.00  0.00           H  
ATOM   4686  H4'   U   146      61.285  44.125  90.000  1.00  0.00           H  
ATOM   4687  H3'   U   146      58.926  44.594  91.518  1.00  0.00           H  
ATOM   4688  H1'   U   146      61.934  43.311  93.003  1.00  0.00           H  
ATOM   4689  H2'   U   146      59.412  42.720  92.742  1.00  0.00           H  
ATOM   4690 HO2'   U   146      60.099  41.139  91.463  1.00  0.00           H  
ATOM   4691  H3    U   146      60.079  43.939  97.085  1.00  0.00           H  
ATOM   4692  H5    U   146      59.522  47.425  95.039  1.00  0.00           H  
ATOM   4693  H6    U   146      60.304  46.374  93.160  1.00  0.00           H  
ATOM   4694  P     G   147      57.254  43.156  90.067  1.00  0.00           P  
ATOM   4695  OP2   G   147      56.708  44.212  90.958  1.00  0.00           O  
ATOM   4696  OP1   G   147      56.755  43.041  88.673  1.00  0.00           O  
ATOM   4697  O5'   G   147      57.040  41.748  90.784  1.00  0.00           O  
ATOM   4698  C5'   G   147      57.130  40.536  90.050  1.00  0.00           C  
ATOM   4699  C4'   G   147      57.518  39.376  90.940  1.00  0.00           C  
ATOM   4700  O4'   G   147      58.520  39.807  91.893  1.00  0.00           O  
ATOM   4701  C3'   G   147      56.399  38.799  91.791  1.00  0.00           C  
ATOM   4702  O3'   G   147      55.621  37.839  91.086  1.00  0.00           O  
ATOM   4703  C1'   G   147      58.273  39.227  93.165  1.00  0.00           C  
ATOM   4704  C2'   G   147      57.159  38.194  92.966  1.00  0.00           C  
ATOM   4705  O2'   G   147      57.732  36.933  92.680  1.00  0.00           O  
ATOM   4706  N1    G   147      58.138  40.621  98.042  1.00  0.00           N  
ATOM   4707  C2    G   147      58.575  39.445  97.485  1.00  0.00           C  
ATOM   4708  N2    G   147      59.029  38.516  98.338  1.00  0.00           N  
ATOM   4709  N3    G   147      58.565  39.197  96.188  1.00  0.00           N  
ATOM   4710  C4    G   147      58.079  40.238  95.480  1.00  0.00           C  
ATOM   4711  C5    G   147      57.621  41.455  95.942  1.00  0.00           C  
ATOM   4712  C6    G   147      57.631  41.705  97.333  1.00  0.00           C  
ATOM   4713  O6    G   147      57.255  42.716  97.937  1.00  0.00           O  
ATOM   4714  N7    G   147      57.203  42.259  94.888  1.00  0.00           N  
ATOM   4715  C8    G   147      57.408  41.529  93.825  1.00  0.00           C  
ATOM   4716  N9    G   147      57.935  40.288  94.113  1.00  0.00           N  
ATOM   4717  H5'   G   147      57.802  40.637  89.345  1.00  0.00           H  
ATOM   4718 H5''   G   147      56.261  40.347  89.638  1.00  0.00           H  
ATOM   4719  H4'   G   147      57.850  38.598  90.237  1.00  0.00           H  
ATOM   4720  H3'   G   147      55.657  39.546  92.112  1.00  0.00           H  
ATOM   4721  H1'   G   147      59.131  38.692  93.597  1.00  0.00           H  
ATOM   4722  H2'   G   147      56.515  38.009  93.837  1.00  0.00           H  
ATOM   4723 HO2'   G   147      57.246  36.511  91.914  1.00  0.00           H  
ATOM   4724  H1    G   147      58.187  40.707  99.037  1.00  0.00           H  
ATOM   4725  H22   G   147      59.359  37.638  97.991  1.00  0.00           H  
ATOM   4726  H21   G   147      59.037  38.700  99.320  1.00  0.00           H  
ATOM   4727  H8    G   147      57.180  41.869  92.803  1.00  0.00           H  
ATOM   4728  P     G   148      54.071  37.624  91.470  1.00  0.00           P  
ATOM   4729  OP2   G   148      53.416  38.959  91.535  1.00  0.00           O  
ATOM   4730  OP1   G   148      53.539  36.588  90.543  1.00  0.00           O  
ATOM   4731  O5'   G   148      54.102  37.000  92.939  1.00  0.00           O  
ATOM   4732  C5'   G   148      54.535  35.640  93.160  1.00  0.00           C  
ATOM   4733  C4'   G   148      54.546  35.321  94.640  1.00  0.00           C  
ATOM   4734  O4'   G   148      55.457  36.225  95.318  1.00  0.00           O  
ATOM   4735  C3'   G   148      53.226  35.497  95.377  1.00  0.00           C  
ATOM   4736  O3'   G   148      52.371  34.367  95.207  1.00  0.00           O  
ATOM   4737  C1'   G   148      54.979  36.455  96.643  1.00  0.00           C  
ATOM   4738  C2'   G   148      53.683  35.661  96.823  1.00  0.00           C  
ATOM   4739  O2'   G   148      53.973  34.434  97.461  1.00  0.00           O  
ATOM   4740  N1    G   148      54.807  40.141 100.134  1.00  0.00           N  
ATOM   4741  C2    G   148      54.975  38.789 100.303  1.00  0.00           C  
ATOM   4742  N2    G   148      55.111  38.366 101.567  1.00  0.00           N  
ATOM   4743  N3    G   148      55.004  37.918  99.309  1.00  0.00           N  
ATOM   4744  C4    G   148      54.841  38.517  98.110  1.00  0.00           C  
ATOM   4745  C5    G   148      54.663  39.856  97.834  1.00  0.00           C  
ATOM   4746  C6    G   148      54.642  40.780  98.910  1.00  0.00           C  
ATOM   4747  O6    G   148      54.501  42.011  98.871  1.00  0.00           O  
ATOM   4748  N7    G   148      54.527  40.064  96.468  1.00  0.00           N  
ATOM   4749  C8    G   148      54.628  38.873  95.946  1.00  0.00           C  
ATOM   4750  N9    G   148      54.821  37.886  96.884  1.00  0.00           N  
ATOM   4751  H5'   G   148      55.542  35.493  92.744  1.00  0.00           H  
ATOM   4752 H5''   G   148      53.866  34.942  92.637  1.00  0.00           H  
ATOM   4753  H4'   G   148      54.824  34.258  94.684  1.00  0.00           H  
ATOM   4754  H3'   G   148      52.624  36.342  95.011  1.00  0.00           H  
ATOM   4755  H1'   G   148      55.686  36.088  97.400  1.00  0.00           H  
ATOM   4756  H2'   G   148      52.917  36.126  97.459  1.00  0.00           H  
ATOM   4757 HO2'   G   148      53.356  34.308  98.239  1.00  0.00           H  
ATOM   4758  H1    G   148      54.802  40.712 100.954  1.00  0.00           H  
ATOM   4759  H22   G   148      55.236  37.391 101.756  1.00  0.00           H  
ATOM   4760  H21   G   148      55.089  39.022 102.320  1.00  0.00           H  
ATOM   4761  H8    G   148      54.563  38.677  94.864  1.00  0.00           H  
ATOM   4762  P     A   149      50.768  34.554  95.299  1.00  0.00           P  
ATOM   4763  OP2   A   149      50.367  35.794  94.599  1.00  0.00           O  
ATOM   4764  OP1   A   149      50.159  33.265  94.903  1.00  0.00           O  
ATOM   4765  O5'   A   149      50.489  34.739  96.855  1.00  0.00           O  
ATOM   4766  C5'   A   149      50.629  33.629  97.751  1.00  0.00           C  
ATOM   4767  C4'   A   149      50.620  34.105  99.186  1.00  0.00           C  
ATOM   4768  O4'   A   149      51.681  35.080  99.385  1.00  0.00           O  
ATOM   4769  C3'   A   149      49.380  34.825  99.699  1.00  0.00           C  
ATOM   4770  O3'   A   149      48.355  33.912 100.076  1.00  0.00           O  
ATOM   4771  C1'   A   149      51.307  35.998 100.394  1.00  0.00           C  
ATOM   4772  C2'   A   149      49.938  35.554 100.916  1.00  0.00           C  
ATOM   4773  O2'   A   149      50.139  34.697 102.022  1.00  0.00           O  
ATOM   4774  N1    A   149      51.627  41.023 101.375  1.00  0.00           N  
ATOM   4775  C2    A   149      51.768  39.949 102.151  1.00  0.00           C  
ATOM   4776  N3    A   149      51.676  38.664 101.831  1.00  0.00           N  
ATOM   4777  C4    A   149      51.412  38.518 100.524  1.00  0.00           C  
ATOM   4778  C5    A   149      51.241  39.526  99.599  1.00  0.00           C  
ATOM   4779  C6    A   149      51.349  40.840 100.066  1.00  0.00           C  
ATOM   4780  N6    A   149      51.186  41.903  99.294  1.00  0.00           N  
ATOM   4781  N7    A   149      50.987  39.002  98.341  1.00  0.00           N  
ATOM   4782  C8    A   149      51.005  37.710  98.529  1.00  0.00           C  
ATOM   4783  N9    A   149      51.249  37.345  99.831  1.00  0.00           N  
ATOM   4784  H5'   A   149      51.567  33.093  97.546  1.00  0.00           H  
ATOM   4785 H5''   A   149      49.809  32.912  97.595  1.00  0.00           H  
ATOM   4786  H4'   A   149      50.722  33.182  99.776  1.00  0.00           H  
ATOM   4787  H3'   A   149      48.898  35.467  98.946  1.00  0.00           H  
ATOM   4788  H1'   A   149      51.983  36.033 101.260  1.00  0.00           H  
ATOM   4789  H2'   A   149      49.263  36.337 101.288  1.00  0.00           H  
ATOM   4790 HO2'   A   149      49.475  33.949 101.990  1.00  0.00           H  
ATOM   4791  H2    A   149      51.990  40.155 103.207  1.00  0.00           H  
ATOM   4792  H61   A   149      51.269  42.821  99.682  1.00  0.00           H  
ATOM   4793  H62   A   149      50.979  41.789  98.323  1.00  0.00           H  
ATOM   4794  H8    A   149      50.837  36.981  97.722  1.00  0.00           H  
ATOM   4795  P     U   150      46.805  34.282  99.821  1.00  0.00           P  
ATOM   4796  OP2   U   150      46.662  34.887  98.469  1.00  0.00           O  
ATOM   4797  OP1   U   150      46.043  33.057 100.158  1.00  0.00           O  
ATOM   4798  O5'   U   150      46.475  35.407 100.900  1.00  0.00           O  
ATOM   4799  C5'   U   150      46.450  35.107 102.302  1.00  0.00           C  
ATOM   4800  C4'   U   150      46.424  36.382 103.111  1.00  0.00           C  
ATOM   4801  O4'   U   150      47.592  37.182 102.772  1.00  0.00           O  
ATOM   4802  C3'   U   150      45.253  37.326 102.868  1.00  0.00           C  
ATOM   4803  O3'   U   150      44.088  36.953 103.608  1.00  0.00           O  
ATOM   4804  C1'   U   150      47.268  38.557 102.825  1.00  0.00           C  
ATOM   4805  C2'   U   150      45.828  38.661 103.332  1.00  0.00           C  
ATOM   4806  O2'   U   150      45.871  38.786 104.739  1.00  0.00           O  
ATOM   4807  N1    U   150      47.464  39.149 101.491  1.00  0.00           N  
ATOM   4808  C2    U   150      47.728  40.514 101.422  1.00  0.00           C  
ATOM   4809  O2    U   150      47.762  41.235 102.409  1.00  0.00           O  
ATOM   4810  N3    U   150      47.938  41.002 100.152  1.00  0.00           N  
ATOM   4811  C4    U   150      47.897  40.287  98.967  1.00  0.00           C  
ATOM   4812  O4    U   150      48.113  40.868  97.901  1.00  0.00           O  
ATOM   4813  C5    U   150      47.598  38.891  99.118  1.00  0.00           C  
ATOM   4814  C6    U   150      47.398  38.382 100.341  1.00  0.00           C  
ATOM   4815  H5'   U   150      47.333  34.513 102.578  1.00  0.00           H  
ATOM   4816 H5''   U   150      45.565  34.499 102.543  1.00  0.00           H  
ATOM   4817  H4'   U   150      46.380  36.038 104.155  1.00  0.00           H  
ATOM   4818  H3'   U   150      44.905  37.339 101.825  1.00  0.00           H  
ATOM   4819  H1'   U   150      47.894  39.139 103.518  1.00  0.00           H  
ATOM   4820  H2'   U   150      45.230  39.520 102.996  1.00  0.00           H  
ATOM   4821 HO2'   U   150      45.098  38.294 105.142  1.00  0.00           H  
ATOM   4822  H3    U   150      48.139  41.980 100.077  1.00  0.00           H  
ATOM   4823  H5    U   150      47.532  38.241  98.232  1.00  0.00           H  
ATOM   4824  H6    U   150      47.171  37.310 100.436  1.00  0.00           H  
ATOM   4825  P     G   151      42.635  37.045 102.928  1.00  0.00           P  
ATOM   4826  OP2   G   151      42.744  36.534 101.538  1.00  0.00           O  
ATOM   4827  OP1   G   151      41.651  36.434 103.860  1.00  0.00           O  
ATOM   4828  O5'   G   151      42.340  38.609 102.857  1.00  0.00           O  
ATOM   4829  C5'   G   151      42.173  39.374 104.041  1.00  0.00           C  
ATOM   4830  C4'   G   151      42.110  40.851 103.742  1.00  0.00           C  
ATOM   4831  O4'   G   151      43.379  41.303 103.204  1.00  0.00           O  
ATOM   4832  C3'   G   151      41.131  41.272 102.657  1.00  0.00           C  
ATOM   4833  O3'   G   151      39.791  41.339 103.116  1.00  0.00           O  
ATOM   4834  C1'   G   151      43.144  42.396 102.372  1.00  0.00           C  
ATOM   4835  C2'   G   151      41.650  42.671 102.380  1.00  0.00           C  
ATOM   4836  O2'   G   151      41.333  43.558 103.443  1.00  0.00           O  
ATOM   4837  N1    G   151      44.184  44.225  97.736  1.00  0.00           N  
ATOM   4838  C2    G   151      43.684  44.873  98.839  1.00  0.00           C  
ATOM   4839  N2    G   151      43.424  46.181  98.695  1.00  0.00           N  
ATOM   4840  N3    G   151      43.454  44.283 100.001  1.00  0.00           N  
ATOM   4841  C4    G   151      43.769  42.971  99.972  1.00  0.00           C  
ATOM   4842  C5    G   151      44.274  42.229  98.925  1.00  0.00           C  
ATOM   4843  C6    G   151      44.515  42.874  97.684  1.00  0.00           C  
ATOM   4844  O6    G   151      44.960  42.389  96.638  1.00  0.00           O  
ATOM   4845  N7    G   151      44.463  40.908  99.303  1.00  0.00           N  
ATOM   4846  C8    G   151      44.076  40.870 100.550  1.00  0.00           C  
ATOM   4847  N9    G   151      43.644  42.087 101.019  1.00  0.00           N  
ATOM   4848  H5'   G   151      42.926  39.201 104.643  1.00  0.00           H  
ATOM   4849 H5''   G   151      41.341  39.101 104.483  1.00  0.00           H  
ATOM   4850  H4'   G   151      41.905  41.345 104.564  1.00  0.00           H  
ATOM   4851  H3'   G   151      41.166  40.717 101.851  1.00  0.00           H  
ATOM   4852  H1'   G   151      43.621  43.175 102.726  1.00  0.00           H  
ATOM   4853  H2'   G   151      41.330  43.009 101.518  1.00  0.00           H  
ATOM   4854 HO2'   G   151      40.500  43.263 103.867  1.00  0.00           H  
ATOM   4855  H1    G   151      44.319  44.753  96.921  1.00  0.00           H  
ATOM   4856  H22   G   151      43.065  46.695  99.448  1.00  0.00           H  
ATOM   4857  H21   G   151      43.591  46.625  97.837  1.00  0.00           H  
ATOM   4858  H8    G   151      44.094  40.056 101.095  1.00  0.00           H  
ATOM   4859  P     C   152      38.575  41.071 102.099  1.00  0.00           P  
ATOM   4860  OP2   C   152      39.014  40.050 101.115  1.00  0.00           O  
ATOM   4861  OP1   C   152      37.348  40.836 102.903  1.00  0.00           O  
ATOM   4862  O5'   C   152      38.402  42.456 101.331  1.00  0.00           O  
ATOM   4863  C5'   C   152      38.000  43.628 102.022  1.00  0.00           C  
ATOM   4864  C4'   C   152      38.115  44.856 101.152  1.00  0.00           C  
ATOM   4865  O4'   C   152      39.511  44.986 100.754  1.00  0.00           O  
ATOM   4866  C3'   C   152      37.383  44.803  99.819  1.00  0.00           C  
ATOM   4867  O3'   C   152      36.004  45.107  99.934  1.00  0.00           O  
ATOM   4868  C1'   C   152      39.566  45.530  99.467  1.00  0.00           C  
ATOM   4869  C2'   C   152      38.142  45.876  99.047  1.00  0.00           C  
ATOM   4870  O2'   C   152      37.805  47.176  99.506  1.00  0.00           O  
ATOM   4871  N1    C   152      40.204  44.557  98.547  1.00  0.00           N  
ATOM   4872  C2    C   152      40.806  45.042  97.378  1.00  0.00           C  
ATOM   4873  O2    C   152      40.786  46.261  97.148  1.00  0.00           O  
ATOM   4874  N3    C   152      41.395  44.176  96.523  1.00  0.00           N  
ATOM   4875  C4    C   152      41.402  42.871  96.792  1.00  0.00           C  
ATOM   4876  N4    C   152      41.995  42.053  95.919  1.00  0.00           N  
ATOM   4877  C5    C   152      40.799  42.346  97.970  1.00  0.00           C  
ATOM   4878  C6    C   152      40.220  43.212  98.810  1.00  0.00           C  
ATOM   4879  H5'   C   152      38.567  43.743 102.813  1.00  0.00           H  
ATOM   4880 H5''   C   152      37.068  43.526 102.309  1.00  0.00           H  
ATOM   4881  H4'   C   152      37.839  45.663 101.633  1.00  0.00           H  
ATOM   4882  H3'   C   152      37.485  43.936  99.374  1.00  0.00           H  
ATOM   4883  H1'   C   152      40.101  46.350  99.497  1.00  0.00           H  
ATOM   4884  H2'   C   152      38.006  45.786  98.081  1.00  0.00           H  
ATOM   4885 HO2'   C   152      37.489  47.711  98.749  1.00  0.00           H  
ATOM   4886  H42   C   152      42.017  41.088  96.089  1.00  0.00           H  
ATOM   4887  H41   C   152      42.408  42.418  95.109  1.00  0.00           H  
ATOM   4888  H5    C   152      40.810  41.384  98.161  1.00  0.00           H  
ATOM   4889  H6    C   152      39.800  42.871  99.626  1.00  0.00           H  
ATOM   4890  P     A   153      34.958  44.535  98.856  1.00  0.00           P  
ATOM   4891  OP2   A   153      35.411  43.182  98.448  1.00  0.00           O  
ATOM   4892  OP1   A   153      33.589  44.719  99.399  1.00  0.00           O  
ATOM   4893  O5'   A   153      35.126  45.508  97.604  1.00  0.00           O  
ATOM   4894  C5'   A   153      34.780  46.882  97.698  1.00  0.00           C  
ATOM   4895  C4'   A   153      35.484  47.703  96.647  1.00  0.00           C  
ATOM   4896  O4'   A   153      36.922  47.480  96.713  1.00  0.00           O  
ATOM   4897  C3'   A   153      35.173  47.347  95.202  1.00  0.00           C  
ATOM   4898  O3'   A   153      33.960  47.914  94.739  1.00  0.00           O  
ATOM   4899  C1'   A   153      37.496  47.501  95.425  1.00  0.00           C  
ATOM   4900  C2'   A   153      36.398  47.911  94.469  1.00  0.00           C  
ATOM   4901  O2'   A   153      36.343  49.328  94.389  1.00  0.00           O  
ATOM   4902  N1    A   153      41.015  44.799  92.804  1.00  0.00           N  
ATOM   4903  C2    A   153      40.763  46.112  92.883  1.00  0.00           C  
ATOM   4904  N3    A   153      39.829  46.749  93.586  1.00  0.00           N  
ATOM   4905  C4    A   153      39.081  45.875  94.283  1.00  0.00           C  
ATOM   4906  C5    A   153      39.218  44.500  94.304  1.00  0.00           C  
ATOM   4907  C6    A   153      40.245  43.949  93.517  1.00  0.00           C  
ATOM   4908  N6    A   153      40.495  42.640  93.437  1.00  0.00           N  
ATOM   4909  N7    A   153      38.268  43.925  95.137  1.00  0.00           N  
ATOM   4910  C8    A   153      37.590  44.949  95.594  1.00  0.00           C  
ATOM   4911  N9    A   153      38.028  46.160  95.118  1.00  0.00           N  
ATOM   4912  H5'   A   153      35.030  47.215  98.585  1.00  0.00           H  
ATOM   4913 H5''   A   153      33.812  46.977  97.582  1.00  0.00           H  
ATOM   4914  H4'   A   153      35.289  48.653  96.788  1.00  0.00           H  
ATOM   4915  H3'   A   153      35.137  46.374  95.086  1.00  0.00           H  
ATOM   4916  H1'   A   153      38.223  48.158  95.387  1.00  0.00           H  
ATOM   4917  H2'   A   153      36.508  47.501  93.585  1.00  0.00           H  
ATOM   4918 HO2'   A   153      35.406  49.607  94.323  1.00  0.00           H  
ATOM   4919  H2    A   153      41.350  46.686  92.346  1.00  0.00           H  
ATOM   4920  H61   A   153      41.226  42.315  92.870  1.00  0.00           H  
ATOM   4921  H62   A   153      39.950  42.004  93.946  1.00  0.00           H  
ATOM   4922  H8    A   153      36.839  44.858  96.218  1.00  0.00           H  
ATOM   4923  P     G   154      33.048  47.120  93.680  1.00  0.00           P  
ATOM   4924  OP2   G   154      33.063  45.682  94.049  1.00  0.00           O  
ATOM   4925  OP1   G   154      31.751  47.835  93.562  1.00  0.00           O  
ATOM   4926  O5'   G   154      33.828  47.283  92.300  1.00  0.00           O  
ATOM   4927  C5'   G   154      33.999  48.562  91.707  1.00  0.00           C  
ATOM   4928  C4'   G   154      35.028  48.527  90.601  1.00  0.00           C  
ATOM   4929  O4'   G   154      36.315  48.108  91.130  1.00  0.00           O
[truncated: 9,818 more chars]
