# Supplementary material for: Chemical reversible crosslinking enables measurement of RNA 3D distances and alternative conformations in cells
Source: Nat Commun. 2022 Feb 17;13:911. doi: 10.1038/s41467-022-28602-3 (PMC8854666; doi:10.1038/s41467-022-28602-3)
Supplement: Supplementary file 3 — Source Data [file 41467_2022_28602_MOESM3_ESM.zip › Source Data/Source Data SI/sfig10n/S10n Cluster 4 Source Data.pdb]

HEADER                                            11-SEP-21   XXXX              
EXPDTA    THEORETICAL MODEL                                                     
REMARK 220                                                                      
REMARK 220 EXPERIMENTAL DETAILS                                                 
REMARK 220  EXPERIMENT TYPE                : THEORETICAL MODELLING              
REMARK 220  DATE OF DATA COLLECTION        : 11-SEP-21                          
REMARK 220                                                                      
REMARK 220 REMARK: MODEL GENERATED BY ROSETTA                                   
REMARK 220  VERSION 2020.08+release.cb1caba                                     
ATOM      1  C5'   G     1      49.139  32.458  86.162  1.00  0.00           C  
ATOM      2  C4'   G     1      49.806  31.288  86.842  1.00  0.00           C  
ATOM      3  O4'   G     1      49.915  31.542  88.267  1.00  0.00           O  
ATOM      4  C3'   G     1      49.060  29.964  86.775  1.00  0.00           C  
ATOM      5  O3'   G     1      49.209  29.307  85.527  1.00  0.00           O  
ATOM      6  C1'   G     1      49.808  30.327  88.978  1.00  0.00           C  
ATOM      7  C2'   G     1      49.662  29.206  87.950  1.00  0.00           C  
ATOM      8  O2'   G     1      50.949  28.697  87.630  1.00  0.00           O  
ATOM      9  N1    G     1      47.126  27.999  92.625  1.00  0.00           N  
ATOM     10  C2    G     1      48.254  27.576  91.964  1.00  0.00           C  
ATOM     11  N2    G     1      48.735  26.374  92.316  1.00  0.00           N  
ATOM     12  N3    G     1      48.867  28.278  91.025  1.00  0.00           N  
ATOM     13  C4    G     1      48.252  29.457  90.794  1.00  0.00           C  
ATOM     14  C5    G     1      47.125  29.973  91.398  1.00  0.00           C  
ATOM     15  C6    G     1      46.477  29.209  92.403  1.00  0.00           C  
ATOM     16  O6    G     1      45.466  29.494  93.055  1.00  0.00           O  
ATOM     17  N7    G     1      46.814  31.221  90.876  1.00  0.00           N  
ATOM     18  C8    G     1      47.740  31.437  89.982  1.00  0.00           C  
ATOM     19  N9    G     1      48.645  30.408  89.881  1.00  0.00           N  
ATOM     20  H4'   G     1      50.704  31.167  86.467  1.00  0.00           H  
ATOM     21  H3'   G     1      48.108  30.112  86.948  1.00  0.00           H  
ATOM     22  H1'   G     1      50.622  30.182  89.505  1.00  0.00           H  
ATOM     23  H2'   G     1      49.062  28.500  88.268  1.00  0.00           H  
ATOM     24 HO2'   G     1      50.973  28.464  86.678  1.00  0.00           H  
ATOM     25  H1    G     1      46.748  27.403  93.305  1.00  0.00           H  
ATOM     26  H22   G     1      49.538  26.021  91.879  1.00  0.00           H  
ATOM     27  H21   G     1      48.287  25.849  93.011  1.00  0.00           H  
ATOM     28  H8    G     1      47.785  32.251  89.439  1.00  0.00           H  
ATOM     29  P     A     2      47.923  28.712  84.769  1.00  0.00           P  
ATOM     30  OP2   A     2      46.902  29.787  84.683  1.00  0.00           O  
ATOM     31  OP1   A     2      48.388  28.041  83.531  1.00  0.00           O  
ATOM     32  O5'   A     2      47.375  27.593  85.762  1.00  0.00           O  
ATOM     33  C5'   A     2      48.165  26.459  86.089  1.00  0.00           C  
ATOM     34  C4'   A     2      47.552  25.663  87.214  1.00  0.00           C  
ATOM     35  O4'   A     2      47.477  26.482  88.408  1.00  0.00           O  
ATOM     36  C3'   A     2      46.121  25.197  86.999  1.00  0.00           C  
ATOM     37  O3'   A     2      46.032  24.027  86.205  1.00  0.00           O  
ATOM     38  C1'   A     2      46.334  26.125  89.163  1.00  0.00           C  
ATOM     39  C2'   A     2      45.635  24.978  88.427  1.00  0.00           C  
ATOM     40  O2'   A     2      46.103  23.742  88.947  1.00  0.00           O  
ATOM     41  N1    A     2      42.477  28.297  91.801  1.00  0.00           N  
ATOM     42  C2    A     2      43.097  27.116  91.921  1.00  0.00           C  
ATOM     43  N3    A     2      44.096  26.613  91.199  1.00  0.00           N  
ATOM     44  C4    A     2      44.470  27.477  90.239  1.00  0.00           C  
ATOM     45  C5    A     2      43.929  28.725  89.991  1.00  0.00           C  
ATOM     46  C6    A     2      42.878  29.142  90.827  1.00  0.00           C  
ATOM     47  N6    A     2      42.259  30.318  90.707  1.00  0.00           N  
ATOM     48  N7    A     2      44.569  29.333  88.920  1.00  0.00           N  
ATOM     49  C8    A     2      45.468  28.454  88.550  1.00  0.00           C  
ATOM     50  N9    A     2      45.464  27.307  89.305  1.00  0.00           N  
ATOM     51  H5'   A     2      49.058  26.759  86.360  1.00  0.00           H  
ATOM     52 H5''   A     2      48.246  25.886  85.299  1.00  0.00           H  
ATOM     53  H4'   A     2      48.116  24.882  87.398  1.00  0.00           H  
ATOM     54  H3'   A     2      45.595  25.910  86.580  1.00  0.00           H  
ATOM     55  H1'   A     2      46.617  25.818  90.050  1.00  0.00           H  
ATOM     56  H2'   A     2      44.659  25.053  88.491  1.00  0.00           H  
ATOM     57 HO2'   A     2      45.337  23.148  89.094  1.00  0.00           H  
ATOM     58  H2    A     2      42.769  26.540  92.644  1.00  0.00           H  
ATOM     59  H61   A     2      41.531  30.553  91.321  1.00  0.00           H  
ATOM     60  H62   A     2      42.533  30.948  90.008  1.00  0.00           H  
ATOM     61  H8    A     2      46.085  28.602  87.803  1.00  0.00           H  
ATOM     62  P     A     3      44.762  23.795  85.246  1.00  0.00           P  
ATOM     63  OP2   A     3      44.234  25.126  84.855  1.00  0.00           O  
ATOM     64  OP1   A     3      45.150  22.821  84.196  1.00  0.00           O  
ATOM     65  O5'   A     3      43.687  23.098  86.193  1.00  0.00           O  
ATOM     66  C5'   A     3      43.961  21.849  86.811  1.00  0.00           C  
ATOM     67  C4'   A     3      43.175  21.678  88.087  1.00  0.00           C  
ATOM     68  O4'   A     3      43.350  22.834  88.943  1.00  0.00           O  
ATOM     69  C3'   A     3      41.665  21.572  87.931  1.00  0.00           C  
ATOM     70  O3'   A     3      41.234  20.266  87.589  1.00  0.00           O  
ATOM     71  C1'   A     3      42.163  23.098  89.666  1.00  0.00           C  
ATOM     72  C2'   A     3      41.169  22.002  89.306  1.00  0.00           C  
ATOM     73  O2'   A     3      41.289  20.947  90.249  1.00  0.00           O  
ATOM     74  N1    A     3      39.263  27.102  91.120  1.00  0.00           N  
ATOM     75  C2    A     3      39.543  25.932  91.708  1.00  0.00           C  
ATOM     76  N3    A     3      40.307  24.933  91.273  1.00  0.00           N  
ATOM     77  C4    A     3      40.829  25.224  90.068  1.00  0.00           C  
ATOM     78  C5    A     3      40.634  26.383  89.339  1.00  0.00           C  
ATOM     79  C6    A     3      39.804  27.364  89.911  1.00  0.00           C  
ATOM     80  N6    A     3      39.525  28.530  89.324  1.00  0.00           N  
ATOM     81  N7    A     3      41.333  26.332  88.141  1.00  0.00           N  
ATOM     82  C8    A     3      41.924  25.163  88.171  1.00  0.00           C  
ATOM     83  N9    A     3      41.663  24.440  89.309  1.00  0.00           N  
ATOM     84  H5'   A     3      44.918  21.797  87.017  1.00  0.00           H  
ATOM     85 H5''   A     3      43.728  21.127  86.192  1.00  0.00           H  
ATOM     86  H4'   A     3      43.502  20.880  88.553  1.00  0.00           H  
ATOM     87  H3'   A     3      41.348  22.203  87.251  1.00  0.00           H  
ATOM     88  H1'   A     3      42.351  23.064  90.627  1.00  0.00           H  
ATOM     89  H2'   A     3      40.254  22.350  89.264  1.00  0.00           H  
ATOM     90 HO2'   A     3      41.135  20.093  89.793  1.00  0.00           H  
ATOM     91  H2    A     3      39.125  25.791  92.584  1.00  0.00           H  
ATOM     92  H61   A     3      38.938  29.175  89.773  1.00  0.00           H  
ATOM     93  H62   A     3      39.906  28.742  88.447  1.00  0.00           H  
ATOM     94  H8    A     3      42.500  24.835  87.448  1.00  0.00           H  
ATOM     95  P     U     4      39.940  20.061  86.657  1.00  0.00           P  
ATOM     96  OP2   U     4      40.354  20.267  85.246  1.00  0.00           O  
ATOM     97  OP1   U     4      39.286  18.788  87.052  1.00  0.00           O  
ATOM     98  O5'   U     4      38.976  21.260  87.068  1.00  0.00           O  
ATOM     99  C5'   U     4      37.637  21.014  87.472  1.00  0.00           C  
ATOM    100  C4'   U     4      37.446  21.263  88.948  1.00  0.00           C  
ATOM    101  O4'   U     4      37.827  22.630  89.286  1.00  0.00           O  
ATOM    102  C3'   U     4      36.023  21.140  89.470  1.00  0.00           C  
ATOM    103  O3'   U     4      35.641  19.800  89.725  1.00  0.00           O  
ATOM    104  C1'   U     4      37.030  23.080  90.359  1.00  0.00           C  
ATOM    105  C2'   U     4      36.094  21.940  90.763  1.00  0.00           C  
ATOM    106  O2'   U     4      36.701  21.186  91.803  1.00  0.00           O  
ATOM    107  N1    U     4      36.289  24.291  89.929  1.00  0.00           N  
ATOM    108  C2    U     4      35.552  24.955  90.892  1.00  0.00           C  
ATOM    109  O2    U     4      35.492  24.590  92.053  1.00  0.00           O  
ATOM    110  N3    U     4      34.884  26.070  90.448  1.00  0.00           N  
ATOM    111  C4    U     4      34.875  26.579  89.167  1.00  0.00           C  
ATOM    112  O4    U     4      34.221  27.595  88.925  1.00  0.00           O  
ATOM    113  C5    U     4      35.660  25.841  88.224  1.00  0.00           C  
ATOM    114  C6    U     4      36.321  24.753  88.630  1.00  0.00           C  
ATOM    115  H5'   U     4      37.410  20.082  87.274  1.00  0.00           H  
ATOM    116 H5''   U     4      37.038  21.603  86.969  1.00  0.00           H  
ATOM    117  H4'   U     4      38.020  20.643  89.444  1.00  0.00           H  
ATOM    118  H3'   U     4      35.380  21.545  88.852  1.00  0.00           H  
ATOM    119  H1'   U     4      37.609  23.306  91.117  1.00  0.00           H  
ATOM    120  H2'   U     4      35.211  22.275  91.028  1.00  0.00           H  
ATOM    121 HO2'   U     4      36.471  20.240  91.687  1.00  0.00           H  
ATOM    122  H3    U     4      34.355  26.555  91.115  1.00  0.00           H  
ATOM    123  H5    U     4      35.711  26.133  87.290  1.00  0.00           H  
ATOM    124  H6    U     4      36.850  24.264  87.966  1.00  0.00           H  
ATOM    125  P     U     5      34.185  19.277  89.291  1.00  0.00           P  
ATOM    126  OP2   U     5      33.861  19.869  87.969  1.00  0.00           O  
ATOM    127  OP1   U     5      34.156  17.802  89.463  1.00  0.00           O  
ATOM    128  O5'   U     5      33.207  19.919  90.372  1.00  0.00           O  
ATOM    129  C5'   U     5      33.253  19.510  91.731  1.00  0.00           C  
ATOM    130  C4'   U     5      32.478  20.449  92.620  1.00  0.00           C  
ATOM    131  O4'   U     5      33.072  21.775  92.585  1.00  0.00           O  
ATOM    132  C3'   U     5      31.039  20.690  92.201  1.00  0.00           C  
ATOM    133  O3'   U     5      30.164  19.657  92.626  1.00  0.00           O  
ATOM    134  C1'   U     5      32.067  22.756  92.674  1.00  0.00           C  
ATOM    135  C2'   U     5      30.732  22.028  92.852  1.00  0.00           C  
ATOM    136  O2'   U     5      30.429  21.923  94.227  1.00  0.00           O  
ATOM    137  N1    U     5      32.082  23.571  91.450  1.00  0.00           N  
ATOM    138  C2    U     5      31.544  24.844  91.528  1.00  0.00           C  
ATOM    139  O2    U     5      31.073  25.302  92.553  1.00  0.00           O  
ATOM    140  N3    U     5      31.572  25.559  90.358  1.00  0.00           N  
ATOM    141  C4    U     5      32.064  25.146  89.142  1.00  0.00           C  
ATOM    142  O4    U     5      32.004  25.908  88.179  1.00  0.00           O  
ATOM    143  C5    U     5      32.604  23.819  89.135  1.00  0.00           C  
ATOM    144  C6    U     5      32.598  23.095  90.261  1.00  0.00           C  
ATOM    145  H5'   U     5      34.187  19.489  92.027  1.00  0.00           H  
ATOM    146 H5''   U     5      32.872  18.611  91.808  1.00  0.00           H  
ATOM    147  H4'   U     5      32.499  19.963  93.607  1.00  0.00           H  
ATOM    148  H3'   U     5      30.896  20.715  91.111  1.00  0.00           H  
ATOM    149  H1'   U     5      32.171  23.445  93.525  1.00  0.00           H  
ATOM    150  H2'   U     5      29.852  22.520  92.415  1.00  0.00           H  
ATOM    151 HO2'   U     5      29.517  22.296  94.397  1.00  0.00           H  
ATOM    152  H3    U     5      31.190  26.484  90.391  1.00  0.00           H  
ATOM    153  H5    U     5      33.020  23.397  88.207  1.00  0.00           H  
ATOM    154  H6    U     5      33.017  22.078  90.236  1.00  0.00           H  
ATOM    155  P     G     6      28.859  19.324  91.755  1.00  0.00           P  
ATOM    156  OP2   G     6      29.247  19.427  90.324  1.00  0.00           O  
ATOM    157  OP1   G     6      28.260  18.064  92.261  1.00  0.00           O  
ATOM    158  O5'   G     6      27.872  20.528  92.089  1.00  0.00           O  
ATOM    159  C5'   G     6      27.331  20.679  93.409  1.00  0.00           C  
ATOM    160  C4'   G     6      26.689  22.034  93.570  1.00  0.00           C  
ATOM    161  O4'   G     6      27.674  23.062  93.288  1.00  0.00           O  
ATOM    162  C3'   G     6      25.558  22.365  92.608  1.00  0.00           C  
ATOM    163  O3'   G     6      24.304  21.834  93.017  1.00  0.00           O  
ATOM    164  C1'   G     6      27.048  24.186  92.690  1.00  0.00           C  
ATOM    165  C2'   G     6      25.550  23.885  92.633  1.00  0.00           C  
ATOM    166  O2'   G     6      24.900  24.410  93.775  1.00  0.00           O  
ATOM    167  N1    G     6      28.061  27.661  89.153  1.00  0.00           N  
ATOM    168  C2    G     6      27.430  27.801  90.363  1.00  0.00           C  
ATOM    169  N2    G     6      27.021  29.035  90.683  1.00  0.00           N  
ATOM    170  N3    G     6      27.214  26.805  91.201  1.00  0.00           N  
ATOM    171  C4    G     6      27.684  25.634  90.726  1.00  0.00           C  
ATOM    172  C5    G     6      28.321  25.384  89.533  1.00  0.00           C  
ATOM    173  C6    G     6      28.552  26.465  88.642  1.00  0.00           C  
ATOM    174  O6    G     6      29.109  26.451  87.537  1.00  0.00           O  
ATOM    175  N7    G     6      28.643  24.040  89.420  1.00  0.00           N  
ATOM    176  C8    G     6      28.210  23.509  90.531  1.00  0.00           C  
ATOM    177  N9    G     6      27.624  24.424  91.370  1.00  0.00           N  
ATOM    178  H5'   G     6      28.126  20.559  94.159  1.00  0.00           H  
ATOM    179 H5''   G     6      26.585  19.894  93.603  1.00  0.00           H  
ATOM    180  H4'   G     6      26.301  22.027  94.599  1.00  0.00           H  
ATOM    181  H3'   G     6      25.694  21.940  91.602  1.00  0.00           H  
ATOM    182  H1'   G     6      27.165  25.119  93.260  1.00  0.00           H  
ATOM    183  H2'   G     6      25.010  24.320  91.780  1.00  0.00           H  
ATOM    184 HO2'   G     6      24.107  24.949  93.491  1.00  0.00           H  
ATOM    185  H1    G     6      28.176  28.482  88.595  1.00  0.00           H  
ATOM    186  H22   G     6      26.554  29.197  91.553  1.00  0.00           H  
ATOM    187  H21   G     6      27.181  29.795  90.054  1.00  0.00           H  
ATOM    188  H8    G     6      28.306  22.438  90.769  1.00  0.00           H  
ATOM    189  P     C     7      23.218  21.420  91.907  1.00  0.00           P  
ATOM    190  OP2   C     7      23.952  20.882  90.736  1.00  0.00           O  
ATOM    191  OP1   C     7      22.204  20.571  92.586  1.00  0.00           O  
ATOM    192  O5'   C     7      22.548  22.802  91.471  1.00  0.00           O  
ATOM    193  C5'   C     7      21.775  23.583  92.402  1.00  0.00           C  
ATOM    194  C4'   C     7      21.606  25.000  91.898  1.00  0.00           C  
ATOM    195  O4'   C     7      22.922  25.580  91.690  1.00  0.00           O  
ATOM    196  C3'   C     7      20.926  25.200  90.549  1.00  0.00           C  
ATOM    197  O3'   C     7      19.501  25.177  90.628  1.00  0.00           O  
ATOM    198  C1'   C     7      22.887  26.499  90.609  1.00  0.00           C  
ATOM    199  C2'   C     7      21.431  26.580  90.150  1.00  0.00           C  
ATOM    200  O2'   C     7      20.781  27.623  90.852  1.00  0.00           O  
ATOM    201  N1    C     7      23.785  26.016  89.539  1.00  0.00           N  
ATOM    202  C2    C     7      24.393  26.960  88.700  1.00  0.00           C  
ATOM    203  O2    C     7      24.164  28.170  88.885  1.00  0.00           O  
ATOM    204  N3    C     7      25.213  26.530  87.708  1.00  0.00           N  
ATOM    205  C4    C     7      25.430  25.221  87.538  1.00  0.00           C  
ATOM    206  N4    C     7      26.239  24.842  86.540  1.00  0.00           N  
ATOM    207  C5    C     7      24.826  24.243  88.377  1.00  0.00           C  
ATOM    208  C6    C     7      24.020  24.680  89.357  1.00  0.00           C  
ATOM    209  H5'   C     7      22.269  23.599  93.384  1.00  0.00           H  
ATOM    210 H5''   C     7      20.786  23.125  92.548  1.00  0.00           H  
ATOM    211  H4'   C     7      20.993  25.488  92.670  1.00  0.00           H  
ATOM    212  H3'   C     7      21.149  24.406  89.820  1.00  0.00           H  
ATOM    213  H1'   C     7      23.202  27.523  90.855  1.00  0.00           H  
ATOM    214  H2'   C     7      21.257  26.806  89.089  1.00  0.00           H  
ATOM    215 HO2'   C     7      19.885  27.307  91.166  1.00  0.00           H  
ATOM    216  H42   C     7      26.420  23.870  86.385  1.00  0.00           H  
ATOM    217  H41   C     7      26.661  25.530  85.951  1.00  0.00           H  
ATOM    218  H5    C     7      25.012  23.170  88.226  1.00  0.00           H  
ATOM    219  H6    C     7      23.536  23.953  90.025  1.00  0.00           H  
ATOM    220  P     G     8      18.652  24.498  89.442  1.00  0.00           P  
ATOM    221  OP2   G     8      19.374  23.293  88.962  1.00  0.00           O  
ATOM    222  OP1   G     8      17.244  24.370  89.906  1.00  0.00           O  
ATOM    223  O5'   G     8      18.693  25.586  88.281  1.00  0.00           O  
ATOM    224  C5'   G     8      18.107  26.882  88.475  1.00  0.00           C  
ATOM    225  C4'   G     8      18.419  27.775  87.304  1.00  0.00           C  
ATOM    226  O4'   G     8      19.850  28.011  87.260  1.00  0.00           O  
ATOM    227  C3'   G     8      18.108  27.198  85.935  1.00  0.00           C  
ATOM    228  O3'   G     8      16.740  27.320  85.591  1.00  0.00           O  
ATOM    229  C1'   G     8      20.240  28.177  85.905  1.00  0.00           C  
ATOM    230  C2'   G     8      18.990  28.039  85.034  1.00  0.00           C  
ATOM    231  O2'   G     8      18.432  29.313  84.780  1.00  0.00           O  
ATOM    232  N1    G     8      23.899  26.971  82.630  1.00  0.00           N  
ATOM    233  C2    G     8      23.079  28.073  82.665  1.00  0.00           C  
ATOM    234  N2    G     8      23.247  28.978  81.693  1.00  0.00           N  
ATOM    235  N3    G     8      22.160  28.274  83.585  1.00  0.00           N  
ATOM    236  C4    G     8      22.116  27.272  84.484  1.00  0.00           C  
ATOM    237  C5    G     8      22.884  26.129  84.539  1.00  0.00           C  
ATOM    238  C6    G     8      23.876  25.927  83.548  1.00  0.00           C  
ATOM    239  O6    G     8      24.664  24.988  83.430  1.00  0.00           O  
ATOM    240  N7    G     8      22.518  25.343  85.623  1.00  0.00           N  
ATOM    241  C8    G     8      21.556  26.011  86.197  1.00  0.00           C  
ATOM    242  N9    G     8      21.262  27.192  85.553  1.00  0.00           N  
ATOM    243  H5'   G     8      18.490  27.335  89.401  1.00  0.00           H  
ATOM    244 H5''   G     8      17.017  26.788  88.590  1.00  0.00           H  
ATOM    245  H4'   G     8      17.802  28.668  87.475  1.00  0.00           H  
ATOM    246  H3'   G     8      18.295  26.117  85.858  1.00  0.00           H  
ATOM    247  H1'   G     8      20.664  29.171  85.700  1.00  0.00           H  
ATOM    248  H2'   G     8      19.136  27.588  84.042  1.00  0.00           H  
ATOM    249 HO2'   G     8      18.246  29.408  83.801  1.00  0.00           H  
ATOM    250  H1    G     8      24.565  26.914  81.886  1.00  0.00           H  
ATOM    251  H22   G     8      22.676  29.799  81.671  1.00  0.00           H  
ATOM    252  H21   G     8      23.941  28.834  80.989  1.00  0.00           H  
ATOM    253  H8    G     8      21.031  25.664  87.100  1.00  0.00           H  
ATOM    254  P     G     9      16.072  26.287  84.558  1.00  0.00           P  
ATOM    255  OP2   G     9      16.725  24.966  84.742  1.00  0.00           O  
ATOM    256  OP1   G     9      14.597  26.400  84.681  1.00  0.00           O  
ATOM    257  O5'   G     9      16.491  26.847  83.126  1.00  0.00           O  
ATOM    258  C5'   G     9      16.000  28.095  82.660  1.00  0.00           C  
ATOM    259  C4'   G     9      16.739  28.557  81.428  1.00  0.00           C  
ATOM    260  O4'   G     9      18.156  28.571  81.704  1.00  0.00           O  
ATOM    261  C3'   G     9      16.614  27.666  80.202  1.00  0.00           C  
ATOM    262  O3'   G     9      15.415  27.885  79.478  1.00  0.00           O  
ATOM    263  C1'   G     9      18.883  28.221  80.525  1.00  0.00           C  
ATOM    264  C2'   G     9      17.869  28.003  79.410  1.00  0.00           C  
ATOM    265  O2'   G     9      17.712  29.216  78.687  1.00  0.00           O  
ATOM    266  N1    G     9      22.896  25.462  79.042  1.00  0.00           N  
ATOM    267  C2    G     9      22.395  26.628  78.517  1.00  0.00           C  
ATOM    268  N2    G     9      23.046  27.132  77.458  1.00  0.00           N  
ATOM    269  N3    G     9      21.335  27.258  78.996  1.00  0.00           N  
ATOM    270  C4    G     9      20.804  26.618  80.058  1.00  0.00           C  
ATOM    271  C5    G     9      21.226  25.451  80.660  1.00  0.00           C  
ATOM    272  C6    G     9      22.365  24.785  80.136  1.00  0.00           C  
ATOM    273  O6    G     9      22.894  23.739  80.529  1.00  0.00           O  
ATOM    274  N7    G     9      20.407  25.123  81.731  1.00  0.00           N  
ATOM    275  C8    G     9      19.518  26.079  81.761  1.00  0.00           C  
ATOM    276  N9    G     9      19.700  27.019  80.775  1.00  0.00           N  
ATOM    277  H5'   G     9      16.106  28.765  83.367  1.00  0.00           H  
ATOM    278 H5''   G     9      15.047  28.004  82.446  1.00  0.00           H  
ATOM    279  H4'   G     9      16.451  29.464  81.193  1.00  0.00           H  
ATOM    280  H3'   G     9      16.652  26.728  80.482  1.00  0.00           H  
ATOM    281  H1'   G     9      19.469  28.971  80.291  1.00  0.00           H  
ATOM    282  H2'   G     9      18.134  27.264  78.824  1.00  0.00           H  
ATOM    283 HO2'   G     9      16.772  29.312  78.425  1.00  0.00           H  
ATOM    284  H1    G     9      23.688  25.074  78.614  1.00  0.00           H  
ATOM    285  H22   G     9      22.734  27.963  77.041  1.00  0.00           H  
ATOM    286  H21   G     9      23.832  26.671  77.098  1.00  0.00           H  
ATOM    287  H8    G     9      18.795  26.121  82.421  1.00  0.00           H  
ATOM    288  P     G    10      14.983  26.876  78.304  1.00  0.00           P  
ATOM    289  OP2   G    10      15.203  25.489  78.787  1.00  0.00           O  
ATOM    290  OP1   G    10      13.639  27.281  77.819  1.00  0.00           O  
ATOM    291  O5'   G    10      16.034  27.165  77.141  1.00  0.00           O  
ATOM    292  C5'   G    10      16.347  26.170  76.178  1.00  0.00           C  
ATOM    293  C4'   G    10      17.605  26.511  75.419  1.00  0.00           C  
ATOM    294  O4'   G    10      18.681  26.568  76.383  1.00  0.00           O  
ATOM    295  C3'   G    10      18.063  25.486  74.391  1.00  0.00           C  
ATOM    296  O3'   G    10      17.402  25.620  73.144  1.00  0.00           O  
ATOM    297  C1'   G    10      19.840  26.005  75.825  1.00  0.00           C  
ATOM    298  C2'   G    10      19.562  25.731  74.349  1.00  0.00           C  
ATOM    299  O2'   G    10      19.874  26.888  73.587  1.00  0.00           O  
ATOM    300  N1    G    10      23.001  22.029  76.159  1.00  0.00           N  
ATOM    301  C2    G    10      22.991  23.064  75.256  1.00  0.00           C  
ATOM    302  N2    G    10      23.947  23.043  74.315  1.00  0.00           N  
ATOM    303  N3    G    10      22.109  24.050  75.273  1.00  0.00           N  
ATOM    304  C4    G    10      21.221  23.917  76.280  1.00  0.00           C  
ATOM    305  C5    G    10      21.144  22.924  77.234  1.00  0.00           C  
ATOM    306  C6    G    10      22.096  21.872  77.205  1.00  0.00           C  
ATOM    307  O6    G    10      22.195  20.901  77.963  1.00  0.00           O  
ATOM    308  N7    G    10      20.083  23.152  78.099  1.00  0.00           N  
ATOM    309  C8    G    10      19.543  24.258  77.663  1.00  0.00           C  
ATOM    310  N9    G    10      20.184  24.775  76.563  1.00  0.00           N  
ATOM    311  H5'   G    10      15.603  26.090  75.546  1.00  0.00           H  
ATOM    312 H5''   G    10      16.471  25.311  76.635  1.00  0.00           H  
ATOM    313  H4'   G    10      17.528  27.385  74.983  1.00  0.00           H  
ATOM    314  H3'   G    10      17.905  24.586  74.742  1.00  0.00           H  
ATOM    315  H1'   G    10      20.573  26.650  75.905  1.00  0.00           H  
ATOM    316  H2'   G    10      20.046  24.942  74.026  1.00  0.00           H  
ATOM    317 HO2'   G    10      19.216  26.983  72.867  1.00  0.00           H  
ATOM    318  H1    G    10      23.698  21.347  76.061  1.00  0.00           H  
ATOM    319  H22   G    10      23.989  23.756  73.644  1.00  0.00           H  
ATOM    320  H21   G    10      24.604  22.317  74.297  1.00  0.00           H  
ATOM    321  H8    G    10      18.761  24.676  78.079  1.00  0.00           H  
ATOM    322  P     A    11      16.812  24.324  72.400  1.00  0.00           P  
ATOM    323  OP2   A    11      16.524  23.294  73.429  1.00  0.00           O  
ATOM    324  OP1   A    11      15.731  24.770  71.485  1.00  0.00           O  
ATOM    325  O5'   A    11      18.027  23.804  71.510  1.00  0.00           O  
ATOM    326  C5'   A    11      18.831  24.713  70.772  1.00  0.00           C  
ATOM    327  C4'   A    11      19.987  24.013  70.103  1.00  0.00           C  
ATOM    328  O4'   A    11      20.822  23.438  71.150  1.00  0.00           O  
ATOM    329  C3'   A    11      19.624  22.873  69.163  1.00  0.00           C  
ATOM    330  O3'   A    11      20.549  22.713  68.101  1.00  0.00           O  
ATOM    331  C1'   A    11      20.783  22.002  71.049  1.00  0.00           C  
ATOM    332  C2'   A    11      19.669  21.644  70.065  1.00  0.00           C  
ATOM    333  O2'   A    11      20.061  20.487  69.340  1.00  0.00           O  
ATOM    334  N1    A    11      21.985  18.433  74.566  1.00  0.00           N  
ATOM    335  C2    A    11      22.438  18.664  73.327  1.00  0.00           C  
ATOM    336  N3    A    11      22.080  19.613  72.465  1.00  0.00           N  
ATOM    337  C4    A    11      21.128  20.402  72.994  1.00  0.00           C  
ATOM    338  C5    A    11      20.564  20.290  74.251  1.00  0.00           C  
ATOM    339  C6    A    11      21.030  19.245  75.068  1.00  0.00           C  
ATOM    340  N6    A    11      20.579  19.013  76.303  1.00  0.00           N  
ATOM    341  N7    A    11      19.613  21.281  74.452  1.00  0.00           N  
ATOM    342  C8    A    11      19.623  21.958  73.331  1.00  0.00           C  
ATOM    343  N9    A    11      20.517  21.481  72.403  1.00  0.00           N  
ATOM    344  H5'   A    11      19.181  25.397  71.380  1.00  0.00           H  
ATOM    345 H5''   A    11      18.280  25.146  70.088  1.00  0.00           H  
ATOM    346  H4'   A    11      20.528  24.667  69.613  1.00  0.00           H  
ATOM    347  H3'   A    11      18.727  23.008  68.790  1.00  0.00           H  
ATOM    348  H1'   A    11      21.634  21.642  70.722  1.00  0.00           H  
ATOM    349  H2'   A    11      18.817  21.509  70.532  1.00  0.00           H  
ATOM    350 HO2'   A    11      20.078  19.720  69.949  1.00  0.00           H  
ATOM    351  H2    A    11      23.130  18.047  73.010  1.00  0.00           H  
ATOM    352  H61   A    11      20.943  18.268  76.826  1.00  0.00           H  
ATOM    353  H62   A    11      19.886  19.589  76.688  1.00  0.00           H  
ATOM    354  H8    A    11      19.046  22.734  73.169  1.00  0.00           H  
ATOM    355  P     A    12      20.388  23.573  66.753  1.00  0.00           P  
ATOM    356  OP2   A    12      21.276  22.980  65.721  1.00  0.00           O  
ATOM    357  OP1   A    12      18.938  23.725  66.474  1.00  0.00           O  
ATOM    358  O5'   A    12      20.970  25.006  67.138  1.00  0.00           O  
ATOM    359  C5'   A    12      22.169  25.487  66.551  1.00  0.00           C  
ATOM    360  C4'   A    12      23.152  25.950  67.598  1.00  0.00           C  
ATOM    361  O4'   A    12      23.330  24.910  68.595  1.00  0.00           O  
ATOM    362  C3'   A    12      24.558  26.253  67.105  1.00  0.00           C  
ATOM    363  O3'   A    12      24.694  27.566  66.588  1.00  0.00           O  
ATOM    364  C1'   A    12      24.686  24.819  68.988  1.00  0.00           C  
ATOM    365  C2'   A    12      25.420  25.992  68.336  1.00  0.00           C  
ATOM    366  O2'   A    12      25.396  27.099  69.225  1.00  0.00           O  
ATOM    367  N1    A    12      28.609  21.486  69.216  1.00  0.00           N  
ATOM    368  C2    A    12      28.412  22.684  69.781  1.00  0.00           C  
ATOM    369  N3    A    12      27.365  23.499  69.679  1.00  0.00           N  
ATOM    370  C4    A    12      26.424  22.967  68.878  1.00  0.00           C  
ATOM    371  C5    A    12      26.483  21.749  68.228  1.00  0.00           C  
ATOM    372  C6    A    12      27.645  20.980  68.418  1.00  0.00           C  
ATOM    373  N6    A    12      27.842  19.786  67.855  1.00  0.00           N  
ATOM    374  N7    A    12      25.327  21.531  67.489  1.00  0.00           N  
ATOM    375  C8    A    12      24.609  22.604  67.707  1.00  0.00           C  
ATOM    376  N9    A    12      25.211  23.516  68.538  1.00  0.00           N  
ATOM    377  H5'   A    12      21.957  26.238  65.958  1.00  0.00           H  
ATOM    378 H5''   A    12      22.578  24.770  66.024  1.00  0.00           H  
ATOM    379  H4'   A    12      22.791  26.749  68.037  1.00  0.00           H  
ATOM    380  H3'   A    12      24.792  25.607  66.406  1.00  0.00           H  
ATOM    381  H1'   A    12      24.768  24.885  69.963  1.00  0.00           H  
ATOM    382  H2'   A    12      26.336  25.745  68.087  1.00  0.00           H  
ATOM    383 HO2'   A    12      25.332  27.926  68.703  1.00  0.00           H  
ATOM    384  H2    A    12      29.142  23.006  70.351  1.00  0.00           H  
ATOM    385  H61   A    12      28.674  19.295  68.025  1.00  0.00           H  
ATOM    386  H62   A    12      27.156  19.398  67.272  1.00  0.00           H  
ATOM    387  H8    A    12      23.722  22.744  67.312  1.00  0.00           H  
ATOM    388  P     A    13      25.588  27.829  65.278  1.00  0.00           P  
ATOM    389  OP2   A    13      24.968  27.099  64.144  1.00  0.00           O  
ATOM    390  OP1   A    13      25.825  29.290  65.169  1.00  0.00           O  
ATOM    391  O5'   A    13      26.978  27.127  65.614  1.00  0.00           O  
ATOM    392  C5'   A    13      28.101  27.894  66.024  1.00  0.00           C  
ATOM    393  C4'   A    13      28.638  27.423  67.353  1.00  0.00           C  
ATOM    394  O4'   A    13      28.717  25.976  67.392  1.00  0.00           O  
ATOM    395  C3'   A    13      30.048  27.875  67.701  1.00  0.00           C  
ATOM    396  O3'   A    13      30.100  29.208  68.179  1.00  0.00           O  
ATOM    397  C1'   A    13      29.803  25.576  68.225  1.00  0.00           C  
ATOM    398  C2'   A    13      30.484  26.848  68.740  1.00  0.00           C  
ATOM    399  O2'   A    13      29.961  27.160  70.023  1.00  0.00           O  
ATOM    400  N1    A    13      33.576  22.073  68.435  1.00  0.00           N  
ATOM    401  C2    A    13      32.883  22.708  69.389  1.00  0.00           C  
ATOM    402  N3    A    13      31.912  23.610  69.264  1.00  0.00           N  
ATOM    403  C4    A    13      31.658  23.858  67.966  1.00  0.00           C  
ATOM    404  C5    A    13      32.285  23.285  66.876  1.00  0.00           C  
ATOM    405  C6    A    13      33.296  22.344  67.142  1.00  0.00           C  
ATOM    406  N6    A    13      33.987  21.711  66.192  1.00  0.00           N  
ATOM    407  N7    A    13      31.760  23.783  65.691  1.00  0.00           N  
ATOM    408  C8    A    13      30.843  24.631  66.085  1.00  0.00           C  
ATOM    409  N9    A    13      30.727  24.726  67.450  1.00  0.00           N  
ATOM    410  H5'   A    13      27.836  28.834  66.102  1.00  0.00           H  
ATOM    411 H5''   A    13      28.806  27.816  65.349  1.00  0.00           H  
ATOM    412  H4'   A    13      28.025  27.729  68.054  1.00  0.00           H  
ATOM    413  H3'   A    13      30.618  27.796  66.907  1.00  0.00           H  
ATOM    414  H1'   A    13      29.448  25.066  68.984  1.00  0.00           H  
ATOM    415  H2'   A    13      31.459  26.748  68.759  1.00  0.00           H  
ATOM    416 HO2'   A    13      29.896  28.134  70.112  1.00  0.00           H  
ATOM    417  H2    A    13      33.125  22.475  70.310  1.00  0.00           H  
ATOM    418  H61   A    13      34.681  21.064  66.440  1.00  0.00           H  
ATOM    419  H62   A    13      33.801  21.892  65.247  1.00  0.00           H  
ATOM    420  H8    A    13      30.290  25.149  65.463  1.00  0.00           H  
ATOM    421  P     G    14      31.340  30.156  67.795  1.00  0.00           P  
ATOM    422  OP2   G    14      31.491  30.140  66.318  1.00  0.00           O  
ATOM    423  OP1   G    14      31.166  31.451  68.501  1.00  0.00           O  
ATOM    424  O5'   G    14      32.602  29.416  68.428  1.00  0.00           O  
ATOM    425  C5'   G    14      32.768  29.333  69.835  1.00  0.00           C  
ATOM    426  C4'   G    14      33.874  28.377  70.207  1.00  0.00           C  
ATOM    427  O4'   G    14      33.560  27.087  69.640  1.00  0.00           O  
ATOM    428  C3'   G    14      35.252  28.701  69.650  1.00  0.00           C  
ATOM    429  O3'   G    14      35.961  29.641  70.439  1.00  0.00           O  
ATOM    430  C1'   G    14      34.748  26.433  69.207  1.00  0.00           C  
ATOM    431  C2'   G    14      35.909  27.323  69.651  1.00  0.00           C  
ATOM    432  O2'   G    14      36.308  26.943  70.960  1.00  0.00           O  
ATOM    433  N1    G    14      36.800  24.294  65.069  1.00  0.00           N  
ATOM    434  C2    G    14      37.168  24.176  66.387  1.00  0.00           C  
ATOM    435  N2    G    14      38.220  23.385  66.643  1.00  0.00           N  
ATOM    436  N3    G    14      36.549  24.788  67.384  1.00  0.00           N  
ATOM    437  C4    G    14      35.516  25.541  66.951  1.00  0.00           C  
ATOM    438  C5    G    14      35.067  25.727  65.660  1.00  0.00           C  
ATOM    439  C6    G    14      35.740  25.065  64.601  1.00  0.00           C  
ATOM    440  O6    G    14      35.494  25.102  63.390  1.00  0.00           O  
ATOM    441  N7    G    14      33.973  26.580  65.637  1.00  0.00           N  
ATOM    442  C8    G    14      33.781  26.893  66.889  1.00  0.00           C  
ATOM    443  N9    G    14      34.681  26.297  67.740  1.00  0.00           N  
ATOM    444  H5'   G    14      31.930  29.026  70.239  1.00  0.00           H  
ATOM    445 H5''   G    14      32.983  30.223  70.185  1.00  0.00           H  
ATOM    446  H4'   G    14      33.938  28.288  71.181  1.00  0.00           H  
ATOM    447  H3'   G    14      35.189  29.036  68.732  1.00  0.00           H  
ATOM    448  H1'   G    14      34.843  25.546  69.613  1.00  0.00           H  
ATOM    449  H2'   G    14      36.656  27.281  69.017  1.00  0.00           H  
ATOM    450 HO2'   G    14      36.578  27.744  71.456  1.00  0.00           H  
ATOM    451  H1    G    14      37.324  23.799  64.405  1.00  0.00           H  
ATOM    452  H22   G    14      38.528  23.263  67.566  1.00  0.00           H  
ATOM    453  H21   G    14      38.683  22.929  65.911  1.00  0.00           H  
ATOM    454  H8    G    14      33.066  27.491  67.192  1.00  0.00           H  
ATOM    455  P     G    15      36.872  30.763  69.735  1.00  0.00           P  
ATOM    456  OP2   G    15      36.131  31.286  68.560  1.00  0.00           O  
ATOM    457  OP1   G    15      37.340  31.703  70.786  1.00  0.00           O  
ATOM    458  O5'   G    15      38.136  29.953  69.201  1.00  0.00           O  
ATOM    459  C5'   G    15      39.015  29.295  70.101  1.00  0.00           C  
ATOM    460  C4'   G    15      40.013  28.427  69.369  1.00  0.00           C  
ATOM    461  O4'   G    15      39.312  27.399  68.626  1.00  0.00           O  
ATOM    462  C3'   G    15      40.865  29.139  68.331  1.00  0.00           C  
ATOM    463  O3'   G    15      41.978  29.808  68.911  1.00  0.00           O  
ATOM    464  C1'   G    15      40.001  27.153  67.386  1.00  0.00           C  
ATOM    465  C2'   G    15      41.278  27.999  67.407  1.00  0.00           C  
ATOM    466  O2'   G    15      42.348  27.222  67.911  1.00  0.00           O  
ATOM    467  N1    G    15      39.328  26.920  62.361  1.00  0.00           N  
ATOM    468  C2    G    15      40.384  26.478  63.119  1.00  0.00           C  
ATOM    469  N2    G    15      41.395  25.904  62.452  1.00  0.00           N  
ATOM    470  N3    G    15      40.444  26.591  64.434  1.00  0.00           N  
ATOM    471  C4    G    15      39.345  27.190  64.939  1.00  0.00           C  
ATOM    472  C5    G    15      38.236  27.664  64.267  1.00  0.00           C  
ATOM    473  C6    G    15      38.187  27.542  62.859  1.00  0.00           C  
ATOM    474  O6    G    15      37.297  27.911  62.085  1.00  0.00           O  
ATOM    475  N7    G    15      37.317  28.213  65.153  1.00  0.00           N  
ATOM    476  C8    G    15      37.874  28.068  66.325  1.00  0.00           C  
ATOM    477  N9    G    15      39.108  27.457  66.267  1.00  0.00           N  
ATOM    478  H5'   G    15      38.489  28.735  70.709  1.00  0.00           H  
ATOM    479 H5''   G    15      39.499  29.968  70.625  1.00  0.00           H  
ATOM    480  H4'   G    15      40.677  28.055  70.161  1.00  0.00           H  
ATOM    481  H3'   G    15      40.333  29.940  67.795  1.00  0.00           H  
ATOM    482  H1'   G    15      40.313  26.107  67.254  1.00  0.00           H  
ATOM    483  H2'   G    15      41.637  28.353  66.430  1.00  0.00           H  
ATOM    484 HO2'   G    15      42.881  27.767  68.558  1.00  0.00           H  
ATOM    485  H1    G    15      39.382  26.787  61.372  1.00  0.00           H  
ATOM    486  H22   G    15      42.192  25.564  62.951  1.00  0.00           H  
ATOM    487  H21   G    15      41.352  25.817  61.458  1.00  0.00           H  
ATOM    488  H8    G    15      37.406  28.403  67.264  1.00  0.00           H  
ATOM    489  P     G    16      42.438  31.242  68.337  1.00  0.00           P  
ATOM    490  OP2   G    16      41.223  31.989  67.915  1.00  0.00           O  
ATOM    491  OP1   G    16      43.353  31.837  69.350  1.00  0.00           O  
ATOM    492  O5'   G    16      43.302  30.898  67.039  1.00  0.00           O  
ATOM    493  C5'   G    16      44.638  30.364  67.154  1.00  0.00           C  
ATOM    494  C4'   G    16      45.138  29.895  65.811  1.00  0.00           C  
ATOM    495  O4'   G    16      44.181  28.974  65.225  1.00  0.00           O  
ATOM    496  C3'   G    16      45.313  30.971  64.751  1.00  0.00           C  
ATOM    497  O3'   G    16      46.524  31.696  64.891  1.00  0.00           O  
ATOM    498  C1'   G    16      44.140  29.155  63.798  1.00  0.00           C  
ATOM    499  C2'   G    16      45.222  30.180  63.454  1.00  0.00           C  
ATOM    500  O2'   G    16      46.436  29.494  63.182  1.00  0.00           O  
ATOM    501  N1    G    16      41.045  29.925  59.831  1.00  0.00           N  
ATOM    502  C2    G    16      42.340  29.470  59.853  1.00  0.00           C  
ATOM    503  N2    G    16      42.890  29.180  58.664  1.00  0.00           N  
ATOM    504  N3    G    16      43.048  29.310  60.959  1.00  0.00           N  
ATOM    505  C4    G    16      42.346  29.647  62.061  1.00  0.00           C  
ATOM    506  C5    G    16      41.050  30.110  62.149  1.00  0.00           C  
ATOM    507  C6    G    16      40.303  30.278  60.954  1.00  0.00           C  
ATOM    508  O6    G    16      39.140  30.677  60.823  1.00  0.00           O  
ATOM    509  N7    G    16      40.697  30.342  63.470  1.00  0.00           N  
ATOM    510  C8    G    16      41.764  30.021  64.150  1.00  0.00           C  
ATOM    511  N9    G    16      42.802  29.591  63.358  1.00  0.00           N  
ATOM    512  H5'   G    16      44.649  29.525  67.865  1.00  0.00           H  
ATOM    513 H5''   G    16      45.322  31.138  67.532  1.00  0.00           H  
ATOM    514  H4'   G    16      45.992  29.429  65.935  1.00  0.00           H  
ATOM    515  H3'   G    16      44.558  31.596  64.799  1.00  0.00           H  
ATOM    516  H1'   G    16      44.359  28.296  63.378  1.00  0.00           H  
ATOM    517  H2'   G    16      44.951  30.748  62.702  1.00  0.00           H  
ATOM    518 HO2'   G    16      47.160  29.913  63.691  1.00  0.00           H  
ATOM    519  H1    G    16      40.607  30.009  58.958  1.00  0.00           H  
ATOM    520  H22   G    16      43.812  28.851  58.619  1.00  0.00           H  
ATOM    521  H21   G    16      42.373  29.296  57.841  1.00  0.00           H  
ATOM    522  H8    G    16      41.819  30.081  65.127  1.00  0.00           H  
ATOM    523  P     G    17      46.656  33.175  64.274  1.00  0.00           P  
ATOM    524  OP2   G    17      45.413  33.920  64.597  1.00  0.00           O  
ATOM    525  OP1   G    17      47.972  33.728  64.684  1.00  0.00           O  
ATOM    526  O5'   G    17      46.692  32.933  62.700  1.00  0.00           O  
ATOM    527  C5'   G    17      47.838  32.376  62.073  1.00  0.00           C  
ATOM    528  C4'   G    17      47.680  32.325  60.573  1.00  0.00           C  
ATOM    529  O4'   G    17      46.559  31.471  60.227  1.00  0.00           O  
ATOM    530  C3'   G    17      47.363  33.648  59.890  1.00  0.00           C  
ATOM    531  O3'   G    17      48.504  34.473  59.726  1.00  0.00           O  
ATOM    532  C1'   G    17      45.931  31.981  59.022  1.00  0.00           C  
ATOM    533  C2'   G    17      46.738  33.201  58.576  1.00  0.00           C  
ATOM    534  O2'   G    17      47.730  32.783  57.649  1.00  0.00           O  
ATOM    535  N1    G    17      41.444  33.055  56.870  1.00  0.00           N  
ATOM    536  C2    G    17      42.653  32.782  56.280  1.00  0.00           C  
ATOM    537  N2    G    17      42.677  32.796  54.939  1.00  0.00           N  
ATOM    538  N3    G    17      43.760  32.515  56.953  1.00  0.00           N  
ATOM    539  C4    G    17      43.560  32.543  58.286  1.00  0.00           C  
ATOM    540  C5    G    17      42.395  32.803  58.977  1.00  0.00           C  
ATOM    541  C6    G    17      41.214  33.090  58.243  1.00  0.00           C  
ATOM    542  O6    G    17      40.084  33.346  58.672  1.00  0.00           O  
ATOM    543  N7    G    17      42.607  32.735  60.346  1.00  0.00           N  
ATOM    544  C8    G    17      43.873  32.440  60.462  1.00  0.00           C  
ATOM    545  N9    G    17      44.511  32.308  59.252  1.00  0.00           N  
ATOM    546  H5'   G    17      47.978  31.468  62.411  1.00  0.00           H  
ATOM    547 H5''   G    17      48.620  32.924  62.294  1.00  0.00           H  
ATOM    548  H4'   G    17      48.496  31.952  60.180  1.00  0.00           H  
ATOM    549  H3'   G    17      46.692  34.130  60.417  1.00  0.00           H  
ATOM    550  H1'   G    17      45.998  31.278  58.341  1.00  0.00           H  
ATOM    551  H2'   G    17      46.158  33.896  58.199  1.00  0.00           H  
ATOM    552 HO2'   G    17      48.594  33.160  57.915  1.00  0.00           H  
ATOM    553  H1    G    17      40.682  33.241  56.282  1.00  0.00           H  
ATOM    554  H22   G    17      43.514  32.608  54.461  1.00  0.00           H  
ATOM    555  H21   G    17      41.862  32.993  54.433  1.00  0.00           H  
ATOM    556  H8    G    17      44.322  32.323  61.325  1.00  0.00           H  
ATOM    557  P     U    18      48.371  36.069  59.855  1.00  0.00           P  
ATOM    558  OP2   U    18      47.655  36.368  61.120  1.00  0.00           O  
ATOM    559  OP1   U    18      49.709  36.664  59.609  1.00  0.00           O  
ATOM    560  O5'   U    18      47.421  36.476  58.643  1.00  0.00           O  
ATOM    561  C5'   U    18      47.841  36.307  57.297  1.00  0.00           C  
ATOM    562  C4'   U    18      46.715  36.556  56.325  1.00  0.00           C  
ATOM    563  O4'   U    18      45.664  35.575  56.524  1.00  0.00           O  
ATOM    564  C3'   U    18      46.001  37.894  56.455  1.00  0.00           C  
ATOM    565  O3'   U    18      46.702  38.958  55.834  1.00  0.00           O  
ATOM    566  C1'   U    18      44.382  36.178  56.305  1.00  0.00           C  
ATOM    567  C2'   U    18      44.644  37.608  55.828  1.00  0.00           C  
ATOM    568  O2'   U    18      44.720  37.613  54.410  1.00  0.00           O  
ATOM    569  N1    U    18      43.574  36.139  57.548  1.00  0.00           N  
ATOM    570  C2    U    18      42.212  36.332  57.421  1.00  0.00           C  
ATOM    571  O2    U    18      41.664  36.528  56.349  1.00  0.00           O  
ATOM    572  N3    U    18      41.504  36.288  58.597  1.00  0.00           N  
ATOM    573  C4    U    18      42.007  36.075  59.863  1.00  0.00           C  
ATOM    574  O4    U    18      41.238  36.063  60.825  1.00  0.00           O  
ATOM    575  C5    U    18      43.424  35.882  59.918  1.00  0.00           C  
ATOM    576  C6    U    18      44.138  35.920  58.788  1.00  0.00           C  
ATOM    577  H5'   U    18      48.170  35.392  57.178  1.00  0.00           H  
ATOM    578 H5''   U    18      48.570  36.935  57.109  1.00  0.00           H  
ATOM    579  H4'   U    18      47.061  36.470  55.412  1.00  0.00           H  
ATOM    580  H3'   U    18      45.878  38.101  57.405  1.00  0.00           H  
ATOM    581  H1'   U    18      43.917  35.680  55.602  1.00  0.00           H  
ATOM    582  H2'   U    18      43.958  38.226  56.157  1.00  0.00           H  
ATOM    583 HO2'   U    18      45.524  38.101  54.135  1.00  0.00           H  
ATOM    584  H3    U    18      40.536  36.422  58.529  1.00  0.00           H  
ATOM    585  H5    U    18      43.868  35.723  60.778  1.00  0.00           H  
ATOM    586  H6    U    18      45.105  35.786  58.853  1.00  0.00           H  
ATOM    587  P     C    19      46.509  40.467  56.355  1.00  0.00           P  
ATOM    588  OP2   C    19      46.427  40.435  57.837  1.00  0.00           O  
ATOM    589  OP1   C    19      47.533  41.315  55.694  1.00  0.00           O  
ATOM    590  O5'   C    19      45.081  40.890  55.791  1.00  0.00           O  
ATOM    591  C5'   C    19      44.886  41.134  54.406  1.00  0.00           C  
ATOM    592  C4'   C    19      43.434  41.390  54.084  1.00  0.00           C  
ATOM    593  O4'   C    19      42.633  40.242  54.464  1.00  0.00           O  
ATOM    594  C3'   C    19      42.781  42.553  54.814  1.00  0.00           C  
ATOM    595  O3'   C    19      43.083  43.811  54.234  1.00  0.00           O  
ATOM    596  C1'   C    19      41.351  40.677  54.949  1.00  0.00           C  
ATOM    597  C2'   C    19      41.303  42.194  54.757  1.00  0.00           C  
ATOM    598  O2'   C    19      40.752  42.480  53.480  1.00  0.00           O  
ATOM    599  N1    C    19      41.146  40.281  56.365  1.00  0.00           N  
ATOM    600  C2    C    19      39.838  40.251  56.864  1.00  0.00           C  
ATOM    601  O2    C    19      38.896  40.555  56.115  1.00  0.00           O  
ATOM    602  N3    C    19      39.624  39.893  58.151  1.00  0.00           N  
ATOM    603  C4    C    19      40.652  39.573  58.935  1.00  0.00           C  
ATOM    604  N4    C    19      40.393  39.226  60.198  1.00  0.00           N  
ATOM    605  C5    C    19      41.994  39.594  58.458  1.00  0.00           C  
ATOM    606  C6    C    19      42.193  39.949  57.183  1.00  0.00           C  
ATOM    607  H5'   C    19      45.194  40.354  53.899  1.00  0.00           H  
ATOM    608 H5''   C    19      45.415  41.916  54.142  1.00  0.00           H  
ATOM    609  H4'   C    19      43.346  41.532  53.117  1.00  0.00           H  
ATOM    610  H3'   C    19      43.076  42.552  55.749  1.00  0.00           H  
ATOM    611  H1'   C    19      40.663  40.256  54.392  1.00  0.00           H  
ATOM    612  H2'   C    19      40.798  42.631  55.476  1.00  0.00           H  
ATOM    613 HO2'   C    19      41.329  43.125  53.021  1.00  0.00           H  
ATOM    614  H42   C    19      41.127  38.985  60.800  1.00  0.00           H  
ATOM    615  H41   C    19      39.469  39.214  60.523  1.00  0.00           H  
ATOM    616  H5    C    19      42.743  39.357  59.043  1.00  0.00           H  
ATOM    617  H6    C    19      43.109  39.970  56.836  1.00  0.00           H  
ATOM    618  P     A    20      43.146  45.126  55.156  1.00  0.00           P  
ATOM    619  OP2   A    20      43.783  44.803  56.457  1.00  0.00           O  
ATOM    620  OP1   A    20      43.744  46.171  54.291  1.00  0.00           O  
ATOM    621  O5'   A    20      41.615  45.485  55.433  1.00  0.00           O  
ATOM    622  C5'   A    20      40.728  45.864  54.358  1.00  0.00           C  
ATOM    623  C4'   A    20      39.324  46.091  54.879  1.00  0.00           C  
ATOM    624  O4'   A    20      38.759  44.829  55.331  1.00  0.00           O  
ATOM    625  C3'   A    20      39.165  47.000  56.092  1.00  0.00           C  
ATOM    626  O3'   A    20      39.178  48.371  55.741  1.00  0.00           O  
ATOM    627  C1'   A    20      37.831  45.079  56.373  1.00  0.00           C  
ATOM    628  C2'   A    20      37.795  46.587  56.615  1.00  0.00           C  
ATOM    629  O2'   A    20      36.733  47.153  55.876  1.00  0.00           O  
ATOM    630  N1    A    20      36.340  42.897  60.790  1.00  0.00           N  
ATOM    631  C2    A    20      35.665  43.572  59.852  1.00  0.00           C  
ATOM    632  N3    A    20      36.108  44.119  58.727  1.00  0.00           N  
ATOM    633  C4    A    20      37.433  43.931  58.599  1.00  0.00           C  
ATOM    634  C5    A    20      38.262  43.268  59.485  1.00  0.00           C  
ATOM    635  C6    A    20      37.665  42.718  60.631  1.00  0.00           C  
ATOM    636  N6    A    20      38.331  42.027  61.559  1.00  0.00           N  
ATOM    637  N7    A    20      39.574  43.286  59.034  1.00  0.00           N  
ATOM    638  C8    A    20      39.511  43.939  57.901  1.00  0.00           C  
ATOM    639  N9    A    20      38.244  44.352  57.570  1.00  0.00           N  
ATOM    640  H5'   A    20      40.711  45.080  53.587  1.00  0.00           H  
ATOM    641 H5''   A    20      41.092  46.783  53.874  1.00  0.00           H  
ATOM    642  H4'   A    20      38.796  46.558  54.035  1.00  0.00           H  
ATOM    643  H3'   A    20      39.984  46.911  56.821  1.00  0.00           H  
ATOM    644  H1'   A    20      36.802  44.768  56.142  1.00  0.00           H  
ATOM    645  H2'   A    20      37.620  46.913  57.650  1.00  0.00           H  
ATOM    646 HO2'   A    20      36.194  47.752  56.470  1.00  0.00           H  
ATOM    647  H2    A    20      34.590  43.691  60.042  1.00  0.00           H  
ATOM    648  H61   A    20      37.845  41.654  62.351  1.00  0.00           H  
ATOM    649  H62   A    20      39.315  41.881  61.464  1.00  0.00           H  
ATOM    650  H8    A    20      40.391  44.136  57.270  1.00  0.00           H  
ATOM    651  P     A    21      39.705  49.469  56.790  1.00  0.00           P  
ATOM    652  OP2   A    21      40.751  48.835  57.632  1.00  0.00           O  
ATOM    653  OP1   A    21      40.020  50.710  56.039  1.00  0.00           O  
ATOM    654  O5'   A    21      38.439  49.759  57.714  1.00  0.00           O  
ATOM    655  C5'   A    21      37.238  50.276  57.161  1.00  0.00           C  
ATOM    656  C4'   A    21      36.084  50.143  58.123  1.00  0.00           C  
ATOM    657  O4'   A    21      35.823  48.737  58.385  1.00  0.00           O  
ATOM    658  C3'   A    21      36.299  50.730  59.509  1.00  0.00           C  
ATOM    659  O3'   A    21      36.159  52.140  59.542  1.00  0.00           O  
ATOM    660  C1'   A    21      35.353  48.591  59.711  1.00  0.00           C  
ATOM    661  C2'   A    21      35.267  49.983  60.335  1.00  0.00           C  
ATOM    662  O2'   A    21      33.963  50.508  60.129  1.00  0.00           O  
ATOM    663  N1    A    21      35.677  45.110  63.496  1.00  0.00           N  
ATOM    664  C2    A    21      34.646  45.804  62.997  1.00  0.00           C  
ATOM    665  N3    A    21      34.633  46.696  62.009  1.00  0.00           N  
ATOM    666  C4    A    21      35.867  46.860  61.500  1.00  0.00           C  
ATOM    667  C5    A    21      37.022  46.219  61.906  1.00  0.00           C  
ATOM    668  C6    A    21      36.903  45.298  62.961  1.00  0.00           C  
ATOM    669  N6    A    21      37.930  44.605  63.459  1.00  0.00           N  
ATOM    670  N7    A    21      38.108  46.640  61.149  1.00  0.00           N  
ATOM    671  C8    A    21      37.593  47.511  60.317  1.00  0.00           C  
ATOM    672  N9    A    21      36.241  47.694  60.473  1.00  0.00           N  
ATOM    673  H5'   A    21      37.026  49.786  56.339  1.00  0.00           H  
ATOM    674 H5''   A    21      37.366  51.223  56.945  1.00  0.00           H  
ATOM    675  H4'   A    21      35.286  50.544  57.719  1.00  0.00           H  
ATOM    676  H3'   A    21      37.197  50.494  59.823  1.00  0.00           H  
ATOM    677  H1'   A    21      34.455  48.200  59.663  1.00  0.00           H  
ATOM    678  H2'   A    21      35.507  49.970  61.285  1.00  0.00           H  
ATOM    679 HO2'   A    21      33.647  50.910  60.964  1.00  0.00           H  
ATOM    680  H2    A    21      33.779  45.631  63.420  1.00  0.00           H  
ATOM    681  H61   A    21      37.785  43.976  64.196  1.00  0.00           H  
ATOM    682  H62   A    21      38.829  44.725  63.086  1.00  0.00           H  
ATOM    683  H8    A    21      38.124  47.989  59.646  1.00  0.00           H  
ATOM    684  P     C    22      36.913  52.978  60.677  1.00  0.00           P  
ATOM    685  OP2   C    22      38.249  52.350  60.829  1.00  0.00           O  
ATOM    686  OP1   C    22      36.814  54.402  60.265  1.00  0.00           O  
ATOM    687  O5'   C    22      36.128  52.809  62.052  1.00  0.00           O  
ATOM    688  C5'   C    22      35.056  53.675  62.392  1.00  0.00           C  
ATOM    689  C4'   C    22      33.898  52.918  62.995  1.00  0.00           C  
ATOM    690  O4'   C    22      33.999  51.505  62.700  1.00  0.00           O  
ATOM    691  C3'   C    22      33.791  52.953  64.512  1.00  0.00           C  
ATOM    692  O3'   C    22      33.225  54.158  64.998  1.00  0.00           O  
ATOM    693  C1'   C    22      33.471  50.736  63.761  1.00  0.00           C  
ATOM    694  C2'   C    22      32.951  51.721  64.810  1.00  0.00           C  
ATOM    695  O2'   C    22      31.573  51.967  64.570  1.00  0.00           O  
ATOM    696  N1    C    22      34.547  49.863  64.292  1.00  0.00           N  
ATOM    697  C2    C    22      34.181  48.743  65.049  1.00  0.00           C  
ATOM    698  O2    C    22      32.978  48.516  65.253  1.00  0.00           O  
ATOM    699  N3    C    22      35.142  47.930  65.545  1.00  0.00           N  
ATOM    700  C4    C    22      36.427  48.197  65.313  1.00  0.00           C  
ATOM    701  N4    C    22      37.341  47.367  65.822  1.00  0.00           N  
ATOM    702  C5    C    22      36.832  49.327  64.548  1.00  0.00           C  
ATOM    703  C6    C    22      35.872  50.123  64.062  1.00  0.00           C  
ATOM    704  H5'   C    22      34.750  54.137  61.584  1.00  0.00           H  
ATOM    705 H5''   C    22      35.375  54.339  63.039  1.00  0.00           H  
ATOM    706  H4'   C    22      33.067  53.268  62.611  1.00  0.00           H  
ATOM    707  H3'   C    22      34.681  52.836  64.904  1.00  0.00           H  
ATOM    708  H1'   C    22      32.728  50.182  63.443  1.00  0.00           H  
ATOM    709  H2'   C    22      33.108  51.393  65.719  1.00  0.00           H  
ATOM    710 HO2'   C    22      31.380  52.910  64.754  1.00  0.00           H  
ATOM    711  H42   C    22      38.294  47.535  65.669  1.00  0.00           H  
ATOM    712  H41   C    22      37.059  46.590  66.349  1.00  0.00           H  
ATOM    713  H5    C    22      37.780  49.514  64.382  1.00  0.00           H  
ATOM    714  H6    C    22      36.131  50.906  63.533  1.00  0.00           H  
ATOM    715  P     A    23      33.707  54.768  66.405  1.00  0.00           P  
ATOM    716  OP2   A    23      35.191  54.783  66.415  1.00  0.00           O  
ATOM    717  OP1   A    23      32.958  56.027  66.643  1.00  0.00           O  
ATOM    718  O5'   A    23      33.219  53.694  67.477  1.00  0.00           O  
ATOM    719  C5'   A    23      31.836  53.487  67.723  1.00  0.00           C  
ATOM    720  C4'   A    23      31.605  52.287  68.608  1.00  0.00           C  
ATOM    721  O4'   A    23      32.141  51.067  68.043  1.00  0.00           O  
ATOM    722  C3'   A    23      32.254  52.336  69.982  1.00  0.00           C  
ATOM    723  O3'   A    23      31.588  53.206  70.880  1.00  0.00           O  
ATOM    724  C1'   A    23      32.456  50.154  69.076  1.00  0.00           C  
ATOM    725  C2'   A    23      32.216  50.870  70.408  1.00  0.00           C  
ATOM    726  O2'   A    23      30.932  50.510  70.898  1.00  0.00           O  
ATOM    727  N1    A    23      35.958  46.564  70.259  1.00  0.00           N  
ATOM    728  C2    A    23      34.662  46.695  70.571  1.00  0.00           C  
ATOM    729  N3    A    23      33.808  47.657  70.229  1.00  0.00           N  
ATOM    730  C4    A    23      34.415  48.583  69.466  1.00  0.00           C  
ATOM    731  C5    A    23      35.737  48.585  69.062  1.00  0.00           C  
ATOM    732  C6    A    23      36.537  47.511  69.491  1.00  0.00           C  
ATOM    733  N6    A    23      37.829  47.380  69.181  1.00  0.00           N  
ATOM    734  N7    A    23      36.010  49.700  68.281  1.00  0.00           N  
ATOM    735  C8    A    23      34.865  50.336  68.231  1.00  0.00           C  
ATOM    736  N9    A    23      33.856  49.716  68.926  1.00  0.00           N  
ATOM    737  H5'   A    23      31.376  53.347  66.869  1.00  0.00           H  
ATOM    738 H5''   A    23      31.465  54.282  68.159  1.00  0.00           H  
ATOM    739  H4'   A    23      30.635  52.198  68.719  1.00  0.00           H  
ATOM    740  H3'   A    23      33.189  52.620  69.894  1.00  0.00           H  
ATOM    741  H1'   A    23      31.861  49.377  69.012  1.00  0.00           H  
ATOM    742  H2'   A    23      32.922  50.666  71.056  1.00  0.00           H  
ATOM    743 HO2'   A    23      30.985  50.384  71.868  1.00  0.00           H  
ATOM    744  H2    A    23      34.290  45.981  71.131  1.00  0.00           H  
ATOM    745  H61   A    23      38.336  46.608  69.509  1.00  0.00           H  
ATOM    746  H62   A    23      38.271  48.054  68.624  1.00  0.00           H  
ATOM    747  H8    A    23      34.741  51.177  67.743  1.00  0.00           H  
ATOM    748  P     G    24      32.433  54.120  71.897  1.00  0.00           P  
ATOM    749  OP2   G    24      33.753  54.397  71.277  1.00  0.00           O  
ATOM    750  OP1   G    24      31.571  55.251  72.325  1.00  0.00           O  
ATOM    751  O5'   G    24      32.669  53.176  73.159  1.00  0.00           O  
ATOM    752  C5'   G    24      31.572  52.668  73.904  1.00  0.00           C  
ATOM    753  C4'   G    24      31.926  51.376  74.599  1.00  0.00           C  
ATOM    754  O4'   G    24      32.340  50.375  73.623  1.00  0.00           O  
ATOM    755  C3'   G    24      33.110  51.434  75.553  1.00  0.00           C  
ATOM    756  O3'   G    24      32.784  52.014  76.805  1.00  0.00           O  
ATOM    757  C1'   G    24      33.375  49.592  74.152  1.00  0.00           C  
ATOM    758  C2'   G    24      33.512  49.974  75.623  1.00  0.00           C  
ATOM    759  O2'   G    24      32.591  49.222  76.400  1.00  0.00           O  
ATOM    760  N1    G    24      37.894  47.766  72.682  1.00  0.00           N  
ATOM    761  C2    G    24      36.924  47.178  73.457  1.00  0.00           C  
ATOM    762  N2    G    24      37.187  45.941  73.903  1.00  0.00           N  
ATOM    763  N3    G    24      35.778  47.760  73.774  1.00  0.00           N  
ATOM    764  C4    G    24      35.678  48.997  73.246  1.00  0.00           C  
ATOM    765  C5    G    24      36.586  49.675  72.459  1.00  0.00           C  
ATOM    766  C6    G    24      37.810  49.039  72.128  1.00  0.00           C  
ATOM    767  O6    G    24      38.743  49.475  71.443  1.00  0.00           O  
ATOM    768  N7    G    24      36.103  50.930  72.119  1.00  0.00           N  
ATOM    769  C8    G    24      34.932  50.993  72.693  1.00  0.00           C  
ATOM    770  N9    G    24      34.612  49.854  73.393  1.00  0.00           N  
ATOM    771  H5'   G    24      30.819  52.509  73.298  1.00  0.00           H  
ATOM    772 H5''   G    24      31.307  53.331  74.576  1.00  0.00           H  
ATOM    773  H4'   G    24      31.140  51.050  75.087  1.00  0.00           H  
ATOM    774  H3'   G    24      33.841  51.942  75.146  1.00  0.00           H  
ATOM    775  H1'   G    24      33.144  48.642  74.082  1.00  0.00           H  
ATOM    776  H2'   G    24      34.431  49.870  75.948  1.00  0.00           H  
ATOM    777 HO2'   G    24      32.248  49.787  77.124  1.00  0.00           H  
ATOM    778  H1    G    24      38.708  47.250  72.505  1.00  0.00           H  
ATOM    779  H22   G    24      36.531  45.471  74.461  1.00  0.00           H  
ATOM    780  H21   G    24      38.033  45.503  73.673  1.00  0.00           H  
ATOM    781  H8    G    24      34.343  51.773  72.630  1.00  0.00           H  
ATOM    782  P     C    25      33.824  52.999  77.534  1.00  0.00           P  
ATOM    783  OP2   C    25      34.408  53.895  76.505  1.00  0.00           O  
ATOM    784  OP1   C    25      33.148  53.585  78.719  1.00  0.00           O  
ATOM    785  O5'   C    25      34.975  52.028  78.055  1.00  0.00           O  
ATOM    786  C5'   C    25      34.700  51.020  79.015  1.00  0.00           C  
ATOM    787  C4'   C    25      35.858  50.066  79.169  1.00  0.00           C  
ATOM    788  O4'   C    25      36.111  49.406  77.896  1.00  0.00           O  
ATOM    789  C3'   C    25      37.202  50.693  79.504  1.00  0.00           C  
ATOM    790  O3'   C    25      37.350  51.063  80.871  1.00  0.00           O  
ATOM    791  C1'   C    25      37.493  49.130  77.777  1.00  0.00           C  
ATOM    792  C2'   C    25      38.167  49.602  79.065  1.00  0.00           C  
ATOM    793  O2'   C    25      38.243  48.528  79.983  1.00  0.00           O  
ATOM    794  N1    C    25      38.029  49.853  76.604  1.00  0.00           N  
ATOM    795  C2    C    25      39.279  49.471  76.081  1.00  0.00           C  
ATOM    796  O2    C    25      39.883  48.512  76.590  1.00  0.00           O  
ATOM    797  N3    C    25      39.794  50.160  75.035  1.00  0.00           N  
ATOM    798  C4    C    25      39.118  51.188  74.513  1.00  0.00           C  
ATOM    799  N4    C    25      39.674  51.852  73.499  1.00  0.00           N  
ATOM    800  C5    C    25      37.843  51.582  75.012  1.00  0.00           C  
ATOM    801  C6    C    25      37.340  50.895  76.045  1.00  0.00           C  
ATOM    802  H5'   C    25      33.907  50.517  78.733  1.00  0.00           H  
ATOM    803 H5''   C    25      34.518  51.444  79.880  1.00  0.00           H  
ATOM    804  H4'   C    25      35.549  49.398  79.987  1.00  0.00           H  
ATOM    805  H3'   C    25      37.391  51.642  78.978  1.00  0.00           H  
ATOM    806  H1'   C    25      37.746  48.067  77.655  1.00  0.00           H  
ATOM    807  H2'   C    25      39.201  49.961  78.974  1.00  0.00           H  
ATOM    808 HO2'   C    25      37.978  48.847  80.893  1.00  0.00           H  
ATOM    809  H42   C    25      39.195  52.628  73.087  1.00  0.00           H  
ATOM    810  H41   C    25      40.569  51.575  73.152  1.00  0.00           H  
ATOM    811  H5    C    25      37.293  52.423  74.565  1.00  0.00           H  
ATOM    812  H6    C    25      36.357  51.172  76.454  1.00  0.00           H  
ATOM    813  P     C    26      38.176  52.395  81.247  1.00  0.00           P  
ATOM    814  OP2   C    26      37.964  53.430  80.196  1.00  0.00           O  
ATOM    815  OP1   C    26      37.864  52.715  82.659  1.00  0.00           O  
ATOM    816  O5'   C    26      39.698  51.937  81.165  1.00  0.00           O  
ATOM    817  C5'   C    26      40.212  50.934  82.058  1.00  0.00           C  
ATOM    818  C4'   C    26      41.605  50.523  81.638  1.00  0.00           C  
ATOM    819  O4'   C    26      41.586  49.994  80.287  1.00  0.00           O  
ATOM    820  C3'   C    26      42.635  51.634  81.563  1.00  0.00           C  
ATOM    821  O3'   C    26      43.139  51.945  82.849  1.00  0.00           O  
ATOM    822  C1'   C    26      42.794  50.323  79.622  1.00  0.00           C  
ATOM    823  C2'   C    26      43.683  51.021  80.645  1.00  0.00           C  
ATOM    824  O2'   C    26      44.447  50.022  81.282  1.00  0.00           O  
ATOM    825  N1    C    26      42.480  51.173  78.463  1.00  0.00           N  
ATOM    826  C2    C    26      43.417  51.274  77.431  1.00  0.00           C  
ATOM    827  O2    C    26      44.507  50.685  77.545  1.00  0.00           O  
ATOM    828  N3    C    26      43.123  52.017  76.343  1.00  0.00           N  
ATOM    829  C4    C    26      41.957  52.662  76.272  1.00  0.00           C  
ATOM    830  N4    C    26      41.706  53.388  75.171  1.00  0.00           N  
ATOM    831  C5    C    26      40.995  52.595  77.319  1.00  0.00           C  
ATOM    832  C6    C    26      41.292  51.846  78.383  1.00  0.00           C  
ATOM    833  H5'   C    26      39.551  50.055  82.059  1.00  0.00           H  
ATOM    834 H5''   C    26      40.234  51.321  83.087  1.00  0.00           H  
ATOM    835  H4'   C    26      41.916  49.803  82.409  1.00  0.00           H  
ATOM    836  H3'   C    26      42.229  52.587  81.191  1.00  0.00           H  
ATOM    837  H1'   C    26      43.362  49.463  79.239  1.00  0.00           H  
ATOM    838  H2'   C    26      44.420  51.756  80.292  1.00  0.00           H  
ATOM    839 HO2'   C    26      44.436  50.173  82.271  1.00  0.00           H  
ATOM    840  H42   C    26      40.842  53.885  75.085  1.00  0.00           H  
ATOM    841  H41   C    26      42.381  53.431  74.436  1.00  0.00           H  
ATOM    842  H5    C    26      40.044  53.144  77.253  1.00  0.00           H  
ATOM    843  H6    C    26      40.572  51.771  79.211  1.00  0.00           H  
ATOM    844  P     G    27      43.510  53.464  83.214  1.00  0.00           P  
ATOM    845  OP2   G    27      42.483  54.367  82.646  1.00  0.00           O  
ATOM    846  OP1   G    27      43.762  53.471  84.686  1.00  0.00           O  
ATOM    847  O5'   G    27      44.869  53.711  82.420  1.00  0.00           O  
ATOM    848  C5'   G    27      46.058  52.972  82.757  1.00  0.00           C  
ATOM    849  C4'   G    27      47.143  53.234  81.741  1.00  0.00           C  
ATOM    850  O4'   G    27      46.669  52.852  80.418  1.00  0.00           O  
ATOM    851  C3'   G    27      47.538  54.687  81.554  1.00  0.00           C  
ATOM    852  O3'   G    27      48.399  55.163  82.576  1.00  0.00           O  
ATOM    853  C1'   G    27      47.281  53.677  79.450  1.00  0.00           C  
ATOM    854  C2'   G    27      48.201  54.655  80.186  1.00  0.00           C  
ATOM    855  O2'   G    27      49.509  54.112  80.244  1.00  0.00           O  
ATOM    856  N1    G    27      46.238  56.366  75.255  1.00  0.00           N  
ATOM    857  C2    G    27      47.439  55.880  75.698  1.00  0.00           C  
ATOM    858  N2    G    27      48.498  56.129  74.913  1.00  0.00           N  
ATOM    859  N3    G    27      47.595  55.195  76.826  1.00  0.00           N  
ATOM    860  C4    G    27      46.428  55.028  77.477  1.00  0.00           C  
ATOM    861  C5    G    27      45.174  55.474  77.116  1.00  0.00           C  
ATOM    862  C6    G    27      45.027  56.213  75.911  1.00  0.00           C  
ATOM    863  O6    G    27      43.997  56.700  75.425  1.00  0.00           O  
ATOM    864  N7    G    27      44.230  55.100  78.062  1.00  0.00           N  
ATOM    865  C8    G    27      44.912  54.444  78.962  1.00  0.00           C  
ATOM    866  N9    G    27      46.250  54.355  78.665  1.00  0.00           N  
ATOM    867  H5'   G    27      45.838  51.896  82.792  1.00  0.00           H  
ATOM    868 H5''   G    27      46.411  53.262  83.757  1.00  0.00           H  
ATOM    869  H4'   G    27      48.003  52.659  82.113  1.00  0.00           H  
ATOM    870  H3'   G    27      46.689  55.386  81.595  1.00  0.00           H  
ATOM    871  H1'   G    27      47.909  53.122  78.738  1.00  0.00           H  
ATOM    872  H2'   G    27      48.323  55.656  79.750  1.00  0.00           H  
ATOM    873 HO2'   G    27      49.929  54.349  81.121  1.00  0.00           H  
ATOM    874  H1    G    27      46.234  56.870  74.392  1.00  0.00           H  
ATOM    875  H22   G    27      49.404  55.798  75.178  1.00  0.00           H  
ATOM    876  H21   G    27      48.382  56.644  74.065  1.00  0.00           H  
ATOM    877  H8    G    27      44.460  54.004  79.864  1.00  0.00           H  
ATOM    878  P     U    28      48.240  56.662  83.132  1.00  0.00           P  
ATOM    879  OP2   U    28      46.795  56.916  83.360  1.00  0.00           O  
ATOM    880  OP1   U    28      49.202  56.843  84.249  1.00  0.00           O  
ATOM    881  O5'   U    28      48.716  57.576  81.918  1.00  0.00           O  
ATOM    882  C5'   U    28      50.073  57.587  81.501  1.00  0.00           C  
ATOM    883  C4'   U    28      50.252  58.340  80.206  1.00  0.00           C  
ATOM    884  O4'   U    28      49.485  57.683  79.160  1.00  0.00           O  
ATOM    885  C3'   U    28      49.752  59.776  80.190  1.00  0.00           C  
ATOM    886  O3'   U    28      50.701  60.698  80.695  1.00  0.00           O  
ATOM    887  C1'   U    28      48.920  58.644  78.294  1.00  0.00           C  
ATOM    888  C2'   U    28      49.480  60.003  78.713  1.00  0.00           C  
ATOM    889  O2'   U    28      50.685  60.246  78.000  1.00  0.00           O  
ATOM    890  N1    U    28      47.442  58.588  78.403  1.00  0.00           N  
ATOM    891  C2    U    28      46.712  59.016  77.309  1.00  0.00           C  
ATOM    892  O2    U    28      47.228  59.428  76.284  1.00  0.00           O  
ATOM    893  N3    U    28      45.348  58.946  77.454  1.00  0.00           N  
ATOM    894  C4    U    28      44.651  58.501  78.558  1.00  0.00           C  
ATOM    895  O4    U    28      43.420  58.500  78.534  1.00  0.00           O  
ATOM    896  C5    U    28      45.471  58.074  79.650  1.00  0.00           C  
ATOM    897  C6    U    28      46.802  58.131  79.535  1.00  0.00           C  
ATOM    898  H5'   U    28      50.377  56.664  81.378  1.00  0.00           H  
ATOM    899 H5''   U    28      50.617  58.014  82.195  1.00  0.00           H  
ATOM    900  H4'   U    28      51.201  58.329  79.963  1.00  0.00           H  
ATOM    901  H3'   U    28      48.908  59.829  80.684  1.00  0.00           H  
ATOM    902  H1'   U    28      49.185  58.457  77.369  1.00  0.00           H  
ATOM    903  H2'   U    28      48.827  60.720  78.574  1.00  0.00           H  
ATOM    904 HO2'   U    28      50.850  61.212  77.972  1.00  0.00           H  
ATOM    905  H3    U    28      44.812  59.245  76.691  1.00  0.00           H  
ATOM    906  H5    U    28      45.059  57.742  80.475  1.00  0.00           H  
ATOM    907  H6    U    28      47.340  57.834  80.297  1.00  0.00           H  
ATOM    908  P     U    29      50.215  62.088  81.340  1.00  0.00           P  
ATOM    909  OP2   U    29      48.755  61.992  81.591  1.00  0.00           O  
ATOM    910  OP1   U    29      51.133  62.421  82.459  1.00  0.00           O  
ATOM    911  O5'   U    29      50.448  63.153  80.178  1.00  0.00           O  
ATOM    912  C5'   U    29      51.752  63.615  79.862  1.00  0.00           C  
ATOM    913  C4'   U    29      51.852  64.059  78.423  1.00  0.00           C  
ATOM    914  O4'   U    29      51.333  63.019  77.546  1.00  0.00           O  
ATOM    915  C3'   U    29      51.030  65.280  78.040  1.00  0.00           C  
ATOM    916  O3'   U    29      51.641  66.500  78.421  1.00  0.00           O  
ATOM    917  C1'   U    29      50.705  63.605  76.429  1.00  0.00           C  
ATOM    918  C2'   U    29      50.915  65.117  76.537  1.00  0.00           C  
ATOM    919  O2'   U    29      52.127  65.471  75.887  1.00  0.00           O  
ATOM    920  N1    U    29      49.268  63.235  76.424  1.00  0.00           N  
ATOM    921  C2    U    29      48.686  62.987  75.195  1.00  0.00           C  
ATOM    922  O2    U    29      49.296  63.057  74.142  1.00  0.00           O  
ATOM    923  N3    U    29      47.356  62.648  75.239  1.00  0.00           N  
ATOM    924  C4    U    29      46.562  62.535  76.361  1.00  0.00           C  
ATOM    925  O4    U    29      45.378  62.221  76.235  1.00  0.00           O  
ATOM    926  C5    U    29      47.232  62.807  77.596  1.00  0.00           C  
ATOM    927  C6    U    29      48.527  63.138  77.583  1.00  0.00           C  
ATOM    928  H5'   U    29      52.394  62.890  80.017  1.00  0.00           H  
ATOM    929 H5''   U    29      51.974  64.370  80.445  1.00  0.00           H  
ATOM    930  H4'   U    29      52.795  64.215  78.206  1.00  0.00           H  
ATOM    931  H3'   U    29      50.140  65.209  78.443  1.00  0.00           H  
ATOM    932  H1'   U    29      51.127  63.278  75.607  1.00  0.00           H  
ATOM    933  H2'   U    29      50.153  65.618  76.179  1.00  0.00           H  
ATOM    934 HO2'   U    29      51.930  66.106  75.167  1.00  0.00           H  
ATOM    935  H3    U    29      46.923  62.468  74.378  1.00  0.00           H  
ATOM    936  H5    U    29      46.745  62.750  78.445  1.00  0.00           H  
ATOM    937  H6    U    29      48.962  63.320  78.441  1.00  0.00           H  
ATOM    938  P     C    30      50.763  67.841  78.543  1.00  0.00           P  
ATOM    939  OP2   C    30      49.471  67.489  79.184  1.00  0.00           O  
ATOM    940  OP1   C    30      51.617  68.896  79.145  1.00  0.00           O  
ATOM    941  O5'   C    30      50.469  68.249  77.032  1.00  0.00           O  
ATOM    942  C5'   C    30      51.496  68.775  76.205  1.00  0.00           C  
ATOM    943  C4'   C    30      51.118  68.724  74.746  1.00  0.00           C  
ATOM    944  O4'   C    30      50.698  67.382  74.388  1.00  0.00           O  
ATOM    945  C3'   C    30      49.938  69.592  74.353  1.00  0.00           C  
ATOM    946  O3'   C    30      50.311  70.955  74.205  1.00  0.00           O  
ATOM    947  C1'   C    30      49.674  67.455  73.401  1.00  0.00           C  
ATOM    948  C2'   C    30      49.474  68.932  73.060  1.00  0.00           C  
ATOM    949  O2'   C    30      50.270  69.255  71.936  1.00  0.00           O  
ATOM    950  N1    C    30      48.445  66.813  73.906  1.00  0.00           N  
ATOM    951  C2    C    30      47.658  66.080  73.013  1.00  0.00           C  
ATOM    952  O2    C    30      48.005  66.007  71.828  1.00  0.00           O  
ATOM    953  N3    C    30      46.537  65.472  73.463  1.00  0.00           N  
ATOM    954  C4    C    30      46.190  65.577  74.746  1.00  0.00           C  
ATOM    955  N4    C    30      45.079  64.950  75.144  1.00  0.00           N  
ATOM    956  C5    C    30      46.967  66.327  75.677  1.00  0.00           C  
ATOM    957  C6    C    30      48.076  66.922  75.220  1.00  0.00           C  
ATOM    958  H5'   C    30      52.314  68.254  76.341  1.00  0.00           H  
ATOM    959 H5''   C    30      51.664  69.707  76.459  1.00  0.00           H  
ATOM    960  H4'   C    30      52.018  69.081  74.223  1.00  0.00           H  
ATOM    961  H3'   C    30      49.137  69.617  75.108  1.00  0.00           H  
ATOM    962  H1'   C    30      49.936  66.943  72.464  1.00  0.00           H  
ATOM    963  H2'   C    30      48.460  69.238  72.767  1.00  0.00           H  
ATOM    964 HO2'   C    30      50.724  70.133  72.090  1.00  0.00           H  
ATOM    965  H42   C    30      44.787  65.008  76.100  1.00  0.00           H  
ATOM    966  H41   C    30      44.540  64.424  74.488  1.00  0.00           H  
ATOM    967  H5    C    30      46.665  66.414  76.731  1.00  0.00           H  
ATOM    968  H6    C    30      48.701  67.509  75.910  1.00  0.00           H  
ATOM    969  P     A    31      49.349  72.103  74.786  1.00  0.00           P  
ATOM    970  OP2   A    31      48.750  71.631  76.059  1.00  0.00           O  
ATOM    971  OP1   A    31      50.106  73.379  74.768  1.00  0.00           O  
ATOM    972  O5'   A    31      48.203  72.195  73.684  1.00  0.00           O  
ATOM    973  C5'   A    31      48.493  72.698  72.376  1.00  0.00           C  
ATOM    974  C4'   A    31      47.354  72.403  71.436  1.00  0.00           C  
ATOM    975  O4'   A    31      47.132  70.974  71.351  1.00  0.00           O  
ATOM    976  C3'   A    31      46.005  72.965  71.841  1.00  0.00           C  
ATOM    977  O3'   A    31      45.906  74.340  71.511  1.00  0.00           O  
ATOM    978  C1'   A    31      45.750  70.727  71.153  1.00  0.00           C  
ATOM    979  C2'   A    31      45.048  72.083  71.053  1.00  0.00           C  
ATOM    980  O2'   A    31      44.960  72.448  69.693  1.00  0.00           O  
ATOM    981  N1    A    31      42.096  67.438  72.640  1.00  0.00           N  
ATOM    982  C2    A    31      42.289  68.111  71.499  1.00  0.00           C  
ATOM    983  N3    A    31      43.255  68.965  71.179  1.00  0.00           N  
ATOM    984  C4    A    31      44.112  69.111  72.203  1.00  0.00           C  
ATOM    985  C5    A    31      44.042  68.493  73.438  1.00  0.00           C  
ATOM    986  C6    A    31      42.974  67.611  73.651  1.00  0.00           C  
ATOM    987  N6    A    31      42.783  66.938  74.789  1.00  0.00           N  
ATOM    988  N7    A    31      45.097  68.890  74.246  1.00  0.00           N  
ATOM    989  C8    A    31      45.773  69.720  73.493  1.00  0.00           C  
ATOM    990  N9    A    31      45.238  69.894  72.241  1.00  0.00           N  
ATOM    991  H5'   A    31      49.417  72.242  71.992  1.00  0.00           H  
ATOM    992 H5''   A    31      48.665  73.784  72.419  1.00  0.00           H  
ATOM    993  H4'   A    31      47.655  72.878  70.491  1.00  0.00           H  
ATOM    994  H3'   A    31      45.820  72.930  72.925  1.00  0.00           H  
ATOM    995  H1'   A    31      45.536  70.188  70.218  1.00  0.00           H  
ATOM    996  H2'   A    31      44.015  72.141  71.424  1.00  0.00           H  
ATOM    997 HO2'   A    31      45.205  73.413  69.589  1.00  0.00           H  
ATOM    998  H2    A    31      41.540  67.932  70.715  1.00  0.00           H  
ATOM    999  H61   A    31      42.001  66.320  74.879  1.00  0.00           H  
ATOM   1000  H62   A    31      43.420  67.052  75.550  1.00  0.00           H  
ATOM   1001  H8    A    31      46.689  70.230  73.831  1.00  0.00           H  
ATOM   1002  P     G    32      45.160  75.347  72.524  1.00  0.00           P  
ATOM   1003  OP2   G    32      45.634  75.089  73.909  1.00  0.00           O  
ATOM   1004  OP1   G    32      45.287  76.716  71.957  1.00  0.00           O  
ATOM   1005  O5'   G    32      43.628  74.905  72.457  1.00  0.00           O  
ATOM   1006  C5'   G    32      42.844  75.142  71.273  1.00  0.00           C  
ATOM   1007  C4'   G    32      41.510  74.422  71.346  1.00  0.00           C  
ATOM   1008  O4'   G    32      41.699  72.982  71.437  1.00  0.00           O  
ATOM   1009  C3'   G    32      40.608  74.711  72.532  1.00  0.00           C  
ATOM   1010  O3'   G    32      39.925  75.949  72.424  1.00  0.00           O  
ATOM   1011  C1'   G    32      40.583  72.397  72.063  1.00  0.00           C  
ATOM   1012  C2'   G    32      39.641  73.535  72.462  1.00  0.00           C  
ATOM   1013  O2'   G    32      38.659  73.694  71.461  1.00  0.00           O  
ATOM   1014  N1    G    32      39.319  68.936  75.550  1.00  0.00           N  
ATOM   1015  C2    G    32      38.600  69.398  74.480  1.00  0.00           C  
ATOM   1016  N2    G    32      37.371  68.883  74.328  1.00  0.00           N  
ATOM   1017  N3    G    32      39.048  70.297  73.620  1.00  0.00           N  
ATOM   1018  C4    G    32      40.302  70.703  73.921  1.00  0.00           C  
ATOM   1019  C5    G    32      41.107  70.301  74.962  1.00  0.00           C  
ATOM   1020  C6    G    32      40.608  69.339  75.881  1.00  0.00           C  
ATOM   1021  O6    G    32      41.162  68.862  76.877  1.00  0.00           O  
ATOM   1022  N7    G    32      42.332  70.954  74.919  1.00  0.00           N  
ATOM   1023  C8    G    32      42.248  71.732  73.874  1.00  0.00           C  
ATOM   1024  N9    G    32      41.037  71.641  73.229  1.00  0.00           N  
ATOM   1025  H5'   G    32      43.391  74.800  70.383  1.00  0.00           H  
ATOM   1026 H5''   G    32      42.667  76.220  71.147  1.00  0.00           H  
ATOM   1027  H4'   G    32      40.976  74.752  70.444  1.00  0.00           H  
ATOM   1028  H3'   G    32      41.148  74.805  73.486  1.00  0.00           H  
ATOM   1029  H1'   G    32      40.002  71.708  71.433  1.00  0.00           H  
ATOM   1030  H2'   G    32      39.072  73.399  73.393  1.00  0.00           H  
ATOM   1031 HO2'   G    32      38.422  74.662  71.377  1.00  0.00           H  
ATOM   1032  H1    G    32      38.885  68.257  76.140  1.00  0.00           H  
ATOM   1033  H22   G    32      36.797  69.180  73.564  1.00  0.00           H  
ATOM   1034  H21   G    32      37.030  68.204  74.976  1.00  0.00           H  
ATOM   1035  H8    G    32      43.060  72.400  73.548  1.00  0.00           H  
ATOM   1036  P     U    33      39.719  76.873  73.722  1.00  0.00           P  
ATOM   1037  OP2   U    33      41.025  76.978  74.422  1.00  0.00           O  
ATOM   1038  OP1   U    33      39.010  78.108  73.301  1.00  0.00           O  
ATOM   1039  O5'   U    33      38.732  76.028  74.644  1.00  0.00           O  
ATOM   1040  C5'   U    33      37.377  75.831  74.272  1.00  0.00           C  
ATOM   1041  C4'   U    33      36.658  74.928  75.244  1.00  0.00           C  
ATOM   1042  O4'   U    33      37.328  73.645  75.230  1.00  0.00           O  
ATOM   1043  C3'   U    33      36.701  75.347  76.706  1.00  0.00           C  
ATOM   1044  O3'   U    33      35.742  76.338  77.027  1.00  0.00           O  
ATOM   1045  C1'   U    33      37.283  73.083  76.520  1.00  0.00           C  
ATOM   1046  C2'   U    33      36.462  74.012  77.410  1.00  0.00           C  
ATOM   1047  O2'   U    33      35.093  73.638  77.352  1.00  0.00           O  
ATOM   1048  N1    U    33      38.665  72.894  77.026  1.00  0.00           N  
ATOM   1049  C2    U    33      38.824  72.092  78.141  1.00  0.00           C  
ATOM   1050  O2    U    33      37.892  71.548  78.708  1.00  0.00           O  
ATOM   1051  N3    U    33      40.119  71.946  78.573  1.00  0.00           N  
ATOM   1052  C4    U    33      41.250  72.508  78.018  1.00  0.00           C  
ATOM   1053  O4    U    33      42.349  72.280  78.526  1.00  0.00           O  
ATOM   1054  C5    U    33      41.009  73.324  76.868  1.00  0.00           C  
ATOM   1055  C6    U    33      39.757  73.483  76.425  1.00  0.00           C  
ATOM   1056  H5'   U    33      37.346  75.428  73.380  1.00  0.00           H  
ATOM   1057 H5''   U    33      36.922  76.699  74.248  1.00  0.00           H  
ATOM   1058  H4'   U    33      35.730  74.823  74.950  1.00  0.00           H  
ATOM   1059  H3'   U    33      37.600  75.673  76.921  1.00  0.00           H  
ATOM   1060  H1'   U    33      36.837  72.212  76.463  1.00  0.00           H  
ATOM   1061  H2'   U    33      36.794  74.028  78.332  1.00  0.00           H  
ATOM   1062 HO2'   U    33      34.546  74.444  77.238  1.00  0.00           H  
ATOM   1063  H3    U    33      40.254  71.382  79.363  1.00  0.00           H  
ATOM   1064  H5    U    33      41.756  73.762  76.409  1.00  0.00           H  
ATOM   1065  H6    U    33      39.619  74.047  75.637  1.00  0.00           H  
ATOM   1066  P     A    34      36.183  77.663  77.822  1.00  0.00           P  
ATOM   1067  OP2   A    34      37.320  78.280  77.093  1.00  0.00           O  
ATOM   1068  OP1   A    34      34.963  78.464  78.093  1.00  0.00           O  
ATOM   1069  O5'   A    34      36.731  77.112  79.213  1.00  0.00           O  
ATOM   1070  C5'   A    34      35.842  76.606  80.198  1.00  0.00           C  
ATOM   1071  C4'   A    34      36.537  76.398  81.517  1.00  0.00           C  
ATOM   1072  O4'   A    34      37.558  75.376  81.387  1.00  0.00           O  
ATOM   1073  C3'   A    34      37.226  77.651  82.026  1.00  0.00           C  
ATOM   1074  O3'   A    34      36.324  78.290  82.935  1.00  0.00           O  
ATOM   1075  C1'   A    34      38.810  75.885  81.866  1.00  0.00           C  
ATOM   1076  C2'   A    34      38.483  77.115  82.716  1.00  0.00           C  
ATOM   1077  O2'   A    34      38.208  76.634  84.012  1.00  0.00           O  
ATOM   1078  N1    A    34      43.606  76.626  79.998  1.00  0.00           N  
ATOM   1079  C2    A    34      43.142  76.602  81.256  1.00  0.00           C  
ATOM   1080  N3    A    34      41.896  76.425  81.693  1.00  0.00           N  
ATOM   1081  C4    A    34      41.054  76.251  80.661  1.00  0.00           C  
ATOM   1082  C5    A    34      41.384  76.252  79.316  1.00  0.00           C  
ATOM   1083  C6    A    34      42.731  76.454  78.985  1.00  0.00           C  
ATOM   1084  N6    A    34      43.180  76.484  77.727  1.00  0.00           N  
ATOM   1085  N7    A    34      40.260  76.049  78.532  1.00  0.00           N  
ATOM   1086  C8    A    34      39.292  75.931  79.399  1.00  0.00           C  
ATOM   1087  N9    A    34      39.698  76.030  80.709  1.00  0.00           N  
ATOM   1088  H5'   A    34      35.478  75.749  79.890  1.00  0.00           H  
ATOM   1089 H5''   A    34      35.105  77.239  80.321  1.00  0.00           H  
ATOM   1090  H4'   A    34      35.724  76.150  82.214  1.00  0.00           H  
ATOM   1091  H3'   A    34      37.445  78.386  81.238  1.00  0.00           H  
ATOM   1092  H1'   A    34      39.346  75.180  82.518  1.00  0.00           H  
ATOM   1093  H2'   A    34      39.254  77.886  82.853  1.00  0.00           H  
ATOM   1094 HO2'   A    34      37.470  77.174  84.419  1.00  0.00           H  
ATOM   1095  H2    A    34      43.898  76.751  82.039  1.00  0.00           H  
ATOM   1096  H61   A    34      44.153  76.633  77.546  1.00  0.00           H  
ATOM   1097  H62   A    34      42.545  76.359  76.966  1.00  0.00           H  
ATOM   1098  H8    A    34      38.244  75.758  79.111  1.00  0.00           H  
ATOM   1099  P     C    35      35.925  79.832  82.736  1.00  0.00           P  
ATOM   1100  OP2   C    35      35.748  80.108  81.300  1.00  0.00           O  
ATOM   1101  OP1   C    35      34.827  80.141  83.682  1.00  0.00           O  
ATOM   1102  O5'   C    35      37.237  80.608  83.189  1.00  0.00           O  
ATOM   1103  C5'   C    35      37.613  80.718  84.574  1.00  0.00           C  
ATOM   1104  C4'   C    35      38.985  81.344  84.676  1.00  0.00           C  
ATOM   1105  O4'   C    35      39.971  80.362  84.253  1.00  0.00           O  
ATOM   1106  C3'   C    35      39.268  82.575  83.816  1.00  0.00           C  
ATOM   1107  O3'   C    35      38.809  83.792  84.412  1.00  0.00           O  
ATOM   1108  C1'   C    35      41.036  81.036  83.602  1.00  0.00           C  
ATOM   1109  C2'   C    35      40.788  82.539  83.734  1.00  0.00           C  
ATOM   1110  O2'   C    35      41.395  82.978  84.938  1.00  0.00           O  
ATOM   1111  N1    C    35      41.102  80.604  82.189  1.00  0.00           N  
ATOM   1112  C2    C    35      42.331  80.678  81.540  1.00  0.00           C  
ATOM   1113  O2    C    35      43.310  81.079  82.178  1.00  0.00           O  
ATOM   1114  N3    C    35      42.427  80.321  80.245  1.00  0.00           N  
ATOM   1115  C4    C    35      41.346  79.902  79.589  1.00  0.00           C  
ATOM   1116  N4    C    35      41.485  79.589  78.301  1.00  0.00           N  
ATOM   1117  C5    C    35      40.068  79.796  80.227  1.00  0.00           C  
ATOM   1118  C6    C    35      39.994  80.153  81.518  1.00  0.00           C  
ATOM   1119  H5'   C    35      37.615  79.724  85.045  1.00  0.00           H  
ATOM   1120 H5''   C    35      36.877  81.330  85.117  1.00  0.00           H  
ATOM   1121  H4'   C    35      39.056  81.664  85.726  1.00  0.00           H  
ATOM   1122  H3'   C    35      38.755  82.561  82.843  1.00  0.00           H  
ATOM   1123  H1'   C    35      42.021  80.834  84.046  1.00  0.00           H  
ATOM   1124  H2'   C    35      41.187  83.202  82.953  1.00  0.00           H  
ATOM   1125 HO2'   C    35      40.780  83.610  85.411  1.00  0.00           H  
ATOM   1126  H42   C    35      40.696  79.272  77.775  1.00  0.00           H  
ATOM   1127  H41   C    35      42.379  79.670  77.862  1.00  0.00           H  
ATOM   1128  H5    C    35      39.185  79.437  79.677  1.00  0.00           H  
ATOM   1129  H6    C    35      39.031  80.086  82.045  1.00  0.00           H  
ATOM   1130  P     C    36      38.311  85.013  83.477  1.00  0.00           P  
ATOM   1131  OP2   C    36      37.552  84.517  82.300  1.00  0.00           O  
ATOM   1132  OP1   C    36      37.678  85.970  84.410  1.00  0.00           O  
ATOM   1133  O5'   C    36      39.644  85.671  82.909  1.00  0.00           O  
ATOM   1134  C5'   C    36      40.571  86.344  83.779  1.00  0.00           C  
ATOM   1135  C4'   C    36      41.804  86.754  83.007  1.00  0.00           C  
ATOM   1136  O4'   C    36      42.510  85.561  82.550  1.00  0.00           O  
ATOM   1137  C3'   C    36      41.566  87.538  81.720  1.00  0.00           C  
ATOM   1138  O3'   C    36      41.307  88.918  81.943  1.00  0.00           O  
ATOM   1139  C1'   C    36      43.172  85.875  81.340  1.00  0.00           C  
ATOM   1140  C2'   C    36      42.890  87.341  81.009  1.00  0.00           C  
ATOM   1141  O2'   C    36      43.885  88.164  81.584  1.00  0.00           O  
ATOM   1142  N1    C    36      42.699  84.986  80.259  1.00  0.00           N  
ATOM   1143  C2    C    36      43.548  84.756  79.179  1.00  0.00           C  
ATOM   1144  O2    C    36      44.638  85.325  79.158  1.00  0.00           O  
ATOM   1145  N3    C    36      43.154  83.927  78.179  1.00  0.00           N  
ATOM   1146  C4    C    36      41.946  83.354  78.228  1.00  0.00           C  
ATOM   1147  N4    C    36      41.591  82.559  77.215  1.00  0.00           N  
ATOM   1148  C5    C    36      41.048  83.580  79.315  1.00  0.00           C  
ATOM   1149  C6    C    36      41.462  84.394  80.301  1.00  0.00           C  
ATOM   1150  H5'   C    36      40.855  85.685  84.612  1.00  0.00           H  
ATOM   1151 H5''   C    36      40.096  87.233  84.220  1.00  0.00           H  
ATOM   1152  H4'   C    36      42.364  87.385  83.712  1.00  0.00           H  
ATOM   1153  H3'   C    36      40.681  87.206  81.157  1.00  0.00           H  
ATOM   1154  H1'   C    36      44.264  85.766  81.403  1.00  0.00           H  
ATOM   1155  H2'   C    36      42.845  87.618  79.946  1.00  0.00           H  
ATOM   1156 HO2'   C    36      43.453  88.944  82.036  1.00  0.00           H  
ATOM   1157  H42   C    36      40.695  82.115  77.217  1.00  0.00           H  
ATOM   1158  H41   C    36      42.222  82.407  76.455  1.00  0.00           H  
ATOM   1159  H5    C    36      40.055  83.107  79.342  1.00  0.00           H  
ATOM   1160  H6    C    36      40.798  84.591  81.156  1.00  0.00           H  
ATOM   1161  P     A    37      40.378  89.741  80.921  1.00  0.00           P  
ATOM   1162  OP2   A    37      39.256  88.861  80.510  1.00  0.00           O  
ATOM   1163  OP1   A    37      40.089  91.065  81.527  1.00  0.00           O  
ATOM   1164  O5'   A    37      41.313  89.973  79.652  1.00  0.00           O  
ATOM   1165  C5'   A    37      42.463  90.801  79.735  1.00  0.00           C  
ATOM   1166  C4'   A    37      43.315  90.693  78.495  1.00  0.00           C  
ATOM   1167  O4'   A    37      43.692  89.308  78.287  1.00  0.00           O  
ATOM   1168  C3'   A    37      42.635  91.059  77.185  1.00  0.00           C  
ATOM   1169  O3'   A    37      42.609  92.456  76.945  1.00  0.00           O  
ATOM   1170  C1'   A    37      43.868  89.069  76.906  1.00  0.00           C  
ATOM   1171  C2'   A    37      43.530  90.365  76.171  1.00  0.00           C  
ATOM   1172  O2'   A    37      44.727  91.098  75.953  1.00  0.00           O  
ATOM   1173  N1    A    37      42.946  85.519  73.287  1.00  0.00           N  
ATOM   1174  C2    A    37      43.879  86.473  73.395  1.00  0.00           C  
ATOM   1175  N3    A    37      44.062  87.365  74.366  1.00  0.00           N  
ATOM   1176  C4    A    37      43.136  87.215  75.330  1.00  0.00           C  
ATOM   1177  C5    A    37      42.115  86.282  75.359  1.00  0.00           C  
ATOM   1178  C6    A    37      42.031  85.394  74.272  1.00  0.00           C  
ATOM   1179  N6    A    37      41.100  84.444  74.163  1.00  0.00           N  
ATOM   1180  N7    A    37      41.354  86.425  76.512  1.00  0.00           N  
ATOM   1181  C8    A    37      41.922  87.424  77.141  1.00  0.00           C  
ATOM   1182  N9    A    37      43.006  87.949  76.483  1.00  0.00           N  
ATOM   1183  H5'   A    37      42.996  90.532  80.513  1.00  0.00           H  
ATOM   1184 H5''   A    37      42.180  91.732  79.849  1.00  0.00           H  
ATOM   1185  H4'   A    37      44.125  91.230  78.619  1.00  0.00           H  
ATOM   1186  H3'   A    37      41.742  90.656  77.162  1.00  0.00           H  
ATOM   1187  H1'   A    37      44.807  88.838  76.743  1.00  0.00           H  
ATOM   1188  H2'   A    37      43.054  90.188  75.333  1.00  0.00           H  
ATOM   1189 HO2'   A    37      44.575  92.035  76.196  1.00  0.00           H  
ATOM   1190  H2    A    37      44.519  86.521  72.654  1.00  0.00           H  
ATOM   1191  H61   A    37      41.091  83.854  73.381  1.00  0.00           H  
ATOM   1192  H62   A    37      40.426  84.335  74.866  1.00  0.00           H  
ATOM   1193  H8    A    37      41.601  87.764  78.003  1.00  0.00           H  
ATOM   1194  P     A    38      41.439  93.100  76.051  1.00  0.00           P  
ATOM   1195  OP2   A    38      40.173  92.394  76.373  1.00  0.00           O  
ATOM   1196  OP1   A    38      41.512  94.576  76.191  1.00  0.00           O  
ATOM   1197  O5'   A    38      41.845  92.725  74.557  1.00  0.00           O  
ATOM   1198  C5'   A    38      43.028  93.248  73.970  1.00  0.00           C  
ATOM   1199  C4'   A    38      43.080  92.973  72.488  1.00  0.00           C  
ATOM   1200  O4'   A    38      42.592  91.639  72.252  1.00  0.00           O  
ATOM   1201  C3'   A    38      42.226  93.876  71.611  1.00  0.00           C  
ATOM   1202  O3'   A    38      42.720  93.992  70.288  1.00  0.00           O  
ATOM   1203  C1'   A    38      41.409  91.687  71.469  1.00  0.00           C  
ATOM   1204  C2'   A    38      40.907  93.118  71.541  1.00  0.00           C  
ATOM   1205  O2'   A    38      40.198  93.427  70.350  1.00  0.00           O  
ATOM   1206  N1    A    38      37.573  88.372  70.550  1.00  0.00           N  
ATOM   1207  C2    A    38      38.299  89.154  69.742  1.00  0.00           C  
ATOM   1208  N3    A    38      39.285  89.995  70.048  1.00  0.00           N  
ATOM   1209  C4    A    38      39.515  89.995  71.373  1.00  0.00           C  
ATOM   1210  C5    A    38      38.853  89.247  72.329  1.00  0.00           C  
ATOM   1211  C6    A    38      37.830  88.395  71.875  1.00  0.00           C  
ATOM   1212  N6    A    38      37.105  87.615  72.681  1.00  0.00           N  
ATOM   1213  N7    A    38      39.361  89.506  73.594  1.00  0.00           N  
ATOM   1214  C8    A    38      40.304  90.390  73.379  1.00  0.00           C  
ATOM   1215  N9    A    38      40.452  90.731  72.057  1.00  0.00           N  
ATOM   1216  H5'   A    38      43.807  92.837  74.399  1.00  0.00           H  
ATOM   1217 H5''   A    38      43.057  94.216  74.117  1.00  0.00           H  
ATOM   1218  H4'   A    38      44.009  93.040  72.185  1.00  0.00           H  
ATOM   1219  H3'   A    38      42.081  94.729  72.073  1.00  0.00           H  
ATOM   1220  H1'   A    38      41.576  91.448  70.532  1.00  0.00           H  
ATOM   1221  H2'   A    38      40.361  93.272  72.340  1.00  0.00           H  
ATOM   1222 HO2'   A    38      39.240  93.473  70.553  1.00  0.00           H  
ATOM   1223  H2    A    38      38.073  89.100  68.789  1.00  0.00           H  
ATOM   1224  H61   A    38      36.404  87.041  72.306  1.00  0.00           H  
ATOM   1225  H62   A    38      37.274  87.615  73.646  1.00  0.00           H  
ATOM   1226  H8    A    38      40.853  90.773  74.095  1.00  0.00           H  
ATOM   1227  P     G    39      43.886  95.045  69.950  1.00  0.00           P  
ATOM   1228  OP2   G    39      43.814  96.145  70.945  1.00  0.00           O  
ATOM   1229  OP1   G    39      45.154  94.290  69.780  1.00  0.00           O  
ATOM   1230  O5'   G    39      43.472  95.637  68.529  1.00  0.00           O  
ATOM   1231  C5'   G    39      43.495  94.823  67.366  1.00  0.00           C  
ATOM   1232  C4'   G    39      42.504  95.299  66.338  1.00  0.00           C  
ATOM   1233  O4'   G    39      41.161  95.145  66.862  1.00  0.00           O  
ATOM   1234  C3'   G    39      42.589  96.769  65.980  1.00  0.00           C  
ATOM   1235  O3'   G    39      43.609  97.021  65.025  1.00  0.00           O  
ATOM   1236  C1'   G    39      40.349  96.206  66.417  1.00  0.00           C  
ATOM   1237  C2'   G    39      41.190  97.038  65.447  1.00  0.00           C  
ATOM   1238  O2'   G    39      40.994  96.550  64.132  1.00  0.00           O  
ATOM   1239  N1    G    39      37.539 100.082  68.118  1.00  0.00           N  
ATOM   1240  C2    G    39      37.726  99.637  66.831  1.00  0.00           C  
ATOM   1241  N2    G    39      37.089 100.312  65.862  1.00  0.00           N  
ATOM   1242  N3    G    39      38.487  98.605  66.512  1.00  0.00           N  
ATOM   1243  C4    G    39      39.065  98.048  67.595  1.00  0.00           C  
ATOM   1244  C5    G    39      38.952  98.420  68.916  1.00  0.00           C  
ATOM   1245  C6    G    39      38.119  99.524  69.250  1.00  0.00           C  
ATOM   1246  O6    G    39      37.877 100.000  70.368  1.00  0.00           O  
ATOM   1247  N7    G    39      39.722  97.598  69.727  1.00  0.00           N  
ATOM   1248  C8    G    39      40.271  96.751  68.899  1.00  0.00           C  
ATOM   1249  N9    G    39      39.914  96.966  67.590  1.00  0.00           N  
ATOM   1250  H5'   G    39      43.280  93.901  67.616  1.00  0.00           H  
ATOM   1251 H5''   G    39      44.395  94.847  66.978  1.00  0.00           H  
ATOM   1252  H4'   G    39      42.730  94.696  65.448  1.00  0.00           H  
ATOM   1253  H3'   G    39      42.855  97.417  66.828  1.00  0.00           H  
ATOM   1254  H1'   G    39      39.438  95.909  65.877  1.00  0.00           H  
ATOM   1255  H2'   G    39      40.961  98.111  65.381  1.00  0.00           H  
ATOM   1256 HO2'   G    39      41.849  96.623  63.618  1.00  0.00           H  
ATOM   1257  H1    G    39      36.939 100.870  68.251  1.00  0.00           H  
ATOM   1258  H22   G    39      37.192 100.032  64.908  1.00  0.00           H  
ATOM   1259  H21   G    39      36.512 101.094  66.094  1.00  0.00           H  
ATOM   1260  H8    G    39      40.955  95.949  69.217  1.00  0.00           H  
ATOM   1261  P     U    40      44.590  98.275  65.226  1.00  0.00           P  
ATOM   1262  OP2   U    40      44.884  98.360  66.672  1.00  0.00           O  
ATOM   1263  OP1   U    40      45.716  98.188  64.254  1.00  0.00           O  
ATOM   1264  O5'   U    40      43.685  99.531  64.854  1.00  0.00           O  
ATOM   1265  C5'   U    40      43.213  99.737  63.512  1.00  0.00           C  
ATOM   1266  C4'   U    40      42.261 100.906  63.466  1.00  0.00           C  
ATOM   1267  O4'   U    40      41.078 100.612  64.255  1.00  0.00           O  
ATOM   1268  C3'   U    40      42.776 102.214  64.048  1.00  0.00           C  
ATOM   1269  O3'   U    40      43.608 102.929  63.151  1.00  0.00           O  
ATOM   1270  C1'   U    40      40.613 101.799  64.906  1.00  0.00           C  
ATOM   1271  C2'   U    40      41.491 102.948  64.406  1.00  0.00           C  
ATOM   1272  O2'   U    40      40.887 103.522  63.255  1.00  0.00           O  
ATOM   1273  N1    U    40      40.679 101.643  66.379  1.00  0.00           N  
ATOM   1274  C2    U    40      39.967 102.550  67.142  1.00  0.00           C  
ATOM   1275  O2    U    40      39.304 103.452  66.659  1.00  0.00           O  
ATOM   1276  N3    U    40      40.056 102.366  68.499  1.00  0.00           N  
ATOM   1277  C4    U    40      40.769 101.389  69.162  1.00  0.00           C  
ATOM   1278  O4    U    40      40.749 101.356  70.393  1.00  0.00           O  
ATOM   1279  C5    U    40      41.480 100.486  68.309  1.00  0.00           C  
ATOM   1280  C6    U    40      41.410 100.641  66.982  1.00  0.00           C  
ATOM   1281  H5'   U    40      42.706  98.833  63.146  1.00  0.00           H  
ATOM   1282 H5''   U    40      44.062  99.926  62.837  1.00  0.00           H  
ATOM   1283  H4'   U    40      41.990 101.058  62.536  1.00  0.00           H  
ATOM   1284  H3'   U    40      43.276 102.025  64.870  1.00  0.00           H  
ATOM   1285  H1'   U    40      39.684 101.959  64.639  1.00  0.00           H  
ATOM   1286  H2'   U    40      41.641 103.615  65.107  1.00  0.00           H  
ATOM   1287 HO2'   U    40      41.561 103.604  62.549  1.00  0.00           H  
ATOM   1288  H3    U    40      39.560 102.999  69.059  1.00  0.00           H  
ATOM   1289  H5    U    40      42.013  99.759  68.695  1.00  0.00           H  
ATOM   1290  H6    U    40      41.906 100.011  66.421  1.00  0.00           H  
ATOM   1291  P     C    41      44.732 103.931  63.713  1.00  0.00           P  
ATOM   1292  OP2   C    41      45.452 103.244  64.814  1.00  0.00           O  
ATOM   1293  OP1   C    41      45.495 104.462  62.556  1.00  0.00           O  
ATOM   1294  O5'   C    41      43.897 105.132  64.344  1.00  0.00           O  
ATOM   1295  C5'   C    41      43.301 106.121  63.517  1.00  0.00           C  
ATOM   1296  C4'   C    41      42.583 107.169  64.331  1.00  0.00           C  
ATOM   1297  O4'   C    41      41.560 106.545  65.149  1.00  0.00           O  
ATOM   1298  C3'   C    41      43.432 107.942  65.328  1.00  0.00           C  
ATOM   1299  O3'   C    41      44.187 108.980  64.725  1.00  0.00           O  
ATOM   1300  C1'   C    41      41.448 107.246  66.405  1.00  0.00           C  
ATOM   1301  C2'   C    41      42.399 108.441  66.328  1.00  0.00           C  
ATOM   1302  O2'   C    41      41.691 109.563  65.822  1.00  0.00           O  
ATOM   1303  N1    C    41      41.758 106.349  67.546  1.00  0.00           N  
ATOM   1304  C2    C    41      41.365 106.748  68.830  1.00  0.00           C  
ATOM   1305  O2    C    41      40.775 107.830  68.975  1.00  0.00           O  
ATOM   1306  N3    C    41      41.636 105.949  69.887  1.00  0.00           N  
ATOM   1307  C4    C    41      42.272 104.792  69.705  1.00  0.00           C  
ATOM   1308  N4    C    41      42.519 104.037  70.779  1.00  0.00           N  
ATOM   1309  C5    C    41      42.686 104.360  68.414  1.00  0.00           C  
ATOM   1310  C6    C    41      42.411 105.158  67.375  1.00  0.00           C  
ATOM   1311  H5'   C    41      42.660 105.688  62.915  1.00  0.00           H  
ATOM   1312 H5''   C    41      44.000 106.553  62.983  1.00  0.00           H  
ATOM   1313  H4'   C    41      42.154 107.804  63.718  1.00  0.00           H  
ATOM   1314  H3'   C    41      44.042 107.322  65.779  1.00  0.00           H  
ATOM   1315  H1'   C    41      40.526 107.568  66.487  1.00  0.00           H  
ATOM   1316  H2'   C    41      42.806 108.631  67.200  1.00  0.00           H  
ATOM   1317 HO2'   C    41      42.212 109.970  65.100  1.00  0.00           H  
ATOM   1318  H42   C    41      42.984 103.181  70.678  1.00  0.00           H  
ATOM   1319  H41   C    41      42.234 104.338  71.666  1.00  0.00           H  
ATOM   1320  H5    C    41      43.153 103.507  68.289  1.00  0.00           H  
ATOM   1321  H6    C    41      42.687 104.877  66.478  1.00  0.00           H  
ATOM   1322  P     U    42      45.545 109.495  65.412  1.00  0.00           P  
ATOM   1323  OP2   U    42      46.319 108.305  65.849  1.00  0.00           O  
ATOM   1324  OP1   U    42      46.175 110.486  64.502  1.00  0.00           O  
ATOM   1325  O5'   U    42      45.049 110.267  66.714  1.00  0.00           O  
ATOM   1326  C5'   U    42      44.290 111.461  66.609  1.00  0.00           C  
ATOM   1327  C4'   U    42      43.790 111.923  67.956  1.00  0.00           C  
ATOM   1328  O4'   U    42      42.939 110.906  68.545  1.00  0.00           O  
ATOM   1329  C3'   U    42      44.852 112.174  69.016  1.00  0.00           C  
ATOM   1330  O3'   U    42      45.511 113.419  68.857  1.00  0.00           O  
ATOM   1331  C1'   U    42      43.101 110.918  69.983  1.00  0.00           C  
ATOM   1332  C2'   U    42      44.062 112.062  70.312  1.00  0.00           C  
ATOM   1333  O2'   U    42      43.309 113.240  70.560  1.00  0.00           O  
ATOM   1334  N1    U    42      43.591 109.610  70.483  1.00  0.00           N  
ATOM   1335  C2    U    42      43.433 109.349  71.831  1.00  0.00           C  
ATOM   1336  O2    U    42      42.916 110.136  72.604  1.00  0.00           O  
ATOM   1337  N3    U    42      43.901 108.127  72.247  1.00  0.00           N  
ATOM   1338  C4    U    42      44.500 107.158  71.470  1.00  0.00           C  
ATOM   1339  O4    U    42      44.870 106.106  71.995  1.00  0.00           O  
ATOM   1340  C5    U    42      44.631 107.497  70.086  1.00  0.00           C  
ATOM   1341  C6    U    42      44.182 108.680  69.654  1.00  0.00           C  
ATOM   1342  H5'   U    42      43.523 111.301  66.022  1.00  0.00           H  
ATOM   1343 H5''   U    42      44.851 112.164  66.220  1.00  0.00           H  
ATOM   1344  H4'   U    42      43.266 112.744  67.834  1.00  0.00           H  
ATOM   1345  H3'   U    42      45.516 111.453  68.982  1.00  0.00           H  
ATOM   1346  H1'   U    42      42.224 111.106  70.380  1.00  0.00           H  
ATOM   1347  H2'   U    42      44.643 111.836  71.069  1.00  0.00           H  
ATOM   1348 HO2'   U    42      43.690 113.978  70.040  1.00  0.00           H  
ATOM   1349  H3    U    42      43.798 107.921  73.199  1.00  0.00           H  
ATOM   1350  H5    U    42      45.045 106.866  69.460  1.00  0.00           H  
ATOM   1351  H6    U    42      44.285 108.888  68.703  1.00  0.00           H  
ATOM   1352  P     C    43      47.011 113.617  69.398  1.00  0.00           P  
ATOM   1353  OP2   C    43      47.803 112.423  69.007  1.00  0.00           O  
ATOM   1354  OP1   C    43      47.473 114.968  68.990  1.00  0.00           O  
ATOM   1355  O5'   C    43      46.855 113.607  70.983  1.00  0.00           O  
ATOM   1356  C5'   C    43      46.206 114.674  71.659  1.00  0.00           C  
ATOM   1357  C4'   C    43      46.100 114.413  73.141  1.00  0.00           C  
ATOM   1358  O4'   C    43      45.304 113.222  73.378  1.00  0.00           O  
ATOM   1359  C3'   C    43      47.407 114.134  73.868  1.00  0.00           C  
ATOM   1360  O3'   C    43      48.141 115.310  74.160  1.00  0.00           O  
ATOM   1361  C1'   C    43      45.808 112.528  74.538  1.00  0.00           C  
ATOM   1362  C2'   C    43      46.943 113.380  75.106  1.00  0.00           C  
ATOM   1363  O2'   C    43      46.412 114.267  76.080  1.00  0.00           O  
ATOM   1364  N1    C    43      46.254 111.157  74.186  1.00  0.00           N  
ATOM   1365  C2    C    43      46.405 110.221  75.217  1.00  0.00           C  
ATOM   1366  O2    C    43      46.164 110.563  76.385  1.00  0.00           O  
ATOM   1367  N3    C    43      46.809 108.965  74.923  1.00  0.00           N  
ATOM   1368  C4    C    43      47.062 108.622  73.660  1.00  0.00           C  
ATOM   1369  N4    C    43      47.460 107.371  73.417  1.00  0.00           N  
ATOM   1370  C5    C    43      46.920 109.550  72.589  1.00  0.00           C  
ATOM   1371  C6    C    43      46.518 110.790  72.892  1.00  0.00           C  
ATOM   1372  H5'   C    43      45.305 114.785  71.288  1.00  0.00           H  
ATOM   1373 H5''   C    43      46.715 115.500  71.515  1.00  0.00           H  
ATOM   1374  H4'   C    43      45.659 115.179  73.566  1.00  0.00           H  
ATOM   1375  H3'   C    43      47.959 113.539  73.319  1.00  0.00           H  
ATOM   1376  H1'   C    43      45.081 112.474  75.194  1.00  0.00           H  
ATOM   1377  H2'   C    43      47.660 112.822  75.477  1.00  0.00           H  
ATOM   1378 HO2'   C    43      46.739 115.172  75.898  1.00  0.00           H  
ATOM   1379  H42   C    43      47.653 107.088  72.499  1.00  0.00           H  
ATOM   1380  H41   C    43      47.557 106.735  74.157  1.00  0.00           H  
ATOM   1381  H5    C    43      47.107 109.288  71.664  1.00  0.00           H  
ATOM   1382  H6    C    43      46.413 111.442  72.170  1.00  0.00           H  
ATOM   1383  P     A    44      49.738 115.244  74.338  1.00  0.00           P  
ATOM   1384  OP2   A    44      50.284 114.377  73.265  1.00  0.00           O  
ATOM   1385  OP1   A    44      50.242 116.631  74.491  1.00  0.00           O  
ATOM   1386  O5'   A    44      49.938 114.491  75.729  1.00  0.00           O  
ATOM   1387  C5'   A    44      49.570 115.109  76.952  1.00  0.00           C  
ATOM   1388  C4'   A    44      49.681 114.152  78.112  1.00  0.00           C  
ATOM   1389  O4'   A    44      48.815 113.009  77.891  1.00  0.00           O  
ATOM   1390  C3'   A    44      51.053 113.539  78.342  1.00  0.00           C  
ATOM   1391  O3'   A    44      51.947 114.414  79.011  1.00  0.00           O  
ATOM   1392  C1'   A    44      49.434 111.823  78.454  1.00  0.00           C  
ATOM   1393  C2'   A    44      50.728 112.279  79.131  1.00  0.00           C  
ATOM   1394  O2'   A    44      50.455 112.579  80.492  1.00  0.00           O  
ATOM   1395  N1    A    44      50.535 106.874  77.529  1.00  0.00           N  
ATOM   1396  C2    A    44      50.365 107.561  78.666  1.00  0.00           C  
ATOM   1397  N3    A    44      50.078 108.850  78.834  1.00  0.00           N  
ATOM   1398  C4    A    44      49.964 109.471  77.647  1.00  0.00           C  
ATOM   1399  C5    A    44      50.112 108.901  76.396  1.00  0.00           C  
ATOM   1400  C6    A    44      50.413 107.527  76.354  1.00  0.00           C  
ATOM   1401  N6    A    44      50.584 106.842  75.221  1.00  0.00           N  
ATOM   1402  N7    A    44      49.921 109.848  75.399  1.00  0.00           N  
ATOM   1403  C8    A    44      49.668 110.951  76.059  1.00  0.00           C  
ATOM   1404  N9    A    44      49.678 110.796  77.424  1.00  0.00           N  
ATOM   1405  H5'   A    44      48.643 115.424  76.886  1.00  0.00           H  
ATOM   1406 H5''   A    44      50.157 115.876  77.113  1.00  0.00           H  
ATOM   1407  H4'   A    44      49.399 114.612  78.931  1.00  0.00           H  
ATOM   1408  H3'   A    44      51.441 113.284  77.477  1.00  0.00           H  
ATOM   1409  H1'   A    44      48.821 111.466  79.131  1.00  0.00           H  
ATOM   1410  H2'   A    44      51.434 111.605  79.042  1.00  0.00           H  
ATOM   1411 HO2'   A    44      50.835 113.455  80.708  1.00  0.00           H  
ATOM   1412  H2    A    44      50.463 107.041  79.491  1.00  0.00           H  
ATOM   1413  H61   A    44      50.793 105.886  75.254  1.00  0.00           H  
ATOM   1414  H62   A    44      50.500 107.296  74.356  1.00  0.00           H  
ATOM   1415  H8    A    44      49.488 111.809  75.618  1.00  0.00           H  
ATOM   1416  P     G    45      53.535 114.229  78.845  1.00  0.00           P  
ATOM   1417  OP2   G    45      53.816 113.935  77.416  1.00  0.00           O  
ATOM   1418  OP1   G    45      54.204 115.381  79.502  1.00  0.00           O  
ATOM   1419  O5'   G    45      53.862 112.919  79.691  1.00  0.00           O  
ATOM   1420  C5'   G    45      53.743 112.917  81.106  1.00  0.00           C  
ATOM   1421  C4'   G    45      54.048 111.559  81.687  1.00  0.00           C  
ATOM   1422  O4'   G    45      53.091 110.586  81.189  1.00  0.00           O  
ATOM   1423  C3'   G    45      55.401 110.967  81.324  1.00  0.00           C  
ATOM   1424  O3'   G    45      56.468 111.521  82.075  1.00  0.00           O  
ATOM   1425  C1'   G    45      53.754 109.291  81.076  1.00  0.00           C  
ATOM   1426  C2'   G    45      55.190 109.480  81.569  1.00  0.00           C  
ATOM   1427  O2'   G    45      55.247 109.172  82.954  1.00  0.00           O  
ATOM   1428  N1    G    45      54.396 105.229  78.075  1.00  0.00           N  
ATOM   1429  C2    G    45      54.550 105.345  79.435  1.00  0.00           C  
ATOM   1430  N2    G    45      54.923 104.234  80.088  1.00  0.00           N  
ATOM   1431  N3    G    45      54.351 106.465  80.109  1.00  0.00           N  
ATOM   1432  C4    G    45      53.982 107.481  79.301  1.00  0.00           C  
ATOM   1433  C5    G    45      53.799 107.472  77.934  1.00  0.00           C  
ATOM   1434  C6    G    45      54.016 106.263  77.224  1.00  0.00           C  
ATOM   1435  O6    G    45      53.906 106.052  76.011  1.00  0.00           O  
ATOM   1436  N7    G    45      53.416 108.726  77.480  1.00  0.00           N  
ATOM   1437  C8    G    45      53.372 109.461  78.558  1.00  0.00           C  
ATOM   1438  N9    G    45      53.703 108.769  79.697  1.00  0.00           N  
ATOM   1439  H5'   G    45      52.828 113.172  81.350  1.00  0.00           H  
ATOM   1440 H5''   G    45      54.367 113.573  81.481  1.00  0.00           H  
ATOM   1441  H4'   G    45      53.973 111.607  82.663  1.00  0.00           H  
ATOM   1442  H3'   G    45      55.571 111.114  80.368  1.00  0.00           H  
ATOM   1443  H1'   G    45      53.282 108.675  81.676  1.00  0.00           H  
ATOM   1444  H2'   G    45      55.821 108.937  81.050  1.00  0.00           H  
ATOM   1445 HO2'   G    45      55.715 109.895  83.423  1.00  0.00           H  
ATOM   1446  H1    G    45      54.567 104.353  77.671  1.00  0.00           H  
ATOM   1447  H22   G    45      55.049 104.255  81.059  1.00  0.00           H  
ATOM   1448  H21   G    45      55.072 103.399  79.595  1.00  0.00           H  
ATOM   1449  H8    G    45      53.127 110.409  78.553  1.00  0.00           H  
ATOM   1450  P     G    46      57.962 111.515  81.481  1.00  0.00           P  
ATOM   1451  OP2   G    46      57.893 111.935  80.059  1.00  0.00           O  
ATOM   1452  OP1   G    46      58.836 112.258  82.425  1.00  0.00           O  
ATOM   1453  O5'   G    46      58.387 109.980  81.522  1.00  0.00           O  
ATOM   1454  C5'   G    46      58.554 109.302  82.757  1.00  0.00           C  
ATOM   1455  C4'   G    46      58.901 107.849  82.550  1.00  0.00           C  
ATOM   1456  O4'   G    46      57.806 107.173  81.879  1.00  0.00           O  
ATOM   1457  C3'   G    46      60.106 107.569  81.665  1.00  0.00           C  
ATOM   1458  O3'   G    46      61.342 107.759  82.335  1.00  0.00           O  
ATOM   1459  C1'   G    46      58.349 106.121  81.037  1.00  0.00           C  
ATOM   1460  C2'   G    46      59.866 106.134  81.222  1.00  0.00           C  
ATOM   1461  O2'   G    46      60.214 105.213  82.245  1.00  0.00           O  
ATOM   1462  N1    G    46      58.060 103.986  76.423  1.00  0.00           N  
ATOM   1463  C2    G    46      58.522 103.458  77.604  1.00  0.00           C  
ATOM   1464  N2    G    46      58.967 102.192  77.556  1.00  0.00           N  
ATOM   1465  N3    G    46      58.546 104.118  78.750  1.00  0.00           N  
ATOM   1466  C4    G    46      58.065 105.372  78.621  1.00  0.00           C  
ATOM   1467  C5    G    46      57.581 105.996  77.491  1.00  0.00           C  
ATOM   1468  C6    G    46      57.560 105.276  76.268  1.00  0.00           C  
ATOM   1469  O6    G    46      57.169 105.654  75.157  1.00  0.00           O  
ATOM   1470  N7    G    46      57.179 107.292  77.777  1.00  0.00           N  
ATOM   1471  C8    G    46      57.422 107.431  79.052  1.00  0.00           C  
ATOM   1472  N9    G    46      57.959 106.304  79.626  1.00  0.00           N  
ATOM   1473  H5'   G    46      57.722 109.363  83.271  1.00  0.00           H  
ATOM   1474 H5''   G    46      59.274 109.734  83.264  1.00  0.00           H  
ATOM   1475  H4'   G    46      59.044 107.429  83.424  1.00  0.00           H  
ATOM   1476  H3'   G    46      60.073 108.158  80.882  1.00  0.00           H  
ATOM   1477  H1'   G    46      57.987 105.272  81.367  1.00  0.00           H  
ATOM   1478  H2'   G    46      60.332 105.934  80.381  1.00  0.00           H  
ATOM   1479 HO2'   G    46      60.818 105.652  82.879  1.00  0.00           H  
ATOM   1480  H1    G    46      58.085 103.413  75.629  1.00  0.00           H  
ATOM   1481  H22   G    46      59.308 101.762  78.370  1.00  0.00           H  
ATOM   1482  H21   G    46      58.952 101.697  76.712  1.00  0.00           H  
ATOM   1483  H8    G    46      57.238 108.256  79.548  1.00  0.00           H  
ATOM   1484  P     G    47      62.673 108.041  81.482  1.00  0.00           P  
ATOM   1485  OP2   G    47      62.393 109.133  80.516  1.00  0.00           O  
ATOM   1486  OP1   G    47      63.819 108.164  82.425  1.00  0.00           O  
ATOM   1487  O5'   G    47      62.867 106.681  80.683  1.00  0.00           O  
ATOM   1488  C5'   G    47      64.163 106.245  80.291  1.00  0.00           C  
ATOM   1489  C4'   G    47      64.068 104.973  79.493  1.00  0.00           C  
ATOM   1490  O4'   G    47      62.691 104.677  79.145  1.00  0.00           O  
ATOM   1491  C3'   G    47      64.802 105.076  78.176  1.00  0.00           C  
ATOM   1492  O3'   G    47      66.177 104.833  78.362  1.00  0.00           O  
ATOM   1493  C1'   G    47      62.642 104.240  77.807  1.00  0.00           C  
ATOM   1494  C2'   G    47      64.075 104.076  77.296  1.00  0.00           C  
ATOM   1495  O2'   G    47      64.520 102.755  77.501  1.00  0.00           O  
ATOM   1496  N1    G    47      60.531 105.241  73.289  1.00  0.00           N  
ATOM   1497  C2    G    47      61.217 104.127  73.701  1.00  0.00           C  
ATOM   1498  N2    G    47      61.387 103.172  72.790  1.00  0.00           N  
ATOM   1499  N3    G    47      61.708 103.965  74.920  1.00  0.00           N  
ATOM   1500  C4    G    47      61.454 105.030  75.710  1.00  0.00           C  
ATOM   1501  C5    G    47      60.778 106.192  75.397  1.00  0.00           C  
ATOM   1502  C6    G    47      60.266 106.355  74.079  1.00  0.00           C  
ATOM   1503  O6    G    47      59.669 107.327  73.598  1.00  0.00           O  
ATOM   1504  N7    G    47      60.731 107.044  76.490  1.00  0.00           N  
ATOM   1505  C8    G    47      61.377 106.405  77.424  1.00  0.00           C  
ATOM   1506  N9    G    47      61.854 105.182  77.014  1.00  0.00           N  
ATOM   1507  H5'   G    47      64.790 106.079  81.179  1.00  0.00           H  
ATOM   1508 H5''   G    47      64.656 107.023  79.690  1.00  0.00           H  
ATOM   1509  H4'   G    47      64.545 104.218  80.134  1.00  0.00           H  
ATOM   1510  H3'   G    47      64.754 106.077  77.720  1.00  0.00           H  
ATOM   1511  H1'   G    47      62.153 103.261  77.708  1.00  0.00           H  
ATOM   1512  H2'   G    47      64.231 104.263  76.224  1.00  0.00           H  
ATOM   1513 HO2'   G    47      65.488 102.764  77.756  1.00  0.00           H  
ATOM   1514  H1    G    47      60.195 105.254  72.348  1.00  0.00           H  
ATOM   1515  H22   G    47      61.884 102.337  73.029  1.00  0.00           H  
ATOM   1516  H21   G    47      61.019 103.289  71.868  1.00  0.00           H  
ATOM   1517  H8    G    47      61.531 106.806  78.438  1.00  0.00           H  
ATOM   1518  P     G    48      67.267 105.770  77.643  1.00  0.00           P  
ATOM   1519  OP2   G    48      66.870 107.185  77.857  1.00  0.00           O  
ATOM   1520  OP1   G    48      68.616 105.314  78.064  1.00  0.00           O  
ATOM   1521  O5'   G    48      67.097 105.440  76.093  1.00  0.00           O  
ATOM   1522  C5'   G    48      67.631 106.304  75.101  1.00  0.00           C  
ATOM   1523  C4'   G    48      66.958 106.098  73.767  1.00  0.00           C  
ATOM   1524  O4'   G    48      65.542 105.853  73.962  1.00  0.00           O  
ATOM   1525  C3'   G    48      66.999 107.280  72.809  1.00  0.00           C  
ATOM   1526  O3'   G    48      68.216 107.363  72.086  1.00  0.00           O  
ATOM   1527  C1'   G    48      64.791 106.468  72.939  1.00  0.00           C  
ATOM   1528  C2'   G    48      65.786 107.037  71.928  1.00  0.00           C  
ATOM   1529  O2'   G    48      66.055 106.053  70.940  1.00  0.00           O  
ATOM   1530  N1    G    48      61.084 109.875  72.187  1.00  0.00           N  
ATOM   1531  C2    G    48      61.651 108.991  71.302  1.00  0.00           C  
ATOM   1532  N2    G    48      61.171 109.011  70.049  1.00  0.00           N  
ATOM   1533  N3    G    48      62.618 108.145  71.620  1.00  0.00           N  
ATOM   1534  C4    G    48      62.980 108.257  72.915  1.00  0.00           C  
ATOM   1535  C5    G    48      62.479 109.105  73.879  1.00  0.00           C  
ATOM   1536  C6    G    48      61.442 110.007  73.525  1.00  0.00           C  
ATOM   1537  O6    G    48      60.866 110.837  74.237  1.00  0.00           O  
ATOM   1538  N7    G    48      63.122 108.907  75.093  1.00  0.00           N  
ATOM   1539  C8    G    48      63.988 107.961  74.849  1.00  0.00           C  
ATOM   1540  N9    G    48      63.954 107.520  73.547  1.00  0.00           N  
ATOM   1541  H5'   G    48      68.590 106.130  75.006  1.00  0.00           H  
ATOM   1542 H5''   G    48      67.502 107.234  75.384  1.00  0.00           H  
ATOM   1543  H4'   G    48      67.357 105.318  73.327  1.00  0.00           H  
ATOM   1544  H3'   G    48      66.867 108.108  73.314  1.00  0.00           H  
ATOM   1545  H1'   G    48      64.216 105.810  72.496  1.00  0.00           H  
ATOM   1546  H2'   G    48      65.458 107.871  71.530  1.00  0.00           H  
ATOM   1547 HO2'   G    48      67.000 106.105  70.686  1.00  0.00           H  
ATOM   1548  H1    G    48      60.372 110.460  71.851  1.00  0.00           H  
ATOM   1549  H22   G    48      61.538 108.402  69.374  1.00  0.00           H  
ATOM   1550  H21   G    48      60.455 109.634  69.806  1.00  0.00           H  
ATOM   1551  H8    G    48      64.597 107.601  75.526  1.00  0.00           H  
ATOM   1552  P     A    49      69.012 108.755  72.031  1.00  0.00           P  
ATOM   1553  OP2   A    49      69.248 109.143  73.444  1.00  0.00           O  
ATOM   1554  OP1   A    49      70.168 108.525  71.129  1.00  0.00           O  
ATOM   1555  O5'   A    49      68.080 109.864  71.366  1.00  0.00           O  
ATOM   1556  C5'   A    49      68.197 111.230  71.733  1.00  0.00           C  
ATOM   1557  C4'   A    49      68.178 112.133  70.525  1.00  0.00           C  
ATOM   1558  O4'   A    49      69.274 111.789  69.652  1.00  0.00           O  
ATOM   1559  C3'   A    49      66.947 112.033  69.637  1.00  0.00           C  
ATOM   1560  O3'   A    49      65.857 112.804  70.112  1.00  0.00           O  
ATOM   1561  C1'   A    49      68.892 111.966  68.301  1.00  0.00           C  
ATOM   1562  C2'   A    49      67.468 112.518  68.291  1.00  0.00           C  
ATOM   1563  O2'   A    49      67.523 113.937  68.241  1.00  0.00           O  
ATOM   1564  N1    A    49      68.631 109.496  63.787  1.00  0.00           N  
ATOM   1565  C2    A    49      68.486 110.786  64.117  1.00  0.00           C  
ATOM   1566  N3    A    49      68.567 111.361  65.315  1.00  0.00           N  
ATOM   1567  C4    A    49      68.834 110.447  66.264  1.00  0.00           C  
ATOM   1568  C5    A    49      69.010 109.089  66.080  1.00  0.00           C  
ATOM   1569  C6    A    49      68.900 108.604  64.764  1.00  0.00           C  
ATOM   1570  N6    A    49      69.044 107.319  64.434  1.00  0.00           N  
ATOM   1571  N7    A    49      69.271 108.459  67.289  1.00  0.00           N  
ATOM   1572  C8    A    49      69.248 109.435  68.163  1.00  0.00           C  
ATOM   1573  N9    A    49      68.989 110.666  67.612  1.00  0.00           N  
ATOM   1574  H5'   A    49      69.040 111.361  72.216  1.00  0.00           H  
ATOM   1575 H5''   A    49      67.452 111.469  72.322  1.00  0.00           H  
ATOM   1576  H4'   A    49      68.284 113.062  70.816  1.00  0.00           H  
ATOM   1577  H3'   A    49      66.670 111.096  69.563  1.00  0.00           H  
ATOM   1578  H1'   A    49      69.494 112.610  67.871  1.00  0.00           H  
ATOM   1579  H2'   A    49      66.945 112.148  67.549  1.00  0.00           H  
ATOM   1580 HO2'   A    49      66.785 114.303  68.773  1.00  0.00           H  
ATOM   1581  H2    A    49      68.292 111.392  63.371  1.00  0.00           H  
ATOM   1582  H61   A    49      68.956 107.040  63.498  1.00  0.00           H  
ATOM   1583  H62   A    49      69.239 106.654  65.127  1.00  0.00           H  
ATOM   1584  H8    A    49      69.401 109.299  69.122  1.00  0.00           H  
ATOM   1585  P     A    50      64.389 112.156  70.206  1.00  0.00           P  
ATOM   1586  OP2   A    50      64.536 110.750  70.661  1.00  0.00           O  
ATOM   1587  OP1   A    50      63.522 113.088  70.969  1.00  0.00           O  
ATOM   1588  O5'   A    50      63.881 112.133  68.696  1.00  0.00           O  
ATOM   1589  C5'   A    50      63.714 113.339  67.965  1.00  0.00           C  
ATOM   1590  C4'   A    50      63.585 113.077  66.485  1.00  0.00           C  
ATOM   1591  O4'   A    50      64.823 112.490  65.997  1.00  0.00           O  
ATOM   1592  C3'   A    50      62.526 112.064  66.077  1.00  0.00           C  
ATOM   1593  O3'   A    50      61.227 112.623  65.994  1.00  0.00           O  
ATOM   1594  C1'   A    50      64.550 111.561  64.991  1.00  0.00           C  
ATOM   1595  C2'   A    50      63.047 111.606  64.725  1.00  0.00           C  
ATOM   1596  O2'   A    50      62.780 112.570  63.717  1.00  0.00           O  
ATOM   1597  N1    A    50      65.885 106.785  63.591  1.00  0.00           N  
ATOM   1598  C2    A    50      65.498 107.855  62.885  1.00  0.00           C  
ATOM   1599  N3    A    50      65.164 109.070  63.314  1.00  0.00           N  
ATOM   1600  C4    A    50      65.257 109.143  64.654  1.00  0.00           C  
ATOM   1601  C5    A    50      65.640 108.130  65.514  1.00  0.00           C  
ATOM   1602  C6    A    50      65.968 106.892  64.934  1.00  0.00           C  
ATOM   1603  N6    A    50      66.353 105.824  65.637  1.00  0.00           N  
ATOM   1604  N7    A    50      65.619 108.571  66.830  1.00  0.00           N  
ATOM   1605  C8    A    50      65.231 109.819  66.738  1.00  0.00           C  
ATOM   1606  N9    A    50      64.994 110.231  65.450  1.00  0.00           N  
ATOM   1607  H5'   A    50      64.490 113.918  68.120  1.00  0.00           H  
ATOM   1608 H5''   A    50      62.907 113.796  68.280  1.00  0.00           H  
ATOM   1609  H4'   A    50      63.418 113.918  66.011  1.00  0.00           H  
ATOM   1610  H3'   A    50      62.511 111.307  66.700  1.00  0.00           H  
ATOM   1611  H1'   A    50      65.033 111.802  64.172  1.00  0.00           H  
ATOM   1612  H2'   A    50      62.696 110.722  64.486  1.00  0.00           H  
ATOM   1613 HO2'   A    50      61.946 113.035  63.934  1.00  0.00           H  
ATOM   1614  H2    A    50      65.454 107.725  61.914  1.00  0.00           H  
ATOM   1615  H61   A    50      66.570 104.986  65.177  1.00  0.00           H  
ATOM   1616  H62   A    50      66.421 105.878  66.613  1.00  0.00           H  
ATOM   1617  H8    A    50      65.119 110.403  67.517  1.00  0.00           H  
ATOM   1618  P     A    51      59.935 111.710  66.279  1.00  0.00           P  
ATOM   1619  OP2   A    51      60.309 110.687  67.288  1.00  0.00           O  
ATOM   1620  OP1   A    51      58.783 112.610  66.538  1.00  0.00           O  
ATOM   1621  O5'   A    51      59.677 110.964  64.895  1.00  0.00           O  
ATOM   1622  C5'   A    51      58.772 109.873  64.812  1.00  0.00           C  
ATOM   1623  C4'   A    51      59.330 108.753  63.970  1.00  0.00           C  
ATOM   1624  O4'   A    51      60.773 108.861  64.092  1.00  0.00           O  
ATOM   1625  C3'   A    51      59.019 107.342  64.445  1.00  0.00           C  
ATOM   1626  O3'   A    51      57.865 106.792  63.833  1.00  0.00           O  
ATOM   1627  C1'   A    51      61.348 107.591  64.301  1.00  0.00           C  
ATOM   1628  C2'   A    51      60.269 106.571  64.039  1.00  0.00           C  
ATOM   1629  O2'   A    51      60.255 106.259  62.654  1.00  0.00           O  
ATOM   1630  N1    A    51      64.029 104.901  67.784  1.00  0.00           N  
ATOM   1631  C2    A    51      63.735 104.669  66.499  1.00  0.00           C  
ATOM   1632  N3    A    51      63.031 105.413  65.649  1.00  0.00           N  
ATOM   1633  C4    A    51      62.593 106.534  66.249  1.00  0.00           C  
ATOM   1634  C5    A    51      62.812 106.911  67.561  1.00  0.00           C  
ATOM   1635  C6    A    51      63.573 106.037  68.357  1.00  0.00           C  
ATOM   1636  N6    A    51      63.866 106.268  69.639  1.00  0.00           N  
ATOM   1637  N7    A    51      62.208 108.132  67.828  1.00  0.00           N  
ATOM   1638  C8    A    51      61.645 108.460  66.691  1.00  0.00           C  
ATOM   1639  N9    A    51      61.838 107.538  65.691  1.00  0.00           N  
ATOM   1640  H5'   A    51      57.932 110.184  64.415  1.00  0.00           H  
ATOM   1641 H5''   A    51      58.593 109.536  65.714  1.00  0.00           H  
ATOM   1642  H4'   A    51      59.085 108.830  63.024  1.00  0.00           H  
ATOM   1643  H3'   A    51      58.905 107.324  65.419  1.00  0.00           H  
ATOM   1644  H1'   A    51      62.096 107.441  63.685  1.00  0.00           H  
ATOM   1645  H2'   A    51      60.392 105.770  64.591  1.00  0.00           H  
ATOM   1646 HO2'   A    51      59.327 106.241  62.341  1.00  0.00           H  
ATOM   1647  H2    A    51      64.089 103.832  66.131  1.00  0.00           H  
ATOM   1648  H61   A    51      64.401 105.620  70.143  1.00  0.00           H  
ATOM   1649  H62   A    51      63.546 107.085  70.075  1.00  0.00           H  
ATOM   1650  H8    A    51      61.134 109.287  66.565  1.00  0.00           H  
ATOM   1651  P     C    52      56.766 106.028  64.722  1.00  0.00           P  
ATOM   1652  OP2   C    52      56.283 106.967  65.766  1.00  0.00           O  
ATOM   1653  OP1   C    52      55.790 105.392  63.799  1.00  0.00           O  
ATOM   1654  O5'   C    52      57.588 104.870  65.442  1.00  0.00           O  
ATOM   1655  C5'   C    52      58.113 103.778  64.701  1.00  0.00           C  
ATOM   1656  C4'   C    52      59.097 102.976  65.513  1.00  0.00           C  
ATOM   1657  O4'   C    52      60.095 103.855  66.090  1.00  0.00           O  
ATOM   1658  C3'   C    52      58.503 102.254  66.708  1.00  0.00           C  
ATOM   1659  O3'   C    52      57.914 101.021  66.337  1.00  0.00           O  
ATOM   1660  C1'   C    52      60.400 103.452  67.414  1.00  0.00           C  
ATOM   1661  C2'   C    52      59.706 102.106  67.625  1.00  0.00           C  
ATOM   1662  O2'   C    52      60.584 101.083  67.205  1.00  0.00           O  
ATOM   1663  N1    C    52      59.944 104.517  68.326  1.00  0.00           N  
ATOM   1664  C2    C    52      60.406 104.515  69.648  1.00  0.00           C  
ATOM   1665  O2    C    52      61.164 103.608  70.019  1.00  0.00           O  
ATOM   1666  N3    C    52      60.015 105.501  70.487  1.00  0.00           N  
ATOM   1667  C4    C    52      59.193 106.457  70.053  1.00  0.00           C  
ATOM   1668  N4    C    52      58.829 107.402  70.916  1.00  0.00           N  
ATOM   1669  C5    C    52      58.706 106.484  68.715  1.00  0.00           C  
ATOM   1670  C6    C    52      59.099 105.503  67.894  1.00  0.00           C  
ATOM   1671  H5'   C    52      58.564 104.123  63.902  1.00  0.00           H  
ATOM   1672 H5''   C    52      57.376 103.195  64.426  1.00  0.00           H  
ATOM   1673  H4'   C    52      59.490 102.235  64.802  1.00  0.00           H  
ATOM   1674  H3'   C    52      57.682 102.805  67.193  1.00  0.00           H  
ATOM   1675  H1'   C    52      61.466 103.299  67.633  1.00  0.00           H  
ATOM   1676  H2'   C    52      59.425 101.832  68.652  1.00  0.00           H  
ATOM   1677 HO2'   C    52      60.079 100.413  66.660  1.00  0.00           H  
ATOM   1678  H42   C    52      58.212 108.135  70.625  1.00  0.00           H  
ATOM   1679  H41   C    52      59.171 107.380  71.854  1.00  0.00           H  
ATOM   1680  H5    C    52      58.030 107.281  68.371  1.00  0.00           H  
ATOM   1681  H6    C    52      58.743 105.491  66.853  1.00  0.00           H  
ATOM   1682  P     U    53      56.505 100.599  66.973  1.00  0.00           P  
ATOM   1683  OP2   U    53      55.627 101.793  67.008  1.00  0.00           O  
ATOM   1684  OP1   U    53      56.025  99.359  66.305  1.00  0.00           O  
ATOM   1685  O5'   U    53      56.900 100.211  68.464  1.00  0.00           O  
ATOM   1686  C5'   U    53      57.779  99.107  68.714  1.00  0.00           C  
ATOM   1687  C4'   U    53      58.118  99.023  70.182  1.00  0.00           C  
ATOM   1688  O4'   U    53      58.901 100.179  70.575  1.00  0.00           O  
ATOM   1689  C3'   U    53      56.938  99.030  71.143  1.00  0.00           C  
ATOM   1690  O3'   U    53      56.338  97.755  71.293  1.00  0.00           O  
ATOM   1691  C1'   U    53      58.530 100.614  71.876  1.00  0.00           C  
ATOM   1692  C2'   U    53      57.557  99.569  72.424  1.00  0.00           C  
ATOM   1693  O2'   U    53      58.295  98.563  73.103  1.00  0.00           O  
ATOM   1694  N1    U    53      57.923 101.965  71.803  1.00  0.00           N  
ATOM   1695  C2    U    53      57.859 102.693  72.977  1.00  0.00           C  
ATOM   1696  O2    U    53      58.275 102.273  74.044  1.00  0.00           O  
ATOM   1697  N3    U    53      57.290 103.937  72.862  1.00  0.00           N  
ATOM   1698  C4    U    53      56.787 104.518  71.717  1.00  0.00           C  
ATOM   1699  O4    U    53      56.304 105.650  71.776  1.00  0.00           O  
ATOM   1700  C5    U    53      56.886 103.708  70.541  1.00  0.00           C  
ATOM   1701  C6    U    53      57.438 102.494  70.625  1.00  0.00           C  
ATOM   1702  H5'   U    53      58.703  99.219  68.130  1.00  0.00           H  
ATOM   1703 H5''   U    53      57.307  98.167  68.392  1.00  0.00           H  
ATOM   1704  H4'   U    53      58.646  98.212  70.335  1.00  0.00           H  
ATOM   1705  H3'   U    53      56.264  99.665  70.820  1.00  0.00           H  
ATOM   1706  H1'   U    53      59.326 100.649  72.447  1.00  0.00           H  
ATOM   1707  H2'   U    53      56.882  99.979  73.006  1.00  0.00           H  
ATOM   1708 HO2'   U    53      57.996  97.683  72.791  1.00  0.00           H  
ATOM   1709  H3    U    53      57.234 104.469  73.682  1.00  0.00           H  
ATOM   1710  H5    U    53      56.554 104.043  69.682  1.00  0.00           H  
ATOM   1711  H6    U    53      57.493 101.958  69.807  1.00  0.00           H  
ATOM   1712  P     U    54      54.759  97.629  71.560  1.00  0.00           P  
ATOM   1713  OP2   U    54      54.075  98.683  70.769  1.00  0.00           O  
ATOM   1714  OP1   U    54      54.372  96.207  71.377  1.00  0.00           O  
ATOM   1715  O5'   U    54      54.599  97.988  73.103  1.00  0.00           O  
ATOM   1716  C5'   U    54      55.128  97.138  74.109  1.00  0.00           C  
ATOM   1717  C4'   U    54      55.237  97.845  75.437  1.00  0.00           C  
ATOM   1718  O4'   U    54      56.039  99.046  75.293  1.00  0.00           O  
ATOM   1719  C3'   U    54      53.932  98.341  76.041  1.00  0.00           C  
ATOM   1720  O3'   U    54      53.228  97.330  76.743  1.00  0.00           O  
ATOM   1721  C1'   U    54      55.498 100.110  76.068  1.00  0.00           C  
ATOM   1722  C2'   U    54      54.391  99.492  76.925  1.00  0.00           C  
ATOM   1723  O2'   U    54      54.957  99.017  78.138  1.00  0.00           O  
ATOM   1724  N1    U    54      54.994 101.203  75.201  1.00  0.00           N  
ATOM   1725  C2    U    54      54.812 102.441  75.788  1.00  0.00           C  
ATOM   1726  O2    U    54      55.046 102.662  76.963  1.00  0.00           O  
ATOM   1727  N3    U    54      54.345 103.421  74.947  1.00  0.00           N  
ATOM   1728  C4    U    54      54.046 103.295  73.607  1.00  0.00           C  
ATOM   1729  O4    U    54      53.632 104.274  72.985  1.00  0.00           O  
ATOM   1730  C5    U    54      54.258 101.986  73.068  1.00  0.00           C  
ATOM   1731  C6    U    54      54.714 101.013  73.864  1.00  0.00           C  
ATOM   1732  H5'   U    54      56.019  96.835  73.835  1.00  0.00           H  
ATOM   1733 H5''   U    54      54.543  96.358  74.210  1.00  0.00           H  
ATOM   1734  H4'   U    54      55.675  97.245  76.077  1.00  0.00           H  
ATOM   1735  H3'   U    54      53.360  98.693  75.327  1.00  0.00           H  
ATOM   1736  H1'   U    54      56.203 100.461  76.652  1.00  0.00           H  
ATOM   1737  H2'   U    54      53.666 100.131  77.088  1.00  0.00           H  
ATOM   1738 HO2'   U    54      54.652  98.100  78.294  1.00  0.00           H  
ATOM   1739  H3    U    54      54.209 104.307  75.342  1.00  0.00           H  
ATOM   1740  H5    U    54      54.073 101.805  72.123  1.00  0.00           H  
ATOM   1741  H6    U    54      54.850 100.127  73.472  1.00  0.00           H  
ATOM   1742  P     U    55      51.625  97.386  76.849  1.00  0.00           P  
ATOM   1743  OP2   U    55      51.105  98.014  75.610  1.00  0.00           O  
ATOM   1744  OP1   U    55      51.144  96.038  77.248  1.00  0.00           O  
ATOM   1745  O5'   U    55      51.354  98.384  78.061  1.00  0.00           O  
ATOM   1746  C5'   U    55      51.624  97.997  79.400  1.00  0.00           C  
ATOM   1747  C4'   U    55      51.461  99.152  80.357  1.00  0.00           C  
ATOM   1748  O4'   U    55      52.384 100.217  80.008  1.00  0.00           O  
ATOM   1749  C3'   U    55      50.100  99.830  80.364  1.00  0.00           C  
ATOM   1750  O3'   U    55      49.147  99.151  81.164  1.00  0.00           O  
ATOM   1751  C1'   U    55      51.766 101.495  80.169  1.00  0.00           C  
ATOM   1752  C2'   U    55      50.429 101.231  80.862  1.00  0.00           C  
ATOM   1753  O2'   U    55      50.628 101.244  82.269  1.00  0.00           O  
ATOM   1754  N1    U    55      51.597 102.147  78.849  1.00  0.00           N  
ATOM   1755  C2    U    55      51.386 103.515  78.843  1.00  0.00           C  
ATOM   1756  O2    U    55      51.337 104.184  79.860  1.00  0.00           O  
ATOM   1757  N3    U    55      51.236 104.075  77.598  1.00  0.00           N  
ATOM   1758  C4    U    55      51.272 103.425  76.383  1.00  0.00           C  
ATOM   1759  O4    U    55      51.118 104.073  75.347  1.00  0.00           O  
ATOM   1760  C5    U    55      51.493 102.014  76.466  1.00  0.00           C  
ATOM   1761  C6    U    55      51.645 101.442  77.665  1.00  0.00           C  
ATOM   1762  H5'   U    55      52.544  97.663  79.456  1.00  0.00           H  
ATOM   1763 H5''   U    55      51.006  97.281  79.657  1.00  0.00           H  
ATOM   1764  H4'   U    55      51.664  98.839  81.263  1.00  0.00           H  
ATOM   1765  H3'   U    55      49.765  99.888  79.444  1.00  0.00           H  
ATOM   1766  H1'   U    55      52.324 102.063  80.741  1.00  0.00           H  
ATOM   1767  H2'   U    55      49.748 101.880  80.586  1.00  0.00           H  
ATOM   1768 HO2'   U    55      50.210 100.449  82.657  1.00  0.00           H  
ATOM   1769  H3    U    55      51.085 105.043  77.573  1.00  0.00           H  
ATOM   1770  H5    U    55      51.535 101.473  75.650  1.00  0.00           H  
ATOM   1771  H6    U    55      51.795 100.475  77.695  1.00  0.00           H  
ATOM   1772  P     G    56      47.584  99.220  80.795  1.00  0.00           P  
ATOM   1773  OP2   G    56      47.456  99.115  79.320  1.00  0.00           O  
ATOM   1774  OP1   G    56      46.862  98.258  81.665  1.00  0.00           O  
ATOM   1775  O5'   G    56      47.150 100.693  81.223  1.00  0.00           O  
ATOM   1776  C5'   G    56      47.109 101.072  82.591  1.00  0.00           C  
ATOM   1777  C4'   G    56      46.833 102.546  82.749  1.00  0.00           C  
ATOM   1778  O4'   G    56      47.886 103.315  82.113  1.00  0.00           O  
ATOM   1779  C3'   G    56      45.556 103.059  82.100  1.00  0.00           C  
ATOM   1780  O3'   G    56      44.401 102.824  82.888  1.00  0.00           O  
ATOM   1781  C1'   G    56      47.338 104.487  81.491  1.00  0.00           C  
ATOM   1782  C2'   G    56      45.861 104.535  81.888  1.00  0.00           C  
ATOM   1783  O2'   G    56      45.732 105.267  83.099  1.00  0.00           O  
ATOM   1784  N1    G    56      47.133 107.088  77.119  1.00  0.00           N  
ATOM   1785  C2    G    56      46.872 107.509  78.400  1.00  0.00           C  
ATOM   1786  N2    G    56      46.508 108.793  78.542  1.00  0.00           N  
ATOM   1787  N3    G    56      46.962 106.732  79.467  1.00  0.00           N  
ATOM   1788  C4    G    56      47.336 105.475  79.146  1.00  0.00           C  
ATOM   1789  C5    G    56      47.620 104.952  77.902  1.00  0.00           C  
ATOM   1790  C6    G    56      47.521 105.799  76.766  1.00  0.00           C  
ATOM   1791  O6    G    56      47.731 105.522  75.579  1.00  0.00           O  
ATOM   1792  N7    G    56      47.972 103.615  77.997  1.00  0.00           N  
ATOM   1793  C8    G    56      47.896 103.352  79.274  1.00  0.00           C  
ATOM   1794  N9    G    56      47.517 104.436  80.027  1.00  0.00           N  
ATOM   1795  H5'   G    56      47.971 100.860  83.007  1.00  0.00           H  
ATOM   1796 H5''   G    56      46.403 100.563  83.042  1.00  0.00           H  
ATOM   1797  H4'   G    56      46.811 102.764  83.705  1.00  0.00           H  
ATOM   1798  H3'   G    56      45.443 102.626  81.228  1.00  0.00           H  
ATOM   1799  H1'   G    56      47.797 105.275  81.849  1.00  0.00           H  
ATOM   1800  H2'   G    56      45.310 104.918  81.172  1.00  0.00           H  
ATOM   1801 HO2'   G    56      45.181 104.754  83.724  1.00  0.00           H  
ATOM   1802  H1    G    56      47.037 107.743  76.397  1.00  0.00           H  
ATOM   1803  H22   G    56      46.311 109.150  79.433  1.00  0.00           H  
ATOM   1804  H21   G    56      46.440 109.375  77.758  1.00  0.00           H  
ATOM   1805  H8    G    56      48.092 102.470  79.655  1.00  0.00           H  
ATOM   1806  P     A    57      42.972 102.610  82.183  1.00  0.00           P  
ATOM   1807  OP2   A    57      43.184 101.812  80.949  1.00  0.00           O  
ATOM   1808  OP1   A    57      42.018 102.129  83.213  1.00  0.00           O  
ATOM   1809  O5'   A    57      42.532 104.079  81.750  1.00  0.00           O  
ATOM   1810  C5'   A    57      42.200 105.057  82.724  1.00  0.00           C  
ATOM   1811  C4'   A    57      41.907 106.393  82.089  1.00  0.00           C  
ATOM   1812  O4'   A    57      43.091 106.884  81.407  1.00  0.00           O  
ATOM   1813  C3'   A    57      40.831 106.400  81.014  1.00  0.00           C  
ATOM   1814  O3'   A    57      39.518 106.445  81.544  1.00  0.00           O  
ATOM   1815  C1'   A    57      42.725 107.547  80.189  1.00  0.00           C  
ATOM   1816  C2'   A    57      41.197 107.622  80.184  1.00  0.00           C  
ATOM   1817  O2'   A    57      40.793 108.822  80.828  1.00  0.00           O  
ATOM   1818  N1    A    57      43.694 107.679  75.130  1.00  0.00           N  
ATOM   1819  C2    A    57      43.170 108.581  75.970  1.00  0.00           C  
ATOM   1820  N3    A    57      42.945 108.480  77.279  1.00  0.00           N  
ATOM   1821  C4    A    57      43.327 107.274  77.735  1.00  0.00           C  
ATOM   1822  C5    A    57      43.879 106.246  76.995  1.00  0.00           C  
ATOM   1823  C6    A    57      44.067 106.477  75.621  1.00  0.00           C  
ATOM   1824  N6    A    57      44.587 105.579  74.782  1.00  0.00           N  
ATOM   1825  N7    A    57      44.147 105.149  77.803  1.00  0.00           N  
ATOM   1826  C8    A    57      43.756 105.533  78.994  1.00  0.00           C  
ATOM   1827  N9    A    57      43.249 106.809  79.025  1.00  0.00           N  
ATOM   1828  H5'   A    57      42.950 105.157  83.347  1.00  0.00           H  
ATOM   1829 H5''   A    57      41.410 104.760  83.221  1.00  0.00           H  
ATOM   1830  H4'   A    57      41.657 107.030  82.791  1.00  0.00           H  
ATOM   1831  H3'   A    57      40.926 105.596  80.460  1.00  0.00           H  
ATOM   1832  H1'   A    57      43.096 108.455  80.194  1.00  0.00           H  
ATOM   1833  H2'   A    57      40.839 107.560  79.274  1.00  0.00           H  
ATOM   1834 HO2'   A    57      40.100 108.612  81.488  1.00  0.00           H  
ATOM   1835  H2    A    57      42.916 109.437  75.564  1.00  0.00           H  
ATOM   1836  H61   A    57      44.694 105.799  73.833  1.00  0.00           H  
ATOM   1837  H62   A    57      44.865 104.701  75.115  1.00  0.00           H  
ATOM   1838  H8    A    57      43.820 104.962  79.787  1.00  0.00           H  
ATOM   1839  P     G    58      38.301 105.759  80.749  1.00  0.00           P  
ATOM   1840  OP2   G    58      38.798 104.492  80.155  1.00  0.00           O  
ATOM   1841  OP1   G    58      37.119 105.734  81.648  1.00  0.00           O  
ATOM   1842  O5'   G    58      37.994 106.774  79.561  1.00  0.00           O  
ATOM   1843  C5'   G    58      37.459 108.063  79.823  1.00  0.00           C  
ATOM   1844  C4'   G    58      37.410 108.907  78.573  1.00  0.00           C  
ATOM   1845  O4'   G    58      38.750 109.077  78.042  1.00  0.00           O  
ATOM   1846  C3'   G    58      36.621 108.330  77.408  1.00  0.00           C  
ATOM   1847  O3'   G    58      35.224 108.546  77.524  1.00  0.00           O  
ATOM   1848  C1'   G    58      38.724 109.055  76.610  1.00  0.00           C  
ATOM   1849  C2'   G    58      37.248 109.022  76.206  1.00  0.00           C  
ATOM   1850  O2'   G    58      36.776 110.354  76.074  1.00  0.00           O  
ATOM   1851  N1    G    58      40.764 106.842  72.504  1.00  0.00           N  
ATOM   1852  C2    G    58      40.085 108.031  72.610  1.00  0.00           C  
ATOM   1853  N2    G    58      39.926 108.728  71.475  1.00  0.00           N  
ATOM   1854  N3    G    58      39.598 108.506  73.745  1.00  0.00           N  
ATOM   1855  C4    G    58      39.845 107.682  74.785  1.00  0.00           C  
ATOM   1856  C5    G    58      40.512 106.475  74.787  1.00  0.00           C  
ATOM   1857  C6    G    58      41.030 105.977  73.563  1.00  0.00           C  
ATOM   1858  O6    G    58      41.651 104.928  73.359  1.00  0.00           O  
ATOM   1859  N7    G    58      40.554 105.938  76.065  1.00  0.00           N  
ATOM   1860  C8    G    58      39.925 106.811  76.804  1.00  0.00           C  
ATOM   1861  N9    G    58      39.468 107.893  76.090  1.00  0.00           N  
ATOM   1862  H5'   G    58      38.018 108.512  80.491  1.00  0.00           H  
ATOM   1863 H5''   G    58      36.551 107.966  80.179  1.00  0.00           H  
ATOM   1864  H4'   G    58      37.043 109.788  78.800  1.00  0.00           H  
ATOM   1865  H3'   G    58      36.793 107.366  77.349  1.00  0.00           H  
ATOM   1866  H1'   G    58      39.133 109.882  76.278  1.00  0.00           H  
ATOM   1867  H2'   G    58      37.115 108.505  75.383  1.00  0.00           H  
ATOM   1868 HO2'   G    58      35.935 110.445  76.567  1.00  0.00           H  
ATOM   1869  H1    G    58      41.085 106.579  71.617  1.00  0.00           H  
ATOM   1870  H22   G    58      39.450 109.586  71.490  1.00  0.00           H  
ATOM   1871  H21   G    58      40.284 108.385  70.631  1.00  0.00           H  
ATOM   1872  H8    G    58      39.791 106.705  77.769  1.00  0.00           H  
ATOM   1873  P     A    59      34.189 107.508  76.863  1.00  0.00           P  
ATOM   1874  OP2   A    59      34.689 106.134  77.120  1.00  0.00           O  
ATOM   1875  OP1   A    59      32.821 107.885  77.294  1.00  0.00           O  
ATOM   1876  O5'   A    59      34.310 107.789  75.298  1.00  0.00           O  
ATOM   1877  C5'   A    59      33.885 109.026  74.745  1.00  0.00           C  
ATOM   1878  C4'   A    59      34.207 109.115  73.275  1.00  0.00           C  
ATOM   1879  O4'   A    59      35.643 109.044  73.080  1.00  0.00           O  
ATOM   1880  C3'   A    59      33.658 107.995  72.403  1.00  0.00           C  
ATOM   1881  O3'   A    59      32.299 108.185  72.048  1.00  0.00           O  
ATOM   1882  C1'   A    59      35.945 108.305  71.893  1.00  0.00           C  
ATOM   1883  C2'   A    59      34.608 108.006  71.213  1.00  0.00           C  
ATOM   1884  O2'   A    59      34.300 109.065  70.318  1.00  0.00           O  
ATOM   1885  N1    A    59      38.770 104.411  70.044  1.00  0.00           N  
ATOM   1886  C2    A    59      38.185 105.460  69.451  1.00  0.00           C  
ATOM   1887  N3    A    59      37.463 106.437  69.994  1.00  0.00           N  
ATOM   1888  C4    A    59      37.357 106.268  71.325  1.00  0.00           C  
ATOM   1889  C5    A    59      37.900 105.241  72.074  1.00  0.00           C  
ATOM   1890  C6    A    59      38.644 104.270  71.381  1.00  0.00           C  
ATOM   1891  N6    A    59      39.225 103.224  71.971  1.00  0.00           N  
ATOM   1892  N7    A    59      37.583 105.395  73.417  1.00  0.00           N  
ATOM   1893  C8    A    59      36.867 106.491  73.448  1.00  0.00           C  
ATOM   1894  N9    A    59      36.691 107.073  72.217  1.00  0.00           N  
ATOM   1895  H5'   A    59      34.337 109.759  75.217  1.00  0.00           H  
ATOM   1896 H5''   A    59      32.918 109.117  74.868  1.00  0.00           H  
ATOM   1897  H4'   A    59      33.881 109.974  72.930  1.00  0.00           H  
ATOM   1898  H3'   A    59      33.750 107.144  72.879  1.00  0.00           H  
ATOM   1899  H1'   A    59      36.490 108.871  71.307  1.00  0.00           H  
ATOM   1900  H2'   A    59      34.623 107.138  70.757  1.00  0.00           H  
ATOM   1901 HO2'   A    59      33.379 109.357  70.475  1.00  0.00           H  
ATOM   1902  H2    A    59      38.307 105.516  68.480  1.00  0.00           H  
ATOM   1903  H61   A    59      39.733 102.578  71.435  1.00  0.00           H  
ATOM   1904  H62   A    59      39.149 103.101  72.940  1.00  0.00           H  
ATOM   1905  H8    A    59      36.492 106.862  74.274  1.00  0.00           H  
ATOM   1906  P     U    60      31.323 106.919  71.956  1.00  0.00           P  
ATOM   1907  OP2   U    60      31.529 106.074  73.165  1.00  0.00           O  
ATOM   1908  OP1   U    60      29.968 107.433  71.637  1.00  0.00           O  
ATOM   1909  O5'   U    60      31.866 106.119  70.693  1.00  0.00           O  
ATOM   1910  C5'   U    60      31.764 106.683  69.379  1.00  0.00           C  
ATOM   1911  C4'   U    60      32.544 105.854  68.398  1.00  0.00           C  
ATOM   1912  O4'   U    60      33.942 105.812  68.792  1.00  0.00           O  
ATOM   1913  C3'   U    60      32.167 104.385  68.319  1.00  0.00           C  
ATOM   1914  O3'   U    60      31.004 104.159  67.541  1.00  0.00           O  
ATOM   1915  C1'   U    60      34.498 104.575  68.423  1.00  0.00           C  
ATOM   1916  C2'   U    60      33.412 103.797  67.683  1.00  0.00           C  
ATOM   1917  O2'   U    60      33.485 104.120  66.314  1.00  0.00           O  
ATOM   1918  N1    U    60      34.927 103.863  69.638  1.00  0.00           N  
ATOM   1919  C2    U    60      35.852 102.850  69.485  1.00  0.00           C  
ATOM   1920  O2    U    60      36.337 102.563  68.404  1.00  0.00           O  
ATOM   1921  N3    U    60      36.191 102.189  70.641  1.00  0.00           N  
ATOM   1922  C4    U    60      35.718 102.435  71.910  1.00  0.00           C  
ATOM   1923  O4    U    60      36.139 101.769  72.851  1.00  0.00           O  
ATOM   1924  C5    U    60      34.775 103.504  71.997  1.00  0.00           C  
ATOM   1925  C6    U    60      34.419 104.169  70.886  1.00  0.00           C  
ATOM   1926  H5'   U    60      32.145 107.714  69.379  1.00  0.00           H  
ATOM   1927 H5''   U    60      30.709 106.729  69.068  1.00  0.00           H  
ATOM   1928  H4'   U    60      32.352 106.334  67.427  1.00  0.00           H  
ATOM   1929  H3'   U    60      31.915 103.941  69.293  1.00  0.00           H  
ATOM   1930  H1'   U    60      35.366 104.631  67.750  1.00  0.00           H  
ATOM   1931  H2'   U    60      33.433 102.699  67.730  1.00  0.00           H  
ATOM   1932 HO2'   U    60      32.561 104.209  65.942  1.00  0.00           H  
ATOM   1933  H3    U    60      36.854 101.444  70.551  1.00  0.00           H  
ATOM   1934  H5    U    60      34.342 103.781  72.971  1.00  0.00           H  
ATOM   1935  H6    U    60      33.693 104.991  70.972  1.00  0.00           H  
ATOM   1936  P     G    61      30.070 102.885  67.833  1.00  0.00           P  
ATOM   1937  OP2   G    61      29.894 102.771  69.303  1.00  0.00           O  
ATOM   1938  OP1   G    61      28.875 102.979  66.955  1.00  0.00           O  
ATOM   1939  O5'   G    61      30.944 101.645  67.343  1.00  0.00           O  
ATOM   1940  C5'   G    61      31.246 101.464  65.968  1.00  0.00           C  
ATOM   1941  C4'   G    61      32.040 100.203  65.736  1.00  0.00           C  
ATOM   1942  O4'   G    61      33.364 100.304  66.325  1.00  0.00           O  
ATOM   1943  C3'   G    61      31.479  98.936  66.364  1.00  0.00           C  
ATOM   1944  O3'   G    61      30.417  98.370  65.614  1.00  0.00           O  
ATOM   1945  C1'   G    61      33.806  99.016  66.708  1.00  0.00           C  
ATOM   1946  C2'   G    61      32.696  98.023  66.354  1.00  0.00           C  
ATOM   1947  O2'   G    61      32.936  97.498  65.056  1.00  0.00           O  
ATOM   1948  N1    G    61      36.347  96.773  70.506  1.00  0.00           N  
ATOM   1949  C2    G    61      36.312  96.455  69.171  1.00  0.00           C  
ATOM   1950  N2    G    61      37.050  95.402  68.790  1.00  0.00           N  
ATOM   1951  N3    G    61      35.606  97.121  68.271  1.00  0.00           N  
ATOM   1952  C4    G    61      34.925  98.148  68.822  1.00  0.00           C  
ATOM   1953  C5    G    61      34.892  98.549  70.141  1.00  0.00           C  
ATOM   1954  C6    G    61      35.653  97.826  71.095  1.00  0.00           C  
ATOM   1955  O6    G    61      35.754  98.026  72.311  1.00  0.00           O  
ATOM   1956  N7    G    61      34.068  99.654  70.299  1.00  0.00           N  
ATOM   1957  C8    G    61      33.623  99.900  69.096  1.00  0.00           C  
ATOM   1958  N9    G    61      34.103  99.024  68.153  1.00  0.00           N  
ATOM   1959  H5'   G    61      31.764 102.232  65.650  1.00  0.00           H  
ATOM   1960 H5''   G    61      30.408 101.413  65.461  1.00  0.00           H  
ATOM   1961  H4'   G    61      32.143 100.066  64.771  1.00  0.00           H  
ATOM   1962  H3'   G    61      31.219  99.123  67.289  1.00  0.00           H  
ATOM   1963  H1'   G    61      34.618  98.790  66.209  1.00  0.00           H  
ATOM   1964  H2'   G    61      32.617  97.312  67.024  1.00  0.00           H  
ATOM   1965 HO2'   G    61      32.080  97.399  64.588  1.00  0.00           H  
ATOM   1966  H1    G    61      36.902  96.217  71.092  1.00  0.00           H  
ATOM   1967  H22   G    61      37.064  95.128  67.848  1.00  0.00           H  
ATOM   1968  H21   G    61      37.575  94.904  69.450  1.00  0.00           H  
ATOM   1969  H8    G    61      33.009 100.635  68.889  1.00  0.00           H  
ATOM   1970  P     G    62      29.108  97.813  66.361  1.00  0.00           P  
ATOM   1971  OP2   G    62      29.488  97.463  67.754  1.00  0.00           O  
ATOM   1972  OP1   G    62      27.998  98.771  66.122  1.00  0.00           O  
ATOM   1973  O5'   G    62      28.768  96.462  65.589  1.00  0.00           O  
ATOM   1974  C5'   G    62      28.513  96.465  64.192  1.00  0.00           C  
ATOM   1975  C4'   G    62      28.130  95.093  63.695  1.00  0.00           C  
ATOM   1976  O4'   G    62      29.199  94.141  63.913  1.00  0.00           O  
ATOM   1977  C3'   G    62      26.927  94.451  64.369  1.00  0.00           C  
ATOM   1978  O3'   G    62      25.691  94.963  63.900  1.00  0.00           O  
ATOM   1979  C1'   G    62      28.663  92.859  64.171  1.00  0.00           C  
ATOM   1980  C2'   G    62      27.139  92.970  64.072  1.00  0.00           C  
ATOM   1981  O2'   G    62      26.736  92.648  62.748  1.00  0.00           O  
ATOM   1982  N1    G    62      28.820  89.044  67.538  1.00  0.00           N  
ATOM   1983  C2    G    62      28.276  89.075  66.277  1.00  0.00           C  
ATOM   1984  N2    G    62      27.696  87.944  65.850  1.00  0.00           N  
ATOM   1985  N3    G    62      28.299  90.138  65.489  1.00  0.00           N  
ATOM   1986  C4    G    62      28.918  91.186  66.071  1.00  0.00           C  
ATOM   1987  C5    G    62      29.493  91.259  67.322  1.00  0.00           C  
ATOM   1988  C6    G    62      29.462  90.112  68.158  1.00  0.00           C  
ATOM   1989  O6    G    62      29.917  89.978  69.299  1.00  0.00           O  
ATOM   1990  N7    G    62      30.029  92.519  67.546  1.00  0.00           N  
ATOM   1991  C8    G    62      29.774  93.178  66.448  1.00  0.00           C  
ATOM   1992  N9    G    62      29.103  92.429  65.512  1.00  0.00           N  
ATOM   1993  H5'   G    62      29.318  96.763  63.720  1.00  0.00           H  
ATOM   1994 H5''   G    62      27.781  97.090  64.002  1.00  0.00           H  
ATOM   1995  H4'   G    62      27.955  95.142  62.732  1.00  0.00           H  
ATOM   1996  H3'   G    62      26.984  94.596  65.336  1.00  0.00           H  
ATOM   1997  H1'   G    62      28.989  92.223  63.501  1.00  0.00           H  
ATOM   1998  H2'   G    62      26.693  92.403  64.735  1.00  0.00           H  
ATOM   1999 HO2'   G    62      26.068  93.299  62.450  1.00  0.00           H  
ATOM   2000  H1    G    62      28.751  88.207  68.042  1.00  0.00           H  
ATOM   2001  H22   G    62      27.291  87.907  64.958  1.00  0.00           H  
ATOM   2002  H21   G    62      27.675  87.153  66.428  1.00  0.00           H  
ATOM   2003  H8    G    62      30.036  94.111  66.306  1.00  0.00           H  
ATOM   2004  P     C    63      24.544  95.386  64.944  1.00  0.00           P  
ATOM   2005  OP2   C    63      25.201  95.996  66.128  1.00  0.00           O  
ATOM   2006  OP1   C    63      23.509  96.151  64.204  1.00  0.00           O  
ATOM   2007  O5'   C    63      23.903  94.000  65.396  1.00  0.00           O  
ATOM   2008  C5'   C    63      23.234  93.166  64.461  1.00  0.00           C  
ATOM   2009  C4'   C    63      23.126  91.745  64.958  1.00  0.00           C  
ATOM   2010  O4'   C    63      24.429  91.156  65.163  1.00  0.00           O  
ATOM   2011  C3'   C    63      22.435  91.556  66.299  1.00  0.00           C  
ATOM   2012  O3'   C    63      21.027  91.697  66.220  1.00  0.00           O  
ATOM   2013  C1'   C    63      24.384  90.243  66.217  1.00  0.00           C  
ATOM   2014  C2'   C    63      22.913  90.155  66.646  1.00  0.00           C  
ATOM   2015  O2'   C    63      22.251  89.175  65.861  1.00  0.00           O  
ATOM   2016  N1    C    63      25.260  90.747  67.304  1.00  0.00           N  
ATOM   2017  C2    C    63      25.682  89.845  68.289  1.00  0.00           C  
ATOM   2018  O2    C    63      25.315  88.662  68.225  1.00  0.00           O  
ATOM   2019  N3    C    63      26.481  90.279  69.291  1.00  0.00           N  
ATOM   2020  C4    C    63      26.861  91.556  69.337  1.00  0.00           C  
ATOM   2021  N4    C    63      27.650  91.939  70.344  1.00  0.00           N  
ATOM   2022  C5    C    63      26.449  92.497  68.352  1.00  0.00           C  
ATOM   2023  C6    C    63      25.659  92.056  67.365  1.00  0.00           C  
ATOM   2024  H5'   C    63      23.731  93.172  63.616  1.00  0.00           H  
ATOM   2025 H5''   C    63      22.334  93.520  64.305  1.00  0.00           H  
ATOM   2026  H4'   C    63      22.653  91.212  64.287  1.00  0.00           H  
ATOM   2027  H3'   C    63      22.791  92.204  66.942  1.00  0.00           H  
ATOM   2028  H1'   C    63      24.691  89.356  65.935  1.00  0.00           H  
ATOM   2029  H2'   C    63      22.823  89.973  67.605  1.00  0.00           H  
ATOM   2030 HO2'   C    63      21.352  89.497  65.640  1.00  0.00           H  
ATOM   2031  H42   C    63      27.947  92.870  70.406  1.00  0.00           H  
ATOM   2032  H41   C    63      27.932  91.288  71.021  1.00  0.00           H  
ATOM   2033  H5    C    63      26.734  93.434  68.394  1.00  0.00           H  
ATOM   2034  H6    C    63      25.365  92.688  66.677  1.00  0.00           H  
ATOM   2035  P     C    64      20.198  92.254  67.480  1.00  0.00           P  
ATOM   2036  OP2   C    64      20.935  93.414  68.040  1.00  0.00           O  
ATOM   2037  OP1   C    64      18.782  92.417  67.062  1.00  0.00           O  
ATOM   2038  O5'   C    64      20.263  91.067  68.540  1.00  0.00           O  
ATOM   2039  C5'   C    64      19.678  89.804  68.260  1.00  0.00           C  
ATOM   2040  C4'   C    64      20.118  88.754  69.250  1.00  0.00           C  
ATOM   2041  O4'   C    64      21.565  88.641  69.218  1.00  0.00           O  
ATOM   2042  C3'   C    64      19.820  89.045  70.713  1.00  0.00           C  
ATOM   2043  O3'   C    64      18.482  88.750  71.074  1.00  0.00           O  
ATOM   2044  C1'   C    64      22.052  88.331  70.509  1.00  0.00           C  
ATOM   2045  C2'   C    64      20.836  88.160  71.413  1.00  0.00           C  
ATOM   2046  O2'   C    64      20.431  86.799  71.396  1.00  0.00           O  
ATOM   2047  N1    C    64      22.943  89.427  70.963  1.00  0.00           N  
ATOM   2048  C2    C    64      23.913  89.138  71.932  1.00  0.00           C  
ATOM   2049  O2    C    64      23.998  87.983  72.378  1.00  0.00           O  
ATOM   2050  N3    C    64      24.737  90.119  72.363  1.00  0.00           N  
ATOM   2051  C4    C    64      24.625  91.352  71.868  1.00  0.00           C  
ATOM   2052  N4    C    64      25.461  92.289  72.324  1.00  0.00           N  
ATOM   2053  C5    C    64      23.650  91.678  70.884  1.00  0.00           C  
ATOM   2054  C6    C    64      22.840  90.699  70.464  1.00  0.00           C  
ATOM   2055  H5'   C    64      19.941  89.524  67.358  1.00  0.00           H  
ATOM   2056 H5''   C    64      18.703  89.889  68.297  1.00  0.00           H  
ATOM   2057  H4'   C    64      19.723  87.895  68.995  1.00  0.00           H  
ATOM   2058  H3'   C    64      20.020  89.986  70.902  1.00  0.00           H  
ATOM   2059  H1'   C    64      22.556  87.491  70.483  1.00  0.00           H  
ATOM   2060  H2'   C    64      21.016  88.472  72.324  1.00  0.00           H  
ATOM   2061 HO2'   C    64      19.457  86.756  71.307  1.00  0.00           H  
ATOM   2062  H42   C    64      25.404  93.204  71.980  1.00  0.00           H  
ATOM   2063  H41   C    64      26.131  92.060  73.002  1.00  0.00           H  
ATOM   2064  H5    C    64      23.576  92.588  70.526  1.00  0.00           H  
ATOM   2065  H6    C    64      22.163  90.904  69.787  1.00  0.00           H  
ATOM   2066  P     U    65      17.757  89.583  72.241  1.00  0.00           P  
ATOM   2067  OP2   U    65      18.231  90.988  72.165  1.00  0.00           O  
ATOM   2068  OP1   U    65      16.301  89.295  72.176  1.00  0.00           O  
ATOM   2069  O5'   U    65      18.327  88.942  73.583  1.00  0.00           O  
ATOM   2070  C5'   U    65      18.140  87.564  73.870  1.00  0.00           C  
ATOM   2071  C4'   U    65      18.642  87.209  75.248  1.00  0.00           C  
ATOM   2072  O4'   U    65      20.048  87.557  75.303  1.00  0.00           O  
ATOM   2073  C3'   U    65      17.998  87.953  76.408  1.00  0.00           C  
ATOM   2074  O3'   U    65      18.014  87.215  77.617  1.00  0.00           O  
ATOM   2075  C1'   U    65      20.290  88.384  76.397  1.00  0.00           C  
ATOM   2076  C2'   U    65      18.940  89.098  76.614  1.00  0.00           C  
ATOM   2077  O2'   U    65      18.870  89.590  77.945  1.00  0.00           O  
ATOM   2078  N1    U    65      21.382  89.332  76.071  1.00  0.00           N  
ATOM   2079  C2    U    65      22.438  89.407  76.960  1.00  0.00           C  
ATOM   2080  O2    U    65      22.502  88.738  77.976  1.00  0.00           O  
ATOM   2081  N3    U    65      23.426  90.298  76.617  1.00  0.00           N  
ATOM   2082  C4    U    65      23.467  91.105  75.500  1.00  0.00           C  
ATOM   2083  O4    U    65      24.428  91.857  75.333  1.00  0.00           O  
ATOM   2084  C5    U    65      22.342  90.974  74.626  1.00  0.00           C  
ATOM   2085  C6    U    65      21.366  90.114  74.935  1.00  0.00           C  
ATOM   2086  H5'   U    65      18.626  87.031  73.207  1.00  0.00           H  
ATOM   2087 H5''   U    65      17.185  87.352  73.814  1.00  0.00           H  
ATOM   2088  H4'   U    65      18.530  86.246  75.387  1.00  0.00           H  
ATOM   2089  H3'   U    65      17.127  88.301  76.125  1.00  0.00           H  
ATOM   2090  H1'   U    65      20.524  87.884  77.207  1.00  0.00           H  
ATOM   2091  H2'   U    65      18.789  89.809  75.957  1.00  0.00           H  
ATOM   2092 HO2'   U    65      19.453  90.373  78.027  1.00  0.00           H  
ATOM   2093  H3    U    65      24.184  90.367  77.234  1.00  0.00           H  
ATOM   2094  H5    U    65      22.288  91.510  73.807  1.00  0.00           H  
ATOM   2095  H6    U    65      20.606  90.043  74.321  1.00  0.00           H  
ATOM   2096  P     U    66      16.830  87.392  78.689  1.00  0.00           P  
ATOM   2097  OP2   U    66      16.788  88.820  79.094  1.00  0.00           O  
ATOM   2098  OP1   U    66      15.610  86.749  78.138  1.00  0.00           O  
ATOM   2099  O5'   U    66      17.315  86.537  79.942  1.00  0.00           O  
ATOM   2100  C5'   U    66      17.495  85.133  79.842  1.00  0.00           C  
ATOM   2101  C4'   U    66      18.625  84.652  80.718  1.00  0.00           C  
ATOM   2102  O4'   U    66      19.889  85.175  80.249  1.00  0.00           O  
ATOM   2103  C3'   U    66      18.580  85.093  82.173  1.00  0.00           C  
ATOM   2104  O3'   U    66      17.681  84.329  82.956  1.00  0.00           O  
ATOM   2105  C1'   U    66      20.744  85.382  81.350  1.00  0.00           C  
ATOM   2106  C2'   U    66      20.026  84.924  82.598  1.00  0.00           C  
ATOM   2107  O2'   U    66      20.334  83.559  82.843  1.00  0.00           O  
ATOM   2108  N1    U    66      21.125  86.814  81.413  1.00  0.00           N  
ATOM   2109  C2    U    66      22.203  87.146  82.211  1.00  0.00           C  
ATOM   2110  O2    U    66      22.837  86.323  82.849  1.00  0.00           O  
ATOM   2111  N3    U    66      22.519  88.482  82.238  1.00  0.00           N  
ATOM   2112  C4    U    66      21.881  89.501  81.564  1.00  0.00           C  
ATOM   2113  O4    U    66      22.286  90.658  81.693  1.00  0.00           O  
ATOM   2114  C5    U    66      20.775  89.084  80.758  1.00  0.00           C  
ATOM   2115  C6    U    66      20.446  87.789  80.712  1.00  0.00           C  
ATOM   2116  H5'   U    66      17.693  84.902  78.910  1.00  0.00           H  
ATOM   2117 H5''   U    66      16.668  84.684  80.114  1.00  0.00           H  
ATOM   2118  H4'   U    66      18.660  83.674  80.680  1.00  0.00           H  
ATOM   2119  H3'   U    66      18.340  86.042  82.215  1.00  0.00           H  
ATOM   2120  H1'   U    66      21.550  84.837  81.223  1.00  0.00           H  
ATOM   2121  H2'   U    66      20.242  85.488  83.370  1.00  0.00           H  
ATOM   2122 HO2'   U    66      19.540  83.114  83.208  1.00  0.00           H  
ATOM   2123  H3    U    66      23.281  88.739  82.798  1.00  0.00           H  
ATOM   2124  H5    U    66      20.264  89.743  80.242  1.00  0.00           H  
ATOM   2125  H6    U    66      19.685  87.529  80.154  1.00  0.00           H  
ATOM   2126  P     G    67      16.707  85.054  84.009  1.00  0.00           P  
ATOM   2127  OP2   G    67      16.175  86.285  83.372  1.00  0.00           O  
ATOM   2128  OP1   G    67      15.765  84.037  84.541  1.00  0.00           O  
ATOM   2129  O5'   G    67      17.679  85.493  85.194  1.00  0.00           O  
ATOM   2130  C5'   G    67      18.363  84.523  85.972  1.00  0.00           C  
ATOM   2131  C4'   G    67      19.483  85.142  86.771  1.00  0.00           C  
ATOM   2132  O4'   G    67      20.455  85.749  85.875  1.00  0.00           O  
ATOM   2133  C3'   G    67      19.091  86.287  87.693  1.00  0.00           C  
ATOM   2134  O3'   G    67      18.492  85.845  88.899  1.00  0.00           O  
ATOM   2135  C1'   G    67      21.003  86.893  86.476  1.00  0.00           C  
ATOM   2136  C2'   G    67      20.423  86.996  87.890  1.00  0.00           C  
ATOM   2137  O2'   G    67      21.257  86.287  88.795  1.00  0.00           O  
ATOM   2138  N1    G    67      22.201  91.710  85.347  1.00  0.00           N  
ATOM   2139  C2    G    67      22.783  90.853  86.248  1.00  0.00           C  
ATOM   2140  N2    G    67      23.823  91.337  86.944  1.00  0.00           N  
ATOM   2141  N3    G    67      22.378  89.611  86.454  1.00  0.00           N  
ATOM   2142  C4    G    67      21.325  89.287  85.674  1.00  0.00           C  
ATOM   2143  C5    G    67      20.671  90.067  84.744  1.00  0.00           C  
ATOM   2144  C6    G    67      21.115  91.398  84.534  1.00  0.00           C  
ATOM   2145  O6    G    67      20.667  92.246  83.754  1.00  0.00           O  
ATOM   2146  N7    G    67      19.634  89.361  84.151  1.00  0.00           N  
ATOM   2147  C8    G    67      19.675  88.187  84.721  1.00  0.00           C  
ATOM   2148  N9    G    67      20.677  88.074  85.654  1.00  0.00           N  
ATOM   2149  H5'   G    67      18.735  83.839  85.377  1.00  0.00           H  
ATOM   2150 H5''   G    67      17.727  84.100  86.587  1.00  0.00           H  
ATOM   2151  H4'   G    67      19.928  84.440  87.291  1.00  0.00           H  
ATOM   2152  H3'   G    67      18.471  86.881  87.223  1.00  0.00           H  
ATOM   2153  H1'   G    67      21.976  86.791  86.528  1.00  0.00           H  
ATOM   2154  H2'   G    67      20.297  87.928  88.167  1.00  0.00           H  
ATOM   2155 HO2'   G    67      21.702  86.928  89.388  1.00  0.00           H  
ATOM   2156  H1    G    67      22.576  92.612  85.269  1.00  0.00           H  
ATOM   2157  H22   G    67      24.278  90.770  87.602  1.00  0.00           H  
ATOM   2158  H21   G    67      24.129  92.256  86.798  1.00  0.00           H  
ATOM   2159  H8    G    67      19.055  87.461  84.503  1.00  0.00           H  
ATOM   2160  P     C    68      17.162  86.560  89.449  1.00  0.00           P  
ATOM   2161  OP2   C    68      16.221  86.720  88.312  1.00  0.00           O  
ATOM   2162  OP1   C    68      16.721  85.836  90.669  1.00  0.00           O  
ATOM   2163  O5'   C    68      17.656  88.009  89.889  1.00  0.00           O  
ATOM   2164  C5'   C    68      16.728  89.060  90.110  1.00  0.00           C  
ATOM   2165  C4'   C    68      17.167  89.963  91.237  1.00  0.00           C  
ATOM   2166  O4'   C    68      17.332  89.175  92.444  1.00  0.00           O  
ATOM   2167  C3'   C    68      18.504  90.665  91.052  1.00  0.00           C  
ATOM   2168  O3'   C    68      18.395  91.876  90.322  1.00  0.00           O  
ATOM   2169  C1'   C    68      18.462  89.631  93.185  1.00  0.00           C  
ATOM   2170  C2'   C    68      18.979  90.887  92.485  1.00  0.00           C  
ATOM   2171  O2'   C    68      18.356  92.025  93.063  1.00  0.00           O  
ATOM   2172  N1    C    68      19.476  88.549  93.222  1.00  0.00           N  
ATOM   2173  C2    C    68      20.527  88.653  94.142  1.00  0.00           C  
ATOM   2174  O2    C    68      20.580  89.640  94.892  1.00  0.00           O  
ATOM   2175  N3    C    68      21.465  87.680  94.196  1.00  0.00           N  
ATOM   2176  C4    C    68      21.385  86.630  93.379  1.00  0.00           C  
ATOM   2177  N4    C    68      22.333  85.693  93.468  1.00  0.00           N  
ATOM   2178  C5    C    68      20.330  86.494  92.433  1.00  0.00           C  
ATOM   2179  C6    C    68      19.408  87.463  92.390  1.00  0.00           C  
ATOM   2180  H5'   C    68      15.855  88.675  90.331  1.00  0.00           H  
ATOM   2181 H5''   C    68      16.646  89.591  89.290  1.00  0.00           H  
ATOM   2182  H4'   C    68      16.475  90.640  91.387  1.00  0.00           H  
ATOM   2183  H3'   C    68      19.128  90.059  90.602  1.00  0.00           H  
ATOM   2184  H1'   C    68      18.195  89.860  94.100  1.00  0.00           H  
ATOM   2185  H2'   C    68      19.956  90.946  92.533  1.00  0.00           H  
ATOM   2186 HO2'   C    68      18.209  92.698  92.367  1.00  0.00           H  
ATOM   2187  H42   C    68      22.303  84.909  92.882  1.00  0.00           H  
ATOM   2188  H41   C    68      23.059  85.790  94.120  1.00  0.00           H  
ATOM   2189  H5    C    68      20.280  85.717  91.837  1.00  0.00           H  
ATOM   2190  H6    C    68      18.674  87.387  91.746  1.00  0.00           H  
ATOM   2191  P     A    69      19.414  92.188  89.118  1.00  0.00           P  
ATOM   2192  OP2   A    69      19.549  90.956  88.300  1.00  0.00           O  
ATOM   2193  OP1   A    69      18.989  93.455  88.473  1.00  0.00           O  
ATOM   2194  O5'   A    69      20.806  92.448  89.849  1.00  0.00           O  
ATOM   2195  C5'   A    69      20.984  93.572  90.699  1.00  0.00           C  
ATOM   2196  C4'   A    69      22.190  93.408  91.588  1.00  0.00           C  
ATOM   2197  O4'   A    69      22.029  92.220  92.410  1.00  0.00           O  
ATOM   2198  C3'   A    69      23.517  93.186  90.879  1.00  0.00           C  
ATOM   2199  O3'   A    69      24.115  94.390  90.431  1.00  0.00           O  
ATOM   2200  C1'   A    69      23.260  91.550  92.549  1.00  0.00           C  
ATOM   2201  C2'   A    69      24.332  92.441  91.927  1.00  0.00           C  
ATOM   2202  O2'   A    69      24.833  93.328  92.916  1.00  0.00           O  
ATOM   2203  N1    A    69      25.318  86.855  92.027  1.00  0.00           N  
ATOM   2204  C2    A    69      25.660  87.909  92.779  1.00  0.00           C  
ATOM   2205  N3    A    69      25.079  89.104  92.866  1.00  0.00           N  
ATOM   2206  C4    A    69      24.010  89.172  92.053  1.00  0.00           C  
ATOM   2207  C5    A    69      23.536  88.174  91.222  1.00  0.00           C  
ATOM   2208  C6    A    69      24.239  86.957  91.222  1.00  0.00           C  
ATOM   2209  N6    A    69      23.900  85.906  90.472  1.00  0.00           N  
ATOM   2210  N7    A    69      22.411  88.605  90.531  1.00  0.00           N  
ATOM   2211  C8    A    69      22.234  89.832  90.952  1.00  0.00           C  
ATOM   2212  N9    A    69      23.165  90.241  91.875  1.00  0.00           N  
ATOM   2213  H5'   A    69      20.186  93.679  91.259  1.00  0.00           H  
ATOM   2214 H5''   A    69      21.098  94.374  90.149  1.00  0.00           H  
ATOM   2215  H4'   A    69      22.264  94.193  92.170  1.00  0.00           H  
ATOM   2216  H3'   A    69      23.375  92.599  90.106  1.00  0.00           H  
ATOM   2217  H1'   A    69      23.461  91.415  93.499  1.00  0.00           H  
ATOM   2218  H2'   A    69      25.048  91.912  91.516  1.00  0.00           H  
ATOM   2219 HO2'   A    69      25.028  94.193  92.499  1.00  0.00           H  
ATOM   2220  H2    A    69      26.450  87.783  93.346  1.00  0.00           H  
ATOM   2221  H61   A    69      24.430  85.082  90.515  1.00  0.00           H  
ATOM   2222  H62   A    69      23.121  85.957  89.881  1.00  0.00           H  
ATOM   2223  H8    A    69      21.504  90.406  90.638  1.00  0.00           H  
ATOM   2224  P     A    70      24.821  94.455  88.988  1.00  0.00           P  
ATOM   2225  OP2   A    70      23.968  93.713  88.026  1.00  0.00           O  
ATOM   2226  OP1   A    70      25.179  95.869  88.714  1.00  0.00           O  
ATOM   2227  O5'   A    70      26.172  93.633  89.184  1.00  0.00           O  
ATOM   2228  C5'   A    70      27.197  94.109  90.043  1.00  0.00           C  
ATOM   2229  C4'   A    70      28.242  93.052  90.299  1.00  0.00           C  
ATOM   2230  O4'   A    70      27.639  91.891  90.928  1.00  0.00           O  
ATOM   2231  C3'   A    70      28.928  92.481  89.067  1.00  0.00           C  
ATOM   2232  O3'   A    70      29.984  93.298  88.592  1.00  0.00           O  
ATOM   2233  C1'   A    70      28.225  90.703  90.458  1.00  0.00           C  
ATOM   2234  C2'   A    70      29.387  91.110  89.550  1.00  0.00           C  
ATOM   2235  O2'   A    70      30.569  91.208  90.330  1.00  0.00           O  
ATOM   2236  N1    A    70      26.867  86.135  88.497  1.00  0.00           N  
ATOM   2237  C2    A    70      27.960  86.544  89.155  1.00  0.00           C  
ATOM   2238  N3    A    70      28.249  87.750  89.638  1.00  0.00           N  
ATOM   2239  C4    A    70      27.250  88.615  89.385  1.00  0.00           C  
ATOM   2240  C5    A    70      26.068  88.344  88.722  1.00  0.00           C  
ATOM   2241  C6    A    70      25.882  87.029  88.261  1.00  0.00           C  
ATOM   2242  N6    A    70      24.793  86.621  87.605  1.00  0.00           N  
ATOM   2243  N7    A    70      25.275  89.481  88.649  1.00  0.00           N  
ATOM   2244  C8    A    70      25.983  90.398  89.260  1.00  0.00           C  
ATOM   2245  N9    A    70      27.190  89.943  89.730  1.00  0.00           N  
ATOM   2246  H5'   A    70      26.799  94.378  90.898  1.00  0.00           H  
ATOM   2247 H5''   A    70      27.624  94.888  89.631  1.00  0.00           H  
ATOM   2248  H4'   A    70      28.923  93.418  90.901  1.00  0.00           H  
ATOM   2249  H3'   A    70      28.265  92.364  88.354  1.00  0.00           H  
ATOM   2250  H1'   A    70      28.566  90.162  91.201  1.00  0.00           H  
ATOM   2251  H2'   A    70      29.495  90.484  88.804  1.00  0.00           H  
ATOM   2252 HO2'   A    70      31.100  91.967  90.011  1.00  0.00           H  
ATOM   2253  H2    A    70      28.644  85.857  89.301  1.00  0.00           H  
ATOM   2254  H61   A    70      24.721  85.690  87.307  1.00  0.00           H  
ATOM   2255  H62   A    70      24.066  87.251  87.422  1.00  0.00           H  
ATOM   2256  H8    A    70      25.680  91.324  89.370  1.00  0.00           H  
ATOM   2257  P     A    71      30.138  93.585  87.018  1.00  0.00           P  
ATOM   2258  OP2   A    71      28.802  93.954  86.485  1.00  0.00           O  
ATOM   2259  OP1   A    71      31.285  94.507  86.828  1.00  0.00           O  
ATOM   2260  O5'   A    71      30.537  92.169  86.406  1.00  0.00           O  
ATOM   2261  C5'   A    71      31.787  91.568  86.712  1.00  0.00           C  
ATOM   2262  C4'   A    71      31.831  90.126  86.273  1.00  0.00           C  
ATOM   2263  O4'   A    71      30.794  89.377  86.946  1.00  0.00           O  
ATOM   2264  C3'   A    71      31.511  89.864  84.809  1.00  0.00           C  
ATOM   2265  O3'   A    71      32.599  90.145  83.945  1.00  0.00           O  
ATOM   2266  C1'   A    71      30.383  88.317  86.135  1.00  0.00           C  
ATOM   2267  C2'   A    71      31.224  88.368  84.871  1.00  0.00           C  
ATOM   2268  O2'   A    71      32.418  87.622  85.060  1.00  0.00           O  
ATOM   2269  N1    A    71      26.097  86.039  84.407  1.00  0.00           N  
ATOM   2270  C2    A    71      27.353  85.599  84.556  1.00  0.00           C  
ATOM   2271  N3    A    71      28.422  86.247  85.013  1.00  0.00           N  
ATOM   2272  C4    A    71      28.105  87.511  85.346  1.00  0.00           C  
ATOM   2273  C5    A    71      26.861  88.106  85.250  1.00  0.00           C  
ATOM   2274  C6    A    71      25.812  87.313  84.752  1.00  0.00           C  
ATOM   2275  N6    A    71      24.560  87.751  84.603  1.00  0.00           N  
ATOM   2276  N7    A    71      26.912  89.423  85.687  1.00  0.00           N  
ATOM   2277  C8    A    71      28.165  89.591  86.032  1.00  0.00           C  
ATOM   2278  N9    A    71      28.944  88.474  85.852  1.00  0.00           N  
ATOM   2279  H5'   A    71      31.934  91.612  87.681  1.00  0.00           H  
ATOM   2280 H5''   A    71      32.500  92.063  86.259  1.00  0.00           H  
ATOM   2281  H4'   A    71      32.703  89.748  86.513  1.00  0.00           H  
ATOM   2282  H3'   A    71      30.699  90.356  84.565  1.00  0.00           H  
ATOM   2283  H1'   A    71      30.535  87.464  86.594  1.00  0.00           H  
ATOM   2284  H2'   A    71      30.727  88.065  84.083  1.00  0.00           H  
ATOM   2285 HO2'   A    71      33.158  88.090  84.621  1.00  0.00           H  
ATOM   2286  H2    A    71      27.506  84.668  84.291  1.00  0.00           H  
ATOM   2287  H61   A    71      23.870  87.151  84.250  1.00  0.00           H  
ATOM   2288  H62   A    71      24.330  88.672  84.847  1.00  0.00           H  
ATOM   2289  H8    A    71      28.514  90.436  86.385  1.00  0.00           H  
ATOM   2290  P     G    72      32.317  90.731  82.481  1.00  0.00           P  
ATOM   2291  OP2   G    72      31.805  92.110  82.687  1.00  0.00           O  
ATOM   2292  OP1   G    72      33.568  90.519  81.710  1.00  0.00           O  
ATOM   2293  O5'   G    72      31.163  89.875  81.792  1.00  0.00           O  
ATOM   2294  C5'   G    72      31.454  88.643  81.150  1.00  0.00           C  
ATOM   2295  C4'   G    72      30.224  88.047  80.511  1.00  0.00           C  
ATOM   2296  O4'   G    72      29.320  89.051  80.026  1.00  0.00           O  
ATOM   2297  C3'   G    72      30.461  87.198  79.271  1.00  0.00           C  
ATOM   2298  O3'   G    72      31.009  85.925  79.568  1.00  0.00           O  
ATOM   2299  C1'   G    72      28.497  88.508  79.022  1.00  0.00           C  
ATOM   2300  C2'   G    72      29.055  87.122  78.686  1.00  0.00           C  
ATOM   2301  O2'   G    72      28.272  86.141  79.352  1.00  0.00           O  
ATOM   2302  N1    G    72      26.470  89.590  74.480  1.00  0.00           N  
ATOM   2303  C2    G    72      26.165  88.575  75.354  1.00  0.00           C  
ATOM   2304  N2    G    72      25.192  87.734  74.973  1.00  0.00           N  
ATOM   2305  N3    G    72      26.768  88.396  76.517  1.00  0.00           N  
ATOM   2306  C4    G    72      27.719  89.328  76.742  1.00  0.00           C  
ATOM   2307  C5    G    72      28.100  90.380  75.937  1.00  0.00           C  
ATOM   2308  C6    G    72      27.445  90.560  74.691  1.00  0.00           C  
ATOM   2309  O6    G    72      27.640  91.433  73.837  1.00  0.00           O  
ATOM   2310  N7    G    72      29.118  91.112  76.531  1.00  0.00           N  
ATOM   2311  C8    G    72      29.333  90.503  77.666  1.00  0.00           C  
ATOM   2312  N9    G    72      28.519  89.413  77.857  1.00  0.00           N  
ATOM   2313  H5'   G    72      31.808  88.013  81.811  1.00  0.00           H  
ATOM   2314 H5''   G    72      32.132  88.796  80.458  1.00  0.00           H  
ATOM   2315  H4'   G    72      29.776  87.500  81.190  1.00  0.00           H  
ATOM   2316  H3'   G    72      31.050  87.662  78.641  1.00  0.00           H  
ATOM   2317  H1'   G    72      27.578  88.420  79.350  1.00  0.00           H  
ATOM   2318  H2'   G    72      29.076  86.973  77.717  1.00  0.00           H  
ATOM   2319 HO2'   G    72      28.011  85.450  78.707  1.00  0.00           H  
ATOM   2320  H1    G    72      25.964  89.636  73.642  1.00  0.00           H  
ATOM   2321  H22   G    72      24.931  86.990  75.557  1.00  0.00           H  
ATOM   2322  H21   G    72      24.741  87.860  74.113  1.00  0.00           H  
ATOM   2323  H8    G    72      30.007  90.795  78.315  1.00  0.00           H  
ATOM   2324  P     G    73      32.063  85.245  78.563  1.00  0.00           P  
ATOM   2325  OP2   G    73      32.928  86.318  78.009  1.00  0.00           O  
ATOM   2326  OP1   G    73      32.683  84.088  79.259  1.00  0.00           O  
ATOM   2327  O5'   G    73      31.158  84.681  77.379  1.00  0.00           O  
ATOM   2328  C5'   G    73      30.174  83.687  77.624  1.00  0.00           C  
ATOM   2329  C4'   G    73      29.113  83.681  76.551  1.00  0.00           C  
ATOM   2330  O4'   G    73      28.508  84.995  76.436  1.00  0.00           O  
ATOM   2331  C3'   G    73      29.594  83.382  75.139  1.00  0.00           C  
ATOM   2332  O3'   G    73      29.731  81.994  74.884  1.00  0.00           O  
ATOM   2333  C1'   G    73      28.236  85.314  75.084  1.00  0.00           C  
ATOM   2334  C2'   G    73      28.519  84.039  74.285  1.00  0.00           C  
ATOM   2335  O2'   G    73      27.340  83.248  74.242  1.00  0.00           O  
ATOM   2336  N1    G    73      29.013  88.998  71.658  1.00  0.00           N  
ATOM   2337  C2    G    73      28.010  88.062  71.723  1.00  0.00           C  
ATOM   2338  N2    G    73      27.088  88.109  70.749  1.00  0.00           N  
ATOM   2339  N3    G    73      27.914  87.146  72.673  1.00  0.00           N  
ATOM   2340  C4    G    73      28.919  87.240  73.568  1.00  0.00           C  
ATOM   2341  C5    G    73      29.968  88.135  73.594  1.00  0.00           C  
ATOM   2342  C6    G    73      30.059  89.112  72.569  1.00  0.00           C  
ATOM   2343  O6    G    73      30.913  89.993  72.418  1.00  0.00           O  
ATOM   2344  N7    G    73      30.791  87.898  74.686  1.00  0.00           N  
ATOM   2345  C8    G    73      30.239  86.883  75.292  1.00  0.00           C  
ATOM   2346  N9    G    73      29.100  86.434  74.668  1.00  0.00           N  
ATOM   2347  H5'   G    73      29.751  83.862  78.490  1.00  0.00           H  
ATOM   2348 H5''   G    73      30.607  82.808  77.651  1.00  0.00           H  
ATOM   2349  H4'   G    73      28.422  83.031  76.796  1.00  0.00           H  
ATOM   2350  H3'   G    73      30.453  83.824  74.979  1.00  0.00           H  
ATOM   2351  H1'   G    73      27.296  85.567  74.972  1.00  0.00           H  
ATOM   2352  H2'   G    73      28.850  84.245  73.385  1.00  0.00           H  
ATOM   2353 HO2'   G    73      27.589  82.302  74.289  1.00  0.00           H  
ATOM   2354  H1    G    73      28.994  89.634  70.913  1.00  0.00           H  
ATOM   2355  H22   G    73      26.348  87.466  70.744  1.00  0.00           H  
ATOM   2356  H21   G    73      27.152  88.784  70.043  1.00  0.00           H  
ATOM   2357  H8    G    73      30.600  86.482  76.110  1.00  0.00           H  
ATOM   2358  P     G    74      30.992  81.447  74.052  1.00  0.00           P  
ATOM   2359  OP2   G    74      32.212  82.114  74.574  1.00  0.00           O  
ATOM   2360  OP1   G    74      30.920  79.963  74.029  1.00  0.00           O  
ATOM   2361  O5'   G    74      30.737  81.975  72.570  1.00  0.00           O  
ATOM   2362  C5'   G    74      29.624  81.519  71.815  1.00  0.00           C  
ATOM   2363  C4'   G    74      29.427  82.342  70.566  1.00  0.00           C  
ATOM   2364  O4'   G    74      29.225  83.731  70.921  1.00  0.00           O  
ATOM   2365  C3'   G    74      30.605  82.388  69.605  1.00  0.00           C  
ATOM   2366  O3'   G    74      30.697  81.234  68.787  1.00  0.00           O  
ATOM   2367  C1'   G    74      29.787  84.562  69.928  1.00  0.00           C  
ATOM   2368  C2'   G    74      30.339  83.664  68.827  1.00  0.00           C  
ATOM   2369  O2'   G    74      29.337  83.465  67.839  1.00  0.00           O  
ATOM   2370  N1    G    74      32.976  88.476  69.269  1.00  0.00           N  
ATOM   2371  C2    G    74      32.065  87.933  68.395  1.00  0.00           C  
ATOM   2372  N2    G    74      31.989  88.505  67.184  1.00  0.00           N  
ATOM   2373  N3    G    74      31.284  86.906  68.686  1.00  0.00           N  
ATOM   2374  C4    G    74      31.490  86.454  69.941  1.00  0.00           C  
ATOM   2375  C5    G    74      32.372  86.923  70.891  1.00  0.00           C  
ATOM   2376  C6    G    74      33.204  88.026  70.567  1.00  0.00           C  
ATOM   2377  O6    G    74      34.049  88.587  71.273  1.00  0.00           O  
ATOM   2378  N7    G    74      32.276  86.183  72.061  1.00  0.00           N  
ATOM   2379  C8    G    74      31.355  85.293  71.805  1.00  0.00           C  
ATOM   2380  N9    G    74      30.836  85.401  70.537  1.00  0.00           N  
ATOM   2381  H5'   G    74      28.817  81.577  72.368  1.00  0.00           H  
ATOM   2382 H5''   G    74      29.772  80.583  71.563  1.00  0.00           H  
ATOM   2383  H4'   G    74      28.637  82.014  70.087  1.00  0.00           H  
ATOM   2384  H3'   G    74      31.437  82.488  70.112  1.00  0.00           H  
ATOM   2385  H1'   G    74      29.084  85.136  69.559  1.00  0.00           H  
ATOM   2386  H2'   G    74      31.163  84.027  68.440  1.00  0.00           H  
ATOM   2387 HO2'   G    74      29.397  82.547  67.503  1.00  0.00           H  
ATOM   2388  H1    G    74      33.507  89.237  68.957  1.00  0.00           H  
ATOM   2389  H22   G    74      31.357  88.160  66.519  1.00  0.00           H  
ATOM   2390  H21   G    74      32.564  89.266  66.962  1.00  0.00           H  
ATOM   2391  H8    G    74      31.064  84.618  72.453  1.00  0.00           H  
ATOM   2392  P     U    75      32.127  80.559  68.500  1.00  0.00           P  
ATOM   2393  OP2   U    75      32.847  80.442  69.793  1.00  0.00           O  
ATOM   2394  OP1   U    75      31.906  79.347  67.670  1.00  0.00           O  
ATOM   2395  O5'   U    75      32.889  81.636  67.607  1.00  0.00           O  
ATOM   2396  C5'   U    75      32.413  81.980  66.315  1.00  0.00           C  
ATOM   2397  C4'   U    75      33.115  83.199  65.769  1.00  0.00           C  
ATOM   2398  O4'   U    75      32.861  84.344  66.625  1.00  0.00           O  
ATOM   2399  C3'   U    75      34.634  83.137  65.730  1.00  0.00           C  
ATOM   2400  O3'   U    75      35.130  82.406  64.623  1.00  0.00           O  
ATOM   2401  C1'   U    75      33.987  85.190  66.672  1.00  0.00           C  
ATOM   2402  C2'   U    75      35.007  84.612  65.708  1.00  0.00           C  
ATOM   2403  O2'   U    75      34.802  85.176  64.421  1.00  0.00           O  
ATOM   2404  N1    U    75      34.483  85.214  68.069  1.00  0.00           N  
ATOM   2405  C2    U    75      35.292  86.274  68.434  1.00  0.00           C  
ATOM   2406  O2    U    75      35.603  87.168  67.666  1.00  0.00           O  
ATOM   2407  N3    U    75      35.726  86.255  69.736  1.00  0.00           N  
ATOM   2408  C4    U    75      35.443  85.303  70.693  1.00  0.00           C  
ATOM   2409  O4    U    75      35.912  85.427  71.826  1.00  0.00           O  
ATOM   2410  C5    U    75      34.601  84.236  70.245  1.00  0.00           C  
ATOM   2411  C6    U    75      34.162  84.231  68.982  1.00  0.00           C  
ATOM   2412  H5'   U    75      31.451  82.162  66.366  1.00  0.00           H  
ATOM   2413 H5''   U    75      32.564  81.227  65.707  1.00  0.00           H  
ATOM   2414  H4'   U    75      32.783  83.389  64.867  1.00  0.00           H  
ATOM   2415  H3'   U    75      34.972  82.736  66.557  1.00  0.00           H  
ATOM   2416  H1'   U    75      33.760  86.102  66.392  1.00  0.00           H  
ATOM   2417  H2'   U    75      35.923  84.756  66.025  1.00  0.00           H  
ATOM   2418 HO2'   U    75      34.943  84.483  63.742  1.00  0.00           H  
ATOM   2419  H3    U    75      36.301  86.997  70.015  1.00  0.00           H  
ATOM   2420  H5    U    75      34.348  83.516  70.860  1.00  0.00           H  
ATOM   2421  H6    U    75      33.589  83.490  68.700  1.00  0.00           H  
ATOM   2422  P     A    76      36.434  81.481  64.782  1.00  0.00           P  
ATOM   2423  OP2   A    76      36.356  80.798  66.098  1.00  0.00           O  
ATOM   2424  OP1   A    76      36.581  80.675  63.544  1.00  0.00           O  
ATOM   2425  O5'   A    76      37.639  82.522  64.839  1.00  0.00           O  
ATOM   2426  C5'   A    76      37.929  83.364  63.732  1.00  0.00           C  
ATOM   2427  C4'   A    76      38.979  84.390  64.076  1.00  0.00           C  
ATOM   2428  O4'   A    76      38.467  85.304  65.085  1.00  0.00           O  
ATOM   2429  C3'   A    76      40.258  83.853  64.700  1.00  0.00           C  
ATOM   2430  O3'   A    76      41.109  83.219  63.760  1.00  0.00           O  
ATOM   2431  C1'   A    76      39.544  85.770  65.864  1.00  0.00           C  
ATOM   2432  C2'   A    76      40.821  85.116  65.335  1.00  0.00           C  
ATOM   2433  O2'   A    76      41.411  85.963  64.360  1.00  0.00           O  
ATOM   2434  N1    A    76      40.750  86.832  70.760  1.00  0.00           N  
ATOM   2435  C2    A    76      41.178  87.340  69.597  1.00  0.00           C  
ATOM   2436  N3    A    76      40.821  87.016  68.356  1.00  0.00           N  
ATOM   2437  C4    A    76      39.900  86.036  68.367  1.00  0.00           C  
ATOM   2438  C5    A    76      39.364  85.415  69.479  1.00  0.00           C  
ATOM   2439  C6    A    76      39.824  85.849  70.735  1.00  0.00           C  
ATOM   2440  N6    A    76      39.399  85.343  71.895  1.00  0.00           N  
ATOM   2441  N7    A    76      38.440  84.449  69.105  1.00  0.00           N  
ATOM   2442  C8    A    76      38.438  84.507  67.796  1.00  0.00           C  
ATOM   2443  N9    A    76      39.299  85.445  67.282  1.00  0.00           N  
ATOM   2444  H5'   A    76      37.109  83.825  63.458  1.00  0.00           H  
ATOM   2445 H5''   A    76      38.250  82.815  62.987  1.00  0.00           H  
ATOM   2446  H4'   A    76      39.208  84.896  63.269  1.00  0.00           H  
ATOM   2447  H3'   A    76      40.042  83.219  65.416  1.00  0.00           H  
ATOM   2448  H1'   A    76      39.609  86.743  65.758  1.00  0.00           H  
ATOM   2449  H2'   A    76      41.447  84.905  66.059  1.00  0.00           H  
ATOM   2450 HO2'   A    76      41.783  85.411  63.641  1.00  0.00           H  
ATOM   2451  H2    A    76      41.849  88.051  69.670  1.00  0.00           H  
ATOM   2452  H61   A    76      39.757  85.687  72.740  1.00  0.00           H  
ATOM   2453  H62   A    76      38.727  84.629  71.902  1.00  0.00           H  
ATOM   2454  H8    A    76      37.875  83.932  67.236  1.00  0.00           H  
ATOM   2455  P     U    77      42.007  81.962  64.204  1.00  0.00           P  
ATOM   2456  OP2   U    77      41.164  81.067  65.036  1.00  0.00           O  
ATOM   2457  OP1   U    77      42.676  81.424  62.992  1.00  0.00           O  
ATOM   2458  O5'   U    77      43.125  82.600  65.142  1.00  0.00           O  
ATOM   2459  C5'   U    77      44.083  83.509  64.621  1.00  0.00           C  
ATOM   2460  C4'   U    77      44.932  84.110  65.714  1.00  0.00           C  
ATOM   2461  O4'   U    77      44.080  84.813  66.648  1.00  0.00           O  
ATOM   2462  C3'   U    77      45.671  83.126  66.608  1.00  0.00           C  
ATOM   2463  O3'   U    77      46.854  82.621  66.016  1.00  0.00           O  
ATOM   2464  C1'   U    77      44.661  84.785  67.931  1.00  0.00           C  
ATOM   2465  C2'   U    77      45.937  83.954  67.850  1.00  0.00           C  
ATOM   2466  O2'   U    77      47.046  84.822  67.663  1.00  0.00           O  
ATOM   2467  N1    U    77      43.687  84.228  68.900  1.00  0.00           N  
ATOM   2468  C2    U    77      43.886  84.525  70.236  1.00  0.00           C  
ATOM   2469  O2    U    77      44.810  85.213  70.635  1.00  0.00           O  
ATOM   2470  N3    U    77      42.959  83.989  71.096  1.00  0.00           N  
ATOM   2471  C4    U    77      41.877  83.201  70.767  1.00  0.00           C  
ATOM   2472  O4    U    77      41.133  82.793  71.660  1.00  0.00           O  
ATOM   2473  C5    U    77      41.734  82.935  69.368  1.00  0.00           C  
ATOM   2474  C6    U    77      42.621  83.446  68.508  1.00  0.00           C  
ATOM   2475  H5'   U    77      43.616  84.228  64.148  1.00  0.00           H  
ATOM   2476 H5''   U    77      44.664  83.035  63.991  1.00  0.00           H  
ATOM   2477  H4'   U    77      45.580  84.737  65.331  1.00  0.00           H  
ATOM   2478  H3'   U    77      45.081  82.378  66.837  1.00  0.00           H  
ATOM   2479  H1'   U    77      44.889  85.703  68.191  1.00  0.00           H  
ATOM   2480  H2'   U    77      46.050  83.389  68.642  1.00  0.00           H  
ATOM   2481 HO2'   U    77      47.611  84.796  68.464  1.00  0.00           H  
ATOM   2482  H3    U    77      43.082  84.187  72.048  1.00  0.00           H  
ATOM   2483  H5    U    77      40.992  82.383  69.044  1.00  0.00           H  
ATOM   2484  H6    U    77      42.502  83.248  67.557  1.00  0.00           H  
ATOM   2485  P     G    78      47.785  81.588  66.821  1.00  0.00           P  
ATOM   2486  OP2   G    78      46.902  80.592  67.481  1.00  0.00           O  
ATOM   2487  OP1   G    78      48.858  81.124  65.905  1.00  0.00           O  
ATOM   2488  O5'   G    78      48.458  82.479  67.957  1.00  0.00           O  
ATOM   2489  C5'   G    78      48.953  81.889  69.149  1.00  0.00           C  
ATOM   2490  C4'   G    78      49.203  82.931  70.227  1.00  0.00           C  
ATOM   2491  O4'   G    78      47.983  83.709  70.405  1.00  0.00           O  
ATOM   2492  C3'   G    78      49.505  82.427  71.633  1.00  0.00           C  
ATOM   2493  O3'   G    78      50.865  82.064  71.843  1.00  0.00           O  
ATOM   2494  C1'   G    78      47.849  84.091  71.752  1.00  0.00           C  
ATOM   2495  C2'   G    78      49.103  83.620  72.487  1.00  0.00           C  
ATOM   2496  O2'   G    78      50.059  84.656  72.495  1.00  0.00           O  
ATOM   2497  N1    G    78      44.677  83.758  75.710  1.00  0.00           N  
ATOM   2498  C2    G    78      45.747  84.595  75.517  1.00  0.00           C  
ATOM   2499  N2    G    78      46.020  85.442  76.502  1.00  0.00           N  
ATOM   2500  N3    G    78      46.496  84.599  74.430  1.00  0.00           N  
ATOM   2501  C4    G    78      46.086  83.687  73.531  1.00  0.00           C  
ATOM   2502  C5    G    78      45.039  82.803  73.626  1.00  0.00           C  
ATOM   2503  C6    G    78      44.245  82.802  74.798  1.00  0.00           C  
ATOM   2504  O6    G    78      43.285  82.085  75.067  1.00  0.00           O  
ATOM   2505  N7    G    78      44.949  82.021  72.482  1.00  0.00           N  
ATOM   2506  C8    G    78      45.925  82.437  71.730  1.00  0.00           C  
ATOM   2507  N9    G    78      46.664  83.441  72.309  1.00  0.00           N  
ATOM   2508  H5'   G    78      49.793  81.425  68.952  1.00  0.00           H  
ATOM   2509 H5''   G    78      48.299  81.237  69.479  1.00  0.00           H  
ATOM   2510  H4'   G    78      50.074  83.493  69.861  1.00  0.00           H  
ATOM   2511  H3'   G    78      48.968  81.504  71.897  1.00  0.00           H  
ATOM   2512  H1'   G    78      47.759  85.172  71.934  1.00  0.00           H  
ATOM   2513  H2'   G    78      48.976  83.359  73.547  1.00  0.00           H  
ATOM   2514 HO2'   G    78      50.974  84.267  72.377  1.00  0.00           H  
ATOM   2515  H1    G    78      44.175  83.842  76.570  1.00  0.00           H  
ATOM   2516  H22   G    78      46.789  86.076  76.416  1.00  0.00           H  
ATOM   2517  H21   G    78      45.458  85.446  77.328  1.00  0.00           H  
ATOM   2518  H8    G    78      46.143  82.021  70.734  1.00  0.00           H  
ATOM   2519  P     G    79      51.222  80.780  72.767  1.00  0.00           P  
ATOM   2520  OP2   G    79      50.220  79.712  72.508  1.00  0.00           O  
ATOM   2521  OP1   G    79      52.661  80.502  72.546  1.00  0.00           O  
ATOM   2522  O5'   G    79      51.000  81.253  74.278  1.00  0.00           O  
ATOM   2523  C5'   G    79      51.773  82.317  74.852  1.00  0.00           C  
ATOM   2524  C4'   G    79      51.195  82.753  76.193  1.00  0.00           C  
ATOM   2525  O4'   G    79      49.844  83.276  76.005  1.00  0.00           O  
ATOM   2526  C3'   G    79      51.010  81.714  77.291  1.00  0.00           C  
ATOM   2527  O3'   G    79      52.221  81.422  77.992  1.00  0.00           O  
ATOM   2528  C1'   G    79      49.097  83.096  77.184  1.00  0.00           C  
ATOM   2529  C2'   G    79      50.021  82.432  78.205  1.00  0.00           C  
ATOM   2530  O2'   G    79      50.613  83.444  78.990  1.00  0.00           O  
ATOM   2531  N1    G    79      44.748  81.141  78.936  1.00  0.00           N  
ATOM   2532  C2    G    79      45.587  82.059  79.514  1.00  0.00           C  
ATOM   2533  N2    G    79      45.258  82.463  80.731  1.00  0.00           N  
ATOM   2534  N3    G    79      46.679  82.535  78.937  1.00  0.00           N  
ATOM   2535  C4    G    79      46.883  81.986  77.717  1.00  0.00           C  
ATOM   2536  C5    G    79      46.108  81.063  77.053  1.00  0.00           C  
ATOM   2537  C6    G    79      44.934  80.575  77.681  1.00  0.00           C  
ATOM   2538  O6    G    79      44.129  79.753  77.254  1.00  0.00           O  
ATOM   2539  N7    G    79      46.660  80.753  75.818  1.00  0.00           N  
ATOM   2540  C8    G    79      47.747  81.473  75.758  1.00  0.00           C  
ATOM   2541  N9    G    79      47.956  82.229  76.886  1.00  0.00           N  
ATOM   2542  H5'   G    79      51.795  83.179  74.170  1.00  0.00           H  
ATOM   2543 H5''   G    79      52.814  81.992  74.995  1.00  0.00           H  
ATOM   2544  H4'   G    79      51.924  83.482  76.575  1.00  0.00           H  
ATOM   2545  H3'   G    79      50.689  80.729  76.920  1.00  0.00           H  
ATOM   2546  H1'   G    79      48.709  84.012  77.652  1.00  0.00           H  
ATOM   2547  H2'   G    79      49.554  81.759  78.937  1.00  0.00           H  
ATOM   2548 HO2'   G    79      51.589  83.253  79.103  1.00  0.00           H  
ATOM   2549  H1    G    79      43.943  80.859  79.457  1.00  0.00           H  
ATOM   2550  H22   G    79      45.835  83.125  81.210  1.00  0.00           H  
ATOM   2551  H21   G    79      44.435  82.107  81.171  1.00  0.00           H  
ATOM   2552  H8    G    79      48.434  81.465  74.898  1.00  0.00           H  
ATOM   2553  P     U    80      52.540  79.910  78.484  1.00  0.00           P  
ATOM   2554  OP2   U    80      52.181  78.963  77.401  1.00  0.00           O  
ATOM   2555  OP1   U    80      53.933  79.904  79.006  1.00  0.00           O  
ATOM   2556  O5'   U    80      51.554  79.678  79.718  1.00  0.00           O  
ATOM   2557  C5'   U    80      51.718  80.411  80.937  1.00  0.00           C  
ATOM   2558  C4'   U    80      50.501  80.255  81.829  1.00  0.00           C  
ATOM   2559  O4'   U    80      49.300  80.677  81.131  1.00  0.00           O  
ATOM   2560  C3'   U    80      50.164  78.856  82.320  1.00  0.00           C  
ATOM   2561  O3'   U    80      50.963  78.518  83.440  1.00  0.00           O  
ATOM   2562  C1'   U    80      48.198  79.920  81.568  1.00  0.00           C  
ATOM   2563  C2'   U    80      48.695  79.003  82.686  1.00  0.00           C  
ATOM   2564  O2'   U    80      48.500  79.652  83.926  1.00  0.00           O  
ATOM   2565  N1    U    80      47.649  79.174  80.424  1.00  0.00           N  
ATOM   2566  C2    U    80      46.344  78.702  80.519  1.00  0.00           C  
ATOM   2567  O2    U    80      45.642  78.859  81.507  1.00  0.00           O  
ATOM   2568  N3    U    80      45.892  78.025  79.413  1.00  0.00           N  
ATOM   2569  C4    U    80      46.591  77.764  78.254  1.00  0.00           C  
ATOM   2570  O4    U    80      46.044  77.136  77.341  1.00  0.00           O  
ATOM   2571  C5    U    80      47.932  78.272  78.240  1.00  0.00           C  
ATOM   2572  C6    U    80      48.400  78.945  79.296  1.00  0.00           C  
ATOM   2573  H5'   U    80      51.875  81.477  80.720  1.00  0.00           H  
ATOM   2574 H5''   U    80      52.611  80.057  81.475  1.00  0.00           H  
ATOM   2575  H4'   U    80      50.743  80.851  82.722  1.00  0.00           H  
ATOM   2576  H3'   U    80      50.371  78.067  81.581  1.00  0.00           H  
ATOM   2577  H1'   U    80      47.372  80.515  81.986  1.00  0.00           H  
ATOM   2578  H2'   U    80      48.186  78.035  82.796  1.00  0.00           H  
ATOM   2579 HO2'   U    80      49.321  79.551  84.488  1.00  0.00           H  
ATOM   2580  H3    U    80      44.953  77.681  79.453  1.00  0.00           H  
ATOM   2581  H5    U    80      48.576  78.108  77.363  1.00  0.00           H  
ATOM   2582  H6    U    80      49.431  79.326  79.264  1.00  0.00           H  
ATOM   2583  P     A    81      51.157  76.980  83.862  1.00  0.00           P  
ATOM   2584  OP2   A    81      50.498  76.135  82.834  1.00  0.00           O  
ATOM   2585  OP1   A    81      52.591  76.767  84.179  1.00  0.00           O  
ATOM   2586  O5'   A    81      50.327  76.844  85.215  1.00  0.00           O  
ATOM   2587  C5'   A    81      50.494  77.780  86.270  1.00  0.00           C  
ATOM   2588  C4'   A    81      49.202  78.014  87.012  1.00  0.00           C  
ATOM   2589  O4'   A    81      48.143  78.320  86.066  1.00  0.00           O  
ATOM   2590  C3'   A    81      48.663  76.832  87.803  1.00  0.00           C  
ATOM   2591  O3'   A    81      49.288  76.677  89.065  1.00  0.00           O  
ATOM   2592  C1'   A    81      46.918  77.761  86.516  1.00  0.00           C  
ATOM   2593  C2'   A    81      47.174  77.137  87.888  1.00  0.00           C  
ATOM   2594  O2'   A    81      46.903  78.103  88.893  1.00  0.00           O  
ATOM   2595  N1    A    81      42.890  75.024  84.831  1.00  0.00           N  
ATOM   2596  C2    A    81      43.022  75.913  85.824  1.00  0.00           C  
ATOM   2597  N3    A    81      44.103  76.590  86.208  1.00  0.00           N  
ATOM   2598  C4    A    81      45.160  76.274  85.439  1.00  0.00           C  
ATOM   2599  C5    A    81      45.179  75.381  84.384  1.00  0.00           C  
ATOM   2600  C6    A    81      43.971  74.730  84.077  1.00  0.00           C  
ATOM   2601  N6    A    81      43.838  73.843  83.088  1.00  0.00           N  
ATOM   2602  N7    A    81      46.447  75.312  83.823  1.00  0.00           N  
ATOM   2603  C8    A    81      47.154  76.151  84.540  1.00  0.00           C  
ATOM   2604  N9    A    81      46.438  76.769  85.535  1.00  0.00           N  
ATOM   2605  H5'   A    81      50.807  78.630  85.896  1.00  0.00           H  
ATOM   2606 H5''   A    81      51.166  77.440  86.896  1.00  0.00           H  
ATOM   2607  H4'   A    81      49.319  78.776  87.619  1.00  0.00           H  
ATOM   2608  H3'   A    81      48.792  76.011  87.282  1.00  0.00           H  
ATOM   2609  H1'   A    81      46.258  78.481  86.603  1.00  0.00           H  
ATOM   2610  H2'   A    81      46.647  76.321  88.015  1.00  0.00           H  
ATOM   2611 HO2'   A    81      47.553  77.999  89.618  1.00  0.00           H  
ATOM   2612  H2    A    81      42.209  76.092  86.341  1.00  0.00           H  
ATOM   2613  H61   A    81      42.969  73.422  82.922  1.00  0.00           H  
ATOM   2614  H62   A    81      44.609  73.615  82.528  1.00  0.00           H  
ATOM   2615  H8    A    81      48.106  76.322  84.380  1.00  0.00           H  
ATOM   2616  P     A    82      49.682  75.213  89.598  1.00  0.00           P  
ATOM   2617  OP2   A    82      50.249  74.447  88.459  1.00  0.00           O  
ATOM   2618  OP1   A    82      50.475  75.373  90.842  1.00  0.00           O  
ATOM   2619  O5'   A    82      48.283  74.555  89.985  1.00  0.00           O  
ATOM   2620  C5'   A    82      47.474  75.113  91.010  1.00  0.00           C  
ATOM   2621  C4'   A    82      46.055  74.610  90.931  1.00  0.00           C  
ATOM   2622  O4'   A    82      45.481  74.874  89.634  1.00  0.00           O  
ATOM   2623  C3'   A    82      45.872  73.105  91.051  1.00  0.00           C  
ATOM   2624  O3'   A    82      45.930  72.644  92.390  1.00  0.00           O  
ATOM   2625  C1'   A    82      44.459  73.947  89.340  1.00  0.00           C  
ATOM   2626  C2'   A    82      44.468  72.924  90.483  1.00  0.00           C  
ATOM   2627  O2'   A    82      43.478  73.290  91.433  1.00  0.00           O  
ATOM   2628  N1    A    82      42.723  71.058  85.443  1.00  0.00           N  
ATOM   2629  C2    A    82      42.148  71.480  86.576  1.00  0.00           C  
ATOM   2630  N3    A    82      42.659  72.232  87.549  1.00  0.00           N  
ATOM   2631  C4    A    82      43.932  72.566  87.272  1.00  0.00           C  
ATOM   2632  C5    A    82      44.657  72.209  86.151  1.00  0.00           C  
ATOM   2633  C6    A    82      44.003  71.413  85.195  1.00  0.00           C  
ATOM   2634  N6    A    82      44.575  70.991  84.065  1.00  0.00           N  
ATOM   2635  N7    A    82      45.940  72.737  86.208  1.00  0.00           N  
ATOM   2636  C8    A    82      45.961  73.391  87.343  1.00  0.00           C  
ATOM   2637  N9    A    82      44.779  73.330  88.039  1.00  0.00           N  
ATOM   2638  H5'   A    82      47.473  76.089  90.921  1.00  0.00           H  
ATOM   2639 H5''   A    82      47.851  74.873  91.882  1.00  0.00           H  
ATOM   2640  H4'   A    82      45.516  75.074  91.606  1.00  0.00           H  
ATOM   2641  H3'   A    82      46.522  72.655  90.471  1.00  0.00           H  
ATOM   2642  H1'   A    82      43.578  74.374  89.292  1.00  0.00           H  
ATOM   2643  H2'   A    82      44.331  72.014  90.147  1.00  0.00           H  
ATOM   2644 HO2'   A    82      43.801  73.069  92.331  1.00  0.00           H  
ATOM   2645  H2    A    82      41.219  71.196  86.708  1.00  0.00           H  
ATOM   2646  H61   A    82      44.067  70.437  83.436  1.00  0.00           H  
ATOM   2647  H62   A    82      45.502  71.235  83.864  1.00  0.00           H  
ATOM   2648  H8    A    82      46.748  73.879  87.665  1.00  0.00           H  
ATOM   2649  P     U    83      46.719  71.290  92.745  1.00  0.00           P  
ATOM   2650  OP2   U    83      48.003  71.298  92.001  1.00  0.00           O  
ATOM   2651  OP1   U    83      46.727  71.136  94.223  1.00  0.00           O  
ATOM   2652  O5'   U    83      45.802  70.139  92.135  1.00  0.00           O  
ATOM   2653  C5'   U    83      44.487  69.919  92.622  1.00  0.00           C  
ATOM   2654  C4'   U    83      43.689  69.039  91.692  1.00  0.00           C  
ATOM   2655  O4'   U    83      43.504  69.705  90.413  1.00  0.00           O  
ATOM   2656  C3'   U    83      44.322  67.706  91.322  1.00  0.00           C  
ATOM   2657  O3'   U    83      44.141  66.712  92.314  1.00  0.00           O  
ATOM   2658  C1'   U    83      43.545  68.763  89.365  1.00  0.00           C  
ATOM   2659  C2'   U    83      43.639  67.378  90.004  1.00  0.00           C  
ATOM   2660  O2'   U    83      42.328  66.874  90.215  1.00  0.00           O  
ATOM   2661  N1    U    83      44.708  69.060  88.494  1.00  0.00           N  
ATOM   2662  C2    U    83      44.612  68.688  87.165  1.00  0.00           C  
ATOM   2663  O2    U    83      43.631  68.139  86.697  1.00  0.00           O  
ATOM   2664  N3    U    83      45.711  68.984  86.397  1.00  0.00           N  
ATOM   2665  C4    U    83      46.874  69.600  86.810  1.00  0.00           C  
ATOM   2666  O4    U    83      47.777  69.796  85.995  1.00  0.00           O  
ATOM   2667  C5    U    83      46.902  69.956  88.196  1.00  0.00           C  
ATOM   2668  C6    U    83      45.844  69.681  88.967  1.00  0.00           C  
ATOM   2669  H5'   U    83      44.032  70.782  92.714  1.00  0.00           H  
ATOM   2670 H5''   U    83      44.539  69.489  93.501  1.00  0.00           H  
ATOM   2671  H4'   U    83      42.810  68.873  92.091  1.00  0.00           H  
ATOM   2672  H3'   U    83      45.279  67.837  91.163  1.00  0.00           H  
ATOM   2673  H1'   U    83      42.721  68.820  88.837  1.00  0.00           H  
ATOM   2674  H2'   U    83      44.179  66.767  89.462  1.00  0.00           H  
ATOM   2675 HO2'   U    83      41.916  66.682  89.346  1.00  0.00           H  
ATOM   2676  H3    U    83      45.665  68.728  85.452  1.00  0.00           H  
ATOM   2677  H5    U    83      47.689  70.399  88.576  1.00  0.00           H  
ATOM   2678  H6    U    83      45.888  69.934  89.911  1.00  0.00           H  
ATOM   2679  P     A    84      45.284  65.614  92.578  1.00  0.00           P  
ATOM   2680  OP2   A    84      46.580  66.325  92.719  1.00  0.00           O  
ATOM   2681  OP1   A    84      44.818  64.715  93.663  1.00  0.00           O  
ATOM   2682  O5'   A    84      45.329  64.773  91.225  1.00  0.00           O  
ATOM   2683  C5'   A    84      46.566  64.460  90.602  1.00  0.00           C  
ATOM   2684  C4'   A    84      46.443  63.258  89.699  1.00  0.00           C  
ATOM   2685  O4'   A    84      46.149  62.069  90.465  1.00  0.00           O  
ATOM   2686  C3'   A    84      45.334  63.316  88.659  1.00  0.00           C  
ATOM   2687  O3'   A    84      45.703  64.034  87.495  1.00  0.00           O  
ATOM   2688  C1'   A    84      45.311  61.184  89.721  1.00  0.00           C  
ATOM   2689  C2'   A    84      45.066  61.837  88.357  1.00  0.00           C  
ATOM   2690  O2'   A    84      46.010  61.321  87.429  1.00  0.00           O  
ATOM   2691  N1    A    84      40.857  58.612  90.042  1.00  0.00           N  
ATOM   2692  C2    A    84      41.868  58.555  89.165  1.00  0.00           C  
ATOM   2693  N3    A    84      43.000  59.255  89.142  1.00  0.00           N  
ATOM   2694  C4    A    84      43.051  60.113  90.176  1.00  0.00           C  
ATOM   2695  C5    A    84      42.092  60.286  91.156  1.00  0.00           C  
ATOM   2696  C6    A    84      40.940  59.484  91.070  1.00  0.00           C  
ATOM   2697  N6    A    84      39.931  59.540  91.942  1.00  0.00           N  
ATOM   2698  N7    A    84      42.487  61.260  92.063  1.00  0.00           N  
ATOM   2699  C8    A    84      43.657  61.647  91.619  1.00  0.00           C  
ATOM   2700  N9    A    84      44.060  60.995  90.480  1.00  0.00           N  
ATOM   2701  H5'   A    84      47.234  64.272  91.295  1.00  0.00           H  
ATOM   2702 H5''   A    84      46.863  65.228  90.073  1.00  0.00           H  
ATOM   2703  H4'   A    84      47.294  63.124  89.232  1.00  0.00           H  
ATOM   2704  H3'   A    84      44.532  63.707  89.066  1.00  0.00           H  
ATOM   2705  H1'   A    84      45.750  60.316  89.593  1.00  0.00           H  
ATOM   2706  H2'   A    84      44.144  61.693  88.056  1.00  0.00           H  
ATOM   2707 HO2'   A    84      45.774  60.394  87.217  1.00  0.00           H  
ATOM   2708  H2    A    84      41.759  57.907  88.439  1.00  0.00           H  
ATOM   2709  H61   A    84      39.152  58.955  91.829  1.00  0.00           H  
ATOM   2710  H62   A    84      39.969  60.165  92.696  1.00  0.00           H  
ATOM   2711  H8    A    84      44.194  62.339  92.058  1.00  0.00           H  
ATOM   2712  P     A    85      44.841  63.863  86.145  1.00  0.00           P  
ATOM   2713  OP2   A    85      45.178  65.039  85.304  1.00  0.00           O  
ATOM   2714  OP1   A    85      45.140  62.496  85.650  1.00  0.00           O  
ATOM   2715  O5'   A    85      43.287  63.934  86.490  1.00  0.00           O  
ATOM   2716  C5'   A    85      42.752  65.028  87.220  1.00  0.00           C  
ATOM   2717  C4'   A    85      41.429  65.479  86.652  1.00  0.00           C  
ATOM   2718  O4'   A    85      41.501  66.896  86.341  1.00  0.00           O  
ATOM   2719  C3'   A    85      41.019  64.843  85.332  1.00  0.00           C  
ATOM   2720  O3'   A    85      40.411  63.573  85.493  1.00  0.00           O  
ATOM   2721  C1'   A    85      40.658  67.169  85.243  1.00  0.00           C  
ATOM   2722  C2'   A    85      40.015  65.855  84.800  1.00  0.00           C  
ATOM   2723  O2'   A    85      38.755  65.719  85.440  1.00  0.00           O  
ATOM   2724  N1    A    85      40.600  70.433  81.255  1.00  0.00           N  
ATOM   2725  C2    A    85      39.649  70.042  82.112  1.00  0.00           C  
ATOM   2726  N3    A    85      39.732  69.187  83.129  1.00  0.00           N  
ATOM   2727  C4    A    85      40.980  68.697  83.237  1.00  0.00           C  
ATOM   2728  C5    A    85      42.062  69.004  82.433  1.00  0.00           C  
ATOM   2729  C6    A    85      41.843  69.923  81.392  1.00  0.00           C  
ATOM   2730  N6    A    85      42.791  70.313  80.537  1.00  0.00           N  
ATOM   2731  N7    A    85      43.191  68.307  82.844  1.00  0.00           N  
ATOM   2732  C8    A    85      42.773  67.607  83.869  1.00  0.00           C  
ATOM   2733  N9    A    85      41.445  67.795  84.163  1.00  0.00           N  
ATOM   2734  H5'   A    85      43.385  65.776  87.186  1.00  0.00           H  
ATOM   2735 H5''   A    85      42.624  64.760  88.153  1.00  0.00           H  
ATOM   2736  H4'   A    85      40.718  65.329  87.310  1.00  0.00           H  
ATOM   2737  H3'   A    85      41.777  64.789  84.712  1.00  0.00           H  
ATOM   2738  H1'   A    85      39.959  67.790  85.539  1.00  0.00           H  
ATOM   2739  H2'   A    85      39.935  65.806  83.825  1.00  0.00           H  
ATOM   2740 HO2'   A    85      38.670  64.807  85.787  1.00  0.00           H  
ATOM   2741  H2    A    85      38.765  70.441  81.971  1.00  0.00           H  
ATOM   2742  H61   A    85      42.578  70.957  79.830  1.00  0.00           H  
ATOM   2743  H62   A    85      43.700  69.956  80.617  1.00  0.00           H  
ATOM   2744  H8    A    85      43.355  67.005  84.379  1.00  0.00           H  
ATOM   2745  P     G    86      40.351  62.559  84.252  1.00  0.00           P  
ATOM   2746  OP2   G    86      40.574  63.388  83.040  1.00  0.00           O  
ATOM   2747  OP1   G    86      41.299  61.463  84.577  1.00  0.00           O  
ATOM   2748  O5'   G    86      38.888  61.934  84.160  1.00  0.00           O  
ATOM   2749  C5'   G    86      38.382  61.442  82.928  1.00  0.00           C  
ATOM   2750  C4'   G    86      37.062  62.081  82.576  1.00  0.00           C  
ATOM   2751  O4'   G    86      37.062  63.482  82.962  1.00  0.00           O  
ATOM   2752  C3'   G    86      36.718  62.131  81.095  1.00  0.00           C  
ATOM   2753  O3'   G    86      36.267  60.885  80.590  1.00  0.00           O  
ATOM   2754  C1'   G    86      36.258  64.229  82.077  1.00  0.00           C  
ATOM   2755  C2'   G    86      35.685  63.246  81.047  1.00  0.00           C  
ATOM   2756  O2'   G    86      34.416  62.793  81.495  1.00  0.00           O  
ATOM   2757  N1    G    86      36.348  68.543  79.375  1.00  0.00           N  
ATOM   2758  C2    G    86      35.273  67.807  79.812  1.00  0.00           C  
ATOM   2759  N2    G    86      34.059  68.278  79.490  1.00  0.00           N  
ATOM   2760  N3    G    86      35.379  66.691  80.515  1.00  0.00           N  
ATOM   2761  C4    G    86      36.666  66.362  80.749  1.00  0.00           C  
ATOM   2762  C5    G    86      37.810  67.026  80.359  1.00  0.00           C  
ATOM   2763  C6    G    86      37.682  68.222  79.606  1.00  0.00           C  
ATOM   2764  O6    G    86      38.576  68.955  79.167  1.00  0.00           O  
ATOM   2765  N7    G    86      38.943  66.359  80.802  1.00  0.00           N  
ATOM   2766  C8    G    86      38.477  65.321  81.442  1.00  0.00           C  
ATOM   2767  N9    G    86      37.104  65.261  81.449  1.00  0.00           N  
ATOM   2768  H5'   G    86      38.260  60.472  82.997  1.00  0.00           H  
ATOM   2769 H5''   G    86      39.030  61.633  82.217  1.00  0.00           H  
ATOM   2770  H4'   G    86      36.345  61.613  83.054  1.00  0.00           H  
ATOM   2771  H3'   G    86      37.508  62.414  80.590  1.00  0.00           H  
ATOM   2772  H1'   G    86      35.523  64.660  82.562  1.00  0.00           H  
ATOM   2773  H2'   G    86      35.632  63.649  80.155  1.00  0.00           H  
ATOM   2774 HO2'   G    86      34.301  61.855  81.232  1.00  0.00           H  
ATOM   2775  H1    G    86      36.163  69.357  78.861  1.00  0.00           H  
ATOM   2776  H22   G    86      33.255  67.795  79.775  1.00  0.00           H  
ATOM   2777  H21   G    86      33.973  69.104  78.970  1.00  0.00           H  
ATOM   2778  H8    G    86      39.049  64.653  81.873  1.00  0.00           H  
ATOM   2779  P     C    87      36.764  60.370  79.151  1.00  0.00           P  
ATOM   2780  OP2   C    87      38.233  60.564  79.075  1.00  0.00           O  
ATOM   2781  OP1   C    87      36.189  59.019  78.924  1.00  0.00           O  
ATOM   2782  O5'   C    87      36.079  61.375  78.123  1.00  0.00           O  
ATOM   2783  C5'   C    87      34.672  61.381  77.936  1.00  0.00           C  
ATOM   2784  C4'   C    87      34.211  62.622  77.220  1.00  0.00           C  
ATOM   2785  O4'   C    87      34.669  63.803  77.929  1.00  0.00           O  
ATOM   2786  C3'   C    87      34.804  62.788  75.839  1.00  0.00           C  
ATOM   2787  O3'   C    87      34.076  62.017  74.904  1.00  0.00           O  
ATOM   2788  C1'   C    87      35.021  64.819  77.010  1.00  0.00           C  
ATOM   2789  C2'   C    87      34.682  64.286  75.614  1.00  0.00           C  
ATOM   2790  O2'   C    87      33.372  64.697  75.272  1.00  0.00           O  
ATOM   2791  N1    C    87      36.453  65.140  77.183  1.00  0.00           N  
ATOM   2792  C2    C    87      36.925  66.386  76.737  1.00  0.00           C  
ATOM   2793  O2    C    87      36.132  67.176  76.203  1.00  0.00           O  
ATOM   2794  N3    C    87      38.231  66.697  76.899  1.00  0.00           N  
ATOM   2795  C4    C    87      39.056  65.825  77.474  1.00  0.00           C  
ATOM   2796  N4    C    87      40.329  66.179  77.619  1.00  0.00           N  
ATOM   2797  C5    C    87      38.610  64.550  77.931  1.00  0.00           C  
ATOM   2798  C6    C    87      37.314  64.251  77.767  1.00  0.00           C  
ATOM   2799  H5'   C    87      34.233  61.336  78.811  1.00  0.00           H  
ATOM   2800 H5''   C    87      34.416  60.595  77.409  1.00  0.00           H  
ATOM   2801  H4'   C    87      33.118  62.511  77.166  1.00  0.00           H  
ATOM   2802  H3'   C    87      35.841  62.427  75.758  1.00  0.00           H  
ATOM   2803  H1'   C    87      34.472  65.764  77.132  1.00  0.00           H  
ATOM   2804  H2'   C    87      35.307  64.642  74.783  1.00  0.00           H  
ATOM   2805 HO2'   C    87      32.915  63.966  74.764  1.00  0.00           H  
ATOM   2806  H42   C    87      40.979  65.549  78.046  1.00  0.00           H  
ATOM   2807  H41   C    87      40.638  67.074  77.301  1.00  0.00           H  
ATOM   2808  H5    C    87      39.306  63.838  78.400  1.00  0.00           H  
ATOM   2809  H6    C    87      36.934  63.277  78.108  1.00  0.00           H  
ATOM   2810  P     U    88      34.860  61.227  73.750  1.00  0.00           P  
ATOM   2811  OP2   U    88      36.130  60.718  74.331  1.00  0.00           O  
ATOM   2812  OP1   U    88      33.924  60.278  73.099  1.00  0.00           O  
ATOM   2813  O5'   U    88      35.225  62.372  72.706  1.00  0.00           O  
ATOM   2814  C5'   U    88      34.196  63.024  71.934  1.00  0.00           C  
ATOM   2815  C4'   U    88      34.778  64.213  71.202  1.00  0.00           C  
ATOM   2816  O4'   U    88      35.308  65.173  72.156  1.00  0.00           O  
ATOM   2817  C3'   U    88      35.956  63.913  70.294  1.00  0.00           C  
ATOM   2818  O3'   U    88      35.547  63.402  69.040  1.00  0.00           O  
ATOM   2819  C1'   U    88      36.454  65.805  71.606  1.00  0.00           C  
ATOM   2820  C2'   U    88      36.631  65.271  70.183  1.00  0.00           C  
ATOM   2821  O2'   U    88      35.981  66.137  69.274  1.00  0.00           O  
ATOM   2822  N1    U    88      37.615  65.550  72.476  1.00  0.00           N  
ATOM   2823  C2    U    88      38.650  66.468  72.453  1.00  0.00           C  
ATOM   2824  O2    U    88      38.646  67.459  71.744  1.00  0.00           O  
ATOM   2825  N3    U    88      39.693  66.183  73.298  1.00  0.00           N  
ATOM   2826  C4    U    88      39.807  65.102  74.145  1.00  0.00           C  
ATOM   2827  O4    U    88      40.801  65.002  74.860  1.00  0.00           O  
ATOM   2828  C5    U    88      38.708  64.195  74.108  1.00  0.00           C  
ATOM   2829  C6    U    88      37.674  64.441  73.295  1.00  0.00           C  
ATOM   2830  H5'   U    88      33.380  63.353  72.592  1.00  0.00           H  
ATOM   2831 H5''   U    88      33.762  62.318  71.210  1.00  0.00           H  
ATOM   2832  H4'   U    88      33.944  64.587  70.589  1.00  0.00           H  
ATOM   2833  H3'   U    88      36.630  63.137  70.686  1.00  0.00           H  
ATOM   2834  H1'   U    88      36.358  66.897  71.528  1.00  0.00           H  
ATOM   2835  H2'   U    88      37.663  65.202  69.810  1.00  0.00           H  
ATOM   2836 HO2'   U    88      35.510  65.598  68.576  1.00  0.00           H  
ATOM   2837  H3    U    88      40.457  66.830  73.299  1.00  0.00           H  
ATOM   2838  H5    U    88      38.711  63.296  74.744  1.00  0.00           H  
ATOM   2839  H6    U    88      36.834  63.731  73.280  1.00  0.00           H  
ATOM   2840  P     G    89      36.424  62.262  68.330  1.00  0.00           P  
ATOM   2841  OP2   G    89      36.753  61.222  69.340  1.00  0.00           O  
ATOM   2842  OP1   G    89      35.692  61.878  67.097  1.00  0.00           O  
ATOM   2843  O5'   G    89      37.769  63.012  67.933  1.00  0.00           O  
ATOM   2844  C5'   G    89      37.757  64.011  66.908  1.00  0.00           C  
ATOM   2845  C4'   G    89      39.119  64.639  66.754  1.00  0.00           C  
ATOM   2846  O4'   G    89      39.461  65.407  67.939  1.00  0.00           O  
ATOM   2847  C3'   G    89      40.301  63.699  66.585  1.00  0.00           C  
ATOM   2848  O3'   G    89      40.395  63.138  65.276  1.00  0.00           O  
ATOM   2849  C1'   G    89      40.865  65.415  68.096  1.00  0.00           C  
ATOM   2850  C2'   G    89      41.461  64.622  66.929  1.00  0.00           C  
ATOM   2851  O2'   G    89      41.773  65.513  65.874  1.00  0.00           O  
ATOM   2852  N1    G    89      44.442  64.982  71.670  1.00  0.00           N  
ATOM   2853  C2    G    89      44.459  65.688  70.492  1.00  0.00           C  
ATOM   2854  N2    G    89      45.580  66.366  70.218  1.00  0.00           N  
ATOM   2855  N3    G    89      43.452  65.727  69.642  1.00  0.00           N  
ATOM   2856  C4    G    89      42.404  64.992  70.064  1.00  0.00           C  
ATOM   2857  C5    G    89      42.283  64.246  71.215  1.00  0.00           C  
ATOM   2858  C6    G    89      43.380  64.213  72.126  1.00  0.00           C  
ATOM   2859  O6    G    89      43.477  63.604  73.206  1.00  0.00           O  
ATOM   2860  N7    G    89      41.039  63.628  71.274  1.00  0.00           N  
ATOM   2861  C8    G    89      40.437  64.005  70.178  1.00  0.00           C  
ATOM   2862  N9    G    89      41.211  64.832  69.395  1.00  0.00           N  
ATOM   2863  H5'   G    89      37.021  64.792  67.150  1.00  0.00           H  
ATOM   2864 H5''   G    89      37.450  63.565  65.951  1.00  0.00           H  
ATOM   2865  H4'   G    89      39.039  65.231  65.832  1.00  0.00           H  
ATOM   2866  H3'   G    89      40.256  62.810  67.233  1.00  0.00           H  
ATOM   2867  H1'   G    89      41.315  66.418  68.064  1.00  0.00           H  
ATOM   2868  H2'   G    89      42.395  64.075  67.123  1.00  0.00           H  
ATOM   2869 HO2'   G    89      42.581  66.051  66.117  1.00  0.00           H  
ATOM   2870  H1    G    89      45.259  65.024  72.245  1.00  0.00           H  
ATOM   2871  H22   G    89      45.648  66.898  69.373  1.00  0.00           H  
ATOM   2872  H21   G    89      46.348  66.342  70.856  1.00  0.00           H  
ATOM   2873  H8    G    89      39.418  63.689  69.906  1.00  0.00           H  
ATOM   2874  P     A    90      41.374  62.107  64.687  1.00  0.00           P  
ATOM   2875  OP2   A    90      41.078  62.013  63.235  1.00  0.00           O  
ATOM   2876  OP1   A    90      42.733  62.499  65.136  1.00  0.00           O  
ATOM   2877  O5'   A    90      41.021  60.702  65.352  1.00  0.00           O  
ATOM   2878  C5'   A    90      41.594  60.319  66.593  1.00  0.00           C  
ATOM   2879  C4'   A    90      42.853  61.096  66.886  1.00  0.00           C  
ATOM   2880  O4'   A    90      42.747  61.798  68.148  1.00  0.00           O  
ATOM   2881  C3'   A    90      44.116  60.272  67.082  1.00  0.00           C  
ATOM   2882  O3'   A    90      44.705  59.861  65.861  1.00  0.00           O  
ATOM   2883  C1'   A    90      44.036  61.954  68.720  1.00  0.00           C  
ATOM   2884  C2'   A    90      45.035  61.226  67.830  1.00  0.00           C  
ATOM   2885  O2'   A    90      45.638  62.160  66.946  1.00  0.00           O  
ATOM   2886  N1    A    90      46.653  61.284  73.109  1.00  0.00           N  
ATOM   2887  C2    A    90      46.975  61.870  71.948  1.00  0.00           C  
ATOM   2888  N3    A    90      46.244  62.009  70.845  1.00  0.00           N  
ATOM   2889  C4    A    90      45.029  61.455  71.006  1.00  0.00           C  
ATOM   2890  C5    A    90      44.553  60.819  72.137  1.00  0.00           C  
ATOM   2891  C6    A    90      45.424  60.738  73.238  1.00  0.00           C  
ATOM   2892  N6    A    90      45.104  60.154  74.395  1.00  0.00           N  
ATOM   2893  N7    A    90      43.253  60.373  71.939  1.00  0.00           N  
ATOM   2894  C8    A    90      42.978  60.744  70.713  1.00  0.00           C  
ATOM   2895  N9    A    90      44.008  61.404  70.089  1.00  0.00           N  
ATOM   2896  H5'   A    90      41.809  59.363  66.565  1.00  0.00           H  
ATOM   2897 H5''   A    90      40.945  60.479  67.309  1.00  0.00           H  
ATOM   2898  H4'   A    90      43.003  61.739  66.161  1.00  0.00           H  
ATOM   2899  H3'   A    90      43.923  59.481  67.628  1.00  0.00           H  
ATOM   2900  H1'   A    90      44.264  62.907  68.755  1.00  0.00           H  
ATOM   2901  H2'   A    90      45.703  60.741  68.358  1.00  0.00           H  
ATOM   2902 HO2'   A    90      45.794  61.725  66.083  1.00  0.00           H  
ATOM   2903  H2    A    90      47.878  62.250  71.906  1.00  0.00           H  
ATOM   2904  H61   A    90      45.754  60.129  75.128  1.00  0.00           H  
ATOM   2905  H62   A    90      44.218  59.752  74.512  1.00  0.00           H  
ATOM   2906  H8    A    90      42.116  60.566  70.281  1.00  0.00           H  
ATOM   2907  P     C    91      45.111  58.322  65.638  1.00  0.00           P  
ATOM   2908  OP2   C    91      43.985  57.475  66.105  1.00  0.00           O  
ATOM   2909  OP1   C    91      45.610  58.176  64.246  1.00  0.00           O  
ATOM   2910  O5'   C    91      46.340  58.100  66.627  1.00  0.00           O  
ATOM   2911  C5'   C    91      47.592  58.725  66.387  1.00  0.00           C  
ATOM   2912  C4'   C    91      48.514  58.596  67.572  1.00  0.00           C  
ATOM   2913  O4'   C    91      47.957  59.295  68.714  1.00  0.00           O  
ATOM   2914  C3'   C    91      48.734  57.191  68.103  1.00  0.00           C  
ATOM   2915  O3'   C    91      49.672  56.469  67.322  1.00  0.00           O  
ATOM   2916  C1'   C    91      48.337  58.643  69.906  1.00  0.00           C  
ATOM   2917  C2'   C    91      49.228  57.466  69.515  1.00  0.00           C  
ATOM   2918  O2'   C    91      50.573  57.897  69.572  1.00  0.00           O  
ATOM   2919  N1    C    91      47.112  58.206  70.605  1.00  0.00           N  
ATOM   2920  C2    C    91      47.188  57.927  71.980  1.00  0.00           C  
ATOM   2921  O2    C    91      48.280  58.071  72.570  1.00  0.00           O  
ATOM   2922  N3    C    91      46.077  57.513  72.631  1.00  0.00           N  
ATOM   2923  C4    C    91      44.927  57.379  71.967  1.00  0.00           C  
ATOM   2924  N4    C    91      43.860  56.965  72.648  1.00  0.00           N  
ATOM   2925  C5    C    91      44.821  57.661  70.575  1.00  0.00           C  
ATOM   2926  C6    C    91      45.926  58.065  69.940  1.00  0.00           C  
ATOM   2927  H5'   C    91      47.443  59.675  66.200  1.00  0.00           H  
ATOM   2928 H5''   C    91      48.013  58.307  65.607  1.00  0.00           H  
ATOM   2929  H4'   C    91      49.473  58.995  67.209  1.00  0.00           H  
ATOM   2930  H3'   C    91      47.831  56.562  68.076  1.00  0.00           H  
ATOM   2931  H1'   C    91      48.910  59.257  70.615  1.00  0.00           H  
ATOM   2932  H2'   C    91      49.203  56.572  70.155  1.00  0.00           H  
ATOM   2933 HO2'   C    91      51.091  57.474  68.828  1.00  0.00           H  
ATOM   2934  H42   C    91      42.982  56.852  72.183  1.00  0.00           H  
ATOM   2935  H41   C    91      43.937  56.769  73.625  1.00  0.00           H  
ATOM   2936  H5    C    91      43.865  57.548  70.043  1.00  0.00           H  
ATOM   2937  H6    C    91      45.881  58.293  68.865  1.00  0.00           H  
ATOM   2938  P     G    92      49.391  54.927  66.974  1.00  0.00           P  
ATOM   2939  OP2   G    92      47.953  54.779  66.656  1.00  0.00           O  
ATOM   2940  OP1   G    92      50.410  54.516  65.980  1.00  0.00           O  
ATOM   2941  O5'   G    92      49.663  54.173  68.352  1.00  0.00           O  
ATOM   2942  C5'   G    92      50.988  54.095  68.908  1.00  0.00           C  
ATOM   2943  C4'   G    92      50.937  53.521  70.312  1.00  0.00           C  
ATOM   2944  O4'   G    92      50.156  54.394  71.178  1.00  0.00           O  
ATOM   2945  C3'   G    92      50.229  52.187  70.475  1.00  0.00           C  
ATOM   2946  O3'   G    92      50.992  51.076  70.033  1.00  0.00           O  
ATOM   2947  C1'   G    92      49.563  53.631  72.208  1.00  0.00           C  
ATOM   2948  C2'   G    92      49.954  52.173  71.974  1.00  0.00           C  
ATOM   2949  O2'   G    92      51.086  51.859  72.764  1.00  0.00           O  
ATOM   2950  N1    G    92      45.194  52.824  74.657  1.00  0.00           N  
ATOM   2951  C2    G    92      46.479  52.549  75.044  1.00  0.00           C  
ATOM   2952  N2    G    92      46.627  51.973  76.246  1.00  0.00           N  
ATOM   2953  N3    G    92      47.545  52.820  74.312  1.00  0.00           N  
ATOM   2954  C4    G    92      47.221  53.412  73.145  1.00  0.00           C  
ATOM   2955  C5    G    92      45.971  53.738  72.664  1.00  0.00           C  
ATOM   2956  C6    G    92      44.830  53.422  73.459  1.00  0.00           C  
ATOM   2957  O6    G    92      43.634  53.606  73.209  1.00  0.00           O  
ATOM   2958  N7    G    92      46.067  54.344  71.415  1.00  0.00           N  
ATOM   2959  C8    G    92      47.351  54.370  71.162  1.00  0.00           C  
ATOM   2960  N9    G    92      48.110  53.810  72.166  1.00  0.00           N  
ATOM   2961  H5'   G    92      51.447  55.093  68.934  1.00  0.00           H  
ATOM   2962 H5''   G    92      51.627  53.463  68.273  1.00  0.00           H  
ATOM   2963  H4'   G    92      51.994  53.414  70.597  1.00  0.00           H  
ATOM   2964  H3'   G    92      49.307  52.100  69.882  1.00  0.00           H  
ATOM   2965  H1'   G    92      49.895  53.891  73.224  1.00  0.00           H  
ATOM   2966  H2'   G    92      49.210  51.416  72.261  1.00  0.00           H  
ATOM   2967 HO2'   G    92      51.753  51.361  72.209  1.00  0.00           H  
ATOM   2968  H1    G    92      44.459  52.573  75.286  1.00  0.00           H  
ATOM   2969  H22   G    92      47.541  51.751  76.584  1.00  0.00           H  
ATOM   2970  H21   G    92      45.824  51.765  76.803  1.00  0.00           H  
ATOM   2971  H8    G    92      47.779  54.789  70.238  1.00  0.00           H  
ATOM   2972  P     G    93      50.247  49.794  69.403  1.00  0.00           P  
ATOM   2973  OP2   G    93      49.189  50.255  68.471  1.00  0.00           O  
ATOM   2974  OP1   G    93      51.317  48.889  68.903  1.00  0.00           O  
ATOM   2975  O5'   G    93      49.557  49.107  70.666  1.00  0.00           O  
ATOM   2976  C5'   G    93      50.369  48.562  71.720  1.00  0.00           C  
ATOM   2977  C4'   G    93      49.513  48.033  72.842  1.00  0.00           C  
ATOM   2978  O4'   G    93      48.726  49.102  73.419  1.00  0.00           O  
ATOM   2979  C3'   G    93      48.473  46.997  72.462  1.00  0.00           C  
ATOM   2980  O3'   G    93      49.040  45.711  72.301  1.00  0.00           O  
ATOM   2981  C1'   G    93      47.512  48.571  73.922  1.00  0.00           C  
ATOM   2982  C2'   G    93      47.515  47.067  73.640  1.00  0.00           C  
ATOM   2983  O2'   G    93      47.968  46.363  74.782  1.00  0.00           O  
ATOM   2984  N1    G    93      42.579  49.613  74.259  1.00  0.00           N  
ATOM   2985  C2    G    93      43.381  48.884  75.103  1.00  0.00           C  
ATOM   2986  N2    G    93      42.790  48.351  76.182  1.00  0.00           N  
ATOM   2987  N3    G    93      44.669  48.688  74.903  1.00  0.00           N  
ATOM   2988  C4    G    93      45.100  49.277  73.765  1.00  0.00           C  
ATOM   2989  C5    G    93      44.384  50.018  72.850  1.00  0.00           C  
ATOM   2990  C6    G    93      43.002  50.235  73.084  1.00  0.00           C  
ATOM   2991  O6    G    93      42.195  50.882  72.399  1.00  0.00           O  
ATOM   2992  N7    G    93      45.200  50.439  71.807  1.00  0.00           N  
ATOM   2993  C8    G    93      46.377  49.959  72.104  1.00  0.00           C  
ATOM   2994  N9    G    93      46.385  49.245  73.283  1.00  0.00           N  
ATOM   2995  H5'   G    93      51.046  49.334  72.113  1.00  0.00           H  
ATOM   2996 H5''   G    93      50.999  47.750  71.329  1.00  0.00           H  
ATOM   2997  H4'   G    93      50.231  47.568  73.531  1.00  0.00           H  
ATOM   2998  H3'   G    93      47.987  47.191  71.494  1.00  0.00           H  
ATOM   2999  H1'   G    93      47.388  48.693  75.008  1.00  0.00           H  
ATOM   3000  H2'   G    93      46.535  46.621  73.418  1.00  0.00           H  
ATOM   3001 HO2'   G    93      47.332  45.619  74.990  1.00  0.00           H  
ATOM   3002  H1    G    93      41.614  49.705  74.504  1.00  0.00           H  
ATOM   3003  H22   G    93      43.328  47.810  76.829  1.00  0.00           H  
ATOM   3004  H21   G    93      41.814  48.495  76.340  1.00  0.00           H  
ATOM   3005  H8    G    93      47.269  50.109  71.477  1.00  0.00           H  
ATOM   3006  P     A    94      48.413  44.679  71.240  1.00  0.00           P  
ATOM   3007  OP2   A    94      47.796  45.467  70.143  1.00  0.00           O  
ATOM   3008  OP1   A    94      49.445  43.661  70.922  1.00  0.00           O  
ATOM   3009  O5'   A    94      47.242  43.960  72.047  1.00  0.00           O  
ATOM   3010  C5'   A    94      47.527  43.155  73.182  1.00  0.00           C  
ATOM   3011  C4'   A    94      46.346  43.078  74.117  1.00  0.00           C  
ATOM   3012  O4'   A    94      45.861  44.401  74.465  1.00  0.00           O  
ATOM   3013  C3'   A    94      45.111  42.375  73.576  1.00  0.00           C  
ATOM   3014  O3'   A    94      45.215  40.962  73.616  1.00  0.00           O  
ATOM   3015  C1'   A    94      44.460  44.384  74.608  1.00  0.00           C  
ATOM   3016  C2'   A    94      44.027  42.917  74.489  1.00  0.00           C  
ATOM   3017  O2'   A    94      44.080  42.307  75.770  1.00  0.00           O  
ATOM   3018  N1    A    94      40.366  47.205  73.256  1.00  0.00           N  
ATOM   3019  C2    A    94      40.648  46.499  74.358  1.00  0.00           C  
ATOM   3020  N3    A    94      41.735  45.786  74.645  1.00  0.00           N  
ATOM   3021  C4    A    94      42.619  45.839  73.632  1.00  0.00           C  
ATOM   3022  C5    A    94      42.471  46.521  72.439  1.00  0.00           C  
ATOM   3023  C6    A    94      41.275  47.238  72.258  1.00  0.00           C  
ATOM   3024  N6    A    94      40.992  47.942  71.159  1.00  0.00           N  
ATOM   3025  N7    A    94      43.588  46.348  71.633  1.00  0.00           N  
ATOM   3026  C8    A    94      44.373  45.578  72.346  1.00  0.00           C  
ATOM   3027  N9    A    94      43.849  45.231  73.567  1.00  0.00           N  
ATOM   3028  H5'   A    94      48.291  43.538  73.662  1.00  0.00           H  
ATOM   3029 H5''   A    94      47.758  42.251  72.883  1.00  0.00           H  
ATOM   3030  H4'   A    94      46.641  42.619  74.931  1.00  0.00           H  
ATOM   3031  H3'   A    94      44.932  42.658  72.654  1.00  0.00           H  
ATOM   3032  H1'   A    94      44.214  44.726  75.494  1.00  0.00           H  
ATOM   3033  H2'   A    94      43.139  42.832  74.083  1.00  0.00           H  
ATOM   3034 HO2'   A    94      44.413  41.390  75.673  1.00  0.00           H  
ATOM   3035  H2    A    94      39.956  46.507  75.052  1.00  0.00           H  
ATOM   3036  H61   A    94      40.140  48.422  71.091  1.00  0.00           H  
ATOM   3037  H62   A    94      41.637  47.980  70.422  1.00  0.00           H  
ATOM   3038  H8    A    94      45.253  45.276  72.035  1.00  0.00           H  
ATOM   3039  P     C    95      44.507  40.068  72.483  1.00  0.00           P  
ATOM   3040  OP2   C    95      44.919  40.592  71.157  1.00  0.00           O  
ATOM   3041  OP1   C    95      44.743  38.639  72.813  1.00  0.00           O  
ATOM   3042  O5'   C    95      42.953  40.366  72.671  1.00  0.00           O  
ATOM   3043  C5'   C    95      42.268  39.953  73.844  1.00  0.00           C  
ATOM   3044  C4'   C    95      40.907  40.598  73.950  1.00  0.00           C  
ATOM   3045  O4'   C    95      40.956  42.038  73.887  1.00  0.00           O  
ATOM   3046  C3'   C    95      39.923  40.272  72.837  1.00  0.00           C  
ATOM   3047  O3'   C    95      39.431  38.945  72.906  1.00  0.00           O  
ATOM   3048  C1'   C    95      39.745  42.525  73.372  1.00  0.00           C  
ATOM   3049  C2'   C    95      38.863  41.325  73.089  1.00  0.00           C  
ATOM   3050  O2'   C    95      38.093  41.015  74.241  1.00  0.00           O  
ATOM   3051  N1    C    95      40.024  43.319  72.150  1.00  0.00           N  
ATOM   3052  C2    C    95      39.049  44.221  71.706  1.00  0.00           C  
ATOM   3053  O2    C    95      37.989  44.328  72.341  1.00  0.00           O  
ATOM   3054  N3    C    95      39.279  44.958  70.595  1.00  0.00           N  
ATOM   3055  C4    C    95      40.426  44.824  69.930  1.00  0.00           C  
ATOM   3056  N4    C    95      40.610  45.572  68.839  1.00  0.00           N  
ATOM   3057  C5    C    95      41.437  43.916  70.355  1.00  0.00           C  
ATOM   3058  C6    C    95      41.199  43.193  71.456  1.00  0.00           C  
ATOM   3059  H5'   C    95      42.801  40.201  74.629  1.00  0.00           H  
ATOM   3060 H5''   C    95      42.160  38.980  73.825  1.00  0.00           H  
ATOM   3061  H4'   C    95      40.523  40.315  74.806  1.00  0.00           H  
ATOM   3062  H3'   C    95      40.321  40.421  71.954  1.00  0.00           H  
ATOM   3063  H1'   C    95      39.309  43.094  74.039  1.00  0.00           H  
ATOM   3064  H2'   C    95      38.298  41.459  72.300  1.00  0.00           H  
ATOM   3065 HO2'   C    95      38.004  40.043  74.314  1.00  0.00           H  
ATOM   3066  H42   C    95      41.443  45.496  68.328  1.00  0.00           H  
ATOM   3067  H41   C    95      39.911  46.195  68.549  1.00  0.00           H  
ATOM   3068  H5    C    95      42.278  43.825  69.860  1.00  0.00           H  
ATOM   3069  H6    C    95      41.883  42.563  71.765  1.00  0.00           H  
ATOM   3070  P     A    96      39.147  38.117  71.558  1.00  0.00           P  
ATOM   3071  OP2   A    96      40.187  38.486  70.564  1.00  0.00           O  
ATOM   3072  OP1   A    96      38.955  36.691  71.924  1.00  0.00           O  
ATOM   3073  O5'   A    96      37.751  38.686  71.043  1.00  0.00           O  
ATOM   3074  C5'   A    96      36.563  38.496  71.798  1.00  0.00           C  
ATOM   3075  C4'   A    96      35.486  39.471  71.391  1.00  0.00           C  
ATOM   3076  O4'   A    96      35.980  40.826  71.477  1.00  0.00           O  
ATOM   3077  C3'   A    96      35.004  39.369  69.952  1.00  0.00           C  
ATOM   3078  O3'   A    96      34.049  38.341  69.758  1.00  0.00           O  
ATOM   3079  C1'   A    96      35.411  41.619  70.458  1.00  0.00           C  
ATOM   3080  C2'   A    96      34.411  40.741  69.724  1.00  0.00           C  
ATOM   3081  O2'   A    96      33.140  40.863  70.347  1.00  0.00           O  
ATOM   3082  N1    A    96      36.693  44.935  66.728  1.00  0.00           N  
ATOM   3083  C2    A    96      35.546  44.717  67.384  1.00  0.00           C  
ATOM   3084  N3    A    96      35.281  43.836  68.346  1.00  0.00           N  
ATOM   3085  C4    A    96      36.373  43.105  68.635  1.00  0.00           C  
ATOM   3086  C5    A    96      37.620  43.212  68.047  1.00  0.00           C  
ATOM   3087  C6    A    96      37.771  44.184  67.042  1.00  0.00           C  
ATOM   3088  N6    A    96      38.913  44.400  66.387  1.00  0.00           N  
ATOM   3089  N7    A    96      38.503  42.294  68.600  1.00  0.00           N  
ATOM   3090  C8    A    96      37.782  41.664  69.495  1.00  0.00           C  
ATOM   3091  N9    A    96      36.483  42.104  69.569  1.00  0.00           N  
ATOM   3092  H5'   A    96      36.765  38.622  72.749  1.00  0.00           H  
ATOM   3093 H5''   A    96      36.238  37.583  71.659  1.00  0.00           H  
ATOM   3094  H4'   A    96      34.718  39.366  71.990  1.00  0.00           H  
ATOM   3095  H3'   A    96      35.759  39.226  69.342  1.00  0.00           H  
ATOM   3096  H1'   A    96      34.943  42.385  70.854  1.00  0.00           H  
ATOM   3097  H2'   A    96      34.370  40.961  68.769  1.00  0.00           H  
ATOM   3098 HO2'   A    96      32.766  39.968  70.482  1.00  0.00           H  
ATOM   3099  H2    A    96      34.795  45.288  67.119  1.00  0.00           H  
ATOM   3100  H61   A    96      38.958  45.093  65.695  1.00  0.00           H  
ATOM   3101  H62   A    96      39.708  43.868  66.599  1.00  0.00           H  
ATOM   3102  H8    A    96      38.137  40.945  70.058  1.00  0.00           H  
ATOM   3103  P     U    97      33.883  37.654  68.314  1.00  0.00           P  
ATOM   3104  OP2   U    97      35.237  37.484  67.728  1.00  0.00           O  
ATOM   3105  OP1   U    97      32.995  36.473  68.466  1.00  0.00           O  
ATOM   3106  O5'   U    97      33.107  38.747  67.454  1.00  0.00           O  
ATOM   3107  C5'   U    97      31.768  39.102  67.763  1.00  0.00           C  
ATOM   3108  C4'   U    97      31.194  40.062  66.740  1.00  0.00           C  
ATOM   3109  O4'   U    97      31.997  41.275  66.748  1.00  0.00           O  
ATOM   3110  C3'   U    97      31.243  39.598  65.289  1.00  0.00           C  
ATOM   3111  O3'   U    97      30.150  38.756  64.936  1.00  0.00           O  
ATOM   3112  C1'   U    97      32.113  41.776  65.421  1.00  0.00           C  
ATOM   3113  C2'   U    97      31.232  40.911  64.522  1.00  0.00           C  
ATOM   3114  O2'   U    97      29.958  41.510  64.436  1.00  0.00           O  
ATOM   3115  N1    U    97      33.532  41.746  65.027  1.00  0.00           N  
ATOM   3116  C2    U    97      33.902  42.495  63.921  1.00  0.00           C  
ATOM   3117  O2    U    97      33.102  43.126  63.244  1.00  0.00           O  
ATOM   3118  N3    U    97      35.241  42.475  63.632  1.00  0.00           N  
ATOM   3119  C4    U    97      36.228  41.800  64.307  1.00  0.00           C  
ATOM   3120  O4    U    97      37.396  41.963  63.968  1.00  0.00           O  
ATOM   3121  C5    U    97      35.772  41.018  65.418  1.00  0.00           C  
ATOM   3122  C6    U    97      34.472  41.015  65.732  1.00  0.00           C  
ATOM   3123  H5'   U    97      31.745  39.526  68.646  1.00  0.00           H  
ATOM   3124 H5''   U    97      31.218  38.292  67.783  1.00  0.00           H  
ATOM   3125  H4'   U    97      30.145  40.188  67.049  1.00  0.00           H  
ATOM   3126  H3'   U    97      32.123  38.982  65.052  1.00  0.00           H  
ATOM   3127  H1'   U    97      31.772  42.814  65.300  1.00  0.00           H  
ATOM   3128  H2'   U    97      31.546  40.794  63.475  1.00  0.00           H  
ATOM   3129 HO2'   U    97      29.255  40.798  64.413  1.00  0.00           H  
ATOM   3130  H3    U    97      35.536  43.011  62.840  1.00  0.00           H  
ATOM   3131  H5    U    97      36.487  40.423  66.006  1.00  0.00           H  
ATOM   3132  H6    U    97      34.137  40.410  66.588  1.00  0.00           H  
ATOM   3133  P     G    98      30.424  37.402  64.110  1.00  0.00           P  
ATOM   3134  OP2   G    98      31.740  36.869  64.499  1.00  0.00           O  
ATOM   3135  OP1   G    98      29.227  36.547  64.242  1.00  0.00           O  
ATOM   3136  O5'   G    98      30.533  37.900  62.599  1.00  0.00           O  
ATOM   3137  C5'   G    98      29.435  38.578  61.957  1.00  0.00           C  
ATOM   3138  C4'   G    98      29.890  39.177  60.649  1.00  0.00           C  
ATOM   3139  O4'   G    98      30.860  40.226  60.901  1.00  0.00           O  
ATOM   3140  C3'   G    98      30.605  38.231  59.695  1.00  0.00           C  
ATOM   3141  O3'   G    98      29.715  37.430  58.938  1.00  0.00           O  
ATOM   3142  C1'   G    98      31.888  40.206  59.896  1.00  0.00           C  
ATOM   3143  C2'   G    98      31.442  39.181  58.850  1.00  0.00           C  
ATOM   3144  O2'   G    98      30.647  39.837  57.873  1.00  0.00           O  
ATOM   3145  N1    G    98      36.911  39.946  59.113  1.00  0.00           N  
ATOM   3146  C2    G    98      35.913  40.343  58.256  1.00  0.00           C  
ATOM   3147  N2    G    98      36.297  40.721  57.028  1.00  0.00           N  
ATOM   3148  N3    G    98      34.630  40.367  58.580  1.00  0.00           N  
ATOM   3149  C4    G    98      34.421  39.956  59.848  1.00  0.00           C  
ATOM   3150  C5    G    98      35.346  39.541  60.783  1.00  0.00           C  
ATOM   3151  C6    G    98      36.718  39.519  60.423  1.00  0.00           C  
ATOM   3152  O6    G    98      37.689  39.183  61.110  1.00  0.00           O  
ATOM   3153  N7    G    98      34.723  39.200  61.974  1.00  0.00           N  
ATOM   3154  C8    G    98      33.454  39.409  61.748  1.00  0.00           C  
ATOM   3155  N9    G    98      33.201  39.868  60.478  1.00  0.00           N  
ATOM   3156  H5'   G    98      29.044  39.369  62.613  1.00  0.00           H  
ATOM   3157 H5''   G    98      28.610  37.873  61.777  1.00  0.00           H  
ATOM   3158  H4'   G    98      29.115  39.563  60.190  1.00  0.00           H  
ATOM   3159  H3'   G    98      31.203  37.649  60.210  1.00  0.00           H  
ATOM   3160  H1'   G    98      31.932  41.094  59.484  1.00  0.00           H  
ATOM   3161  H2'   G    98      32.209  38.724  58.447  1.00  0.00           H  
ATOM   3162 HO2'   G    98      29.824  39.323  57.734  1.00  0.00           H  
ATOM   3163  H1    G    98      37.832  39.964  58.776  1.00  0.00           H  
ATOM   3164  H22   G    98      35.627  41.015  56.375  1.00  0.00           H  
ATOM   3165  H21   G    98      37.244  40.705  56.782  1.00  0.00           H  
ATOM   3166  H8    G    98      32.755  39.254  62.416  1.00  0.00           H  
ATOM   3167  P     G    99      30.209  36.026  58.332  1.00  0.00           P  
ATOM   3168  OP2   G    99      31.047  35.353  59.355  1.00  0.00           O  
ATOM   3169  OP1   G    99      29.025  35.323  57.773  1.00  0.00           O  
ATOM   3170  O5'   G    99      31.153  36.441  57.116  1.00  0.00           O  
ATOM   3171  C5'   G    99      30.624  37.100  55.974  1.00  0.00           C  
ATOM   3172  C4'   G    99      31.684  37.326  54.926  1.00  0.00           C  
ATOM   3173  O4'   G    99      32.681  38.253  55.427  1.00  0.00           O  
ATOM   3174  C3'   G    99      32.489  36.102  54.515  1.00  0.00           C  
ATOM   3175  O3'   G    99      31.804  35.272  53.592  1.00  0.00           O  
ATOM   3176  C1'   G    99      33.977  37.897  54.903  1.00  0.00           C  
ATOM   3177  C2'   G    99      33.764  36.717  53.955  1.00  0.00           C  
ATOM   3178  O2'   G    99      33.563  37.212  52.640  1.00  0.00           O  
ATOM   3179  N1    G    99      38.811  37.018  56.233  1.00  0.00           N  
ATOM   3180  C2    G    99      38.285  37.322  55.001  1.00  0.00           C  
ATOM   3181  N2    G    99      39.157  37.405  53.985  1.00  0.00           N  
ATOM   3182  N3    G    99      36.998  37.531  54.779  1.00  0.00           N  
ATOM   3183  C4    G    99      36.265  37.409  55.905  1.00  0.00           C  
ATOM   3184  C5    G    99      36.691  37.109  57.182  1.00  0.00           C  
ATOM   3185  C6    G    99      38.075  36.887  57.406  1.00  0.00           C  
ATOM   3186  O6    G    99      38.649  36.609  58.466  1.00  0.00           O  
ATOM   3187  N7    G    99      35.621  37.078  58.064  1.00  0.00           N  
ATOM   3188  C8    G    99      34.582  37.353  57.323  1.00  0.00           C  
ATOM   3189  N9    G    99      34.902  37.566  56.003  1.00  0.00           N  
ATOM   3190  H5'   G    99      30.254  37.965  56.247  1.00  0.00           H  
ATOM   3191 H5''   G    99      29.908  36.551  55.593  1.00  0.00           H  
ATOM   3192  H4'   G    99      31.264  37.711  54.128  1.00  0.00           H  
ATOM   3193  H3'   G    99      32.710  35.580  55.315  1.00  0.00           H  
ATOM   3194  H1'   G    99      34.329  38.660  54.400  1.00  0.00           H  
ATOM   3195  H2'   G    99      34.515  36.086  53.993  1.00  0.00           H  
ATOM   3196 HO2'   G    99      32.771  36.784  52.255  1.00  0.00           H  
ATOM   3197  H1    G    99      39.780  36.881  56.292  1.00  0.00           H  
ATOM   3198  H22   G    99      38.839  37.619  53.083  1.00  0.00           H  
ATOM   3199  H21   G    99      40.112  37.251  54.141  1.00  0.00           H  
ATOM   3200  H8    G    99      33.669  37.404  57.673  1.00  0.00           H  
ATOM   3201  P     U   100      31.930  33.673  53.698  1.00  0.00           P  
ATOM   3202  OP2   U   100      31.779  33.294  55.125  1.00  0.00           O  
ATOM   3203  OP1   U   100      31.030  33.073  52.680  1.00  0.00           O  
ATOM   3204  O5'   U   100      33.433  33.375  53.264  1.00  0.00           O  
ATOM   3205  C5'   U   100      33.874  33.630  51.939  1.00  0.00           C  
ATOM   3206  C4'   U   100      35.372  33.502  51.816  1.00  0.00           C  
ATOM   3207  O4'   U   100      36.023  34.500  52.646  1.00  0.00           O  
ATOM   3208  C3'   U   100      35.975  32.185  52.281  1.00  0.00           C  
ATOM   3209  O3'   U   100      35.906  31.167  51.298  1.00  0.00           O  
ATOM   3210  C1'   U   100      37.177  33.963  53.272  1.00  0.00           C  
ATOM   3211  C2'   U   100      37.396  32.582  52.651  1.00  0.00           C  
ATOM   3212  O2'   U   100      38.210  32.720  51.495  1.00  0.00           O  
ATOM   3213  N1    U   100      36.976  33.894  54.740  1.00  0.00           N  
ATOM   3214  C2    U   100      38.103  33.730  55.523  1.00  0.00           C  
ATOM   3215  O2    U   100      39.228  33.642  55.062  1.00  0.00           O  
ATOM   3216  N3    U   100      37.869  33.673  56.876  1.00  0.00           N  
ATOM   3217  C4    U   100      36.650  33.760  57.513  1.00  0.00           C  
ATOM   3218  O4    U   100      36.604  33.690  58.742  1.00  0.00           O  
ATOM   3219  C5    U   100      35.529  33.930  56.639  1.00  0.00           C  
ATOM   3220  C6    U   100      35.729  33.990  55.319  1.00  0.00           C  
ATOM   3221  H5'   U   100      33.609  34.538  51.683  1.00  0.00           H  
ATOM   3222 H5''   U   100      33.449  32.988  51.332  1.00  0.00           H  
ATOM   3223  H4'   U   100      35.624  33.654  50.881  1.00  0.00           H  
ATOM   3224  H3'   U   100      35.505  31.885  53.089  1.00  0.00           H  
ATOM   3225  H1'   U   100      37.949  34.533  53.078  1.00  0.00           H  
ATOM   3226  H2'   U   100      37.788  31.957  53.298  1.00  0.00           H  
ATOM   3227 HO2'   U   100      37.794  32.234  50.753  1.00  0.00           H  
ATOM   3228  H3    U   100      38.654  33.556  57.449  1.00  0.00           H  
ATOM   3229  H5    U   100      34.624  34.002  57.007  1.00  0.00           H  
ATOM   3230  H6    U   100      34.945  34.105  54.743  1.00  0.00           H  
ATOM   3231  P     C   101      35.708  29.633  51.734  1.00  0.00           P  
ATOM   3232  OP2   C   101      34.868  29.605  52.957  1.00  0.00           O  
ATOM   3233  OP1   C   101      35.284  28.866  50.535  1.00  0.00           O  
ATOM   3234  O5'   C   101      37.174  29.152  52.131  1.00  0.00           O  
ATOM   3235  C5'   C   101      38.169  28.951  51.140  1.00  0.00           C  
ATOM   3236  C4'   C   101      39.530  28.727  51.753  1.00  0.00           C  
ATOM   3237  O4'   C   101      39.906  29.878  52.554  1.00  0.00           O  
ATOM   3238  C3'   C   101      39.649  27.554  52.714  1.00  0.00           C  
ATOM   3239  O3'   C   101      39.844  26.315  52.054  1.00  0.00           O  
ATOM   3240  C1'   C   101      40.578  29.470  53.740  1.00  0.00           C  
ATOM   3241  C2'   C   101      40.817  27.965  53.599  1.00  0.00           C  
ATOM   3242  O2'   C   101      42.059  27.755  52.943  1.00  0.00           O  
ATOM   3243  N1    C   101      39.778  29.802  54.944  1.00  0.00           N  
ATOM   3244  C2    C   101      40.427  29.833  56.185  1.00  0.00           C  
ATOM   3245  O2    C   101      41.640  29.583  56.241  1.00  0.00           O  
ATOM   3246  N3    C   101      39.720  30.135  57.299  1.00  0.00           N  
ATOM   3247  C4    C   101      38.417  30.400  57.211  1.00  0.00           C  
ATOM   3248  N4    C   101      37.760  30.693  58.337  1.00  0.00           N  
ATOM   3249  C5    C   101      37.729  30.375  55.966  1.00  0.00           C  
ATOM   3250  C6    C   101      38.438  30.078  54.871  1.00  0.00           C  
ATOM   3251  H5'   C   101      38.207  29.739  50.559  1.00  0.00           H  
ATOM   3252 H5''   C   101      37.930  28.167  50.601  1.00  0.00           H  
ATOM   3253  H4'   C   101      40.186  28.614  51.032  1.00  0.00           H  
ATOM   3254  H3'   C   101      38.836  27.502  53.260  1.00  0.00           H  
ATOM   3255  H1'   C   101      41.441  29.934  53.785  1.00  0.00           H  
ATOM   3256  H2'   C   101      40.786  27.514  54.469  1.00  0.00           H  
ATOM   3257 HO2'   C   101      41.931  27.113  52.215  1.00  0.00           H  
ATOM   3258  H42   C   101      36.801  30.891  58.306  1.00  0.00           H  
ATOM   3259  H41   C   101      38.237  30.707  59.193  1.00  0.00           H  
ATOM   3260  H5    C   101      36.770  30.572  55.912  1.00  0.00           H  
ATOM   3261  H6    C   101      37.983  30.056  54.005  1.00  0.00           H  
ATOM   3262  P     C   102      39.186  24.980  52.666  1.00  0.00           P  
ATOM   3263  OP2   C   102      37.805  25.279  53.135  1.00  0.00           O  
ATOM   3264  OP1   C   102      39.406  23.890  51.676  1.00  0.00           O  
ATOM   3265  O5'   C   102      40.090  24.677  53.943  1.00  0.00           O  
ATOM   3266  C5'   C   102      41.454  24.251  53.788  1.00  0.00           C  
ATOM   3267  C4'   C   102      42.161  24.279  55.117  1.00  0.00           C  
ATOM   3268  O4'   C   102      42.064  25.607  55.701  1.00  0.00           O  
ATOM   3269  C3'   C   102      41.573  23.380  56.191  1.00  0.00           C  
ATOM   3270  O3'   C   102      41.893  22.002  56.025  1.00  0.00           O  
ATOM   3271  C1'   C   102      42.057  25.491  57.109  1.00  0.00           C  
ATOM   3272  C2'   C   102      42.152  24.001  57.456  1.00  0.00           C  
ATOM   3273  O2'   C   102      43.501  23.644  57.705  1.00  0.00           O  
ATOM   3274  N1    C   102      40.815  26.080  57.651  1.00  0.00           N  
ATOM   3275  C2    C   102      40.767  26.437  59.013  1.00  0.00           C  
ATOM   3276  O2    C   102      41.786  26.306  59.712  1.00  0.00           O  
ATOM   3277  N3    C   102      39.611  26.916  59.530  1.00  0.00           N  
ATOM   3278  C4    C   102      38.536  27.056  58.749  1.00  0.00           C  
ATOM   3279  N4    C   102      37.412  27.514  59.306  1.00  0.00           N  
ATOM   3280  C5    C   102      38.565  26.730  57.360  1.00  0.00           C  
ATOM   3281  C6    C   102      39.713  26.252  56.857  1.00  0.00           C  
ATOM   3282  H5'   C   102      41.977  24.906  53.076  1.00  0.00           H  
ATOM   3283 H5''   C   102      41.486  23.233  53.373  1.00  0.00           H  
ATOM   3284  H4'   C   102      43.184  23.950  54.883  1.00  0.00           H  
ATOM   3285  H3'   C   102      40.473  23.375  56.209  1.00  0.00           H  
ATOM   3286  H1'   C   102      42.904  25.989  57.603  1.00  0.00           H  
ATOM   3287  H2'   C   102      41.619  23.688  58.365  1.00  0.00           H  
ATOM   3288 HO2'   C   102      43.707  22.778  57.248  1.00  0.00           H  
ATOM   3289  H42   C   102      36.588  27.630  58.750  1.00  0.00           H  
ATOM   3290  H41   C   102      37.393  27.742  60.279  1.00  0.00           H  
ATOM   3291  H5    C   102      37.676  26.863  56.725  1.00  0.00           H  
ATOM   3292  H6    C   102      39.771  25.991  55.790  1.00  0.00           H  
ATOM   3293  P     U   103      40.835  20.869  56.453  1.00  0.00           P  
ATOM   3294  OP2   U   103      39.498  21.279  55.955  1.00  0.00           O  
ATOM   3295  OP1   U   103      41.392  19.549  56.062  1.00  0.00           O  
ATOM   3296  O5'   U   103      40.814  20.943  58.044  1.00  0.00           O  
ATOM   3297  C5'   U   103      41.964  20.609  58.805  1.00  0.00           C  
ATOM   3298  C4'   U   103      41.780  20.939  60.266  1.00  0.00           C  
ATOM   3299  O4'   U   103      41.448  22.331  60.412  1.00  0.00           O  
ATOM   3300  C3'   U   103      40.626  20.242  60.970  1.00  0.00           C  
ATOM   3301  O3'   U   103      40.916  18.899  61.315  1.00  0.00           O  
ATOM   3302  C1'   U   103      40.599  22.515  61.522  1.00  0.00           C  
ATOM   3303  C2'   U   103      40.396  21.149  62.162  1.00  0.00           C  
ATOM   3304  O2'   U   103      41.385  20.946  63.161  1.00  0.00           O  
ATOM   3305  N1    U   103      39.325  23.110  61.050  1.00  0.00           N  
ATOM   3306  C2    U   103      38.494  23.661  62.007  1.00  0.00           C  
ATOM   3307  O2    U   103      38.765  23.676  63.196  1.00  0.00           O  
ATOM   3308  N3    U   103      37.327  24.201  61.525  1.00  0.00           N  
ATOM   3309  C4    U   103      36.912  24.245  60.211  1.00  0.00           C  
ATOM   3310  O4    U   103      35.830  24.766  59.936  1.00  0.00           O  
ATOM   3311  C5    U   103      37.821  23.655  59.276  1.00  0.00           C  
ATOM   3312  C6    U   103      38.966  23.124  59.719  1.00  0.00           C  
ATOM   3313  H5'   U   103      42.733  21.110  58.460  1.00  0.00           H  
ATOM   3314 H5''   U   103      42.141  19.650  58.715  1.00  0.00           H  
ATOM   3315  H4'   U   103      42.620  20.761  60.738  1.00  0.00           H  
ATOM   3316  H3'   U   103      39.836  20.262  60.391  1.00  0.00           H  
ATOM   3317  H1'   U   103      41.017  23.117  62.172  1.00  0.00           H  
ATOM   3318  H2'   U   103      39.490  21.046  62.522  1.00  0.00           H  
ATOM   3319 HO2'   U   103      41.758  20.044  63.063  1.00  0.00           H  
ATOM   3320  H3    U   103      36.723  24.597  62.187  1.00  0.00           H  
ATOM   3321  H5    U   103      37.607  23.643  58.320  1.00  0.00           H  
ATOM   3322  H6    U   103      39.571  22.726  59.060  1.00  0.00           H  
ATOM   3323  P     A   104      39.762  17.782  61.263  1.00  0.00           P  
ATOM   3324  OP2   A   104      38.956  18.011  60.038  1.00  0.00           O  
ATOM   3325  OP1   A   104      40.393  16.458  61.491  1.00  0.00           O  
ATOM   3326  O5'   A   104      38.847  18.117  62.524  1.00  0.00           O  
ATOM   3327  C5'   A   104      39.382  18.100  63.839  1.00  0.00           C  
ATOM   3328  C4'   A   104      38.427  18.711  64.834  1.00  0.00           C  
ATOM   3329  O4'   A   104      38.183  20.081  64.473  1.00  0.00           O  
ATOM   3330  C3'   A   104      37.060  18.052  64.937  1.00  0.00           C  
ATOM   3331  O3'   A   104      37.012  17.024  65.911  1.00  0.00           O  
ATOM   3332  C1'   A   104      36.762  20.399  64.495  1.00  0.00           C  
ATOM   3333  C2'   A   104      36.082  19.203  65.128  1.00  0.00           C  
ATOM   3334  O2'   A   104      35.898  19.500  66.505  1.00  0.00           O  
ATOM   3335  N1    A   104      33.292  22.732  61.483  1.00  0.00           N  
ATOM   3336  C2    A   104      33.461  22.709  62.811  1.00  0.00           C  
ATOM   3337  N3    A   104      34.387  22.079  63.531  1.00  0.00           N  
ATOM   3338  C4    A   104      35.227  21.397  62.732  1.00  0.00           C  
ATOM   3339  C5    A   104      35.182  21.325  61.352  1.00  0.00           C  
ATOM   3340  C6    A   104      34.154  22.037  60.709  1.00  0.00           C  
ATOM   3341  N6    A   104      33.985  22.060  59.385  1.00  0.00           N  
ATOM   3342  N7    A   104      36.211  20.528  60.869  1.00  0.00           N  
ATOM   3343  C8    A   104      36.844  20.143  61.949  1.00  0.00           C  
ATOM   3344  N9    A   104      36.303  20.632  63.113  1.00  0.00           N  
ATOM   3345  H5'   A   104      40.221  18.607  63.849  1.00  0.00           H  
ATOM   3346 H5''   A   104      39.566  17.174  64.099  1.00  0.00           H  
ATOM   3347  H4'   A   104      38.834  18.678  65.725  1.00  0.00           H  
ATOM   3348  H3'   A   104      36.849  17.613  64.086  1.00  0.00           H  
ATOM   3349  H1'   A   104      36.587  21.198  65.037  1.00  0.00           H  
ATOM   3350  H2'   A   104      35.229  19.029  64.677  1.00  0.00           H  
ATOM   3351 HO2'   A   104      36.001  18.675  67.024  1.00  0.00           H  
ATOM   3352  H2    A   104      32.810  23.229  63.327  1.00  0.00           H  
ATOM   3353  H61   A   104      33.248  22.575  58.994  1.00  0.00           H  
ATOM   3354  H62   A   104      34.598  21.563  58.804  1.00  0.00           H  
ATOM   3355  H8    A   104      37.632  19.559  61.929  1.00  0.00           H  
ATOM   3356  P     A   105      35.966  15.814  65.758  1.00  0.00           P  
ATOM   3357  OP2   A   105      35.460  15.818  64.362  1.00  0.00           O  
ATOM   3358  OP1   A   105      36.596  14.587  66.307  1.00  0.00           O  
ATOM   3359  O5'   A   105      34.762  16.222  66.719  1.00  0.00           O  
ATOM   3360  C5'   A   105      34.923  16.221  68.130  1.00  0.00           C  
ATOM   3361  C4'   A   105      33.797  16.954  68.816  1.00  0.00           C  
ATOM   3362  O4'   A   105      33.749  18.312  68.315  1.00  0.00           O  
ATOM   3363  C3'   A   105      32.399  16.407  68.573  1.00  0.00           C  
ATOM   3364  O3'   A   105      32.046  15.368  69.469  1.00  0.00           O  
ATOM   3365  C1'   A   105      32.406  18.733  68.132  1.00  0.00           C  
ATOM   3366  C2'   A   105      31.517  17.643  68.727  1.00  0.00           C  
ATOM   3367  O2'   A   105      31.280  17.940  70.095  1.00  0.00           O  
ATOM   3368  N1    A   105      29.748  21.221  64.485  1.00  0.00           N  
ATOM   3369  C2    A   105      29.723  21.290  65.823  1.00  0.00           C  
ATOM   3370  N3    A   105      30.444  20.612  66.713  1.00  0.00           N  
ATOM   3371  C4    A   105      31.286  19.764  66.096  1.00  0.00           C  
ATOM   3372  C5    A   105      31.427  19.582  64.733  1.00  0.00           C  
ATOM   3373  C6    A   105      30.607  20.360  63.898  1.00  0.00           C  
ATOM   3374  N6    A   105      30.631  20.292  62.565  1.00  0.00           N  
ATOM   3375  N7    A   105      32.395  18.623  64.464  1.00  0.00           N  
ATOM   3376  C8    A   105      32.810  18.255  65.650  1.00  0.00           C  
ATOM   3377  N9    A   105      32.182  18.905  66.684  1.00  0.00           N  
ATOM   3378  H5'   A   105      35.772  16.655  68.355  1.00  0.00           H  
ATOM   3379 H5''   A   105      34.943  15.295  68.449  1.00  0.00           H  
ATOM   3380  H4'   A   105      33.971  16.969  69.781  1.00  0.00           H  
ATOM   3381  H3'   A   105      32.336  16.085  67.650  1.00  0.00           H  
ATOM   3382  H1'   A   105      32.232  19.582  68.592  1.00  0.00           H  
ATOM   3383  H2'   A   105      30.680  17.552  68.224  1.00  0.00           H  
ATOM   3384 HO2'   A   105      30.665  18.700  70.154  1.00  0.00           H  
ATOM   3385  H2    A   105      29.083  21.930  66.199  1.00  0.00           H  
ATOM   3386  H61   A   105      30.034  20.861  62.034  1.00  0.00           H  
ATOM   3387  H62   A   105      31.245  19.675  62.116  1.00  0.00           H  
ATOM   3388  H8    A   105      33.505  17.577  65.787  1.00  0.00           H  
ATOM   3389  P     C   106      30.537  15.258  70.006  1.00  0.00           P  
ATOM   3390  OP2   C   106      29.674  15.717  68.889  1.00  0.00           O  
ATOM   3391  OP1   C   106      30.391  13.875  70.526  1.00  0.00           O  
ATOM   3392  O5'   C   106      30.342  16.265  71.226  1.00  0.00           O  
ATOM   3393  C5'   C   106      29.112  16.325  71.932  1.00  0.00           C  
ATOM   3394  C4'   C   106      28.391  17.628  71.685  1.00  0.00           C  
ATOM   3395  O4'   C   106      27.046  17.514  72.192  1.00  0.00           O  
ATOM   3396  C3'   C   106      28.935  18.845  72.418  1.00  0.00           C  
ATOM   3397  O3'   C   106      30.094  19.385  71.807  1.00  0.00           O  
ATOM   3398  C1'   C   106      26.574  18.802  72.563  1.00  0.00           C  
ATOM   3399  C2'   C   106      27.738  19.787  72.420  1.00  0.00           C  
ATOM   3400  O2'   C   106      27.616  20.468  71.180  1.00  0.00           O  
ATOM   3401  N1    C   106      26.029  18.770  73.943  1.00  0.00           N  
ATOM   3402  C2    C   106      25.227  19.837  74.366  1.00  0.00           C  
ATOM   3403  O2    C   106      24.997  20.770  73.582  1.00  0.00           O  
ATOM   3404  N3    C   106      24.718  19.832  75.620  1.00  0.00           N  
ATOM   3405  C4    C   106      24.981  18.818  76.443  1.00  0.00           C  
ATOM   3406  N4    C   106      24.457  18.855  77.671  1.00  0.00           N  
ATOM   3407  C5    C   106      25.793  17.719  76.044  1.00  0.00           C  
ATOM   3408  C6    C   106      26.290  17.734  74.802  1.00  0.00           C  
ATOM   3409  H5'   C   106      29.290  16.236  72.891  1.00  0.00           H  
ATOM   3410 H5''   C   106      28.540  15.584  71.642  1.00  0.00           H  
ATOM   3411  H4'   C   106      28.358  17.824  70.726  1.00  0.00           H  
ATOM   3412  H3'   C   106      29.149  18.597  73.341  1.00  0.00           H  
ATOM   3413  H1'   C   106      25.862  19.051  71.938  1.00  0.00           H  
ATOM   3414  H2'   C   106      27.774  20.411  73.174  1.00  0.00           H  
ATOM   3415 HO2'   C   106      28.488  20.479  70.734  1.00  0.00           H  
ATOM   3416  H42   C   106      24.631  18.125  78.300  1.00  0.00           H  
ATOM   3417  H41   C   106      23.899  19.614  77.943  1.00  0.00           H  
ATOM   3418  H5    C   106      25.980  16.977  76.657  1.00  0.00           H  
ATOM   3419  H6    C   106      26.851  16.987  74.508  1.00  0.00           H  
ATOM   3420  P     A   107      31.022  20.404  72.628  1.00  0.00           P  
ATOM   3421  OP2   A   107      30.662  20.219  74.056  1.00  0.00           O  
ATOM   3422  OP1   A   107      32.411  20.137  72.180  1.00  0.00           O  
ATOM   3423  O5'   A   107      30.648  21.897  72.216  1.00  0.00           O  
ATOM   3424  C5'   A   107      30.991  22.992  73.052  1.00  0.00           C  
ATOM   3425  C4'   A   107      29.769  23.762  73.486  1.00  0.00           C  
ATOM   3426  O4'   A   107      28.666  22.842  73.650  1.00  0.00           O  
ATOM   3427  C3'   A   107      29.864  24.459  74.835  1.00  0.00           C  
ATOM   3428  O3'   A   107      30.475  25.735  74.758  1.00  0.00           O  
ATOM   3429  C1'   A   107      27.823  23.280  74.693  1.00  0.00           C  
ATOM   3430  C2'   A   107      28.394  24.606  75.198  1.00  0.00           C  
ATOM   3431  O2'   A   107      27.791  25.671  74.479  1.00  0.00           O  
ATOM   3432  N1    A   107      25.665  21.743  79.113  1.00  0.00           N  
ATOM   3433  C2    A   107      25.458  22.812  78.334  1.00  0.00           C  
ATOM   3434  N3    A   107      26.056  23.152  77.195  1.00  0.00           N  
ATOM   3435  C4    A   107      26.983  22.238  76.854  1.00  0.00           C  
ATOM   3436  C5    A   107      27.309  21.090  77.551  1.00  0.00           C  
ATOM   3437  C6    A   107      26.602  20.844  78.742  1.00  0.00           C  
ATOM   3438  N6    A   107      26.808  19.778  79.519  1.00  0.00           N  
ATOM   3439  N7    A   107      28.312  20.387  76.897  1.00  0.00           N  
ATOM   3440  C8    A   107      28.565  21.114  75.838  1.00  0.00           C  
ATOM   3441  N9    A   107      27.797  22.249  75.748  1.00  0.00           N  
ATOM   3442  H5'   A   107      31.591  23.593  72.563  1.00  0.00           H  
ATOM   3443 H5''   A   107      31.456  22.655  73.846  1.00  0.00           H  
ATOM   3444  H4'   A   107      29.535  24.424  72.803  1.00  0.00           H  
ATOM   3445  H3'   A   107      30.337  23.916  75.501  1.00  0.00           H  
ATOM   3446  H1'   A   107      26.914  23.425  74.356  1.00  0.00           H  
ATOM   3447  H2'   A   107      28.271  24.704  76.165  1.00  0.00           H  
ATOM   3448 HO2'   A   107      27.701  26.445  75.073  1.00  0.00           H  
ATOM   3449  H2    A   107      24.767  23.434  78.648  1.00  0.00           H  
ATOM   3450  H61   A   107      26.284  19.661  80.339  1.00  0.00           H  
ATOM   3451  H62   A   107      27.483  19.113  79.270  1.00  0.00           H  
ATOM   3452  H8    A   107      29.241  20.871  75.170  1.00  0.00           H  
ATOM   3453  P     C   108      31.108  26.408  76.073  1.00  0.00           P  
ATOM   3454  OP2   C   108      31.179  25.371  77.133  1.00  0.00           O  
ATOM   3455  OP1   C   108      32.342  27.131  75.670  1.00  0.00           O  
ATOM   3456  O5'   C   108      30.026  27.491  76.513  1.00  0.00           O  
ATOM   3457  C5'   C   108      29.607  28.509  75.617  1.00  0.00           C  
ATOM   3458  C4'   C   108      28.372  29.219  76.118  1.00  0.00           C  
ATOM   3459  O4'   C   108      27.284  28.261  76.247  1.00  0.00           O  
ATOM   3460  C3'   C   108      28.448  29.847  77.503  1.00  0.00           C  
ATOM   3461  O3'   C   108      29.097  31.113  77.506  1.00  0.00           O  
ATOM   3462  C1'   C   108      26.437  28.643  77.321  1.00  0.00           C  
ATOM   3463  C2'   C   108      26.976  29.966  77.863  1.00  0.00           C  
ATOM   3464  O2'   C   108      26.339  31.019  77.168  1.00  0.00           O  
ATOM   3465  N1    C   108      26.470  27.572  78.339  1.00  0.00           N  
ATOM   3466  C2    C   108      25.511  27.601  79.359  1.00  0.00           C  
ATOM   3467  O2    C   108      24.666  28.506  79.356  1.00  0.00           O  
ATOM   3468  N3    C   108      25.529  26.647  80.317  1.00  0.00           N  
ATOM   3469  C4    C   108      26.451  25.686  80.283  1.00  0.00           C  
ATOM   3470  N4    C   108      26.429  24.770  81.253  1.00  0.00           N  
ATOM   3471  C5    C   108      27.436  25.623  79.251  1.00  0.00           C  
ATOM   3472  C6    C   108      27.410  26.577  78.307  1.00  0.00           C  
ATOM   3473  H5'   C   108      29.412  28.107  74.745  1.00  0.00           H  
ATOM   3474 H5''   C   108      30.331  29.161  75.514  1.00  0.00           H  
ATOM   3475  H4'   C   108      28.205  30.019  75.381  1.00  0.00           H  
ATOM   3476  H3'   C   108      29.038  29.259  78.222  1.00  0.00           H  
ATOM   3477  H1'   C   108      25.381  28.810  77.062  1.00  0.00           H  
ATOM   3478  H2'   C   108      26.816  30.190  78.927  1.00  0.00           H  
ATOM   3479 HO2'   C   108      27.020  31.696  76.890  1.00  0.00           H  
ATOM   3480  H42   C   108      27.106  24.033  81.262  1.00  0.00           H  
ATOM   3481  H41   C   108      25.736  24.819  81.971  1.00  0.00           H  
ATOM   3482  H5    C   108      28.191  24.823  79.232  1.00  0.00           H  
ATOM   3483  H6    C   108      28.154  26.559  77.497  1.00  0.00           H  
ATOM   3484  P     G   109      30.009  31.537  78.769  1.00  0.00           P  
ATOM   3485  OP2   G   109      30.650  30.319  79.336  1.00  0.00           O  
ATOM   3486  OP1   G   109      30.850  32.677  78.335  1.00  0.00           O  
ATOM   3487  O5'   G   109      28.967  32.067  79.849  1.00  0.00           O  
ATOM   3488  C5'   G   109      28.160  33.220  79.576  1.00  0.00           C  
ATOM   3489  C4'   G   109      27.071  33.360  80.609  1.00  0.00           C  
ATOM   3490  O4'   G   109      26.283  32.139  80.652  1.00  0.00           O  
ATOM   3491  C3'   G   109      27.552  33.533  82.040  1.00  0.00           C  
ATOM   3492  O3'   G   109      27.939  34.872  82.325  1.00  0.00           O  
ATOM   3493  C1'   G   109      25.874  31.890  81.993  1.00  0.00           C  
ATOM   3494  C2'   G   109      26.342  33.076  82.836  1.00  0.00           C  
ATOM   3495  O2'   G   109      25.322  34.055  82.857  1.00  0.00           O  
ATOM   3496  N1    G   109      25.679  28.211  85.482  1.00  0.00           N  
ATOM   3497  C2    G   109      24.975  29.391  85.416  1.00  0.00           C  
ATOM   3498  N2    G   109      24.082  29.612  86.393  1.00  0.00           N  
ATOM   3499  N3    G   109      25.133  30.290  84.460  1.00  0.00           N  
ATOM   3500  C4    G   109      26.063  29.911  83.557  1.00  0.00           C  
ATOM   3501  C5    G   109      26.824  28.760  83.535  1.00  0.00           C  
ATOM   3502  C6    G   109      26.643  27.801  84.564  1.00  0.00           C  
ATOM   3503  O6    G   109      27.214  26.710  84.708  1.00  0.00           O  
ATOM   3504  N7    G   109      27.674  28.753  82.439  1.00  0.00           N  
ATOM   3505  C8    G   109      27.412  29.872  81.819  1.00  0.00           C  
ATOM   3506  N9    G   109      26.433  30.614  82.436  1.00  0.00           N  
ATOM   3507  H5'   G   109      27.710  33.139  78.576  1.00  0.00           H  
ATOM   3508 H5''   G   109      28.785  34.126  79.575  1.00  0.00           H  
ATOM   3509  H4'   G   109      26.519  34.259  80.298  1.00  0.00           H  
ATOM   3510  H3'   G   109      28.454  32.949  82.278  1.00  0.00           H  
ATOM   3511  H1'   G   109      24.784  31.816  82.122  1.00  0.00           H  
ATOM   3512  H2'   G   109      26.577  32.884  83.893  1.00  0.00           H  
ATOM   3513 HO2'   G   109      25.732  34.965  82.797  1.00  0.00           H  
ATOM   3514  H1    G   109      25.484  27.599  86.248  1.00  0.00           H  
ATOM   3515  H22   G   109      23.540  30.453  86.394  1.00  0.00           H  
ATOM   3516  H21   G   109      23.958  28.937  87.120  1.00  0.00           H  
ATOM   3517  H8    G   109      27.920  30.186  80.894  1.00  0.00           H  
ATOM   3518  P     C   110      29.164  35.144  83.334  1.00  0.00           P  
ATOM   3519  OP2   C   110      30.156  34.045  83.209  1.00  0.00           O  
ATOM   3520  OP1   C   110      29.581  36.550  83.097  1.00  0.00           O  
ATOM   3521  O5'   C   110      28.527  35.011  84.791  1.00  0.00           O  
ATOM   3522  C5'   C   110      27.537  35.950  85.264  1.00  0.00           C  
ATOM   3523  C4'   C   110      26.851  35.401  86.493  1.00  0.00           C  
ATOM   3524  O4'   C   110      26.325  34.084  86.192  1.00  0.00           O  
ATOM   3525  C3'   C   110      27.741  35.182  87.711  1.00  0.00           C  
ATOM   3526  O3'   C   110      27.889  36.380  88.463  1.00  0.00           O  
ATOM   3527  C1'   C   110      26.471  33.230  87.333  1.00  0.00           C  
ATOM   3528  C2'   C   110      26.990  34.101  88.478  1.00  0.00           C  
ATOM   3529  O2'   C   110      25.879  34.594  89.205  1.00  0.00           O  
ATOM   3530  N1    C   110      27.341  32.095  86.973  1.00  0.00           N  
ATOM   3531  C2    C   110      27.221  30.911  87.698  1.00  0.00           C  
ATOM   3532  O2    C   110      26.434  30.876  88.650  1.00  0.00           O  
ATOM   3533  N3    C   110      27.965  29.838  87.349  1.00  0.00           N  
ATOM   3534  C4    C   110      28.814  29.920  86.323  1.00  0.00           C  
ATOM   3535  N4    C   110      29.506  28.824  85.990  1.00  0.00           N  
ATOM   3536  C5    C   110      28.983  31.126  85.583  1.00  0.00           C  
ATOM   3537  C6    C   110      28.235  32.181  85.939  1.00  0.00           C  
ATOM   3538  H5'   C   110      26.794  36.145  84.478  1.00  0.00           H  
ATOM   3539 H5''   C   110      28.014  36.912  85.502  1.00  0.00           H  
ATOM   3540  H4'   C   110      26.097  36.163  86.741  1.00  0.00           H  
ATOM   3541  H3'   C   110      28.772  34.892  87.458  1.00  0.00           H  
ATOM   3542  H1'   C   110      25.525  32.785  87.673  1.00  0.00           H  
ATOM   3543  H2'   C   110      27.614  33.608  89.237  1.00  0.00           H  
ATOM   3544 HO2'   C   110      26.081  35.514  89.542  1.00  0.00           H  
ATOM   3545  H42   C   110      30.152  28.852  85.226  1.00  0.00           H  
ATOM   3546  H41   C   110      29.378  27.977  86.505  1.00  0.00           H  
ATOM   3547  H5    C   110      29.703  31.189  84.753  1.00  0.00           H  
ATOM   3548  H6    C   110      28.338  33.129  85.390  1.00  0.00           H  
ATOM   3549  P     A   111      29.318  36.750  89.093  1.00  0.00           P  
ATOM   3550  OP2   A   111      30.391  36.348  88.151  1.00  0.00           O  
ATOM   3551  OP1   A   111      29.228  38.161  89.540  1.00  0.00           O  
ATOM   3552  O5'   A   111      29.414  35.805  90.369  1.00  0.00           O  
ATOM   3553  C5'   A   111      28.651  36.085  91.545  1.00  0.00           C  
ATOM   3554  C4'   A   111      28.586  34.865  92.423  1.00  0.00           C  
ATOM   3555  O4'   A   111      28.187  33.714  91.634  1.00  0.00           O  
ATOM   3556  C3'   A   111      29.905  34.442  93.042  1.00  0.00           C  
ATOM   3557  O3'   A   111      30.220  35.223  94.186  1.00  0.00           O  
ATOM   3558  C1'   A   111      28.807  32.550  92.162  1.00  0.00           C  
ATOM   3559  C2'   A   111      29.639  32.980  93.373  1.00  0.00           C  
ATOM   3560  O2'   A   111      28.854  32.825  94.536  1.00  0.00           O  
ATOM   3561  N1    A   111      31.153  28.201  90.750  1.00  0.00           N  
ATOM   3562  C2    A   111      30.471  28.543  91.850  1.00  0.00           C  
ATOM   3563  N3    A   111      29.886  29.700  92.153  1.00  0.00           N  
ATOM   3564  C4    A   111      30.057  30.593  91.161  1.00  0.00           C  
ATOM   3565  C5    A   111      30.735  30.391  89.971  1.00  0.00           C  
ATOM   3566  C6    A   111      31.307  29.120  89.771  1.00  0.00           C  
ATOM   3567  N6    A   111      31.985  28.773  88.677  1.00  0.00           N  
ATOM   3568  N7    A   111      30.708  31.538  89.191  1.00  0.00           N  
ATOM   3569  C8    A   111      30.024  32.394  89.912  1.00  0.00           C  
ATOM   3570  N9    A   111      29.595  31.888  91.116  1.00  0.00           N  
ATOM   3571  H5'   A   111      27.634  36.399  91.269  1.00  0.00           H  
ATOM   3572 H5''   A   111      29.105  36.919  92.100  1.00  0.00           H  
ATOM   3573  H4'   A   111      27.884  35.145  93.221  1.00  0.00           H  
ATOM   3574  H3'   A   111      30.770  34.581  92.377  1.00  0.00           H  
ATOM   3575  H1'   A   111      28.081  31.806  92.521  1.00  0.00           H  
ATOM   3576  H2'   A   111      30.561  32.417  93.576  1.00  0.00           H  
ATOM   3577 HO2'   A   111      29.074  33.552  95.187  1.00  0.00           H  
ATOM   3578  H2    A   111      30.382  27.756  92.612  1.00  0.00           H  
ATOM   3579  H61   A   111      32.366  27.850  88.595  1.00  0.00           H  
ATOM   3580  H62   A   111      32.114  29.432  87.938  1.00  0.00           H  
ATOM   3581  H8    A   111      29.811  33.423  89.582  1.00  0.00           H  
ATOM   3582  P     G   112      31.711  35.786  94.394  1.00  0.00           P  
ATOM   3583  OP2   G   112      32.180  36.335  93.096  1.00  0.00           O  
ATOM   3584  OP1   G   112      31.713  36.652  95.600  1.00  0.00           O  
ATOM   3585  O5'   G   112      32.574  34.486  94.719  1.00  0.00           O  
ATOM   3586  C5'   G   112      32.374  33.762  95.924  1.00  0.00           C  
ATOM   3587  C4'   G   112      33.036  32.404  95.872  1.00  0.00           C  
ATOM   3588  O4'   G   112      32.547  31.638  94.743  1.00  0.00           O  
ATOM   3589  C3'   G   112      34.536  32.421  95.674  1.00  0.00           C  
ATOM   3590  O3'   G   112      35.167  32.656  96.930  1.00  0.00           O  
ATOM   3591  C1'   G   112      33.575  30.794  94.249  1.00  0.00           C  
ATOM   3592  C2'   G   112      34.795  31.015  95.145  1.00  0.00           C  
ATOM   3593  O2'   G   112      34.770  30.055  96.181  1.00  0.00           O  
ATOM   3594  N1    G   112      36.058  29.614  89.952  1.00  0.00           N  
ATOM   3595  C2    G   112      36.099  28.983  91.168  1.00  0.00           C  
ATOM   3596  N2    G   112      36.910  27.906  91.238  1.00  0.00           N  
ATOM   3597  N3    G   112      35.400  29.379  92.238  1.00  0.00           N  
ATOM   3598  C4    G   112      34.647  30.463  91.965  1.00  0.00           C  
ATOM   3599  C5    G   112      34.540  31.154  90.777  1.00  0.00           C  
ATOM   3600  C6    G   112      35.294  30.736  89.663  1.00  0.00           C  
ATOM   3601  O6    G   112      35.339  31.248  88.534  1.00  0.00           O  
ATOM   3602  N7    G   112      33.655  32.209  90.896  1.00  0.00           N  
ATOM   3603  C8    G   112      33.243  32.149  92.140  1.00  0.00           C  
ATOM   3604  N9    G   112      33.811  31.118  92.846  1.00  0.00           N  
ATOM   3605  H5'   G   112      31.413  33.645  96.071  1.00  0.00           H  
ATOM   3606 H5''   G   112      32.751  34.274  96.671  1.00  0.00           H  
ATOM   3607  H4'   G   112      32.815  31.960  96.853  1.00  0.00           H  
ATOM   3608  H3'   G   112      34.887  33.229  95.015  1.00  0.00           H  
ATOM   3609  H1'   G   112      33.344  29.719  94.282  1.00  0.00           H  
ATOM   3610  H2'   G   112      35.784  30.913  94.678  1.00  0.00           H  
ATOM   3611 HO2'   G   112      35.105  30.468  97.028  1.00  0.00           H  
ATOM   3612  H1    G   112      36.622  29.237  89.218  1.00  0.00           H  
ATOM   3613  H22   G   112      36.991  27.397  92.095  1.00  0.00           H  
ATOM   3614  H21   G   112      37.429  27.617  90.434  1.00  0.00           H  
ATOM   3615  H8    G   112      32.520  32.857  92.574  1.00  0.00           H  
ATOM   3616  P     C   113      36.462  33.604  97.006  1.00  0.00           P  
ATOM   3617  OP2   C   113      36.173  34.853  96.271  1.00  0.00           O  
ATOM   3618  OP1   C   113      36.834  33.679  98.440  1.00  0.00           O  
ATOM   3619  O5'   C   113      37.554  32.779  96.184  1.00  0.00           O  
ATOM   3620  C5'   C   113      38.093  31.569  96.712  1.00  0.00           C  
ATOM   3621  C4'   C   113      39.054  30.936  95.731  1.00  0.00           C  
ATOM   3622  O4'   C   113      38.330  30.480  94.556  1.00  0.00           O  
ATOM   3623  C3'   C   113      40.127  31.838  95.153  1.00  0.00           C  
ATOM   3624  O3'   C   113      41.223  31.973  96.054  1.00  0.00           O  
ATOM   3625  C1'   C   113      39.159  30.561  93.407  1.00  0.00           C  
ATOM   3626  C2'   C   113      40.515  31.092  93.878  1.00  0.00           C  
ATOM   3627  O2'   C   113      41.386  30.006  94.116  1.00  0.00           O  
ATOM   3628  N1    C   113      38.522  31.473  92.452  1.00  0.00           N  
ATOM   3629  C2    C   113      38.891  31.399  91.090  1.00  0.00           C  
ATOM   3630  O2    C   113      39.715  30.538  90.743  1.00  0.00           O  
ATOM   3631  N3    C   113      38.331  32.261  90.209  1.00  0.00           N  
ATOM   3632  C4    C   113      37.425  33.145  90.631  1.00  0.00           C  
ATOM   3633  N4    C   113      36.860  33.947  89.733  1.00  0.00           N  
ATOM   3634  C5    C   113      37.039  33.240  92.004  1.00  0.00           C  
ATOM   3635  C6    C   113      37.601  32.390  92.867  1.00  0.00           C  
ATOM   3636  H5'   C   113      37.283  30.861  96.938  1.00  0.00           H  
ATOM   3637 H5''   C   113      38.618  31.771  97.658  1.00  0.00           H  
ATOM   3638  H4'   C   113      39.543  30.139  96.311  1.00  0.00           H  
ATOM   3639  H3'   C   113      39.789  32.871  94.979  1.00  0.00           H  
ATOM   3640  H1'   C   113      39.351  29.617  92.877  1.00  0.00           H  
ATOM   3641  H2'   C   113      41.055  31.728  93.162  1.00  0.00           H  
ATOM   3642 HO2'   C   113      41.610  29.561  93.249  1.00  0.00           H  
ATOM   3643  H42   C   113      36.179  34.621  90.021  1.00  0.00           H  
ATOM   3644  H41   C   113      37.117  33.877  88.769  1.00  0.00           H  
ATOM   3645  H5    C   113      36.305  33.989  92.338  1.00  0.00           H  
ATOM   3646  H6    C   113      37.326  32.436  93.931  1.00  0.00           H  
ATOM   3647  P     C   114      41.989  33.379  96.191  1.00  0.00           P  
ATOM   3648  OP2   C   114      40.972  34.460  96.193  1.00  0.00           O  
ATOM   3649  OP1   C   114      42.949  33.272  97.319  1.00  0.00           O  
ATOM   3650  O5'   C   114      42.829  33.494  94.842  1.00  0.00           O  
ATOM   3651  C5'   C   114      43.869  32.573  94.549  1.00  0.00           C  
ATOM   3652  C4'   C   114      44.442  32.799  93.171  1.00  0.00           C  
ATOM   3653  O4'   C   114      43.439  32.463  92.172  1.00  0.00           O  
ATOM   3654  C3'   C   114      44.832  34.230  92.834  1.00  0.00           C  
ATOM   3655  O3'   C   114      46.097  34.595  93.358  1.00  0.00           O  
ATOM   3656  C1'   C   114      43.563  33.334  91.066  1.00  0.00           C  
ATOM   3657  C2'   C   114      44.765  34.244  91.314  1.00  0.00           C  
ATOM   3658  O2'   C   114      45.923  33.654  90.742  1.00  0.00           O  
ATOM   3659  N1    C   114      42.303  34.099  90.898  1.00  0.00           N  
ATOM   3660  C2    C   114      41.983  34.583  89.623  1.00  0.00           C  
ATOM   3661  O2    C   114      42.756  34.360  88.679  1.00  0.00           O  
ATOM   3662  N3    C   114      40.839  35.283  89.443  1.00  0.00           N  
ATOM   3663  C4    C   114      40.025  35.509  90.474  1.00  0.00           C  
ATOM   3664  N4    C   114      38.908  36.205  90.249  1.00  0.00           N  
ATOM   3665  C5    C   114      40.322  35.033  91.782  1.00  0.00           C  
ATOM   3666  C6    C   114      41.455  34.340  91.948  1.00  0.00           C  
ATOM   3667  H5'   C   114      43.513  31.662  94.601  1.00  0.00           H  
ATOM   3668 H5''   C   114      44.583  32.677  95.212  1.00  0.00           H  
ATOM   3669  H4'   C   114      45.220  32.216  93.053  1.00  0.00           H  
ATOM   3670  H3'   C   114      44.155  34.842  93.189  1.00  0.00           H  
ATOM   3671  H1'   C   114      43.726  32.795  90.265  1.00  0.00           H  
ATOM   3672  H2'   C   114      44.612  35.148  90.971  1.00  0.00           H  
ATOM   3673 HO2'   C   114      46.408  34.333  90.229  1.00  0.00           H  
ATOM   3674  H42   C   114      38.289  36.388  90.986  1.00  0.00           H  
ATOM   3675  H41   C   114      38.708  36.533  89.348  1.00  0.00           H  
ATOM   3676  H5    C   114      39.717  35.204  92.534  1.00  0.00           H  
ATOM   3677  H6    C   114      41.677  34.003  92.841  1.00  0.00           H  
ATOM   3678  P     A   115      46.421  36.135  93.688  1.00  0.00           P  
ATOM   3679  OP2   A   115      45.141  36.817  94.003  1.00  0.00           O  
ATOM   3680  OP1   A   115      47.533  36.171  94.670  1.00  0.00           O  
ATOM   3681  O5'   A   115      46.962  36.719  92.307  1.00  0.00           O  
ATOM   3682  C5'   A   115      48.104  36.158  91.677  1.00  0.00           C  
ATOM   3683  C4'   A   115      48.168  36.528  90.216  1.00  0.00           C  
ATOM   3684  O4'   A   115      46.945  36.192  89.502  1.00  0.00           O  
ATOM   3685  C3'   A   115      48.334  38.008  89.909  1.00  0.00           C  
ATOM   3686  O3'   A   115      49.635  38.491  90.193  1.00  0.00           O  
ATOM   3687  C1'   A   115      46.787  37.069  88.408  1.00  0.00           C  
ATOM   3688  C2'   A   115      47.960  38.055  88.435  1.00  0.00           C  
ATOM   3689  O2'   A   115      49.012  37.556  87.622  1.00  0.00           O  
ATOM   3690  N1    A   115      43.259  39.956  86.005  1.00  0.00           N  
ATOM   3691  C2    A   115      44.435  39.454  85.606  1.00  0.00           C  
ATOM   3692  N3    A   115      45.305  38.709  86.285  1.00  0.00           N  
ATOM   3693  C4    A   115      44.860  38.478  87.533  1.00  0.00           C  
ATOM   3694  C5    A   115      43.675  38.925  88.087  1.00  0.00           C  
ATOM   3695  C6    A   115      42.841  39.704  87.265  1.00  0.00           C  
ATOM   3696  N6    A   115      41.669  40.205  87.662  1.00  0.00           N  
ATOM   3697  N7    A   115      43.552  38.490  89.399  1.00  0.00           N  
ATOM   3698  C8    A   115      44.647  37.801  89.606  1.00  0.00           C  
ATOM   3699  N9    A   115      45.484  37.752  88.519  1.00  0.00           N  
ATOM   3700  H5'   A   115      48.067  35.182  91.757  1.00  0.00           H  
ATOM   3701 H5''   A   115      48.911  36.485  92.125  1.00  0.00           H  
ATOM   3702  H4'   A   115      48.902  36.033  89.795  1.00  0.00           H  
ATOM   3703  H3'   A   115      47.679  38.520  90.430  1.00  0.00           H  
ATOM   3704  H1'   A   115      46.815  36.552  87.574  1.00  0.00           H  
ATOM   3705  H2'   A   115      47.685  38.955  88.162  1.00  0.00           H  
ATOM   3706 HO2'   A   115      49.870  37.784  88.035  1.00  0.00           H  
ATOM   3707  H2    A   115      44.691  39.665  84.684  1.00  0.00           H  
ATOM   3708  H61   A   115      41.131  40.741  87.043  1.00  0.00           H  
ATOM   3709  H62   A   115      41.346  40.035  88.571  1.00  0.00           H  
ATOM   3710  H8    A   115      44.849  37.361  90.458  1.00  0.00           H  
ATOM   3711  P     A   116      49.830  39.823  91.072  1.00  0.00           P  
ATOM   3712  OP2   A   116      48.699  39.910  92.030  1.00  0.00           O  
ATOM   3713  OP1   A   116      51.225  39.840  91.579  1.00  0.00           O  
ATOM   3714  O5'   A   116      49.673  41.007  90.017  1.00  0.00           O  
ATOM   3715  C5'   A   116      50.701  41.288  89.079  1.00  0.00           C  
ATOM   3716  C4'   A   116      50.173  42.052  87.891  1.00  0.00           C  
ATOM   3717  O4'   A   116      48.982  41.397  87.358  1.00  0.00           O  
ATOM   3718  C3'   A   116      49.709  43.475  88.164  1.00  0.00           C  
ATOM   3719  O3'   A   116      50.780  44.396  88.273  1.00  0.00           O  
ATOM   3720  C1'   A   116      48.103  42.365  86.865  1.00  0.00           C  
ATOM   3721  C2'   A   116      48.774  43.735  86.996  1.00  0.00           C  
ATOM   3722  O2'   A   116      49.499  44.021  85.809  1.00  0.00           O  
ATOM   3723  N1    A   116      43.227  44.026  86.968  1.00  0.00           N  
ATOM   3724  C2    A   116      44.245  44.276  86.135  1.00  0.00           C  
ATOM   3725  N3    A   116      45.491  43.809  86.167  1.00  0.00           N  
ATOM   3726  C4    A   116      45.662  42.980  87.213  1.00  0.00           C  
ATOM   3727  C5    A   116      44.712  42.627  88.153  1.00  0.00           C  
ATOM   3728  C6    A   116      43.431  43.189  88.008  1.00  0.00           C  
ATOM   3729  N6    A   116      42.415  42.941  88.838  1.00  0.00           N  
ATOM   3730  N7    A   116      45.248  41.750  89.086  1.00  0.00           N  
ATOM   3731  C8    A   116      46.488  41.595  88.695  1.00  0.00           C  
ATOM   3732  N9    A   116      46.807  42.310  87.567  1.00  0.00           N  
ATOM   3733  H5'   A   116      51.091  40.444  88.769  1.00  0.00           H  
ATOM   3734 H5''   A   116      51.398  41.820  89.517  1.00  0.00           H  
ATOM   3735  H4'   A   116      50.861  42.068  87.193  1.00  0.00           H  
ATOM   3736  H3'   A   116      49.196  43.491  89.000  1.00  0.00           H  
ATOM   3737  H1'   A   116      47.969  42.158  85.915  1.00  0.00           H  
ATOM   3738  H2'   A   116      48.126  44.440  87.205  1.00  0.00           H  
ATOM   3739 HO2'   A   116      49.205  44.886  85.457  1.00  0.00           H  
ATOM   3740  H2    A   116      44.045  44.890  85.398  1.00  0.00           H  
ATOM   3741  H61   A   116      41.544  43.363  88.685  1.00  0.00           H  
ATOM   3742  H62   A   116      42.540  42.337  89.599  1.00  0.00           H  
ATOM   3743  H8    A   116      47.130  41.021  89.165  1.00  0.00           H  
ATOM   3744  P     G   117      50.581  45.776  89.073  1.00  0.00           P  
ATOM   3745  OP2   G   117      49.780  45.490  90.290  1.00  0.00           O  
ATOM   3746  OP1   G   117      51.909  46.428  89.205  1.00  0.00           O  
ATOM   3747  O5'   G   117      49.691  46.664  88.095  1.00  0.00           O  
ATOM   3748  C5'   G   117      50.209  47.126  86.856  1.00  0.00           C  
ATOM   3749  C4'   G   117      49.159  47.877  86.058  1.00  0.00           C  
ATOM   3750  O4'   G   117      48.000  47.021  85.841  1.00  0.00           O  
ATOM   3751  C3'   G   117      48.563  49.128  86.686  1.00  0.00           C  
ATOM   3752  O3'   G   117      49.418  50.259  86.562  1.00  0.00           O  
ATOM   3753  C1'   G   117      46.844  47.836  85.728  1.00  0.00           C  
ATOM   3754  C2'   G   117      47.284  49.293  85.878  1.00  0.00           C  
ATOM   3755  O2'   G   117      47.523  49.831  84.589  1.00  0.00           O  
ATOM   3756  N1    G   117      42.059  48.353  87.346  1.00  0.00           N  
ATOM   3757  C2    G   117      42.654  48.849  86.217  1.00  0.00           C  
ATOM   3758  N2    G   117      41.886  49.619  85.439  1.00  0.00           N  
ATOM   3759  N3    G   117      43.908  48.615  85.880  1.00  0.00           N  
ATOM   3760  C4    G   117      44.540  47.846  86.789  1.00  0.00           C  
ATOM   3761  C5    G   117      44.037  47.299  87.951  1.00  0.00           C  
ATOM   3762  C6    G   117      42.681  47.551  88.293  1.00  0.00           C  
ATOM   3763  O6    G   117      42.047  47.157  89.283  1.00  0.00           O  
ATOM   3764  N7    G   117      45.012  46.565  88.615  1.00  0.00           N  
ATOM   3765  C8    G   117      46.073  46.683  87.862  1.00  0.00           C  
ATOM   3766  N9    G   117      45.862  47.461  86.746  1.00  0.00           N  
ATOM   3767  H5'   G   117      50.520  46.358  86.333  1.00  0.00           H  
ATOM   3768 H5''   G   117      50.968  47.723  87.029  1.00  0.00           H  
ATOM   3769  H4'   G   117      49.686  48.183  85.143  1.00  0.00           H  
ATOM   3770  H3'   G   117      48.401  49.044  87.771  1.00  0.00           H  
ATOM   3771  H1'   G   117      46.348  47.751  84.751  1.00  0.00           H  
ATOM   3772  H2'   G   117      46.573  49.988  86.347  1.00  0.00           H  
ATOM   3773 HO2'   G   117      48.294  50.468  84.631  1.00  0.00           H  
ATOM   3774  H1    G   117      41.100  48.588  87.503  1.00  0.00           H  
ATOM   3775  H22   G   117      42.264  50.016  84.602  1.00  0.00           H  
ATOM   3776  H21   G   117      40.937  49.798  85.692  1.00  0.00           H  
ATOM   3777  H8    G   117      47.041  46.216  88.101  1.00  0.00           H  
ATOM   3778  P     U   118      49.759  51.156  87.860  1.00  0.00           P  
ATOM   3779  OP2   U   118      49.881  50.296  89.055  1.00  0.00           O  
ATOM   3780  OP1   U   118      50.901  52.024  87.470  1.00  0.00           O  
ATOM   3781  O5'   U   118      48.475  52.078  88.060  1.00  0.00           O  
ATOM   3782  C5'   U   118      48.112  53.062  87.072  1.00  0.00           C  
ATOM   3783  C4'   U   118      46.677  53.489  87.261  1.00  0.00           C  
ATOM   3784  O4'   U   118      45.789  52.350  87.099  1.00  0.00           O  
ATOM   3785  C3'   U   118      46.323  54.018  88.639  1.00  0.00           C  
ATOM   3786  O3'   U   118      46.719  55.369  88.810  1.00  0.00           O  
ATOM   3787  C1'   U   118      44.664  52.500  87.940  1.00  0.00           C  
ATOM   3788  C2'   U   118      44.813  53.838  88.665  1.00  0.00           C  
ATOM   3789  O2'   U   118      44.120  54.836  87.941  1.00  0.00           O  
ATOM   3790  N1    U   118      44.626  51.359  88.870  1.00  0.00           N  
ATOM   3791  C2    U   118      43.406  51.041  89.458  1.00  0.00           C  
ATOM   3792  O2    U   118      42.374  51.660  89.233  1.00  0.00           O  
ATOM   3793  N3    U   118      43.441  49.971  90.321  1.00  0.00           N  
ATOM   3794  C4    U   118      44.542  49.201  90.652  1.00  0.00           C  
ATOM   3795  O4    U   118      44.406  48.249  91.422  1.00  0.00           O  
ATOM   3796  C5    U   118      45.759  49.590  90.005  1.00  0.00           C  
ATOM   3797  C6    U   118      45.761  50.625  89.158  1.00  0.00           C  
ATOM   3798  H5'   U   118      48.244  52.650  86.062  1.00  0.00           H  
ATOM   3799 H5''   U   118      48.772  53.939  87.152  1.00  0.00           H  
ATOM   3800  H4'   U   118      46.535  54.291  86.521  1.00  0.00           H  
ATOM   3801  H3'   U   118      46.831  53.489  89.458  1.00  0.00           H  
ATOM   3802  H1'   U   118      43.694  52.523  87.422  1.00  0.00           H  
ATOM   3803  H2'   U   118      44.396  53.896  89.680  1.00  0.00           H  
ATOM   3804 HO2'   U   118      44.615  55.703  88.010  1.00  0.00           H  
ATOM   3805  H3    U   118      42.577  49.723  90.761  1.00  0.00           H  
ATOM   3806  H5    U   118      46.692  49.040  90.205  1.00  0.00           H  
ATOM   3807  H6    U   118      46.707  50.907  88.671  1.00  0.00           H  
ATOM   3808  P     C   119      47.414  55.824  90.184  1.00  0.00           P  
ATOM   3809  OP2   C   119      48.284  54.714  90.667  1.00  0.00           O  
ATOM   3810  OP1   C   119      48.004  57.159  89.932  1.00  0.00           O  
ATOM   3811  O5'   C   119      46.196  56.001  91.202  1.00  0.00           O  
ATOM   3812  C5'   C   119      45.249  57.071  91.037  1.00  0.00           C  
ATOM   3813  C4'   C   119      44.103  56.921  92.012  1.00  0.00           C  
ATOM   3814  O4'   C   119      43.356  55.710  91.715  1.00  0.00           O  
ATOM   3815  C3'   C   119      44.474  56.769  93.478  1.00  0.00           C  
ATOM   3816  O3'   C   119      44.775  58.019  94.093  1.00  0.00           O  
ATOM   3817  C1'   C   119      42.824  55.177  92.919  1.00  0.00           C  
ATOM   3818  C2'   C   119      43.215  56.128  94.053  1.00  0.00           C  
ATOM   3819  O2'   C   119      42.164  57.048  94.269  1.00  0.00           O  
ATOM   3820  N1    C   119      43.378  53.827  93.127  1.00  0.00           N  
ATOM   3821  C2    C   119      42.706  52.955  93.991  1.00  0.00           C  
ATOM   3822  O2    C   119      41.664  53.340  94.545  1.00  0.00           O  
ATOM   3823  N3    C   119      43.211  51.720  94.207  1.00  0.00           N  
ATOM   3824  C4    C   119      44.336  51.345  93.600  1.00  0.00           C  
ATOM   3825  N4    C   119      44.797  50.116  93.845  1.00  0.00           N  
ATOM   3826  C5    C   119      45.040  52.210  92.714  1.00  0.00           C  
ATOM   3827  C6    C   119      44.529  53.429  92.506  1.00  0.00           C  
ATOM   3828  H5'   C   119      44.858  57.075  90.009  1.00  0.00           H  
ATOM   3829 H5''   C   119      45.743  58.041  91.197  1.00  0.00           H  
ATOM   3830  H4'   C   119      43.533  57.855  91.901  1.00  0.00           H  
ATOM   3831  H3'   C   119      45.384  56.172  93.644  1.00  0.00           H  
ATOM   3832  H1'   C   119      41.729  55.087  92.941  1.00  0.00           H  
ATOM   3833  H2'   C   119      43.384  55.671  95.039  1.00  0.00           H  
ATOM   3834 HO2'   C   119      42.539  57.973  94.346  1.00  0.00           H  
ATOM   3835  H42   C   119      45.640  49.801  93.408  1.00  0.00           H  
ATOM   3836  H41   C   119      44.299  49.510  94.465  1.00  0.00           H  
ATOM   3837  H5    C   119      45.969  51.888  92.222  1.00  0.00           H  
ATOM   3838  H6    C   119      45.045  54.125  91.828  1.00  0.00           H  
ATOM   3839  P     C   120      45.905  58.087  95.227  1.00  0.00           P  
ATOM   3840  OP2   C   120      46.998  57.129  94.915  1.00  0.00           O  
ATOM   3841  OP1   C   120      46.229  59.524  95.416  1.00  0.00           O  
ATOM   3842  O5'   C   120      45.172  57.521  96.524  1.00  0.00           O  
ATOM   3843  C5'   C   120      44.121  58.263  97.175  1.00  0.00           C  
ATOM   3844  C4'   C   120      43.508  57.435  98.281  1.00  0.00           C  
ATOM   3845  O4'   C   120      42.936  56.223  97.720  1.00  0.00           O  
ATOM   3846  C3'   C   120      44.474  56.917  99.333  1.00  0.00           C  
ATOM   3847  O3'   C   120      44.833  57.894 100.295  1.00  0.00           O  
ATOM   3848  C1'   C   120      43.018  55.187  98.687  1.00  0.00           C  
ATOM   3849  C2'   C   120      43.705  55.750  99.931  1.00  0.00           C  
ATOM   3850  O2'   C   120      42.725  56.146 100.866  1.00  0.00           O  
ATOM   3851  N1    C   120      43.752  54.034  98.130  1.00  0.00           N  
ATOM   3852  C2    C   120      43.497  52.760  98.660  1.00  0.00           C  
ATOM   3853  O2    C   120      42.673  52.644  99.574  1.00  0.00           O  
ATOM   3854  N3    C   120      44.163  51.693  98.165  1.00  0.00           N  
ATOM   3855  C4    C   120      45.055  51.857  97.183  1.00  0.00           C  
ATOM   3856  N4    C   120      45.680  50.772  96.726  1.00  0.00           N  
ATOM   3857  C5    C   120      45.339  53.142  96.626  1.00  0.00           C  
ATOM   3858  C6    C   120      44.671  54.192  97.122  1.00  0.00           C  
ATOM   3859  H5'   C   120      43.346  58.540  96.446  1.00  0.00           H  
ATOM   3860 H5''   C   120      44.521  59.199  97.591  1.00  0.00           H  
ATOM   3861  H4'   C   120      42.784  58.115  98.755  1.00  0.00           H  
ATOM   3862  H3'   C   120      45.446  56.604  98.923  1.00  0.00           H  
ATOM   3863  H1'   C   120      42.032  54.821  99.005  1.00  0.00           H  
ATOM   3864  H2'   C   120      44.351  55.058 100.490  1.00  0.00           H  
ATOM   3865 HO2'   C   120      43.017  56.988 101.320  1.00  0.00           H  
ATOM   3866  H42   C   120      46.356  50.854  95.993  1.00  0.00           H  
ATOM   3867  H41   C   120      45.474  49.876  97.117  1.00  0.00           H  
ATOM   3868  H5    C   120      46.081  53.263  95.823  1.00  0.00           H  
ATOM   3869  H6    C   120      44.862  55.197  96.718  1.00  0.00           H  
ATOM   3870  P     U   121      46.312  57.905 100.924  1.00  0.00           P  
ATOM   3871  OP2   U   121      47.282  57.712  99.817  1.00  0.00           O  
ATOM   3872  OP1   U   121      46.430  59.095 101.805  1.00  0.00           O  
ATOM   3873  O5'   U   121      46.349  56.605 101.844  1.00  0.00           O  
ATOM   3874  C5'   U   121      45.597  56.540 103.046  1.00  0.00           C  
ATOM   3875  C4'   U   121      45.776  55.214 103.744  1.00  0.00           C  
ATOM   3876  O4'   U   121      45.223  54.147 102.936  1.00  0.00           O  
ATOM   3877  C3'   U   121      47.210  54.797 104.033  1.00  0.00           C  
ATOM   3878  O3'   U   121      47.710  55.335 105.244  1.00  0.00           O  
ATOM   3879  C1'   U   121      46.016  52.974 103.072  1.00  0.00           C  
ATOM   3880  C2'   U   121      47.113  53.274 104.101  1.00  0.00           C  
ATOM   3881  O2'   U   121      46.668  52.843 105.379  1.00  0.00           O  
ATOM   3882  N1    U   121      46.572  52.612 101.746  1.00  0.00           N  
ATOM   3883  C2    U   121      46.831  51.273 101.515  1.00  0.00           C  
ATOM   3884  O2    U   121      46.623  50.403 102.342  1.00  0.00           O  
ATOM   3885  N3    U   121      47.344  50.984 100.274  1.00  0.00           N  
ATOM   3886  C4    U   121      47.621  51.877  99.261  1.00  0.00           C  
ATOM   3887  O4    U   121      48.084  51.460  98.198  1.00  0.00           O  
ATOM   3888  C5    U   121      47.328  53.243  99.570  1.00  0.00           C  
ATOM   3889  C6    U   121      46.826  53.552 100.770  1.00  0.00           C  
ATOM   3890  H5'   U   121      44.648  56.664 102.836  1.00  0.00           H  
ATOM   3891 H5''   U   121      45.889  57.258 103.645  1.00  0.00           H  
ATOM   3892  H4'   U   121      45.299  55.241 104.599  1.00  0.00           H  
ATOM   3893  H3'   U   121      47.777  55.045 103.274  1.00  0.00           H  
ATOM   3894  H1'   U   121      45.457  52.239 103.401  1.00  0.00           H  
ATOM   3895  H2'   U   121      47.959  52.849 103.850  1.00  0.00           H  
ATOM   3896 HO2'   U   121      46.984  53.477 106.057  1.00  0.00           H  
ATOM   3897  H3    U   121      47.536  50.041 100.090  1.00  0.00           H  
ATOM   3898  H5    U   121      47.493  53.946  98.907  1.00  0.00           H  
ATOM   3899  H6    U   121      46.635  54.494 100.958  1.00  0.00           H  
ATOM   3900  P     A   122      49.202  55.927 105.312  1.00  0.00           P  
ATOM   3901  OP2   A   122      49.754  55.941 103.934  1.00  0.00           O  
ATOM   3902  OP1   A   122      49.163  57.184 106.100  1.00  0.00           O  
ATOM   3903  O5'   A   122      50.009  54.842 106.154  1.00  0.00           O  
ATOM   3904  C5'   A   122      49.612  54.499 107.473  1.00  0.00           C  
ATOM   3905  C4'   A   122      50.491  53.421 108.055  1.00  0.00           C  
ATOM   3906  O4'   A   122      50.348  52.193 107.293  1.00  0.00           O  
ATOM   3907  C3'   A   122      51.988  53.694 108.027  1.00  0.00           C  
ATOM   3908  O3'   A   122      52.411  54.569 109.058  1.00  0.00           O  
ATOM   3909  C1'   A   122      51.590  51.501 107.264  1.00  0.00           C  
ATOM   3910  C2'   A   122      52.571  52.290 108.126  1.00  0.00           C  
ATOM   3911  O2'   A   122      52.516  51.802 109.458  1.00  0.00           O  
ATOM   3912  N1    A   122      54.434  48.826 103.900  1.00  0.00           N  
ATOM   3913  C2    A   122      54.201  48.667 105.210  1.00  0.00           C  
ATOM   3914  N3    A   122      53.449  49.402 106.026  1.00  0.00           N  
ATOM   3915  C4    A   122      52.882  50.423 105.358  1.00  0.00           C  
ATOM   3916  C5    A   122      53.026  50.716 104.015  1.00  0.00           C  
ATOM   3917  C6    A   122      53.849  49.861 103.260  1.00  0.00           C  
ATOM   3918  N6    A   122      54.081  50.019 101.956  1.00  0.00           N  
ATOM   3919  N7    A   122      52.292  51.845 103.678  1.00  0.00           N  
ATOM   3920  C8    A   122      51.731  52.204 104.806  1.00  0.00           C  
ATOM   3921  N9    A   122      52.044  51.387 105.865  1.00  0.00           N  
ATOM   3922  H5'   A   122      48.685  54.180 107.455  1.00  0.00           H  
ATOM   3923 H5''   A   122      49.664  55.296 108.041  1.00  0.00           H  
ATOM   3924  H4'   A   122      50.216  53.252 108.980  1.00  0.00           H  
ATOM   3925  H3'   A   122      52.227  54.084 107.160  1.00  0.00           H  
ATOM   3926  H1'   A   122      51.471  50.604 107.642  1.00  0.00           H  
ATOM   3927  H2'   A   122      53.481  52.253 107.762  1.00  0.00           H  
ATOM   3928 HO2'   A   122      52.616  52.554 110.077  1.00  0.00           H  
ATOM   3929  H2    A   122      54.649  47.901 105.627  1.00  0.00           H  
ATOM   3930  H61   A   122      54.665  49.390 101.482  1.00  0.00           H  
ATOM   3931  H62   A   122      53.668  50.763 101.470  1.00  0.00           H  
ATOM   3932  H8    A   122      51.141  52.983 104.887  1.00  0.00           H  
ATOM   3933  P     A   123      53.766  55.418 108.892  1.00  0.00           P  
ATOM   3934  OP2   A   123      53.950  55.711 107.448  1.00  0.00           O  
ATOM   3935  OP1   A   123      53.733  56.534 109.870  1.00  0.00           O  
ATOM   3936  O5'   A   123      54.912  54.405 109.339  1.00  0.00           O  
ATOM   3937  C5'   A   123      56.201  54.455 108.745  1.00  0.00           C  
ATOM   3938  C4'   A   123      56.913  53.130 108.855  1.00  0.00           C  
ATOM   3939  O4'   A   123      56.173  52.166 108.059  1.00  0.00           O  
ATOM   3940  C3'   A   123      58.328  53.085 108.298  1.00  0.00           C  
ATOM   3941  O3'   A   123      59.303  53.538 109.222  1.00  0.00           O  
ATOM   3942  C1'   A   123      57.085  51.248 107.498  1.00  0.00           C  
ATOM   3943  C2'   A   123      58.489  51.604 107.977  1.00  0.00           C  
ATOM   3944  O2'   A   123      58.785  50.853 109.146  1.00  0.00           O  
ATOM   3945  N1    A   123      57.722  48.540 103.161  1.00  0.00           N  
ATOM   3946  C2    A   123      57.917  48.234 104.450  1.00  0.00           C  
ATOM   3947  N3    A   123      57.731  48.989 105.531  1.00  0.00           N  
ATOM   3948  C4    A   123      57.285  50.210 105.187  1.00  0.00           C  
ATOM   3949  C5    A   123      57.037  50.671 103.907  1.00  0.00           C  
ATOM   3950  C6    A   123      57.273  49.775 102.850  1.00  0.00           C  
ATOM   3951  N6    A   123      57.079  50.079 101.564  1.00  0.00           N  
ATOM   3952  N7    A   123      56.584  51.983 103.938  1.00  0.00           N  
ATOM   3953  C8    A   123      56.569  52.281 105.214  1.00  0.00           C  
ATOM   3954  N9    A   123      56.981  51.254 106.027  1.00  0.00           N  
ATOM   3955  H5'   A   123      56.734  55.143 109.195  1.00  0.00           H  
ATOM   3956 H5''   A   123      56.109  54.691 107.799  1.00  0.00           H  
ATOM   3957  H4'   A   123      56.922  52.852 109.795  1.00  0.00           H  
ATOM   3958  H3'   A   123      58.363  53.604 107.467  1.00  0.00           H  
ATOM   3959  H1'   A   123      56.839  50.362 107.840  1.00  0.00           H  
ATOM   3960  H2'   A   123      59.157  51.460 107.274  1.00  0.00           H  
ATOM   3961 HO2'   A   123      59.683  50.473 109.061  1.00  0.00           H  
ATOM   3962  H2    A   123      58.244  47.326 104.622  1.00  0.00           H  
ATOM   3963  H61   A   123      57.261  49.411 100.870  1.00  0.00           H  
ATOM   3964  H62   A   123      56.753  50.969 101.315  1.00  0.00           H  
ATOM   3965  H8    A   123      56.290  53.156 105.556  1.00  0.00           H  
ATOM   3966  P     G   124      60.676  54.185 108.695  1.00  0.00           P  
ATOM   3967  OP2   G   124      60.336  55.265 107.733  1.00  0.00           O  
ATOM   3968  OP1   G   124      61.522  54.494 109.876  1.00  0.00           O  
ATOM   3969  O5'   G   124      61.374  53.004 107.884  1.00  0.00           O  
ATOM   3970  C5'   G   124      62.605  52.448 108.321  1.00  0.00           C  
ATOM   3971  C4'   G   124      62.628  50.952 108.150  1.00  0.00           C  
ATOM   3972  O4'   G   124      61.353  50.488 107.627  1.00  0.00           O  
ATOM   3973  C3'   G   124      63.641  50.430 107.151  1.00  0.00           C  
ATOM   3974  O3'   G   124      64.928  50.297 107.737  1.00  0.00           O  
ATOM   3975  C1'   G   124      61.540  49.453 106.700  1.00  0.00           C  
ATOM   3976  C2'   G   124      63.029  49.094 106.759  1.00  0.00           C  
ATOM   3977  O2'   G   124      63.229  48.107 107.748  1.00  0.00           O  
ATOM   3978  N1    G   124      60.702  48.255 101.809  1.00  0.00           N  
ATOM   3979  C2    G   124      61.038  47.430 102.853  1.00  0.00           C  
ATOM   3980  N2    G   124      61.185  46.125 102.550  1.00  0.00           N  
ATOM   3981  N3    G   124      61.213  47.849 104.103  1.00  0.00           N  
ATOM   3982  C4    G   124      61.019  49.182 104.221  1.00  0.00           C  
ATOM   3983  C5    G   124      60.675  50.088 103.238  1.00  0.00           C  
ATOM   3984  C6    G   124      60.492  49.626 101.908  1.00  0.00           C  
ATOM   3985  O6    G   124      60.190  50.280 100.900  1.00  0.00           O  
ATOM   3986  N7    G   124      60.566  51.366 103.763  1.00  0.00           N  
ATOM   3987  C8    G   124      60.842  51.225 105.031  1.00  0.00           C  
ATOM   3988  N9    G   124      61.141  49.930 105.378  1.00  0.00           N  
ATOM   3989  H5'   G   124      62.736  52.664 109.268  1.00  0.00           H  
ATOM   3990 H5''   G   124      63.336  52.841 107.800  1.00  0.00           H  
ATOM   3991  H4'   G   124      62.880  50.572 109.150  1.00  0.00           H  
ATOM   3992  H3'   G   124      63.806  51.102 106.295  1.00  0.00           H  
ATOM   3993  H1'   G   124      60.980  48.526 106.891  1.00  0.00           H  
ATOM   3994  H2'   G   124      63.474  48.675 105.845  1.00  0.00           H  
ATOM   3995 HO2'   G   124      64.020  48.352 108.309  1.00  0.00           H  
ATOM   3996  H1    G   124      60.601  47.839 100.906  1.00  0.00           H  
ATOM   3997  H22   G   124      61.427  45.470 103.266  1.00  0.00           H  
ATOM   3998  H21   G   124      61.053  45.812 101.610  1.00  0.00           H  
ATOM   3999  H8    G   124      60.846  52.061 105.747  1.00  0.00           H  
ATOM   4000  P     U   125      66.239  50.635 106.872  1.00  0.00           P  
ATOM   4001  OP2   U   125      66.049  51.932 106.166  1.00  0.00           O  
ATOM   4002  OP1   U   125      67.381  50.466 107.802  1.00  0.00           O  
ATOM   4003  O5'   U   125      66.318  49.483 105.775  1.00  0.00           O  
ATOM   4004  C5'   U   125      66.511  48.110 106.156  1.00  0.00           C  
ATOM   4005  C4'   U   125      66.321  47.201 104.967  1.00  0.00           C  
ATOM   4006  O4'   U   125      64.958  47.306 104.477  1.00  0.00           O  
ATOM   4007  C3'   U   125      67.176  47.505 103.747  1.00  0.00           C  
ATOM   4008  O3'   U   125      68.494  46.996 103.853  1.00  0.00           O  
ATOM   4009  C1'   U   125      64.938  47.195 103.050  1.00  0.00           C  
ATOM   4010  C2'   U   125      66.371  46.883 102.613  1.00  0.00           C  
ATOM   4011  O2'   U   125      66.544  45.473 102.572  1.00  0.00           O  
ATOM   4012  N1    U   125      64.424  48.445 102.439  1.00  0.00           N  
ATOM   4013  C2    U   125      64.032  48.385 101.115  1.00  0.00           C  
ATOM   4014  O2    U   125      64.093  47.366 100.448  1.00  0.00           O  
ATOM   4015  N3    U   125      63.563  49.564 100.592  1.00  0.00           N  
ATOM   4016  C4    U   125      63.447  50.775 101.242  1.00  0.00           C  
ATOM   4017  O4    U   125      63.004  51.749 100.633  1.00  0.00           O  
ATOM   4018  C5    U   125      63.870  50.762 102.610  1.00  0.00           C  
ATOM   4019  C6    U   125      64.331  49.626 103.145  1.00  0.00           C  
ATOM   4020  H5'   U   125      65.801  47.834 106.948  1.00  0.00           H  
ATOM   4021 H5''   U   125      67.523  47.971 106.567  1.00  0.00           H  
ATOM   4022  H4'   U   125      66.485  46.276 105.247  1.00  0.00           H  
ATOM   4023  H3'   U   125      67.215  48.476 103.615  1.00  0.00           H  
ATOM   4024  H1'   U   125      64.352  46.449 102.802  1.00  0.00           H  
ATOM   4025  H2'   U   125      66.581  47.300 101.752  1.00  0.00           H  
ATOM   4026 HO2'   U   125      67.364  45.239 103.052  1.00  0.00           H  
ATOM   4027  H3    U   125      63.280  49.544  99.654  1.00  0.00           H  
ATOM   4028  H5    U   125      63.821  51.579 103.149  1.00  0.00           H  
ATOM   4029  H6    U   125      64.615  49.644 104.081  1.00  0.00           H  
ATOM   4030  P     C   126      69.700  47.700 103.057  1.00  0.00           P  
ATOM   4031  OP2   C   126      69.584  49.167 103.249  1.00  0.00           O  
ATOM   4032  OP1   C   126      70.961  47.009 103.429  1.00  0.00           O  
ATOM   4033  O5'   C   126      69.395  47.376 101.528  1.00  0.00           O  
ATOM   4034  C5'   C   126      69.657  46.090 100.987  1.00  0.00           C  
ATOM   4035  C4'   C   126      69.328  46.026  99.516  1.00  0.00           C  
ATOM   4036  O4'   C   126      67.927  46.341  99.307  1.00  0.00           O  
ATOM   4037  C3'   C   126      70.065  47.010  98.621  1.00  0.00           C  
ATOM   4038  O3'   C   126      71.384  46.594  98.307  1.00  0.00           O  
ATOM   4039  C1'   C   126      67.770  47.053  98.063  1.00  0.00           C  
ATOM   4040  C2'   C   126      69.150  47.107  97.409  1.00  0.00           C  
ATOM   4041  O2'   C   126      69.301  45.980  96.558  1.00  0.00           O  
ATOM   4042  N1    C   126      67.203  48.405  98.295  1.00  0.00           N  
ATOM   4043  C2    C   126      66.652  49.092  97.206  1.00  0.00           C  
ATOM   4044  O2    C   126      66.655  48.554  96.087  1.00  0.00           O  
ATOM   4045  N3    C   126      66.129  50.325  97.389  1.00  0.00           N  
ATOM   4046  C4    C   126      66.138  50.881  98.601  1.00  0.00           C  
ATOM   4047  N4    C   126      65.611  52.100  98.735  1.00  0.00           N  
ATOM   4048  C5    C   126      66.691  50.210  99.729  1.00  0.00           C  
ATOM   4049  C6    C   126      67.204  48.990  99.535  1.00  0.00           C  
ATOM   4050  H5'   C   126      69.116  45.427 101.465  1.00  0.00           H  
ATOM   4051 H5''   C   126      70.605  45.879 101.113  1.00  0.00           H  
ATOM   4052  H4'   C   126      69.499  45.115  99.194  1.00  0.00           H  
ATOM   4053  H3'   C   126      70.101  47.884  99.066  1.00  0.00           H  
ATOM   4054  H1'   C   126      67.159  46.539  97.496  1.00  0.00           H  
ATOM   4055  H2'   C   126      69.284  47.949  96.922  1.00  0.00           H  
ATOM   4056 HO2'   C   126      70.161  45.549  96.748  1.00  0.00           H  
ATOM   4057  H42   C   126      65.602  52.536  99.614  1.00  0.00           H  
ATOM   4058  H41   C   126      65.232  52.559  97.957  1.00  0.00           H  
ATOM   4059  H5    C   126      66.693  50.626 100.616  1.00  0.00           H  
ATOM   4060  H6    C   126      67.589  48.512 100.298  1.00  0.00           H  
ATOM   4061  P     A   127      72.505  47.682  97.924  1.00  0.00           P  
ATOM   4062  OP2   A   127      72.383  48.819  98.870  1.00  0.00           O  
ATOM   4063  OP1   A   127      73.803  46.976  97.789  1.00  0.00           O  
ATOM   4064  O5'   A   127      72.068  48.194  96.481  1.00  0.00           O  
ATOM   4065  C5'   A   127      72.117  47.329  95.355  1.00  0.00           C  
ATOM   4066  C4'   A   127      71.530  47.983  94.128  1.00  0.00           C  
ATOM   4067  O4'   A   127      70.134  48.303  94.362  1.00  0.00           O  
ATOM   4068  C3'   A   127      72.152  49.308  93.717  1.00  0.00           C  
ATOM   4069  O3'   A   127      73.372  49.155  93.014  1.00  0.00           O  
ATOM   4070  C1'   A   127      69.799  49.524  93.665  1.00  0.00           C  
ATOM   4071  C2'   A   127      71.047  49.951  92.889  1.00  0.00           C  
ATOM   4072  O2'   A   127      70.991  49.393  91.584  1.00  0.00           O  
ATOM   4073  N1    A   127      67.353  54.031  94.168  1.00  0.00           N  
ATOM   4074  C2    A   127      67.633  53.274  93.100  1.00  0.00           C  
ATOM   4075  N3    A   127      68.275  52.109  93.041  1.00  0.00           N  
ATOM   4076  C4    A   127      68.659  51.715  94.267  1.00  0.00           C  
ATOM   4077  C5    A   127      68.444  52.384  95.458  1.00  0.00           C  
ATOM   4078  C6    A   127      67.753  53.606  95.386  1.00  0.00           C  
ATOM   4079  N6    A   127      67.473  54.363  96.450  1.00  0.00           N  
ATOM   4080  N7    A   127      68.982  51.674  96.524  1.00  0.00           N  
ATOM   4081  C8    A   127      69.500  50.611  95.964  1.00  0.00           C  
ATOM   4082  N9    A   127      69.341  50.569  94.600  1.00  0.00           N  
ATOM   4083  H5'   A   127      71.611  46.514  95.556  1.00  0.00           H  
ATOM   4084 H5''   A   127      73.050  47.090  95.175  1.00  0.00           H  
ATOM   4085  H4'   A   127      71.592  47.357  93.377  1.00  0.00           H  
ATOM   4086  H3'   A   127      72.309  49.852  94.518  1.00  0.00           H  
ATOM   4087  H1'   A   127      69.079  49.313  93.034  1.00  0.00           H  
ATOM   4088  H2'   A   127      71.136  50.927  92.864  1.00  0.00           H  
ATOM   4089 HO2'   A   127      71.847  48.961  91.385  1.00  0.00           H  
ATOM   4090  H2    A   127      67.322  53.626  92.240  1.00  0.00           H  
ATOM   4091  H61   A   127      66.988  55.206  96.338  1.00  0.00           H  
ATOM   4092  H62   A   127      67.753  54.074  97.344  1.00  0.00           H  
ATOM   4093  H8    A   127      69.960  49.908  96.471  1.00  0.00           H  
ATOM   4094  P     A   128      74.481  50.318  93.054  1.00  0.00           P  
ATOM   4095  OP2   A   128      74.591  50.800  94.454  1.00  0.00           O  
ATOM   4096  OP1   A   128      75.691  49.826  92.348  1.00  0.00           O  
ATOM   4097  O5'   A   128      73.841  51.488  92.180  1.00  0.00           O  
ATOM   4098  C5'   A   128      73.649  51.331  90.782  1.00  0.00           C  
ATOM   4099  C4'   A   128      72.884  52.491  90.195  1.00  0.00           C  
ATOM   4100  O4'   A   128      71.576  52.583  90.817  1.00  0.00           O  
ATOM   4101  C3'   A   128      73.493  53.869  90.410  1.00  0.00           C  
ATOM   4102  O3'   A   128      74.552  54.152  89.511  1.00  0.00           O  
ATOM   4103  C1'   A   128      71.189  53.972  90.920  1.00  0.00           C  
ATOM   4104  C2'   A   128      72.294  54.791  90.252  1.00  0.00           C  
ATOM   4105  O2'   A   128      71.965  54.980  88.883  1.00  0.00           O  
ATOM   4106  N1    A   128      69.145  57.465  94.109  1.00  0.00           N  
ATOM   4107  C2    A   128      69.176  57.375  92.774  1.00  0.00           C  
ATOM   4108  N3    A   128      69.727  56.436  92.006  1.00  0.00           N  
ATOM   4109  C4    A   128      70.310  55.487  92.761  1.00  0.00           C  
ATOM   4110  C5    A   128      70.360  55.443  94.142  1.00  0.00           C  
ATOM   4111  C6    A   128      69.739  56.495  94.837  1.00  0.00           C  
ATOM   4112  N6    A   128      69.707  56.586  96.169  1.00  0.00           N  
ATOM   4113  N7    A   128      71.045  54.314  94.571  1.00  0.00           N  
ATOM   4114  C8    A   128      71.388  53.713  93.458  1.00  0.00           C  
ATOM   4115  N9    A   128      70.975  54.368  92.325  1.00  0.00           N  
ATOM   4116  H5'   A   128      73.148  50.504  90.620  1.00  0.00           H  
ATOM   4117 H5''   A   128      74.521  51.268  90.343  1.00  0.00           H  
ATOM   4118  H4'   A   128      72.770  52.342  89.233  1.00  0.00           H  
ATOM   4119  H3'   A   128      73.829  53.932  91.330  1.00  0.00           H  
ATOM   4120  H1'   A   128      70.354  54.081  90.419  1.00  0.00           H  
ATOM   4121  H2'   A   128      72.434  55.646  90.712  1.00  0.00           H  
ATOM   4122 HO2'   A   128      72.743  54.751  88.333  1.00  0.00           H  
ATOM   4123  H2    A   128      68.731  58.103  92.291  1.00  0.00           H  
ATOM   4124  H61   A   128      69.258  57.344  96.598  1.00  0.00           H  
ATOM   4125  H62   A   128      70.132  55.894  96.718  1.00  0.00           H  
ATOM   4126  H8    A   128      71.892  52.872  93.438  1.00  0.00           H  
ATOM   4127  P     C   129      75.726  55.163  89.937  1.00  0.00           P  
ATOM   4128  OP2   C   129      76.129  54.841  91.329  1.00  0.00           O  
ATOM   4129  OP1   C   129      76.747  55.163  88.859  1.00  0.00           O  
ATOM   4130  O5'   C   129      75.020  56.592  89.945  1.00  0.00           O  
ATOM   4131  C5'   C   129      74.588  57.199  88.738  1.00  0.00           C  
ATOM   4132  C4'   C   129      73.863  58.499  88.996  1.00  0.00           C  
ATOM   4133  O4'   C   129      72.678  58.253  89.796  1.00  0.00           O  
ATOM   4134  C3'   C   129      74.630  59.549  89.785  1.00  0.00           C  
ATOM   4135  O3'   C   129      75.560  60.267  88.991  1.00  0.00           O  
ATOM   4136  C1'   C   129      72.452  59.367  90.682  1.00  0.00           C  
ATOM   4137  C2'   C   129      73.517  60.416  90.354  1.00  0.00           C  
ATOM   4138  O2'   C   129      73.001  61.304  89.373  1.00  0.00           O  
ATOM   4139  N1    C   129      72.502  58.937  92.102  1.00  0.00           N  
ATOM   4140  C2    C   129      71.937  59.775  93.070  1.00  0.00           C  
ATOM   4141  O2    C   129      71.414  60.843  92.717  1.00  0.00           O  
ATOM   4142  N3    C   129      71.968  59.407  94.372  1.00  0.00           N  
ATOM   4143  C4    C   129      72.536  58.254  94.726  1.00  0.00           C  
ATOM   4144  N4    C   129      72.545  57.932  96.021  1.00  0.00           N  
ATOM   4145  C5    C   129      73.120  57.381  93.766  1.00  0.00           C  
ATOM   4146  C6    C   129      73.082  57.755  92.482  1.00  0.00           C  
ATOM   4147  H5'   C   129      73.985  56.585  88.269  1.00  0.00           H  
ATOM   4148 H5''   C   129      75.368  57.376  88.171  1.00  0.00           H  
ATOM   4149  H4'   C   129      73.591  58.883  88.136  1.00  0.00           H  
ATOM   4150  H3'   C   129      75.107  59.112  90.522  1.00  0.00           H  
ATOM   4151  H1'   C   129      71.564  59.732  90.485  1.00  0.00           H  
ATOM   4152  H2'   C   129      73.809  60.893  91.160  1.00  0.00           H  
ATOM   4153 HO2'   C   129      73.659  61.401  88.655  1.00  0.00           H  
ATOM   4154  H42   C   129      72.954  57.091  96.314  1.00  0.00           H  
ATOM   4155  H41   C   129      72.141  58.536  96.680  1.00  0.00           H  
ATOM   4156  H5    C   129      73.535  56.534  94.036  1.00  0.00           H  
ATOM   4157  H6    C   129      73.479  57.168  91.806  1.00  0.00           H  
ATOM   4158  P     A   130      76.854  60.937  89.671  1.00  0.00           P  
ATOM   4159  OP2   A   130      77.425  59.961  90.633  1.00  0.00           O  
ATOM   4160  OP1   A   130      77.709  61.488  88.590  1.00  0.00           O  
ATOM   4161  O5'   A   130      76.262  62.160  90.504  1.00  0.00           O  
ATOM   4162  C5'   A   130      75.672  63.271  89.847  1.00  0.00           C  
ATOM   4163  C4'   A   130      75.053  64.231  90.831  1.00  0.00           C  
ATOM   4164  O4'   A   130      73.996  63.564  91.570  1.00  0.00           O  
ATOM   4165  C3'   A   130      75.978  64.769  91.912  1.00  0.00           C  
ATOM   4166  O3'   A   130      76.812  65.821  91.454  1.00  0.00           O  
ATOM   4167  C1'   A   130      73.953  64.085  92.919  1.00  0.00           C  
ATOM   4168  C2'   A   130      75.005  65.193  93.002  1.00  0.00           C  
ATOM   4169  O2'   A   130      74.390  66.435  92.693  1.00  0.00           O  
ATOM   4170  N1    A   130      73.592  62.715  97.874  1.00  0.00           N  
ATOM   4171  C2    A   130      73.272  63.843  97.225  1.00  0.00           C  
ATOM   4172  N3    A   130      73.393  64.132  95.932  1.00  0.00           N  
ATOM   4173  C4    A   130      73.917  63.092  95.259  1.00  0.00           C  
ATOM   4174  C5    A   130      74.295  61.872  95.784  1.00  0.00           C  
ATOM   4175  C6    A   130      74.117  61.689  97.167  1.00  0.00           C  
ATOM   4176  N6    A   130      74.435  60.566  97.814  1.00  0.00           N  
ATOM   4177  N7    A   130      74.795  61.042  94.790  1.00  0.00           N  
ATOM   4178  C8    A   130      74.709  61.769  93.703  1.00  0.00           C  
ATOM   4179  N9    A   130      74.186  63.021  93.913  1.00  0.00           N  
ATOM   4180  H5'   A   130      74.978  62.950  89.234  1.00  0.00           H  
ATOM   4181 H5''   A   130      76.360  63.741  89.332  1.00  0.00           H  
ATOM   4182  H4'   A   130      74.668  64.987  90.337  1.00  0.00           H  
ATOM   4183  H3'   A   130      76.539  64.039  92.248  1.00  0.00           H  
ATOM   4184  H1'   A   130      73.063  64.470  93.056  1.00  0.00           H  
ATOM   4185  H2'   A   130      75.437  65.212  93.883  1.00  0.00           H  
ATOM   4186 HO2'   A   130      74.936  66.905  92.029  1.00  0.00           H  
ATOM   4187  H2    A   130      72.896  64.555  97.783  1.00  0.00           H  
ATOM   4188  H61   A   130      74.287  60.499  98.781  1.00  0.00           H  
ATOM   4189  H62   A   130      74.816  59.809  97.323  1.00  0.00           H  
ATOM   4190  H8    A   130      74.993  61.447  92.820  1.00  0.00           H  
ATOM   4191  P     G   131      78.310  65.955  92.021  1.00  0.00           P  
ATOM   4192  OP2   G   131      78.902  64.599  92.167  1.00  0.00           O  
ATOM   4193  OP1   G   131      79.007  66.952  91.177  1.00  0.00           O  
ATOM   4194  O5'   G   131      78.100  66.559  93.484  1.00  0.00           O  
ATOM   4195  C5'   G   131      77.561  67.886  93.669  1.00  0.00           C  
ATOM   4196  C4'   G   131      77.294  68.163  95.134  1.00  0.00           C  
ATOM   4197  O4'   G   131      76.264  67.258  95.618  1.00  0.00           O  
ATOM   4198  C3'   G   131      78.439  67.935  96.109  1.00  0.00           C  
ATOM   4199  O3'   G   131      79.394  68.978  96.137  1.00  0.00           O  
ATOM   4200  C1'   G   131      76.485  66.995  96.986  1.00  0.00           C  
ATOM   4201  C2'   G   131      77.695  67.812  97.426  1.00  0.00           C  
ATOM   4202  O2'   G   131      77.262  69.062  97.927  1.00  0.00           O  
ATOM   4203  N1    G   131      76.579  63.137 100.270  1.00  0.00           N  
ATOM   4204  C2    G   131      76.250  64.453 100.478  1.00  0.00           C  
ATOM   4205  N2    G   131      75.909  64.794 101.722  1.00  0.00           N  
ATOM   4206  N3    G   131      76.258  65.372  99.533  1.00  0.00           N  
ATOM   4207  C4    G   131      76.629  64.865  98.340  1.00  0.00           C  
ATOM   4208  C5    G   131      76.984  63.572  98.027  1.00  0.00           C  
ATOM   4209  C6    G   131      76.973  62.594  99.053  1.00  0.00           C  
ATOM   4210  O6    G   131      77.262  61.395  98.977  1.00  0.00           O  
ATOM   4211  N7    G   131      77.311  63.464  96.683  1.00  0.00           N  
ATOM   4212  C8    G   131      77.152  64.670  96.210  1.00  0.00           C  
ATOM   4213  N9    G   131      76.741  65.570  97.163  1.00  0.00           N  
ATOM   4214  H5'   G   131      76.626  67.997  93.102  1.00  0.00           H  
ATOM   4215 H5''   G   131      78.264  68.636  93.279  1.00  0.00           H  
ATOM   4216  H4'   G   131      77.027  69.229  95.162  1.00  0.00           H  
ATOM   4217  H3'   G   131      79.054  67.054  95.872  1.00  0.00           H  
ATOM   4218  H1'   G   131      75.653  67.272  97.651  1.00  0.00           H  
ATOM   4219  H2'   G   131      78.318  67.390  98.228  1.00  0.00           H  
ATOM   4220 HO2'   G   131      77.920  69.771  97.671  1.00  0.00           H  
ATOM   4221  H1    G   131      76.533  62.520 101.055  1.00  0.00           H  
ATOM   4222  H22   G   131      75.661  65.740 101.929  1.00  0.00           H  
ATOM   4223  H21   G   131      75.900  64.104 102.445  1.00  0.00           H  
ATOM   4224  H8    G   131      77.331  64.937  95.158  1.00  0.00           H  
ATOM   4225  P     A   132      80.953  68.641  96.334  1.00  0.00           P  
ATOM   4226  OP2   A   132      81.223  67.326  95.699  1.00  0.00           O  
ATOM   4227  OP1   A   132      81.738  69.831  95.921  1.00  0.00           O  
ATOM   4228  O5'   A   132      81.113  68.468  97.910  1.00  0.00           O  
ATOM   4229  C5'   A   132      80.919  69.567  98.788  1.00  0.00           C  
ATOM   4230  C4'   A   132      80.922  69.131 100.231  1.00  0.00           C  
ATOM   4231  O4'   A   132      79.803  68.239 100.495  1.00  0.00           O  
ATOM   4232  C3'   A   132      82.135  68.332 100.684  1.00  0.00           C  
ATOM   4233  O3'   A   132      83.264  69.144 100.955  1.00  0.00           O  
ATOM   4234  C1'   A   132      80.188  67.267 101.437  1.00  0.00           C  
ATOM   4235  C2'   A   132      81.596  67.617 101.912  1.00  0.00           C  
ATOM   4236  O2'   A   132      81.512  68.496 103.024  1.00  0.00           O  
ATOM   4237  N1    A   132      79.680  62.202 102.238  1.00  0.00           N  
ATOM   4238  C2    A   132      79.697  63.248 103.074  1.00  0.00           C  
ATOM   4239  N3    A   132      79.833  64.543 102.797  1.00  0.00           N  
ATOM   4240  C4    A   132      79.967  64.735 101.473  1.00  0.00           C  
ATOM   4241  C5    A   132      79.969  63.761 100.491  1.00  0.00           C  
ATOM   4242  C6    A   132      79.815  62.429 100.914  1.00  0.00           C  
ATOM   4243  N6    A   132      79.799  61.385 100.082  1.00  0.00           N  
ATOM   4244  N7    A   132      80.128  64.331  99.235  1.00  0.00           N  
ATOM   4245  C8    A   132      80.217  65.615  99.482  1.00  0.00           C  
ATOM   4246  N9    A   132      80.127  65.930 100.816  1.00  0.00           N  
ATOM   4247  H5'   A   132      80.059  69.991  98.584  1.00  0.00           H  
ATOM   4248 H5''   A   132      81.637  70.219  98.649  1.00  0.00           H  
ATOM   4249  H4'   A   132      80.833  69.923 100.802  1.00  0.00           H  
ATOM   4250  H3'   A   132      82.360  67.671  99.996  1.00  0.00           H  
ATOM   4251  H1'   A   132      79.570  67.302 102.198  1.00  0.00           H  
ATOM   4252  H2'   A   132      82.121  66.816 102.120  1.00  0.00           H  
ATOM   4253 HO2'   A   132      82.231  69.159 102.961  1.00  0.00           H  
ATOM   4254  H2    A   132      79.594  63.029 104.024  1.00  0.00           H  
ATOM   4255  H61   A   132      79.689  60.478 100.436  1.00  0.00           H  
ATOM   4256  H62   A   132      79.895  61.526  99.117  1.00  0.00           H  
ATOM   4257  H8    A   132      80.337  66.288  98.779  1.00  0.00           H  
ATOM   4258  P     U   133      84.745  68.527 100.854  1.00  0.00           P  
ATOM   4259  OP2   U   133      84.768  67.573  99.717  1.00  0.00           O  
ATOM   4260  OP1   U   133      85.715  69.652 100.888  1.00  0.00           O  
ATOM   4261  O5'   U   133      84.909  67.694 102.201  1.00  0.00           O  
ATOM   4262  C5'   U   133      85.828  66.615 102.285  1.00  0.00           C  
ATOM   4263  C4'   U   133      85.334  65.533 103.213  1.00  0.00           C  
ATOM   4264  O4'   U   133      83.956  65.202 102.858  1.00  0.00           O  
ATOM   4265  C3'   U   133      86.069  64.204 103.145  1.00  0.00           C  
ATOM   4266  O3'   U   133      87.230  64.171 103.956  1.00  0.00           O  
ATOM   4267  C1'   U   133      83.747  63.812 102.980  1.00  0.00           C  
ATOM   4268  C2'   U   133      85.009  63.216 103.611  1.00  0.00           C  
ATOM   4269  O2'   U   133      84.875  63.234 105.025  1.00  0.00           O  
ATOM   4270  N1    U   133      83.478  63.260 101.631  1.00  0.00           N  
ATOM   4271  C2    U   133      83.108  61.929 101.556  1.00  0.00           C  
ATOM   4272  O2    U   133      82.998  61.213 102.536  1.00  0.00           O  
ATOM   4273  N3    U   133      82.868  61.462 100.287  1.00  0.00           N  
ATOM   4274  C4    U   133      82.959  62.171  99.109  1.00  0.00           C  
ATOM   4275  O4    U   133      82.711  61.606  98.042  1.00  0.00           O  
ATOM   4276  C5    U   133      83.346  63.540  99.263  1.00  0.00           C  
ATOM   4277  C6    U   133      83.584  64.022 100.487  1.00  0.00           C  
ATOM   4278  H5'   U   133      86.686  66.952 102.617  1.00  0.00           H  
ATOM   4279 H5''   U   133      85.957  66.235 101.392  1.00  0.00           H  
ATOM   4280  H4'   U   133      85.360  65.869 104.133  1.00  0.00           H  
ATOM   4281  H3'   U   133      86.299  64.010 102.212  1.00  0.00           H  
ATOM   4282  H1'   U   133      82.980  63.633 103.564  1.00  0.00           H  
ATOM   4283  H2'   U   133      85.187  62.313 103.276  1.00  0.00           H  
ATOM   4284 HO2'   U   133      85.744  63.447 105.425  1.00  0.00           H  
ATOM   4285  H3    U   133      82.606  60.521 100.212  1.00  0.00           H  
ATOM   4286  H5    U   133      83.434  64.120  98.477  1.00  0.00           H  
ATOM   4287  H6    U   133      83.848  64.962 100.566  1.00  0.00           H  
ATOM   4288  P     C   134      88.490  63.290 103.506  1.00  0.00           P  
ATOM   4289  OP2   C   134      88.916  63.830 102.191  1.00  0.00           O  
ATOM   4290  OP1   C   134      89.434  63.318 104.652  1.00  0.00           O  
ATOM   4291  O5'   C   134      88.021  61.783 103.293  1.00  0.00           O  
ATOM   4292  C5'   C   134      87.856  61.248 101.988  1.00  0.00           C  
ATOM   4293  C4'   C   134      87.941  59.741 101.988  1.00  0.00           C  
ATOM   4294  O4'   C   134      89.327  59.340 102.156  1.00  0.00           O  
ATOM   4295  C3'   C   134      87.239  59.030 103.135  1.00  0.00           C  
ATOM   4296  O3'   C   134      85.831  58.996 102.985  1.00  0.00           O  
ATOM   4297  C1'   C   134      89.378  58.104 102.852  1.00  0.00           C  
ATOM   4298  C2'   C   134      87.943  57.678 103.150  1.00  0.00           C  
ATOM   4299  O2'   C   134      87.473  56.841 102.104  1.00  0.00           O  
ATOM   4300  N1    C   134      90.183  58.275 104.087  1.00  0.00           N  
ATOM   4301  C2    C   134      90.652  57.128 104.739  1.00  0.00           C  
ATOM   4302  O2    C   134      90.383  56.012 104.270  1.00  0.00           O  
ATOM   4303  N3    C   134      91.389  57.257 105.866  1.00  0.00           N  
ATOM   4304  C4    C   134      91.664  58.468 106.350  1.00  0.00           C  
ATOM   4305  N4    C   134      92.395  58.546 107.465  1.00  0.00           N  
ATOM   4306  C5    C   134      91.202  59.653 105.711  1.00  0.00           C  
ATOM   4307  C6    C   134      90.475  59.514 104.596  1.00  0.00           C  
ATOM   4308  H5'   C   134      88.556  61.608 101.405  1.00  0.00           H  
ATOM   4309 H5''   C   134      86.980  61.518 101.641  1.00  0.00           H  
ATOM   4310  H4'   C   134      87.602  59.386 101.140  1.00  0.00           H  
ATOM   4311  H3'   C   134      87.462  59.493 103.970  1.00  0.00           H  
ATOM   4312  H1'   C   134      89.801  57.432 102.278  1.00  0.00           H  
ATOM   4313  H2'   C   134      87.865  57.244 104.024  1.00  0.00           H  
ATOM   4314 HO2'   C   134      86.584  57.145 101.827  1.00  0.00           H  
ATOM   4315  H42   C   134      92.614  59.422 107.846  1.00  0.00           H  
ATOM   4316  H41   C   134      92.710  57.728 107.903  1.00  0.00           H  
ATOM   4317  H5    C   134      91.410  60.540 106.074  1.00  0.00           H  
ATOM   4318  H6    C   134      90.148  60.317 104.142  1.00  0.00           H  
ATOM   4319  P     U   135      84.883  58.852 104.275  1.00  0.00           P  
ATOM   4320  OP2   U   135      85.485  59.643 105.377  1.00  0.00           O  
ATOM   4321  OP1   U   135      83.486  59.126 103.853  1.00  0.00           O  
ATOM   4322  O5'   U   135      84.989  57.310 104.660  1.00  0.00           O  
ATOM   4323  C5'   U   135      84.442  56.308 103.815  1.00  0.00           C  
ATOM   4324  C4'   U   135      84.198  55.021 104.564  1.00  0.00           C  
ATOM   4325  O4'   U   135      85.463  54.586 105.170  1.00  0.00           O  
ATOM   4326  C3'   U   135      83.198  55.090 105.707  1.00  0.00           C  
ATOM   4327  O3'   U   135      82.597  53.839 105.993  1.00  0.00           O  
ATOM   4328  C1'   U   135      85.302  54.535 106.565  1.00  0.00           C  
ATOM   4329  C2'   U   135      84.107  55.419 106.886  1.00  0.00           C  
ATOM   4330  O2'   U   135      83.528  55.004 108.115  1.00  0.00           O  
ATOM   4331  N1    U   135      86.554  55.035 107.183  1.00  0.00           N  
ATOM   4332  C2    U   135      87.146  54.236 108.143  1.00  0.00           C  
ATOM   4333  O2    U   135      86.688  53.161 108.490  1.00  0.00           O  
ATOM   4334  N3    U   135      88.303  54.738 108.687  1.00  0.00           N  
ATOM   4335  C4    U   135      88.916  55.934 108.378  1.00  0.00           C  
ATOM   4336  O4    U   135      89.957  56.247 108.959  1.00  0.00           O  
ATOM   4337  C5    U   135      88.248  56.708 107.377  1.00  0.00           C  
ATOM   4338  C6    U   135      87.121  56.242 106.830  1.00  0.00           C  
ATOM   4339  H5'   U   135      85.066  56.136 103.079  1.00  0.00           H  
ATOM   4340 H5''   U   135      83.593  56.628 103.447  1.00  0.00           H  
ATOM   4341  H4'   U   135      83.910  54.330 103.933  1.00  0.00           H  
ATOM   4342  H3'   U   135      82.496  55.760 105.575  1.00  0.00           H  
ATOM   4343  H1'   U   135      85.124  53.625 106.882  1.00  0.00           H  
ATOM   4344  H2'   U   135      84.346  56.369 106.901  1.00  0.00           H  
ATOM   4345 HO2'   U   135      82.552  54.997 108.021  1.00  0.00           H  
ATOM   4346  H3    U   135      88.739  54.187 109.370  1.00  0.00           H  
ATOM   4347  H5    U   135      88.614  57.572 107.096  1.00  0.00           H  
ATOM   4348  H6    U   135      86.682  56.791 106.148  1.00  0.00           H  
ATOM   4349  P     U   136      81.181  53.453 105.338  1.00  0.00           P  
ATOM   4350  OP2   U   136      81.327  53.516 103.862  1.00  0.00           O  
ATOM   4351  OP1   U   136      80.706  52.198 105.976  1.00  0.00           O  
ATOM   4352  O5'   U   136      80.213  54.634 105.790  1.00  0.00           O  
ATOM   4353  C5'   U   136      79.807  54.767 107.143  1.00  0.00           C  
ATOM   4354  C4'   U   136      79.580  56.211 107.517  1.00  0.00           C  
ATOM   4355  O4'   U   136      80.632  57.019 106.925  1.00  0.00           O  
ATOM   4356  C3'   U   136      78.290  56.839 107.014  1.00  0.00           C  
ATOM   4357  O3'   U   136      77.182  56.582 107.858  1.00  0.00           O  
ATOM   4358  C1'   U   136      80.102  58.269 106.521  1.00  0.00           C  
ATOM   4359  C2'   U   136      78.647  58.321 106.994  1.00  0.00           C  
ATOM   4360  O2'   U   136      78.602  58.878 108.300  1.00  0.00           O  
ATOM   4361  N1    U   136      80.219  58.404 105.049  1.00  0.00           N  
ATOM   4362  C2    U   136      80.211  59.685 104.530  1.00  0.00           C  
ATOM   4363  O2    U   136      80.114  60.683 105.222  1.00  0.00           O  
ATOM   4364  N3    U   136      80.323  59.761 103.163  1.00  0.00           N  
ATOM   4365  C4    U   136      80.438  58.711 102.278  1.00  0.00           C  
ATOM   4366  O4    U   136      80.529  58.943 101.072  1.00  0.00           O  
ATOM   4367  C5    U   136      80.440  57.415 102.886  1.00  0.00           C  
ATOM   4368  C6    U   136      80.334  57.312 104.215  1.00  0.00           C  
ATOM   4369  H5'   U   136      80.502  54.392 107.724  1.00  0.00           H  
ATOM   4370 H5''   U   136      78.974  54.268 107.278  1.00  0.00           H  
ATOM   4371  H4'   U   136      79.621  56.309 108.491  1.00  0.00           H  
ATOM   4372  H3'   U   136      78.081  56.532 106.108  1.00  0.00           H  
ATOM   4373  H1'   U   136      80.608  58.989 106.954  1.00  0.00           H  
ATOM   4374  H2'   U   136      78.081  58.818 106.369  1.00  0.00           H  
ATOM   4375 HO2'   U   136      77.935  59.597 108.318  1.00  0.00           H  
ATOM   4376  H3    U   136      80.319  60.661 102.775  1.00  0.00           H  
ATOM   4377  H5    U   136      80.519  56.610 102.332  1.00  0.00           H  
ATOM   4378  H6    U   136      80.336  56.414 104.606  1.00  0.00           H  
ATOM   4379  P     C   137      75.694  56.546 107.253  1.00  0.00           P  
ATOM   4380  OP2   C   137      75.763  55.953 105.895  1.00  0.00           O  
ATOM   4381  OP1   C   137      74.798  55.943 108.273  1.00  0.00           O  
ATOM   4382  O5'   C   137      75.302  58.083 107.102  1.00  0.00           O  
ATOM   4383  C5'   C   137      75.083  58.896 108.244  1.00  0.00           C  
ATOM   4384  C4'   C   137      75.161  60.366 107.906  1.00  0.00           C  
ATOM   4385  O4'   C   137      76.387  60.645 107.177  1.00  0.00           O  
ATOM   4386  C3'   C   137      74.065  60.886 106.994  1.00  0.00           C  
ATOM   4387  O3'   C   137      72.854  61.136 107.687  1.00  0.00           O  
ATOM   4388  C1'   C   137      76.135  61.647 106.195  1.00  0.00           C  
ATOM   4389  C2'   C   137      74.707  62.139 106.431  1.00  0.00           C  
ATOM   4390  O2'   C   137      74.747  63.191 107.370  1.00  0.00           O  
ATOM   4391  N1    C   137      76.316  61.068 104.850  1.00  0.00           N  
ATOM   4392  C2    C   137      76.562  61.933 103.785  1.00  0.00           C  
ATOM   4393  O2    C   137      76.579  63.151 103.994  1.00  0.00           O  
ATOM   4394  N3    C   137      76.774  61.424 102.552  1.00  0.00           N  
ATOM   4395  C4    C   137      76.744  60.107 102.361  1.00  0.00           C  
ATOM   4396  N4    C   137      77.000  59.653 101.131  1.00  0.00           N  
ATOM   4397  C5    C   137      76.463  59.198 103.422  1.00  0.00           C  
ATOM   4398  C6    C   137      76.259  59.717 104.640  1.00  0.00           C  
ATOM   4399  H5'   C   137      75.761  58.687 108.920  1.00  0.00           H  
ATOM   4400 H5''   C   137      74.196  58.700 108.610  1.00  0.00           H  
ATOM   4401  H4'   C   137      75.079  60.870 108.880  1.00  0.00           H  
ATOM   4402  H3'   C   137      73.769  60.174 106.208  1.00  0.00           H  
ATOM   4403  H1'   C   137      76.790  62.528 106.254  1.00  0.00           H  
ATOM   4404  H2'   C   137      74.157  62.548 105.571  1.00  0.00           H  
ATOM   4405 HO2'   C   137      74.023  63.061 108.048  1.00  0.00           H  
ATOM   4406  H42   C   137      76.986  58.670 100.947  1.00  0.00           H  
ATOM   4407  H41   C   137      77.205  60.296 100.394  1.00  0.00           H  
ATOM   4408  H5    C   137      76.415  58.113 103.245  1.00  0.00           H  
ATOM   4409  H6    C   137      76.039  59.047 105.485  1.00  0.00           H  
ATOM   4410  P     U   138      71.457  60.713 107.011  1.00  0.00           P  
ATOM   4411  OP2   U   138      71.679  59.492 106.187  1.00  0.00           O  
ATOM   4412  OP1   U   138      70.416  60.700 108.073  1.00  0.00           O  
ATOM   4413  O5'   U   138      71.122  61.930 106.041  1.00  0.00           O  
ATOM   4414  C5'   U   138      70.743  63.197 106.582  1.00  0.00           C  
ATOM   4415  C4'   U   138      70.695  64.241 105.495  1.00  0.00           C  
ATOM   4416  O4'   U   138      72.000  64.368 104.874  1.00  0.00           O  
ATOM   4417  C3'   U   138      69.758  63.955 104.331  1.00  0.00           C  
ATOM   4418  O3'   U   138      68.410  64.300 104.608  1.00  0.00           O  
ATOM   4419  C1'   U   138      71.869  64.570 103.465  1.00  0.00           C  
ATOM   4420  C2'   U   138      70.375  64.766 103.201  1.00  0.00           C  
ATOM   4421  O2'   U   138      70.062  66.146 103.324  1.00  0.00           O  
ATOM   4422  N1    U   138      72.422  63.407 102.731  1.00  0.00           N  
ATOM   4423  C2    U   138      72.688  63.578 101.385  1.00  0.00           C  
ATOM   4424  O2    U   138      72.489  64.627 100.795  1.00  0.00           O  
ATOM   4425  N3    U   138      73.200  62.475 100.746  1.00  0.00           N  
ATOM   4426  C4    U   138      73.467  61.242 101.302  1.00  0.00           C  
ATOM   4427  O4    U   138      73.928  60.346 100.593  1.00  0.00           O  
ATOM   4428  C5    U   138      73.168  61.137 102.698  1.00  0.00           C  
ATOM   4429  C6    U   138      72.670  62.197 103.345  1.00  0.00           C  
ATOM   4430  H5'   U   138      71.457  63.506 107.358  1.00  0.00           H  
ATOM   4431 H5''   U   138      69.756  63.122 107.064  1.00  0.00           H  
ATOM   4432  H4'   U   138      70.449  65.101 105.896  1.00  0.00           H  
ATOM   4433  H3'   U   138      69.806  63.003 104.106  1.00  0.00           H  
ATOM   4434  H1'   U   138      72.356  65.379 103.202  1.00  0.00           H  
ATOM   4435  H2'   U   138      70.117  64.414 102.323  1.00  0.00           H  
ATOM   4436 HO2'   U   138      69.277  66.244 103.902  1.00  0.00           H  
ATOM   4437  H3    U   138      73.394  62.575  99.792  1.00  0.00           H  
ATOM   4438  H5    U   138      73.328  60.297 103.175  1.00  0.00           H  
ATOM   4439  H6    U   138      72.472  62.099 104.299  1.00  0.00           H  
ATOM   4440  P     G   139      67.209  63.480 103.923  1.00  0.00           P  
ATOM   4441  OP2   G   139      67.580  62.043 103.913  1.00  0.00           O  
ATOM   4442  OP1   G   139      65.938  63.907 104.563  1.00  0.00           O  
ATOM   4443  O5'   G   139      67.199  63.997 102.415  1.00  0.00           O  
ATOM   4444  C5'   G   139      66.827  65.332 102.105  1.00  0.00           C  
ATOM   4445  C4'   G   139      67.055  65.645 100.647  1.00  0.00           C  
ATOM   4446  O4'   G   139      68.462  65.492 100.326  1.00  0.00           O  
ATOM   4447  C3'   G   139      66.347  64.739  99.651  1.00  0.00           C  
ATOM   4448  O3'   G   139      64.989  65.092  99.449  1.00  0.00           O  
ATOM   4449  C1'   G   139      68.611  64.945  99.007  1.00  0.00           C  
ATOM   4450  C2'   G   139      67.207  64.881  98.403  1.00  0.00           C  
ATOM   4451  O2'   G   139      66.939  66.101  97.728  1.00  0.00           O  
ATOM   4452  N1    G   139      70.831  61.228  96.328  1.00  0.00           N  
ATOM   4453  C2    G   139      70.305  62.423  95.897  1.00  0.00           C  
ATOM   4454  N2    G   139      70.378  62.664  94.579  1.00  0.00           N  
ATOM   4455  N3    G   139      69.749  63.316  96.698  1.00  0.00           N  
ATOM   4456  C4    G   139      69.759  62.915  97.987  1.00  0.00           C  
ATOM   4457  C5    G   139      70.256  61.745  98.521  1.00  0.00           C  
ATOM   4458  C6    G   139      70.850  60.794  97.650  1.00  0.00           C  
ATOM   4459  O6    G   139      71.349  59.699  97.931  1.00  0.00           O  
ATOM   4460  N7    G   139      70.072  61.712  99.895  1.00  0.00           N  
ATOM   4461  C8    G   139      69.476  62.841 100.167  1.00  0.00           C  
ATOM   4462  N9    G   139      69.255  63.618  99.056  1.00  0.00           N  
ATOM   4463  H5'   G   139      67.358  65.948 102.651  1.00  0.00           H  
ATOM   4464 H5''   G   139      65.878  65.456 102.314  1.00  0.00           H  
ATOM   4465  H4'   G   139      66.788  66.573 100.476  1.00  0.00           H  
ATOM   4466  H3'   G   139      66.394  63.812  99.969  1.00  0.00           H  
ATOM   4467  H1'   G   139      69.165  65.558  98.479  1.00  0.00           H  
ATOM   4468  H2'   G   139      67.108  64.107  97.809  1.00  0.00           H  
ATOM   4469 HO2'   G   139      66.062  66.436  98.011  1.00  0.00           H  
ATOM   4470  H1    G   139      71.220  60.634  95.653  1.00  0.00           H  
ATOM   4471  H22   G   139      70.020  63.501  94.215  1.00  0.00           H  
ATOM   4472  H21   G   139      70.788  62.007  93.980  1.00  0.00           H  
ATOM   4473  H8    G   139      69.214  63.107 101.073  1.00  0.00           H  
ATOM   4474  P     U   140      63.911  63.965  99.060  1.00  0.00           P  
ATOM   4475  OP2   U   140      64.226  62.741  99.838  1.00  0.00           O  
ATOM   4476  OP1   U   140      62.558  64.569  99.157  1.00  0.00           O  
ATOM   4477  O5'   U   140      64.208  63.663  97.524  1.00  0.00           O  
ATOM   4478  C5'   U   140      63.955  64.641  96.526  1.00  0.00           C  
ATOM   4479  C4'   U   140      64.400  64.174  95.162  1.00  0.00           C  
ATOM   4480  O4'   U   140      65.833  63.950  95.160  1.00  0.00           O  
ATOM   4481  C3'   U   140      63.818  62.852  94.684  1.00  0.00           C  
ATOM   4482  O3'   U   140      62.520  62.987  94.128  1.00  0.00           O  
ATOM   4483  C1'   U   140      66.159  62.806  94.370  1.00  0.00           C  
ATOM   4484  C2'   U   140      64.862  62.372  93.686  1.00  0.00           C  
ATOM   4485  O2'   U   140      64.743  63.053  92.446  1.00  0.00           O  
ATOM   4486  N1    U   140      66.730  61.737  95.225  1.00  0.00           N  
ATOM   4487  C2    U   140      67.401  60.711  94.588  1.00  0.00           C  
ATOM   4488  O2    U   140      67.539  60.654  93.380  1.00  0.00           O  
ATOM   4489  N3    U   140      67.913  59.745  95.421  1.00  0.00           N  
ATOM   4490  C4    U   140      67.823  59.700  96.796  1.00  0.00           C  
ATOM   4491  O4    U   140      68.337  58.759  97.404  1.00  0.00           O  
ATOM   4492  C5    U   140      67.115  60.794  97.386  1.00  0.00           C  
ATOM   4493  C6    U   140      66.607  61.749  96.599  1.00  0.00           C  
ATOM   4494  H5'   U   140      64.436  65.463  96.754  1.00  0.00           H  
ATOM   4495 H5''   U   140      62.993  64.830  96.500  1.00  0.00           H  
ATOM   4496  H4'   U   140      64.185  64.870  94.507  1.00  0.00           H  
ATOM   4497  H3'   U   140      63.781  62.226  95.436  1.00  0.00           H  
ATOM   4498  H1'   U   140      66.817  63.059  93.689  1.00  0.00           H  
ATOM   4499  H2'   U   140      64.827  61.398  93.570  1.00  0.00           H  
ATOM   4500 HO2'   U   140      63.846  63.442  92.380  1.00  0.00           H  
ATOM   4501  H3    U   140      68.392  59.008  94.990  1.00  0.00           H  
ATOM   4502  H5    U   140      67.003  60.843  98.358  1.00  0.00           H  
ATOM   4503  H6    U   140      66.126  62.487  97.026  1.00  0.00           H  
ATOM   4504  P     U   141      61.466  61.777  94.229  1.00  0.00           P  
ATOM   4505  OP2   U   141      61.616  61.149  95.565  1.00  0.00           O  
ATOM   4506  OP1   U   141      60.139  62.287  93.801  1.00  0.00           O  
ATOM   4507  O5'   U   141      61.971  60.736  93.134  1.00  0.00           O  
ATOM   4508  C5'   U   141      61.879  61.031  91.749  1.00  0.00           C  
ATOM   4509  C4'   U   141      62.505  59.947  90.906  1.00  0.00           C  
ATOM   4510  O4'   U   141      63.922  59.848  91.200  1.00  0.00           O  
ATOM   4511  C3'   U   141      61.980  58.537  91.129  1.00  0.00           C  
ATOM   4512  O3'   U   141      60.772  58.279  90.435  1.00  0.00           O  
ATOM   4513  C1'   U   141      64.341  58.479  91.177  1.00  0.00           C  
ATOM   4514  C2'   U   141      63.145  57.672  90.670  1.00  0.00           C  
ATOM   4515  O2'   U   141      63.207  57.600  89.252  1.00  0.00           O  
ATOM   4516  N1    U   141      64.772  58.055  92.531  1.00  0.00           N  
ATOM   4517  C2    U   141      65.532  56.903  92.620  1.00  0.00           C  
ATOM   4518  O2    U   141      65.854  56.241  91.649  1.00  0.00           O  
ATOM   4519  N3    U   141      65.908  56.551  93.893  1.00  0.00           N  
ATOM   4520  C4    U   141      65.609  57.215  95.064  1.00  0.00           C  
ATOM   4521  O4    U   141      66.021  56.768  96.135  1.00  0.00           O  
ATOM   4522  C5    U   141      64.819  58.397  94.895  1.00  0.00           C  
ATOM   4523  C6    U   141      64.441  58.765  93.667  1.00  0.00           C  
ATOM   4524  H5'   U   141      62.338  61.878  91.571  1.00  0.00           H  
ATOM   4525 H5''   U   141      60.935  61.121  91.503  1.00  0.00           H  
ATOM   4526  H4'   U   141      62.391  60.182  89.960  1.00  0.00           H  
ATOM   4527  H3'   U   141      61.835  58.396  92.089  1.00  0.00           H  
ATOM   4528  H1'   U   141      65.091  58.378  90.553  1.00  0.00           H  
ATOM   4529  H2'   U   141      63.116  56.781  91.078  1.00  0.00           H  
ATOM   4530 HO2'   U   141      62.332  57.842  88.883  1.00  0.00           H  
ATOM   4531  H3    U   141      66.447  55.737  93.978  1.00  0.00           H  
ATOM   4532  H5    U   141      64.561  58.933  95.674  1.00  0.00           H  
ATOM   4533  H6    U   141      63.901  59.577  93.577  1.00  0.00           H  
ATOM   4534  P     G   142      59.694  57.251  91.040  1.00  0.00           P  
ATOM   4535  OP2   G   142      59.650  57.445  92.511  1.00  0.00           O  
ATOM   4536  OP1   G   142      58.445  57.372  90.244  1.00  0.00           O  
ATOM   4537  O5'   G   142      60.324  55.817  90.750  1.00  0.00           O  
ATOM   4538  C5'   G   142      60.435  55.323  89.424  1.00  0.00           C  
ATOM   4539  C4'   G   142      61.222  54.037  89.375  1.00  0.00           C  
ATOM   4540  O4'   G   142      62.564  54.263  89.882  1.00  0.00           O  
ATOM   4541  C3'   G   142      60.691  52.896  90.229  1.00  0.00           C  
ATOM   4542  O3'   G   142      59.628  52.190  89.611  1.00  0.00           O  
ATOM   4543  C1'   G   142      63.008  53.123  90.632  1.00  0.00           C  
ATOM   4544  C2'   G   142      61.933  52.048  90.461  1.00  0.00           C  
ATOM   4545  O2'   G   142      62.243  51.263  89.319  1.00  0.00           O  
ATOM   4546  N1    G   142      64.974  51.656  95.092  1.00  0.00           N  
ATOM   4547  C2    G   142      64.966  51.003  93.883  1.00  0.00           C  
ATOM   4548  N2    G   142      65.559  49.800  93.852  1.00  0.00           N  
ATOM   4549  N3    G   142      64.418  51.493  92.783  1.00  0.00           N  
ATOM   4550  C4    G   142      63.867  52.707  92.990  1.00  0.00           C  
ATOM   4551  C5    G   142      63.821  53.444  94.156  1.00  0.00           C  
ATOM   4552  C6    G   142      64.413  52.907  95.328  1.00  0.00           C  
ATOM   4553  O6    G   142      64.474  53.406  96.458  1.00  0.00           O  
ATOM   4554  N7    G   142      63.162  54.648  93.951  1.00  0.00           N  
ATOM   4555  C8    G   142      62.826  54.622  92.690  1.00  0.00           C  
ATOM   4556  N9    G   142      63.223  53.473  92.048  1.00  0.00           N  
ATOM   4557  H5'   G   142      60.884  55.994  88.869  1.00  0.00           H  
ATOM   4558 H5''   G   142      59.537  55.162  89.066  1.00  0.00           H  
ATOM   4559  H4'   G   142      61.281  53.735  88.443  1.00  0.00           H  
ATOM   4560  H3'   G   142      60.382  53.254  91.088  1.00  0.00           H  
ATOM   4561  H1'   G   142      63.851  52.806  90.242  1.00  0.00           H  
ATOM   4562  H2'   G   142      61.848  51.497  91.267  1.00  0.00           H  
ATOM   4563 HO2'   G   142      61.444  51.185  88.758  1.00  0.00           H  
ATOM   4564  H1    G   142      65.407  51.207  95.849  1.00  0.00           H  
ATOM   4565  H22   G   142      65.585  49.288  93.017  1.00  0.00           H  
ATOM   4566  H21   G   142      65.967  49.431  94.663  1.00  0.00           H  
ATOM   4567  H8    G   142      62.341  55.349  92.246  1.00  0.00           H  
ATOM   4568  P     A   143      58.509  51.466  90.511  1.00  0.00           P  
ATOM   4569  OP2   A   143      58.163  52.374  91.633  1.00  0.00           O  
ATOM   4570  OP1   A   143      57.440  50.974  89.607  1.00  0.00           O  
ATOM   4571  O5'   A   143      59.264  50.200  91.117  1.00  0.00           O  
ATOM   4572  C5'   A   143      59.703  49.142  90.279  1.00  0.00           C  
ATOM   4573  C4'   A   143      60.497  48.118  91.049  1.00  0.00           C  
ATOM   4574  O4'   A   143      61.690  48.733  91.601  1.00  0.00           O  
ATOM   4575  C3'   A   143      59.802  47.506  92.257  1.00  0.00           C  
ATOM   4576  O3'   A   143      58.912  46.457  91.912  1.00  0.00           O  
ATOM   4577  C1'   A   143      61.973  48.190  92.894  1.00  0.00           C  
ATOM   4578  C2'   A   143      60.973  47.054  93.119  1.00  0.00           C  
ATOM   4579  O2'   A   143      61.535  45.844  92.633  1.00  0.00           O  
ATOM   4580  N1    A   143      62.994  49.456  97.784  1.00  0.00           N  
ATOM   4581  C2    A   143      63.226  48.343  97.075  1.00  0.00           C  
ATOM   4582  N3    A   143      62.933  48.081  95.803  1.00  0.00           N  
ATOM   4583  C4    A   143      62.321  49.133  95.229  1.00  0.00           C  
ATOM   4584  C5    A   143      62.015  50.340  95.829  1.00  0.00           C  
ATOM   4585  C6    A   143      62.379  50.493  97.178  1.00  0.00           C  
ATOM   4586  N6    A   143      62.146  51.601  97.886  1.00  0.00           N  
ATOM   4587  N7    A   143      61.384  51.188  94.928  1.00  0.00           N  
ATOM   4588  C8    A   143      61.324  50.486  93.824  1.00  0.00           C  
ATOM   4589  N9    A   143      61.873  49.232  93.934  1.00  0.00           N  
ATOM   4590  H5'   A   143      60.265  49.512  89.565  1.00  0.00           H  
ATOM   4591 H5''   A   143      58.923  48.707  89.877  1.00  0.00           H  
ATOM   4592  H4'   A   143      60.763  47.398  90.438  1.00  0.00           H  
ATOM   4593  H3'   A   143      59.306  48.206  92.730  1.00  0.00           H  
ATOM   4594  H1'   A   143      62.883  47.826  92.884  1.00  0.00           H  
ATOM   4595  H2'   A   143      60.718  46.983  94.063  1.00  0.00           H  
ATOM   4596 HO2'   A   143      60.877  45.395  92.061  1.00  0.00           H  
ATOM   4597  H2    A   143      63.676  47.620  97.561  1.00  0.00           H  
ATOM   4598  H61   A   143      62.423  51.649  98.826  1.00  0.00           H  
ATOM   4599  H62   A   143      61.702  52.366  97.467  1.00  0.00           H  
ATOM   4600  H8    A   143      60.925  50.824  92.995  1.00  0.00           H  
ATOM   4601  P     U   144      57.474  46.373  92.622  1.00  0.00           P  
ATOM   4602  OP2   U   144      56.958  47.740  92.890  1.00  0.00           O  
ATOM   4603  OP1   U   144      56.662  45.413  91.819  1.00  0.00           O  
ATOM   4604  O5'   U   144      57.783  45.723  94.043  1.00  0.00           O  
ATOM   4605  C5'   U   144      58.290  44.381  94.165  1.00  0.00           C  
ATOM   4606  C4'   U   144      58.775  44.151  95.573  1.00  0.00           C  
ATOM   4607  O4'   U   144      59.818  45.120  95.873  1.00  0.00           O  
ATOM   4608  C3'   U   144      57.728  44.390  96.653  1.00  0.00           C  
ATOM   4609  O3'   U   144      56.896  43.253  96.871  1.00  0.00           O  
ATOM   4610  C1'   U   144      59.712  45.523  97.219  1.00  0.00           C  
ATOM   4611  C2'   U   144      58.587  44.715  97.865  1.00  0.00           C  
ATOM   4612  O2'   U   144      59.129  43.554  98.454  1.00  0.00           O  
ATOM   4613  N1    U   144      59.467  46.974  97.278  1.00  0.00           N  
ATOM   4614  C2    U   144      59.884  47.640  98.416  1.00  0.00           C  
ATOM   4615  O2    U   144      60.424  47.078  99.345  1.00  0.00           O  
ATOM   4616  N3    U   144      59.639  48.989  98.427  1.00  0.00           N  
ATOM   4617  C4    U   144      59.030  49.727  97.436  1.00  0.00           C  
ATOM   4618  O4    U   144      58.909  50.942  97.581  1.00  0.00           O  
ATOM   4619  C5    U   144      58.620  48.968  96.291  1.00  0.00           C  
ATOM   4620  C6    U   144      58.847  47.654  96.251  1.00  0.00           C  
ATOM   4621  H5'   U   144      59.113  44.222  93.454  1.00  0.00           H  
ATOM   4622 H5''   U   144      57.502  43.655  93.916  1.00  0.00           H  
ATOM   4623  H4'   U   144      59.096  43.099  95.578  1.00  0.00           H  
ATOM   4624  H3'   U   144      57.014  45.188  96.407  1.00  0.00           H  
ATOM   4625  H1'   U   144      60.622  45.329  97.805  1.00  0.00           H  
ATOM   4626  H2'   U   144      58.019  45.206  98.668  1.00  0.00           H  
ATOM   4627 HO2'   U   144      58.496  42.789  98.331  1.00  0.00           H  
ATOM   4628  H3    U   144      59.933  49.490  99.242  1.00  0.00           H  
ATOM   4629  H5    U   144      58.118  49.467  95.447  1.00  0.00           H  
ATOM   4630  H6    U   144      58.526  47.089  95.363  1.00  0.00           H  
ATOM   4631  P     A   145      55.306  43.328  96.897  1.00  0.00           P  
ATOM   4632  OP2   A   145      54.952  44.649  96.320  1.00  0.00           O  
ATOM   4633  OP1   A   145      54.831  42.087  96.236  1.00  0.00           O  
ATOM   4634  O5'   A   145      54.807  43.303  98.410  1.00  0.00           O  
ATOM   4635  C5'   A   145      54.457  44.503  99.082  1.00  0.00           C  
ATOM   4636  C4'   A   145      54.103  44.248 100.526  1.00  0.00           C  
ATOM   4637  O4'   A   145      54.302  45.461 101.297  1.00  0.00           O  
ATOM   4638  C3'   A   145      52.655  43.870 100.801  1.00  0.00           C  
ATOM   4639  O3'   A   145      52.378  42.506 100.539  1.00  0.00           O  
ATOM   4640  C1'   A   145      53.329  45.528 102.306  1.00  0.00           C  
ATOM   4641  C2'   A   145      52.529  44.229 102.269  1.00  0.00           C  
ATOM   4642  O2'   A   145      53.163  43.261 103.091  1.00  0.00           O  
ATOM   4643  N1    A   145      49.972  48.826 104.405  1.00  0.00           N  
ATOM   4644  C2    A   145      50.624  47.768 104.902  1.00  0.00           C  
ATOM   4645  N3    A   145      51.486  46.951 104.298  1.00  0.00           N  
ATOM   4646  C4    A   145      51.665  47.314 103.016  1.00  0.00           C  
ATOM   4647  C5    A   145      51.066  48.376 102.364  1.00  0.00           C  
ATOM   4648  C6    A   145      50.175  49.164 103.113  1.00  0.00           C  
ATOM   4649  N6    A   145      49.523  50.218 102.619  1.00  0.00           N  
ATOM   4650  N7    A   145      51.491  48.444 101.044  1.00  0.00           N  
ATOM   4651  C8    A   145      52.324  47.439 100.930  1.00  0.00           C  
ATOM   4652  N9    A   145      52.477  46.712 102.085  1.00  0.00           N  
ATOM   4653  H5'   A   145      53.687  44.910  98.632  1.00  0.00           H  
ATOM   4654 H5''   A   145      55.213  45.125  99.044  1.00  0.00           H  
ATOM   4655  H4'   A   145      54.686  43.545 100.881  1.00  0.00           H  
ATOM   4656  H3'   A   145      52.043  44.429 100.275  1.00  0.00           H  
ATOM   4657  H1'   A   145      53.781  45.608 103.172  1.00  0.00           H  
ATOM   4658  H2'   A   145      51.594  44.368 102.526  1.00  0.00           H  
ATOM   4659 HO2'   A   145      53.111  42.387 102.652  1.00  0.00           H  
ATOM   4660  H2    A   145      50.442  47.565 105.844  1.00  0.00           H  
ATOM   4661  H61   A   145      48.913  50.730 103.191  1.00  0.00           H  
ATOM   4662  H62   A   145      49.655  50.482 101.684  1.00  0.00           H  
ATOM   4663  H8    A   145      52.794  47.225 100.096  1.00  0.00           H  
ATOM   4664  P     U   146      50.965  42.075  99.905  1.00  0.00           P  
ATOM   4665  OP2   U   146      50.693  42.961  98.746  1.00  0.00           O  
ATOM   4666  OP1   U   146      50.975  40.602  99.717  1.00  0.00           O  
ATOM   4667  O5'   U   146      49.910  42.419 101.048  1.00  0.00           O  
ATOM   4668  C5'   U   146      49.880  41.681 102.260  1.00  0.00           C  
ATOM   4669  C4'   U   146      49.017  42.352 103.300  1.00  0.00           C  
ATOM   4670  O4'   U   146      49.488  43.666 103.464  1.00  0.00           O  
ATOM   4671  C3'   U   146      47.551  42.537 102.936  1.00  0.00           C  
ATOM   4672  O3'   U   146      46.774  41.375 103.163  1.00  0.00           O  
ATOM   4673  C1'   U   146      48.433  44.566 103.749  1.00  0.00           C  
ATOM   4674  C2'   U   146      47.173  43.731 103.807  1.00  0.00           C  
ATOM   4675  O2'   U   146      46.945  43.335 105.152  1.00  0.00           O  
ATOM   4676  N1    U   146      48.388  45.577 102.666  1.00  0.00           N  
ATOM   4677  C2    U   146      47.729  46.762 102.936  1.00  0.00           C  
ATOM   4678  O2    U   146      47.196  46.999 104.006  1.00  0.00           O  
ATOM   4679  N3    U   146      47.714  47.668 101.904  1.00  0.00           N  
ATOM   4680  C4    U   146      48.277  47.516 100.655  1.00  0.00           C  
ATOM   4681  O4    U   146      48.177  48.427  99.831  1.00  0.00           O  
ATOM   4682  C5    U   146      48.943  46.266 100.447  1.00  0.00           C  
ATOM   4683  C6    U   146      48.974  45.366 101.435  1.00  0.00           C  
ATOM   4684  H5'   U   146      50.793  41.601 102.608  1.00  0.00           H  
ATOM   4685 H5''   U   146      49.526  40.786 102.081  1.00  0.00           H  
ATOM   4686  H4'   U   146      49.073  41.884 104.159  1.00  0.00           H  
ATOM   4687  H3'   U   146      47.470  42.799 101.996  1.00  0.00           H  
ATOM   4688  H1'   U   146      48.560  45.017 104.610  1.00  0.00           H  
ATOM   4689  H2'   U   146      46.406  44.216 103.438  1.00  0.00           H  
ATOM   4690 HO2'   U   146      46.598  42.418 105.161  1.00  0.00           H  
ATOM   4691  H3    U   146      47.251  48.515 102.074  1.00  0.00           H  
ATOM   4692  H5    U   146      49.373  46.073  99.588  1.00  0.00           H  
ATOM   4693  H6    U   146      49.434  44.519 101.268  1.00  0.00           H  
ATOM   4694  P     G   147      45.574  40.996 102.164  1.00  0.00           P  
ATOM   4695  OP2   G   147      46.061  41.172 100.772  1.00  0.00           O  
ATOM   4696  OP1   G   147      45.018  39.685 102.587  1.00  0.00           O  
ATOM   4697  O5'   G   147      44.471  42.112 102.445  1.00  0.00           O  
ATOM   4698  C5'   G   147      43.830  42.201 103.708  1.00  0.00           C  
ATOM   4699  C4'   G   147      43.143  43.534 103.889  1.00  0.00           C  
ATOM   4700  O4'   G   147      44.109  44.612 103.787  1.00  0.00           O  
ATOM   4701  C3'   G   147      42.110  43.911 102.847  1.00  0.00           C  
ATOM   4702  O3'   G   147      40.864  43.268 103.043  1.00  0.00           O  
ATOM   4703  C1'   G   147      43.494  45.765 103.264  1.00  0.00           C  
ATOM   4704  C2'   G   147      42.024  45.417 103.036  1.00  0.00           C  
ATOM   4705  O2'   G   147      41.272  45.786 104.174  1.00  0.00           O  
ATOM   4706  N1    G   147      44.296  49.460  99.878  1.00  0.00           N  
ATOM   4707  C2    G   147      43.622  49.502 101.072  1.00  0.00           C  
ATOM   4708  N2    G   147      43.084  50.680 101.404  1.00  0.00           N  
ATOM   4709  N3    G   147      43.492  48.465 101.884  1.00  0.00           N  
ATOM   4710  C4    G   147      44.111  47.365 101.404  1.00  0.00           C  
ATOM   4711  C5    G   147      44.817  47.220 100.229  1.00  0.00           C  
ATOM   4712  C6    G   147      44.940  48.341  99.362  1.00  0.00           C  
ATOM   4713  O6    G   147      45.517  48.416  98.273  1.00  0.00           O  
ATOM   4714  N7    G   147      45.303  45.925 100.103  1.00  0.00           N  
ATOM   4715  C8    G   147      44.889  45.316 101.182  1.00  0.00           C  
ATOM   4716  N9    G   147      44.147  46.129 102.009  1.00  0.00           N  
ATOM   4717  H5'   G   147      44.498  42.087 104.415  1.00  0.00           H  
ATOM   4718 H5''   G   147      43.164  41.485 103.780  1.00  0.00           H  
ATOM   4719  H4'   G   147      42.649  43.451 104.867  1.00  0.00           H  
ATOM   4720  H3'   G   147      42.385  43.618 101.823  1.00  0.00           H  
ATOM   4721  H1'   G   147      43.515  46.650 103.916  1.00  0.00           H  
ATOM   4722  H2'   G   147      41.524  45.921 102.197  1.00  0.00           H  
ATOM   4723 HO2'   G   147      40.541  45.120 104.323  1.00  0.00           H  
ATOM   4724  H1    G   147      44.326  50.298  99.335  1.00  0.00           H  
ATOM   4725  H22   G   147      42.585  50.776 102.265  1.00  0.00           H  
ATOM   4726  H21   G   147      43.181  51.464 100.792  1.00  0.00           H  
ATOM   4727  H8    G   147      45.103  44.259 101.402  1.00  0.00           H  
ATOM   4728  P     G   148      39.929  42.974 101.773  1.00  0.00           P  
ATOM   4729  OP2   G   148      40.737  42.271 100.750  1.00  0.00           O  
ATOM   4730  OP1   G   148      38.686  42.330 102.288  1.00  0.00           O  
ATOM   4731  O5'   G   148      39.587  44.426 101.208  1.00  0.00           O  
ATOM   4732  C5'   G   148      38.222  44.870 101.086  1.00  0.00           C  
ATOM   4733  C4'   G   148      38.155  46.376 100.933  1.00  0.00           C  
ATOM   4734  O4'   G   148      39.494  46.931 101.011  1.00  0.00           O  
ATOM   4735  C3'   G   148      37.640  46.908  99.599  1.00  0.00           C  
ATOM   4736  O3'   G   148      36.225  46.910  99.498  1.00  0.00           O  
ATOM   4737  C1'   G   148      39.574  48.082 100.206  1.00  0.00           C  
ATOM   4738  C2'   G   148      38.195  48.320  99.593  1.00  0.00           C  
ATOM   4739  O2'   G   148      37.449  49.185 100.424  1.00  0.00           O  
ATOM   4740  N1    G   148      42.098  50.138  96.324  1.00  0.00           N  
ATOM   4741  C2    G   148      41.140  50.692  97.129  1.00  0.00           C  
ATOM   4742  N2    G   148      40.806  51.956  96.855  1.00  0.00           N  
ATOM   4743  N3    G   148      40.551  50.054  98.121  1.00  0.00           N  
ATOM   4744  C4    G   148      41.000  48.786  98.241  1.00  0.00           C  
ATOM   4745  C5    G   148      41.950  48.134  97.484  1.00  0.00           C  
ATOM   4746  C6    G   148      42.579  48.839  96.428  1.00  0.00           C  
ATOM   4747  O6    G   148      43.452  48.443  95.643  1.00  0.00           O  
ATOM   4748  N7    G   148      42.123  46.830  97.925  1.00  0.00           N  
ATOM   4749  C8    G   148      41.293  46.713  98.925  1.00  0.00           C  
ATOM   4750  N9    G   148      40.580  47.866  99.171  1.00  0.00           N  
ATOM   4751  H5'   G   148      37.646  44.569 101.973  1.00  0.00           H  
ATOM   4752 H5''   G   148      37.746  44.394 100.217  1.00  0.00           H  
ATOM   4753  H4'   G   148      37.471  46.698 101.731  1.00  0.00           H  
ATOM   4754  H3'   G   148      37.948  46.304  98.733  1.00  0.00           H  
ATOM   4755  H1'   G   148      39.847  49.002 100.744  1.00  0.00           H  
ATOM   4756  H2'   G   148      38.167  48.783  98.597  1.00  0.00           H  
ATOM   4757 HO2'   G   148      36.494  48.887 100.444  1.00  0.00           H  
ATOM   4758  H1    G   148      42.484  50.712  95.603  1.00  0.00           H  
ATOM   4759  H22   G   148      40.109  52.418  97.404  1.00  0.00           H  
ATOM   4760  H21   G   148      41.252  52.440  96.103  1.00  0.00           H  
ATOM   4761  H8    G   148      41.174  45.788  99.510  1.00  0.00           H  
ATOM   4762  P     A   149      35.539  46.522  98.103  1.00  0.00           P  
ATOM   4763  OP2   A   149      36.282  45.380  97.503  1.00  0.00           O  
ATOM   4764  OP1   A   149      34.096  46.375  98.410  1.00  0.00           O  
ATOM   4765  O5'   A   149      35.766  47.806  97.184  1.00  0.00           O  
ATOM   4766  C5'   A   149      35.161  49.072  97.514  1.00  0.00           C  
ATOM   4767  C4'   A   149      35.613  50.151  96.556  1.00  0.00           C  
ATOM   4768  O4'   A   149      37.048  50.353  96.687  1.00  0.00           O  
ATOM   4769  C3'   A   149      35.426  49.915  95.063  1.00  0.00           C  
ATOM   4770  O3'   A   149      34.095  50.195  94.645  1.00  0.00           O  
ATOM   4771  C1'   A   149      37.572  50.815  95.463  1.00  0.00           C  
ATOM   4772  C2'   A   149      36.408  50.922  94.475  1.00  0.00           C  
ATOM   4773  O2'   A   149      35.916  52.247  94.507  1.00  0.00           O  
ATOM   4774  N1    A   149      41.317  49.963  92.063  1.00  0.00           N  
ATOM   4775  C2    A   149      40.532  51.017  92.284  1.00  0.00           C  
ATOM   4776  N3    A   149      39.577  51.176  93.192  1.00  0.00           N  
ATOM   4777  C4    A   149      39.458  50.079  93.954  1.00  0.00           C  
ATOM   4778  C5    A   149      40.193  48.917  93.849  1.00  0.00           C  
ATOM   4779  C6    A   149      41.163  48.870  92.841  1.00  0.00           C  
ATOM   4780  N6    A   149      41.923  47.811  92.612  1.00  0.00           N  
ATOM   4781  N7    A   149      39.801  47.996  94.808  1.00  0.00           N  
ATOM   4782  C8    A   149      38.850  48.609  95.460  1.00  0.00           C  
ATOM   4783  N9    A   149      38.584  49.872  94.992  1.00  0.00           N  
ATOM   4784  H5'   A   149      35.427  49.362  98.541  1.00  0.00           H  
ATOM   4785 H5''   A   149      34.065  48.988  97.477  1.00  0.00           H  
ATOM   4786  H4'   A   149      34.996  51.022  96.823  1.00  0.00           H  
ATOM   4787  H3'   A   149      35.585  48.870  94.758  1.00  0.00           H  
ATOM   4788  H1'   A   149      38.044  51.807  95.510  1.00  0.00           H  
ATOM   4789  H2'   A   149      36.628  50.731  93.415  1.00  0.00           H  
ATOM   4790 HO2'   A   149      34.918  52.235  94.441  1.00  0.00           H  
ATOM   4791  H2    A   149      40.698  51.877  91.621  1.00  0.00           H  
ATOM   4792  H61   A   149      42.598  47.829  91.873  1.00  0.00           H  
ATOM   4793  H62   A   149      41.824  46.992  93.176  1.00  0.00           H  
ATOM   4794  H8    A   149      38.309  48.154  96.304  1.00  0.00           H  
ATOM   4795  P     U   150      33.408  49.324  93.475  1.00  0.00           P  
ATOM   4796  OP2   U   150      33.694  47.882  93.706  1.00  0.00           O  
ATOM   4797  OP1   U   150      32.002  49.788  93.407  1.00  0.00           O  
ATOM   4798  O5'   U   150      34.163  49.768  92.144  1.00  0.00           O  
ATOM   4799  C5'   U   150      34.049  51.104  91.636  1.00  0.00           C  
ATOM   4800  C4'   U   150      34.813  51.239  90.341  1.00  0.00           C  
ATOM   4801  O4'   U   150      36.239  51.176  90.623  1.00  0.00           O  
ATOM   4802  C3'   U   150      34.599  50.147  89.300  1.00  0.00           C  
ATOM   4803  O3'   U   150      33.421  50.360  88.518  1.00  0.00           O  
ATOM   4804  C1'   U   150      36.912  50.558  89.549  1.00  0.00           C  
ATOM   4805  C2'   U   150      35.873  50.257  88.466  1.00  0.00           C  
ATOM   4806  O2'   U   150      35.853  51.348  87.568  1.00  0.00           O  
ATOM   4807  N1    U   150      37.586  49.354  90.065  1.00  0.00           N  
ATOM   4808  C2    U   150      38.733  48.925  89.404  1.00  0.00           C  
ATOM   4809  O2    U   150      39.170  49.475  88.404  1.00  0.00           O  
ATOM   4810  N3    U   150      39.340  47.817  89.953  1.00  0.00           N  
ATOM   4811  C4    U   150      38.920  47.100  91.061  1.00  0.00           C  
ATOM   4812  O4    U   150      39.576  46.127  91.438  1.00  0.00           O  
ATOM   4813  C5    U   150      37.718  47.592  91.675  1.00  0.00           C  
ATOM   4814  C6    U   150      37.109  48.673  91.170  1.00  0.00           C  
ATOM   4815  H5'   U   150      34.440  51.823  92.371  1.00  0.00           H  
ATOM   4816 H5''   U   150      32.991  51.357  91.469  1.00  0.00           H  
ATOM   4817  H4'   U   150      34.461  52.192  89.918  1.00  0.00           H  
ATOM   4818  H3'   U   150      34.445  49.148  89.733  1.00  0.00           H  
ATOM   4819  H1'   U   150      37.692  51.174  89.080  1.00  0.00           H  
ATOM   4820  H2'   U   150      36.040  49.377  87.829  1.00  0.00           H  
ATOM   4821 HO2'   U   150      36.675  51.327  86.998  1.00  0.00           H  
ATOM   4822  H3    U   150      40.173  47.493  89.502  1.00  0.00           H  
ATOM   4823  H5    U   150      37.299  47.082  92.555  1.00  0.00           H  
ATOM   4824  H6    U   150      36.190  49.035  91.655  1.00  0.00           H  
ATOM   4825  P     G   151      33.408  49.941  86.981  1.00  0.00           P  
ATOM   4826  OP2   G   151      32.111  50.419  86.438  1.00  0.00           O  
ATOM   4827  OP1   G   151      34.678  50.454  86.406  1.00  0.00           O  
ATOM   4828  O5'   G   151      33.428  48.351  86.880  1.00  0.00           O  
ATOM   4829  C5'   G   151      33.140  47.694  85.655  1.00  0.00           C  
ATOM   4830  C4'   G   151      34.315  47.741  84.711  1.00  0.00           C  
ATOM   4831  O4'   G   151      35.475  48.283  85.388  1.00  0.00           O  
ATOM   4832  C3'   G   151      34.817  46.397  84.203  1.00  0.00           C  
ATOM   4833  O3'   G   151      34.028  45.875  83.147  1.00  0.00           O  
ATOM   4834  C1'   G   151      36.648  47.674  84.929  1.00  0.00           C  
ATOM   4835  C2'   G   151      36.241  46.734  83.801  1.00  0.00           C  
ATOM   4836  O2'   G   151      36.275  47.441  82.570  1.00  0.00           O  
ATOM   4837  N1    G   151      40.774  45.181  86.567  1.00  0.00           N  
ATOM   4838  C2    G   151      40.532  45.765  85.347  1.00  0.00           C  
ATOM   4839  N2    G   151      41.515  45.676  84.439  1.00  0.00           N  
ATOM   4840  N3    G   151      39.408  46.391  85.038  1.00  0.00           N  
ATOM   4841  C4    G   151      38.529  46.387  86.061  1.00  0.00           C  
ATOM   4842  C5    G   151      38.672  45.835  87.317  1.00  0.00           C  
ATOM   4843  C6    G   151      39.882  45.165  87.636  1.00  0.00           C  
ATOM   4844  O6    G   151      40.200  44.611  88.694  1.00  0.00           O  
ATOM   4845  N7    G   151      37.535  46.048  88.082  1.00  0.00           N  
ATOM   4846  C8    G   151      36.735  46.714  87.293  1.00  0.00           C  
ATOM   4847  N9    G   151      37.276  46.954  86.053  1.00  0.00           N  
ATOM   4848  H5'   G   151      32.372  48.130  85.232  1.00  0.00           H  
ATOM   4849 H5''   G   151      32.914  46.758  85.840  1.00  0.00           H  
ATOM   4850  H4'   G   151      34.092  48.308  83.943  1.00  0.00           H  
ATOM   4851  H3'   G   151      34.839  45.750  84.937  1.00  0.00           H  
ATOM   4852  H1'   G   151      37.271  48.347  84.584  1.00  0.00           H  
ATOM   4853  H2'   G   151      36.806  45.933  83.775  1.00  0.00           H  
ATOM   4854 HO2'   G   151      35.494  47.188  82.034  1.00  0.00           H  
ATOM   4855  H1    G   151      41.640  44.741  86.697  1.00  0.00           H  
ATOM   4856  H22   G   151      41.399  46.074  83.551  1.00  0.00           H  
ATOM   4857  H21   G   151      42.350  45.214  84.661  1.00  0.00           H  
ATOM   4858  H8    G   151      35.841  47.012  87.560  1.00  0.00           H  
ATOM   4859  P     C   152      33.848  44.287  82.983  1.00  0.00           P  
ATOM   4860  OP2   C   152      33.478  43.725  84.306  1.00  0.00           O  
ATOM   4861  OP1   C   152      32.970  44.042  81.810  1.00  0.00           O  
ATOM   4862  O5'   C   152      35.310  43.769  82.619  1.00  0.00           O  
ATOM   4863  C5'   C   152      35.896  44.062  81.359  1.00  0.00           C  
ATOM   4864  C4'   C   152      37.320  43.568  81.278  1.00  0.00           C  
ATOM   4865  O4'   C   152      38.089  44.145  82.363  1.00  0.00           O  
ATOM   4866  C3'   C   152      37.520  42.070  81.444  1.00  0.00           C  
ATOM   4867  O3'   C   152      37.286  41.345  80.249  1.00  0.00           O  
ATOM   4868  C1'   C   152      39.117  43.253  82.719  1.00  0.00           C  
ATOM   4869  C2'   C   152      38.997  42.033  81.812  1.00  0.00           C  
ATOM   4870  O2'   C   152      39.817  42.225  80.668  1.00  0.00           O  
ATOM   4871  N1    C   152      38.983  42.903  84.155  1.00  0.00           N  
ATOM   4872  C2    C   152      40.098  42.372  84.816  1.00  0.00           C  
ATOM   4873  O2    C   152      41.155  42.210  84.188  1.00  0.00           O  
ATOM   4874  N3    C   152      40.002  42.045  86.125  1.00  0.00           N  
ATOM   4875  C4    C   152      38.854  42.227  86.778  1.00  0.00           C  
ATOM   4876  N4    C   152      38.807  41.890  88.069  1.00  0.00           N  
ATOM   4877  C5    C   152      37.704  42.764  86.134  1.00  0.00           C  
ATOM   4878  C6    C   152      37.810  43.085  84.839  1.00  0.00           C  
ATOM   4879  H5'   C   152      35.885  45.032  81.220  1.00  0.00           H  
ATOM   4880 H5''   C   152      35.368  43.632  80.654  1.00  0.00           H  
ATOM   4881  H4'   C   152      37.714  43.848  80.426  1.00  0.00           H  
ATOM   4882  H3'   C   152      36.975  41.688  82.163  1.00  0.00           H  
ATOM   4883  H1'   C   152      39.984  43.683  82.567  1.00  0.00           H  
ATOM   4884  H2'   C   152      39.227  41.208  82.288  1.00  0.00           H  
ATOM   4885 HO2'   C   152      40.371  41.429  80.535  1.00  0.00           H  
ATOM   4886  H42   C   152      37.977  42.012  88.576  1.00  0.00           H  
ATOM   4887  H41   C   152      39.601  41.520  88.509  1.00  0.00           H  
ATOM   4888  H5    C   152      36.864  42.895  86.622  1.00  0.00           H  
ATOM   4889  H6    C   152      37.030  43.456  84.378  1.00  0.00           H  
ATOM   4890  P     A   153      36.960  39.772  80.309  1.00  0.00           P  
ATOM   4891  OP2   A   153      36.250  39.498  81.583  1.00  0.00           O  
ATOM   4892  OP1   A   153      36.335  39.383  79.020  1.00  0.00           O  
ATOM   4893  O5'   A   153      38.396  39.084  80.388  1.00  0.00           O  
ATOM   4894  C5'   A   153      39.304  39.165  79.300  1.00  0.00           C  
ATOM   4895  C4'   A   153      40.651  38.591  79.659  1.00  0.00           C  
ATOM   4896  O4'   A   153      41.131  39.217  80.877  1.00  0.00           O  
ATOM   4897  C3'   A   153      40.682  37.101  79.965  1.00  0.00           C  
ATOM   4898  O3'   A   153      40.724  36.296  78.800  1.00  0.00           O  
ATOM   4899  C1'   A   153      41.888  38.268  81.634  1.00  0.00           C  
ATOM   4900  C2'   A   153      41.921  36.961  80.842  1.00  0.00           C  
ATOM   4901  O2'   A   153      43.105  36.927  80.059  1.00  0.00           O  
ATOM   4902  N1    A   153      42.466  36.301  86.362  1.00  0.00           N  
ATOM   4903  C2    A   153      43.255  36.292  85.280  1.00  0.00           C  
ATOM   4904  N3    A   153      43.042  36.825  84.079  1.00  0.00           N  
ATOM   4905  C4    A   153      41.845  37.436  84.036  1.00  0.00           C  
ATOM   4906  C5    A   153      40.925  37.529  85.063  1.00  0.00           C  
ATOM   4907  C6    A   153      41.270  36.925  86.285  1.00  0.00           C  
ATOM   4908  N6    A   153      40.484  36.933  87.363  1.00  0.00           N  
ATOM   4909  N7    A   153      39.802  38.235  84.654  1.00  0.00           N  
ATOM   4910  C8    A   153      40.064  38.547  83.409  1.00  0.00           C  
ATOM   4911  N9    A   153      41.284  38.095  82.969  1.00  0.00           N  
ATOM   4912  H5'   A   153      39.415  40.104  79.044  1.00  0.00           H  
ATOM   4913 H5''   A   153      38.937  38.668  78.539  1.00  0.00           H  
ATOM   4914  H4'   A   153      41.285  38.778  78.935  1.00  0.00           H  
ATOM   4915  H3'   A   153      39.887  36.866  80.489  1.00  0.00           H  
ATOM   4916  H1'   A   153      42.801  38.614  81.731  1.00  0.00           H  
ATOM   4917  H2'   A   153      41.855  36.183  81.435  1.00  0.00           H  
ATOM   4918 HO2'   A   153      42.904  36.512  79.195  1.00  0.00           H  
ATOM   4919  H2    A   153      44.112  35.827  85.388  1.00  0.00           H  
ATOM   4920  H61   A   153      40.779  36.493  88.189  1.00  0.00           H  
ATOM   4921  H62   A   153      39.612  37.379  87.331  1.00  0.00           H  
ATOM   4922  H8    A   153      39.445  39.056  82.843  1.00  0.00           H  
ATOM   4923  P     G   154      39.808  34.979  78.694  1.00  0.00           P  
ATOM   4924  OP2   G   154      38.434  35.339  79.130  1.00  0.00           O  
ATOM   4925  OP1   G   154      40.019  34.378  77.353  1.00  0.00           O  
ATOM   4926  O5'   G   154      40.427  33.990  79.780  1.00  0.00           O  
ATOM   4927  C5'   G   154      41.753  33.501  79.648  1.00  0.00           C  
ATOM   4928  C4'   G   154      42.188  32.733  80.880  1.00  0.00           C  
ATOM   4929  O4'   G   154      42.206  33.600  82.042  1.00  0.00           O
[truncated: 9,817 more chars]
